# Supplementary material for: Integrated Analysis of mRNA and microRNA Elucidates the Regulation of Glycyrrhizic Acid Biosynthesis in Glycyrrhiza uralensis Fisch
Source: Int J Mol Sci. 2020 Apr 28;21(9):3101. doi: 10.3390/ijms21093101 (PMC7247157; doi:10.3390/ijms21093101)
Supplement: Supplementary file 1 [file ijms-21-03101-s001.zip]

Archive with 34 entries (33 files):
- Supplemental Figures/Figure S1. Populations of sRNAs in G. uralensis..tif
- Supplemental Figures/Figure S2. Melting curves of miRNAs..tif
- Supplemental Tables/Supplemental Tables/
- Supplemental Tables/Supplemental Tables/Table S1. Statistics of sequencing data..xlsx
- Supplemental Tables/Supplemental Tables/Table S10. KEGG classification and  pathway enrichment of DEGs..xlsx
- Supplemental Tables/Supplemental Tables/Table S11. Expression profiles and classification of transporter genes..xlsx
- Supplemental Tables/Supplemental Tables/Table S12.Correlation analysis between transporter and structural genes..xlsx
- Supplemental Tables/Supplemental Tables/Table S13.Predicted subcellular localization of transporters..xlsx
- Supplemental Tables/Supplemental Tables/Table S14. Correlation analysis between transporters localized in vacuoles and endoplasmic reticulum and structural genes..xlsx
- Supplemental Tables/Supplemental Tables/Table S15. TFs expression and function annotation..xlsx
- Supplemental Tables/Supplemental Tables/Table S16. TRs expression and function annotation..xlsx
- Supplemental Tables/Supplemental Tables/Table S17. PKs expression and function annotation..xlsx
- Supplemental Tables/Supplemental Tables/Table S18. Correlation analysis between TFsú1⁄4PKsú1⁄4TRs and structural genes..xlsx
- Supplemental Tables/Supplemental Tables/Table S19. Promoter regions sequence of structural gene sequence..pdf
- Supplemental Tables/Supplemental Tables/Table S2. Results of sequence alignment..xlsx
- Supplemental Tables/Supplemental Tables/Table S20. AS occurred in transporter, TF, TR and PK genes..xlsx
- Supplemental Tables/Supplemental Tables/Table S21. miRNAs family classification..xlsx
- Supplemental Tables/Supplemental Tables/Table S22. Predicted miRNAs target genes and DEG miRNAs target gene..xlsx
- Supplemental Tables/Supplemental Tables/Table S23. miRNAs target transporters..xlsx
- Supplemental Tables/Supplemental Tables/Table S24. miRNAs target TFs..xlsx
- Supplemental Tables/Supplemental Tables/Table S25. miRNAs target TRs..xlsx
- Supplemental Tables/Supplemental Tables/Table S26. miRNAs target PKs..xlsx
- Supplemental Tables/Supplemental Tables/Table S27. Expressed miRNAs..xlsx
- Supplemental Tables/Supplemental Tables/Table S28. Expression profiles of DE miRNAs..xlsx
- Supplemental Tables/Supplemental Tables/Table S29. DE miRNAs and their target genes..xlsx
- Supplemental Tables/Supplemental Tables/Table S3. Statistics of new gene annotation..xlsx
- Supplemental Tables/Supplemental Tables/Table S30. Primers used for QRT-PCR..xlsx
- Supplemental Tables/Supplemental Tables/Table S31. Primers used for stem-loop-PCR..xlsx
- Supplemental Tables/Supplemental Tables/Table S4. Predicted transporter in G. uralensis..xlsx
- Supplemental Tables/Supplemental Tables/Table S5. TFs identified in G.uralensis..xlsx
- Supplemental Tables/Supplemental Tables/Table S6. TRs identified in G.uralensis..xlsx
- Supplemental Tables/Supplemental Tables/Table S7. PKs identified in G.uralensis.xlsx
- Supplemental Tables/Supplemental Tables/Table S8. Statistics of DEGs..xlsx
- Supplemental Tables/Supplemental Tables/Table S9. DEGs annotated in different databases..xlsx
