# Supplementary material for: Integrated Analysis of mRNA and microRNA Elucidates the Regulation of Glycyrrhizic Acid Biosynthesis in Glycyrrhiza uralensis Fisch
Source: Int J Mol Sci. 2020 Apr 28;21(9):3101. doi: 10.3390/ijms21093101 (PMC7247157; doi:10.3390/ijms21093101)
Supplement: Supplementary file 1 [file ijms-21-03101-s001.zip › Supplemental Tables/Supplemental Tables/Table S1. Statistics of sequencing data..xlsx]

## Sheet: Sheet1
Supplemental Table S1
Statistics of sequencing data.
Note: (1) Samples: Baimaike sample analysis number; (2) Clean reads: total number of pair-end Reads in Clean Data; (3) Clean bases: total number of bases in Clean Data;
(4) GC content: Clean DataGC The content, that is, the percentage of the bases of G and C in the Clean Data as a percentage of the total base; (5) ≥ Q30%: the percentage of bases whose Clean Data mass value is greater than or equal to 30.
Samples	Clean reads	Clean bases	GC Content	%≥Q30
L01	24630813	7369100976	0.4536	0.938
L02	24536552	7337538514	0.4516	0.9428
L03	23702367	7080424610	0.4558	0.9353
L04	27416048	8192869328	0.4822	0.9308
L05	26325906	7862272638	0.4695	0.931
L06	26204067	7808238026	0.4719	0.9331
