# Supplementary material for: Integrated Analysis of mRNA and microRNA Elucidates the Regulation of Glycyrrhizic Acid Biosynthesis in Glycyrrhiza uralensis Fisch
Source: Int J Mol Sci. 2020 Apr 28;21(9):3101. doi: 10.3390/ijms21093101 (PMC7247157; doi:10.3390/ijms21093101)
Supplement: Supplementary file 1 [file ijms-21-03101-s001.zip › Supplemental Tables/Supplemental Tables/Table S10. KEGG classification and pathway enrichment of DEGs..xlsx]

## Sheet: sheet1
Supplemental Table S10
KEGG classification and pathway enrichment of DEGs.
Pathway classification	ko_ID	DEG（859）	genes ID
Pentose phosphate pathway	ko00030	17	Glyur000005s00001074;Glyur000011s00000650;Glyur000014s00002488;Glyur000017s00002425;Glyur000021s00002692;Glyur000089s00008813;Glyur000128s00010807;Glyur000238s00016773;Glyur000252s00012685;Glyur000324s00015445;Glyur000699s00025418;Glyur000749s00022593;Glyur000940s00031346;Glyur001207s00025866;Glyur001582s00029508;Glyur002022s00030449;Glyur003181s00042648	K01807+K00850+K00615+K01623+K00036+K01623+K00131+K03841+K00616+K00850+K00131+K00850+K00036+K00615+K03841+K01623+K00616
Inositol phosphate metabolism	ko00562	8	Glyur000213s00016098;Glyur000252s00012651;Glyur000324s00015449;Glyur000849s00021642;Glyur000926s00019321;Glyur001053s00027296;Glyur001089s00021504;Glyur001463s00032086	K01106+K00889+K00469+K00913+K00140+K00889+K00889+K01858
Glycolysis / Gluconeogenesis	ko00010	49	Glyur000001s00000018;Glyur000004s00000451;Glyur000011s00000650;Glyur000011s00000692;Glyur000017s00002425;Glyur000025s00003313;Glyur000073s00007816;Glyur000089s00008813;Glyur000109s00010613;Glyur000126s00013646;Glyur000128s00010807;Glyur000129s00012466;Glyur000130s00006902;Glyur000134s00009747;Glyur000135s00007293;Glyur000136s00007955;Glyur000167s00012269;Glyur000181s00013091;Glyur000200s00011170;…	K00844+K00128+K00850+K01610+K01623+K00873+K00128+K01623+K01785+K01610+K00131+K00873+K01792+K01792+K00121+K01568+K00844+K15634+K00128+K03841+K00850+K01689+K00873+K00128+K00131+K00134+K00873+K00850+K00873+K01792+K00134+K18857+K00128+K18857+K18857+K03841+K00927+K01623+K01568+K18857+K01689+K01689+K01568+K01568+K00121+K18857+K00128+K18857+K00121
Other glycan degradation	ko00511	3	Glyur000030s00002298;Glyur000103s00007411;Glyur000120s00006107	K17108+K12373+K01191
Phenylpropanoid biosynthesis	ko00940	48	Glyur000004s00000404;Glyur000006s00001663;Glyur000015s00000775;Glyur000026s00001866;Glyur000029s00003643;Glyur000061s00006574;Glyur000071s00005243;Glyur000093s00009394;Glyur000120s00006061;Glyur000128s00010769;Glyur000129s00012434;Glyur000134s00009775;Glyur000144s00012236;Glyur000191s00015637;Glyur000214s00016036;Glyur000217s00014848;Glyur000225s00014732;Glyur000230s00016893;Glyur000244s00014794;…	K01188+K00430+K00430+K05350+K13065+K12355+K00430+K01904+K12356+K13066+K00430+K00430+K00430+K00430+K05350+K13066+K00430+K05349+K00430+K00430+K01188+K01904+K01904+K00083+K00083+K05350+K00430+K01904+K00083+K00430+K00430+K00430+K05349+K13066+K13066+K00430+K01904+K00430+K00083+K00430+K13066+K00430+K00430+K01188+K00430+K01904+K01188+K12355
Circadian rhythm - plant	ko04712	12	Glycyrrhiza_uralensis_newGene_3021;Glyur000021s00002701;Glyur000034s00002894;Glyur000051s00003431;Glyur000072s00008110;Glyur000116s00009253;Glyur000194s00016349;Glyur000315s00012747;Glyur000424s00026890;Glyur001333s00028402;Glyur001798s00037313;Glyur002560s00044392	K00660+K12125+K12120+K00660+K12130+K12130+K16240+K12126+K00660+K00660+K12125+K16223
Tyrosine metabolism	ko00350	27	Glyur000003s00001180;Glyur000008s00001340;Glyur000030s00002345;Glyur000052s00005813;Glyur000054s00005322;Glyur000102s00010953;Glyur000135s00007293;Glyur000188s00019480;Glyur000387s00017697;Glyur000945s00028139;Glyur001070s00024970;Glyur001187s00033310;Glyur001347s00032235;Glyur001832s00043227;Glyur001841s00029506;Glyur001955s00042261;Glyur002452s00040421;Glyur002876s00038790;Glyur003456s00036215;…	K00422+K00276+K01800+K00422+K01592+K07253+K00121+K07253+K14455+K00276+K18857+K18857+K18857+K00422+K01592+K15849+K00451+K00815+K18857+K00121+K14454+K18857+K00422+K07253+K01592+K18857+K00121
Ascorbate and aldarate metabolism	ko00053	13	Glyur000004s00000451;Glyur000073s00007816;Glyur000100s00008372;Glyur000111s00011057;Glyur000200s00011170;Glyur000324s00015449;Glyur000381s00016138;Glyur000679s00026729;Glyur000698s00016570;Glyur000709s00024175;Glyur000981s00037088;Glyur001144s00035322;Glyur005052s00040498	K00128+K00128+K08232+K14190+K00128+K00469+K00012+K00434+K00128+K00012+K08232+K00128+K00128
Phosphatidylinositol signaling system	ko04070	6	Glyur000109s00010637;Glyur000213s00016098;Glyur000252s00012651;Glyur000849s00021642;Glyur001053s00027296;Glyur001089s00021504	K13024+K01106+K00889+K00913+K00889+K00889
mRNA surveillance pathway	ko03015	4	Glyur000072s00008109;Glyur000116s00009255;Glyur000197s00010078;Glyur000267s00016679	K13126+K13126+K13126+K11584
2-Oxocarboxylic acid metabolism	ko01210	12	Glyur000038s00004489;Glyur000056s00004118;Glyur000056s00004119;Glyur000214s00016022;Glyur000363s00015351;Glyur000387s00017697;Glyur000397s00020477;Glyur000500s00018166;Glyur000605s00024921;Glyur001201s00028280;Glyur002103s00033477;Glyur004695s00039094	K01652+K01652+K01652+K01687+K00826+K14455+K14272+K00133+K00826+K00053+K11820+K14454
One carbon pool by folate	ko00670	5	Glyur000026s00001923;Glyur000026s00001924;Glyur000064s00005595;Glyur000345s00015661;Glyur002367s00033922	K00605+K00605+K01433+K01433+K00600
Linoleic acid metabolism	ko00591	9	Glyur000019s00002090;Glyur000052s00005814;Glyur000148s00009079;Glyur000203s00012890;Glyur000344s00030073;Glyur000409s00019951;Glyur001425s00026823;Glyur001425s00026826;Glyur001663s00027486	K14674+K15718+K15718+K00454+K14674+K15718+K00454+K00454+K15718
Sesquiterpenoid and triterpenoid biosynthesis	ko00909	7	Glyur000076s00018587;Glyur000076s00018588;Glyur000089s00008825;Glyur000270s00013301;Glyur000538s00027557;Glyur001733s00027628;Glyur002907s00033935	K15814+K15814+K00801+K00511+K14173+K15813+K00511
Purine metabolism	ko00230	21	Glyur000015s00000877;Glyur000025s00003313;Glyur000036s00004647;Glyur000064s00005635;Glyur000110s00011760;Glyur000129s00012466;Glyur000244s00014800;Glyur000445s00020006;Glyur000463s00026774;Glyur000572s00019031;Glyur000591s00018665;Glyur000620s00017802;Glyur000690s00025167;Glyur000735s00021579;Glyur000803s00029839;Glyur000849s00021640;Glyur001281s00028022;Glyur001359s00026912;Glyur001501s00031073;…	K03013+K00873+K00940+K00759+K00942+K00873+K18453+K00759+K13811+K00873+K00962+K03007+K03013+K00873+K14641+K00873+K19964+K01427+K00939+K14641+K00860
Fructose and mannose metabolism	ko00051	19	Glyur000001s00000018;Glyur000011s00000650;Glyur000017s00002425;Glyur000089s00008813;Glyur000129s00012444;Glyur000140s00011471;Glyur000167s00012269;Glyur000238s00016773;Glyur000324s00015445;Glyur000334s00019196;Glyur000533s00015048;Glyur000734s00026316;Glyur000749s00022593;Glyur001058s00023532;Glyur001582s00029508;Glyur002022s00030449;Glyur002305s00040660;Glyur005194s00034335;Glyur009453s00047220	K00844+K00850+K01623+K01623+K00847+K01711+K00844+K03841+K00850+K19355+K00847+K19355+K00850+K01103+K03841+K01623+K00008+K19355+K00847
RNA transport	ko03013	9	Glyur000061s00006549;Glyur000072s00008109;Glyur000116s00009255;Glyur000171s00016605;Glyur000197s00010078;Glyur000595s00018304;Glyur000615s00024001;Glyur000987s00026420;Glyur005323s00043857	K18213+K13126+K13126+K14309+K13126+K14312+K03259+K07936+K14303
Tryptophan metabolism	ko00380	14	Glyur000004s00000451;Glyur000073s00007816;Glyur000103s00007429;Glyur000173s00011844;Glyur000200s00011170;Glyur000218s00011642;Glyur000698s00016570;Glyur000963s00023047;Glyur001144s00035322;Glyur001511s00039606;Glyur001838s00038470;Glyur002103s00033477;Glyur004402s00039609;Glyur005052s00040498	K00128+K00128+K00164+K00626+K00128+K00626+K00128+K03781+K00128+K07408+K16903+K11820+K07408+K00128
Phagosome	ko04145	8	Glyur000043s00003822;Glyur000048s00002243;Glyur000085s00008873;Glyur000329s00019836;Glyur000360s00014625;Glyur000879s00025362;Glyur000915s00038246;Glyur001681s00028853	K07889+K07897+K08057+K04392+K07375+K07375+K10956+K04392
Stilbenoid, diarylheptanoid and gingerol biosynthesis	ko00945	1	Glyur000029s00003643	K13065
Carotenoid biosynthesis	ko00906	17	Glyur000013s00003200;Glyur000037s00002596;Glyur000087s00008532;Glyur000128s00010774;Glyur000141s00009797;Glyur000142s00009099;Glyur000164s00014494;Glyur000243s00013133;Glyur000349s00021101;Glyur000402s00033324;Glyur000466s00022904;Glyur000528s00024898;Glyur000653s00025440;Glyur000674s00021142;Glyur000683s00025154;Glyur001118s00030855;Glyur001132s00025477	K06443+K09840+K09838+K09841+K02291+K09839+K09843+K15747+K09843+K09843+K17913+K06444+K09838+K09838+K02291+K02291+K02293
AGE-RAGE signaling pathway in diabetic complications	ko04933	3	Glyur000143s00011218;Glyur000329s00019836;Glyur001681s00028853	K04371+K04392+K04392
Sulfur metabolism	ko00920	11	Glyur000001s00000178;Glyur000001s00000179;Glyur000008s00001323;Glyur000026s00001913;Glyur000037s00002675;Glyur000044s00005132;Glyur000462s00025056;Glyur000463s00026774;Glyur000515s00023218;Glyur003074s00037789;Glyur003111s00038647	K01738+K01738+K01738+K05907+K00640+K01082+K01739+K13811+K05907+K00860+K01738
Pyruvate metabolism	ko00620	26	Glyur000004s00000374;Glyur000004s00000451;Glyur000011s00000639;Glyur000011s00000692;Glyur000014s00002578;Glyur000018s00003695;Glyur000025s00003313;Glyur000055s00004597;Glyur000073s00007816;Glyur000093s00009395;Glyur000126s00013646;Glyur000129s00012466;Glyur000173s00011844;Glyur000177s00010907;Glyur000200s00011170;Glyur000209s00013464;Glyur000218s00011642;Glyur000363s00015359;Glyur000572s00019031;…	K01069+K00128+K00029+K01610+K01595+K01595+K00873+K01006+K00128+K01759+K01610+K00873+K00626+K00051+K00128+K01595+K00626+K00026+K00873+K00128+K00873+K00873+K00128+K18881+K00128+K01069
Glutathione metabolism	ko00480	20	Glyur000021s00002692;Glyur000069s00004063;Glyur000081s00006734;Glyur000095s00007045;Glyur000128s00010817;Glyur000157s00015845;Glyur000376s00018694;Glyur000420s00021417;Glyur000426s00022741;Glyur000482s00021720;Glyur000536s00018932;Glyur000600s00022488;Glyur000679s00026729;Glyur000940s00031346;Glyur001218s00032872;Glyur001381s00036127;Glyur002584s00042058;Glyur004123s00044647;Glyur004243s00042067;…	K00036+K01920+K00799+K00799+K00432+K00799+K00797+K00799+K00799+K00797+K00799+K01256+K00434+K00036+K00799+K00799+K00799+K00799+K00799+K00799
Ubiquinone and other terpenoid-quinone biosynthesis	ko00130	32	Glycyrrhiza_uralensis_newGene_2348;Glycyrrhiza_uralensis_newGene_2349;Glycyrrhiza_uralensis_newGene_2386;Glycyrrhiza_uralensis_newGene_2705;Glycyrrhiza_uralensis_newGene_2706;Glycyrrhiza_uralensis_newGene_3420;Glycyrrhiza_uralensis_newGene_4639;Glycyrrhiza_uralensis_newGene_5301;Glycyrrhiza_uralensis_newGene_6437;Glycyrrhiza_uralensis_newGene_6438;Glycyrrhiza_uralensis_newGene_6611;Glycyrrhiza_ur…	K09833+K09833+K09833+K09833+K09833+K09833+K09833+K09833+K09833+K09833+K09833+K09833+K01904+K03809+K12502+K14759+K14760+K01904+K01904+K09834+K05928+K01904+K03809+K09833+K09833+K12501+K01904+K01661+K03809+K00815+K01904+K02548
Diterpenoid biosynthesis	ko00904	9	Glyur000040s00007333;Glyur000041s00007116;Glyur000295s00015289;Glyur000572s00019034;Glyur000663s00030875;Glyur000841s00026251;Glyur001397s00036955;Glyur002302s00044680;Glyur002418s00033277	K05282+K04124+K04125+K04123+K04125+K17961+K17961+K04125+K04121
Citrate cycle (TCA cycle)	ko00020	4	Glyur000011s00000692;Glyur000103s00007429;Glyur000126s00013646;Glyur000363s00015359	K01610+K00164+K01610+K00026
Plant-pathogen interaction	ko04626	30	Glyur000001s00000067;Glyur000003s00001148;Glyur000004s00000389;Glyur000020s00001762;Glyur000035s00004957;Glyur000050s00005706;Glyur000085s00008897;Glyur000093s00009366;Glyur000121s00009718;Glyur000122s00010166;Glyur000129s00012460;Glyur000172s00014880;Glyur000183s00013019;Glyur000239s00017874;Glyur000256s00016271;Glyur000270s00013309;Glyur000327s00026470;Glyur000539s00030600;Glyur000545s00023407;…	K13447+K05391+K13448+K13412+K13429+K13447+K18835+K05391+K05391+K13449+K13448+K13425+K13420+K13448+K13448+K13449+K05391+K13447+K05391+K13448+K13457+K00864+K05391+K13457+K13457+K13448+K13448+K13448+K05391+K13457
Photosynthesis - antenna proteins	ko00196	18	Glyur000020s00001821;Glyur000059s00006314;Glyur000072s00008140;Glyur000133s00010370;Glyur000136s00007905;Glyur000136s00007906;Glyur000183s00013020;Glyur000218s00011602;Glyur000596s00021315;Glyur000711s00037596;Glyur000763s00023742;Glyur001048s00031762;Glyur001071s00028848;Glyur001251s00033102;Glyur001386s00028376;Glyur001720s00031700;Glyur002188s00037690;Glyur004074s00039647	K08910+K08909+K08908+K08911+K08917+K08917+K08912+K08913+K08910+K08914+K08907+K08915+K08915+K08908+K08916+K08914+K08917+K08915
Vitamin B6 metabolism	ko00750	5	Glyur000037s00002671;Glyur000115s00008260;Glyur000219s00011562;Glyur000706s00025003;Glyur001048s00031765	K00831+K01733+K13248+K05275+K08681
Mismatch repair	ko03430	3	Glycyrrhiza_uralensis_newGene_2552;Glyur000117s00007665;Glyur003885s00043052	K07466+K07456+K07466
Glycerolipid metabolism	ko00561	18	Glyur000004s00000451;Glyur000019s00002090;Glyur000041s00007122;Glyur000041s00007123;Glyur000052s00005790;Glyur000065s00004261;Glyur000073s00007816;Glyur000200s00011170;Glyur000213s00016091;Glyur000344s00030073;Glyur000478s00024548;Glyur000698s00016570;Glyur001002s00038917;Glyur001144s00035322;Glyur001278s00025612;Glyur001572s00035823;Glyur005052s00040498;Glyur006176s00044556	K00128+K14674+K15918+K15918+K00679+K13513+K00128+K00128+K13513+K14674+K07407+K00128+K00864+K00128+K01054+K06119+K00128+K01054
Valine, leucine and isoleucine degradation	ko00280	17	Glyur000004s00000451;Glyur000073s00007816;Glyur000173s00011844;Glyur000195s00012841;Glyur000200s00011170;Glyur000218s00011642;Glyur000288s00019859;Glyur000363s00015351;Glyur000489s00017476;Glyur000521s00021477;Glyur000605s00024921;Glyur000698s00016570;Glyur000926s00019321;Glyur001144s00035322;Glyur001200s00029484;Glyur005052s00040498;Glyur011781s00046718	K00128+K00128+K00626+K01641+K00128+K00626+K00827+K00826+K00166+K00827+K00826+K00128+K00140+K00128+K00167+K00128+K00827
Glycine, serine and threonine metabolism	ko00260	23	Glyur000002s00000212;Glyur000008s00001340;Glyur000026s00001923;Glyur000026s00001924;Glyur000037s00002671;Glyur000041s00007122;Glyur000041s00007123;Glyur000115s00008260;Glyur000141s00009831;Glyur000142s00009129;Glyur000181s00013091;Glyur000263s00013588;Glyur000288s00019859;Glyur000296s00018768;Glyur000397s00020477;Glyur000422s00020645;Glyur000500s00018166;Glyur000521s00021477;Glyur000572s00019035;…	K15893+K00276+K00605+K00605+K00831+K15918+K15918+K01733+K00830+K01620+K15634+K00058+K00827+K00281+K14272+K00830+K00133+K00827+K02437+K12524+K00276+K00600+K00827
Fatty acid biosynthesis	ko00061	12	Glyur000008s00001355;Glyur000065s00004290;Glyur000144s00012207;Glyur000158s00011354;Glyur000199s00018208;Glyur000245s00014697;Glyur000366s00019239;Glyur000705s00027465;Glyur001045s00038911;Glyur001310s00030812;Glyur002131s00035386;Glyur005138s00043873	K01897+K01897+K01897+K00059+K03921+K01897+K01897+K01897+K03921+K00648+K09458+K01897
Lysine degradation	ko00310	10	Glyur000004s00000451;Glyur000073s00007816;Glyur000103s00007429;Glyur000173s00011844;Glyur000200s00011170;Glyur000218s00011642;Glyur000698s00016570;Glyur001144s00035322;Glyur002321s00035191;Glyur005052s00040498	K00128+K00128+K00164+K00626+K00128+K00626+K00128+K00128+K11423+K00128
beta-Alanine metabolism	ko00410	12	Glyur000004s00000451;Glyur000008s00001340;Glyur000073s00007816;Glyur000200s00011170;Glyur000299s00021237;Glyur000376s00018694;Glyur000482s00021720;Glyur000698s00016570;Glyur000926s00019321;Glyur000945s00028139;Glyur001144s00035322;Glyur005052s00040498	K00128+K00276+K00128+K00128+K12259+K00797+K00797+K00128+K00140+K00276+K00128+K00128
Glycosaminoglycan degradation	ko00531	2	Glyur000103s00007411;Glyur000148s00009047	K12373+K10532
Arginine biosynthesis	ko00220	11	Glyur000067s00006366;Glyur000147s00013849;Glyur000294s00011853;Glyur000334s00019199;Glyur000361s00013174;Glyur000387s00017697;Glyur000397s00020477;Glyur000722s00018853;Glyur001001s00027991;Glyur001359s00026912;Glyur004695s00039094	K00261+K01915+K01755+K00611+K01940+K14455+K14272+K01915+K00261+K01427+K14454
Phenylalanine metabolism	ko00360	15	Glyur000008s00001340;Glyur000093s00009394;Glyur000102s00010953;Glyur000188s00019480;Glyur000387s00017697;Glyur000392s00023199;Glyur000392s00023202;Glyur000681s00027307;Glyur000945s00028139;Glyur001299s00039013;Glyur001955s00042261;Glyur002876s00038790;Glyur003091s00037488;Glyur004695s00039094;Glyur007160s00045958	K00276+K01904+K07253+K07253+K14455+K01904+K01904+K01904+K00276+K01904+K15849+K00815+K01904+K14454+K07253
Photosynthesis	ko00195	37	Glyur000001s00000003;Glyur000008s00001345;Glyur000009s00001390;Glyur000009s00001434;Glyur000010s00000943;Glyur000032s00003896;Glyur000045s00009952;Glyur000054s00005344;Glyur000070s00008088;Glyur000073s00007764;Glyur000087s00008581;Glyur000090s00011414;Glyur000094s00007864;Glyur000096s00005908;Glyur000103s00007417;Glyur000104s00006029;Glyur000141s00009809;Glyur000232s00013771;Glyur000245s00014692;…	K02639+K02692+K02636+K08902+K02113+K08906+K08901+K02693+K02723+K02641+K02716+K03541+K02639+K02701+K02717+K14332+K02717+K02641+K03542+K02694+K02636+K02698+K08903+K02716+K02717+K02717+K02693+K08905+K02699+K08901+K08901+K02115+K02638+K02701+K02695+K02723+K03542
Brassinosteroid biosynthesis	ko00905	3	Glyur000021s00002731;Glyur000073s00007818;Glyur000176s00012122	K12638+K12637+K12640
Pantothenate and CoA biosynthesis	ko00770	8	Glyur000038s00004489;Glyur000056s00004118;Glyur000056s00004119;Glyur000214s00016022;Glyur000363s00015351;Glyur000605s00024921;Glyur001068s00035969;Glyur001201s00028280	K01652+K01652+K01652+K01687+K00826+K00826+K06133+K00053
Butanoate metabolism	ko00650	7	Glyur000038s00004489;Glyur000056s00004118;Glyur000056s00004119;Glyur000115s00008231;Glyur000173s00011844;Glyur000195s00012841;Glyur000218s00011642	K01652+K01652+K01652+K18121+K00626+K01641+K00626
Protein export	ko03060	6	Glyur000001s00000204;Glyur000007s00002854;Glyur000123s00008434;Glyur000123s00008435;Glyur000315s00012762;Glyur000915s00038246	K03116+K03106+K03217+K03217+K03070+K10956
Carbon fixation in photosynthetic organisms	ko00710	34	Glyur000005s00001074;Glyur000011s00000639;Glyur000011s00000692;Glyur000014s00002488;Glyur000014s00002578;Glyur000017s00002425;Glyur000018s00003695;Glyur000055s00004597;Glyur000089s00008813;Glyur000126s00013646;Glyur000177s00010907;Glyur000209s00013464;Glyur000238s00016773;Glyur000363s00015359;Glyur000387s00017697;Glyur000397s00020477;Glyur000604s00024572;Glyur000604s00024573;Glyur000712s00032631;…	K01807+K00029+K01610+K00615+K01595+K01623+K01595+K01006+K01623+K01610+K00051+K01595+K03841+K00026+K14455+K14272+K01602+K01602+K00134+K00134+K01100+K01602+K00615+K03841+K05298+K01602+K00927+K05298+K01623+K05298+K05298+K05298+K00855+K14454
Nitrogen metabolism	ko00910	16	Glyur000013s00003209;Glyur000067s00006366;Glyur000093s00009387;Glyur000147s00013849;Glyur000239s00017904;Glyur000448s00026717;Glyur000608s00025887;Glyur000722s00018853;Glyur000973s00026301;Glyur000973s00026302;Glyur001001s00027991;Glyur001042s00036962;Glyur001300s00030282;Glyur002517s00037498;Glyur002875s00044415;Glyur005002s00040156	K00284+K00261+K02575+K01915+K02575+K01674+K01673+K01915+K01673+K01673+K00261+K01674+K01673+K01674+K10534+K01673
Isoflavonoid biosynthesis	ko00943	2	Glyur000234s00015064;Glyur001854s00043533	K13260+K13260
Galactose metabolism	ko00052	18	Glyur000001s00000018;Glyur000007s00002844;Glyur000011s00000650;Glyur000021s00002759;Glyur000030s00002332;Glyur000049s00003149;Glyur000109s00010613;Glyur000124s00011952;Glyur000167s00012269;Glyur000276s00017151;Glyur000296s00018750;Glyur000321s00019398;Glyur000324s00015445;Glyur000436s00018450;Glyur000478s00024548;Glyur000749s00022593;Glyur001820s00032856;Glyur006196s00046641	K00844+K01193+K00850+K01193+K01784+K06611+K01785+K06617+K00844+K06617+K01193+K01193+K00850+K01784+K07407+K00850+K01193+K01193
Lysine biosynthesis	ko00300	4	Glyur000500s00018166;Glyur000605s00024910;Glyur001269s00036687;Glyur003449s00039863	K00133+K12524+K01586+K01714
Pentose and glucuronate interconversions	ko00040	27	Glyur000004s00000451;Glyur000073s00007816;Glyur000116s00009212;Glyur000116s00009213;Glyur000116s00009215;Glyur000200s00011170;Glyur000237s00014422;Glyur000290s00015803;Glyur000324s00015434;Glyur000381s00016138;Glyur000483s00030628;Glyur000483s00030629;Glyur000512s00017075;Glyur000681s00027306;Glyur000697s00030023;Glyur000698s00016570;Glyur000709s00024175;Glyur000714s00022869;Glyur000762s00020838;…	K00128+K00128+K01051+K01051+K01051+K00128+K01051+K01184+K01051+K00012+K01051+K01051+K01051+K01051+K01728+K00128+K00012+K01051+K01728+K00128+K01051+K01184+K00008+K01051+K01051+K01051+K00128
Isoquinoline alkaloid biosynthesis	ko00950	13	Glyur000003s00001180;Glyur000008s00001340;Glyur000052s00005813;Glyur000054s00005322;Glyur000387s00017697;Glyur000945s00028139;Glyur001832s00043227;Glyur001841s00029506;Glyur001955s00042261;Glyur002876s00038790;Glyur004695s00039094;Glyur005977s00044448;Glyur008607s00047269	K00422+K00276+K00422+K01592+K14455+K00276+K00422+K01592+K15849+K00815+K14454+K00422+K01592
Alanine, aspartate and glutamate metabolism	ko00250	18	Glyur000066s00006260;Glyur000067s00006366;Glyur000141s00009831;Glyur000147s00013849;Glyur000169s00018365;Glyur000288s00019859;Glyur000294s00011853;Glyur000361s00013174;Glyur000387s00017697;Glyur000397s00020477;Glyur000422s00020645;Glyur000521s00021477;Glyur000722s00018853;Glyur001001s00027991;Glyur001058s00023536;Glyur002123s00028290;Glyur004695s00039094;Glyur011781s00046718	K01955+K00261+K00830+K01915+K01953+K00827+K01755+K01940+K14455+K14272+K00830+K00827+K01915+K00261+K01953+K00609+K14454+K00827
Glucosinolate biosynthesis	ko00966	1	Glyur002103s00033477	K11820
Terpenoid backbone biosynthesis	ko00900	23	Glyur000002s00000233;Glyur000037s00002618;Glyur000065s00004264;Glyur000088s00007722;Glyur000143s00011212;Glyur000166s00010574;Glyur000173s00011844;Glyur000189s00009616;Glyur000195s00012841;Glyur000203s00012900;Glyur000218s00011642;Glyur000364s00018043;Glyur000580s00024197;Glyur000596s00021324;Glyur000682s00024324;Glyur000817s00031366;Glyur000880s00024786;Glyur001013s00034084;Glyur001653s00028824;…	K01597+K00021+K03527+K00787+K01770+K12742+K00626+K01662+K01641+K00021+K00626+K13789+K13789+K10960+K00021+K11778+K15889+K12742+K01662+K12742+K11778+K05356+K11778
C5-Branched dibasic acid metabolism	ko00660	3	Glyur000038s00004489;Glyur000056s00004118;Glyur000056s00004119	K01652+K01652+K01652
Biosynthesis of amino acids	ko01230	62	Glyur000001s00000178;Glyur000001s00000179;Glyur000005s00001074;Glyur000008s00001323;Glyur000011s00000650;Glyur000014s00002488;Glyur000017s00002425;Glyur000025s00003313;Glyur000037s00002671;Glyur000037s00002675;Glyur000038s00004489;Glyur000056s00004118;Glyur000056s00004119;Glyur000089s00008813;Glyur000103s00007473;Glyur000115s00008260;Glyur000129s00012466;Glyur000142s00009129;Glyur000147s00013849;…	K01738+K01738+K01807+K01738+K00850+K00615+K01623+K00873+K00831+K00640+K01652+K01652+K01652+K01623+K01657+K01733+K00873+K01620+K01915+K01850+K15634+K01687+K00616+K00058+K01755+K00850+K00611+K01940+K00826+K14455+K14272+K15227+K01739+K00133+K01689+K00873+K12524+K00826+K01850+K00134+K01915+K00873+K00850+K00873+K00134+K00053+K00615+K01586+K12657+K15849+K00927+K01623+K00600+K00891+K12657+K00815+K01738+…
Biosynthesis of unsaturated fatty acids	ko01040	8	Glyur000158s00011354;Glyur000199s00018208;Glyur000329s00019832;Glyur000954s00026539;Glyur000954s00026540;Glyur001045s00038911;Glyur002692s00041334;Glyur002815s00044336	K00059+K03921+K00232+K10251+K10251+K03921+K10258+K10258
Fatty acid metabolism	ko01212	19	Glyur000008s00001355;Glyur000065s00004290;Glyur000144s00012207;Glyur000158s00011354;Glyur000173s00011844;Glyur000199s00018208;Glyur000218s00011642;Glyur000245s00014697;Glyur000329s00019832;Glyur000366s00019239;Glyur000705s00027465;Glyur000954s00026539;Glyur000954s00026540;Glyur001045s00038911;Glyur001310s00030812;Glyur002131s00035386;Glyur002692s00041334;Glyur002815s00044336;Glyur005138s00043873	K01897+K01897+K01897+K00059+K00626+K03921+K00626+K01897+K00232+K01897+K01897+K10251+K10251+K03921+K00648+K09458+K10258+K10258+K01897
Arginine and proline metabolism	ko00330	16	Glyur000004s00000451;Glyur000042s00005075;Glyur000063s00005843;Glyur000073s00007816;Glyur000200s00011170;Glyur000299s00021237;Glyur000376s00018694;Glyur000387s00017697;Glyur000482s00021720;Glyur000505s00021218;Glyur000698s00016570;Glyur001144s00035322;Glyur001326s00026353;Glyur002430s00039737;Glyur004695s00039094;Glyur005052s00040498	K00128+K00472+K01611+K00128+K00128+K12259+K00797+K14455+K00797+K00318+K00128+K00128+K12657+K12657+K14454+K00128
Flavone and flavonol biosynthesis	ko00944	4	Glyur000020s00001756;Glyur000775s00025734;Glyur000775s00025736;Glyur002228s00045202	K13083+K05280+K05280+K13083
Nicotinate and nicotinamide metabolism	ko00760	4	Glyur000112s00012332;Glyur000216s00014165;Glyur000720s00020695;Glyur000744s00021942	K00767+K00858+K18551+K00858
Flavonoid biosynthesis	ko00941	12	Glycyrrhiza_uralensis_newGene_3021;Glyur000020s00001756;Glyur000029s00003643;Glyur000051s00003431;Glyur000073s00007770;Glyur000140s00011488;Glyur000334s00019197;Glyur000424s00026890;Glyur000775s00025734;Glyur000775s00025736;Glyur001333s00028402;Glyur002228s00045202	K00660+K13083+K13065+K00660+K00475+K00475+K13082+K00660+K05280+K05280+K00660+K13083
RNA degradation	ko03018	11	Glyur000011s00000650;Glyur000072s00008109;Glyur000116s00009255;Glyur000197s00010078;Glyur000324s00015445;Glyur000542s00017561;Glyur000543s00030818;Glyur000591s00018665;Glyur000749s00022593;Glyur003570s00039991;Glyur003570s00039992	K00850+K13126+K13126+K13126+K00850+K07573+K01689+K00962+K00850+K01689+K01689
Sphingolipid metabolism	ko00600	3	Glyur000030s00002298;Glyur000478s00024548;Glyur002269s00032423	K17108+K07407+K04715
Glycosphingolipid biosynthesis - globo series	ko00603	3	Glyur000103s00007411;Glyur000465s00024384;Glyur000478s00024548	K12373+K01988+K07407
Monobactam biosynthesis	ko00261	4	Glyur000463s00026774;Glyur000500s00018166;Glyur000605s00024910;Glyur003449s00039863	K13811+K00133+K12524+K01714
Synthesis and degradation of ketone bodies	ko00072	3	Glyur000173s00011844;Glyur000195s00012841;Glyur000218s00011642	K00626+K01641+K00626
Histidine metabolism	ko00340	7	Glyur000004s00000451;Glyur000073s00007816;Glyur000200s00011170;Glyur000283s00016952;Glyur000698s00016570;Glyur001144s00035322;Glyur005052s00040498	K00128+K00128+K00128+K01590+K00128+K00128+K00128
Glycosphingolipid biosynthesis - ganglio series	ko00604	1	Glyur000103s00007411	K12373
Cyanoamino acid metabolism	ko00460	10	Glyur000004s00000404;Glyur000026s00001866;Glyur000214s00016036;Glyur000230s00016893;Glyur000289s00018723;Glyur000525s00018799;Glyur000986s00028880;Glyur002367s00033922;Glyur002926s00039107;Glyur003893s00036357	K01188+K05350+K05350+K05349+K01188+K05350+K05349+K00600+K01188+K01188
Carbon metabolism	ko01200	84	Glyur000001s00000018;Glyur000001s00000178;Glyur000001s00000179;Glyur000002s00000212;Glyur000005s00001074;Glyur000008s00001323;Glyur000011s00000639;Glyur000011s00000650;Glyur000011s00000692;Glyur000014s00002488;Glyur000014s00002578;Glyur000017s00002425;Glyur000018s00003695;Glyur000021s00002692;Glyur000025s00003313;Glyur000026s00001923;Glyur000026s00001924;Glyur000037s00002671;Glyur000037s00002675;…	K00844+K01738+K01738+K15893+K01807+K01738+K00029+K00850+K01610+K00615+K01595+K01623+K01595+K00036+K00873+K00605+K00605+K00831+K00640+K15918+K15918+K01006+K00261+K19269+K01623+K00164+K18121+K01610+K00131+K00873+K00121+K00830+K00844+K00626+K00051+K15634+K01595+K00626+K03841+K00616+K00058+K11517+K00281+K00850+K00026+K14455+K14272+K00830+K11517+K01689+K00873+K01602+K01602+K00131+K00134+K00873+K00850+…
Tropane, piperidine and pyridine alkaloid biosynthesis	ko00960	9	Glyur000008s00001340;Glyur000359s00016704;Glyur000387s00017697;Glyur000398s00034452;Glyur000945s00028139;Glyur001718s00031995;Glyur001955s00042261;Glyur002876s00038790;Glyur004695s00039094	K00276+K08081+K14455+K08081+K00276+K08081+K15849+K00815+K14454
Homologous recombination	ko03440	2	Glycyrrhiza_uralensis_newGene_2552;Glyur003885s00043052	K07466+K07466
Glyoxylate and dicarboxylate metabolism	ko00630	28	Glyur000002s00000212;Glyur000013s00003209;Glyur000026s00001923;Glyur000026s00001924;Glyur000041s00007122;Glyur000041s00007123;Glyur000064s00005595;Glyur000085s00008864;Glyur000115s00008231;Glyur000141s00009831;Glyur000147s00013849;Glyur000173s00011844;Glyur000218s00011642;Glyur000278s00017285;Glyur000296s00018768;Glyur000345s00015661;Glyur000363s00015359;Glyur000397s00020477;Glyur000422s00020645;…	K15893+K00284+K00605+K00605+K15918+K15918+K01433+K19269+K18121+K00830+K01915+K00626+K00626+K11517+K00281+K01433+K00026+K14272+K00830+K11517+K02437+K01602+K01602+K01915+K03781+K01602+K01602+K00600
Steroid biosynthesis	ko00100	11	Glyur000019s00002090;Glyur000077s00006712;Glyur000089s00008825;Glyur000249s00015870;Glyur000270s00013301;Glyur000344s00030073;Glyur000434s00017215;Glyur000660s00025397;Glyur001868s00036729;Glyur002665s00038740;Glyur002907s00033935	K14674+K09828+K00801+K01052+K00511+K14674+K00559+K14423+K14424+K00559+K00511
Cutin, suberine and wax biosynthesis	ko00073	7	Glyur000038s00004512;Glyur000193s00013955;Glyur000205s00012953;Glyur000429s00022714;Glyur001979s00036874;Glyur002163s00037008;Glyur005255s00047927	K15400+K13356+K15402+K15404+K15400+K15400+K15398
Regulation of autophagy	ko04140	5	Glyur000012s00000570;Glyur000017s00002381;Glyur000098s00007965;Glyur000144s00012237;Glyur001127s00032698	K07198+K08332+K07198+K08341+K07198
Ribosome	ko03010	29	Glyur000002s00000323;Glyur000005s00001057;Glyur000012s00000622;Glyur000036s00004677;Glyur000045s00009962;Glyur000047s00003982;Glyur000063s00005851;Glyur000081s00006748;Glyur000086s00011551;Glyur000117s00007633;Glyur000128s00010775;Glyur000130s00006878;Glyur000197s00010089;Glyur000217s00014839;Glyur000266s00012609;Glyur000274s00012555;Glyur000287s00022143;Glyur000292s00034054;Glyur000334s00019194;…	K02876+K02945+K02945+K02990+K02895+K02884+K02916+K02930+K02914+K02988+K02899+K02890+K02945+K02888+K02902+K02939+K02933+K02952+K02909+K02959+K02863+K02904+K02871+K02935+K02946+K02931+K02968+K02881+K02968
Pyrimidine metabolism	ko00240	14	Glyur000015s00000877;Glyur000036s00004647;Glyur000066s00006260;Glyur000110s00011791;Glyur000155s00012823;Glyur000470s00020962;Glyur000591s00018665;Glyur000620s00017802;Glyur000632s00032400;Glyur000690s00025167;Glyur000803s00029839;Glyur001081s00024616;Glyur002123s00028290;Glyur002934s00035694	K03013+K00940+K01955+K00384+K09903+K01937+K00962+K03007+K16904+K03013+K14641+K16904+K00609+K14641
Valine, leucine and isoleucine biosynthesis	ko00290	7	Glyur000038s00004489;Glyur000056s00004118;Glyur000056s00004119;Glyur000214s00016022;Glyur000363s00015351;Glyur000605s00024921;Glyur001201s00028280	K01652+K01652+K01652+K01687+K00826+K00826+K00053
Spliceosome	ko03040	7	Glycyrrhiza_uralensis_newGene_825;Glyur000030s00002317;Glyur000033s00008657;Glyur000063s00005870;Glyur000144s00012253;Glyur000316s00018287;Glyur002252s00036556	K03283+K12839+K03283+K03283+K12845+K12845+K03283
Fatty acid elongation	ko00062	10	Glyur000002s00000312;Glyur000056s00004149;Glyur000268s00013391;Glyur000273s00014644;Glyur000385s00019797;Glyur000573s00021785;Glyur000954s00026539;Glyur000954s00026540;Glyur002692s00041334;Glyur002815s00044336	K15397+K15397+K15397+K15397+K15397+K15397+K10251+K10251+K10258+K10258
Protein processing in endoplasmic reticulum	ko04141	18	Glycyrrhiza_uralensis_newGene_4667;Glycyrrhiza_uralensis_newGene_825;Glyur000033s00008657;Glyur000063s00005870;Glyur000085s00008873;Glyur000111s00011046;Glyur000129s00012439;Glyur000147s00013844;Glyur000149s00009585;Glyur000336s00018099;Glyur000588s00020443;Glyur000864s00030252;Glyur000864s00030253;Glyur000915s00038246;Glyur001090s00029963;Glyur002252s00036556;Glyur002269s00032419;Glyur003440s000…	K01228+K03283+K03283+K03283+K08057+K13993+K13993+K13993+K13525+K14006+K13993+K13993+K13993+K10956+K09503+K03283+K13989+K13993
Amino sugar and nucleotide sugar metabolism	ko00520	23	Glyur000001s00000018;Glyur000016s00003041;Glyur000026s00001865;Glyur000030s00002332;Glyur000070s00008065;Glyur000103s00007411;Glyur000129s00012444;Glyur000140s00011471;Glyur000145s00010151;Glyur000167s00012269;Glyur000175s00012034;Glyur000176s00012124;Glyur000181s00013073;Glyur000202s00015389;Glyur000381s00016138;Glyur000435s00027250;Glyur000436s00018450;Glyur000533s00015048;Glyur000709s00024175;…	K00844+K13648+K00975+K01784+K12448+K12373+K00847+K01711+K20867+K00844+K08679+K13379+K12449+K08678+K00012+K01183+K01784+K00847+K00012+K13648+K00975+K01183+K00847
Biotin metabolism	ko00780	2	Glyur000158s00011354;Glyur002131s00035386	K00059+K09458
DNA replication	ko03030	2	Glycyrrhiza_uralensis_newGene_2552;Glyur003885s00043052	K07466+K07466
Limonene and pinene degradation	ko00903	2	Glyur000073s00007816;Glyur005052s00040498	K00128+K00128
Ubiquitin mediated proteolysis	ko04120	9	Glyur000051s00003469;Glyur000081s00006789;Glyur000156s00012003;Glyur000199s00018227;Glyur000454s00019924;Glyur001267s00031635;Glyur001367s00035395;Glyur001443s00035069;Glyur001667s00038414	K10571+K10604+K10144+K03875+K10576+K10140+K03353+K10604+K03875
Oxidative phosphorylation	ko00190	10	Glyur000010s00000943;Glyur000020s00001759;Glyur000096s00005932;Glyur000097s00008306;Glyur000116s00009229;Glyur000424s00026903;Glyur000565s00025204;Glyur000598s00025089;Glyur001341s00032155;Glyur002808s00038001	K02113+K01535+K01507+K01535+K01535+K00411+K01535+K01535+K02115+K02138
Phenylalanine, tyrosine and tryptophan biosynthesis	ko00400	9	Glyur000103s00007473;Glyur000162s00009912;Glyur000387s00017697;Glyur000440s00021875;Glyur000672s00022924;Glyur001955s00042261;Glyur002378s00036057;Glyur002876s00038790;Glyur004695s00039094	K01657+K01850+K14455+K15227+K01850+K15849+K00891+K00815+K14454
Plant hormone signal transduction	ko04075	46	Glyur000011s00000702;Glyur000012s00000534;Glyur000013s00003205;Glyur000017s00002448;Glyur000017s00002454;Glyur000023s00004930;Glyur000041s00007125;Glyur000058s00006145;Glyur000058s00006183;Glyur000061s00006533;Glyur000082s00007607;Glyur000089s00008790;Glyur000108s00010406;Glyur000122s00010166;Glyur000126s00013651;Glyur000141s00009813;Glyur000194s00016345;Glyur000219s00011587;Glyur000244s00014830;…	K14484+K13464+K14508+K14488+K14488+K13946+K14484+K14492+K14515+K14484+K14491+K14488+K14486+K13449+K14484+K16189+K14506+K14484+K14431+K13449+K14487+K12126+K14484+K14431+K14515+K13946+K14490+K14497+K14491+K14431+K14432+K14486+K14487+K14484+K13415+K16189+K14486+K14499+K14488+K14431+K14484+K14488+K14487+K14516+K14488+K14508
Glycerophospholipid metabolism	ko00564	8	Glyur000019s00002090;Glyur000031s00004349;Glyur000065s00004261;Glyur000203s00012904;Glyur000213s00016091;Glyur000344s00030073;Glyur001274s00032041;Glyur003946s00040538	K14674+K06129+K13513+K01094+K13513+K14674+K00894+K14156
Endocytosis	ko04144	20	Glycyrrhiza_uralensis_newGene_825;Glyur000004s00000503;Glyur000010s00000973;Glyur000033s00008657;Glyur000043s00003822;Glyur000048s00002243;Glyur000052s00005784;Glyur000063s00005870;Glyur000080s00008671;Glyur000123s00008422;Glyur000251s00019381;Glyur000252s00012651;Glyur000338s00015575;Glyur000362s00017668;Glyur000399s00017811;Glyur000608s00025888;Glyur001053s00027296;Glyur001089s00021504;Glyur002…	K03283+K12471+K12486+K03283+K07889+K07897+K12191+K03283+K12191+K12471+K12471+K00889+K12486+K19476+K12486+K11866+K00889+K00889+K03283+K19366
Ether lipid metabolism	ko00565	2	Glyur000019s00002090;Glyur000344s00030073	K14674+K14674
Ribosome biogenesis in eukaryotes	ko03008	5	Glyur000144s00012253;Glyur000316s00018287;Glyur000754s00024704;Glyur000987s00026420;Glyur004036s00042047	K12845+K12845+K14549+K07936+K14563
Zeatin biosynthesis	ko00908	2	Glyur000853s00029666;Glyur000861s00034118	K10760+K00279
Fatty acid degradation	ko00071	25	Glyur000004s00000451;Glyur000008s00001355;Glyur000065s00004290;Glyur000073s00007816;Glyur000135s00007293;Glyur000144s00012207;Glyur000173s00011844;Glyur000200s00011170;Glyur000218s00011642;Glyur000245s00014697;Glyur000329s00019832;Glyur000366s00019239;Glyur000698s00016570;Glyur000705s00027465;Glyur001070s00024970;Glyur001144s00035322;Glyur001187s00033310;Glyur001347s00032235;Glyur003456s00036215;…	K00128+K01897+K01897+K00128+K00121+K01897+K00626+K00128+K00626+K01897+K00232+K01897+K00128+K01897+K18857+K00128+K18857+K18857+K18857+K00121+K18857+K00128+K01897+K18857+K00121
RNA polymerase	ko03020	3	Glyur000015s00000877;Glyur000620s00017802;Glyur000690s00025167	K03013+K03007+K03013
SNARE interactions in vesicular transport	ko04130	1	Glyur000995s00036606	K08486
Aminoacyl-tRNA biosynthesis	ko00970	12	Glyur000038s00004475;Glyur000103s00007434;Glyur000152s00012715;Glyur000217s00014863;Glyur000419s00025993;Glyur000620s00017794;Glyur000714s00022868;Glyur000753s00021296;Glyur001158s00022955;Glyur001434s00037079;Glyur001793s00029322;Glyur002298s00031155	K01875+K01874+K01870+K02435+K02434+K01868+K01876+K01887+K01869+K01881+K01887+K01872
Nucleotide excision repair	ko03420	3	Glycyrrhiza_uralensis_newGene_2552;Glyur001267s00031635;Glyur003885s00043052	K07466+K10140+K07466
Cysteine and methionine metabolism	ko00270	29	Glyur000001s00000178;Glyur000001s00000179;Glyur000008s00001274;Glyur000008s00001293;Glyur000008s00001323;Glyur000026s00001960;Glyur000037s00002675;Glyur000063s00005843;Glyur000069s00004063;Glyur000249s00015884;Glyur000288s00019859;Glyur000363s00015351;Glyur000363s00015359;Glyur000376s00018694;Glyur000387s00017697;Glyur000462s00025056;Glyur000482s00021720;Glyur000500s00018166;Glyur000521s00021477;…	K01738+K01738+K08967+K00547+K01738+K05933+K00640+K01611+K01920+K05933+K00827+K00826+K00026+K00797+K14455+K01739+K00797+K00133+K00827+K12524+K00826+K05933+K01762+K08963+K05933+K00815+K01738+K14454+K00827
Monoterpenoid biosynthesis	ko00902	5	Glyur000009s00001371;Glyur000044s00005200;Glyur000122s00010180;Glyur000184s00008179;Glyur001193s00034829	K20979+K15086+K15086+K15095+K15095
Base excision repair	ko03410	3	Glyur000210s00014457;Glyur000470s00020966;Glyur001814s00036627	K10798+K01246+K01246
Starch and sucrose metabolism	ko00500	65	Glyur000001s00000018;Glyur000004s00000404;Glyur000007s00002844;Glyur000016s00003041;Glyur000017s00002421;Glyur000021s00002759;Glyur000026s00001865;Glyur000026s00001866;Glyur000026s00001914;Glyur000047s00004005;Glyur000067s00006388;Glyur000089s00008815;Glyur000116s00009212;Glyur000116s00009213;Glyur000116s00009215;Glyur000119s00012141;Glyur000129s00012444;Glyur000145s00010151;Glyur000167s00012269;…	K00844+K01188+K01193+K13648+K01179+K01193+K00975+K05350+K19891+K01177+K01177+K01179+K01051+K01051+K01051+K00703+K00847+K20867+K00844+K08679+K08678+K00695+K05350+K19893+K05349+K01051+K01188+K01184+K01193+K01193+K01051+K00703+K00688+K00012+K01179+K01051+K01051+K01051+K00695+K05350+K00847+K01087+K01087+K01051+K00012+K01051+K00696+K00700+K05349+K13648+K01051+K00975+K01087+K01193+K01184+K01051+K01188+…
ABC transporters	ko02010	9	Glyur000012s00000561;Glyur000015s00000756;Glyur000118s00009648;Glyur000163s00011110;Glyur000271s00015162;Glyur000315s00012767;Glyur000341s00020139;Glyur000451s00016521;Glyur001765s00026140	K05658+K05658+K05658+K05658+K05658+K05658+K05658+K05658+K05658
Porphyrin and chlorophyll metabolism	ko00860	18	Glyur000011s00000694;Glyur000110s00011783;Glyur000182s00014545;Glyur000189s00009597;Glyur000245s00014685;Glyur000252s00012657;Glyur000260s00013522;Glyur000269s00013897;Glyur000274s00012554;Glyur000288s00019872;Glyur000350s00020077;Glyur000596s00021324;Glyur000650s00035857;Glyur000665s00020422;Glyur000671s00022538;Glyur000833s00030504;Glyur001109s00030194;Glyur001277s00024296	K02492+K03403+K00218+K19073+K13600+K01772+K03428+K03404+K13071+K01599+K13606+K10960+K02492+K04035+K18010+K08099+K01599+K03405
Thiamine metabolism	ko00730	5	Glyur000022s00001993;Glyur000189s00009616;Glyur000742s00025063;Glyur000742s00025064;Glyur001653s00028824	K03146+K01662+K03146+K03146+K01662
alpha-Linolenic acid metabolism	ko00592	25	Glyur000019s00002090;Glyur000051s00003381;Glyur000065s00004292;Glyur000094s00007890;Glyur000096s00005947;Glyur000096s00005948;Glyur000096s00005950;Glyur000203s00012890;Glyur000329s00019832;Glyur000330s00019538;Glyur000334s00019192;Glyur000344s00030073;Glyur000783s00023119;Glyur001070s00024970;Glyur001187s00033310;Glyur001347s00032235;Glyur001425s00026823;Glyur001425s00026826;Glyur002008s00045601;…	K14674+K05894+K01723+K05894+K08241+K08241+K08241+K00454+K00232+K10529+K08241+K14674+K05894+K18857+K18857+K18857+K00454+K00454+K08241+K08241+K10525+K18857+K01723+K18857+K18857
Taurine and hypotaurine metabolism	ko00430	3	Glyur000109s00010621;Glyur000286s00016505;Glyur003120s00035874	K10712+K10712+K10712
Arachidonic acid metabolism	ko00590	4	Glyur000019s00002090;Glyur000128s00010817;Glyur000344s00030073;Glyur000713s00015601	K14674+K00432+K14674+K01254
Selenocompound metabolism	ko00450	4	Glyur000103s00007434;Glyur000110s00011791;Glyur000462s00025056;Glyur000463s00026774	K01874+K00384+K01739+K13811
N-Glycan biosynthesis	ko00510	3	Glycyrrhiza_uralensis_newGene_4667;Glyur000130s00006900;Glyur000134s00009766	K01228+K00737+K07252
Riboflavin metabolism	ko00740	2	Glyur000244s00014800;Glyur000678s00024762	K18453+K14652
Propanoate metabolism	ko00640	5	Glyur000173s00011844;Glyur000218s00011642;Glyur000489s00017476;Glyur000926s00019321;Glyur001200s00029484	K00626+K00626+K00166+K00140+K00167
Peroxisome	ko04146	18	Glyur000003s00001174;Glyur000008s00001355;Glyur000065s00004290;Glyur000141s00009831;Glyur000144s00012207;Glyur000193s00013955;Glyur000245s00014697;Glyur000278s00017285;Glyur000329s00019832;Glyur000366s00019239;Glyur000422s00020645;Glyur000426s00022725;Glyur000615s00024003;Glyur000705s00027465;Glyur000963s00023047;Glyur001115s00021447;Glyur003087s00041287;Glyur005138s00043873	K13335+K01897+K01897+K00830+K01897+K13356+K01897+K11517+K00232+K01897+K00830+K11517+K04565+K01897+K03781+K13346+K13354+K01897
Folate biosynthesis	ko00790	3	Glyur000841s00026256;Glyur001204s00024990;Glyur005416s00041472	K01495+K01930+K01930
