# Supplementary material for: Integrated Analysis of mRNA and microRNA Elucidates the Regulation of Glycyrrhizic Acid Biosynthesis in Glycyrrhiza uralensis Fisch
Source: Int J Mol Sci. 2020 Apr 28;21(9):3101. doi: 10.3390/ijms21093101 (PMC7247157; doi:10.3390/ijms21093101)
Supplement: Supplementary file 1 [file ijms-21-03101-s001.zip › Supplemental Tables/Supplemental Tables/Table S11. Expression profiles and classification of transporter genes..xlsx]

## Sheet: Sheet1
Supplemental Table S11
Expression profiles and classification of transporter genes.
ID	TC-id	Subject-id	Identity	E value	Anontation	L1	L2	L3	R1	R2	R3	L1-Log	L2-Log	L3-Log	R1-Log	R2-Log	R3-Log	GO_annotation	KEGG_annotation	NR_annotation
Glycyrrhiza_uralensis_newGene_1140	3.A.16.1.3	gnl|TC-DB|Q7KQK2	94	1e-161	Polyubiquitin OS=Plasmodium falciparum (isolate 3D7) GN=pUB PE=4 SV=1	235.697	264.937	177.139	360.613	270.996	273.984	7.8869	8.05494	7.47686	8.4983	8.08744	8.1032	Cellular Component: vacuole (GO:0005773);; Cellular Component: integral component of membrane (GO:0016021);;	K08770|0|bdi:104585556|K08770 ubiquitin C | (RefSeq) polyubiquitin	polyubiquitin-like [Lactuca sativa]
Glycyrrhiza_uralensis_newGene_1141	3.A.16.1.3	gnl|TC-DB|Q7KQK2	97	1e-145	Polyubiquitin OS=Plasmodium falciparum (isolate 3D7) GN=pUB PE=4 SV=1	4.67565	11.0941	4.01837	4.43594	0.234088	6.58948	2.50479	3.59623	2.32722	2.44253	0.303445	2.924	Cellular Component: vacuole (GO:0005773);;	K08770|0|gra:105785353|K08770 ubiquitin C | (RefSeq) polyubiquitin-like	polyubiquitin-a [Quercus suber]
Glycyrrhiza_uralensis_newGene_2037	1.A.87.2.1	gnl|TC-DB|K7UE65	47	2e-31	Uncharacterized protein OS=Zea mays GN=ZEAMMB73_507020 PE=3 SV=1	0	0.428362	0.605914	0	0.164309	0.078037	0	0.514362	0.683395	0	0.219474	0.108407	Molecular Function: microtubule motor activity (GO:0003777);; Molecular Function: protein serine/threonine kinase activity (GO:0004674);; Molecular Function: ATP binding (GO:0005524);; Cellular Component: microtubule (GO:0005874);; Cellular Component: plasma membrane (GO:0005886);; Biological Process: protein phosphorylation (GO:0006468);; Biological Process: defense response (GO:0006952);; Biolo…	--	S-locus lectin kinase family protein [Medicago truncatula]
Glycyrrhiza_uralensis_newGene_2042	1.A.87.2.1	gnl|TC-DB|K7UE65	43	6e-72	Uncharacterized protein OS=Zea mays GN=ZEAMMB73_507020 PE=3 SV=1	0	0	0	0.407759	1.06012	0.470427	0	0	0	0.4934	1.04273	0.556235	Molecular Function: microtubule motor activity (GO:0003777);; Molecular Function: protein serine/threonine kinase activity (GO:0004674);; Molecular Function: ATP binding (GO:0005524);; Cellular Component: microtubule (GO:0005874);; Cellular Component: plasma membrane (GO:0005886);; Biological Process: protein phosphorylation (GO:0006468);; Biological Process: defense response (GO:0006952);; Biolo…	--	PREDICTED: G-type lectin S-receptor-like serine/threonine-protein kinase At4g27290 isoform X1 [Cicer arietinum]
Glycyrrhiza_uralensis_newGene_2936	1.A.33.1.1	gnl|TC-DB|P22953	70	6e-43	HEAT SHOCK COGNATE 70 KDA PROTEIN 1 (HSC70.1) - Arabidopsis thaliana (Mouse-ear cress).	4.91676	5.34222	5.47178	2.85725	17.1063	16.1281	2.56481	2.66499	2.69416	1.94757	4.17842	4.09829	Molecular Function: ATP binding (GO:0005524);;	K03283|0|gmx:102667578|K03283 heat shock 70kDa protein 1/8 | (RefSeq) probable mediator of RNA polymerase II transcription subunit 37c	heat shock protein [Trifolium pratense]
Glycyrrhiza_uralensis_newGene_2938	1.A.33.1.1	gnl|TC-DB|P22953	68	1e-122	HEAT SHOCK COGNATE 70 KDA PROTEIN 1 (HSC70.1) - Arabidopsis thaliana (Mouse-ear cress).	1.44801	0.648892	0.523908	1.35199	1.10977	0.850044	1.29161	0.721497	0.607776	1.23388	1.07709	0.88756	Molecular Function: ATP binding (GO:0005524);;	K03283|0|gmx:102667572|K03283 heat shock 70kDa protein 1/8 | (RefSeq) probable mediator of RNA polymerase II transcription subunit 37c	probable mediator of RNA polymerase II transcription subunit 37c [Cajanus cajan]
Glycyrrhiza_uralensis_newGene_3207	1.A.87.2.1	gnl|TC-DB|K7UE65	46	5e-57	Uncharacterized protein OS=Zea mays GN=ZEAMMB73_507020 PE=3 SV=1	0.155637	0.056055	0.156725	0.538682	0.536867	0.550419	0.208688	0.078685	0.210046	0.621695	0.619992	0.632658	Molecular Function: protein serine/threonine kinase activity (GO:0004674);; Molecular Function: ATP binding (GO:0005524);; Cellular Component: plasma membrane (GO:0005886);; Biological Process: protein phosphorylation (GO:0006468);; Cellular Component: plasmodesma (GO:0009506);; Cellular Component: integral component of membrane (GO:0016021);; Molecular Function: carbohydrate binding (GO:0030246)…	--	G-type lectin S-receptor-like Serine/Threonine-kinase [Medicago truncatula]
Glycyrrhiza_uralensis_newGene_3359	9.A.61.1.3	gnl|TC-DB|M5X8J0	64	5e-22	Uncharacterized protein OS=Prunus persica GN=PRUPE_ppb025443mg PE=4 SV=1	4.094	4.19031	2.98348	1.22021	2.48462	2.39655	2.3488	2.37582	1.99403	1.15069	1.801	1.76407	Cellular Component: integral component of membrane (GO:0016021);;	--	PREDICTED: uncharacterized protein LOC100794064 [Glycine max]
Glycyrrhiza_uralensis_newGene_3486	1.A.87.2.1	gnl|TC-DB|K7UE65	46	1e-58	Uncharacterized protein OS=Zea mays GN=ZEAMMB73_507020 PE=3 SV=1	0.250843	0.378612	0.158114	0.071817	0.243509	0.230854	0.322901	0.463216	0.211777	0.100059	0.314417	0.29966	Molecular Function: protein serine/threonine kinase activity (GO:0004674);; Molecular Function: ATP binding (GO:0005524);; Cellular Component: plasma membrane (GO:0005886);; Biological Process: protein phosphorylation (GO:0006468);; Biological Process: defense response (GO:0006952);; Cellular Component: plasmodesma (GO:0009506);; Cellular Component: integral component of membrane (GO:0016021);;	K04733|1.18071e-155|gmx:100798691|K04733 interleukin-1 receptor-associated kinase 4 [EC:2.7.11.1] | (RefSeq) cysteine-rich receptor-like protein kinase 10	PREDICTED: receptor-like serine/threonine-protein kinase SD1-6 isoform X2 [Cicer arietinum]
Glycyrrhiza_uralensis_newGene_3893	1.A.87.2.4	gnl|TC-DB|T1T4Z8	31	1e-23	GHR1 protein OS=Arabidopsis thaliana GN=GHR1 PE=2 SV=1	1.07258	0.687631	0	0	0	0	1.05143	0.754999	0	0	0	0	Cellular Component: membrane (GO:0016020);;	--	receptor-like protein [Medicago truncatula]
Glycyrrhiza_uralensis_newGene_4143	8.A.73.1.1	gnl|TC-DB|Q9SN96	78	2e-21	AT3g46430/F18L15_150 OS=Arabidopsis thaliana GN=F18L15.150 PE=2 SV=1	81.1906	78.022	93.7394	63.5261	56.4671	54.5705	6.3609	6.30418	6.56589	6.01181	5.84466	5.79625	Cellular Component: integral component of membrane (GO:0016021);;	--	hypothetical protein TSUD_107970 [Trifolium subterraneum]
Glycyrrhiza_uralensis_newGene_4637	1.A.87.2.3	gnl|TC-DB|Q9LSR8	45	1e-24	L-type lectin-domain containing receptor kinase I.9 OS=Arabidopsis thaliana GN=LECRK19 PE=1 SV=2	1.48729	0.275102	0.079119	0.119171	1.00435	0.764933	1.31458	0.350613	0.109854	0.16243	1.00314	0.819613	Molecular Function: protein serine/threonine kinase activity (GO:0004674);; Molecular Function: non-membrane spanning protein tyrosine kinase activity (GO:0004715);; Molecular Function: ATP binding (GO:0005524);; Cellular Component: plasma membrane (GO:0005886);; Biological Process: defense response (GO:0006952);; Cellular Component: plasmodesma (GO:0009506);; Cellular Component: integral compone…	K04733|2.25489e-80|mtr:MTR_6g463630|K04733 interleukin-1 receptor-associated kinase 4 [EC:2.7.11.1] | (RefSeq) tyrosine kinase family protein	tyrosine kinase family protein [Medicago truncatula]
Glycyrrhiza_uralensis_newGene_4787	2.A.18.1.1	gnl|TC-DB|Q96247	89	5e-60	AUX1 GENE - Arabidopsis thaliana (Mouse-ear cress).	0	0	0.539984	0.293215	0.204351	0.072019	0	0	0.622915	0.370962	0.268256	0.10033	Cellular Component: integral component of membrane (GO:0016021);;	K13946|4.50867e-70|adu:107469511|K13946 auxin influx carrier (AUX1 LAX family) | (RefSeq) auxin transporter-like protein 1	unknown [Lotus japonicus]
Glycyrrhiza_uralensis_newGene_5567	2.A.43.2.5	gnl|TC-DB|O49437	67	6e-32	PQ-loop repeat-containing protein OS=Arabidopsis thaliana GN=AT4g20100 PE=2 SV=1	0.278069	0	0	0.759254	0.381553	1.32191	0.353966	0	0	0.814964	0.466291	1.21531	Cellular Component: integral component of membrane (GO:0016021);;	--	hypothetical protein TSUD_139210 [Trifolium subterraneum]
Glycyrrhiza_uralensis_newGene_5577	1.A.1.5.23	gnl|TC-DB|Q9LDR2	60	9e-28	Putative cyclic nucleotide-gated ion channel 19 OS=Arabidopsis thaliana GN=CNGC19 PE=3 SV=1	0	2.08638	0.767743	0	1.09819	0.653563	0	1.62592	0.821909	0	1.06914	0.725578	Molecular Function: voltage-gated potassium channel activity (GO:0005249);; Cellular Component: integral component of plasma membrane (GO:0005887);; Biological Process: regulation of membrane potential (GO:0042391);; Biological Process: potassium ion transmembrane transport (GO:0071805);;	K05391|2.14311e-34|gmx:100795427|K05391 cyclic nucleotide gated channel, other eukaryote | (RefSeq) probable cyclic nucleotide-gated ion channel 20, chloroplastic	unknown [Lotus japonicus]
Glycyrrhiza_uralensis_newGene_6019	3.A.1.107.2	gnl|TC-DB|P93280	74	8e-76	Putative cytochrome c biogenesis ccmB-like mitochondrial protein - Arabidopsis thaliana (Mouse-ear cress).	0.103762	0.118247	0	0.663529	0.1978	0.565175	0.142429	0.161239	0	0.734247	0.260387	0.646324	Cellular Component: mitochondrion (GO:0005739);; Molecular Function: heme transporter activity (GO:0015232);; Biological Process: heme transport (GO:0015886);; Biological Process: cytochrome complex assembly (GO:0017004);; Cellular Component: ATP-binding cassette (ABC) transporter complex (GO:0043190);;	--	CcmB (mitochondrion) [Bupleurum falcatum]
Glycyrrhiza_uralensis_newGene_6059	2.A.18.1.1	gnl|TC-DB|Q96247	77	1e-164	AUX1 GENE - Arabidopsis thaliana (Mouse-ear cress).	2.23896	2.78185	1.65895	3.25852	3.8716	4.50918	1.69553	1.91909	1.41086	2.09035	2.2844	2.46184	Biological Process: amino acid transmembrane transport (GO:0003333);; Cellular Component: plasma membrane (GO:0005886);; Biological Process: auxin-activated signaling pathway (GO:0009734);; Molecular Function: amino acid transmembrane transporter activity (GO:0015171);; Molecular Function: symporter activity (GO:0015293);; Cellular Component: integral component of membrane (GO:0016021);;	K13946|0|gmx:100815243|K13946 auxin influx carrier (AUX1 LAX family) | (RefSeq) auxin transporter-like protein 3	auxin transporter-like protein 3 [Cajanus cajan]
Glycyrrhiza_uralensis_newGene_6060	2.A.18.1.1	gnl|TC-DB|Q96247	66	4e-39	AUX1 GENE - Arabidopsis thaliana (Mouse-ear cress).	0	1.34326	0	0.98245	1.7162	0.463334	0	1.22852	0	0.987284	1.44159	0.549259	Biological Process: amino acid transmembrane transport (GO:0003333);; Cellular Component: plasma membrane (GO:0005886);; Molecular Function: amino acid transmembrane transporter activity (GO:0015171);; Cellular Component: integral component of membrane (GO:0016021);;	K13946|1.14156e-69|gmx:100815243|K13946 auxin influx carrier (AUX1 LAX family) | (RefSeq) auxin transporter-like protein 3	hypothetical protein GLYMA_04G252300 [Glycine max]
Glycyrrhiza_uralensis_newGene_6131	3.A.10.1.8	gnl|TC-DB|P21616	88	2e-80	Pyrophosphate-energized vacuolar membrane proton pump OS=Vigna radiata var. radiata PE=1 SV=3	2.3359	1.23457	1.2179	6.80354	3.59774	5.66674	1.73808	1.16	1.14919	2.96413	2.20092	2.73698	Molecular Function: inorganic diphosphatase activity (GO:0004427);; Molecular Function: hydrogen-translocating pyrophosphatase activity (GO:0009678);; Biological Process: proton transport (GO:0015992);; Cellular Component: integral component of membrane (GO:0016021);; Biological Process: transmembrane transport (GO:0055085);;	K01507|8.14523e-91|mtr:MTR_4g115970|K01507 inorganic pyrophosphatase [EC:3.6.1.1] | (RefSeq) vacuolar H+-translocating inorganic pyrophosphatase	H+-pyrophosphatase [Ammopiptanthus nanus]
Glycyrrhiza_uralensis_newGene_6326	2.A.18.1.1	gnl|TC-DB|Q96247	66	9e-56	AUX1 GENE - Arabidopsis thaliana (Mouse-ear cress).	7.42798	6.23184	7.00659	6.07404	8.47293	7.31416	3.07519	2.85436	3.00119	2.82253	3.24381	3.05557	Biological Process: amino acid transmembrane transport (GO:0003333);; Cellular Component: plasma membrane (GO:0005886);; Biological Process: auxin-activated signaling pathway (GO:0009734);; Molecular Function: amino acid transmembrane transporter activity (GO:0015171);; Molecular Function: symporter activity (GO:0015293);; Cellular Component: integral component of membrane (GO:0016021);;	K13946|2.59418e-83|vra:106759643|K13946 auxin influx carrier (AUX1 LAX family) | (RefSeq) auxin transporter-like protein 3	hypothetical protein LR48_Vigan04g182100 [Vigna angularis]
Glycyrrhiza_uralensis_newGene_6344	1.A.87.2.1	gnl|TC-DB|K7UE65	41	2e-51	Uncharacterized protein OS=Zea mays GN=ZEAMMB73_507020 PE=3 SV=1	2.15571	0.657006	0.887217	0	0	0	1.65796	0.728579	0.91626	0	0	0	Molecular Function: protein serine/threonine kinase activity (GO:0004674);; Molecular Function: ATP binding (GO:0005524);; Cellular Component: plasma membrane (GO:0005886);; Biological Process: protein phosphorylation (GO:0006468);; Cellular Component: plasmodesma (GO:0009506);; Cellular Component: integral component of membrane (GO:0016021);; Molecular Function: carbohydrate binding (GO:0030246)…	--	G-type lectin S-receptor-like serine/threonine-protein kinase At1g11300 [Cajanus cajan]
Glycyrrhiza_uralensis_newGene_6618	1.A.87.2.1	gnl|TC-DB|K7UE65	45	2e-45	Uncharacterized protein OS=Zea mays GN=ZEAMMB73_507020 PE=3 SV=1	0.989121	3.23466	2.99017	0.475448	0.412133	1.01621	0.992131	2.08224	1.99645	0.561153	0.497876	1.01164	Molecular Function: protein serine/threonine kinase activity (GO:0004674);; Molecular Function: transmembrane receptor protein tyrosine kinase activity (GO:0004714);; Molecular Function: ATP binding (GO:0005524);; Cellular Component: plasma membrane (GO:0005886);; Biological Process: defense response (GO:0006952);; Molecular Function: zinc ion binding (GO:0008270);; Cellular Component: plasmodesm…	--	G-type lectin S-receptor-like serine/threonine-protein kinase [Trifolium pratense]
Glycyrrhiza_uralensis_newGene_6744	1.A.87.2.1	gnl|TC-DB|K7UE65	52	5e-29	Uncharacterized protein OS=Zea mays GN=ZEAMMB73_507020 PE=3 SV=1	1.83457	0.184622	0.181552	0.203298	0.900685	0.138521	1.50313	0.244427	0.240683	0.266994	0.926519	0.187161	Molecular Function: binding (GO:0005488);; Biological Process: cellular process (GO:0009987);; Molecular Function: kinase activity (GO:0016301);;	--	hypothetical protein GLYMA_12G144500 [Glycine max]
Glycyrrhiza_uralensis_newGene_6833	2.A.19.6.1	gnl|TC-DB|O22252	77	6e-43	Putative Na+/Ca2+ antiporter - Arabidopsis thaliana (Mouse-ear cress).	0	0.541133	1.29185	0.699943	0.110706	0	0	0.623991	1.19651	0.765486	0.151477	0	Cellular Component: integral component of membrane (GO:0016021);; Biological Process: transmembrane transport (GO:0055085);;	K03452|8.69575e-52|pvu:PHAVU_007G147000g|K03452 magnesium/proton exchanger | (RefSeq) hypothetical protein	hypothetical protein PHAVU_007G147000g [Phaseolus vulgaris]
Glycyrrhiza_uralensis_newGene_7431	3.A.1.205.17	gnl|TC-DB|H6WS94	72	4e-34	ABCG/PDR subfamily ABC protein OS=Petunia hybrida GN=PDR1 PE=2 SV=1	0	0.287007	0.36397	0.599131	0.184135	0	0	0.36402	0.447812	0.677288	0.243834	0	Molecular Function: ATP binding (GO:0005524);; Biological Process: transport (GO:0006810);; Cellular Component: integral component of membrane (GO:0016021);; Molecular Function: ATPase activity (GO:0016887);;	--	PREDICTED: pleiotropic drug resistance protein 1-like [Cicer arietinum]
Glycyrrhiza_uralensis_newGene_7442		gnl|TC-DB|XP_018510600.1	64	1e-28	|8.A.32.1.5 PREDICTED: protein ASPARTIC PROTEASE IN GUARD CELL 2-like isoform X1 [Brassica rapa]	5.99183	9.51436	5.69202	4.52533	7.63314	5.49599	2.80567	3.39429	2.74244	2.46606	3.10989	2.69955	Molecular Function: aspartic-type endopeptidase activity (GO:0004190);; Biological Process: proteolysis (GO:0006508);; Cellular Component: integral component of membrane (GO:0016021);; Molecular Function: transferase activity (GO:0016740);; Biological Process: protein catabolic process (GO:0030163);;	--	eukaryotic aspartyl protease family protein [Medicago truncatula]
Glycyrrhiza_uralensis_newGene_7459		gnl|TC-DB|XP_018510600.1	58	9e-26	|8.A.32.1.5 PREDICTED: protein ASPARTIC PROTEASE IN GUARD CELL 2-like isoform X1 [Brassica rapa]	0.530875	2.26906	0	1.15203	2.3079	1.3525	0.614356	1.70887	0	1.1057	1.72592	1.23419	Molecular Function: aspartic-type endopeptidase activity (GO:0004190);; Biological Process: proteolysis (GO:0006508);; Cellular Component: integral component of membrane (GO:0016021);; Molecular Function: transferase activity (GO:0016740);; Biological Process: protein catabolic process (GO:0030163);;	--	aspartic proteinase-like protein 2-like [Trifolium pratense]
Glycyrrhiza_uralensis_newGene_7562	4.D.3.1.7	gnl|TC-DB|Q8LPK5	36	2e-54	Cellulose synthase A catalytic subunit 8 [UDP-forming] OS=Arabidopsis thaliana GN=CESA8 PE=1 SV=1	1.43766	1.54328	0.812365	0	0.0697	0	1.2855	1.34669	0.857874	0	0.0972062	0	Biological Process: cellular process (GO:0009987);; Cellular Component: membrane (GO:0016020);; Molecular Function: transferase activity, transferring glycosyl groups (GO:0016757);;	--	cellulose synthase-like protein h1, partial [Trifolium pratense]
Glycyrrhiza_uralensis_newGene_773	3.A.16.1.3	gnl|TC-DB|Q7KQK2	94	1e-113	Polyubiquitin OS=Plasmodium falciparum (isolate 3D7) GN=pUB PE=4 SV=1	9.31581	3.38576	17.7127	42.4849	32.3044	38.7827	3.36679	2.13283	4.22595	5.44244	5.05764	5.31407	Cellular Component: cytoplasm (GO:0005737);; Molecular Function: ligase activity (GO:0016874);;	K08770|4.81196e-147|aly:ARALYDRAFT_490270|K08770 ubiquitin C | (RefSeq) hypothetical protein	hypothetical protein ARALYDRAFT_490270, partial [Arabidopsis lyrata subsp. lyrata]
Glycyrrhiza_uralensis_newGene_7909	1.A.87.2.3	gnl|TC-DB|Q9LSR8	59	5e-23	L-type lectin-domain containing receptor kinase I.9 OS=Arabidopsis thaliana GN=LECRK19 PE=1 SV=2	0.062858	0	0.117351	0	0.114106	0.682854	0.0879489	0	0.160082	0	0.155887	0.75091	Molecular Function: hydrolase activity, hydrolyzing O-glycosyl compounds (GO:0004553);; Molecular Function: protein serine/threonine kinase activity (GO:0004674);; Molecular Function: ATP binding (GO:0005524);; Cellular Component: plasma membrane (GO:0005886);; Biological Process: carbohydrate metabolic process (GO:0005975);; Biological Process: protein phosphorylation (GO:0006468);; Cellular Com…	--	cysteine-rich receptor-like protein kinase 10 [Quercus suber]
Glycyrrhiza_uralensis_newGene_8444	3.A.16.1.3	gnl|TC-DB|Q7KQK2	94	3e-35	Polyubiquitin OS=Plasmodium falciparum (isolate 3D7) GN=pUB PE=4 SV=1	156.692	155.6	173.852	342.844	168.221	195.844	7.30096	7.29094	7.44999	8.42561	7.40277	7.62091	Molecular Function: structural constituent of ribosome (GO:0003735);; Cellular Component: nucleus (GO:0005634);; Cellular Component: ribosome (GO:0005840);; Biological Process: translation (GO:0006412);;	K02927|7.7921e-89|nnu:104607638|K02927 large subunit ribosomal protein L40e | (RefSeq) ubiquitin-60S ribosomal protein L40	hypothetical protein MIMGU_mgv1a015002mg [Erythranthe guttata]
Glycyrrhiza_uralensis_newGene_8453	3.A.16.1.3	gnl|TC-DB|Q7KQK2	94	1e-161	Polyubiquitin OS=Plasmodium falciparum (isolate 3D7) GN=pUB PE=4 SV=1	519.829	856.669	786.498	592.747	678.17	653.368	9.02467	9.74428	9.62113	9.2137	9.40763	9.35396	Cellular Component: vacuole (GO:0005773);;	K08770|0|crb:CARUB_v10001095mg|K08770 ubiquitin C | (RefSeq) hypothetical protein	hypothetical protein SETIT_017023mg [Setaria italica]
Glycyrrhiza_uralensis_newGene_8454	3.A.16.1.3	gnl|TC-DB|Q7KQK2	94	1e-157	Polyubiquitin OS=Plasmodium falciparum (isolate 3D7) GN=pUB PE=4 SV=1	9.52831	22.3519	8.02748	32.4311	8.21504	7.71719	3.3962	4.54547	3.17432	5.06312	3.20399	3.12386	Cellular Component: vacuole (GO:0005773);;	K08770|0|bdi:104585556|K08770 ubiquitin C | (RefSeq) polyubiquitin	hypothetical protein LSAT_1X127601 [Lactuca sativa]
Glycyrrhiza_uralensis_newGene_8513	1.A.13.2.1	gnl|TC-DB|B8AFH9	35	8e-39	Putative uncharacterized protein OS=Oryza sativa subsp. indica GN=OsI_08104 PE=4 SV=1	0.526631	0.496251	0.378386	9.92541	9.26145	9.78459	0.610351	0.581352	0.46298	3.44961	3.35916	3.4309	Molecular Function: zinc ion binding (GO:0008270);;	--	hypothetical protein TSUD_222090 [Trifolium subterraneum]
Glyur000001s00000020	1.A.87.2.6	gnl|TC-DB|O22476	41	3e-33	Protein BRASSINOSTEROID INSENSITIVE 1 OS=Arabidopsis thaliana OX=3702 GN=BRI1 PE=1 SV=1	5.18729	4.53661	5.05963	78.1655	90.3601	86.582	2.62931	2.469	2.59923	6.3068	6.51349	6.45256	Molecular Function: protein kinase activity (GO:0004672);; Molecular Function: ATP binding (GO:0005524);; Biological Process: protein phosphorylation (GO:0006468);; Cellular Component: integral component of membrane (GO:0016021);;	--	unnamed protein product, partial [Vitis vinifera]
Glyur000001s00000063	9.B.307.1.1	gnl|TC-DB|O67077	45	6e-57	ATP-dependent zinc metalloprotease FtsH OS=Aquifex aeolicus (strain VF5) OX=224324 GN=ftsH PE=1 SV=1	39.1173	40.8689	33.7796	17.9958	31.4746	29.3128	5.32615	5.38781	5.12017	4.24761	5.02124	4.92185	Molecular Function: ATP binding (GO:0005524);; Cellular Component: proteasome regulatory particle, base subcomplex (GO:0008540);; Molecular Function: TBP-class protein binding (GO:0017025);; Biological Process: ubiquitin-dependent ERAD pathway (GO:0030433);; Cellular Component: nuclear proteasome complex (GO:0031595);; Cellular Component: cytosolic proteasome complex (GO:0031597);; Molecular Func…	K03065|0|aip:107618335|K03065 26S proteasome regulatory subunit T5 | (RefSeq) 26S protease regulatory subunit 6A homolog	26S protease regulatory subunit 6A homolog [Arachis duranensis]
Glyur000001s00000076	9.A.15.3.1	gnl|TC-DB|Q93VB2	63	1e-146	Autophagy-related protein 18a OS=Arabidopsis thaliana GN=ATG18A PE=1 SV=1	10.0378	9.9084	9.68215	19.9123	19.7651	19.01	3.46438	3.44737	3.41713	4.38628	4.37609	4.32265	Biological Process: autophagy of mitochondrion (GO:0000422);; Cellular Component: cytosol (GO:0005829);; Biological Process: protein lipidation (GO:0006497);; Cellular Component: extrinsic component of membrane (GO:0019898);; Molecular Function: phosphatidylinositol-3-phosphate binding (GO:0032266);; Cellular Component: pre-autophagosomal structure membrane (GO:0034045);; Biological Process: prot…	--	WD repeat phosphoinositide-interacting-like protein [Medicago truncatula]
Glyur000001s00000101	1.P.1.1.1	gnl|TC-DB|P33176	35	2e-48	Kinesin-1 heavy chain OS=Homo sapiens OX=9606 GN=KIF5B PE=1 SV=1	0.160972	0.376166	1.31814	0.154099	0.535057	0.722008	0.215333	0.460655	1.21297	0.206767	0.618292	0.784092	Molecular Function: microtubule motor activity (GO:0003777);; Molecular Function: ATP binding (GO:0005524);; Cellular Component: kinesin complex (GO:0005871);; Cellular Component: microtubule (GO:0005874);; Biological Process: microtubule-based movement (GO:0007018);; Molecular Function: microtubule binding (GO:0008017);; Molecular Function: ATPase activity (GO:0016887);;	K10406|0|cam:101502958|K10406 kinesin family member C2/C3 | (RefSeq) kinesin-4	PREDICTED: kinesin-4 [Cicer arietinum]
Glyur000001s00000113	3.A.9.1.1	gnl|TC-DB|Q9MUK5	46	1e-109	Toc64 - Pisum sativum (Garden pea).	0	0.490989	0.115777	0	0.104764	0.171482	0	0.57627	0.158049	0	0.143738	0.228335	Molecular Function: amidase activity (GO:0004040);; Cellular Component: cytosol (GO:0005829);; Biological Process: indoleacetic acid biosynthetic process (GO:0009684);; Molecular Function: carbon-nitrogen ligase activity, with glutamine as amido-N-donor (GO:0016884);; Molecular Function: indoleacetamide hydrolase activity (GO:0043864);;	--	PREDICTED: amidase 1-like isoform X1 [Glycine max]
Glyur000001s00000114	3.A.9.1.1	gnl|TC-DB|Q9MUK5	48	1e-104	Toc64 - Pisum sativum (Garden pea).	18.7699	15.1433	16.2732	3.48745	5.04725	5.05112	4.30523	4.01286	4.11047	2.1659	2.59628	2.5972	Molecular Function: amidase activity (GO:0004040);; Cellular Component: cytosol (GO:0005829);; Biological Process: indoleacetic acid biosynthetic process (GO:0009684);; Molecular Function: carbon-nitrogen ligase activity, with glutamine as amido-N-donor (GO:0016884);; Molecular Function: indoleacetamide hydrolase activity (GO:0043864);;	--	PREDICTED: amidase 1 [Cicer arietinum]
Glyur000001s00000128	1.A.87.2.6	gnl|TC-DB|O22476	40	3e-52	Protein BRASSINOSTEROID INSENSITIVE 1 OS=Arabidopsis thaliana OX=3702 GN=BRI1 PE=1 SV=1	3.6722	6.31098	6.02903	0.706233	0.964542	0.986598	2.2241	2.87007	2.81333	0.770815	0.974193	0.9903	Molecular Function: protein serine/threonine kinase activity (GO:0004674);; Molecular Function: ATP binding (GO:0005524);; Biological Process: protein phosphorylation (GO:0006468);; Cellular Component: integral component of membrane (GO:0016021);;	K04733|0|vra:106772737|K04733 interleukin-1 receptor-associated kinase 4 [EC:2.7.11.1] | (RefSeq) serine/threonine-protein kinase CDL1	probable serine/threonine-protein kinase PBL7 [Cajanus cajan]
Glyur000001s00000138	2.A.36.5.1	gnl|TC-DB|Q68KI4	51	1e-137	2.A.36.5.1 Sodium/hydrogen exchanger 1	4.33032	4.48851	4.60766	0.095817	0.971583	0.096471	2.41422	2.45642	2.4874	0.132007	0.979354	0.132868	Biological Process: regulation of pH (GO:0006885);; Molecular Function: sodium:proton antiporter activity (GO:0015385);; Cellular Component: integral component of membrane (GO:0016021);; Biological Process: sodium ion transmembrane transport (GO:0035725);; Biological Process: hydrogen ion transmembrane transport (GO:1902600);;	K14724|0|mtr:MTR_1g082440|K14724 solute carrier family 9 (sodium/hydrogen exchanger), member 8 | (RefSeq) Na+/H+ exchanger 1	Na+/H+ exchanger 1 [Trifolium pratense]
Glyur000001s00000161	1.I.1.1.3	gnl|TC-DB|P06493	43	2e-49	Cyclin-dependent kinase 1 OS=Homo sapiens GN=CDK1 PE=1 SV=3	12.6832	14.6097	11.3006	4.28581	12.5886	12.396	3.77433	3.96437	3.62066	2.40213	3.76432	3.74373	Molecular Function: protein serine/threonine kinase activity (GO:0004674);; Molecular Function: ATP binding (GO:0005524);; Biological Process: protein phosphorylation (GO:0006468);;	K08819|0|cam:101488290|K08819 cyclin-dependent kinase 12/13 [EC:2.7.11.22 2.7.11.23] | (RefSeq) probable serine/threonine-protein kinase At1g54610	PREDICTED: probable serine/threonine-protein kinase At1g54610 [Cicer arietinum]
Glyur000001s00000168	1.P.1.1.1	gnl|TC-DB|P33176	35	3e-35	Kinesin-1 heavy chain OS=Homo sapiens OX=9606 GN=KIF5B PE=1 SV=1	13.6282	15.1242	12.7283	1.94193	10.6311	9.15054	3.87068	4.01116	3.77908	1.55676	3.53992	3.34348	Molecular Function: microtubule motor activity (GO:0003777);; Molecular Function: ATP binding (GO:0005524);; Cellular Component: microtubule (GO:0005874);; Biological Process: microtubule-based movement (GO:0007018);; Molecular Function: microtubule binding (GO:0008017);;	--	PREDICTED: kinesin-2-like [Glycine max]
Glyur000001s00000169	8.A.23.1.12	gnl|TC-DB|P12931	33	4e-31	Proto-oncogene tyrosine-protein kinase Src OS=Homo sapiens OX=9606 GN=SRC PE=1 SV=3	27.9971	57.9848	42.8802	12.7854	44.0366	38.5566	4.85784	5.88227	5.4555	3.78507	5.49303	5.30585	Biological Process: activation of MAPKK activity (GO:0000186);; Biological Process: defense response to oomycetes (GO:0002229);; Molecular Function: MAP kinase kinase kinase activity (GO:0004709);; Molecular Function: ATP binding (GO:0005524);; Cellular Component: nucleus (GO:0005634);; Cellular Component: early endosome (GO:0005769);; Cellular Component: endoplasmic reticulum (GO:0005783);; Cell…	--	PREDICTED: serine/threonine-protein kinase EDR1 [Cicer arietinum]
Glyur000001s00000186	1.I.1.1.3	gnl|TC-DB|Q8TDX7	32	2e-25	Serine/threonine-protein kinase Nek7 OS=Homo sapiens GN=NEK7 PE=1 SV=1	1.37184	2.80767	4.96417	0.329546	1.81408	1.60696	1.24601	1.92891	2.57632	0.410934	1.49266	1.38237	Molecular Function: protein serine/threonine kinase activity (GO:0004674);; Molecular Function: ATP binding (GO:0005524);; Cellular Component: cytosol (GO:0005829);; Biological Process: protein phosphorylation (GO:0006468);; Biological Process: intracellular signal transduction (GO:0035556);;	K08867|0|gmx:100775959|K08867 WNK lysine deficient protein kinase [EC:2.7.11.1] | (RefSeq) serine/threonine-protein kinase WNK1-like	Serine/threonine-protein kinase WNK1 [Glycine soja]
Glyur000002s00000217	3.D.1.6.3	gnl|TC-DB|Q8GXZ6	72	5e-38	Putative uncharacterized protein At2g02050/F14H20.12 - Arabidopsis thaliana (Mouse-ear cress).	105.504	117.824	141.528	136.045	80.6078	90.7772	6.73477	6.89268	7.1551	7.09851	6.35064	6.52006	Cellular Component: mitochondrial respiratory chain complex I (GO:0005747);; Molecular Function: NADH dehydrogenase (ubiquinone) activity (GO:0008137);; Biological Process: oxidation-reduction process (GO:0055114);;	K03963|3.37875e-67|cam:101496530|K03963 NADH dehydrogenase (ubiquinone) 1 beta subcomplex subunit 7 | (RefSeq) NADH dehydrogenase [ubiquinone] 1 beta subcomplex subunit 7	PREDICTED: NADH dehydrogenase [ubiquinone] 1 beta subcomplex subunit 7 [Cicer arietinum]
Glyur000002s00000221	2.A.105.1.4	gnl|TC-DB|Q949R9	85	1e-50	Putative uncharacterized protein At5g20090 OS=Arabidopsis thaliana GN=At5g20090 PE=2 SV=1	32.1039	27.8413	33.0063	42.6343	24.0096	28.4589	5.04893	4.85006	5.08773	5.44739	4.64441	4.88063	Cellular Component: mitochondrial inner membrane (GO:0005743);; Cellular Component: vacuolar membrane (GO:0005774);; Cellular Component: plasma membrane (GO:0005886);; Biological Process: mitochondrial pyruvate transport (GO:0006850);; Cellular Component: integral component of membrane (GO:0016021);;	--	mitochondrial pyruvate carrier 1 isoform X2 [Vigna radiata var. radiata]
Glyur000002s00000260	1.A.67.1.4	gnl|TC-DB|M4EJ73	69	1e-22	Uncharacterized protein OS=Brassica rapa subsp. pekinensis GN=Bra028839 PE=4 SV=1	3.96003	0.688236	3.1457	0.334275	0	0	2.31035	0.755517	2.05162	0.416056	0	0	--	--	hypothetical protein TanjilG_07400 [Lupinus angustifolius]
Glyur000002s00000261	2.A.3.3.24	gnl|TC-DB|ALD51314.1	57	1e-169	plastid cationic amino acid transporter [Petunia x hybrida]	1.423	1.17414	1.25703	0.788251	2.43185	2.29568	1.27679	1.12045	1.17443	0.838549	1.77899	1.72058	Cellular Component: integral component of plasma membrane (GO:0005887);; Molecular Function: L-amino acid transmembrane transporter activity (GO:0015179);; Molecular Function: antiporter activity (GO:0015297);; Biological Process: L-alpha-amino acid transmembrane transport (GO:1902475);;	--	PREDICTED: cationic amino acid transporter 7, chloroplastic [Vigna angularis]
Glyur000002s00000275	2.A.1.75.6	gnl|TC-DB|A8HMG5	34	3e-21	Predicted protein OS=Chlamydomonas reinhardtii GN=CHLREDRAFT_171950 PE=4 SV=1	16.1443	28.9162	17.8279	0.351676	0.341606	0.877448	4.09965	4.90285	4.2348	0.434749	0.423961	0.908773	Cellular Component: integral component of membrane (GO:0016021);; Biological Process: transmembrane transport (GO:0055085);;	--	PREDICTED: protein NUCLEAR FUSION DEFECTIVE 4-like [Cicer arietinum]
Glyur000002s00000295	2.A.85.2.7	gnl|TC-DB|Q9LS46	54	1e-166	Aluminum-activated malate transporter 9 OS=Arabidopsis thaliana GN=ALMT9 PE=2 SV=1	0.208764	0.532634	0.470819	0.700698	1.32148	0.848733	0.273533	0.616013	0.55662	0.766127	1.21505	0.886537	Cellular Component: plant-type vacuole membrane (GO:0009705);; Molecular Function: malate transmembrane transporter activity (GO:0015140);; Cellular Component: integral component of membrane (GO:0016021);; Biological Process: malate transmembrane transport (GO:0071423);;	--	PREDICTED: aluminum-activated malate transporter 4 [Cicer arietinum]
Glyur000002s00000304	8.A.52.1.6	gnl|TC-DB|S3DAG4	37	6e-34	Ubiquitin-like protein OS=Glarea lozoyensis (strain ATCC 20868 / MF5171) GN=GLAREA_11146 PE=4 SV=1	76.3369	89.6593	75.8702	162.947	115.096	136.124	6.27308	6.50238	6.26435	7.35709	6.85918	7.09934	Molecular Function: damaged DNA binding (GO:0003684);; Cellular Component: nucleus (GO:0005634);; Biological Process: nucleotide-excision repair (GO:0006289);; Biological Process: proteasome-mediated ubiquitin-dependent protein catabolic process (GO:0043161);;	K10839|6.92837e-159|mus:103977575|K10839 UV excision repair protein RAD23 | (RefSeq) ubiquitin receptor RAD23d-like isoform X1	PREDICTED: ubiquitin receptor RAD23c-like [Cicer arietinum]
Glyur000002s00000345	1.A.14.3.13	gnl|TC-DB|Q9M1V9	46	2e-56	Protein LIFEGUARD 2 OS=Arabidopsis thaliana OX=3702 GN=LFG2 PE=2 SV=1	0.095289	0	0	0	0.029209	0.219527	0.131312	0	0	0	0.041536	0.286322	Cellular Component: integral component of membrane (GO:0016021);;	K06890|1.45693e-129|cam:101493197|K06890 uncharacterized protein | (RefSeq) BI1-like protein	PREDICTED: BI1-like protein [Cicer arietinum]
Glyur000002s00000357	9.B.23.3.2	gnl|TC-DB|M5VQY3	39	4e-28	Uncharacterized protein OS=Prunus persica GN=PRUPE_ppa011027mg PE=4 SV=1	11.5693	9.63321	9.84259	13.1662	9.8779	9.67066	3.65183	3.4105	3.43864	3.82438	3.44333	3.41558	Cellular Component: integral component of membrane (GO:0016021);;	--	PREDICTED: uncharacterized protein LOC101505811 isoform X3 [Cicer arietinum]
Glyur000002s00000358	1.A.87.2.6	gnl|TC-DB|O22476	35	2e-23	Protein BRASSINOSTEROID INSENSITIVE 1 OS=Arabidopsis thaliana OX=3702 GN=BRI1 PE=1 SV=1	20.9413	34.0638	25.5034	11.3983	14.6941	15.1384	4.45558	5.13191	4.7281	3.63207	3.97215	4.01242	Molecular Function: acetylglucosaminyltransferase activity (GO:0008375);; Cellular Component: integral component of membrane (GO:0016021);;	--	PREDICTED: uncharacterized protein LOC101490811 [Cicer arietinum]
Glyur000002s00000359	1.A.87.2.6	gnl|TC-DB|O22476	36	3e-45	Protein BRASSINOSTEROID INSENSITIVE 1 OS=Arabidopsis thaliana OX=3702 GN=BRI1 PE=1 SV=1	0	0.759277	1.24648	7.07423	3.28307	2.64438	0	0.814983	1.16767	3.01333	2.09865	1.86567	Molecular Function: protein kinase activity (GO:0004672);; Molecular Function: ATP binding (GO:0005524);; Biological Process: protein phosphorylation (GO:0006468);; Cellular Component: integral component of membrane (GO:0016021);;	--	probable leucine-rich repeat receptor-like protein kinase At1g68400 [Vigna radiata var. radiata]
Glyur000002s00000364	1.A.87.2.6	gnl|TC-DB|O22476	34	9e-41	Protein BRASSINOSTEROID INSENSITIVE 1 OS=Arabidopsis thaliana OX=3702 GN=BRI1 PE=1 SV=1	0.135225	6.40917	6.13979	0	1.05208	0.926481	0.182978	2.88931	2.83588	0	1.03709	0.945968	Molecular Function: nucleotide binding (GO:0000166);; Molecular Function: protein kinase activity (GO:0004672);; Cellular Component: membrane (GO:0016020);; Biological Process: phosphorylation (GO:0016310);;	--	hypothetical protein LR48_Vigan02g245000 [Vigna angularis]
Glyur000002s00000368	1.A.87.2.6	gnl|TC-DB|O22476	43	9e-41	Protein BRASSINOSTEROID INSENSITIVE 1 OS=Arabidopsis thaliana OX=3702 GN=BRI1 PE=1 SV=1	6.82548	34.3404	27.5224	0.546828	13.7657	11.4853	2.96818	5.14325	4.83402	0.629313	3.88417	3.64216	Molecular Function: nucleotide binding (GO:0000166);; Molecular Function: protein kinase activity (GO:0004672);; Cellular Component: membrane (GO:0016020);; Biological Process: phosphorylation (GO:0016310);;	K04733|0|mtr:MTR_1g110130|K04733 interleukin-1 receptor-associated kinase 4 [EC:2.7.11.1] | (RefSeq) wall associated kinase-like protein	hypothetical protein LR48_Vigan02g244800 [Vigna angularis]
Glyur000003s00001145	1.A.1.5.24	gnl|TC-DB|Q9LD37	47	1e-142	Probable cyclic nucleotide-gated ion channel 20, chloroplastic OS=Arabidopsis thaliana GN=CNGC20 PE=2 SV=1	1.44376	0.477153	0.404222	0.06151	0.095297	0	1.2891	0.562819	0.489771	0.086118	0.131322	0	Molecular Function: voltage-gated potassium channel activity (GO:0005249);; Cellular Component: integral component of plasma membrane (GO:0005887);; Biological Process: ion transmembrane transport (GO:0034220);; Biological Process: regulation of membrane potential (GO:0042391);;	K05391|0|cam:101494147|K05391 cyclic nucleotide gated channel, other eukaryote | (RefSeq) probable cyclic nucleotide-gated ion channel 20, chloroplastic	PREDICTED: probable cyclic nucleotide-gated ion channel 20, chloroplastic [Cicer arietinum]
Glyur000003s00001160	9.A.57.1.2	gnl|TC-DB|A0FGR8	27	1e-33	Extended synaptotagmin-2 OS=Homo sapiens GN=ESYT2 PE=1 SV=1	1.48614	1.26826	2.71791	1.05132	1.60268	1.8977	1.31391	1.18159	1.89449	1.03655	1.38	1.53491	Molecular Function: lysophospholipase activity (GO:0004622);; Molecular Function: phospholipase A2 activity (GO:0004623);; Cellular Component: endoplasmic reticulum (GO:0005783);; Biological Process: regulation of transcription, DNA-templated (GO:0006355);; Biological Process: response to stress (GO:0006950);; Molecular Function: lipid binding (GO:0008289);; Cellular Component: integral component…	--	Extended synaptotagmin-2 [Glycine soja]
Glyur000003s00001174	9.A.17.1.3	gnl|TC-DB|Q9XEG0	54	5e-91	Shrunken seed protein - Arabidopsis thaliana (Mouse-ear cress).	11.4401	6.68498	7.47618	0.935911	1.88207	1.37882	3.63692	2.94204	3.08341	0.953013	1.5271	1.25024	Cellular Component: peroxisomal membrane (GO:0005778);; Cellular Component: endoplasmic reticulum membrane (GO:0005789);; Biological Process: fatty acid biosynthetic process (GO:0006633);; Biological Process: peroxisome organization (GO:0007031);; Cellular Component: integral component of membrane (GO:0016021);;	K13335|5.67562e-171|gmx:100793724|K13335 peroxin-16 | (RefSeq) peroxisome biogenesis protein 16-like	PREDICTED: peroxisome biogenesis protein 16-like [Glycine max]
Glyur000003s00001189	1.I.1.1.3	gnl|TC-DB|P06493	32	4e-36	Cyclin-dependent kinase 1 OS=Homo sapiens GN=CDK1 PE=1 SV=3	30.8081	51.071	40.1854	9.99559	23.2107	22.5036	4.99132	5.70241	5.36406	3.45885	4.59757	4.55481	Molecular Function: protein serine/threonine kinase activity (GO:0004674);; Molecular Function: ATP binding (GO:0005524);; Biological Process: protein phosphorylation (GO:0006468);;	--	PREDICTED: shaggy-related protein kinase theta-like [Cicer arietinum]
Glyur000003s00001198	1.A.101.6.4	gnl|TC-DB|H2ER28	64	1e-83	Peroxin Pex11 OS=Physcomitrella patens subsp. patens PE=2 SV=1	179.655	149.244	141.908	22.9223	27.3788	27.2653	7.49709	7.23116	7.15894	4.58028	4.82674	4.82096	Cellular Component: integral component of peroxisomal membrane (GO:0005779);; Biological Process: peroxisome fission (GO:0016559);; Biological Process: regulation of peroxisome size (GO:0044375);;	--	PREDICTED: peroxisomal membrane protein 11D-like [Lupinus angustifolius]
Glyur000003s00001209	2.A.7.11.5	gnl|TC-DB|Q9H1N7	37	1e-39	Adenosine 3'-phospho 5'-phosphosulfate transporter 2 OS=Homo sapiens GN=SLC35B3 PE=1 SV=1	5.63933	13.4036	8.05476	1.09723	4.06257	3.00698	2.73104	3.84835	3.17868	1.06848	2.33987	2.00252	Cellular Component: integral component of Golgi membrane (GO:0030173);; Cellular Component: integral component of endoplasmic reticulum membrane (GO:0030176);; Molecular Function: 3'-phosphoadenosine 5'-phosphosulfate transmembrane transporter activity (GO:0046964);; Biological Process: 3'-phospho-5'-adenylyl sulfate transmembrane transport (GO:1902559);;	K15277|0|gmx:100778968|K15277 solute carrier family 35 (adenosine 3'-phospho 5'-phosphosulfate transporter), member B3 | (RefSeq) UDP-galactose/UDP-glucose transporter 2-like	PREDICTED: UDP-galactose/UDP-glucose transporter 2-like [Vigna angularis]
Glyur000003s00001215	2.A.94.1.2	gnl|TC-DB|B0WNM6	30	3e-34	Xenotropic and polytropic murine leukemia virus receptor xpr1 - Culex quinquefasciatus (Southern house mosquito).	5.71348	4.11378	4.29498	0.574959	2.80734	2.7809	2.74706	2.35439	2.40463	0.655314	1.92878	1.91873	Cellular Component: Golgi apparatus (GO:0005794);; Cellular Component: plasma membrane (GO:0005886);; Cellular Component: integral component of membrane (GO:0016021);;	--	EXS (ERD1/XPR1/SYG1) family protein [Medicago truncatula]
Glyur000003s00001221	1.A.87.2.6	gnl|TC-DB|O22476	38	4e-20	Protein BRASSINOSTEROID INSENSITIVE 1 OS=Arabidopsis thaliana OX=3702 GN=BRI1 PE=1 SV=1	0.058167	0.076209	0.279997	0	0.110796	0	0.0815673	0.105958	0.35614	0	0.151594	0	--	--	hypothetical protein TSUD_195540 [Trifolium subterraneum]
Glyur000003s00001247	3.A.18.1.1	gnl|TC-DB|P38919	38	1e-75	Eukaryotic initiation factor 4A-III - Homo sapiens (Human).	30.1304	30.2981	25.4217	13.2394	30.0515	28.8364	4.96025	4.968	4.72365	3.83182	4.95659	4.899	Molecular Function: nucleic acid binding (GO:0003676);; Molecular Function: helicase activity (GO:0004386);; Molecular Function: ATP binding (GO:0005524);;	K12614|0|cam:101498356|K12614 ATP-dependent RNA helicase DDX6/DHH1 [EC:3.6.4.13] | (RefSeq) DEAD-box ATP-dependent RNA helicase 8	PREDICTED: DEAD-box ATP-dependent RNA helicase 8 [Cicer arietinum]
Glyur000003s00001249	9.B.106.3.1	gnl|TC-DB|M5BEH1	36	2e-45	Salt overly sensitive 2 OS=Arabidopsis thaliana GN=sos2 PE=4 SV=1	0.619451	0.459981	1.31288	1.33056	0.8497	0.86019	0.695505	0.54595	1.20969	1.22068	0.887291	0.89545	Cellular Component: condensed nuclear chromosome, centromeric region (GO:0000780);; Molecular Function: ATP binding (GO:0005524);; Cellular Component: spindle microtubule (GO:0005876);; Biological Process: mitotic spindle organization (GO:0007052);; Biological Process: chromosome segregation (GO:0007059);; Cellular Component: spindle pole centrosome (GO:0031616);; Cellular Component: chromosome p…	K08850|0|gmx:100800111|K08850 aurora kinase, other [EC:2.7.11.1] | (RefSeq) serine/threonine-protein kinase Aurora-3	PREDICTED: serine/threonine-protein kinase Aurora-3 isoform X1 [Glycine max]
Glyur000004s00000388	1.A.87.2.6	gnl|TC-DB|O22476	34	2e-43	Protein BRASSINOSTEROID INSENSITIVE 1 OS=Arabidopsis thaliana OX=3702 GN=BRI1 PE=1 SV=1	0.572217	0.521182	1.00125	0	0.168146	0.028128	0.6528	0.605193	1.0009	0	0.224221	0.0400199	Molecular Function: protein serine/threonine kinase activity (GO:0004674);; Molecular Function: ATP binding (GO:0005524);; Biological Process: protein phosphorylation (GO:0006468);; Cellular Component: integral component of membrane (GO:0016021);;	--	serine/threonine protein kinase-like protein ACR4-like [Trifolium pratense]
Glyur000004s00000389	8.A.82.1.3	gnl|TC-DB|Q9ZR02	58	5e-44	Calmodulin-like protein 6 OS=Arabidopsis thaliana GN=CML6 PE=2 SV=1	33.6889	32.6235	40.7542	128.776	122.323	121.315	5.1164	5.0714	5.38385	7.01988	6.94629	6.93445	Molecular Function: calcium ion binding (GO:0005509);;	K13448|1.37438e-82|mtr:MTR_2g098890|K13448 calcium-binding protein CML | (RefSeq) EF hand calcium-binding family protein	EF hand calcium-binding family protein [Medicago truncatula]
Glyur000004s00000409	4.C.1.1.4	gnl|TC-DB|P69451	26	1e-23	Long-chain-fatty-acid--CoA ligase - Escherichia coli.	0.07389	0.109178	0.060308	0.042525	0.295404	0.320418	0.102846	0.149491	0.0844834	0.060082	0.373402	0.400995	Molecular Function: catalase activity (GO:0004096);; Biological Process: response to oxidative stress (GO:0006979);; Cellular Component: integral component of membrane (GO:0016021);; Molecular Function: heme binding (GO:0020037);; Molecular Function: phosphopantetheine binding (GO:0031177);; Biological Process: oxidation-reduction process (GO:0055114);; Biological Process: cellular oxidant detoxi…	--	hypothetical protein GLYMA_15G031700 [Glycine max]
Glyur000004s00000423	1.I.1.1.3	gnl|TC-DB|O95067	40	2e-42	G2/mitotic-specific cyclin-B2 OS=Homo sapiens GN=CCNB2 PE=1 SV=1	0	0	0.25141	0	0	0	0	0	0.323555	0	0	0	--	K05868|5.66811e-149|aip:107610268|K05868 cyclin B | (RefSeq) G2/mitotic-specific cyclin S13-7-like	G2/mitotic-specific cyclin S13-7-like isoform X1 [Arachis ipaensis]
Glyur000004s00000432	1.A.87.2.4	gnl|TC-DB|T1T4Z8	33	5e-26	GHR1 protein OS=Arabidopsis thaliana GN=GHR1 PE=2 SV=1	0.985725	2.04993	7.87079	6.70078	1.97814	3.51105	0.989666	1.60878	3.14906	2.945	1.57441	2.17346	Molecular Function: kinase activity (GO:0016301);; Biological Process: phosphorylation (GO:0016310);;	--	PREDICTED: DNA-damage-repair/toleration protein DRT100 [Cicer arietinum]
Glyur000004s00000446	2.A.29.1.5	gnl|TC-DB|P31167	64	1e-133	ADP,ATP carrier protein 1, mitochondrial - Arabidopsis thaliana (Mouse-ear cress).	1.00992	9.83805	3.28689	0.738945	1.63548	1.61404	1.00714	3.43803	2.09993	0.798212	1.39807	1.38628	Molecular Function: structural constituent of ribosome (GO:0003735);; Molecular Function: transporter activity (GO:0005215);; Cellular Component: mitochondrial inner membrane (GO:0005743);; Biological Process: translation (GO:0006412);; Cellular Component: integral component of membrane (GO:0016021);; Biological Process: transmembrane transport (GO:0055085);;	K05863|0|gmx:100800843|K05863 solute carrier family 25 (mitochondrial adenine nucleotide translocator), member 4/5/6/31 | (RefSeq) ADP,ATP carrier protein 1, mitochondrial-like	ADP,ATP carrier protein, mitochondrial [Glycine soja]
Glyur000004s00000453	2.A.66.1.43	gnl|TC-DB|D2CYA4	63	1e-176	MATE efflux family protein OS=Zea mays PE=2 SV=1	24.4573	11.3795	9.0038	3.75843	13.8577	11.4426	4.67001	3.62988	3.32248	2.25048	3.89314	3.63721	Biological Process: drug transmembrane transport (GO:0006855);; Molecular Function: drug transmembrane transporter activity (GO:0015238);; Molecular Function: antiporter activity (GO:0015297);; Cellular Component: integral component of membrane (GO:0016021);;	--	PREDICTED: aluminum-activated citrate transporter isoform X1 [Glycine max]
Glyur000004s00000463	3.A.18.1.1	gnl|TC-DB|Q8IYB3	49	2e-39	Serine/arginine repetitive matrix protein 1 - Homo sapiens (Human).	15.2224	13.488	11.4659	1.18438	13.904	11.7363	4.01992	3.85679	3.63992	1.12722	3.89762	3.67087	Biological Process: mRNA processing (GO:0006397);;	K13171|2.45637e-96|gmx:100810238|K13171 serine/arginine repetitive matrix protein 1 | (RefSeq) serine/arginine repetitive matrix protein 1-like	hypothetical protein TSUD_87820 [Trifolium subterraneum]
Glyur000004s00000476	2.A.5.3.4	gnl|TC-DB|Q94DG6	61	1e-106	Zinc transporter 1 OS=Oryza sativa subsp. japonica GN=ZIP1 PE=1 SV=1	0.218291	0.290079	0	1.23158	1.7437	1.22277	0.284859	0.367459	0	1.15806	1.45612	1.15236	Molecular Function: zinc ion transmembrane transporter activity (GO:0005385);; Cellular Component: integral component of membrane (GO:0016021);; Biological Process: zinc II ion transmembrane transport (GO:0071577);;	K14709|0|mtr:MTR_2g097580|K14709 solute carrier family 39 (zinc transporter), member 1/2/3 | (RefSeq) ZIP metal ion transporter family protein	ZIP metal ion transporter family protein [Medicago truncatula]
Glyur000004s00000497	1.A.87.2.6	gnl|TC-DB|O22476	39	1e-50	Protein BRASSINOSTEROID INSENSITIVE 1 OS=Arabidopsis thaliana OX=3702 GN=BRI1 PE=1 SV=1	22.7743	24.7221	20.1777	25.3614	25.5975	25.397	4.57133	4.68494	4.40448	4.72036	4.73322	4.7223	Molecular Function: protein serine/threonine kinase activity (GO:0004674);; Molecular Function: ATP binding (GO:0005524);; Biological Process: protein phosphorylation (GO:0006468);; Cellular Component: integral component of membrane (GO:0016021);;	--	putative protein kinase APK1A [Trifolium pratense]
Glyur000004s00000500	1.B.30.1.1	gnl|TC-DB|Q41050	72	1e-57	CORE PROTEIN - Pisum sativum (Garden pea).	75.9094	49.6822	61.0636	139.144	328.154	270.683	6.26509	5.66341	5.95567	7.13077	8.36262	8.08578	Cellular Component: mitochondrial inner membrane presequence translocase complex (GO:0005744);; Molecular Function: protein channel activity (GO:0015266);; Biological Process: protein import into mitochondrial matrix (GO:0030150);; Cellular Component: integral component of mitochondrial inner membrane (GO:0031305);; Biological Process: protein import into chloroplast stroma (GO:0045037);;	--	PREDICTED: outer envelope pore protein 16, chloroplastic [Cicer arietinum]
Glyur000004s00000504	1.A.87.2.1	gnl|TC-DB|K7UE65	30	1e-29	Uncharacterized protein OS=Zea mays GN=ZEAMMB73_507020 PE=3 SV=1	10.7849	14.3099	13.9936	7.48414	41.9529	37.0417	3.55886	3.93639	3.90628	3.08477	5.42468	5.24951	Molecular Function: protein kinase activity (GO:0004672);; Molecular Function: ubiquitin-protein transferase activity (GO:0004842);; Molecular Function: ATP binding (GO:0005524);; Biological Process: protein phosphorylation (GO:0006468);; Biological Process: protein ubiquitination (GO:0016567);;	--	U-box kinase family protein [Medicago truncatula]
Glyur000005s00001005	8.A.23.1.12	gnl|TC-DB|P12931	35	9e-32	Proto-oncogene tyrosine-protein kinase Src OS=Homo sapiens OX=9606 GN=SRC PE=1 SV=3	10.2152	9.03853	7.93481	2.98794	7.5831	6.55137	3.48739	3.32748	3.15944	1.99564	3.1015	2.91674	Biological Process: activation of MAPKK activity (GO:0000186);; Molecular Function: MAP kinase kinase kinase activity (GO:0004709);; Molecular Function: ATP binding (GO:0005524);; Cellular Component: intracellular (GO:0005622);; Biological Process: regulation of transcription, DNA-templated (GO:0006355);;	--	PAS domain tyrosine kinase family protein [Medicago truncatula]
Glyur000005s00001066	2.A.31.3.4	gnl|TC-DB|A5JUZ5	96	1e-121	Boron transporter OS=Citrus macrophylla PE=2 SV=1	6.48241	9.06121	9.72771	13.1822	31.1547	29.404	2.9035	3.33073	3.42327	3.82601	5.00696	4.92619	Molecular Function: inorganic anion exchanger activity (GO:0005452);; Cellular Component: integral component of plasma membrane (GO:0005887);; Biological Process: inorganic anion transport (GO:0015698);; Biological Process: regulation of intracellular pH (GO:0051453);; Biological Process: anion transmembrane transport (GO:0098656);;	--	boron transporter 1-like [Cajanus cajan]
Glyur000005s00001070	1.I.1.1.3	gnl|TC-DB|O00571	41	8e-74	ATP-dependent RNA helicase DDX3X OS=Homo sapiens GN=DDX3X PE=1 SV=3	14.9306	10.9023	13.4634	5.74301	22.1774	21.0222	3.99373	3.57317	3.85434	2.75339	4.53465	4.46089	Molecular Function: nucleic acid binding (GO:0003676);; Molecular Function: ATP-dependent RNA helicase activity (GO:0004004);; Molecular Function: ATP binding (GO:0005524);; Cellular Component: mitochondrion (GO:0005739);; Cellular Component: vacuole (GO:0005773);; Biological Process: RNA secondary structure unwinding (GO:0010501);;	K12823|0|mtr:MTR_2g032630|K12823 ATP-dependent RNA helicase DDX5/DBP2 [EC:3.6.4.13] | (RefSeq) DEAD-box ATP-dependent RNA helicase-like protein	DEAD-box ATP-dependent RNA helicase-like protein [Medicago truncatula]
Glyur000005s00001071	2.A.29.14.9	gnl|TC-DB|A4S2S1	36	3e-54	MC family transporter OS=Ostreococcus lucimarinus (strain CCE9901) GN=OSTLU_88251 PE=3 SV=1	0.232515	3.93663	1.15063	0.12291	0.931405	1.72987	0.301605	2.30353	1.10476	0.167242	0.949651	1.44883	Molecular Function: structural constituent of ribosome (GO:0003735);; Biological Process: translation (GO:0006412);; Cellular Component: integral component of membrane (GO:0016021);; Biological Process: transmembrane transport (GO:0055085);;	K15121|0|cam:101515467|K15121 solute carrier family 25, member 44 | (RefSeq) solute carrier family 25 member 44-like	PREDICTED: solute carrier family 25 member 44-like [Cicer arietinum]
Glyur000005s00001072	3.A.30.1.1	gnl|TC-DB|P38116	50	1e-39	ADP-ribosylation factor-like protein 1 OS=Saccharomyces cerevisiae (strain ATCC 204508 / S288c) OX=559292 GN=ARL1 PE=1 SV=4	0.066182	0	0	0.775405	0	0.522245	0.0924537	0	0	0.828148	0	0.606201	Molecular Function: GTP binding (GO:0005525);; Cellular Component: endosome (GO:0005768);; Cellular Component: Golgi-associated vesicle (GO:0005798);; Cellular Component: cytosol (GO:0005829);; Biological Process: small GTPase mediated signal transduction (GO:0007264);; Biological Process: protein transport (GO:0015031);; Molecular Function: phospholipase activator activity (GO:0016004);; Biologi…	K07937|7.46672e-94|ath:AT2G47170|K07937 ADP-ribosylation factor 1 | (RefSeq) ARF1A1C; Ras-related small GTP-binding family protein	unnamed protein product, partial [Vitis vinifera]
Glyur000005s00001080	1.I.1.1.3	gnl|TC-DB|P06493	65	1e-111	Cyclin-dependent kinase 1 OS=Homo sapiens GN=CDK1 PE=1 SV=3	2.64019	3.34574	6.36308	16.8618	10.7088	11.0985	1.86401	2.1196	2.88031	4.1588	3.54952	3.59676	Molecular Function: cyclin-dependent protein serine/threonine kinase activity (GO:0004693);; Molecular Function: ATP binding (GO:0005524);; Biological Process: protein phosphorylation (GO:0006468);; Biological Process: mitotic cell cycle (GO:0007067);; Molecular Function: RNA polymerase II carboxy-terminal domain kinase activity (GO:0008353);; Biological Process: cell division (GO:0051301);; Biol…	K02206|0|gmx:100782865|K02206 cyclin-dependent kinase 2 [EC:2.7.11.22] | (RefSeq) cell division control protein 2 homolog	cell division control protein 2 homolog isoform X2 [Cajanus cajan]
Glyur000005s00001083	1.A.31.1.5	gnl|TC-DB|O65848	46	8e-75	Annexin OS=Medicago truncatula GN=Ann1 PE=1 SV=1	8.48928	5.1067	7.06195	0	0.596158	0.851289	3.2463	2.61039	3.01113	0	0.674603	0.88853	Molecular Function: calcium ion binding (GO:0005509);; Molecular Function: calcium-dependent phospholipid binding (GO:0005544);;	--	PREDICTED: annexin D8-like [Cicer arietinum]
Glyur000005s00001092	2.A.71.3.1	gnl|TC-DB|Q9XIQ7	53	1e-115	F13O11.19 protein (Hypothetical protein At1g64890) - Arabidopsis thaliana (Mouse-ear cress).	6.68881	7.79977	6.12241	3.25865	5.31001	4.83652	2.94276	3.13747	2.83237	2.0904	2.65764	2.54511	Biological Process: transport (GO:0006810);; Cellular Component: integral component of membrane (GO:0016021);;	--	unknown [Lotus japonicus]
Glyur000005s00001107	1.A.87.2.3	gnl|TC-DB|Q9LSR8	35	2e-42	L-type lectin-domain containing receptor kinase I.9 OS=Arabidopsis thaliana GN=LECRK19 PE=1 SV=2	29.7957	6.52576	16.8836	0.267162	0.213976	0.367649	4.94466	2.91184	4.16057	0.341601	0.27974	0.451698	Molecular Function: protein serine/threonine kinase activity (GO:0004674);; Molecular Function: ATP binding (GO:0005524);; Cellular Component: plasma membrane (GO:0005886);; Biological Process: protein phosphorylation (GO:0006468);; Biological Process: cell surface receptor signaling pathway (GO:0007166);; Cellular Component: integral component of membrane (GO:0016021);; Molecular Function: polys…	--	PREDICTED: wall-associated receptor kinase-like 8 isoform X1 [Cicer arietinum]
Glyur000005s00001114	1.A.105.1.2	gnl|TC-DB|594627457	35	2e-36	PREDICTED: LOW QUALITY PROTEIN: mixed lineage kinase domain-like protein [Balaenoptera acutorostrata scammoni]	6.99903	5.4128	13.0277	11.3322	4.03376	6.8141	2.99982	2.68095	3.8102	3.62435	2.33164	2.96608	Molecular Function: iron ion binding (GO:0005506);; Cellular Component: endoplasmic reticulum (GO:0005783);; Biological Process: fatty acid biosynthetic process (GO:0006633);; Cellular Component: integral component of membrane (GO:0016021);; Biological Process: oxidation-reduction process (GO:0055114);; Molecular Function: fatty acid alpha-hydroxylase activity (GO:0080132);;	K19706|4.35175e-138|mtr:MTR_2g031370|K19706 dihydroceramide fatty acyl 2-hydroxylase [EC:1.14.18.7] | (RefSeq) fatty acid 2-hydroxylase-like protein	fatty acid 2-hydroxylase-like protein [Medicago truncatula]
Glyur000005s00001123	8.A.80.2.2	gnl|TC-DB|XP_021595283.1	55	2e-80	uncharacterized protein LOC110602152 isoform X2 [Manihot esculenta]	72.9101	64.9192	63.2567	27.549	40.488	41.1258	6.2077	6.04263	6.00578	4.83537	5.37462	5.39663	Cellular Component: vacuolar membrane (GO:0005774);; Cellular Component: endoplasmic reticulum (GO:0005783);; Cellular Component: Golgi apparatus (GO:0005794);; Cellular Component: integral component of membrane (GO:0016021);;	--	hypothetical protein GLYMA_15G131900 [Glycine max]
Glyur000006s00001609	9.B.104.4.3	gnl|TC-DB|XP_018485881.1	59	1e-122	PREDICTED: rhomboid-like protein 15 isoform X2 [Raphanus sativus]	11.336	13.9606	10.8982	8.10315	10.3547	10.5376	3.62481	3.90309	3.57267	3.18637	3.50522	3.52827	Molecular Function: serine-type endopeptidase activity (GO:0004252);; Biological Process: proteolysis (GO:0006508);; Cellular Component: integral component of membrane (GO:0016021);;	--	PREDICTED: uncharacterized protein At3g58460 [Cicer arietinum]
Glyur000006s00001636	8.A.82.1.7	gnl|TC-DB|K4DIE3	37	2e-21	RCaMP OS=Entacmaea quadricolor OX=6118 PE=1 SV=1	10.3944	6.04172	5.40601	1.00574	4.82533	4.29947	3.51025	2.81593	2.67943	1.00413	2.54234	2.40585	Molecular Function: calcium ion binding (GO:0005509);; Cellular Component: mitochondrion (GO:0005739);;	--	calmodulin-like protein 1-like [Trifolium pratense]
Glyur000006s00001638	1.A.87.3.10	gnl|TC-DB|G7JLA3	64	5e-58	Fruit weight 2.2 protein OS=Medicago truncatula OX=3880 GN=11444523 PE=4 SV=2	0	0.057129	0	0.076751	0.256222	0	0	0.0801514	0	0.106685	0.329091	0	Cellular Component: integral component of membrane (GO:0016021);;	--	hypothetical protein L195_g020097 [Trifolium pratense]
Glyur000006s00001661	3.D.1.8.1	gnl|TC-DB|F4K2G0	47	6e-37	Peptidyl-prolyl cis-trans isomerase OS=Arabidopsis thaliana GN=CYP20-2 PE=3 SV=1	11.1952	11.3064	8.48764	1.2696	6.28343	5.54513	3.60824	3.62133	3.24605	1.18244	2.86462	2.71042	Biological Process: protein peptidyl-prolyl isomerization (GO:0000413);; Molecular Function: peptidyl-prolyl cis-trans isomerase activity (GO:0003755);; Biological Process: protein folding (GO:0006457);;	K05864|0|vra:106769233|K05864 peptidyl-prolyl isomerase D [EC:5.2.1.8] | (RefSeq) peptidyl-prolyl cis-trans isomerase CYP40	peptidyl-prolyl cis-trans isomerase CYP40 isoform X1 [Cajanus cajan]
Glyur000006s00001663	9.A.61.3.1	gnl|TC-DB|M4E3U6	39	9e-52	Peroxidase OS=Brassica rapa subsp. pekinensis GN=Bra023449 PE=3 SV=1	0	0	0.042734	7.5043	4.55518	4.91994	0	0	0.0603712	3.08819	2.47383	2.56558	Molecular Function: peroxidase activity (GO:0004601);; Cellular Component: extracellular region (GO:0005576);; Biological Process: response to oxidative stress (GO:0006979);; Cellular Component: integral component of membrane (GO:0016021);; Molecular Function: heme binding (GO:0020037);; Biological Process: hydrogen peroxide catabolic process (GO:0042744);; Molecular Function: metal ion binding (…	K00430|1.19704e-176|pvu:PHAVU_003G294000g|K00430 peroxidase [EC:1.11.1.7] | (RefSeq) hypothetical protein	hypothetical protein VIGAN_01192900 [Vigna angularis var. angularis]
Glyur000006s00001668	8.A.104.1.1	gnl|TC-DB|P54646	42	3e-50	5'-AMP-activated protein kinase catalytic subunit alpha-2 OS=Homo sapiens OX=9606 GN=PRKAA2 PE=1 SV=2	39.1313	38.4987	34.1733	11.5702	20.2408	18.618	5.32666	5.30373	5.13641	3.65193	4.40877	4.2941	Molecular Function: protein serine/threonine kinase activity (GO:0004674);; Molecular Function: ATP binding (GO:0005524);; Cellular Component: nucleus (GO:0005634);; Cellular Component: cytosol (GO:0005829);; Biological Process: sucrose metabolic process (GO:0005985);; Biological Process: unsaturated fatty acid biosynthetic process (GO:0006636);; Biological Process: response to water deprivation …	K14498|0|tcc:TCM_006995|K14498 serine/threonine-protein kinase SRK2 [EC:2.7.11.1] | (RefSeq) Kinase superfamily protein isoform 1	serine/threonine-protein kinase SRK2E [Quercus suber]
Glyur000006s00001669	1.P.1.1.1	gnl|TC-DB|P33176	25	3e-65	Kinesin-1 heavy chain OS=Homo sapiens OX=9606 GN=KIF5B PE=1 SV=1	0.049962	0.623624	1.46906	0.089907	0.820903	0.289806	0.0703371	0.699218	1.30396	0.124205	0.864654	0.367154	Molecular Function: microtubule motor activity (GO:0003777);; Molecular Function: ATP binding (GO:0005524);; Cellular Component: kinesin complex (GO:0005871);; Biological Process: microtubule-based movement (GO:0007018);; Molecular Function: microtubule binding (GO:0008017);; Molecular Function: ATPase activity (GO:0016887);;	K10400|0|gmx:100795729|K10400 kinesin family member 15 | (RefSeq) phragmoplast orienting kinesin 2	kinesin-like protein KIN-12D isoform X1 [Cajanus cajan]
Glyur000007s00002778	1.A.87.2.6	gnl|TC-DB|O22476	28	3e-62	Protein BRASSINOSTEROID INSENSITIVE 1 OS=Arabidopsis thaliana OX=3702 GN=BRI1 PE=1 SV=1	5.35063	7.33685	10.8302	61.4887	34.9843	40.4102	2.6669	3.0595	3.5644	5.96552	5.1693	5.37191	Molecular Function: protein serine/threonine kinase activity (GO:0004674);; Molecular Function: ATP binding (GO:0005524);; Biological Process: protein phosphorylation (GO:0006468);; Cellular Component: integral component of membrane (GO:0016021);;	--	PREDICTED: probable receptor protein kinase TMK1 [Cicer arietinum]
Glyur000007s00002829	3.A.18.1.1	gnl|TC-DB|Q9NPI6	39	1e-20	mRNA-decapping enzyme 1A - Homo sapiens (Human).	15.8968	14.8829	11.6726	11.1944	16.2346	16.5218	4.07868	3.9894	3.66364	3.60815	4.10723	4.13108	Biological Process: deadenylation-dependent decapping of nuclear-transcribed mRNA (GO:0000290);; Cellular Component: P-body (GO:0000932);; Molecular Function: mRNA binding (GO:0003729);; Molecular Function: enzyme activator activity (GO:0008047);; Biological Process: deadenylation-independent decapping of nuclear-transcribed mRNA (GO:0031087);; Biological Process: positive regulation of catalytic…	K12611|1.23221e-155|mtr:MTR_7g105250|K12611 mRNA-decapping enzyme 1B [EC:3.-.-.-] | (RefSeq) mRNA-decapping enzyme-like protein	mRNA-decapping enzyme-like protein [Medicago truncatula]
Glyur000007s00002831	3.D.1.8.1	gnl|TC-DB|F4K2G0	42	2e-24	Peptidyl-prolyl cis-trans isomerase OS=Arabidopsis thaliana GN=CYP20-2 PE=3 SV=1	30.6157	31.2945	32.1694	14.0229	18.4946	17.7478	4.98257	5.01322	5.05178	3.90909	4.285	4.22865	Biological Process: protein peptidyl-prolyl isomerization (GO:0000413);; Molecular Function: peptidyl-prolyl cis-trans isomerase activity (GO:0003755);; Cellular Component: cytosol (GO:0005829);; Biological Process: protein folding (GO:0006457);;	K12733|1.96088e-104|aip:107604653|K12733 peptidyl-prolyl cis-trans isomerase-like 1 [EC:5.2.1.8] | (RefSeq) peptidyl-prolyl cis-trans isomerase CYP18-2	PREDICTED: peptidyl-prolyl cis-trans isomerase CYP18-2 [Lupinus angustifolius]
Glyur000007s00002854	3.A.5.1.2	gnl|TC-DB|P37107	53	1e-65	Signal recognition particle 54 kDa protein, chloroplastic OS=Arabidopsis thaliana GN=FFC PE=1 SV=1	82.65	40.2999	47.4845	1.44648	6.667	6.54115	6.38629	5.36806	5.59945	1.29071	2.93866	2.91478	Cellular Component: cytoplasmic part (GO:0044444);;	K03106|3.08342e-105|pvu:PHAVU_001G191200g|K03106 signal recognition particle subunit SRP54 [EC:3.6.5.4] | (RefSeq) hypothetical protein	hypothetical protein PHAVU_001G191200g [Phaseolus vulgaris]
Glyur000007s00002879	9.B.135.1.1	gnl|TC-DB|P53039	35	3e-24	Protein transport protein YIP1 OS=Saccharomyces cerevisiae (strain ATCC 204508 / S288c) GN=YIP1 PE=1 SV=1	32.0213	31.6477	25.9253	74.3791	41.42	48.2358	5.04533	5.02891	4.75089	6.23609	5.40667	5.62164	Cellular Component: integral component of membrane (GO:0016021);;	K20363|9.78079e-162|cam:101505755|K20363 protein transport protein YIP1 | (RefSeq) protein YIPF5 homolog	PREDICTED: protein YIPF5 homolog [Cicer arietinum]
Glyur000007s00002885	2.A.7.24.12	gnl|TC-DB|Q948Q9	45	4e-71	Anthocyanin-related membrane protein 1 OS=Arabidopsis thaliana GN=Anm1 PE=2 SV=1	1.61142	1.71136	3.08489	1.02277	1.67788	1.56199	1.38484	1.43902	2.0303	1.01633	1.42109	1.35727	Biological Process: transport (GO:0006810);; Cellular Component: integral component of membrane (GO:0016021);;	K15287|3.95045e-163|mtr:MTR_7g104290|K15287 solute carrier family 35, member F1/2 | (RefSeq) UAA transporter family protein	UAA transporter family protein [Medicago truncatula]
Glyur000008s00001253	1.A.87.2.6	gnl|TC-DB|O22476	34	1e-120	Protein BRASSINOSTEROID INSENSITIVE 1 OS=Arabidopsis thaliana OX=3702 GN=BRI1 PE=1 SV=1	1.31302	2.93491	4.36439	0.335582	0.55464	0.711121	1.20978	1.97633	2.42341	0.417469	0.636581	0.774942	Molecular Function: protein serine/threonine kinase activity (GO:0004674);; Molecular Function: ATP binding (GO:0005524);; Biological Process: protein phosphorylation (GO:0006468);; Cellular Component: integral component of membrane (GO:0016021);;	K20718|0|vra:106770949|K20718 LRR receptor-like serine/threonine-protein kinase ERECTA [EC:2.7.11.1] | (RefSeq) LRR receptor-like serine/threonine-protein kinase ERL1	PREDICTED: ERECTA-like kinase isoform X2 [Glycine max]
Glyur000008s00001267	8.A.5.1.4	gnl|TC-DB|P80874	31	2e-31	General stress protein 69 OS=Bacillus subtilis (strain 168) GN=yhdN PE=1 SV=2	888.854	196.422	405.017	7.4798	12.2906	12.6266	9.79742	7.62514	8.6654	3.08403	3.73234	3.76836	--	--	perakine reductase-like protein [Trifolium pratense]
Glyur000008s00001290	8.A.23.1.9	gnl|TC-DB|P22455	33	4e-25	Fibroblast growth factor receptor 4 OS=Homo sapiens GN=FGFR4 PE=1 SV=2	7.53988	6.12707	3.23394	1.52575	3.00378	2.79368	3.09422	2.83331	2.082	1.33671	2.00136	1.9236	Biological Process: activation of MAPKK activity (GO:0000186);; Molecular Function: MAP kinase kinase kinase activity (GO:0004709);; Molecular Function: ATP binding (GO:0005524);; Cellular Component: intracellular (GO:0005622);; Cellular Component: integral component of membrane (GO:0016021);;	--	PREDICTED: serine/threonine-protein kinase HT1-like [Cicer arietinum]
Glyur000008s00001297	1.C.121.1.1	gnl|TC-DB|P11827	45	1e-109	Beta-conglycinin, alpha' chain OS=Glycine max GN=CG-1 PE=2 SV=1	3.11377	1.30526	4.33149	0.328805	0.651131	0.751493	2.04046	1.20493	2.41454	0.410129	0.723455	0.808585	Cellular Component: vacuole (GO:0005773);; Cellular Component: aleurone grain (GO:0033095);; Molecular Function: nutrient reservoir activity (GO:0045735);;	--	PREDICTED: vicilin-like [Cicer arietinum]
Glyur000008s00001306	2.A.71.2.2	gnl|TC-DB|Q9SKZ5	61	1e-162	Expressed protein - Arabidopsis thaliana (Mouse-ear cress).	5.29193	3.40397	5.58224	4.94003	4.65599	4.14364	2.6535	2.13881	2.71858	2.57047	2.49978	2.36279	Biological Process: transport (GO:0006810);; Cellular Component: integral component of membrane (GO:0016021);;	--	PREDICTED: folate-biopterin transporter 1, chloroplastic isoform X2 [Cicer arietinum]
Glyur000008s00001309	8.A.63.1.4	gnl|TC-DB|D7T701	48	3e-86	Putative uncharacterized protein OS=Vitis vinifera GN=VIT_05s0020g03640 PE=4 SV=1	0.02836	0.1835	0.845165	0.758698	0.21551	0.230365	0.0403454	0.24306	0.88375	0.814508	0.281562	0.299086	Cellular Component: membrane (GO:0016020);;	--	PREDICTED: uncharacterized protein LOC101514350 [Cicer arietinum]
Glyur000008s00001333	1.I.1.1.3	gnl|TC-DB|Q8TDX7	32	2e-23	Serine/threonine-protein kinase Nek7 OS=Homo sapiens GN=NEK7 PE=1 SV=1	18.8726	13.4087	9.7153	0	0.191676	0.140967	4.31271	3.84887	3.4216	0	0.252992	0.190257	Molecular Function: protein serine/threonine kinase activity (GO:0004674);; Molecular Function: ATP binding (GO:0005524);; Cellular Component: cytosol (GO:0005829);; Biological Process: protein phosphorylation (GO:0006468);; Biological Process: intracellular signal transduction (GO:0035556);;	K08867|0|gmx:100804179|K08867 WNK lysine deficient protein kinase [EC:2.7.11.1] | (RefSeq) probable serine/threonine-protein kinase WNK9	probable serine/threonine-protein kinase WNK9 isoform X1 [Cajanus cajan]
Glyur000008s00001339	1.A.87.2.6	gnl|TC-DB|O22476	34	1e-37	Protein BRASSINOSTEROID INSENSITIVE 1 OS=Arabidopsis thaliana OX=3702 GN=BRI1 PE=1 SV=1	0.571113	0.765299	0.38915	0.35834	0	0.281641	0.651787	0.819913	0.474202	0.441845	0	0.357992	Molecular Function: protein serine/threonine kinase activity (GO:0004674);; Molecular Function: ATP binding (GO:0005524);; Cellular Component: plasma membrane (GO:0005886);; Biological Process: protein phosphorylation (GO:0006468);; Biological Process: recognition of pollen (GO:0048544);;	K04733|0|mtr:MTR_1g104555|K04733 interleukin-1 receptor-associated kinase 4 [EC:2.7.11.1] | (RefSeq) lectin kinase family protein	PREDICTED: G-type lectin S-receptor-like serine/threonine-protein kinase LECRK4 [Lupinus angustifolius]
Glyur000008s00001345	5.B.4.1.1	gnl|TC-DB|Q9SA56	93	3e-76	Photosystem I reaction center subunit II-2, chloroplast - Arabidopsis thaliana (Mouse-ear cress).	469.348	404.785	476.322	1.67474	6.06343	4.12715	8.87759	8.66457	8.89882	1.4194	2.82037	2.35816	Cellular Component: chloroplast (GO:0009507);; Cellular Component: photosystem I reaction center (GO:0009538);; Biological Process: photosynthesis (GO:0015979);;	K02692|4.50303e-121|pvu:PHAVU_007G055900g|K02692 photosystem I subunit II | (RefSeq) hypothetical protein	photosystem I reaction center subunit II chloroplastic-like protein (plastid) [Phaseolus vulgaris]
Glyur000008s00001353	2.A.1.1.50	gnl|TC-DB|Q94AZ2	68	1e-179	Sugar transport protein 13 - Arabidopsis thaliana (Mouse-ear cress).	0.032732	0	0.15517	0.072666	0.050382	0.037548	0.0464659	0	0.208105	0.101201	0.0709141	0.0531781	Molecular Function: sugar:proton symporter activity (GO:0005351);; Molecular Function: glucose transmembrane transporter activity (GO:0005355);; Cellular Component: integral component of plasma membrane (GO:0005887);; Biological Process: proton transport (GO:0015992);; Biological Process: glucose import (GO:0046323);; Biological Process: glucose transmembrane transport (GO:1904659);;	--	PREDICTED: sugar transport protein 13-like [Lupinus angustifolius]
Glyur000008s00001366	1.A.87.2.5	gnl|TC-DB|Q9FZB9	29	2e-42	Putative uncharacterized protein T14L22.1 (Fragment) OS=Arabidopsis thaliana GN=T14L22.1 PE=2 SV=1	9.39509	18.1371	11.6936	8.22396	18.6487	16.1392	3.37783	4.2583	3.66603	3.20539	4.29637	4.09923	Molecular Function: kinase activity (GO:0016301);; Biological Process: phosphorylation (GO:0016310);;	--	PREDICTED: probable LRR receptor-like serine/threonine-protein kinase At1g67720 [Cicer arietinum]
Glyur000009s00001383	1.A.87.2.6	gnl|TC-DB|O22476	39	3e-44	Protein BRASSINOSTEROID INSENSITIVE 1 OS=Arabidopsis thaliana OX=3702 GN=BRI1 PE=1 SV=1	44.8817	45.0853	27.0181	8.26974	17.1711	16.2254	5.51985	5.52624	4.80829	3.21253	4.18358	4.10646	Molecular Function: protein serine/threonine kinase activity (GO:0004674);; Molecular Function: ATP binding (GO:0005524);; Cellular Component: plasma membrane (GO:0005886);; Biological Process: protein phosphorylation (GO:0006468);; Cellular Component: integral component of membrane (GO:0016021);; Molecular Function: carbohydrate binding (GO:0030246);; Biological Process: recognition of pollen (G…	--	G-type lectin S-receptor-like serine/threonine-protein kinase [Trifolium pratense]
Glyur000009s00001390	3.D.3.5.2	gnl|TC-DB|Q9ZR03	74	1e-93	Cytochrome b6-f complex iron-sulfur subunit, chloroplastic OS=Arabidopsis thaliana GN=petC PE=1 SV=1	1133.3	857.42	976.887	9.41845	6.71688	7.35923	10.1476	9.74554	9.93352	3.38107	2.94802	3.06337	Molecular Function: plastoquinol--plastocyanin reductase activity (GO:0009496);; Biological Process: photosynthesis (GO:0015979);; Cellular Component: integral component of membrane (GO:0016021);; Cellular Component: thylakoid membrane (GO:0042651);; Molecular Function: electron transporter, transferring electrons within cytochrome b6/f complex of photosystem II activity (GO:0045158);; Molecular …	K02636|3.85166e-138|gmx:100127419|K02636 cytochrome b6-f complex iron-sulfur subunit [EC:1.10.9.1] | (RefSeq) PETC; Rieske iron-sulphur protein precursor	Rieske iron-sulphur protein precursor [Glycine max]
Glyur000009s00001392	2.A.57.1.7	gnl|TC-DB|Q9M0Y3	62	3e-59	Putative uncharacterized protein AT4g05120 (Putative equilibrative nucleoside transporter ENT3) OS=Arabidopsis thaliana GN=ENT3 PE=2 SV=1	9.25285	12.869	12.605	0.442158	3.10817	2.83312	3.35795	3.7938	3.76607	0.528229	2.03849	1.93852	Molecular Function: nucleoside transmembrane transporter activity (GO:0005337);; Cellular Component: integral component of membrane (GO:0016021);; Biological Process: nucleoside transmembrane transport (GO:1901642);;	K15014|7.42741e-90|cam:101512116|K15014 solute carrier family 29 (equilibrative nucleoside transporter), member 1/2/3 | (RefSeq) equilibrative nucleotide transporter 3-like	hypothetical protein TSUD_105330 [Trifolium subterraneum]
Glyur000009s00001411	3.A.9.1.2	gnl|TC-DB|Q8GZ79	39	7e-41	Protein TIC 20-I, chloroplastic OS=Arabidopsis thaliana GN=TIC20-I PE=1 SV=1	19.8316	16.3346	10.6828	19.6051	14.327	15.0432	4.3807	4.11558	3.54632	4.36493	3.93801	4.00389	Cellular Component: integral component of membrane (GO:0016021);;	--	PREDICTED: protein TIC 20-IV, chloroplastic-like [Cicer arietinum]
Glyur000009s00001421	8.A.103.1.6	gnl|TC-DB|Q9SKT3	55	2e-82	Secretory carrier-associated membrane protein 1 OS=Arabidopsis thaliana OX=3702 GN=SCAMP1 PE=2 SV=1	7.04715	0.97982	3.32228	0	0	0	3.00848	0.985369	2.11179	0	0	0	--	K19995|2.69712e-110|pop:POPTR_0019s13500g|K19995 secretory carrier-associated membrane protein | (RefSeq) secretory carrier membrane family protein	hypothetical protein CRG98_026661 [Punica granatum]
Glyur000009s00001422	1.A.87.2.6	gnl|TC-DB|O22476	51	6e-26	Protein BRASSINOSTEROID INSENSITIVE 1 OS=Arabidopsis thaliana OX=3702 GN=BRI1 PE=1 SV=1	2.41956	2.28684	4.22787	5.19813	13.1866	12.7726	1.77381	1.7167	2.38622	2.63183	3.82646	3.78373	Molecular Function: protein kinase activity (GO:0004672);; Molecular Function: ATP binding (GO:0005524);; Biological Process: protein phosphorylation (GO:0006468);; Cellular Component: integral component of membrane (GO:0016021);;	--	Protein STRUBBELIG-RECEPTOR FAMILY 3 [Glycine soja]
Glyur000009s00001472	1.I.1.1.3	gnl|TC-DB|P06493	35	2e-47	Cyclin-dependent kinase 1 OS=Homo sapiens GN=CDK1 PE=1 SV=3	10.9379	16.6174	11.095	1.80656	6.70956	6.73891	3.57748	4.13893	3.59634	1.4888	2.94665	2.95213	Molecular Function: protein serine/threonine kinase activity (GO:0004674);; Molecular Function: ATP binding (GO:0005524);; Biological Process: protein phosphorylation (GO:0006468);;	--	PREDICTED: probable serine/threonine-protein kinase At1g54610 [Glycine max]
Glyur000009s00001473	1.A.87.2.3	gnl|TC-DB|Q9LSR8	37	1e-102	L-type lectin-domain containing receptor kinase I.9 OS=Arabidopsis thaliana GN=LECRK19 PE=1 SV=2	4.2255	2.42381	2.70327	0.148305	0.507325	0.089418	2.38557	1.7756	1.8888	0.199506	0.591991	0.123558	Molecular Function: protein serine/threonine kinase activity (GO:0004674);; Molecular Function: ATP binding (GO:0005524);; Biological Process: protein phosphorylation (GO:0006468);; Cellular Component: integral component of membrane (GO:0016021);; Molecular Function: carbohydrate binding (GO:0030246);;	--	lectin receptor kinase [Medicago truncatula]
Glyur000009s00001485	3.A.3.8.9	gnl|TC-DB|P98205	50	1e-110	Putative phospholipid-transporting ATPase 2 OS=Arabidopsis thaliana GN=ALA2 PE=1 SV=1	14.6437	18.9881	17.1708	1.2316	7.45472	7.71145	3.96751	4.32107	4.18355	1.15808	3.07976	3.12291	Molecular Function: binding (GO:0005488);;	K01530|0|pmum:103328398|K01530 phospholipid-translocating ATPase [EC:3.6.3.1] | (RefSeq) phospholipid-transporting ATPase 2	PREDICTED: phospholipid-transporting ATPase 2 [Prunus mume]
Glyur000009s00001494	9.A.60.1.1	gnl|TC-DB|P52298	59	3e-41	Nuclear cap-binding protein subunit 2 OS=Homo sapiens GN=NCBP2 PE=1 SV=1	23.231	22.9496	22.8192	6.34573	13.4548	10.9047	4.59878	4.58193	4.57405	2.87691	3.85347	3.57345	Molecular Function: nucleotide binding (GO:0000166);; Molecular Function: RNA cap binding (GO:0000339);; Cellular Component: nuclear cap binding complex (GO:0005846);; Biological Process: mRNA cis splicing, via spliceosome (GO:0045292);;	K12883|1.82959e-114|gmx:100776217|K12883 nuclear cap-binding protein subunit 2 | (RefSeq) nuclear cap-binding protein subunit 2-like	Nuclear cap-binding protein subunit 2 [Glycine soja]
Glyur000010s00000886	9.A.15.2.1	gnl|TC-DB|Q676U5	28	5e-49	Autophagy-related protein 16-1 OS=Homo sapiens GN=ATG16L1 PE=1 SV=2	9.54489	7.03994	6.15759	0.844194	2.69057	2.83111	3.39847	3.00718	2.83947	0.88299	1.88385	1.93776	Biological Process: autophagosome assembly (GO:0000045);; Cellular Component: autophagosome membrane (GO:0000421);;	K17890|0|cam:101497607|K17890 autophagy-related protein 16-1 | (RefSeq) protein tipD	PREDICTED: autophagy-related protein 16 [Lupinus angustifolius]
Glyur000010s00000888	2.A.28.3.6	gnl|TC-DB|Q01E11	31	5e-23	Cysteine proteinase Cathepsin F (ISS) OS=Ostreococcus tauri GN=Ot02g05670 PE=4 SV=1	0.132934	0.119556	0	0	2.12762	1.81385	0.180064	0.162927	0	0	1.64506	1.49255	Molecular Function: cysteine-type endopeptidase activity (GO:0004197);; Cellular Component: extracellular space (GO:0005615);; Cellular Component: lysosome (GO:0005764);; Cellular Component: endoplasmic reticulum lumen (GO:0005788);; Cellular Component: aleurone grain (GO:0033095);; Biological Process: proteolysis involved in cellular protein catabolic process (GO:0051603);;	--	KDEL-tailed cysteine endopeptidase CEP1 [Medicago truncatula]
Glyur000010s00000915	1.I.1.1.3	gnl|TC-DB|P06493	41	9e-66	Cyclin-dependent kinase 1 OS=Homo sapiens GN=CDK1 PE=1 SV=3	60.4045	80.9417	78.5	12.7718	44.7558	41.1861	5.94027	6.35653	6.31288	3.78364	5.51588	5.3987	Molecular Function: protein kinase activity (GO:0004672);; Molecular Function: ATP binding (GO:0005524);; Biological Process: protein phosphorylation (GO:0006468);;	K08818|0|aip:107631496|K08818 cell division cycle 2-like [EC:2.7.11.22] | (RefSeq) cyclin-dependent kinase G-2-like	cyclin-dependent kinase G-2 isoform X1 [Arachis ipaensis]
Glyur000010s00000923	1.A.25.3.4	gnl|TC-DB|B9GAY9	27	8e-31	Putative uncharacterized protein OS=Oryza sativa subsp. japonica GN=OsJ_34074 PE=4 SV=1	5.5559	10.6576	10.643	1.69064	10.3312	9.48497	2.71279	3.5432	3.54139	1.42795	3.50222	3.39025	Biological Process: response to stimulus (GO:0050896);;	--	hypothetical protein TSUD_354330 [Trifolium subterraneum]
Glyur000010s00000934	1.F.2.1.3	gnl|TC-DB|Q9LZD3	33	4e-89	Exocyst complex component EXO70A1 OS=Arabidopsis thaliana GN=EXO70A1 PE=1 SV=1	23.7266	32.9559	24.5129	71.0891	55.7217	57.9617	4.62799	5.08559	4.67316	6.17171	5.82583	5.88171	Cellular Component: exocyst (GO:0000145);; Biological Process: exocytosis (GO:0006887);;	K07195|0|cam:101513913|K07195 exocyst complex component 7 | (RefSeq) exocyst complex component EXO70B1	PREDICTED: exocyst complex component EXO70B1 [Cicer arietinum]
Glyur000010s00000955	1.I.2.1.1	gnl|TC-DB|Q1G3P4	65	2e-30	Carbohydrate-binding X8 domain-containing protein OS=Arabidopsis thaliana GN=At2g30933 PE=2 SV=1	0.28711	0.294665	0.761852	0.475284	0.415065	0.583437	0.364135	0.372579	0.817093	0.560993	0.500868	0.663059	Molecular Function: hydrolase activity, hydrolyzing O-glycosyl compounds (GO:0004553);; Molecular Function: polysaccharide binding (GO:0030247);; Cellular Component: anchored component of plasma membrane (GO:0046658);;	--	PREDICTED: PLASMODESMATA CALLOSE-BINDING PROTEIN 1-like [Glycine max]
Glyur000010s00000958	8.A.5.1.5	gnl|TC-DB|P0A9T4	39	1e-57	Protein tas OS=Escherichia coli (strain K12) GN=tas PE=1 SV=1	3.50891	1.55884	2.55172	0.835528	1.39194	0.758993	2.17278	1.35549	1.82852	0.876195	1.25818	0.81475	Molecular Function: oxidoreductase activity (GO:0016491);; Biological Process: oxidation-reduction process (GO:0055114);;	--	uncharacterized protein LOC109799863 isoform X2 [Cajanus cajan]
Glyur000010s00000973	3.A.30.1.1	gnl|TC-DB|P40529	41	7e-21	ADP-ribosylation factor GTPase-activating protein effector protein 2 OS=Saccharomyces cerevisiae (strain ATCC 204508 / S288c) OX=559292 GN=AGE2 PE=1 SV=1	10.1713	3.93277	5.20639	0	0	0.118863	3.48172	2.3024	2.63375	0	0	0.162033	Molecular Function: GTPase activator activity (GO:0005096);; Biological Process: positive regulation of GTPase activity (GO:0043547);;	K12486|0|mtr:MTR_8g088320|K12486 stromal membrane-associated protein | (RefSeq) ADP-ribosylation factor GTPase-activating protein AGD10	ADP-ribosylation factor GTPase-activating protein AGD10 [Medicago truncatula]
Glyur000010s00000981	1.A.87.2.6	gnl|TC-DB|O22476	31	2e-32	Protein BRASSINOSTEROID INSENSITIVE 1 OS=Arabidopsis thaliana OX=3702 GN=BRI1 PE=1 SV=1	2.83189	1.76895	1.37686	1.98273	6.47879	6.95139	1.93805	1.46934	1.24906	1.57663	2.9028	2.99121	Molecular Function: protein serine/threonine kinase activity (GO:0004674);; Molecular Function: ATP binding (GO:0005524);; Cellular Component: plasma membrane (GO:0005886);; Biological Process: protein phosphorylation (GO:0006468);; Cellular Component: plasmodesma (GO:0009506);;	--	probable serine/threonine-protein kinase PBL16 [Vigna radiata var. radiata]
Glyur000010s00000997	2.A.97.1.1	gnl|TC-DB|O95202	46	3e-73	LETM1 and EF-hand domain-containing protein 1, mitochondrial OS=Homo sapiens GN=LETM1 PE=1 SV=1	9.92743	14.3189	10.3465	2.68927	17.6692	15.4005	3.44988	3.93724	3.50418	1.88333	4.22259	4.03567	Molecular Function: calcium ion binding (GO:0005509);; Cellular Component: mitochondrion (GO:0005739);; Cellular Component: integral component of membrane (GO:0016021);; Molecular Function: ribosome binding (GO:0043022);;	K17800|0|cam:101497540|K17800 LETM1 and EF-hand domain-containing protein 1, mitochondrial | (RefSeq) LETM1 and EF-hand domain-containing protein 1, mitochondrial-like	LETM1 and EF-hand domain-containing protein 1, mitochondrial-like [Cajanus cajan]
Glyur000011s00000643	2.A.18.2.5	gnl|TC-DB|O80592	50	1e-126	Putative amino acid permease - Arabidopsis thaliana (Mouse-ear cress).	9.40645	7.60453	8.60407	1.26114	4.02609	4.27221	3.37941	3.1051	3.26365	1.17705	2.32944	2.39841	Biological Process: amino acid transmembrane transport (GO:0003333);; Cellular Component: plasma membrane (GO:0005886);; Molecular Function: amino acid transmembrane transporter activity (GO:0015171);; Cellular Component: integral component of membrane (GO:0016021);;	--	transmembrane amino acid transporter family protein [Medicago truncatula]
Glyur000011s00000644	2.A.18.2.1	gnl|TC-DB|Q42400	50	6e-90	AMINO ACID PERMEASE I (F19C14.3 PROTEIN) - Arabidopsis thaliana (Mouse-ear cress).	0	0.096774	0.201108	0.062079	0.017515	0.018107	0	0.133266	0.264366	0.0868911	0.0250501	0.0258892	Biological Process: amino acid transmembrane transport (GO:0003333);; Cellular Component: plasma membrane (GO:0005886);; Molecular Function: amino acid transmembrane transporter activity (GO:0015171);; Cellular Component: integral component of membrane (GO:0016021);;	--	hypothetical protein CUMW_202960 [Citrus unshiu]
Glyur000011s00000645	1.A.87.2.6	gnl|TC-DB|O22476	41	3e-52	Protein BRASSINOSTEROID INSENSITIVE 1 OS=Arabidopsis thaliana OX=3702 GN=BRI1 PE=1 SV=1	3.97976	7.27962	2.7927	8.80682	13.727	13.45	2.31608	3.04957	1.92322	3.29379	3.88039	3.85299	Biological Process: MAPK cascade (GO:0000165);; Molecular Function: protein serine/threonine kinase activity (GO:0004674);; Molecular Function: ATP binding (GO:0005524);; Cellular Component: plasma membrane (GO:0005886);; Cellular Component: integral component of membrane (GO:0016021);; Molecular Function: oxidoreductase activity (GO:0016491);;	--	PREDICTED: receptor-like protein kinase HSL1 isoform X1 [Cicer arietinum]
Glyur000011s00000652	9.B.106.3.1	gnl|TC-DB|M5BEH1	33	2e-40	Salt overly sensitive 2 OS=Arabidopsis thaliana GN=sos2 PE=4 SV=1	0.417008	1.40205	5.37753	4.62136	3.12579	3.16457	0.502848	1.26427	2.673	2.49092	2.04467	2.05817	Molecular Function: protein serine/threonine kinase activity (GO:0004674);; Molecular Function: ATP binding (GO:0005524);; Biological Process: protein phosphorylation (GO:0006468);; Biological Process: cell cycle (GO:0007049);;	K08850|0|gmx:100803678|K08850 aurora kinase, other [EC:2.7.11.1] | (RefSeq) serine/threonine-protein kinase Aurora-1-like	hypothetical protein TSUD_308390 [Trifolium subterraneum]
Glyur000011s00000678	1.A.87.2.6	gnl|TC-DB|O22476	31	3e-99	Protein BRASSINOSTEROID INSENSITIVE 1 OS=Arabidopsis thaliana OX=3702 GN=BRI1 PE=1 SV=1	10.9386	12.4188	9.00876	18.4295	31.1139	28.7259	3.57756	3.74618	3.32319	4.28018	5.00512	4.89365	Molecular Function: protein serine/threonine kinase activity (GO:0004674);; Molecular Function: ATP binding (GO:0005524);; Biological Process: protein phosphorylation (GO:0006468);; Biological Process: xylem and phloem pattern formation (GO:0010051);; Cellular Component: integral component of membrane (GO:0016021);; Molecular Function: peptide hormone binding (GO:0017046);; Biological Process: ni…	--	receptor-like protein kinase HSL1 [Cajanus cajan]
Glyur000011s00000681	1.A.87.2.6	gnl|TC-DB|O22476	30	1e-42	Protein BRASSINOSTEROID INSENSITIVE 1 OS=Arabidopsis thaliana OX=3702 GN=BRI1 PE=1 SV=1	37.0568	77.5509	40.6812	64.2187	113.734	105.86	5.25008	6.29556	5.38132	6.02721	6.84215	6.73958	Molecular Function: protein serine/threonine kinase activity (GO:0004674);; Molecular Function: ATP binding (GO:0005524);; Cellular Component: plasma membrane (GO:0005886);; Biological Process: response to oxidative stress (GO:0006979);; Biological Process: seed germination (GO:0009845);; Cellular Component: integral component of membrane (GO:0016021);; Biological Process: protein autophosphoryla…	--	PREDICTED: receptor-like protein kinase HAIKU2 [Glycine max]
Glyur000011s00000686	2.A.66.1.51	gnl|TC-DB|Q9SLV0	62	1e-178	Protein DETOXIFICATION 48 OS=Arabidopsis thaliana GN=DTX48 PE=2 SV=1	1.46079	0.476955	0.971347	0.413105	0.416421	0.771251	1.29912	0.562626	0.979182	0.498869	0.50225	0.824769	Biological Process: regulation of animal organ formation (GO:0003156);; Biological Process: drug transmembrane transport (GO:0006855);; Molecular Function: drug transmembrane transporter activity (GO:0015238);; Molecular Function: antiporter activity (GO:0015297);; Cellular Component: integral component of membrane (GO:0016021);; Cellular Component: Golgi transport complex (GO:0017119);; Biologic…	K03327|0|gmx:100788339|K03327 multidrug resistance protein, MATE family | (RefSeq) protein DETOXIFICATION 48-like	PREDICTED: protein DETOXIFICATION 48-like [Lupinus angustifolius]
Glyur000011s00000695	1.A.13.2.1	gnl|TC-DB|B8AFH9	35	4e-44	Putative uncharacterized protein OS=Oryza sativa subsp. indica GN=OsI_08104 PE=4 SV=1	6.65416	8.30784	11.5825	56.8101	88.333	77.5211	2.93624	3.21845	3.65335	5.85325	6.48112	6.29501	Molecular Function: zinc ion binding (GO:0008270);;	--	PREDICTED: uncharacterized protein LOC101490612 [Cicer arietinum]
Glyur000011s00000709	9.B.106.3.1	gnl|TC-DB|M5BEH1	61	1e-143	Salt overly sensitive 2 OS=Arabidopsis thaliana GN=sos2 PE=4 SV=1	3.26033	5.24108	3.22988	1.99609	5.66782	4.59061	2.09097	2.6418	2.08062	1.58308	2.73722	2.48301	Molecular Function: protein serine/threonine kinase activity (GO:0004674);; Molecular Function: ATP binding (GO:0005524);; Cellular Component: nucleus (GO:0005634);; Cellular Component: cytoplasm (GO:0005737);; Biological Process: protein phosphorylation (GO:0006468);; Cellular Component: integral component of membrane (GO:0016021);; Biological Process: intracellular signal transduction (GO:00355…	--	CBL-interacting serine/threonine-protein kinase 8 [Cajanus cajan]
Glyur000011s00000711	2.A.67.1.6	gnl|TC-DB|Q9FJD2	59	2e-70	Oligopeptide transporter 9 OS=Arabidopsis thaliana GN=OPT9 PE=2 SV=1	15.2804	9.15982	7.34328	0	0.135529	0.05044	4.02507	3.3448	3.06062	0	0.183365	0.0709938	Cellular Component: integral component of membrane (GO:0016021);; Biological Process: transmembrane transport (GO:0055085);;	--	PREDICTED: LOW QUALITY PROTEIN: oligopeptide transporter 4-like [Cicer arietinum]
Glyur000011s00000718	1.A.87.2.6	gnl|TC-DB|O22476	36	9e-44	Protein BRASSINOSTEROID INSENSITIVE 1 OS=Arabidopsis thaliana OX=3702 GN=BRI1 PE=1 SV=1	3.67462	4.11114	4.24422	23.1533	23.9847	22.1498	2.22485	2.35364	2.39073	4.59415	4.64297	4.53293	Molecular Function: protein serine/threonine kinase activity (GO:0004674);; Molecular Function: ATP binding (GO:0005524);; Cellular Component: plasma membrane (GO:0005886);; Biological Process: protein phosphorylation (GO:0006468);; Biological Process: cell surface receptor signaling pathway (GO:0007166);; Cellular Component: integral component of membrane (GO:0016021);;	--	PREDICTED: wall-associated receptor kinase-like 14 [Cicer arietinum]
Glyur000011s00000723	1.A.87.2.6	gnl|TC-DB|O22476	27	2e-25	Protein BRASSINOSTEROID INSENSITIVE 1 OS=Arabidopsis thaliana OX=3702 GN=BRI1 PE=1 SV=1	0.075919	0.013713	0.128884	0.19294	0.190726	0.150501	0.105569	0.0196493	0.174897	0.254521	0.251841	0.202262	Cellular Component: membrane (GO:0016020);; Molecular Function: kinase activity (GO:0016301);; Biological Process: phosphorylation (GO:0016310);;	K04733|0|gmx:100806221|K04733 interleukin-1 receptor-associated kinase 4 [EC:2.7.11.1] | (RefSeq) lysM domain receptor-like kinase 4	Leucine-rich repeat receptor protein kinase EXS [Glycine soja]
Glyur000012s00000538	8.A.32.1.4	gnl|TC-DB|P20142	34	2e-54	Gastricsin OS=Homo sapiens OX=9606 GN=PGC PE=1 SV=1	78.6017	41.0556	53.0835	28.8753	23.4028	26.5612	6.31473	5.39423	5.75712	4.90088	4.60898	4.78457	Molecular Function: aspartic-type endopeptidase activity (GO:0004190);; Biological Process: proteolysis (GO:0006508);; Biological Process: protein catabolic process (GO:0030163);;	K08245|0|cam:101503657|K08245 phytepsin [EC:3.4.23.40] | (RefSeq) cyprosin-like	PREDICTED: cyprosin-like [Cicer arietinum]
Glyur000012s00000539	9.A.6.1.2	gnl|TC-DB|A0DG78	28	3e-36	Chromosome undetermined scaffold_5, whole genome shotgun sequence OS=Paramecium tetraurelia GN=GSPATT00002174001 PE=4 SV=1	5.06357	4.97875	4.40636	3.36451	5.17642	5.42906	2.60017	2.57984	2.43466	2.12582	2.62677	2.68461	Molecular Function: catalytic activity (GO:0003824);; Biological Process: metabolic process (GO:0008152);; Cellular Component: integral component of membrane (GO:0016021);;	K05288|0|cam:101503986|K05288 phosphatidylinositol glycan, class O | (RefSeq) GPI ethanolamine phosphate transferase 3	PREDICTED: GPI ethanolamine phosphate transferase 3 [Cicer arietinum]
Glyur000012s00000541	2.A.17.3.8	gnl|TC-DB|Q9LFB8	34	7e-98	2.A.17.3.8 Peptide transporter PTR5	0	0.025039	0.035048	0.190892	0.06933	0.047212	0	0.0356788	0.0496977	0.252043	0.0967071	0.0665535	Molecular Function: transporter activity (GO:0005215);; Biological Process: transport (GO:0006810);; Cellular Component: integral component of membrane (GO:0016021);;	K14638|0|mtr:MTR_4g123537|K14638 solute carrier family 15 (peptide/histidine transporter), member 3/4 | (RefSeq) peptide/nitrate transporter	hypothetical protein GLYMA_17G043000 [Glycine max]
Glyur000012s00000561	3.A.1.201.29	gnl|TC-DB|XP_020538546.1	56	2e-78	ABC transporter B family member 11 isoform X1 [Jatropha curcas]	3.8157	3.07234	3.64374	4.47318	32.3646	28.0659	2.26775	2.02586	2.21529	2.45238	5.06025	4.86125	Molecular Function: ATP binding (GO:0005524);; Cellular Component: integral component of membrane (GO:0016021);; Molecular Function: ATPase activity, coupled to transmembrane movement of substances (GO:0042626);; Biological Process: transmembrane transport (GO:0055085);;	K05658|0|mtr:MTR_4g124040|K05658 ATP-binding cassette, subfamily B (MDR/TAP), member 1 [EC:3.6.3.44] | (RefSeq) ABC transporter B family protein	hypothetical protein PRUPE_1G103900 [Prunus persica]
Glyur000012s00000562	3.A.1.201.29	gnl|TC-DB|XP_020538546.1	74	2e-26	ABC transporter B family member 11 isoform X1 [Jatropha curcas]	0	0	0	0	0.054858	0.06397	0	0	0	0	0.0770488	0.0894575	Molecular Function: ATP binding (GO:0005524);; Cellular Component: integral component of membrane (GO:0016021);; Molecular Function: ATPase activity, coupled to transmembrane movement of substances (GO:0042626);; Biological Process: transmembrane transport (GO:0055085);;	K05658|7.87698e-35|mtr:MTR_4g124040|K05658 ATP-binding cassette, subfamily B (MDR/TAP), member 1 [EC:3.6.3.44] | (RefSeq) ABC transporter B family protein	ABC transporter B family member, partial [Trifolium pratense]
Glyur000012s00000570	9.B.106.3.1	gnl|TC-DB|M5BEH1	47	1e-106	Salt overly sensitive 2 OS=Arabidopsis thaliana GN=sos2 PE=4 SV=1	13.9935	10.2635	11.097	1.82222	2.98838	3.06345	3.90626	3.49358	3.59658	1.49683	1.9958	2.0227	Molecular Function: protein serine/threonine kinase activity (GO:0004674);; Molecular Function: ATP binding (GO:0005524);; Cellular Component: nucleus (GO:0005634);; Cellular Component: cytoplasm (GO:0005737);; Biological Process: protein phosphorylation (GO:0006468);; Biological Process: intracellular signal transduction (GO:0035556);;	K07198|0|gmx:100777468|K07198 5'-AMP-activated protein kinase, catalytic alpha subunit [EC:2.7.11.11] | (RefSeq) CBL-interacting serine/threonine-protein kinase 1-like	PREDICTED: CBL-interacting serine/threonine-protein kinase 1-like [Glycine max]
Glyur000012s00000579	2.A.7.9.17	gnl|TC-DB|Q9SKJ7	36	1e-39	Probable sugar phosphate/phosphate translocator At2g25520 OS=Arabidopsis thaliana GN=At2g25520 PE=1 SV=1	8.81602	8.42479	9.15774	7.67122	10.7199	9.54495	3.29514	3.23646	3.34451	3.11623	3.55089	3.39848	Cellular Component: membrane (GO:0016020);; Molecular Function: transferase activity (GO:0016740);;	--	Solute carrier family 35 member C2 [Cajanus cajan]
Glyur000012s00000586	1.A.87.2.6	gnl|TC-DB|O22476	43	2e-58	Protein BRASSINOSTEROID INSENSITIVE 1 OS=Arabidopsis thaliana OX=3702 GN=BRI1 PE=1 SV=1	3.04681	4.26387	6.79609	1.53077	8.05333	6.27975	2.01679	2.39612	2.96275	1.33958	3.17845	2.86389	Molecular Function: protein serine/threonine kinase activity (GO:0004674);; Molecular Function: ATP binding (GO:0005524);; Biological Process: protein phosphorylation (GO:0006468);; Cellular Component: integral component of membrane (GO:0016021);;	--	probable receptor-like protein kinase At5g18500 [Cajanus cajan]
Glyur000012s00000587	1.A.87.2.6	gnl|TC-DB|O22476	36	2e-37	Protein BRASSINOSTEROID INSENSITIVE 1 OS=Arabidopsis thaliana OX=3702 GN=BRI1 PE=1 SV=1	66.0916	75.7922	63.092	32.9986	38.8341	34.3331	6.06806	6.26289	6.00207	5.0874	5.31593	5.14295	Molecular Function: protein kinase activity (GO:0004672);; Molecular Function: ATP binding (GO:0005524);; Biological Process: protein phosphorylation (GO:0006468);;	K13436|0|cam:101511806|K13436 pto-interacting protein 1 [EC:2.7.11.1] | (RefSeq) pto-interacting protein 1	Pti1-like kinase [Medicago truncatula]
Glyur000012s00000596	9.A.15.3.1	gnl|TC-DB|A8MS84	56	3e-34	Autophagy-related protein OS=Arabidopsis thaliana GN=APG8A PE=3 SV=1	6.1077	7.64912	7.94205	3.70999	3.12512	3.35108	2.82938	3.11255	3.16061	2.23572	2.04444	2.12137	Biological Process: autophagy (GO:0006914);; Biological Process: cellular response to nitrogen starvation (GO:0006995);;	K08341|7.297e-69|mtr:MTR_4g123760|K08341 GABA(A) receptor-associated protein | (RefSeq) autophagy protein Atg8 ubiquitin-like protein	autophagy protein Atg8 ubiquitin-like protein [Medicago truncatula]
Glyur000012s00000598	3.A.5.9.1	gnl|TC-DB|P09132	52	4e-23	Signal recognition particle 19 kDa protein (SRP19) - Homo sapiens (Human).	19.9179	18.8366	20.8445	22.8852	15.491	14.3161	4.38667	4.31009	4.4492	4.57805	4.0436	3.93697	Biological Process: SRP-dependent cotranslational protein targeting to membrane (GO:0006614);; Molecular Function: 7S RNA binding (GO:0008312);; Cellular Component: signal recognition particle (GO:0048500);;	K03105|4.74598e-74|aip:107635235|K03105 signal recognition particle subunit SRP19 | (RefSeq) signal recognition particle 19 kDa protein-like	signal recognition particle 19 kDa protein [Cajanus cajan]
Glyur000012s00000600	1.P.1.1.1	gnl|TC-DB|P33176	26	1e-62	Kinesin-1 heavy chain OS=Homo sapiens OX=9606 GN=KIF5B PE=1 SV=1	3.27205	0.563224	1.7653	0.85623	0.249566	0.834959	2.09493	0.644525	1.46744	0.892375	0.321427	0.875748	Biological Process: cytokinesis by cell plate formation (GO:0000911);; Molecular Function: microtubule motor activity (GO:0003777);; Molecular Function: ATP binding (GO:0005524);; Cellular Component: kinesin complex (GO:0005871);; Biological Process: microtubule-based movement (GO:0007018);; Molecular Function: microtubule binding (GO:0008017);; Molecular Function: ATPase activity (GO:0016887);;	K10400|0|cam:101514188|K10400 kinesin family member 15 | (RefSeq) phragmoplast orienting kinesin-1	Kinesin-like protein KIF15 [Glycine soja]
Glyur000012s00000602	1.P.1.1.1	gnl|TC-DB|P33176	28	9e-30	Kinesin-1 heavy chain OS=Homo sapiens OX=9606 GN=KIF5B PE=1 SV=1	0.051124	0.077491	0.118946	0.821566	0.371484	0.983932	0.0719329	0.107676	0.16214	0.865179	0.455738	0.988363	Molecular Function: binding (GO:0005488);; Molecular Function: nucleoside-triphosphatase activity (GO:0017111);; Biological Process: single-organism cellular process (GO:0044763);;	K10400|0|cam:101514188|K10400 kinesin family member 15 | (RefSeq) phragmoplast orienting kinesin-1	PREDICTED: LOW QUALITY PROTEIN: phragmoplast orienting kinesin-1 [Cicer arietinum]
Glyur000013s00003231	9.B.106.3.1	gnl|TC-DB|M5BEH1	36	1e-25	Salt overly sensitive 2 OS=Arabidopsis thaliana GN=sos2 PE=4 SV=1	21.5009	21.6499	20.4123	12.1486	26.6787	24.7209	4.49191	4.50143	4.42037	3.71684	4.7907	4.68487	Molecular Function: calmodulin-dependent protein kinase activity (GO:0004683);; Molecular Function: calcium ion binding (GO:0005509);; Molecular Function: calmodulin binding (GO:0005516);; Molecular Function: ATP binding (GO:0005524);; Cellular Component: nucleus (GO:0005634);; Cellular Component: cytoplasm (GO:0005737);; Cellular Component: plasma membrane (GO:0005886);; Biological Process: absc…	--	PREDICTED: CDPK-related kinase 7-like [Cicer arietinum]
Glyur000013s00003255	1.I.1.1.3	gnl|TC-DB|O95067	36	8e-45	G2/mitotic-specific cyclin-B2 OS=Homo sapiens GN=CCNB2 PE=1 SV=1	0.094646	0.89238	4.08359	2.59934	2.34802	2.0168	0.130464	0.920202	2.34585	1.84773	1.74331	1.59302	Cellular Component: nucleus (GO:0005634);; Biological Process: mitotic cell cycle (GO:0007067);; Biological Process: cell division (GO:0051301);;	K05868|0|gmx:547919|K05868 cyclin B | (RefSeq) G2/mitotic-specific cyclin S13-7	G2/mitotic-specific cyclin S13-7 [Glycine max]
Glyur000013s00003256	3.A.16.1.1	gnl|TC-DB|P55072	43	1e-122	Transitional endoplasmic reticulum ATPase (TER ATPase) (15S Mg(2+)- ATPase p97 subunit) (Valosin-containing protein) (VCP) - Homo sapiens (Human).	2.40508	1.4752	1.01067	1.25717	3.08667	2.84752	1.76769	1.30754	1.00768	1.17452	2.03093	1.94393	Molecular Function: ATP binding (GO:0005524);; Cellular Component: membrane (GO:0016020);;	--	PREDICTED: calmodulin-interacting protein 111 [Lupinus angustifolius]
Glyur000013s00003261	3.A.16.1.1	gnl|TC-DB|P55072	35	5e-85	Transitional endoplasmic reticulum ATPase (TER ATPase) (15S Mg(2+)- ATPase p97 subunit) (Valosin-containing protein) (VCP) - Homo sapiens (Human).	10.1061	15.3686	11.5872	9.05457	13.9975	13.4199	3.47328	4.03286	3.65388	3.32978	3.90665	3.84999	Molecular Function: nucleotide binding (GO:0000166);; Cellular Component: membrane (GO:0016020);;	--	cell division control protein 48 homolog B [Cajanus cajan]
Glyur000013s00003265	2.A.17.3.6	gnl|TC-DB|Q9SX20	55	1e-132	F24J5.19 protein (Peptide transporter like) (At1g68570/F24J5_7) OS=Arabidopsis thaliana GN=At1g68570 PE=2 SV=1	0.053575	0.731499	0.042676	0.053307	0.038654	0.04308	0.075293	0.792022	0.0602909	0.074926	0.0547151	0.0608498	Molecular Function: transporter activity (GO:0005215);; Biological Process: transport (GO:0006810);; Cellular Component: integral component of membrane (GO:0016021);;	K14638|0|vra:106753830|K14638 solute carrier family 15 (peptide/histidine transporter), member 3/4 | (RefSeq) uncharacterized LOC106753830	uncharacterized protein LOC106753830 [Vigna radiata var. radiata]
Glyur000013s00003267	3.A.31.1.1	gnl|TC-DB|P32571	37	4e-25	Ubiquitin carboxyl-terminal hydrolase 4 OS=Saccharomyces cerevisiae (strain ATCC 204508 / S288c) OX=559292 GN=DOA4 PE=1 SV=2	8.31182	8.01306	7.06635	2.06368	7.83445	6.96566	3.21906	3.17202	3.01192	1.61527	3.14314	2.99379	Molecular Function: thiol-dependent ubiquitin-specific protease activity (GO:0004843);; Biological Process: ubiquitin-dependent protein catabolic process (GO:0006511);; Biological Process: protein deubiquitination (GO:0016579);;	K11835|0|gmx:100794067|K11835 ubiquitin carboxyl-terminal hydrolase 4/11/15 [EC:3.4.19.12] | (RefSeq) ubiquitin carboxyl-terminal hydrolase 5-like	PREDICTED: ubiquitin carboxyl-terminal hydrolase 5-like [Glycine max]
Glyur000013s00003273	2.A.7.4.1	gnl|TC-DB|O24091	56	1e-104	MTN21 GENE - Medicago truncatula (Barrel medic).	24.2988	15.0229	10.9298	10.6962	54.1681	45.0991	4.661	4.00207	3.5765	3.54796	5.78576	5.52667	Cellular Component: integral component of membrane (GO:0016021);; Molecular Function: transmembrane transporter activity (GO:0022857);; Biological Process: transmembrane transport (GO:0055085);;	--	PREDICTED: WAT1-related protein At5g07050-like [Glycine max]
Glyur000013s00003275	8.A.11.1.2	gnl|TC-DB|P62942	49	1e-20	Peptidyl-prolyl cis-trans isomerase FKBP1A OS=Homo sapiens GN=FKBP1A PE=1 SV=2	18.1424	5.44502	8.94134	0	0	0.02359	4.2587	2.68818	3.31344	0	0	0.033638	Biological Process: protein peptidyl-prolyl isomerization (GO:0000413);; Molecular Function: peptidyl-prolyl cis-trans isomerase activity (GO:0003755);; Molecular Function: FK506 binding (GO:0005528);; Cellular Component: endoplasmic reticulum membrane (GO:0005789);; Biological Process: chaperone-mediated protein folding (GO:0061077);;	--	70 kDa peptidyl-prolyl isomerase-like [Cajanus cajan]
Glyur000014s00002504	3.A.20.1.2	gnl|TC-DB|Q9XIL9	45	6e-87	Pollen-specific leucine-rich repeat extensin-like protein 3 OS=Arabidopsis thaliana GN=PEX3 PE=2 SV=1	0	0.094525	0.18168	0.131678	1.15858	0.901209	0	0.130305	0.240839	0.178464	1.11008	0.926917	Cellular Component: integral component of membrane (GO:0016021);; Molecular Function: transferase activity (GO:0016740);; Biological Process: seed development (GO:0048316);;	--	PREDICTED: leucine-rich repeat extensin-like protein 4 [Vigna angularis]
Glyur000014s00002506	2.A.29.1.5	gnl|TC-DB|P31167	75	6e-86	ADP,ATP carrier protein 1, mitochondrial - Arabidopsis thaliana (Mouse-ear cress).	434.747	471.428	520.089	555.565	537.705	555.311	8.76735	8.88395	9.02539	9.12041	9.07335	9.11975	Molecular Function: transporter activity (GO:0005215);; Cellular Component: mitochondrial inner membrane (GO:0005743);; Cellular Component: integral component of membrane (GO:0016021);; Biological Process: transmembrane transport (GO:0055085);;	K05863|4.59907e-96|pvu:PHAVU_011G126000g|K05863 solute carrier family 25 (mitochondrial adenine nucleotide translocator), member 4/5/6/31 | (RefSeq) hypothetical protein	hypothetical protein GOBAR_DD09927 [Gossypium barbadense]
Glyur000014s00002528	1.A.87.2.6	gnl|TC-DB|O22476	40	8e-33	Protein BRASSINOSTEROID INSENSITIVE 1 OS=Arabidopsis thaliana OX=3702 GN=BRI1 PE=1 SV=1	6.05767	12.9555	13.2442	13.4487	5.27445	29.1714	2.81919	3.80277	3.8323	3.85286	2.64949	4.91511	Molecular Function: protein serine/threonine kinase activity (GO:0004674);; Molecular Function: ATP binding (GO:0005524);; Biological Process: protein phosphorylation (GO:0006468);; Cellular Component: integral component of membrane (GO:0016021);;	--	receptor-like protein kinase hsl1 [Quercus suber]
Glyur000014s00002536	9.B.197.1.1	gnl|TC-DB|P93766	43	1e-76	Protein MLO OS=Hordeum vulgare GN=MLO PE=1 SV=1	0.110943	0.089713	0.177295	0	0.879023	0.126674	0.151785	0.123948	0.235476	0	0.909983	0.17207	Molecular Function: calmodulin binding (GO:0005516);; Cellular Component: plasma membrane (GO:0005886);; Biological Process: defense response (GO:0006952);; Biological Process: response to biotic stimulus (GO:0009607);; Cellular Component: integral component of membrane (GO:0016021);;	K08472|0|gmx:100789563|K08472 mlo protein | (RefSeq) MLO-like protein 12	PREDICTED: MLO-like protein 12 isoform X2 [Glycine max]
Glyur000014s00002542	1.A.77.1.13	gnl|TC-DB|A9V8N9	40	1e-61	Predicted protein OS=Monosiga brevicollis GN=33945 PE=4 SV=1	17.9953	18.7269	19.8318	2.63602	15.4827	14.5539	4.24757	4.30209	4.38071	1.86236	4.04288	3.9592	Biological Process: maturation of 5.8S rRNA (GO:0000460);; Biological Process: maturation of LSU-rRNA (GO:0000470);; Molecular Function: nucleic acid binding (GO:0003676);; Cellular Component: nucleolus (GO:0005730);; Cellular Component: preribosome, large subunit precursor (GO:0030687);;	K14831|8.0266e-149|cam:101492910|K14831 protein MAK16 | (RefSeq) protein MAK16 homolog B	MAK 16-like protein [Glycine max]
Glyur000014s00002547	9.A.3.1.1	gnl|TC-DB|P51149	41	2e-30	Ras-related protein Rab-7a OS=Homo sapiens OX=9606 GN=RAB7A PE=1 SV=1	2.56945	2.31757	3.05247	3.93924	3.36049	3.31907	1.8357	1.73013	2.0188	2.30429	2.12449	2.11072	Molecular Function: GTP binding (GO:0005525);; Cellular Component: intracellular (GO:0005622);; Biological Process: small GTPase mediated signal transduction (GO:0007264);;	--	ras-related protein RABA1f [Cajanus cajan]
Glyur000014s00002550	2.A.28.3.6	gnl|TC-DB|Q01E11	44	1e-23	Cysteine proteinase Cathepsin F (ISS) OS=Ostreococcus tauri GN=Ot02g05670 PE=4 SV=1	2.75733	3.14375	2.73208	0.512687	1.07202	1.06984	1.90971	2.05094	1.89998	0.597114	1.05104	1.04952	Biological Process: proteolysis (GO:0006508);; Molecular Function: cysteine-type peptidase activity (GO:0008234);; Molecular Function: oxidoreductase activity (GO:0016491);; Cellular Component: apoplast (GO:0048046);;	--	hypothetical protein TSUD_93160 [Trifolium subterraneum]
Glyur000014s00002557	1.I.2.1.1	gnl|TC-DB|Q9M2K6	46	1e-30	Glucan endo-1,3-beta-glucosidase-like protein 1 OS=Arabidopsis thaliana GN=At3g58100 PE=1 SV=2	0.918468	1.53611	3.74272	8.08725	5.07902	5.02488	0.939955	1.34262	2.24571	3.18384	2.60384	2.59093	Molecular Function: hydrolase activity, hydrolyzing O-glycosyl compounds (GO:0004553);; Cellular Component: integral component of membrane (GO:0016021);; Molecular Function: transferase activity (GO:0016740);; Molecular Function: polysaccharide binding (GO:0030247);; Cellular Component: anchored component of plasma membrane (GO:0046658);;	--	PREDICTED: PLASMODESMATA CALLOSE-BINDING PROTEIN 5 [Cicer arietinum]
Glyur000014s00002571	2.A.28.3.6	gnl|TC-DB|Q01E11	47	2e-30	Cysteine proteinase Cathepsin F (ISS) OS=Ostreococcus tauri GN=Ot02g05670 PE=4 SV=1	110.649	86.8431	98.7382	105.587	108.981	111.705	6.80283	6.45686	6.64007	6.73589	6.7811	6.8164	Molecular Function: ketol-acid reductoisomerase activity (GO:0004455);; Molecular Function: copper ion binding (GO:0005507);; Cellular Component: cell wall (GO:0005618);; Cellular Component: mitochondrion (GO:0005739);; Biological Process: isoleucine biosynthetic process (GO:0009097);; Biological Process: valine biosynthetic process (GO:0009099);; Cellular Component: chloroplast stroma (GO:000957…	K00053|0|mtr:MTR_4g079780|K00053 ketol-acid reductoisomerase [EC:1.1.1.86] | (RefSeq) ketol-acid reductoisomerase	hypothetical protein TSUD_93400 [Trifolium subterraneum]
Glyur000014s00002572	2.A.28.3.6	gnl|TC-DB|Q01E11	35	5e-34	Cysteine proteinase Cathepsin F (ISS) OS=Ostreococcus tauri GN=Ot02g05670 PE=4 SV=1	0	0	0	0.041766	0	0.045725	0	0	0	0.0590313	0	0.0645035	Molecular Function: cysteine-type endopeptidase activity (GO:0004197);; Cellular Component: extracellular space (GO:0005615);; Cellular Component: lysosome (GO:0005764);; Biological Process: proteolysis involved in cellular protein catabolic process (GO:0051603);;	K16292|0|gmx:102666929|K16292 KDEL-tailed cysteine endopeptidase [EC:3.4.22.-] | (RefSeq) senescence-specific cysteine protease SAG39-like	senescence-specific cysteine protease SAG39-like [Cajanus cajan]
Glyur000014s00002575	8.A.98.1.8	gnl|TC-DB|P48349	63	2e-89	14-3-3-like protein GF14 lambda OS=Arabidopsis thaliana GN=GRF6 PE=1 SV=1	3.55839	4.00622	4.65225	15.9673	12.9827	14.8276	2.18852	2.32372	2.49883	4.08468	3.80557	3.98437	Molecular Function: calcium ion binding (GO:0005509);; Cellular Component: nucleus (GO:0005634);; Cellular Component: cytosol (GO:0005829);; Cellular Component: plasma membrane (GO:0005886);; Molecular Function: protein domain specific binding (GO:0019904);; Biological Process: post-embryonic root development (GO:0048528);;	K06630|8.14164e-177|cam:101501220|K06630 14-3-3 protein epsilon | (RefSeq) 14-3-3; 14-3-3-like protein B	PREDICTED: 14-3-3-like protein B [Cicer arietinum]
Glyur000014s00002577	1.A.77.3.45	gnl|TC-DB|A8HNA8	30	2e-29	ATP synthase I-like protein OS=Chlamydomonas reinhardtii GN=CGLD22 PE=4 SV=1	74.1432	39.0716	52.504	7.22785	6.29553	7.05653	6.23157	5.32451	5.74157	3.04052	2.86701	3.01016	Cellular Component: chloroplast thylakoid (GO:0009534);; Cellular Component: integral component of membrane (GO:0016021);; Biological Process: chloroplast proton-transporting ATP synthase complex assembly (GO:0033614);;	K02116|0|adu:107491916|K02116 ATP synthase protein I | (RefSeq) uncharacterized LOC107491916	uncharacterized protein LOC107491916 [Arachis duranensis]
Glyur000015s00000741	9.A.15.3.1	gnl|TC-DB|Q93VB2	55	1e-125	Autophagy-related protein 18a OS=Arabidopsis thaliana GN=ATG18A PE=1 SV=1	10.2773	5.35171	6.71248	6.85719	7.36589	8.03877	3.49535	2.66714	2.94719	2.97401	3.06452	3.17613	Biological Process: autophagy of mitochondrion (GO:0000422);; Cellular Component: cytosol (GO:0005829);; Biological Process: protein lipidation (GO:0006497);; Cellular Component: extrinsic component of membrane (GO:0019898);; Molecular Function: phosphatidylinositol-3-phosphate binding (GO:0032266);; Cellular Component: pre-autophagosomal structure membrane (GO:0034045);; Biological Process: prot…	--	WD repeat phosphoinositide-interacting-like protein [Medicago truncatula]
Glyur000015s00000755	3.A.1.201.6	gnl|TC-DB|Q9LJX0	33	6e-89	Multidrug resistance protein 11 - Arabidopsis thaliana (Mouse-ear cress).	0.076536	0.03776	0.108536	0	0	0.00699	0.106397	0.0534728	0.148656	0	0	0.0100494	Molecular Function: ATP binding (GO:0005524);; Biological Process: drug transmembrane transport (GO:0006855);; Molecular Function: xenobiotic-transporting ATPase activity (GO:0008559);; Cellular Component: integral component of membrane (GO:0016021);; Biological Process: xenobiotic transport (GO:0042908);;	K05658|0|mtr:MTR_3g093430|K05658 ATP-binding cassette, subfamily B (MDR/TAP), member 1 [EC:3.6.3.44] | (RefSeq) ABC transporter B family protein	ABC transporter B family protein [Medicago truncatula]
Glyur000015s00000756	3.A.1.201.33	gnl|TC-DB|Q9C7F2	60	8e-36	ABC transporter B family member 14 OS=Arabidopsis thaliana OX=3702 GN=ABCB14 PE=3 SV=1	3.45388	3.47754	4.01097	0.058662	0.663246	0.544296	2.15506	2.16271	2.32509	0.0822421	0.734002	0.626949	Molecular Function: ATP binding (GO:0005524);; Biological Process: drug transmembrane transport (GO:0006855);; Molecular Function: xenobiotic-transporting ATPase activity (GO:0008559);; Cellular Component: integral component of membrane (GO:0016021);; Biological Process: xenobiotic transport (GO:0042908);;	K05658|0|mtr:MTR_3g093430|K05658 ATP-binding cassette, subfamily B (MDR/TAP), member 1 [EC:3.6.3.44] | (RefSeq) ABC transporter B family protein	ABC transporter B family protein [Medicago truncatula]
Glyur000015s00000762	2.A.1.58.4	gnl|TC-DB|Q01HW9	56	1e-142	B0616E02-H0507E05.3 protein OS=Oryza sativa GN=B0616E02-H0507E05.3 PE=4 SV=1	4.04873	5.47992	5.095	1.03932	1.6425	1.55815	2.33592	2.69598	2.60763	1.02809	1.4019	1.3551	Cellular Component: integral component of membrane (GO:0016021);;	--	MFS transporter [Medicago truncatula]
Glyur000015s00000766	8.A.21.2.2	gnl|TC-DB|P0AA53	33	6e-44	Protein QmcA OS=Escherichia coli (strain K12) GN=qmcA PE=1 SV=1	11.9852	7.61029	8.84325	5.25502	10.0049	9.07711	3.69879	3.10606	3.29914	2.64501	3.46008	3.33301	Cellular Component: membrane (GO:0016020);;	--	PREDICTED: stomatin-like protein 2, mitochondrial [Cicer arietinum]
Glyur000015s00000775	9.A.61.3.1	gnl|TC-DB|M4E3U6	35	4e-41	Peroxidase OS=Brassica rapa subsp. pekinensis GN=Bra023449 PE=3 SV=1	0.121246	0	0	41.8652	26.6097	29.7849	0.165103	0	0	5.42173	4.7871	4.94415	Molecular Function: peroxidase activity (GO:0004601);; Cellular Component: extracellular region (GO:0005576);; Biological Process: response to oxidative stress (GO:0006979);; Molecular Function: heme binding (GO:0020037);; Biological Process: hydrogen peroxide catabolic process (GO:0042744);; Molecular Function: metal ion binding (GO:0046872);; Biological Process: oxidation-reduction process (GO:…	K00430|2.36925e-168|mtr:MTR_3g092990|K00430 peroxidase [EC:1.11.1.7] | (RefSeq) peroxidase family protein	peroxidase family protein [Medicago truncatula]
Glyur000015s00000811	1.A.87.2.6	gnl|TC-DB|O22476	29	5e-80	Protein BRASSINOSTEROID INSENSITIVE 1 OS=Arabidopsis thaliana OX=3702 GN=BRI1 PE=1 SV=1	0.718391	1.94218	3.0492	0.36338	0.381104	0.670216	0.781058	1.55689	2.01764	0.447188	0.465822	0.740035	Molecular Function: protein serine/threonine kinase activity (GO:0004674);; Molecular Function: ATP binding (GO:0005524);; Biological Process: protein phosphorylation (GO:0006468);; Cellular Component: integral component of membrane (GO:0016021);;	--	PREDICTED: probable LRR receptor-like serine/threonine-protein kinase At3g47570 [Cicer arietinum]
Glyur000015s00000819	8.A.104.1.2	gnl|TC-DB|XP_024578073.1	33	2e-33	camk camkl ampk protein kinase [Plasmopara halstedii]	10.3509	14.5395	11.5229	5.03036	8.91743	8.43017	3.50473	3.95787	3.6465	2.59224	3.30997	3.23728	Molecular Function: calmodulin-dependent protein kinase activity (GO:0004683);; Molecular Function: calmodulin binding (GO:0005516);; Molecular Function: ATP binding (GO:0005524);; Cellular Component: nucleus (GO:0005634);; Cellular Component: cytoplasm (GO:0005737);; Cellular Component: plasma membrane (GO:0005886);; Biological Process: abscisic acid-activated signaling pathway (GO:0009738);; Mo…	--	PREDICTED: CDPK-related kinase 4-like [Cicer arietinum]
Glyur000015s00000823	3.A.18.1.1	gnl|TC-DB|P61326	80	2e-66	Protein mago nashi homolog - Homo sapiens (Human).	64.9744	57.2637	58.1929	96.3547	46.4697	55.3298	6.04383	5.86452	5.88735	6.60518	5.56893	5.81583	Cellular Component: nucleolus (GO:0005730);; Biological Process: RNA splicing (GO:0008380);; Cellular Component: chloroplast (GO:0009507);; Biological Process: embryo development ending in seed dormancy (GO:0009793);; Biological Process: pollen tube guidance (GO:0010183);; Cellular Component: integral component of membrane (GO:0016021);; Cellular Component: nuclear speck (GO:0016607);; Cellular C…	K12877|2.29021e-103|cam:101514474|K12877 protein mago nashi | (RefSeq) protein mago nashi homolog	PREDICTED: protein mago nashi homolog [Cicer arietinum]
Glyur000015s00000827	1.A.25.3.4	gnl|TC-DB|B9GAY9	28	2e-38	Putative uncharacterized protein OS=Oryza sativa subsp. japonica GN=OsJ_34074 PE=4 SV=1	0.068317	0.128097	0.192808	0	0.165819	0.049206	0.0953398	0.173891	0.254362	0	0.221344	0.069298	--	--	putative disease resistance RPP13-like protein 1 [Cajanus cajan]
Glyur000015s00000831	8.A.28.1.1	gnl|TC-DB|Q01484	29	2e-24	Ankyrin-2 - Homo sapiens (Human).	14.4612	15.6692	14.8643	9.57939	27.6789	25.7826	3.95058	4.05911	3.98771	3.40319	4.84192	4.74323	Molecular Function: protein serine/threonine kinase activity (GO:0004674);; Molecular Function: ubiquitin-protein transferase activity (GO:0004842);; Molecular Function: ATP binding (GO:0005524);; Cellular Component: early endosome (GO:0005769);; Cellular Component: trans-Golgi network (GO:0005802);; Biological Process: protein phosphorylation (GO:0006468);; Molecular Function: zinc ion binding (…	K16279|0|cam:101489954|K16279 E3 ubiquitin-protein ligase KEG [EC:2.7.11.1 2.3.2.27] | (RefSeq) E3 ubiquitin-protein ligase KEG	PREDICTED: LOW QUALITY PROTEIN: E3 ubiquitin-protein ligase KEG [Cicer arietinum]
Glyur000015s00000848	8.A.110.1.3	gnl|TC-DB|KJU82691	41	5e-41	MORN repeat-containing protein [Candidatus Magnetobacterium bavaricum]	0.037459	0	0.260318	0	0.026997	0	0.0530543	0	0.333788	0	0.038432	0	Molecular Function: ATP binding (GO:0005524);; Molecular Function: 1-phosphatidylinositol-4-phosphate 5-kinase activity (GO:0016308);; Biological Process: phosphatidylinositol phosphorylation (GO:0046854);;	K00889|0|cam:101491765|K00889 1-phosphatidylinositol-4-phosphate 5-kinase [EC:2.7.1.68] | (RefSeq) phosphatidylinositol 4-phosphate 5-kinase 6-like	PREDICTED: phosphatidylinositol 4-phosphate 5-kinase 6-like [Lupinus angustifolius]
Glyur000015s00000868	3.A.30.1.1	gnl|TC-DB|P40529	44	5e-22	ADP-ribosylation factor GTPase-activating protein effector protein 2 OS=Saccharomyces cerevisiae (strain ATCC 204508 / S288c) OX=559292 GN=AGE2 PE=1 SV=1	4.21217	6.93673	4.46909	1.53831	4.36377	4.09274	2.38188	2.98854	2.4513	1.34387	2.42325	2.34844	Molecular Function: GTPase activator activity (GO:0005096);; Biological Process: positive regulation of GTPase activity (GO:0043547);;	K12486|0|cam:101513138|K12486 stromal membrane-associated protein | (RefSeq) probable ADP-ribosylation factor GTPase-activating protein AGD11	PREDICTED: probable ADP-ribosylation factor GTPase-activating protein AGD11 isoform X2 [Cicer arietinum]
Glyur000016s00003001	2.A.7.4.1	gnl|TC-DB|O24091	33	8e-53	MTN21 GENE - Medicago truncatula (Barrel medic).	0.112464	0	0.708723	0	0.082125	0	0.153759	0	0.772919	0	0.113867	0	Cellular Component: plasma membrane (GO:0005886);; Cellular Component: integral component of membrane (GO:0016021);; Molecular Function: transmembrane transporter activity (GO:0022857);; Biological Process: transmembrane transport (GO:0055085);;	--	auxin-induced 5NG4-like protein [Medicago truncatula]
Glyur000016s00003012	1.B.33.2.2	gnl|TC-DB|Q9C5J8	35	5e-53	Outer envelope protein of 80 kDa OS=Arabidopsis thaliana GN=OEP80 PE=1 SV=1	0	0	0	0	0.08313	0	0	0	0	0	0.115206	0	Cellular Component: viral envelope (GO:0019031);; Cellular Component: outer membrane (GO:0019867);;	--	outer membrane OMP85 family protein [Medicago truncatula]
Glyur000016s00003016	1.I.1.1.3	gnl|TC-DB|O00159	36	1e-125	Unconventional myosin-Ic OS=Homo sapiens GN=MYO1C PE=1 SV=4	1.03102	1.68597	0.860118	0.046205	0.292172	0.263888	1.02221	1.42544	0.895394	0.0651656	0.369798	0.337869	Molecular Function: motor activity (GO:0003774);; Molecular Function: actin binding (GO:0003779);; Molecular Function: ATP binding (GO:0005524);; Cellular Component: myosin complex (GO:0016459);;	K10357|0|cam:101507174|K10357 myosin V | (RefSeq) myosin-11	PREDICTED: myosin-11 isoform X2 [Cicer arietinum]
Glyur000016s00003026	3.A.1.132.3	gnl|TC-DB|A0L4L0	43	6e-53	Putative uncharacterized protein - Magnetococcus sp. (strain MC-1).	8.59096	6.31263	5.62431	6.5037	8.32035	7.09176	3.26167	2.87039	2.72777	2.9076	3.22038	3.01645	Cellular Component: mitochondrion (GO:0005739);;	K03593|0|mtr:MTR_1g070360|K03593 ATP-binding protein involved in chromosome partitioning | (RefSeq) iron-sulfur nubpl-like protein	hypothetical protein TSUD_319030 [Trifolium subterraneum]
Glyur000016s00003037	2.A.18.3.1	gnl|TC-DB|P92961	32	1e-50	PROLINE TRANSPORTER 1 - Arabidopsis thaliana (Mouse-ear cress).	4.67447	7.23913	5.32756	0.358792	0.070082	0.320359	2.50449	3.04249	2.66165	0.442325	0.0977214	0.40093	Biological Process: amino acid transmembrane transport (GO:0003333);; Cellular Component: plasma membrane (GO:0005886);; Molecular Function: amino acid transmembrane transporter activity (GO:0015171);; Cellular Component: integral component of membrane (GO:0016021);;	--	transmembrane amino acid transporter family protein [Medicago truncatula]
Glyur000016s00003069	8.A.92.1.2	gnl|TC-DB|Q93V47	55	5e-23	Guanine nucleotide-binding protein subunit gamma 2 OS=Arabidopsis thaliana GN=GG2 PE=1 SV=1	5.31759	3.04172	3.77063	2.90396	3.15597	2.62591	2.65937	2.01497	2.25418	1.96494	2.05518	1.85834	Molecular Function: signal transducer activity (GO:0004871);; Cellular Component: Golgi apparatus (GO:0005794);; Cellular Component: heterotrimeric G-protein complex (GO:0005834);; Biological Process: G-protein coupled receptor signaling pathway (GO:0007186);; Biological Process: defense response to fungus, incompatible interaction (GO:0009817);; Biological Process: seed germination (GO:0009845);…	--	guanine nucleotide-binding protein subunit gamma 2 isoform X1 [Vigna radiata var. radiata]
Glyur000016s00003070	1.A.11.2.2	gnl|TC-DB|Q9M6N7	40	4e-88	Ammonium transporter - Arabidopsis thaliana (Mouse-ear cress).	0.011915	0.008158	0	0	0.116009	0.111758	0.0170881	0.0117218	0	0	0.158349	0.152843	Cellular Component: integral component of plasma membrane (GO:0005887);; Molecular Function: ammonium transmembrane transporter activity (GO:0008519);; Biological Process: organic cation transport (GO:0015695);; Biological Process: nitrogen utilization (GO:0019740);; Biological Process: ammonium transmembrane transport (GO:0072488);;	K03320|1.44399e-175|pvu:PHAVU_007G175600g|K03320 ammonium transporter, Amt family | (RefSeq) hypothetical protein	hypothetical protein PHAVU_007G175600g [Phaseolus vulgaris]
Glyur000016s00003073	8.A.82.1.1	gnl|TC-DB|P62158	62	2e-45	Calmodulin OS=Homo sapiens GN=CALM1 PE=1 SV=2	0	0	0.050056	0	0	0	0	0	0.0704663	0	0	0	Molecular Function: calcium ion binding (GO:0005509);;	--	EF hand calcium-binding family protein [Medicago truncatula]
Glyur000016s00003083	1.A.14.3.13	gnl|TC-DB|Q9M1V9	80	1e-33	Protein LIFEGUARD 2 OS=Arabidopsis thaliana OX=3702 GN=LFG2 PE=2 SV=1	0	0	0	0	0.608069	0.10327	0	0	0	0	0.685329	0.141786	Cellular Component: integral component of membrane (GO:0016021);;	K06890|6.20303e-39|mtr:MTR_1g071430|K06890 uncharacterized protein | (RefSeq) inhibitor of apoptosis-promoting Bax1 protein	hypothetical protein TSUD_30300 [Trifolium subterraneum]
Glyur000016s00003086	1.A.14.3.13	gnl|TC-DB|Q9M1V9	66	9e-91	Protein LIFEGUARD 2 OS=Arabidopsis thaliana OX=3702 GN=LFG2 PE=2 SV=1	22.7718	24.7149	21.7278	32.2479	29.4568	29.6196	4.57118	4.68453	4.50638	5.05519	4.92869	4.93638	Cellular Component: integral component of membrane (GO:0016021);;	K06890|6.0904e-133|pvu:PHAVU_007G174500g|K06890 uncharacterized protein | (RefSeq) hypothetical protein	hypothetical protein PHAVU_007G174500g [Phaseolus vulgaris]
Glyur000016s00003092	1.I.1.1.3	gnl|TC-DB|Q8TD19	35	5e-36	Serine/threonine-protein kinase Nek9 OS=Homo sapiens GN=NEK9 PE=1 SV=2	5.15181	3.04031	3.82309	1.81311	1.64772	1.35587	2.62101	2.01446	2.26996	1.49217	1.40475	1.23626	Molecular Function: protein serine/threonine kinase activity (GO:0004674);; Molecular Function: ATP binding (GO:0005524);; Biological Process: protein phosphorylation (GO:0006468);;	K08857|0|cam:101496848|K08857 NIMA (never in mitosis gene a)-related kinase 1/4/5 [EC:2.7.11.1] | (RefSeq) serine/threonine-protein kinase Nek4	serine/threonine-protein kinase nek2-like protein [Trifolium pratense]
Glyur000017s00002368	3.A.28.1.3	gnl|TC-DB|Q9FLD5	42	3e-87	AAA-ATPase ASD, mitochondrial OS=Arabidopsis thaliana GN=AATP1 PE=1 SV=1	1.19006	1.24917	2.0642	1.08968	2.2184	1.83767	1.13097	1.16939	1.61551	1.06328	1.68634	1.5047	Molecular Function: ATP binding (GO:0005524);;	K08900|0|gmx:100789716|K08900 mitochondrial chaperone BCS1 | (RefSeq) probable mitochondrial chaperone BCS1-B	AAA-ATPase At3g50940-like [Cajanus cajan]
Glyur000017s00002369	3.A.28.1.4	gnl|TC-DB|Q9LP11	57	5e-34	AAA-ATPase At1g43910 OS=Arabidopsis thaliana GN=At1g43910 PE=1 SV=1	0.066597	0.118337	0.118351	0	0	0	0.0930152	0.161355	0.161373	0	0	0	Molecular Function: ATP binding (GO:0005524);;	K08900|5.8424e-70|gmx:100789716|K08900 mitochondrial chaperone BCS1 | (RefSeq) probable mitochondrial chaperone BCS1-B	AAA-ATPase At3g50940-like [Cajanus cajan]
Glyur000017s00002381	1.A.87.4.1	gnl|TC-DB|A9T3V6	40	1e-112	Predicted protein OS=Physcomitrella patens subsp. patens GN=PHYPADRAFT_87730 PE=4 SV=1	3.74477	3.27416	2.69763	0.0855	0.039963	0.116643	2.24634	2.09564	1.8866	0.11836	0.0565322	0.159168	Cellular Component: nucleus (GO:0005634);; Cellular Component: cytoplasm (GO:0005737);;	K08332|0|vra:106762569|K08332 vacuolar protein 8 | (RefSeq) U-box domain-containing protein 44-like	U-box domain-containing protein 44 [Glycine soja]
Glyur000017s00002382	3.A.2.2.5	gnl|TC-DB|Q9C9Z8	64	2e-69	V-type proton ATPase subunit E2 OS=Arabidopsis thaliana GN=VHA-E2 PE=2 SV=1	0.642694	0.500399	0.259016	0	0	0	0.716064	0.585346	0.332297	0	0	0	Cellular Component: vacuole (GO:0005773);; Biological Process: ATP hydrolysis coupled proton transport (GO:0015991);; Cellular Component: proton-transporting two-sector ATPase complex, catalytic domain (GO:0033178);; Molecular Function: proton-transporting ATPase activity, rotational mechanism (GO:0046961);;	K02150|2.12848e-116|cam:101490511|K02150 V-type H+-transporting ATPase subunit E | (RefSeq) V-type proton ATPase subunit E2	V-type proton ATPase subunit E2 [Glycine soja]
Glyur000017s00002384	1.A.87.2.6	gnl|TC-DB|O22476	35	1e-105	Protein BRASSINOSTEROID INSENSITIVE 1 OS=Arabidopsis thaliana OX=3702 GN=BRI1 PE=1 SV=1	17.3191	19.8536	14.377	10.1196	24.1129	20.5308	4.19528	4.38223	3.9427	3.47504	4.65035	4.42833	Molecular Function: protein kinase activity (GO:0004672);; Molecular Function: ATP binding (GO:0005524);; Biological Process: protein phosphorylation (GO:0006468);; Cellular Component: integral component of membrane (GO:0016021);;	--	hypernodulation aberrant root formation protein [Lotus japonicus]
Glyur000017s00002388	2.A.28.3.6	gnl|TC-DB|Q01E11	32	2e-28	Cysteine proteinase Cathepsin F (ISS) OS=Ostreococcus tauri GN=Ot02g05670 PE=4 SV=1	16.1139	18.3236	22.0829	21.7484	23.613	34.0203	4.0971	4.27229	4.52875	4.50769	4.62135	5.13012	Molecular Function: cysteine-type endopeptidase activity (GO:0004197);; Cellular Component: extracellular space (GO:0005615);; Cellular Component: lysosome (GO:0005764);; Biological Process: proteolysis involved in cellular protein catabolic process (GO:0051603);;	K01373|0|cam:101490203|K01373 cathepsin F [EC:3.4.22.41] | (RefSeq) probable cysteine proteinase A494	PREDICTED: probable cysteine proteinase A494 [Cicer arietinum]
Glyur000017s00002390	3.A.2.2.6	gnl|TC-DB|Q9Z1G4	40	1e-173	V-type proton ATPase 116 kDa subunit a isoform 1 OS=Mus musculus GN=Atp6v0a1 PE=1 SV=3	30.5065	36.4723	36.9058	14.3699	42.8913	40.7641	4.97758	5.22775	5.24435	3.94204	5.45586	5.38419	Cellular Component: vacuolar proton-transporting V-type ATPase, V0 domain (GO:0000220);; Cellular Component: plant-type vacuole (GO:0000325);; Biological Process: vacuolar acidification (GO:0007035);; Biological Process: ATP synthesis coupled proton transport (GO:0015986);; Biological Process: ATP hydrolysis coupled proton transport (GO:0015991);; Cellular Component: integral component of membran…	K02154|0|cam:101490524|K02154 V-type H+-transporting ATPase subunit a | (RefSeq) V-type proton ATPase subunit a2	PREDICTED: V-type proton ATPase subunit a2 [Cicer arietinum]
Glyur000017s00002396	3.A.31.1.1	gnl|TC-DB|P53622	34	5e-38	Coatomer subunit alpha OS=Saccharomyces cerevisiae (strain ATCC 204508 / S288c) OX=559292 GN=COP1 PE=1 SV=2	12.8517	11.6603	12.1457	34.6731	27.783	29.5235	3.79199	3.66224	3.71652	5.15677	4.84714	4.93185	Cellular Component: Golgi membrane (GO:0000139);; Molecular Function: structural molecule activity (GO:0005198);; Biological Process: intracellular protein transport (GO:0006886);; Biological Process: ER to Golgi vesicle-mediated transport (GO:0006888);; Biological Process: retrograde vesicle-mediated transport, Golgi to ER (GO:0006890);; Biological Process: intra-Golgi vesicle-mediated transport…	K05236|0|cam:101491480|K05236 coatomer subunit alpha | (RefSeq) coatomer subunit alpha-1	PREDICTED: coatomer subunit alpha-1 [Cicer arietinum]
Glyur000017s00002401	1.P.1.1.1	gnl|TC-DB|P33176	40	4e-66	Kinesin-1 heavy chain OS=Homo sapiens OX=9606 GN=KIF5B PE=1 SV=1	1.17674	1.23414	2.90533	0.175758	1.24855	1.51892	1.12217	1.15972	1.96544	0.233591	1.169	1.33281	Molecular Function: microtubule motor activity (GO:0003777);; Molecular Function: ATP binding (GO:0005524);; Cellular Component: kinesin complex (GO:0005871);; Biological Process: microtubule-based movement (GO:0007018);; Molecular Function: microtubule binding (GO:0008017);; Molecular Function: zinc ion binding (GO:0008270);; Molecular Function: ATPase activity (GO:0016887);;	K11498|0|cam:101492352|K11498 centromeric protein E | (RefSeq) kinesin-related protein 11	PREDICTED: kinesin-like protein KIF3A isoform X1 [Cicer arietinum]
Glyur000017s00002409	2.A.66.1.11	gnl|TC-DB|Q945F0	44	9e-20	Enhanced disease susceptibility 5 (Eds5) (Salicylic acid induction deficient 1) (Sid1) - Arabidopsis thaliana (Mouse-ear cress).	10.8009	8.83659	8.49986	8.60572	9.45432	9.06667	3.56083	3.29816	3.24791	3.26389	3.38603	3.33151	--	--	hypothetical protein TSUD_90460 [Trifolium subterraneum]
Glyur000017s00002410	2.A.66.1.11	gnl|TC-DB|Q945F0	51	1e-129	Enhanced disease susceptibility 5 (Eds5) (Salicylic acid induction deficient 1) (Sid1) - Arabidopsis thaliana (Mouse-ear cress).	0.024591	0.037688	0.428296	9.50453	7.68034	8.41149	0.0350481	0.0533727	0.514295	3.39294	3.11775	3.23442	Biological Process: drug transmembrane transport (GO:0006855);; Molecular Function: drug transmembrane transporter activity (GO:0015238);; Molecular Function: antiporter activity (GO:0015297);; Cellular Component: integral component of membrane (GO:0016021);;	--	MATE efflux family protein [Medicago truncatula]
Glyur000017s00002429	1.P.1.1.1	gnl|TC-DB|P33176	36	3e-50	Kinesin-1 heavy chain OS=Homo sapiens OX=9606 GN=KIF5B PE=1 SV=1	9.88126	14.5074	14.5219	2.18279	11.8086	9.91589	3.44377	3.95489	3.95623	1.67029	3.67905	3.44836	Molecular Function: microtubule motor activity (GO:0003777);; Molecular Function: ATP binding (GO:0005524);; Cellular Component: kinesin complex (GO:0005871);; Cellular Component: microtubule (GO:0005874);; Biological Process: microtubule-based movement (GO:0007018);; Molecular Function: microtubule binding (GO:0008017);; Molecular Function: ATPase activity (GO:0016887);;	K11498|0|vra:106780538|K11498 centromeric protein E | (RefSeq) kinesin-like protein NACK1	hypothetical protein VIGAN_06229200 [Vigna angularis var. angularis]
Glyur000017s00002430	3.D.1.6.3	gnl|TC-DB|Q945M1	73	3e-45	AT4g34700/T4L20_280 - Arabidopsis thaliana (Mouse-ear cress).	72.1023	59.0857	60.6522	22.4284	29.9635	28.4949	6.19184	5.90895	5.94608	4.55018	4.9525	4.88239	Cellular Component: mitochondrial respiratory chain complex I (GO:0005747);; Cellular Component: vacuolar membrane (GO:0005774);; Biological Process: carbohydrate metabolic process (GO:0005975);; Biological Process: mitochondrial electron transport, NADH to ubiquinone (GO:0006120);; Molecular Function: NADH dehydrogenase (ubiquinone) activity (GO:0008137);;	K03965|1.53156e-63|gmx:100527776|K03965 NADH dehydrogenase (ubiquinone) 1 beta subcomplex subunit 9 | (RefSeq) uncharacterized LOC100527776	NADH dehydrogenase [ubiquinone] 1 beta subcomplex subunit 9 [Cajanus cajan]
Glyur000017s00002439	3.A.2.2.5	gnl|TC-DB|P59227	72	3e-55	V-type proton ATPase 16 kDa proteolipid subunit c1/c3/c5 OS=Arabidopsis thaliana GN=VHA-C1 PE=1 SV=1	168.958	163.345	172.066	229.894	139.433	156.565	7.40903	7.36059	7.43518	7.85109	7.13374	7.2998	Cellular Component: vacuolar proton-transporting V-type ATPase, V0 domain (GO:0000220);; Cellular Component: plasma membrane (GO:0005886);; Biological Process: vacuolar acidification (GO:0007035);; Cellular Component: chloroplast (GO:0009507);; Biological Process: ATP hydrolysis coupled proton transport (GO:0015991);; Cellular Component: integral component of membrane (GO:0016021);; Molecular Fun…	K02155|4.17447e-73|gmx:100812380|K02155 V-type H+-transporting ATPase 16kDa proteolipid subunit | (RefSeq) V-type proton ATPase 16 kDa proteolipid subunit	PREDICTED: V-type proton ATPase 16 kDa proteolipid subunit [Glycine max]
Glyur000018s00003679	3.A.1.204.16	gnl|TC-DB|G7LE38	48	1e-150	ABC transporter G family member OS=Medicago truncatula GN=MTR_8g093840 PE=3 SV=1	0	0.157205	0.080271	1.60457	0.437506	1.02735	0	0.210644	0.111393	1.38105	0.523568	1.01959	Molecular Function: ATP binding (GO:0005524);; Cellular Component: plasma membrane (GO:0005886);; Cellular Component: integral component of membrane (GO:0016021);; Molecular Function: ATPase activity, coupled to transmembrane movement of substances (GO:0042626);; Biological Process: transmembrane transport (GO:0055085);;	--	PREDICTED: ABC transporter G family member 10 [Cicer arietinum]
Glyur000018s00003680	1.A.87.2.6	gnl|TC-DB|O22476	40	4e-53	Protein BRASSINOSTEROID INSENSITIVE 1 OS=Arabidopsis thaliana OX=3702 GN=BRI1 PE=1 SV=1	1.81822	1.46354	1.3888	1.49743	1.55573	1.53352	1.49478	1.30073	1.25628	1.32044	1.35374	1.34114	Molecular Function: protein serine/threonine kinase activity (GO:0004674);; Molecular Function: transmembrane receptor protein tyrosine kinase activity (GO:0004714);; Molecular Function: ATP binding (GO:0005524);; Cellular Component: plasma membrane (GO:0005886);; Cellular Component: integral component of membrane (GO:0016021);; Biological Process: peptidyl-tyrosine phosphorylation (GO:0018108);;	K04733|0|aip:107613710|K04733 interleukin-1 receptor-associated kinase 4 [EC:2.7.11.1] | (RefSeq) putative serine/threonine-protein kinase	PREDICTED: putative serine/threonine-protein kinase [Lupinus angustifolius]
Glyur000018s00003691	3.A.28.1.4	gnl|TC-DB|Q9LP11	38	5e-81	AAA-ATPase At1g43910 OS=Arabidopsis thaliana GN=At1g43910 PE=1 SV=1	0.084584	0.938676	0.691473	0.113711	0.482917	0.329321	0.117142	0.955072	0.75828	0.155375	0.568438	0.41069	Molecular Function: ATP binding (GO:0005524);; Molecular Function: hydrolase activity (GO:0016787);;	K08900|0|cmo:103485356|K08900 mitochondrial chaperone BCS1 | (RefSeq) protein HYPER-SENSITIVITY-RELATED 4-like	unnamed protein product, partial [Vitis vinifera]
Glyur000018s00003692	8.A.98.1.2	gnl|TC-DB|P63104	58	3e-68	14-3-3 protein zeta/delta OS=Homo sapiens GN=YWHAZ PE=1 SV=1	45.5208	48.8807	49.2473	14.7802	17.4937	16.7778	5.53981	5.64041	5.65098	3.98004	4.20896	4.152	Molecular Function: protein domain specific binding (GO:0019904);;	K06630|9.86019e-135|mtr:MTR_2g076960|K06630 14-3-3 protein epsilon | (RefSeq) general regulatory factor 2	general regulatory factor 2 [Medicago truncatula]
Glyur000018s00003716	9.A.3.1.1	gnl|TC-DB|P51149	39	1e-28	Ras-related protein Rab-7a OS=Homo sapiens OX=9606 GN=RAB7A PE=1 SV=1	17.519	16.0249	28.8024	18.8684	34.9629	32.589	4.21093	4.08957	4.89736	4.3124	5.16844	5.06992	Molecular Function: GTP binding (GO:0005525);; Cellular Component: vacuolar membrane (GO:0005774);; Cellular Component: plasma membrane (GO:0005886);; Biological Process: small GTPase mediated signal transduction (GO:0007264);; Biological Process: hyperosmotic salinity response (GO:0042538);; Biological Process: regulation of vesicle-mediated transport (GO:0060627);;	K07904|9.3764e-153|gmx:100810759|K07904 Ras-related protein Rab-11A | (RefSeq) ras-related protein RABA1b-like	hypothetical protein TSUD_53590 [Trifolium subterraneum]
Glyur000018s00003738	1.A.87.2.4	gnl|TC-DB|T1T4Z8	28	6e-30	GHR1 protein OS=Arabidopsis thaliana GN=GHR1 PE=2 SV=1	2.68882	7.59315	4.88498	1.19777	6.58004	5.86462	1.88316	3.10319	2.55704	1.13604	2.92221	2.77918	Molecular Function: protein serine/threonine kinase activity (GO:0004674);; Molecular Function: ATP binding (GO:0005524);; Cellular Component: plasma membrane (GO:0005886);; Biological Process: protein phosphorylation (GO:0006468);; Cellular Component: integral component of membrane (GO:0016021);;	--	PREDICTED: probable LRR receptor-like serine/threonine-protein kinase At1g53430 [Cicer arietinum]
Glyur000018s00003741	1.A.87.2.6	gnl|TC-DB|O22476	47	5e-26	Protein BRASSINOSTEROID INSENSITIVE 1 OS=Arabidopsis thaliana OX=3702 GN=BRI1 PE=1 SV=1	2.61554	13.5783	5.7367	0	0.186575	0.200267	1.85421	3.86575	2.75204	0	0.246803	0.263355	Molecular Function: protein serine/threonine kinase activity (GO:0004674);; Molecular Function: ATP binding (GO:0005524);; Cellular Component: plasma membrane (GO:0005886);; Biological Process: protein phosphorylation (GO:0006468);; Cellular Component: integral component of membrane (GO:0016021);;	--	hypothetical protein CRG98_025321 [Punica granatum]
Glyur000018s00003746	1.A.87.2.1	gnl|TC-DB|K7UE65	45	5e-36	Uncharacterized protein OS=Zea mays GN=ZEAMMB73_507020 PE=3 SV=1	0.120169	0.158635	0.172275	0.086933	0.302154	0.167099	0.163716	0.212426	0.229311	0.120263	0.3809	0.222927	Molecular Function: protein serine/threonine kinase activity (GO:0004674);; Molecular Function: non-membrane spanning protein tyrosine kinase activity (GO:0004715);; Molecular Function: ATP binding (GO:0005524);; Cellular Component: plasma membrane (GO:0005886);; Cellular Component: integral component of membrane (GO:0016021);; Biological Process: peptidyl-tyrosine phosphorylation (GO:0018108);;	--	PREDICTED: probable leucine-rich repeat receptor-like serine/threonine-protein kinase At3g14840 [Cicer arietinum]
Glyur000019s00002114	2.A.126.2.4	gnl|TC-DB|Q93V66	58	2e-58	Protein FATTY ACID EXPORT 1, chloroplastic OS=Arabidopsis thaliana GN=FAX1 PE=2 SV=1	38.5159	44.1588	39.5738	16.8058	17.3525	18.6842	5.30436	5.49694	5.34248	4.15428	4.1979	4.29896	Cellular Component: chloroplast inner membrane (GO:0009706);; Biological Process: pollen wall assembly (GO:0010208);; Molecular Function: fatty acid transporter activity (GO:0015245);; Cellular Component: integral component of membrane (GO:0016021);; Biological Process: lipid homeostasis (GO:0055088);; Biological Process: plant-type cell wall assembly (GO:0071668);; Biological Process: fatty acid…	--	PREDICTED: protein FATTY ACID EXPORT 1, chloroplastic-like isoform X1 [Glycine max]
Glyur000019s00002145	1.P.1.1.1	gnl|TC-DB|P33176	31	3e-53	Kinesin-1 heavy chain OS=Homo sapiens OX=9606 GN=KIF5B PE=1 SV=1	0.242198	0.645586	1.19721	0	0.513848	0.386088	0.312895	0.718601	1.13567	0	0.59822	0.471019	Molecular Function: microtubule motor activity (GO:0003777);; Molecular Function: ATP binding (GO:0005524);; Cellular Component: microtubule (GO:0005874);; Biological Process: microtubule-based movement (GO:0007018);; Molecular Function: microtubule binding (GO:0008017);;	K10406|0|gmx:100786642|K10406 kinesin family member C2/C3 | (RefSeq) kinesin-4-like	kinesin-like protein KIN-14L [Cajanus cajan]
Glyur000019s00002149	3.A.1.204.4	gnl|TC-DB|Q9C8K2	45	1e-167	ATP-dependent transmembrane transporter, putative; 39775-42780 (ATP- dependent transmembrane transporter, putative) (At1g51500/F5D21_6) (At1g51560) (ABC transporter CER5) - Arabidopsis thaliana (Mouse-ear cress).	0.020214	0	0	0	0	0	0.0288718	0	0	0	0	0	Molecular Function: ATP binding (GO:0005524);; Cellular Component: plasma membrane (GO:0005886);; Cellular Component: integral component of membrane (GO:0016021);; Molecular Function: ATPase activity, coupled to transmembrane movement of substances (GO:0042626);; Biological Process: transmembrane transport (GO:0055085);;	--	ABC transporter G family member 15 [Glycine soja]
Glyur000019s00002173	1.A.25.3.4	gnl|TC-DB|B9GAY9	26	8e-43	Putative uncharacterized protein OS=Oryza sativa subsp. japonica GN=OsJ_34074 PE=4 SV=1	0.605677	0.076432	0.181111	0	0	0	0.683182	0.106257	0.240145	0	0	0	--	--	disease resistance protein rga2-like [Trifolium pratense]
Glyur000019s00002176	1.A.87.2.6	gnl|TC-DB|O22476	30	1e-101	Protein BRASSINOSTEROID INSENSITIVE 1 OS=Arabidopsis thaliana OX=3702 GN=BRI1 PE=1 SV=1	0.28824	0.181552	0.669042	9.12077	4.75157	5.36972	0.365401	0.240683	0.73902	3.33925	2.52396	2.67123	Molecular Function: protein kinase activity (GO:0004672);; Molecular Function: ATP binding (GO:0005524);; Cellular Component: plasma membrane (GO:0005886);; Biological Process: protein phosphorylation (GO:0006468);; Cellular Component: integral component of membrane (GO:0016021);;	--	leucine-rich repeat receptor-like tyrosine-protein kinase PXC3 [Vigna radiata var. radiata]
Glyur000020s00001731	4.G.1.1.1	gnl|TC-DB|P57716	25	3e-35	Nicastrin OS=Mus musculus GN=Ncstn PE=1 SV=3	8.46935	9.77175	8.59352	4.09405	8.70339	6.8241	3.24326	3.42918	3.26206	2.34881	3.27849	2.96793	Cellular Component: vacuolar membrane (GO:0005774);; Cellular Component: endoplasmic reticulum (GO:0005783);; Cellular Component: Golgi-associated vesicle (GO:0005798);; Cellular Component: integral component of membrane (GO:0016021);; Biological Process: protein processing (GO:0016485);;	K06171|0|gmx:100801506|K06171 nicastrin | (RefSeq) nicastrin-like	Nicastrin [Glycine soja]
Glyur000020s00001739	8.A.82.1.1	gnl|TC-DB|P62158	75	4e-69	Calmodulin OS=Homo sapiens GN=CALM1 PE=1 SV=2	294.552	297.898	302.287	696.794	312.187	386.919	8.20727	8.22351	8.24454	9.44666	8.29088	8.59961	Molecular Function: calcium ion binding (GO:0005509);; Biological Process: detection of calcium ion (GO:0005513);; Molecular Function: protein binding (GO:0005515);; Cellular Component: nucleus (GO:0005634);; Cellular Component: cytosol (GO:0005829);; Cellular Component: plasma membrane (GO:0005886);; Biological Process: starch metabolic process (GO:0005982);; Biological Process: response to mech…	K02183|2.15144e-89|pper:PRUPE_ppa012070mg|K02183 calmodulin | (RefSeq) hypothetical protein	hypothetical protein TSUD_132580 [Trifolium subterraneum]
Glyur000020s00001740	1.A.87.2.6	gnl|TC-DB|O22476	40	9e-50	Protein BRASSINOSTEROID INSENSITIVE 1 OS=Arabidopsis thaliana OX=3702 GN=BRI1 PE=1 SV=1	2.6033	9.55759	4.45723	4.66198	12.7757	11.736	1.84932	3.40021	2.44817	2.50131	3.78405	3.67084	Molecular Function: protein serine/threonine kinase activity (GO:0004674);; Molecular Function: ATP binding (GO:0005524);; Biological Process: protein phosphorylation (GO:0006468);;	K04733|0|cam:101507485|K04733 interleukin-1 receptor-associated kinase 4 [EC:2.7.11.1] | (RefSeq) protein kinase 2A, chloroplastic-like	PREDICTED: protein kinase 2A, chloroplastic-like [Cicer arietinum]
Glyur000020s00001748	1.A.87.2.6	gnl|TC-DB|O22476	33	2e-36	Protein BRASSINOSTEROID INSENSITIVE 1 OS=Arabidopsis thaliana OX=3702 GN=BRI1 PE=1 SV=1	0.186409	0.061421	0.082444	0.01212	0.01292	0	0.246601	0.085997	0.114292	0.0173804	0.0185202	0	Molecular Function: protein kinase activity (GO:0004672);; Molecular Function: ATP binding (GO:0005524);; Biological Process: protein phosphorylation (GO:0006468);;	--	dual-specificity kinase domain protein [Medicago truncatula]
Glyur000020s00001759	3.A.3.3.9	gnl|TC-DB|P19456	59	7e-79	ATPase 2, plasma membrane-type OS=Arabidopsis thaliana GN=AHA2 PE=1 SV=2	26.5612	27.5681	27.9614	1.69976	5.83327	5.63885	4.78457	4.83634	4.85606	1.43283	2.77258	2.73093	Molecular Function: ATP binding (GO:0005524);; Cellular Component: integral component of plasma membrane (GO:0005887);; Biological Process: ATP biosynthetic process (GO:0006754);; Molecular Function: hydrogen-exporting ATPase activity, phosphorylative mechanism (GO:0008553);; Cellular Component: intracellular membrane-bounded organelle (GO:0043231);; Molecular Function: metal ion binding (GO:0046…	K01535|0|pop:POPTR_0015s07710g|K01535 H+-transporting ATPase [EC:3.6.3.6] | (RefSeq) POPTRDRAFT_251766; putative plasma membrane H+ ATPase family protein	putative plasma membrane H+ ATPase family protein [Populus trichocarpa]
Glyur000020s00001762	8.A.104.1.1	gnl|TC-DB|P54646	29	6e-26	5'-AMP-activated protein kinase catalytic subunit alpha-2 OS=Homo sapiens OX=9606 GN=PRKAA2 PE=1 SV=2	25.696	31.8304	26.0552	4.7636	8.19703	7.10811	4.73855	5.03696	4.75783	2.52697	3.20117	3.01937	Molecular Function: calmodulin-dependent protein kinase activity (GO:0004683);; Molecular Function: calcium ion binding (GO:0005509);; Molecular Function: calmodulin binding (GO:0005516);; Molecular Function: ATP binding (GO:0005524);; Cellular Component: nucleus (GO:0005634);; Cellular Component: cytoplasm (GO:0005737);; Cellular Component: plasma membrane (GO:0005886);; Biological Process: absc…	K13412|0|gmx:100809838|K13412 calcium-dependent protein kinase [EC:2.7.11.1] | (RefSeq) calcium-dependent protein kinase 10-like	PREDICTED: calcium-dependent protein kinase 10-like [Glycine max]
Glyur000020s00001765	2.A.1.75.6	gnl|TC-DB|A8HMG5	29	6e-24	Predicted protein OS=Chlamydomonas reinhardtii GN=CHLREDRAFT_171950 PE=4 SV=1	21.4108	30.473	29.2793	33.8295	26.2247	26.8352	4.48612	4.97604	4.92026	5.12224	4.76684	4.79884	Cellular Component: integral component of membrane (GO:0016021);; Biological Process: transmembrane transport (GO:0055085);;	--	PREDICTED: protein NUCLEAR FUSION DEFECTIVE 4-like [Cicer arietinum]
Glyur000020s00001785	1.A.87.2.6	gnl|TC-DB|O22476	40	3e-50	Protein BRASSINOSTEROID INSENSITIVE 1 OS=Arabidopsis thaliana OX=3702 GN=BRI1 PE=1 SV=1	0.130705	0.102959	0.305084	0.425002	0.226657	0.220414	0.177223	0.141379	0.384143	0.510964	0.294732	0.287371	Molecular Function: protein serine/threonine kinase activity (GO:0004674);; Molecular Function: ATP binding (GO:0005524);; Biological Process: protein phosphorylation (GO:0006468);;	K04733|0|cit:102626011|K04733 interleukin-1 receptor-associated kinase 4 [EC:2.7.11.1] | (RefSeq) protein kinase 2B, chloroplastic-like	PREDICTED: probable serine/threonine-protein kinase PBL3 [Lupinus angustifolius]
Glyur000020s00001821	5.B.4.1.1	gnl|TC-DB|Q6YWJ7	71	5e-97	Putative chlorophyll a/b-binding protein - Oryza sativa subsp. japonica (Rice).	345.511	352.308	416.385	0.276498	0.695039	0.566498	8.43676	8.46478	8.70523	0.352191	0.761318	0.647543	Cellular Component: photosystem I (GO:0009522);; Cellular Component: chloroplast thylakoid membrane (GO:0009535);; Biological Process: photosynthesis, light harvesting (GO:0009765);; Cellular Component: integral component of membrane (GO:0016021);; Molecular Function: chlorophyll binding (GO:0016168);; Biological Process: protein-chromophore linkage (GO:0018298);; Molecular Function: metal ion bi…	K08910|8.39648e-148|cam:101505314|K08910 light-harvesting complex I chlorophyll a/b binding protein 4 | (RefSeq) chlorophyll a-b binding protein P4, chloroplastic	Chlorophyll A-B binding protein [Trema orientalis]
Glyur000021s00002688	1.A.87.2.5	gnl|TC-DB|Q9FZB9	29	8e-37	Putative uncharacterized protein T14L22.1 (Fragment) OS=Arabidopsis thaliana GN=T14L22.1 PE=2 SV=1	9.69544	50.9504	26.6906	0	2.0841	2.67068	3.41892	5.69906	4.79132	0	1.62485	1.87605	Molecular Function: protein kinase activity (GO:0004672);; Biological Process: phosphorylation (GO:0016310);;	K04733|6.3384e-143|adu:107463863|K04733 interleukin-1 receptor-associated kinase 4 [EC:2.7.11.1] | (RefSeq) receptor-like protein kinase At3g21340	putative leucine-rich repeat receptor-like serine/threonine-protein kinase [Quercus suber]
Glyur000021s00002689	1.A.87.2.5	gnl|TC-DB|Q9FZB9	42	5e-28	Putative uncharacterized protein T14L22.1 (Fragment) OS=Arabidopsis thaliana GN=T14L22.1 PE=2 SV=1	1.84669	7.95863	5.91862	0	0	0	1.50929	3.16328	2.79049	0	0	0	Molecular Function: protein serine/threonine kinase activity (GO:0004674);; Molecular Function: protein tyrosine kinase activity (GO:0004713);; Molecular Function: ATP binding (GO:0005524);; Biological Process: protein phosphorylation (GO:0006468);; Cellular Component: integral component of membrane (GO:0016021);;	--	carbohydrate-binding protein of the ER protein [Medicago truncatula]
Glyur000021s00002694	1.A.87.2.5	gnl|TC-DB|Q9FZB9	36	2e-97	Putative uncharacterized protein T14L22.1 (Fragment) OS=Arabidopsis thaliana GN=T14L22.1 PE=2 SV=1	2.2183	0.216444	1.30131	0.166132	0	0.13968	1.6863	0.28267	1.20246	0.221731	0	0.188629	Molecular Function: protein kinase activity (GO:0004672);; Cellular Component: membrane (GO:0016020);; Biological Process: phosphorylation (GO:0016310);;	--	PREDICTED: probable LRR receptor-like serine/threonine-protein kinase At1g05700 [Glycine max]
Glyur000021s00002696	9.A.3.1.1	gnl|TC-DB|O75436	43	2e-60	Vacuolar protein sorting-associated protein 26A OS=Homo sapiens OX=9606 GN=VPS26A PE=1 SV=2	30.2795	33.4118	27.5143	2.236	12.2147	13.1535	4.96715	5.10483	4.83362	1.69421	3.72407	3.82309	Cellular Component: endosome (GO:0005768);; Cellular Component: cytosol (GO:0005829);; Biological Process: intracellular protein transport (GO:0006886);; Molecular Function: protein transporter activity (GO:0008565);; Cellular Component: retromer complex (GO:0030904);; Biological Process: retrograde transport, endosome to Golgi (GO:0042147);;	K18466|2.50361e-157|cam:101494417|K18466 vacuolar protein sorting-associated protein 26 | (RefSeq) vacuolar protein sorting-associated protein 26B	PREDICTED: vacuolar protein sorting-associated protein 26B [Cicer arietinum]
Glyur000021s00002722	3.A.1.208.47	gnl|TC-DB|R9QT20	39	1e-179	ABCC subfamily ATP-binding cassette protein OS=Vitis vinifera OX=29760 GN=ABCC1 PE=2 SV=1	10.3687	11.7731	8.9723	0.163632	1.53157	1.18572	3.507	3.67504	3.31793	0.218635	1.34003	1.12811	Molecular Function: ATP binding (GO:0005524);; Cellular Component: integral component of membrane (GO:0016021);; Molecular Function: ATPase activity, coupled to transmembrane movement of substances (GO:0042626);; Biological Process: transmembrane transport (GO:0055085);;	K05666|0|mtr:MTR_8g016070|K05666 ATP-binding cassette, subfamily C (CFTR/MRP), member 2 | (RefSeq) multidrug resistance-associated protein	multidrug resistance-associated protein [Medicago truncatula]
Glyur000021s00002723	1.A.87.2.3	gnl|TC-DB|Q9LSR8	35	4e-45	L-type lectin-domain containing receptor kinase I.9 OS=Arabidopsis thaliana GN=LECRK19 PE=1 SV=2	7.45682	7.81969	9.81829	6.32972	8.38493	7.85938	3.08011	3.14073	3.4354	2.87376	3.23035	3.14721	Molecular Function: protein kinase activity (GO:0004672);; Molecular Function: ATP binding (GO:0005524);; Biological Process: protein phosphorylation (GO:0006468);; Molecular Function: hydrolase activity (GO:0016787);;	--	hypothetical protein PHAVU_010G140200g [Phaseolus vulgaris]
Glyur000021s00002730	8.A.82.2.3	gnl|TC-DB|M5BF43	50	2e-53	Salt overly sensitive 3 OS=Arabidopsis thaliana GN=sos3 PE=4 SV=1	10.7351	18.331	14.621	5.04392	3.79948	4.5728	3.55276	4.27284	3.96542	2.59549	2.26288	2.4784	Molecular Function: calcium ion binding (GO:0005509);; Cellular Component: integral component of membrane (GO:0016021);;	K06268|4.52412e-133|cam:101505072|K06268 serine/threonine-protein phosphatase 2B regulatory subunit | (RefSeq) calcineurin B-like protein 10	PREDICTED: calcineurin B-like protein 10 isoform X1 [Cicer arietinum]
Glyur000021s00002739	1.N.5.1.6	gnl|TC-DB|Q99287	26	2e-60	Protein SEY1 OS=Saccharomyces cerevisiae (strain ATCC 204508 / S288c) OX=559292 GN=SEY1 PE=1 SV=1	19.5274	22.7222	22.2629	14.3764	30.3987	30.3125	4.35948	4.56817	4.53996	3.94264	4.97263	4.96867	Molecular Function: GTPase activity (GO:0003924);; Molecular Function: GTP binding (GO:0005525);; Cellular Component: endoplasmic reticulum membrane (GO:0005789);; Cellular Component: integral component of membrane (GO:0016021);;	--	PREDICTED: protein ROOT HAIR DEFECTIVE 3 homolog 1 [Glycine max]
Glyur000022s00001962	2.A.18.3.1	gnl|TC-DB|P92961	43	3e-49	PROLINE TRANSPORTER 1 - Arabidopsis thaliana (Mouse-ear cress).	21.312	27.0477	10.6224	22.4024	14.1416	15.381	4.47975	4.80981	3.53883	4.54859	3.92045	4.03395	Biological Process: amino acid transmembrane transport (GO:0003333);; Cellular Component: plasma membrane (GO:0005886);; Molecular Function: amino acid transmembrane transporter activity (GO:0015171);; Cellular Component: integral component of membrane (GO:0016021);;	--	PREDICTED: proline transporter 1-like isoform X2 [Glycine max]
Glyur000022s00001972	8.A.20.1.1	gnl|TC-DB|Q9FGS5	49	2e-40	High-affinity nitrate transporter 3.1 OS=Arabidopsis thaliana GN=NRT3.1 PE=1 SV=1	21.346	45.6891	37.5216	25.4499	15.2827	16.334	4.48194	5.54501	5.26759	4.72519	4.02527	4.11553	Biological Process: response to nitrate (GO:0010167);; Biological Process: nitrate transport (GO:0015706);; Cellular Component: integral component of membrane (GO:0016021);;	--	component of high affinity nitrate transporter [Medicago truncatula]
Glyur000022s00002013	1.P.1.1.1	gnl|TC-DB|P33176	35	3e-46	Kinesin-1 heavy chain OS=Homo sapiens OX=9606 GN=KIF5B PE=1 SV=1	0.304621	0.255282	1.91747	0.082385	0.515712	0.855273	0.383631	0.328012	1.54472	0.114214	0.599996	0.891631	Molecular Function: microtubule motor activity (GO:0003777);; Molecular Function: ATP binding (GO:0005524);; Cellular Component: kinesin complex (GO:0005871);; Cellular Component: microtubule (GO:0005874);; Biological Process: microtubule-based movement (GO:0007018);; Molecular Function: microtubule binding (GO:0008017);; Molecular Function: ATPase activity (GO:0016887);;	K10405|0|gmx:100784221|K10405 kinesin family member C1 | (RefSeq) kinesin-3-like	Kinesin-3, partial [Cajanus cajan]
Glyur000022s00002023	1.A.87.2.3	gnl|TC-DB|Q9LSR8	38	1e-23	L-type lectin-domain containing receptor kinase I.9 OS=Arabidopsis thaliana GN=LECRK19 PE=1 SV=2	0.027301	0.132804	0.546901	3.61532	2.89795	3.42294	0.038859	0.179898	0.629381	2.20643	1.96272	2.14501	Biological Process: activation of MAPKK activity (GO:0000186);; Molecular Function: MAP kinase kinase kinase activity (GO:0004709);; Molecular Function: ATP binding (GO:0005524);; Cellular Component: intracellular (GO:0005622);; Cellular Component: integral component of membrane (GO:0016021);;	K04733|2.33097e-127|egr:104450198|K04733 interleukin-1 receptor-associated kinase 4 [EC:2.7.11.1] | (RefSeq) calcium/calmodulin-regulated receptor-like kinase 1	PREDICTED: calcium/calmodulin-regulated receptor-like kinase 1 [Juglans regia]
Glyur000022s00002040	8.A.49.1.1	gnl|TC-DB|Q9UEF7	41	4e-20	Klotho OS=Homo sapiens GN=KL PE=1 SV=2	0.09326	0.541002	0.545924	0.11792	0.068983	0.210587	0.128637	0.623869	0.628469	0.160817	0.0962389	0.275707	Biological Process: carbohydrate metabolic process (GO:0005975);; Molecular Function: beta-glucosidase activity (GO:0008422);; Cellular Component: plant-type cell wall (GO:0009505);; Biological Process: glycosyl compound metabolic process (GO:1901657);;	K01188|2.72102e-140|cam:101512862|K01188 beta-glucosidase [EC:3.2.1.21] | (RefSeq) putative beta-glucosidase 41	hypothetical protein TSUD_94290 [Trifolium subterraneum]
Glyur000022s00002073	9.B.188.1.4	gnl|TC-DB|P49755	29	4e-20	Transmembrane emp24 domain-containing protein 10 OS=Homo sapiens OX=9606 GN=TMED10 PE=1 SV=2	23.2624	25.7516	24.0238	19.2095	19.8931	19.137	4.60065	4.74155	4.64523	4.33696	4.38495	4.33177	Cellular Component: endoplasmic reticulum membrane (GO:0005789);; Biological Process: transport (GO:0006810);; Cellular Component: integral component of membrane (GO:0016021);;	K20352|8.21936e-115|cam:101490915|K20352 p24 family protein delta-1 | (RefSeq) transmembrane emp24 domain-containing protein p24delta9-like	transmembrane emp24 domain-containing protein p24delta9-like [Cajanus cajan]
Glyur000022s00002074	9.A.15.3.1	gnl|TC-DB|Q94C95	35	4e-30	Serine/threonine-protein kinase ATG1a OS=Arabidopsis thaliana GN=ATG1A PE=1 SV=1	29.1421	45.8395	41.1645	33.9836	70.939	65.2326	4.91371	5.54965	5.39796	5.12861	6.1687	6.04947	Biological Process: activation of MAPKK activity (GO:0000186);; Molecular Function: MAP kinase kinase kinase activity (GO:0004709);; Molecular Function: ATP binding (GO:0005524);; Cellular Component: intracellular (GO:0005622);; Biological Process: auxin-activated signaling pathway (GO:0009734);; Biological Process: brassinosteroid mediated signaling pathway (GO:0009742);; Biological Process: lea…	--	hypothetical protein TSUD_59800 [Trifolium subterraneum]
Glyur000022s00002078	1.A.17.5.1	gnl|TC-DB|C0P3K9	44	9e-20	Uncharacterized protein OS=Zea mays PE=2 SV=1	15.9038	18.8464	13.0842	4.49226	9.40809	8.35344	4.07928	4.31081	3.816	2.4574	3.37963	3.2255	Molecular Function: 4-alpha-glucanotransferase activity (GO:0004134);; Biological Process: glycogen metabolic process (GO:0005977);; Cellular Component: integral component of membrane (GO:0016021);;	--	CSC1-like protein At1g69450 isoform X2 [Arachis duranensis]
Glyur000023s00004874	1.A.87.2.6	gnl|TC-DB|O22476	27	1e-22	Protein BRASSINOSTEROID INSENSITIVE 1 OS=Arabidopsis thaliana OX=3702 GN=BRI1 PE=1 SV=1	54.3512	42.0992	42.4374	2.44778	10.6917	9.47164	5.79054	5.42959	5.44086	1.78567	3.54741	3.38842	Molecular Function: protein kinase activity (GO:0004672);; Molecular Function: ATP binding (GO:0005524);; Biological Process: protein phosphorylation (GO:0006468);; Cellular Component: integral component of membrane (GO:0016021);;	K04733|0|gmx:100820416|K04733 interleukin-1 receptor-associated kinase 4 [EC:2.7.11.1] | (RefSeq) probable inactive receptor-like protein kinase At3g56050	PREDICTED: probable inactive receptor-like protein kinase At3g56050 [Cicer arietinum]
Glyur000023s00004877	1.B.33.3.8	gnl|TC-DB|Q017Y3	26	3e-30	Predicted cell surface protein homologous to bacterial outer membrane proteins (ISS) OS=Ostreococcus tauri GN=Ot06g00190 PE=4 SV=1	10.706	11.3728	10.0286	12.1444	12.1746	14.2778	3.54918	3.6291	3.46318	3.71638	3.71969	3.93336	Cellular Component: outer membrane (GO:0019867);;	K07277|0|gmx:100802876|K07277 outer membrane protein insertion porin family | (RefSeq) sorting and assembly machinery component 50 homolog	PREDICTED: sorting and assembly machinery component 50 homolog [Glycine max]
Glyur000023s00004880	1.A.87.4.2	gnl|TC-DB|K4BVX1	32	6e-85	Uncharacterized protein OS=Solanum lycopersicum GN=Solyc04g082440.2 PE=4 SV=1	0.04438	0	0	0	0	0	0.0626467	0	0	0	0	0	Biological Process: response to molecule of bacterial origin (GO:0002237);; Molecular Function: protein binding (GO:0005515);; Cellular Component: nucleus (GO:0005634);; Cellular Component: cytoplasm (GO:0005737);; Cellular Component: plasma membrane (GO:0005886);; Biological Process: response to symbiotic bacterium (GO:0009609);; Biological Process: response to symbiotic fungus (GO:0009610);; Bi…	--	U-box domain-containing protein 1-like [Cajanus cajan]
Glyur000023s00004907	1.A.87.2.2	gnl|TC-DB|Q2QQC1	39	2e-56	Protein kinase domain containing protein OS=Oryza sativa subsp. japonica GN=LOC_Os12g31560 PE=4 SV=1	0.01907	0.076737	0.326237	0.280374	0.051478	0.224097	0.0272532	0.106666	0.407339	0.356565	0.0724187	0.291718	Molecular Function: protein serine/threonine kinase activity (GO:0004674);; Molecular Function: ATP binding (GO:0005524);; Biological Process: protein phosphorylation (GO:0006468);; Cellular Component: integral component of membrane (GO:0016021);;	--	PREDICTED: putative serine/threonine-protein kinase-like protein CCR3 [Lupinus angustifolius]
Glyur000023s00004923	1.A.87.2.6	gnl|TC-DB|O22476	38	8e-47	Protein BRASSINOSTEROID INSENSITIVE 1 OS=Arabidopsis thaliana OX=3702 GN=BRI1 PE=1 SV=1	12.3422	8.29057	7.11489	2.36878	5.30329	4.93002	3.73792	3.21577	3.02057	1.75223	2.6561	2.56804	Molecular Function: protein serine/threonine kinase activity (GO:0004674);; Molecular Function: ATP binding (GO:0005524);; Biological Process: protein phosphorylation (GO:0006468);; Cellular Component: integral component of membrane (GO:0016021);;	--	putative LRR receptor-like serine/threonine-protein kinase At3g47570 family [Cajanus cajan]
Glyur000023s00004926	1.A.87.2.6	gnl|TC-DB|O22476	37	8e-29	Protein BRASSINOSTEROID INSENSITIVE 1 OS=Arabidopsis thaliana OX=3702 GN=BRI1 PE=1 SV=1	0.158767	0.543878	0.616641	0.003125	0	0	0.212591	0.626559	0.692999	0.00450139	0	0	Molecular Function: nucleotide binding (GO:0000166);; Molecular Function: protein kinase activity (GO:0004672);; Cellular Component: membrane (GO:0016020);; Biological Process: phosphorylation (GO:0016310);;	--	LRR receptor-like kinase family protein [Medicago truncatula]
Glyur000023s00004930	2.A.18.1.1	gnl|TC-DB|Q96247	91	4e-99	AUX1 GENE - Arabidopsis thaliana (Mouse-ear cress).	8.58682	9.25338	10.1188	41.1494	48.281	45.2287	3.26105	3.35803	3.47493	5.39744	5.62296	5.53072	Biological Process: amino acid transmembrane transport (GO:0003333);; Cellular Component: plasma membrane (GO:0005886);; Biological Process: auxin-activated signaling pathway (GO:0009734);; Molecular Function: amino acid transmembrane transporter activity (GO:0015171);; Molecular Function: symporter activity (GO:0015293);; Cellular Component: integral component of membrane (GO:0016021);;	K13946|1.25969e-126|adu:107457709|K13946 auxin influx carrier (AUX1 LAX family) | (RefSeq) auxin transporter-like protein 1	auxin transporter-like protein 1 isoform X2 [Arachis duranensis]
Glyur000023s00004938	1.A.8.11.1	gnl|TC-DB|P25794	94	1e-157	WATER-STRESS INDUCED TONOPLAST INTRINSIC PROTEIN (WSI-TIP) (TURGOR- RESPONSIVE PROTEIN 7A) - Pisum sativum (Garden pea).	475.418	759.293	536.732	1287.33	810.524	866.646	8.89608	9.57041	9.07074	10.3313	9.66449	9.76096	Molecular Function: transporter activity (GO:0005215);; Cellular Component: plasma membrane (GO:0005886);; Biological Process: transport (GO:0006810);; Cellular Component: integral component of membrane (GO:0016021);;	K09872|0|cam:101495619|K09872 aquaporin PIP | (RefSeq) probable aquaporin PIP-type 7a	plasma membrane intrinsic protein [Glycyrrhiza uralensis]
Glyur000024s00006594	2.A.29.10.10	gnl|TC-DB|Q8RWA5	54	4e-86	Putative uncharacterized protein At1g25380 OS=Arabidopsis thaliana GN=At1g25380 PE=2 SV=1	5.76624	4.23962	4.78111	0.816416	2.82377	3.31884	2.75835	2.38946	2.53135	0.861095	1.935	2.11064	Molecular Function: structural constituent of ribosome (GO:0003735);; Biological Process: translation (GO:0006412);; Cellular Component: integral component of membrane (GO:0016021);; Biological Process: NAD transport (GO:0043132);; Molecular Function: NAD transporter activity (GO:0051724);; Biological Process: transmembrane transport (GO:0055085);;	K15115|6.4248e-144|gmx:100816376|K15115 solute carrier family 25 (mitochondrial folate transporter), member 32 | (RefSeq) nicotinamide adenine dinucleotide transporter 1, chloroplastic-like	Mitochondrial substrate carrier family protein W [Glycine soja]
Glyur000024s00006595	1.A.87.2.3	gnl|TC-DB|Q9LSR8	40	3e-32	L-type lectin-domain containing receptor kinase I.9 OS=Arabidopsis thaliana GN=LECRK19 PE=1 SV=2	21.7409	7.89475	15.6193	0.269073	0.914531	0.656705	4.50722	3.15295	4.05478	0.343775	0.936991	0.728317	Molecular Function: protein kinase activity (GO:0004672);; Biological Process: phosphorylation (GO:0016310);;	K04733|0|mtr:MTR_5g055310|K04733 interleukin-1 receptor-associated kinase 4 [EC:2.7.11.1] | (RefSeq) wall-associated kinase family protein	wall-associated kinase family protein [Medicago truncatula]
Glyur000024s00006606	1.A.87.2.6	gnl|TC-DB|O22476	38	6e-45	Protein BRASSINOSTEROID INSENSITIVE 1 OS=Arabidopsis thaliana OX=3702 GN=BRI1 PE=1 SV=1	0	0	0.09586	0	0	0	0	0	0.132064	0	0	0	Molecular Function: protein tyrosine kinase activity (GO:0004713);; Molecular Function: ATP binding (GO:0005524);; Biological Process: peptidyl-tyrosine phosphorylation (GO:0018108);;	--	PREDICTED: probable protein kinase At2g41970 isoform X1 [Glycine max]
Glyur000024s00006616	9.A.61.3.1	gnl|TC-DB|M4E3U6	39	8e-45	Peroxidase OS=Brassica rapa subsp. pekinensis GN=Bra023449 PE=3 SV=1	0.276952	3.0522	6.90499	1.20718	4.76844	4.49437	0.352704	2.01871	2.98276	1.1422	2.52818	2.45795	Molecular Function: peroxidase activity (GO:0004601);; Cellular Component: extracellular region (GO:0005576);; Biological Process: response to oxidative stress (GO:0006979);; Molecular Function: heme binding (GO:0020037);; Biological Process: hydrogen peroxide catabolic process (GO:0042744);; Molecular Function: metal ion binding (GO:0046872);; Biological Process: oxidation-reduction process (GO:…	K00430|1.35664e-172|gmx:100782549|K00430 peroxidase [EC:1.11.1.7] | (RefSeq) peroxidase A2-like	PREDICTED: peroxidase A2-like [Glycine max]
Glyur000024s00006621	1.A.87.2.3	gnl|TC-DB|Q9LSR8	35	1e-74	L-type lectin-domain containing receptor kinase I.9 OS=Arabidopsis thaliana GN=LECRK19 PE=1 SV=2	0.232528	0.330934	0.29022	0.365518	0.932055	0.838757	0.30162	0.412439	0.367617	0.449448	0.950136	0.878731	Molecular Function: protein serine/threonine kinase activity (GO:0004674);; Molecular Function: ATP binding (GO:0005524);; Biological Process: protein phosphorylation (GO:0006468);; Cellular Component: integral component of membrane (GO:0016021);; Molecular Function: carbohydrate binding (GO:0030246);;	K04733|0|pvu:PHAVU_007G260500g|K04733 interleukin-1 receptor-associated kinase 4 [EC:2.7.11.1] | (RefSeq) hypothetical protein	probable L-type lectin-domain containing receptor kinase S.5 [Cajanus cajan]
Glyur000024s00006624	1.A.87.2.3	gnl|TC-DB|Q9LSR8	34	3e-80	L-type lectin-domain containing receptor kinase I.9 OS=Arabidopsis thaliana GN=LECRK19 PE=1 SV=2	0.048051	0.093748	0.024941	0.13869	0.201148	0.122514	0.0677089	0.12928	0.0355409	0.187375	0.264414	0.166733	Molecular Function: protein serine/threonine kinase activity (GO:0004674);; Molecular Function: ATP binding (GO:0005524);; Biological Process: protein phosphorylation (GO:0006468);; Cellular Component: integral component of membrane (GO:0016021);; Molecular Function: carbohydrate binding (GO:0030246);;	--	PREDICTED: probable L-type lectin-domain containing receptor kinase S.5 [Glycine max]
Glyur000024s00006651	3.A.16.1.3	gnl|TC-DB|Q8I553	28	2e-56	Ubiquitin-activating enzyme, putative OS=Plasmodium falciparum (isolate 3D7) GN=PFL1790w PE=4 SV=1	20.0415	24.1504	19.9606	2.75306	11.9073	10.4201	4.39517	4.65251	4.38961	1.90807	3.69012	3.51351	Cellular Component: cytosol (GO:0005829);; Cellular Component: plasmodesma (GO:0009506);; Biological Process: embryo development ending in seed dormancy (GO:0009793);; Biological Process: protein sumoylation (GO:0016925);; Molecular Function: SUMO activating enzyme activity (GO:0019948);; Cellular Component: SUMO activating enzyme complex (GO:0031510);;	K10685|0|gmx:100779926|K10685 ubiquitin-like 1-activating enzyme E1 B [EC:6.2.1.45] | (RefSeq) SUMO-activating enzyme subunit 2-like	SUMO-activating enzyme subunit 2 [Cajanus cajan]
Glyur000024s00006652	1.A.87.2.3	gnl|TC-DB|Q9LSR8	38	3e-51	L-type lectin-domain containing receptor kinase I.9 OS=Arabidopsis thaliana GN=LECRK19 PE=1 SV=2	0	0	0.094707	0.049277	0	0	0	0	0.130545	0.0693956	0	0	Molecular Function: protein serine/threonine kinase activity (GO:0004674);; Molecular Function: ATP binding (GO:0005524);; Biological Process: protein phosphorylation (GO:0006468);; Cellular Component: integral component of membrane (GO:0016021);;	--	PREDICTED: probable receptor-like protein kinase At4g39110 [Glycine max]
Glyur000024s00006657	8.A.52.1.2	gnl|TC-DB|H9IWC0	27	2e-50	Uncharacterized protein OS=Bombyx mori PE=4 SV=1	27.7955	41.017	30.8289	35.8213	50.4605	46.1256	4.84777	5.3929	4.99227	5.20247	5.68539	5.55844	--	K04523|0|cam:101515162|K04523 ubiquilin | (RefSeq) ubiquitin domain-containing protein DSK2b-like	PREDICTED: ubiquitin domain-containing protein DSK2b-like [Cicer arietinum]
Glyur000024s00006662	4.C.1.1.6	gnl|TC-DB|P31552	26	1e-29	PROBABLE CROTONOBETAINE/CARNITINE-COA LIGASE (EC 6.3.2.-) - Escherichia coli.	9.18448	10.6555	8.49831	3.57166	3.15855	3.40356	3.3483	3.54294	3.24767	2.19272	2.05608	2.13867	Molecular Function: catalytic activity (GO:0003824);; Biological Process: metabolic process (GO:0008152);;	--	long-chain acyl-CoA synthetase [Trifolium pratense]
Glyur000024s00006667	4.C.1.1.4	gnl|TC-DB|P69451	27	3e-29	Long-chain-fatty-acid--CoA ligase - Escherichia coli.	0.230261	0.155804	0.695268	0	0.190166	0	0.298964	0.208897	0.761513	0	0.251163	0	Molecular Function: catalytic activity (GO:0003824);; Biological Process: metabolic process (GO:0008152);;	--	long-chain acyl-CoA synthetase [Medicago truncatula]
Glyur000025s00003289	2.A.89.3.3	gnl|TC-DB|Q9LPU9	71	1e-73	Vacuolar iron transporter homolog 1 OS=Arabidopsis thaliana GN=At1g21140 PE=2 SV=1	6.32903	7.75054	5.04625	48.899	73.6959	71.5273	2.87362	3.12937	2.59604	5.64094	6.22296	6.18045	Molecular Function: iron ion transmembrane transporter activity (GO:0005381);; Molecular Function: manganese ion transmembrane transporter activity (GO:0005384);; Cellular Component: cell (GO:0005623);; Biological Process: intracellular sequestering of iron ion (GO:0006880);; Cellular Component: integral component of membrane (GO:0016021);; Biological Process: cellular manganese ion homeostasis (…	--	vacuolar iron transporter-like protein [Medicago truncatula]
Glyur000025s00003291	8.A.23.1.12	gnl|TC-DB|P12931	34	6e-37	Proto-oncogene tyrosine-protein kinase Src OS=Homo sapiens OX=9606 GN=SRC PE=1 SV=3	8.21811	10.7452	9.12928	2.4999	6.52133	5.7623	3.20447	3.554	3.34046	1.80731	2.91099	2.75751	Molecular Function: protein kinase activity (GO:0004672);; Molecular Function: ATP binding (GO:0005524);; Biological Process: protein phosphorylation (GO:0006468);; Molecular Function: amino acid binding (GO:0016597);;	--	PREDICTED: serine/threonine-protein kinase HT1-like isoform X1 [Cicer arietinum]
Glyur000025s00003301	1.I.1.1.3	gnl|TC-DB|Q8TD19	29	5e-27	Serine/threonine-protein kinase Nek9 OS=Homo sapiens GN=NEK9 PE=1 SV=2	13.398	15.6364	12.6986	9.90138	19.0609	15.7607	3.8478	4.05627	3.77596	3.44644	4.32631	4.06701	Molecular Function: ligase activity (GO:0016874);; Molecular Function: metal ion binding (GO:0046872);;	--	hypothetical protein PHAVU_007G078300g [Phaseolus vulgaris]
Glyur000025s00003303	1.A.87.2.3	gnl|TC-DB|Q9LSR8	34	2e-71	L-type lectin-domain containing receptor kinase I.9 OS=Arabidopsis thaliana GN=LECRK19 PE=1 SV=2	0	0.091557	0.139766	0.785673	0.392974	0.621266	0	0.126387	0.188738	0.836468	0.478168	0.697121	Molecular Function: protein serine/threonine kinase activity (GO:0004674);; Molecular Function: ATP binding (GO:0005524);; Biological Process: protein phosphorylation (GO:0006468);; Cellular Component: integral component of membrane (GO:0016021);; Molecular Function: carbohydrate binding (GO:0030246);;	--	PREDICTED: L-type lectin-domain containing receptor kinase S.6 [Cicer arietinum]
Glyur000025s00003320	9.B.2.1.17	gnl|TC-DB|A8JDF8	40	1e-40	Metal-dependent CAAX amino terminal protease-like protein OS=Chlamydomonas reinhardtii GN=CPLD6 PE=4 SV=1	8.55429	8.08179	6.32366	16.8707	11.0492	8.66074	3.25615	3.18298	2.87256	4.15952	3.59086	3.27213	Biological Process: proteolysis (GO:0006508);; Molecular Function: peptidase activity (GO:0008233);; Cellular Component: integral component of membrane (GO:0016021);;	K07052|3.98879e-174|cam:101505330|K07052 uncharacterized protein | (RefSeq) uncharacterized LOC101505330	PREDICTED: uncharacterized protein LOC101505330 [Cicer arietinum]
Glyur000025s00003324	1.R.1.1.1	gnl|TC-DB|Q9UBP0	49	2e-60	Spastin OS=Homo sapiens OX=9606 GN=SPAST PE=1 SV=1	4.67648	12.808	14.6364	1.37989	4.18229	4.47632	2.505	3.78743	3.96684	1.2509	2.37359	2.45321	Molecular Function: ATP binding (GO:0005524);; Cellular Component: nucleus (GO:0005634);; Molecular Function: microtubule-severing ATPase activity (GO:0008568);; Biological Process: cytoplasmic microtubule organization (GO:0031122);;	--	Fidgetin-like protein 1 [Glycine soja]
Glyur000025s00003325	8.A.102.1.1	gnl|TC-DB|Q6DBN4	58	5e-72	Reticulon-like protein B6 OS=Arabidopsis thaliana OX=3702 GN=RTNLB6 PE=1 SV=1	0	0.04228	0.187119	0	0	0	0	0.0597429	0.247465	0	0	0	Cellular Component: endoplasmic reticulum membrane (GO:0005789);; Cellular Component: integral component of membrane (GO:0016021);; Molecular Function: transferase activity (GO:0016740);;	K20721|3.92151e-137|gmx:100790190|K20721 reticulon-1 | (RefSeq) reticulon-like protein B1	PREDICTED: reticulon-like protein B1 [Glycine max]
Glyur000025s00003330	3.A.1.204.16	gnl|TC-DB|G7LE38	37	1e-104	ABC transporter G family member OS=Medicago truncatula GN=MTR_8g093840 PE=3 SV=1	0	0.05107	0.122589	15.0194	11.6155	12.0011	0	0.0718588	0.16683	4.00175	3.65713	3.70056	Molecular Function: ATP binding (GO:0005524);; Cellular Component: integral component of membrane (GO:0016021);; Molecular Function: ATPase activity (GO:0016887);;	--	white-brown-complex ABC transporter family protein [Medicago truncatula]
Glyur000025s00003345	1.A.87.2.6	gnl|TC-DB|O22476	40	4e-49	Protein BRASSINOSTEROID INSENSITIVE 1 OS=Arabidopsis thaliana OX=3702 GN=BRI1 PE=1 SV=1	11.756	10.0572	6.7561	16.5066	27.1458	23.1298	3.6731	3.46692	2.95533	4.12982	4.81485	4.59275	Molecular Function: protein serine/threonine kinase activity (GO:0004674);; Molecular Function: ATP binding (GO:0005524);; Biological Process: protein phosphorylation (GO:0006468);; Cellular Component: integral component of membrane (GO:0016021);;	--	probable receptor-like protein kinase At5g24010 [Cajanus cajan]
Glyur000025s00003351	2.A.66.1.50	gnl|TC-DB|F4JTB2	63	1e-167	Protein DETOXIFICATION OS=Arabidopsis thaliana GN=DTX35 PE=3 SV=1	3.09048	0.222645	1.33962	1.04629	0.294471	0.53714	2.03227	0.290006	1.22628	1.03301	0.372363	0.620249	Biological Process: drug transmembrane transport (GO:0006855);; Molecular Function: drug transmembrane transporter activity (GO:0015238);; Molecular Function: antiporter activity (GO:0015297);; Cellular Component: integral component of membrane (GO:0016021);;	K03327|0|cam:101514779|K03327 multidrug resistance protein, MATE family | (RefSeq) protein TRANSPARENT TESTA 12	PREDICTED: protein TRANSPARENT TESTA 12 [Cicer arietinum]
Glyur000025s00003355	2.A.64.2.1	gnl|TC-DB|Q9XH75	50	1e-55	HCF106 - Arabidopsis thaliana (Mouse-ear cress).	40.0084	28.1355	30.1647	6.13145	9.17291	7.65575	5.35785	4.86471	4.96184	2.83419	3.34666	3.11366	Biological Process: protein secretion (GO:0009306);; Cellular Component: chloroplast thylakoid membrane (GO:0009535);; Cellular Component: chloroplast envelope (GO:0009941);; Molecular Function: proton motive force dependent protein transmembrane transporter activity (GO:0009977);; Cellular Component: integral component of membrane (GO:0016021);; Cellular Component: TAT protein transport complex …	--	unknown [Lotus japonicus]
Glyur000025s00003356	2.A.45.2.4	gnl|TC-DB|Q10SY9	48	1e-133	Transmembrane protein, putative, expressed - Oryza sativa subsp. japonica (Rice).	1.78861	1.48638	3.08587	0	0.027637	0	1.47955	1.31405	2.03064	0	0.0393307	0	Molecular Function: arsenite transmembrane transporter activity (GO:0015105);; Biological Process: arsenite transport (GO:0015700);; Cellular Component: integral component of membrane (GO:0016021);; Biological Process: anion transmembrane transport (GO:0098656);;	--	putative transporter arsB isoform X1 [Cajanus cajan]
Glyur000025s00003358	1.I.1.1.3	gnl|TC-DB|Q8TDX7	31	6e-35	Serine/threonine-protein kinase Nek7 OS=Homo sapiens GN=NEK7 PE=1 SV=1	7.45242	9.24201	8.46644	2.29915	8.72048	7.46169	3.07936	3.35643	3.24282	1.72209	3.28103	3.08095	Molecular Function: signal transducer, downstream of receptor, with serine/threonine kinase activity (GO:0004702);; Molecular Function: ATP binding (GO:0005524);; Cellular Component: cytoplasm (GO:0005737);; Biological Process: signal transduction by protein phosphorylation (GO:0023014);;	K20717|0|cam:101489516|K20717 mitogen-activated protein kinase kinase kinase YODA [EC:2.7.11.25] | (RefSeq) mitogen-activated protein kinase kinase kinase YODA-like	PREDICTED: mitogen-activated protein kinase kinase kinase YODA-like isoform X1 [Cicer arietinum]
Glyur000025s00003365	1.A.87.2.6	gnl|TC-DB|O22476	36	2e-28	Protein BRASSINOSTEROID INSENSITIVE 1 OS=Arabidopsis thaliana OX=3702 GN=BRI1 PE=1 SV=1	7.20464	6.944	7.11762	1.59316	4.34798	5.14032	3.03644	2.98987	3.02106	1.37471	2.41899	2.61831	Molecular Function: protein kinase activity (GO:0004672);; Molecular Function: ubiquitin-protein transferase activity (GO:0004842);; Molecular Function: ATP binding (GO:0005524);; Biological Process: protein phosphorylation (GO:0006468);; Biological Process: protein ubiquitination (GO:0016567);;	--	U-box domain-containing protein 33 [Glycine soja]
Glyur000025s00003374	1.A.54.3.3	gnl|TC-DB|A8K546	32	4e-48	cDNA FLJ75194, highly similar to Homo sapiens presenilin-like protein 4 (PSL4 gene) OS=Homo sapiens PE=2 SV=1	16.922	18.8005	15.2423	33.8015	27.2523	26.6245	4.16366	4.30746	4.02169	5.12108	4.8203	4.78788	Cellular Component: lysosomal membrane (GO:0005765);; Cellular Component: endosome (GO:0005768);; Cellular Component: trans-Golgi network (GO:0005802);; Biological Process: signal peptide processing (GO:0006465);; Cellular Component: Golgi-associated vesicle membrane (GO:0030660);; Biological Process: membrane protein proteolysis (GO:0033619);; Molecular Function: aspartic endopeptidase activity,…	K09598|0|vra:106772775|K09598 signal peptide peptidase-like 3 [EC:3.4.23.-] | (RefSeq) signal peptide peptidase-like 1	signal peptide peptidase-like 1 [Vigna radiata var. radiata]
Glyur000026s00001851	1.F.2.1.3	gnl|TC-DB|Q9LZD3	27	3e-65	Exocyst complex component EXO70A1 OS=Arabidopsis thaliana GN=EXO70A1 PE=1 SV=1	51.3361	120.653	75.9738	203.962	168.743	97.8421	5.70973	6.92663	6.2663	7.67921	7.4072	6.62705	Cellular Component: exocyst (GO:0000145);; Biological Process: exocytosis (GO:0006887);;	--	PREDICTED: exocyst complex component EXO70A1-like [Cicer arietinum]
Glyur000026s00001858	3.A.16.1.3	gnl|TC-DB|Q8I5F9	33	5e-20	Ubiquitin-activating enzyme E1, putative OS=Plasmodium falciparum (isolate 3D7) GN=PFL1245w PE=4 SV=1	31.9308	27.3284	24.1173	23.8278	26.3129	28.7941	5.04137	4.82418	4.65061	4.63388	4.77151	4.89695	Molecular Function: ATP binding (GO:0005524);; Cellular Component: nucleus (GO:0005634);; Cellular Component: cytosol (GO:0005829);; Molecular Function: acid-amino acid ligase activity (GO:0016881);; Molecular Function: NEDD8 activating enzyme activity (GO:0019781);; Biological Process: protein neddylation (GO:0045116);;	K10686|0|mtr:MTR_4g131690|K10686 ubiquitin-activating enzyme E1 C [EC:6.2.1.45] | (RefSeq) NEDD8-activating enzyme E1 catalytic subunit	NEDD8-activating enzyme E1 catalytic subunit [Medicago truncatula]
Glyur000026s00001864	1.I.1.1.3	gnl|TC-DB|O00571	27	5e-23	ATP-dependent RNA helicase DDX3X OS=Homo sapiens GN=DDX3X PE=1 SV=3	4.22568	1.7914	2.09938	2.14959	2.5716	2.22615	2.38562	1.48099	1.63198	1.65516	1.83657	1.68981	Molecular Function: nucleic acid binding (GO:0003676);; Molecular Function: helicase activity (GO:0004386);; Molecular Function: ATP binding (GO:0005524);;	--	PREDICTED: DEAD-box ATP-dependent RNA helicase 58, chloroplastic isoform X1 [Glycine max]
Glyur000026s00001866	2.A.7.9.6	gnl|TC-DB|Q94B38	78	5e-26	Glucose-6-phosphate/phosphate translocator 2, chloroplastic OS=Arabidopsis thaliana GN=GPT2 PE=2 SV=2	19.1957	13.403	10.186	821.432	600.158	630.264	4.33598	3.8483	3.48363	9.68375	9.2316	9.3021	Molecular Function: hydrolase activity, hydrolyzing O-glycosyl compounds (GO:0004553);; Biological Process: carbohydrate metabolic process (GO:0005975);;	K05350|6.97869e-92|pvu:PHAVU_003G076700g|K05350 beta-glucosidase [EC:3.2.1.21] | (RefSeq) hypothetical protein	beta-glucosidase 46-like [Cajanus cajan]
Glyur000026s00001894	9.B.106.3.2	gnl|TC-DB|Q24210	29	4e-40	Peripheral plasma membrane protein CASK OS=Drosophila melanogaster GN=CASK PE=1 SV=4	8.12498	6.47298	11.6456	8.54167	18.0042	17.6916	3.18982	2.90168	3.66056	3.25424	4.24825	4.22432	Molecular Function: calmodulin-dependent protein kinase activity (GO:0004683);; Molecular Function: calcium ion binding (GO:0005509);; Molecular Function: calmodulin binding (GO:0005516);; Molecular Function: ATP binding (GO:0005524);; Cellular Component: nucleus (GO:0005634);; Cellular Component: cytoplasm (GO:0005737);; Biological Process: abscisic acid-activated signaling pathway (GO:0009738);…	K13412|0|pvu:PHAVU_003G078400g|K13412 calcium-dependent protein kinase [EC:2.7.11.1] | (RefSeq) hypothetical protein	putative calcium dependent protein kinase [Trifolium pratense]
Glyur000026s00001897	9.A.61.3.1	gnl|TC-DB|M4E3U6	35	2e-44	Peroxidase OS=Brassica rapa subsp. pekinensis GN=Bra023449 PE=3 SV=1	73.0786	48.83	120.111	3115.58	713.787	1114.21	6.21099	5.63894	6.92018	11.6057	9.48137	10.1231	Molecular Function: peroxidase activity (GO:0004601);; Cellular Component: extracellular region (GO:0005576);; Biological Process: response to oxidative stress (GO:0006979);; Cellular Component: plant-type cell wall (GO:0009505);; Biological Process: plant-type cell wall organization (GO:0009664);; Molecular Function: heme binding (GO:0020037);; Biological Process: hydrogen peroxide catabolic pro…	K00430|0|gmx:547513|K00430 peroxidase [EC:1.11.1.7] | (RefSeq) PRX2; cationic peroxidase 2	cationic peroxidase 2 precursor [Glycine max]
Glyur000026s00001916	2.A.108.1.7	gnl|TC-DB|Q1P9T1	27	5e-24	Fet3 protein - Phanerochaete chrysosporium (White-rot fungus) (Sporotrichum pruinosum).	0.02228	0.506229	2.66842	3.25337	1.78003	1.4362	0.0317904	0.590941	1.87516	2.08861	1.4751	1.28463	Molecular Function: copper ion binding (GO:0005507);; Molecular Function: L-ascorbate oxidase activity (GO:0008447);; Cellular Component: plant-type cell wall (GO:0009505);; Cellular Component: plasmodesma (GO:0009506);; Cellular Component: membrane (GO:0016020);; Molecular Function: oxidoreductase activity, oxidizing metal ions (GO:0016722);; Biological Process: oxidation-reduction process (GO:0…	--	PREDICTED: L-ascorbate oxidase homolog [Cicer arietinum]
Glyur000026s00001927	2.A.16.5.2	gnl|TC-DB|Q9FLV9	35	2e-53	S-type anion channel SLAH3 OS=Arabidopsis thaliana GN=SLAH3 PE=1 SV=1	0.546213	0.562052	0	0.794018	3.03222	3.9589	0.628739	0.643442	0	0.843194	2.01157	2.31002	Cellular Component: integral component of membrane (GO:0016021);; Biological Process: transmembrane transport (GO:0055085);;	--	C4-dicarboxylate transporter/malic acid protein [Medicago truncatula]
Glyur000026s00001929	8.A.32.1.4	gnl|TC-DB|P20142	45	2e-53	Gastricsin OS=Homo sapiens OX=9606 GN=PGC PE=1 SV=1	17.4756	21.5165	23.5203	18.7786	32.1491	29.8233	4.20755	4.49291	4.61591	4.30587	5.0509	4.94595	Molecular Function: aspartic-type endopeptidase activity (GO:0004190);; Biological Process: proteolysis (GO:0006508);; Biological Process: lipid metabolic process (GO:0006629);; Biological Process: protein catabolic process (GO:0030163);;	K08245|0|gmx:547478|K08245 phytepsin [EC:3.4.23.40] | (RefSeq) SOYAP1, AP1; aspartic proteinase 1	hypothetical protein GLYMA_17G011500 [Glycine max]
Glyur000026s00001935	2.A.7.4.2	gnl|TC-DB|Q4PT23	44	1e-74	Nodulin MtN21 family protein - Arabidopsis thaliana (Mouse-ear cress).	0.091457	0.425733	0.267579	0.484505	3.3938	3.15533	0.126255	0.511704	0.342076	0.569982	2.13547	2.05496	Cellular Component: plasma membrane (GO:0005886);; Cellular Component: integral component of membrane (GO:0016021);; Molecular Function: transmembrane transporter activity (GO:0022857);; Biological Process: transmembrane transport (GO:0055085);;	--	PREDICTED: uncharacterized protein LOC18607379 [Theobroma cacao]
Glyur000026s00001941	2.A.89.3.3	gnl|TC-DB|Q9LPU9	56	3e-46	Vacuolar iron transporter homolog 1 OS=Arabidopsis thaliana GN=At1g21140 PE=2 SV=1	1.57873	1.41769	3.29835	1.83418	7.82146	5.23357	1.36666	1.27363	2.10378	1.50293	3.14102	2.64006	Molecular Function: iron ion transmembrane transporter activity (GO:0005381);; Molecular Function: manganese ion transmembrane transporter activity (GO:0005384);; Cellular Component: cell (GO:0005623);; Biological Process: intracellular sequestering of iron ion (GO:0006880);; Cellular Component: integral component of membrane (GO:0016021);; Biological Process: cellular manganese ion homeostasis (…	--	vacuolar iron transporter-like protein [Medicago truncatula]
Glyur000026s00001948	2.A.89.3.5	gnl|TC-DB|Q9LSF6	51	7e-49	Vacuolar iron transporter homolog 2.1 OS=Arabidopsis thaliana GN=At3g25190 PE=2 SV=1	0	0	0	0	2.20157	1.34268	0	0	0	0	1.67878	1.22816	Molecular Function: iron ion transmembrane transporter activity (GO:0005381);; Molecular Function: manganese ion transmembrane transporter activity (GO:0005384);; Cellular Component: cell (GO:0005623);; Biological Process: intracellular sequestering of iron ion (GO:0006880);; Cellular Component: integral component of membrane (GO:0016021);; Biological Process: cellular manganese ion homeostasis (…	--	PREDICTED: vacuolar iron transporter homolog 4-like [Glycine max]
Glyur000026s00001949	9.A.61.3.1	gnl|TC-DB|M4E3U6	37	9e-44	Peroxidase OS=Brassica rapa subsp. pekinensis GN=Bra023449 PE=3 SV=1	0.4157	0.131033	0.13635	6.61261	2.86132	3.75015	0.501516	0.177641	0.184407	2.92839	1.94909	2.24797	Molecular Function: peroxidase activity (GO:0004601);; Cellular Component: extracellular region (GO:0005576);; Biological Process: response to oxidative stress (GO:0006979);; Cellular Component: plant-type cell wall (GO:0009505);; Biological Process: plant-type cell wall organization (GO:0009664);; Cellular Component: integral component of membrane (GO:0016021);; Molecular Function: heme binding …	K00430|0|cam:101503097|K00430 peroxidase [EC:1.11.1.7] | (RefSeq) peroxidase; peroxidase 43	peroxidase 43 [Cajanus cajan]
Glyur000026s00001954	2.A.25.1.6	gnl|TC-DB|B0SM05	34	1e-26	Bifunctional protein: Sodium:alanine symporter/Phosphatidylserine decarboxylase proenzyme putative membrane protein OS=Leptospira biflexa serovar Patoc (strain Patoc 1 / ATCC 23582 / Paris) GN=LEPBI_I2554 PE=3 SV=1	20.019	22.5653	15.1269	3.12026	7.93858	7.05793	4.39362	4.5586	4.0114	2.04274	3.16005	3.01041	Molecular Function: phosphatidylserine decarboxylase activity (GO:0004609);; Molecular Function: calcium ion binding (GO:0005509);; Biological Process: phosphatidylethanolamine biosynthetic process (GO:0006646);; Cellular Component: membrane (GO:0016020);; Biological Process: protein autoprocessing (GO:0016540);;	K01613|0|cam:101504195|K01613 phosphatidylserine decarboxylase [EC:4.1.1.65] | (RefSeq) phosphatidylserine decarboxylase proenzyme 2-like	PREDICTED: phosphatidylserine decarboxylase proenzyme 2-like isoform X1 [Cicer arietinum]
Glyur000027s00001507	4.D.3.1.7	gnl|TC-DB|Q9SWW6	41	3e-50	Cellulose synthase A catalytic subunit 7 [UDP-forming] OS=Arabidopsis thaliana GN=CESA7 PE=1 SV=1	25.6514	25.0225	23.0285	2.80876	3.65128	3.71331	4.73614	4.70169	4.58667	1.92932	2.21763	2.23674	Biological Process: cellular process (GO:0009987);; Cellular Component: membrane (GO:0016020);; Molecular Function: transferase activity, transferring glycosyl groups (GO:0016757);;	--	PREDICTED: cellulose synthase-like protein E6 [Ziziphus jujuba]
Glyur000027s00001521	9.A.3.1.2	gnl|TC-DB|O60826	35	9e-24	Coiled-coil domain-containing protein 22 OS=Homo sapiens OX=9606 GN=CCDC22 PE=1 SV=1	5.2154	6.06562	4.15179	0.228512	1.38528	1.3937	2.63585	2.82082	2.36507	0.296912	1.25416	1.25924	Molecular Function: cullin family protein binding (GO:0097602);; Biological Process: positive regulation of protein ubiquitination involved in ubiquitin-dependent protein catabolic process (GO:2000060);;	--	coiled-coil domain-containing protein 22-like [Trifolium pratense]
Glyur000027s00001533	8.A.82.2.3	gnl|TC-DB|M5BF43	63	1e-68	Salt overly sensitive 3 OS=Arabidopsis thaliana GN=sos3 PE=4 SV=1	36.1729	31.5895	24.3465	6.82379	8.70715	9.93263	5.21618	5.02633	4.66372	2.96787	3.27905	3.45057	Molecular Function: calcium ion binding (GO:0005509);; Molecular Function: protein binding (GO:0005515);;	K06268|4.40229e-159|cam:101514471|K06268 serine/threonine-protein phosphatase 2B regulatory subunit | (RefSeq) calcineurin B-like protein 3	PREDICTED: calcineurin B-like protein 3 [Cicer arietinum]
Glyur000027s00001539	1.A.87.2.6	gnl|TC-DB|O22476	34	1e-27	Protein BRASSINOSTEROID INSENSITIVE 1 OS=Arabidopsis thaliana OX=3702 GN=BRI1 PE=1 SV=1	0.772961	0.286533	0.708313	4.05869	5.30419	4.72969	0.826161	0.363488	0.772572	2.33876	2.65631	2.51846	Molecular Function: protein serine/threonine kinase activity (GO:0004674);; Molecular Function: ATP binding (GO:0005524);; Biological Process: protein phosphorylation (GO:0006468);; Cellular Component: integral component of membrane (GO:0016021);;	--	PREDICTED: probable LRR receptor-like serine/threonine-protein kinase At4g26540 isoform X1 [Vigna angularis]
Glyur000027s00001540	1.P.1.1.1	gnl|TC-DB|P33176	35	2e-44	Kinesin-1 heavy chain OS=Homo sapiens OX=9606 GN=KIF5B PE=1 SV=1	0.143722	0.729588	0.603672	0.24747	2.15808	2.51971	0.193736	0.790428	0.681379	0.319005	1.65905	1.81546	Molecular Function: microtubule motor activity (GO:0003777);; Molecular Function: ATP binding (GO:0005524);; Cellular Component: kinesin complex (GO:0005871);; Cellular Component: microtubule (GO:0005874);; Biological Process: microtubule-based movement (GO:0007018);; Molecular Function: microtubule binding (GO:0008017);; Molecular Function: ATPase activity (GO:0016887);;	K10406|0|gmx:100786466|K10406 kinesin family member C2/C3 | (RefSeq) kinesin KP1-like	kinesin-like protein KIN-14F [Cajanus cajan]
Glyur000027s00001542	9.B.23.4.1	gnl|TC-DB|U5FWZ7	66	2e-86	Uncharacterized protein OS=Populus trichocarpa GN=POPTR_0011s16830g PE=4 SV=1	0.151387	0.006951	0.06597	0	0.235375	0.24333	0.203373	0.00999348	0.0921668	0	0.304949	0.314209	Cellular Component: integral component of membrane (GO:0016021);;	--	PREDICTED: uncharacterized protein LOC109350282 [Lupinus angustifolius]
Glyur000027s00001556	2.A.19.2.4	gnl|TC-DB|Q39254	70	1e-161	Low affinity calcium antiporter CAX2 - Arabidopsis thaliana (Mouse-ear cress).	11.0194	6.7584	4.30227	7.60045	8.94281	8.64814	3.5873	2.95576	2.40661	3.10441	3.31365	3.27025	Molecular Function: calcium:proton antiporter activity (GO:0015369);; Cellular Component: integral component of membrane (GO:0016021);; Biological Process: calcium ion transmembrane transport (GO:0070588);;	K07300|0|gmx:100799276|K07300 Ca2+:H+ antiporter | (RefSeq) vacuolar cation/proton exchanger 5-like	PREDICTED: vacuolar cation/proton exchanger 5-like isoform X1 [Glycine max]
Glyur000027s00001557	2.A.18.2.10	gnl|TC-DB|Q9FF99	60	1e-163	Probable amino acid permease 7 OS=Arabidopsis thaliana GN=AAP7 PE=1 SV=1	36.1003	48.8832	45.2285	0.108787	0.478866	0.533141	5.21336	5.64048	5.53071	0.148982	0.564491	0.61649	Biological Process: amino acid transmembrane transport (GO:0003333);; Cellular Component: plasma membrane (GO:0005886);; Molecular Function: amino acid transmembrane transporter activity (GO:0015171);; Cellular Component: integral component of membrane (GO:0016021);;	--	transmembrane amino acid transporter family protein [Medicago truncatula]
Glyur000027s00001558	2.A.18.2.10	gnl|TC-DB|Q9FF99	52	1e-141	Probable amino acid permease 7 OS=Arabidopsis thaliana GN=AAP7 PE=1 SV=1	1.09868	2.1194	4.38962	1.1355	3.09756	2.24296	1.06948	1.64127	2.43018	1.09457	2.03477	1.69731	Biological Process: amino acid transmembrane transport (GO:0003333);; Cellular Component: plasma membrane (GO:0005886);; Molecular Function: amino acid transmembrane transporter activity (GO:0015171);; Cellular Component: integral component of membrane (GO:0016021);;	--	probable amino acid permease 7 [Cajanus cajan]
Glyur000027s00001560	2.A.18.2.10	gnl|TC-DB|Q9FF99	60	1e-154	Probable amino acid permease 7 OS=Arabidopsis thaliana GN=AAP7 PE=1 SV=1	4.70621	8.89264	9.09427	4.85797	8.30052	7.28733	2.51253	3.30636	3.33546	2.5504	3.21731	3.05091	Biological Process: amino acid transmembrane transport (GO:0003333);; Cellular Component: plasma membrane (GO:0005886);; Molecular Function: amino acid transmembrane transporter activity (GO:0015171);; Cellular Component: integral component of membrane (GO:0016021);;	--	transmembrane amino acid transporter family protein [Medicago truncatula]
Glyur000027s00001566	1.A.15.1.4	gnl|TC-DB|F4IWB6	68	1e-139	Translocation protein-related OS=Arabidopsis thaliana GN=At3g20920 PE=4 SV=1	23.3769	22.3839	22.8839	14.0205	33.0503	33.0714	4.60744	4.54744	4.57797	3.90886	5.08959	5.09049	Cellular Component: plasma membrane (GO:0005886);; Molecular Function: protein transporter activity (GO:0008565);; Biological Process: protein transport (GO:0015031);; Cellular Component: integral component of membrane (GO:0016021);;	K12275|0|cam:101503525|K12275 translocation protein SEC62 | (RefSeq) uncharacterized LOC101503525	PREDICTED: uncharacterized protein LOC101503525 [Cicer arietinum]
Glyur000027s00001580	2.A.29.3.7	gnl|TC-DB|Q9MBE7	66	1e-100	Uncoupling protein a OS=Symplocarpus renifolius GN=SrUCPa PE=2 SV=1	2.45021	3.75829	3.95778	1.58539	2.16836	1.74509	1.78669	2.25044	2.30969	1.37038	1.66373	1.45685	Molecular Function: structural constituent of ribosome (GO:0003735);; Biological Process: translation (GO:0006412);; Biological Process: mitochondrial transport (GO:0006839);; Cellular Component: integral component of membrane (GO:0016021);; Cellular Component: mitochondrial membrane (GO:0031966);;	K15103|8.94771e-143|mtr:MTR_3g462140|K15103 solute carrier family 25 (mitochondrial uncoupling protein), member 8/9 | (RefSeq) uncoupling protein	uncoupling protein [Medicago truncatula]
Glyur000027s00001597	1.A.87.2.3	gnl|TC-DB|Q9LSR8	36	6e-44	L-type lectin-domain containing receptor kinase I.9 OS=Arabidopsis thaliana GN=LECRK19 PE=1 SV=2	30.6426	82.1419	60.7173	1.40561	3.55766	3.32252	4.9838	6.3775	5.9476	1.2664	2.18829	2.11187	Molecular Function: protein serine/threonine kinase activity (GO:0004674);; Molecular Function: ATP binding (GO:0005524);; Cellular Component: plasma membrane (GO:0005886);; Biological Process: protein phosphorylation (GO:0006468);;	K04733|0|cam:101511442|K04733 interleukin-1 receptor-associated kinase 4 [EC:2.7.11.1] | (RefSeq) calmodulin-binding receptor-like cytoplasmic kinase 2	PREDICTED: calmodulin-binding receptor-like cytoplasmic kinase 2 [Cicer arietinum]
Glyur000027s00001606	2.A.108.1.5	gnl|TC-DB|Q09920	28	9e-43	Iron transport multicopper oxidase fio1 precursor (EC 1.-.-.-) - Schizosaccharomyces pombe (Fission yeast).	0.625639	0.23315	2.77749	0.089903	3.03623	2.33475	0.701007	0.302348	1.91743	0.1242	2.01301	1.73758	Molecular Function: copper ion binding (GO:0005507);; Biological Process: lignin biosynthetic process (GO:0009809);; Molecular Function: oxidoreductase activity, oxidizing metal ions (GO:0016722);; Biological Process: lignin catabolic process (GO:0046274);; Cellular Component: apoplast (GO:0048046);; Molecular Function: hydroquinone:oxygen oxidoreductase activity (GO:0052716);; Biological Process…	K05909|0|gmx:100782018|K05909 laccase [EC:1.10.3.2] | (RefSeq) laccase-4	Laccase-4 [Glycine soja]
Glyur000028s00003527	9.B.278.1.1	gnl|TC-DB|Q9BXS5	33	1e-70	AP-1 complex subunit mu-1 OS=Homo sapiens OX=9606 GN=AP1M1 PE=1 SV=3	14.1159	15.3463	13.1913	6.23118	17.1596	14.0129	3.91799	4.0309	3.82694	2.85423	4.18266	3.90813	Biological Process: intracellular protein transport (GO:0006886);; Biological Process: vesicle-mediated transport (GO:0016192);; Cellular Component: clathrin adaptor complex (GO:0030131);;	K12402|0|cam:101495014|K12402 AP-4 complex subunit mu-1 | (RefSeq) AP-4 complex subunit mu-like	PREDICTED: AP-4 complex subunit mu-like [Cicer arietinum]
Glyur000028s00003528	1.I.1.1.3	gnl|TC-DB|P06493	36	2e-45	Cyclin-dependent kinase 1 OS=Homo sapiens GN=CDK1 PE=1 SV=3	15.3079	13.4764	13.1263	13.1599	17.8685	17.9381	4.0275	3.85563	3.82031	3.82374	4.23791	4.24322	Biological Process: MAPK cascade (GO:0000165);; Molecular Function: MAP kinase activity (GO:0004707);; Molecular Function: ATP binding (GO:0005524);; Cellular Component: intracellular (GO:0005622);; Cellular Component: integral component of membrane (GO:0016021);;	K20535|0|gmx:100798863|K20535 mitogen-activated protein kinase 1/2 [EC:2.7.11.24] | (RefSeq) mitogen-activated protein kinase homolog NTF3-like	mitogen-activated protein kinase NTF3-like protein, partial [Trifolium pratense]
Glyur000028s00003534	9.B.307.1.1	gnl|TC-DB|O67077	35	2e-37	ATP-dependent zinc metalloprotease FtsH OS=Aquifex aeolicus (strain VF5) OX=224324 GN=ftsH PE=1 SV=1	56.5445	59.7856	51.5426	25.5381	39.7977	34.9241	5.84661	5.92566	5.71542	4.72999	5.35041	5.16688	Cellular Component: proteasome complex (GO:0000502);; Molecular Function: ATP binding (GO:0005524);; Cellular Component: cytoplasm (GO:0005737);; Biological Process: proteolysis (GO:0006508);; Molecular Function: peptidase activity (GO:0008233);; Biological Process: protein catabolic process (GO:0030163);;	K03064|0|cam:101492658|K03064 26S proteasome regulatory subunit T4 | (RefSeq) 26S protease regulatory subunit 10B homolog A	26S protease regulatory subunit S10B-B-like protein [Morus notabilis]
Glyur000028s00003545	2.A.28.3.6	gnl|TC-DB|Q01E11	35	9e-32	Cysteine proteinase Cathepsin F (ISS) OS=Ostreococcus tauri GN=Ot02g05670 PE=4 SV=1	15.9152	13.7917	12.4411	6.68002	11.5708	12.2705	4.08025	3.88672	3.74858	2.94111	3.652	3.73015	Molecular Function: cysteine-type endopeptidase activity (GO:0004197);; Cellular Component: extracellular space (GO:0005615);; Cellular Component: lysosome (GO:0005764);; Molecular Function: 2-alkenal reductase [NAD(P)] activity (GO:0032440);; Biological Process: proteolysis involved in cellular protein catabolic process (GO:0051603);; Biological Process: oxidation-reduction process (GO:0055114);;	--	PREDICTED: zingipain-2 [Cicer arietinum]
Glyur000028s00003550	2.A.17.3.7	gnl|TC-DB|Q9M390	42	3e-92	Peptide transport-like protein OS=Arabidopsis thaliana GN=F24B22.100 PE=2 SV=1	0	0.084989	0.039654	0.065879	0.089367	0.036261	0	0.11768	0.0561035	0.0920437	0.12349	0.0513874	Molecular Function: transporter activity (GO:0005215);; Biological Process: oligopeptide transport (GO:0006857);; Cellular Component: integral component of membrane (GO:0016021);;	K14638|0|cam:101515245|K14638 solute carrier family 15 (peptide/histidine transporter), member 3/4 | (RefSeq) protein NRT1/ PTR FAMILY 8.1-like	PREDICTED: protein NRT1/ PTR FAMILY 8.1-like [Cicer arietinum]
Glyur000028s00003552	2.A.7.4.1	gnl|TC-DB|O24091	35	1e-47	MTN21 GENE - Medicago truncatula (Barrel medic).	6.11102	7.33216	19.1564	43.8917	50.7898	44.027	2.83006	3.05869	4.33317	5.48838	5.6946	5.49272	Cellular Component: plasma membrane (GO:0005886);; Cellular Component: integral component of membrane (GO:0016021);; Molecular Function: transmembrane transporter activity (GO:0022857);; Biological Process: transmembrane transport (GO:0055085);;	--	PREDICTED: protein WALLS ARE THIN 1 [Cicer arietinum]
Glyur000028s00003563	9.B.247.1.8	gnl|TC-DB|A0C6L4	34	2e-55	Uncharacterized protein OS=Paramecium tetraurelia GN=GSPATT00035560001 PE=3 SV=1	0.027753	0.10106	0.008613	0.106226	0.207001	0.301894	0.0394936	0.138893	0.0123727	0.145646	0.271427	0.380612	Molecular Function: microtubule motor activity (GO:0003777);; Molecular Function: ATP binding (GO:0005524);; Cellular Component: kinesin complex (GO:0005871);; Biological Process: microtubule-based movement (GO:0007018);; Molecular Function: microtubule binding (GO:0008017);; Molecular Function: ATPase activity (GO:0016887);;	K11498|0|gmx:100785448|K11498 centromeric protein E | (RefSeq) kinesin-like protein NACK1	PREDICTED: kinesin-like protein KIN-7F [Lupinus angustifolius]
Glyur000028s00003565	1.A.87.2.6	gnl|TC-DB|O22476	35	1e-42	Protein BRASSINOSTEROID INSENSITIVE 1 OS=Arabidopsis thaliana OX=3702 GN=BRI1 PE=1 SV=1	0	0.080366	0.339674	0.036948	0.289031	0.180865	0	0.11152	0.421882	0.0523435	0.366287	0.239844	Molecular Function: protein kinase activity (GO:0004672);; Molecular Function: ATP binding (GO:0005524);; Biological Process: protein phosphorylation (GO:0006468);; Cellular Component: integral component of membrane (GO:0016021);;	--	LRR receptor-like kinase resistance protein [Trifolium pratense]
Glyur000029s00003581	3.A.2.1.10	gnl|TC-DB|BAK19947	44	6e-70	ApH+ATPase gamma subunit [Aphanothece halophytica]	13.369	10.3595	7.75373	17.7016	11.1001	12.3229	3.84489	3.50583	3.1299	4.22509	3.59695	3.73584	Cellular Component: chloroplast (GO:0009507);; Biological Process: ATP synthesis coupled proton transport (GO:0015986);; Cellular Component: proton-transporting ATP synthase complex, catalytic core F(1) (GO:0045261);; Molecular Function: proton-transporting ATP synthase activity, rotational mechanism (GO:0046933);; Molecular Function: proton-transporting ATPase activity, rotational mechanism (GO:…	K02115|0|cam:101488642|K02115 F-type H+-transporting ATPase subunit gamma | (RefSeq) ATP synthase gamma chain, chloroplastic-like	hypothetical protein TSUD_130230 [Trifolium subterraneum]
Glyur000029s00003590	9.B.106.3.1	gnl|TC-DB|M5BEH1	38	5e-40	Salt overly sensitive 2 OS=Arabidopsis thaliana GN=sos2 PE=4 SV=1	16.8542	22.9612	19.8133	6.81442	33.3591	29.2477	4.15819	4.58263	4.37944	2.96614	5.10262	4.91875	Molecular Function: calmodulin-dependent protein kinase activity (GO:0004683);; Molecular Function: calcium ion binding (GO:0005509);; Molecular Function: calmodulin binding (GO:0005516);; Molecular Function: ATP binding (GO:0005524);; Cellular Component: nucleus (GO:0005634);; Cellular Component: cytoplasm (GO:0005737);; Biological Process: abscisic acid-activated signaling pathway (GO:0009738);…	--	PREDICTED: calcium-dependent protein kinase 2-like [Glycine max]
Glyur000029s00003604	3.A.16.1.4	gnl|TC-DB|Q9Y4L1	26	3e-72	Hypoxia up-regulated protein 1 OS=Homo sapiens OX=9606 GN=HYOU1 PE=1 SV=1	13.4338	12.4541	12.3692	2.29956	10.7381	8.89708	3.85138	3.74997	3.74084	1.72227	3.55313	3.307	Molecular Function: ATP binding (GO:0005524);;	K09489|0|gmx:100808218|K09489 heat shock 70kDa protein 4 | (RefSeq) heat shock 70 kDa protein 16-like	PREDICTED: heat shock 70 kDa protein 16-like [Lupinus angustifolius]
Glyur000029s00003615	3.A.31.1.1	gnl|TC-DB|Q12483	34	3e-30	Vacuolar-sorting protein SNF8 OS=Saccharomyces cerevisiae (strain ATCC 204508 / S288c) OX=559292 GN=SNF8 PE=1 SV=1	11.793	11.6201	8.27846	6.68155	5.85155	7.06446	3.67729	3.65765	3.21389	2.9414	2.77643	3.01158	Cellular Component: ESCRT II complex (GO:0000814);; Biological Process: protein transport to vacuole involved in ubiquitin-dependent protein catabolic process via the multivesicular body sorting pathway (GO:0043328);;	K12188|1.96648e-171|aip:107625162|K12188 ESCRT-II complex subunit VPS22 | (RefSeq) vacuolar protein sorting-associated protein 22 homolog 1	vacuolar protein sorting-associated protein 22 homolog 1 [Arachis duranensis]
Glyur000029s00003621	9.B.257.3.1	gnl|TC-DB|XP_015973699.1	57	6e-52	uncharacterized protein LOC107496887 [Arachis duranensis]	0	0	0.037732	0	0.077605	0.02484	0	0	0.0534339	0	0.107828	0.0353987	--	--	hypothetical protein TSUD_130790 [Trifolium subterraneum]
Glyur000029s00003629	1.I.1.1.3	gnl|TC-DB|O00571	32	8e-48	ATP-dependent RNA helicase DDX3X OS=Homo sapiens GN=DDX3X PE=1 SV=3	16.4241	15.7864	14.5716	2.61389	17.3681	15.1507	4.12301	4.06922	3.96084	1.85355	4.19913	4.01352	Molecular Function: nucleic acid binding (GO:0003676);; Molecular Function: ATP-dependent RNA helicase activity (GO:0004004);; Molecular Function: ATP binding (GO:0005524);; Biological Process: translational initiation (GO:0006413);; Biological Process: chromosome segregation (GO:0007059);; Biological Process: regulation of gene expression (GO:0010468);; Biological Process: RNA secondary structur…	K13181|0|vra:106776283|K13181 ATP-dependent RNA helicase DDX27 [EC:3.6.4.13] | (RefSeq) DEAD-box ATP-dependent RNA helicase 28	DEAD-box ATP-dependent RNA helicase 28 [Vigna radiata var. radiata]
Glyur000029s00003634	3.A.9.1.2	gnl|TC-DB|Q8VY88	74	2e-57	Protein LHCP TRANSLOCATION DEFECT OS=Arabidopsis thaliana GN=LTD PE=1 SV=1	82.1818	42.206	56.0283	3.83353	2.56049	3.75859	6.3782	5.43316	5.83361	2.27308	1.83207	2.25054	Biological Process: intracellular protein transport (GO:0006886);; Cellular Component: chloroplast stroma (GO:0009570);; Cellular Component: chloroplast envelope (GO:0009941);; Biological Process: granum assembly (GO:0090391);;	--	protein LHCP TRANSLOCATION DEFECT [Vigna radiata var. radiata]
Glyur000029s00003638	2.A.7.9.6	gnl|TC-DB|Q94B38	65	1e-141	Glucose-6-phosphate/phosphate translocator 2, chloroplastic OS=Arabidopsis thaliana GN=GPT2 PE=2 SV=2	11.4574	15.1363	16.9786	36.4451	40.7814	37.6051	3.63894	4.01224	4.16821	5.2267	5.38479	5.27072	Molecular Function: transporter activity (GO:0005215);; Cellular Component: integral component of membrane (GO:0016021);; Biological Process: carbohydrate transmembrane transport (GO:0034219);;	K15283|0|cam:101501285|K15283 solute carrier family 35, member E1 | (RefSeq) TRPT; glucose-6-phosphate/phosphate translocator 1, chloroplastic-like	PREDICTED: glucose-6-phosphate/phosphate translocator 1, chloroplastic-like [Cicer arietinum]
Glyur000029s00003675	1.I.1.1.3	gnl|TC-DB|P06493	34	1e-37	Cyclin-dependent kinase 1 OS=Homo sapiens GN=CDK1 PE=1 SV=3	13.0124	9.36101	11.6744	1.19619	8.70822	9.74032	3.80863	3.37309	3.66384	1.13501	3.27921	3.42496	Biological Process: MAPK cascade (GO:0000165);; Molecular Function: MAP kinase activity (GO:0004707);; Molecular Function: ATP binding (GO:0005524);; Cellular Component: intracellular (GO:0005622);;	--	PREDICTED: mitogen-activated protein kinase 20 isoform X1 [Glycine max]
Glyur000030s00002284	1.B.47.1.1	gnl|TC-DB|Q4LDF9	78	1e-137	Outer envelope protein - Pisum sativum (Garden pea).	46.7147	52.0033	40.3366	30.4685	33.2191	33.5081	5.57636	5.72801	5.36935	4.97584	5.09673	5.10886	Molecular Function: ion channel activity (GO:0005216);; Cellular Component: mitochondrion (GO:0005739);; Biological Process: cation transport (GO:0006812);; Cellular Component: chloroplast inner membrane (GO:0009706);; Molecular Function: porin activity (GO:0015288);; Cellular Component: integral component of chloroplast outer membrane (GO:0031359);; Biological Process: ion transmembrane transpor…	--	hypothetical protein KK1_025973, partial [Cajanus cajan]
Glyur000030s00002301	2.A.49.3.2	gnl|TC-DB|Q9XF71	40	1e-161	CLC-NT2 PROTEIN - Nicotiana tabacum (Common tobacco).	0.53474	0.225307	0.506789	0	0	0.01527	0.617994	0.293143	0.591477	0	0	0.0218634	Molecular Function: voltage-gated chloride channel activity (GO:0005247);; Biological Process: chloride transport (GO:0006821);; Cellular Component: integral component of membrane (GO:0016021);; Biological Process: regulation of anion transmembrane transport (GO:1903959);;	K05016|0|cam:101499065|K05016 chloride channel 7 | (RefSeq) chloride channel protein CLC-c	chloride channel protein CLC-c-like [Trifolium pratense]
Glyur000030s00002313	2.A.17.3.7	gnl|TC-DB|Q9M390	31	1e-70	Peptide transport-like protein OS=Arabidopsis thaliana GN=F24B22.100 PE=2 SV=1	0.088713	0.349998	1.13008	0	0.821968	0.260961	0.122624	0.432957	1.09091	0	0.865498	0.334524	Molecular Function: transporter activity (GO:0005215);; Biological Process: transport (GO:0006810);; Cellular Component: integral component of membrane (GO:0016021);;	--	hypothetical protein VIGAN_01551700 [Vigna angularis var. angularis]
Glyur000030s00002344	1.A.87.2.6	gnl|TC-DB|O22476	34	4e-30	Protein BRASSINOSTEROID INSENSITIVE 1 OS=Arabidopsis thaliana OX=3702 GN=BRI1 PE=1 SV=1	53.3927	68.6762	53.8863	0.177988	0.768701	0.712922	5.76534	6.12259	5.77837	0.236325	0.82269	0.776459	Molecular Function: protein serine/threonine kinase activity (GO:0004674);; Molecular Function: non-membrane spanning protein tyrosine kinase activity (GO:0004715);; Molecular Function: ATP binding (GO:0005524);; Cellular Component: integral component of membrane (GO:0016021);; Biological Process: peptidyl-tyrosine phosphorylation (GO:0018108);;	--	Putative leucine-rich repeat receptor-like protein kinase [Glycine soja]
Glyur000030s00002346	2.A.36.1.5	gnl|TC-DB|Q93YH1	55	1e-106	Na+/H+ antiporter, isoform 2 - Lycopersicon esculentum (Tomato).	0	0	0.036788	0.032341	0.632169	0.253083	0	0	0.0521209	0.0459196	0.70679	0.325482	Biological Process: sodium ion transport (GO:0006814);; Molecular Function: solute:proton antiporter activity (GO:0015299);; Cellular Component: membrane (GO:0016020);; Biological Process: biological regulation (GO:0065007);; Biological Process: inorganic cation transmembrane transport (GO:0098662);;	K14724|4.89118e-155|gmx:100790830|K14724 solute carrier family 9 (sodium/hydrogen exchanger), member 8 | (RefSeq) sodium/hydrogen exchanger 6	Sodium/hydrogen exchanger 6 [Glycine soja]
Glyur000030s00002358	8.A.82.2.3	gnl|TC-DB|M5BF43	60	1e-68	Salt overly sensitive 3 OS=Arabidopsis thaliana GN=sos3 PE=4 SV=1	21.1074	18.7174	17.7502	5.30272	9.77825	9.45575	4.46646	4.3014	4.22883	2.65597	3.43005	3.38622	Molecular Function: calcium ion binding (GO:0005509);;	K06268|2.86268e-144|vra:106768682|K06268 serine/threonine-protein phosphatase 2B regulatory subunit | (RefSeq) calcineurin B-like protein 3	calcineurin B-like protein 3 [Vigna radiata var. radiata]
Glyur000031s00004376	1.A.87.4.2	gnl|TC-DB|K4BVX1	37	5e-47	Uncharacterized protein OS=Solanum lycopersicum GN=Solyc04g082440.2 PE=4 SV=1	1.59447	2.18059	1.68699	0.98227	0.693473	0.434892	1.37544	1.66929	1.42599	0.987153	0.759985	0.520942	Molecular Function: ligase activity (GO:0016874);;	--	Beta-catenin [Trema orientalis]
Glyur000031s00004402	1.I.1.1.3	gnl|TC-DB|P14635	39	1e-40	G2/mitotic-specific cyclin-B1 OS=Homo sapiens GN=CCNB1 PE=1 SV=1	0.114743	0.327131	0.436281	0.094803	0.058763	0.148628	0.156711	0.408311	0.522338	0.130671	0.0823797	0.199912	--	K06627|1.80682e-156|cam:101511245|K06627 cyclin A | (RefSeq) putative cyclin-A3-1	PREDICTED: putative cyclin-A3-1 [Cicer arietinum]
Glyur000031s00004404	1.I.1.1.3	gnl|TC-DB|P14635	37	6e-42	G2/mitotic-specific cyclin-B1 OS=Homo sapiens GN=CCNB1 PE=1 SV=1	0	0.434664	1.15537	0.226832	0.277464	0.452529	0	0.520713	1.10794	0.294938	0.353283	0.538567	Cellular Component: nucleus (GO:0005634);;	K06627|4.53422e-169|gmx:100787417|K06627 cyclin A | (RefSeq) putative cyclin-A3-1	PREDICTED: putative cyclin-A3-1 [Glycine max]
Glyur000031s00004416	1.A.87.2.6	gnl|TC-DB|O22476	36	2e-52	Protein BRASSINOSTEROID INSENSITIVE 1 OS=Arabidopsis thaliana OX=3702 GN=BRI1 PE=1 SV=1	1.86261	6.40904	2.10166	0.058671	0.620943	0.346285	1.51733	2.88929	1.63304	0.0822543	0.696833	0.428984	Molecular Function: protein serine/threonine kinase activity (GO:0004674);; Molecular Function: ATP binding (GO:0005524);; Cellular Component: plasma membrane (GO:0005886);; Biological Process: protein phosphorylation (GO:0006468);; Cellular Component: integral component of membrane (GO:0016021);; Biological Process: recognition of pollen (GO:0048544);;	--	hypothetical protein PHAVU_009G068100g [Phaseolus vulgaris]
Glyur000031s00004424	2.A.28.3.6	gnl|TC-DB|Q01E11	38	1e-37	Cysteine proteinase Cathepsin F (ISS) OS=Ostreococcus tauri GN=Ot02g05670 PE=4 SV=1	18.1465	22.0438	51.0683	28.1177	43.7537	42.2089	4.25901	4.52631	5.70233	4.86383	5.48394	5.43326	Molecular Function: cysteine-type endopeptidase activity (GO:0004197);; Cellular Component: extracellular space (GO:0005615);; Cellular Component: lysosome (GO:0005764);; Cellular Component: integral component of membrane (GO:0016021);; Molecular Function: 2-alkenal reductase [NAD(P)] activity (GO:0032440);; Biological Process: proteolysis involved in cellular protein catabolic process (GO:005160…	--	papain family cysteine protease [Medicago truncatula]
Glyur000031s00004427	1.A.87.2.6	gnl|TC-DB|O22476	27	2e-42	Protein BRASSINOSTEROID INSENSITIVE 1 OS=Arabidopsis thaliana OX=3702 GN=BRI1 PE=1 SV=1	0.269534	0.647604	2.65374	6.13619	7.83635	7.32736	0.344299	0.72037	1.86938	2.83515	3.14345	3.05786	Molecular Function: protein kinase activity (GO:0004672);; Molecular Function: ATP binding (GO:0005524);; Biological Process: protein phosphorylation (GO:0006468);; Cellular Component: integral component of membrane (GO:0016021);;	--	PREDICTED: probable inactive receptor kinase At5g67200 [Cicer arietinum]
Glyur000032s00003856	2.A.1.1.97	gnl|TC-DB|O04036	40	1e-40	Sugar transporter ERD6 OS=Arabidopsis thaliana GN=ERD6 PE=1 SV=3	3.11103	2.60743	2.85508	0.12114	0.704996	1.00615	2.0395	1.85097	1.94676	0.164966	0.769768	1.00443	Molecular Function: sugar:proton symporter activity (GO:0005351);; Molecular Function: glucose transmembrane transporter activity (GO:0005355);; Cellular Component: integral component of plasma membrane (GO:0005887);; Biological Process: hexose transmembrane transport (GO:0035428);; Biological Process: glucose import (GO:0046323);;	K08145|2.80693e-102|gmx:100775487|K08145 MFS transporter, SP family, solute carrier family 2 (facilitated glucose transporter), member 8 | (RefSeq) sugar transporter ERD6-like 16	Sugar transporter ERD6-like 16 [Cajanus cajan]
Glyur000032s00003861	3.A.20.1.1	gnl|TC-DB|O43933	43	1e-91	Peroxisome biogenesis factor 1 OS=Homo sapiens GN=PEX1 PE=1 SV=1	8.32672	9.53995	7.744	1.74062	7.02755	6.00052	3.22137	3.3978	3.12829	1.4545	3.00496	2.80746	Molecular Function: ATP binding (GO:0005524);; Cellular Component: peroxisomal membrane (GO:0005778);; Biological Process: fatty acid beta-oxidation (GO:0006635);; Biological Process: protein import into peroxisome matrix (GO:0016558);; Molecular Function: ATPase activity, coupled (GO:0042623);;	K13338|0|gmx:100803882|K13338 peroxin-1 | (RefSeq) peroxisome biogenesis protein 1	PREDICTED: peroxisome biogenesis protein 1 isoform X1 [Glycine max]
Glyur000032s00003874	2.A.5.1.17	gnl|TC-DB|A3KC69	69	1e-132	Iron transporter protein IRT1 OS=Nicotiana tabacum OX=4097 GN=IRT1 PE=2 SV=1	0	0.042562	0	0.451864	0	0.370813	0	0.0601332	0	0.537906	0	0.455032	Molecular Function: zinc ion transmembrane transporter activity (GO:0005385);; Cellular Component: plasma membrane (GO:0005886);; Cellular Component: integral component of membrane (GO:0016021);; Biological Process: zinc II ion transmembrane transport (GO:0071577);;	K14709|0|vra:106765643|K14709 solute carrier family 39 (zinc transporter), member 1/2/3 | (RefSeq) fe(2+) transport protein 1-like	fe(2+) transport protein 1-like [Vigna radiata var. radiata]
Glyur000032s00003879	1.I.2.1.1	gnl|TC-DB|Q9FZ86	43	5e-23	At1g18650 OS=Arabidopsis thaliana GN=F25I16.1 PE=2 SV=1	0.31946	2.25984	3.87218	47.0286	28.8817	29.9775	0.399948	1.7048	2.28457	5.58582	4.90119	4.95315	Molecular Function: hydrolase activity, hydrolyzing O-glycosyl compounds (GO:0004553);; Biological Process: carbohydrate metabolic process (GO:0005975);;	--	glucan endo-1,3-beta-glucosidase-like protein [Trifolium pratense]
Glyur000032s00003888	1.F.2.1.3	gnl|TC-DB|F4I4B6	31	4e-88	Exocyst complex component EXO84A OS=Arabidopsis thaliana GN=EXO84A PE=3 SV=1	7.28661	7.80427	6.53925	2.17668	7.07625	5.30553	3.05078	3.1382	2.91442	1.66752	3.01369	2.65662	Cellular Component: exocyst (GO:0000145);; Biological Process: exocyst assembly (GO:0001927);; Biological Process: exocyst localization (GO:0051601);;	K19986|0|cam:101505042|K19986 exocyst complex component 8 | (RefSeq) exocyst complex component EXO84C	exocyst complex component EXO84C [Cajanus cajan]
Glyur000032s00003890	2.A.1.9.3	gnl|TC-DB|Q43650	49	1e-133	INORGANIC PHOSPHATE TRANSPORTER 1 - Solanum tuberosum (Potato).	50.3974	42.237	29.9642	9.56886	12.8598	13.3079	5.68362	5.4342	4.95253	3.40175	3.79283	3.83874	Cellular Component: integral component of plasma membrane (GO:0005887);; Molecular Function: substrate-specific transmembrane transporter activity (GO:0022891);; Biological Process: transmembrane transport (GO:0055085);;	K08176|0|mtr:MTR_4g083960|K08176 MFS transporter, PHS family, inorganic phosphate transporter | (RefSeq) phosphate transporter	hypothetical protein TSUD_94820 [Trifolium subterraneum]
Glyur000032s00003892	2.A.1.9.3	gnl|TC-DB|Q43650	82	9e-35	INORGANIC PHOSPHATE TRANSPORTER 1 - Solanum tuberosum (Potato).	0.135205	0.059937	0.173024	0.016082	0.084437	0.097558	0.182953	0.0839785	0.230233	0.0230168	0.116946	0.134297	Cellular Component: integral component of plasma membrane (GO:0005887);; Molecular Function: substrate-specific transmembrane transporter activity (GO:0022891);; Biological Process: transmembrane transport (GO:0055085);;	K08176|3.64259e-50|mtr:MTR_4g083960|K08176 MFS transporter, PHS family, inorganic phosphate transporter | (RefSeq) phosphate transporter	phosphate transporter [Medicago truncatula]
Glyur000032s00003935	2.A.53.1.6	gnl|TC-DB|Q9MAX3	49	1e-124	Sulfate transporter 1.2 - Arabidopsis thaliana (Mouse-ear cress).	1.94713	1.07569	1.19464	0.31666	0.30001	0.368032	1.55931	1.05359	1.13399	0.396883	0.378523	0.452102	Cellular Component: integral component of plasma membrane (GO:0005887);; Molecular Function: secondary active sulfate transmembrane transporter activity (GO:0008271);; Biological Process: sulfate transmembrane transport (GO:1902358);;	K17471|0|cam:101491059|K17471 sulfate transporter 3 | (RefSeq) probable sulfate transporter 3.3	PREDICTED: probable sulfate transporter 3.3 isoform X1 [Cicer arietinum]
Glyur000033s00008626	8.A.5.1.3	gnl|TC-DB|P63144	48	8e-92	Voltage-gated potassium channel subunit beta-1 - Rattus norvegicus (Rat).	28.8279	29.2076	33.2505	42.6338	22.7159	27.9525	4.89859	4.91684	5.09805	5.44737	4.56778	4.85562	Molecular Function: aryl-alcohol dehydrogenase (NADP+) activity (GO:0047681);; Biological Process: oxidation-reduction process (GO:0055114);;	--	PREDICTED: probable voltage-gated potassium channel subunit beta [Cicer arietinum]
Glyur000033s00008638	1.A.87.2.6	gnl|TC-DB|O22476	31	1e-133	Protein BRASSINOSTEROID INSENSITIVE 1 OS=Arabidopsis thaliana OX=3702 GN=BRI1 PE=1 SV=1	1.65804	1.34841	1.94424	6.34313	15.7759	14.7847	1.41036	1.23169	1.5579	2.8764	4.06832	3.98046	Molecular Function: protein kinase activity (GO:0004672);; Molecular Function: ATP binding (GO:0005524);; Biological Process: protein phosphorylation (GO:0006468);; Cellular Component: integral component of membrane (GO:0016021);;	--	PREDICTED: probable leucine-rich repeat receptor-like protein kinase At2g33170 [Cicer arietinum]
Glyur000033s00008644	2.A.106.1.7	gnl|TC-DB|Q9T0H9	69	1e-114	Protein PAM71-homologue, chloroplastic OS=Arabidopsis thaliana GN=PAM71-HL PE=1 SV=2	27.2228	15.1414	19.2088	3.37366	3.79709	4.26228	4.81879	4.01269	4.33691	2.12884	2.26216	2.39569	Cellular Component: integral component of membrane (GO:0016021);;	--	protein PAM71-homolog, chloroplastic [Cajanus cajan]
Glyur000033s00008657	1.A.33.1.1	gnl|TC-DB|P22953	94	7e-36	HEAT SHOCK COGNATE 70 KDA PROTEIN 1 (HSC70.1) - Arabidopsis thaliana (Mouse-ear cress).	99.7818	121.29	88.282	766.166	786.213	633.98	6.65509	6.93417	6.4803	9.5834	9.62061	9.31057	Molecular Function: ATP binding (GO:0005524);; Cellular Component: integral component of membrane (GO:0016021);;	K03283|2.64557e-45|egr:104430869|K03283 heat shock 70kDa protein 1/8 | (RefSeq) heat shock 70 kDa protein cognate 1-like	Heat shock cognate 70 kDa [Gossypium arboreum]
Glyur000034s00002899	2.A.17.3.16	gnl|TC-DB|Q8H157	37	5e-79	Nitrate transporter 1.2 OS=Arabidopsis thaliana GN=NRT1.2 PE=1 SV=1	1.36266	1.02427	2.91977	2.00593	5.26434	5.3025	1.24041	1.0174	1.97077	1.58781	2.64716	2.65592	Molecular Function: transporter activity (GO:0005215);; Biological Process: transport (GO:0006810);; Cellular Component: integral component of membrane (GO:0016021);;	K14638|0|cam:101504253|K14638 solute carrier family 15 (peptide/histidine transporter), member 3/4 | (RefSeq) protein NRT1/ PTR FAMILY 4.5-like	PREDICTED: protein NRT1/ PTR FAMILY 4.5-like [Cicer arietinum]
Glyur000034s00002917	8.A.32.1.4	gnl|TC-DB|P20142	43	5e-52	Gastricsin OS=Homo sapiens OX=9606 GN=PGC PE=1 SV=1	188.807	143.787	117.807	121.919	124.865	132.603	7.56839	7.17779	6.89247	6.94156	6.97573	7.06181	Molecular Function: aspartic-type endopeptidase activity (GO:0004190);; Biological Process: proteolysis (GO:0006508);; Biological Process: lipid metabolic process (GO:0006629);; Cellular Component: integral component of membrane (GO:0016021);; Biological Process: protein catabolic process (GO:0030163);;	K08245|0|gmx:547993|K08245 phytepsin [EC:3.4.23.40] | (RefSeq) SOYAP5; aspartic proteinase	aspartic proteinase-like [Cajanus cajan]
Glyur000034s00002925	1.I.2.1.1	gnl|TC-DB|F4I0Z2	80	1e-37	Carbohydrate-binding X8 domain-containing protein OS=Arabidopsis thaliana GN=At1g09460 PE=4 SV=1	2.01622	2.24967	3.68659	20.8895	30.9974	27.228	1.59274	1.70029	2.22854	4.45217	4.99988	4.81906	Molecular Function: hydrolase activity, hydrolyzing O-glycosyl compounds (GO:0004553);; Biological Process: carbohydrate metabolic process (GO:0005975);; Molecular Function: polysaccharide binding (GO:0030247);; Cellular Component: anchored component of plasma membrane (GO:0046658);;	--	hypothetical protein TSUD_35230 [Trifolium subterraneum]
Glyur000034s00002928	1.A.87.2.6	gnl|TC-DB|O22476	41	7e-57	Protein BRASSINOSTEROID INSENSITIVE 1 OS=Arabidopsis thaliana OX=3702 GN=BRI1 PE=1 SV=1	11.4559	12.4555	14.2067	4.47936	7.79775	7.51302	3.63875	3.75012	3.92663	2.45401	3.13713	3.08967	Molecular Function: protein serine/threonine kinase activity (GO:0004674);; Molecular Function: ATP binding (GO:0005524);; Biological Process: protein phosphorylation (GO:0006468);; Cellular Component: integral component of membrane (GO:0016021);;	--	probable receptor-like protein kinase At5g18500 [Vigna radiata var. radiata]
Glyur000034s00002931	1.I.1.1.3	gnl|TC-DB|P06493	33	1e-37	Cyclin-dependent kinase 1 OS=Homo sapiens GN=CDK1 PE=1 SV=3	99.6534	108.485	83.6138	48.7242	69.8835	67.2858	6.65325	6.77459	6.40282	5.63588	6.14738	6.09351	Molecular Function: protein serine/threonine kinase activity (GO:0004674);; Molecular Function: ATP binding (GO:0005524);; Biological Process: protein phosphorylation (GO:0006468);;	--	PREDICTED: glycogen synthase kinase-3 homolog MsK-1 [Cicer arietinum]
Glyur000034s00002940	2.A.7.4.1	gnl|TC-DB|O24091	38	4e-57	MTN21 GENE - Medicago truncatula (Barrel medic).	42.8451	48.7074	54.0401	79.0622	57.5394	61.7952	5.45434	5.63539	5.78241	6.32305	5.87133	5.97258	Cellular Component: plasma membrane (GO:0005886);; Cellular Component: integral component of membrane (GO:0016021);; Molecular Function: transmembrane transporter activity (GO:0022857);; Biological Process: transmembrane transport (GO:0055085);;	--	PREDICTED: WAT1-related protein At1g09380-like [Glycine max]
Glyur000034s00002988	1.I.1.1.3	gnl|TC-DB|O60684	56	1e-154	Importin subunit alpha-7 OS=Homo sapiens GN=KPNA6 PE=1 SV=1	27.1098	25.236	20.0212	45.1549	41.2446	42.3046	4.813	4.71348	4.39378	5.52841	5.4007	5.43645	Cellular Component: nuclear pore (GO:0005643);; Cellular Component: nucleoplasm (GO:0005654);; Cellular Component: cytosol (GO:0005829);; Biological Process: NLS-bearing protein import into nucleus (GO:0006607);; Molecular Function: nuclear localization sequence binding (GO:0008139);; Molecular Function: protein transporter activity (GO:0008565);;	--	importin subunit alpha-2-like [Cajanus cajan]
Glyur000035s00004957	1.A.87.2.6	gnl|TC-DB|O22476	33	2e-44	Protein BRASSINOSTEROID INSENSITIVE 1 OS=Arabidopsis thaliana OX=3702 GN=BRI1 PE=1 SV=1	0.029932	0	0.023342	2.26017	0.580494	1.84542	0.0425491	0	0.0332884	1.70495	0.660376	1.50864	Molecular Function: protein serine/threonine kinase activity (GO:0004674);; Molecular Function: ATP binding (GO:0005524);; Biological Process: protein phosphorylation (GO:0006468);; Cellular Component: integral component of membrane (GO:0016021);;	K13429|0|cam:101510407|K13429 chitin elicitor receptor kinase 1 | (RefSeq) chitin elicitor receptor kinase 1-like	PREDICTED: chitin elicitor receptor kinase 1-like [Cicer arietinum]
Glyur000035s00004960	1.A.87.2.6	gnl|TC-DB|O22476	36	4e-47	Protein BRASSINOSTEROID INSENSITIVE 1 OS=Arabidopsis thaliana OX=3702 GN=BRI1 PE=1 SV=1	0.698253	0.791905	1.8927	8.02681	15.682	14.527	0.764051	0.841494	1.53242	3.17422	4.06022	3.95671	Molecular Function: protein kinase activity (GO:0004672);; Molecular Function: ATP binding (GO:0005524);; Cellular Component: plasma membrane (GO:0005886);; Biological Process: protein phosphorylation (GO:0006468);; Cellular Component: integral component of membrane (GO:0016021);;	--	PREDICTED: protein STRUBBELIG-RECEPTOR FAMILY 8-like [Glycine max]
Glyur000035s00004988	8.A.23.1.7	gnl|TC-DB|P11362	30	6e-32	Fibroblast growth factor receptor 1 OS=Homo sapiens GN=FGFR1 PE=1 SV=3	2.37804	2.1507	1.93307	1.00071	2.68623	2.40899	1.75619	1.65567	1.55241	1.00051	1.88215	1.76934	Biological Process: activation of MAPKK activity (GO:0000186);; Molecular Function: MAP kinase kinase kinase activity (GO:0004709);; Molecular Function: ATP binding (GO:0005524);; Cellular Component: intracellular (GO:0005622);;	--	hypothetical protein PHAVU_003G082800g [Phaseolus vulgaris]
Glyur000035s00004992	2.A.105.1.4	gnl|TC-DB|Q8L7H8	82	4e-48	Putative light induced protein OS=Arabidopsis thaliana GN=At4g14695 PE=2 SV=1	91.9782	110.664	107.406	74.4723	66.8272	70.2463	6.53882	6.80302	6.7603	6.23788	6.08379	6.15474	Cellular Component: mitochondrial inner membrane (GO:0005743);; Biological Process: mitochondrial pyruvate transport (GO:0006850);;	--	hypothetical protein PHAVU_006G144000g [Phaseolus vulgaris]
Glyur000035s00005006	3.A.31.1.1	gnl|TC-DB|P39940	34	9e-37	E3 ubiquitin-protein ligase RSP5 OS=Saccharomyces cerevisiae (strain ATCC 204508 / S288c) OX=559292 GN=RSP5 PE=1 SV=1	0.492459	0.699625	0.955818	0.293638	0.612357	0.747307	0.577691	0.765216	0.967772	0.371434	0.689171	0.805133	Molecular Function: ubiquitin-protein transferase activity (GO:0004842);; Cellular Component: nucleus (GO:0005634);; Cellular Component: cytoplasm (GO:0005737);; Biological Process: protein ubiquitination involved in ubiquitin-dependent protein catabolic process (GO:0042787);;	K10591|0|gmx:100789233|K10591 E3 ubiquitin-protein ligase NEDD4 [EC:2.3.2.26] | (RefSeq) E3 ubiquitin-protein ligase UPL5-like	E3 ubiquitin-protein ligase UPL5 [Cajanus cajan]
Glyur000035s00005009	2.A.47.1.6	gnl|TC-DB|Q8LG88	56	9e-90	2.A.47.1.6 Tonoplast dicarboxylate transporter	7.14417	7.30588	10.7703	0.20317	0.367053	0.558021	3.02577	3.05413	3.55707	0.266841	0.451069	0.639715	Molecular Function: transporter activity (GO:0005215);; Biological Process: sodium ion transport (GO:0006814);; Cellular Component: integral component of membrane (GO:0016021);; Biological Process: anion transmembrane transport (GO:0098656);;	K14445|5.28659e-125|mtr:MTR_2g026030|K14445 solute carrier family 13 (sodium-dependent dicarboxylate transporter), member 2/3/5 | (RefSeq) tonoplast dicarboxylate transporter	tonoplast dicarboxylate transporter [Medicago truncatula]
Glyur000035s00005013	5.B.2.2.2	gnl|TC-DB|Q0WRW8	28	2e-25	Cytochrome b561/ferric reductase transmembrane with DOMON related domain OS=Arabidopsis thaliana GN=At3g07575 PE=2 SV=1	170.209	470.632	332.035	229.768	334.002	306.551	7.41961	8.88152	8.37953	7.8503	8.38802	8.26468	Cellular Component: integral component of membrane (GO:0016021);; Biological Process: oxidation-reduction process (GO:0055114);;	--	PREDICTED: cytochrome b561 and DOMON domain-containing protein At4g17280-like [Cicer arietinum]
Glyur000035s00005015	1.A.87.4.2	gnl|TC-DB|K4BVX1	40	8e-45	Uncharacterized protein OS=Solanum lycopersicum GN=Solyc04g082440.2 PE=4 SV=1	21.3376	17.1462	15.7982	43.8139	18.5904	22.9685	4.4814	4.18159	4.07024	5.48588	4.29207	4.58307	Cellular Component: nucleus (GO:0005634);; Cellular Component: cytoplasm (GO:0005737);;	--	PREDICTED: U-box domain-containing protein 4-like isoform X1 [Vigna angularis]
Glyur000035s00005022	3.D.1.6.3	gnl|TC-DB|Q84W12	84	2e-45	At4g16450 - Arabidopsis thaliana (Mouse-ear cress).	54.1072	47.6151	52.4803	70.2903	46.8843	50.3835	5.78417	5.60333	5.74094	6.15563	5.58148	5.68323	Cellular Component: integral component of membrane (GO:0016021);; Biological Process: mitochondrial respiratory chain complex I assembly (GO:0032981);;	--	uncharacterized protein LOC100306111 [Glycine max]
Glyur000035s00005026	9.B.56.1.4	gnl|TC-DB|M4D8A9	54	2e-54	CASP-like protein OS=Brassica rapa subsp. pekinensis GN=Bra012719 PE=3 SV=1	4.18248	6.51741	7.52466	2.49862	11.9979	11.4099	2.37364	2.91024	3.09164	1.80679	3.70021	3.63342	Cellular Component: plasma membrane (GO:0005886);; Cellular Component: integral component of membrane (GO:0016021);;	--	PREDICTED: CASP-like protein 2B1 [Cicer arietinum]
Glyur000036s00004612	2.A.123.1.26	gnl|TC-DB|Q9FGQ2	55	1e-73	Bidirectional sugar transporter SWEET13 OS=Arabidopsis thaliana GN=SWEET13 PE=1 SV=1	296.161	242.335	196.105	3.05136	32.2563	25.5397	8.2151	7.9268	7.62282	2.01841	5.05555	4.73008	Cellular Component: plasma membrane (GO:0005886);; Cellular Component: integral component of membrane (GO:0016021);; Biological Process: carbohydrate transmembrane transport (GO:0034219);; Molecular Function: sugar transmembrane transporter activity (GO:0051119);;	K15382|1.1543e-151|gmx:100805676|K15382 solute carrier family 50 (sugar transporter) | (RefSeq) bidirectional sugar transporter SWEET14-like	sugar efflux transporter SWEET21 [Glycine max]
Glyur000036s00004615	2.A.123.1.6	gnl|TC-DB|Q6YZF3	60	5e-40	Bidirectional sugar transporter SWEET11 OS=Oryza sativa subsp. japonica GN=SWEET11 PE=1 SV=1	12.0687	9.5318	17.0266	0	0	0	3.70804	3.39668	4.17206	0	0	0	Cellular Component: plasma membrane (GO:0005886);; Cellular Component: integral component of membrane (GO:0016021);; Biological Process: carbohydrate transmembrane transport (GO:0034219);; Molecular Function: sugar transmembrane transporter activity (GO:0051119);;	K15382|2.99889e-98|gmx:100801430|K15382 solute carrier family 50 (sugar transporter) | (RefSeq) bidirectional sugar transporter N3	sugar efflux transporter SWEET20 [Glycine max]
Glyur000036s00004632	2.A.18.3.2	gnl|TC-DB|Q9XE48	27	3e-28	Proline transporter 1 - Lycopersicon esculentum (Tomato).	3.61966	4.45948	5.9478	4.89032	9.90127	7.24247	2.20779	2.44876	2.79656	2.55835	3.44642	3.04308	Biological Process: amino acid transmembrane transport (GO:0003333);; Cellular Component: plasma membrane (GO:0005886);; Molecular Function: amino acid transmembrane transporter activity (GO:0015171);; Cellular Component: integral component of membrane (GO:0016021);;	--	hypothetical protein TSUD_71710 [Trifolium subterraneum]
Glyur000036s00004656	1.R.1.1.1	gnl|TC-DB|P50570	37	8e-83	Dynamin-2 OS=Homo sapiens OX=9606 GN=DNM2 PE=1 SV=2	41.5998	58.6092	55.0573	31.4512	52.7179	50.4013	5.41278	5.89746	5.80883	5.0202	5.74733	5.68373	Molecular Function: GTPase activity (GO:0003924);; Molecular Function: protein binding (GO:0005515);; Molecular Function: GTP binding (GO:0005525);; Cellular Component: microtubule (GO:0005874);; Biological Process: cell cycle (GO:0007049);; Cellular Component: phragmoplast (GO:0009524);; Biological Process: cell division (GO:0051301);;	--	dynamin-related protein 5A [Arachis ipaensis]
Glyur000036s00004662	8.A.82.2.1	gnl|TC-DB|Q9FUQ7	52	6e-53	Calcineurin B-like protein 8 OS=Arabidopsis thaliana GN=CBL8 PE=1 SV=1	7.24255	6.60845	2.74861	0.831232	2.05701	1.72396	3.04309	2.9276	1.90635	0.872815	1.61212	1.4457	--	K06268|3.96533e-92|cam:101494192|K06268 serine/threonine-protein phosphatase 2B regulatory subunit | (RefSeq) calcineurin B-like protein 7	PREDICTED: calcineurin B-like protein 7 [Cicer arietinum]
Glyur000036s00004665	9.B.307.1.1	gnl|TC-DB|O67077	34	3e-64	ATP-dependent zinc metalloprotease FtsH OS=Aquifex aeolicus (strain VF5) OX=224324 GN=ftsH PE=1 SV=1	21.9414	11.9935	10.6468	3.63929	8.04262	7.62268	4.51988	3.69972	3.54187	2.2139	3.17674	3.10814	Molecular Function: ATP-dependent peptidase activity (GO:0004176);; Molecular Function: metalloendopeptidase activity (GO:0004222);; Molecular Function: ATP binding (GO:0005524);; Cellular Component: mitochondrion (GO:0005739);; Biological Process: proteolysis (GO:0006508);; Cellular Component: chloroplast envelope (GO:0009941);; Biological Process: chloroplast fission (GO:0010020);; Cellular Com…	--	ATP-dependent zinc metalloprotease FTSH 2, chloroplastic [Glycine soja]
Glyur000036s00004691	1.I.1.1.3	gnl|TC-DB|Q14974	38	1e-163	Importin subunit beta-1 OS=Homo sapiens GN=KPNB1 PE=1 SV=2	26.7613	27.2904	34.8104	46.4044	76.5536	71.6276	4.795	4.82224	5.16231	5.56695	6.27712	6.18245	Biological Process: obsolete protein import into nucleus, docking (GO:0000059);; Biological Process: protein import into nucleus, translocation (GO:0000060);; Cellular Component: cytoplasm (GO:0005737);; Biological Process: NLS-bearing protein import into nucleus (GO:0006607);; Biological Process: ribosomal protein import into nucleus (GO:0006610);; Molecular Function: nuclear localization sequen…	K14293|0|gmx:100818831|K14293 importin subunit beta-1 | (RefSeq) importin subunit beta-1	PREDICTED: importin subunit beta-1 [Glycine max]
Glyur000037s00002591	2.A.7.4.1	gnl|TC-DB|O24091	30	1e-38	MTN21 GENE - Medicago truncatula (Barrel medic).	50.3181	38.4327	39.8715	6.0594	6.9104	7.33523	5.68139	5.30132	5.35302	2.81955	2.98375	3.05922	Cellular Component: plasma membrane (GO:0005886);; Cellular Component: integral component of membrane (GO:0016021);; Molecular Function: transmembrane transporter activity (GO:0022857);; Biological Process: transmembrane transport (GO:0055085);;	--	PREDICTED: WAT1-related protein At4g19185-like [Cicer arietinum]
Glyur000037s00002613	2.A.69.2.7	gnl|TC-DB|V4S612	28	3e-45	Uncharacterized protein OS=Citrus clementina OX=85681 GN=CICLE_v10011730mg PE=4 SV=1	167.426	96.0131	116.68	6.96869	3.33801	3.05736	7.39597	6.60011	6.87873	2.99434	2.11703	2.02054	Cellular Component: integral component of membrane (GO:0016021);; Biological Process: transmembrane transport (GO:0055085);;	--	auxin efflux carrier family protein [Medicago truncatula]
Glyur000037s00002618	2.A.6.6.10	gnl|TC-DB|K1QI94	54	1e-120	3-hydroxy-3-methylglutaryl-coenzyme A reductase OS=Crassostrea gigas PE=3 SV=1	32.4137	57.486	47.6744	92.7938	193.021	173.278	5.06237	5.87002	5.60509	6.55142	7.60007	7.44525	Molecular Function: hydroxymethylglutaryl-CoA reductase (NADPH) activity (GO:0004420);; Cellular Component: peroxisomal membrane (GO:0005778);; Cellular Component: endoplasmic reticulum membrane (GO:0005789);; Biological Process: isoprenoid biosynthetic process (GO:0008299);; Biological Process: coenzyme A metabolic process (GO:0015936);; Cellular Component: integral component of membrane (GO:001…	K00021|0|cam:101506157|K00021 hydroxymethylglutaryl-CoA reductase (NADPH) [EC:1.1.1.34] | (RefSeq) 3-hydroxy-3-methylglutaryl-coenzyme A reductase 1-like	PREDICTED: 3-hydroxy-3-methylglutaryl-coenzyme A reductase 1-like [Cicer arietinum]
Glyur000037s00002622	1.A.25.3.1	gnl|TC-DB|Q7L1W4	29	1e-24	Leucine-rich repeat-containing protein 8D OS=Homo sapiens GN=LRRC8D PE=1 SV=1	16.1557	13.2388	12.2954	14.7975	62.424	56.3656	4.10061	3.83176	3.73285	3.98162	5.98696	5.84211	--	--	plant intracellular Ras-group-related LRR protein 4 [Vigna radiata var. radiata]
Glyur000037s00002624	2.A.29.4.6	gnl|TC-DB|Q9FMU6	47	9e-78	AT5g14040/MUA22_4 OS=Arabidopsis thaliana GN=PHT3;1 PE=2 SV=1	8.25871	4.99667	4.94347	0.278781	1.6199	1.51275	3.21081	2.58416	2.5713	0.354769	1.38951	1.32926	Molecular Function: structural constituent of ribosome (GO:0003735);; Biological Process: translation (GO:0006412);; Biological Process: transport (GO:0006810);; Cellular Component: integral component of membrane (GO:0016021);;	K15102|0|gmx:100788974|K15102 solute carrier family 25 (mitochondrial phosphate transporter), member 3 | (RefSeq) mitochondrial phosphate carrier protein 1, mitochondrial-like	hypothetical protein TSUD_223370 [Trifolium subterraneum]
Glyur000037s00002625	2.A.1.1.84	gnl|TC-DB|Q8LPQ8	46	1e-175	Monosaccharide-sensing protein 2 OS=Arabidopsis thaliana GN=MSSP2 PE=2 SV=2	19.1292	16.8256	19.3348	22.7449	61.7666	59.3318	4.33122	4.15587	4.34588	4.56955	5.97193	5.91485	Molecular Function: sugar:proton symporter activity (GO:0005351);; Molecular Function: glucose transmembrane transporter activity (GO:0005355);; Cellular Component: integral component of plasma membrane (GO:0005887);; Biological Process: proton transport (GO:0015992);; Biological Process: glucose import (GO:0046323);; Biological Process: glucose transmembrane transport (GO:1904659);;	--	PREDICTED: monosaccharide-sensing protein 2-like [Cicer arietinum]
Glyur000037s00002628	9.B.197.1.1	gnl|TC-DB|P93766	47	1e-115	Protein MLO OS=Hordeum vulgare GN=MLO PE=1 SV=1	20.8652	21.5423	22.1789	19.2085	24.5916	25.0587	4.45057	4.49456	4.53474	4.33689	4.6776	4.70369	Molecular Function: calmodulin binding (GO:0005516);; Cellular Component: plasma membrane (GO:0005886);; Biological Process: defense response (GO:0006952);; Biological Process: response to biotic stimulus (GO:0009607);; Cellular Component: integral component of membrane (GO:0016021);;	K08472|0|gmx:100790155|K08472 mlo protein | (RefSeq) MLO-like protein 10	PREDICTED: MLO-like protein 10 [Glycine max]
Glyur000037s00002632	2.A.69.2.7	gnl|TC-DB|V4S612	30	7e-39	Uncharacterized protein OS=Citrus clementina OX=85681 GN=CICLE_v10011730mg PE=4 SV=1	16.5157	26.4966	18.3222	1.29769	2.41553	2.43516	4.13058	4.78118	4.27219	1.20019	1.77211	1.78038	Cellular Component: integral component of membrane (GO:0016021);; Biological Process: transmembrane transport (GO:0055085);;	K07088|0|gmx:100792072|K07088 uncharacterized protein | (RefSeq) uncharacterized transporter YBR287W-like	PREDICTED: uncharacterized transporter YBR287W-like [Glycine max]
Glyur000037s00002641	2.A.18.7.3	gnl|TC-DB|Q10074	25	1e-23	Vacuolar amino acid transporter 3 OS=Schizosaccharomyces pombe (strain 972 / ATCC 24843) GN=avt3 PE=1 SV=1	9.18589	8.84163	5.64354	17.8352	15.0251	16.995	3.3485	3.2989	2.73195	4.23536	4.00226	4.16952	Biological Process: amino acid transmembrane transport (GO:0003333);; Molecular Function: amino acid transmembrane transporter activity (GO:0015171);; Cellular Component: integral component of membrane (GO:0016021);;	K14209|0|cam:101501025|K14209 solute carrier family 36 (proton-coupled amino acid transporter) | (RefSeq) proton-coupled amino acid transporter 4-like	PREDICTED: proton-coupled amino acid transporter 4-like [Cicer arietinum]
Glyur000037s00002662	1.A.87.2.6	gnl|TC-DB|O22476	40	1e-52	Protein BRASSINOSTEROID INSENSITIVE 1 OS=Arabidopsis thaliana OX=3702 GN=BRI1 PE=1 SV=1	0	0.902717	1.59109	2.53041	6.37968	5.80133	0	0.928061	1.37356	1.81984	2.88356	2.76582	Molecular Function: protein serine/threonine kinase activity (GO:0004674);; Molecular Function: ATP binding (GO:0005524);; Biological Process: protein phosphorylation (GO:0006468);;	K04733|0|cam:101495842|K04733 interleukin-1 receptor-associated kinase 4 [EC:2.7.11.1] | (RefSeq) probable serine/threonine-protein kinase Cx32, chloroplastic	PREDICTED: probable serine/threonine-protein kinase Cx32, chloroplastic [Cicer arietinum]
Glyur000037s00002667	8.A.52.1.2	gnl|TC-DB|H9IWC0	38	1e-47	Uncharacterized protein OS=Bombyx mori PE=4 SV=1	54.8983	60.6291	54.8882	28.6044	47.1523	41.1403	5.80473	5.94554	5.80447	4.88774	5.58953	5.39713	--	K04523|0|cam:101494652|K04523 ubiquilin | (RefSeq) ubiquitin domain-containing protein DSK2a-like	hypothetical protein TSUD_192350 [Trifolium subterraneum]
Glyur000037s00002679	2.A.66.1.54	gnl|TC-DB|Q84K71	44	2e-73	Protein DETOXIFICATION 44, chloroplastic OS=Arabidopsis thaliana OX=3702 GN=DTX44 PE=2 SV=1	0	0.041787	1.1044	0.027075	0.121371	0.010855	0	0.0590603	1.07341	0.0385415	0.165264	0.0155761	Biological Process: drug transmembrane transport (GO:0006855);; Molecular Function: drug transmembrane transporter activity (GO:0015238);; Cellular Component: membrane (GO:0016020);;	--	LOW QUALITY PROTEIN: protein DETOXIFICATION 45, chloroplastic [Arachis duranensis]
Glyur000038s00004441	1.A.87.2.2	gnl|TC-DB|Q2QQC1	35	1e-47	Protein kinase domain containing protein OS=Oryza sativa subsp. japonica GN=LOC_Os12g31560 PE=4 SV=1	0.018988	0	0.099631	1.63172	3.27623	2.85597	0.0271371	0	0.137019	1.39601	2.09634	1.9471	Molecular Function: protein serine/threonine kinase activity (GO:0004674);; Molecular Function: ATP binding (GO:0005524);; Biological Process: protein phosphorylation (GO:0006468);; Cellular Component: integral component of membrane (GO:0016021);;	--	Serine/Threonine-kinase CCR4-like protein [Medicago truncatula]
Glyur000038s00004445	3.D.1.8.1	gnl|TC-DB|F4K2G0	63	2e-62	Peptidyl-prolyl cis-trans isomerase OS=Arabidopsis thaliana GN=CYP20-2 PE=3 SV=1	85.3593	97.9938	100.124	65.5236	83.7949	77.1062	6.43228	6.62927	6.65998	6.05579	6.40591	6.28737	Biological Process: protein peptidyl-prolyl isomerization (GO:0000413);; Molecular Function: peptidyl-prolyl cis-trans isomerase activity (GO:0003755);; Biological Process: protein folding (GO:0006457);;	K01802|2.67238e-123|cam:101494484|K01802 peptidylprolyl isomerase [EC:5.2.1.8] | (RefSeq) peptidyl-prolyl cis-trans isomerase CYP20-1	unknown [Lotus japonicus]
Glyur000038s00004449	3.A.1.205.18	gnl|TC-DB|Q94A18	55	7e-66	ABC transporter G family member 29 OS=Arabidopsis thaliana GN=ABCG29 PE=2 SV=2	0.037037	0.127499	0.013243	0.680062	1.3245	0.950144	0.0524674	0.173126	0.0189802	0.748514	1.21692	0.963581	Molecular Function: ATP binding (GO:0005524);; Biological Process: transport (GO:0006810);; Cellular Component: integral component of membrane (GO:0016021);; Molecular Function: ATPase activity (GO:0016887);;	--	PREDICTED: ABC transporter G family member 31 [Cicer arietinum]
Glyur000038s00004480	8.A.98.1.8	gnl|TC-DB|P48349	74	1e-62	14-3-3-like protein GF14 lambda OS=Arabidopsis thaliana GN=GRF6 PE=1 SV=1	199.693	250.249	236.411	610.766	283.655	333.252	7.64884	7.97298	7.89124	9.25684	8.15307	8.38479	Molecular Function: protein domain specific binding (GO:0019904);;	K06630|7.27356e-108|aip:107606164|K06630 14-3-3 protein epsilon | (RefSeq) 14-3-3-like protein	14-3-3-like protein [Arachis duranensis]
Glyur000038s00004495	2.A.1.75.6	gnl|TC-DB|A8HMG5	35	5e-21	Predicted protein OS=Chlamydomonas reinhardtii GN=CHLREDRAFT_171950 PE=4 SV=1	1.65428	2.25188	2.12756	0.922141	0.973594	1.30966	1.40832	1.70127	1.64504	0.942714	0.980825	1.20768	Cellular Component: integral component of membrane (GO:0016021);;	--	protein NUCLEAR FUSION DEFECTIVE 4-like [Cajanus cajan]
Glyur000038s00004517	2.A.123.1.26	gnl|TC-DB|Q9FGQ2	52	4e-71	Bidirectional sugar transporter SWEET13 OS=Arabidopsis thaliana GN=SWEET13 PE=1 SV=1	0	0	0.033839	0.673644	1.80222	1.27123	0	0	0.0480115	0.742993	1.48657	1.18348	Cellular Component: plasma membrane (GO:0005886);; Cellular Component: integral component of membrane (GO:0016021);; Biological Process: carbohydrate transmembrane transport (GO:0034219);; Molecular Function: sugar transmembrane transporter activity (GO:0051119);;	K15382|6.86562e-135|pvu:PHAVU_009G162700g|K15382 solute carrier family 50 (sugar transporter) | (RefSeq) hypothetical protein	PREDICTED: bidirectional sugar transporter SWEET10-like [Vigna angularis]
Glyur000039s00004196	3.A.1.121.8	gnl|TC-DB|Q8NE71	46	1e-142	ATP-binding cassette sub-family F member 1 OS=Homo sapiens OX=9606 GN=ABCF1 PE=1 SV=2	18.6073	17.6693	16.8245	10.6128	30.0193	28.5935	4.29332	4.2226	4.15579	3.53764	4.95509	4.88721	Molecular Function: ATP binding (GO:0005524);; Molecular Function: ATPase-coupled organic phosphonate transmembrane transporter activity (GO:0015416);; Biological Process: organic phosphonate transport (GO:0015716);; Biological Process: organophosphate ester transport (GO:0015748);;	K06184|0|vra:106776029|K06184 ATP-binding cassette, subfamily F, member 1 | (RefSeq) ABC transporter F family member 4	ABC transporter F family member 4 [Cajanus cajan]
Glyur000039s00004206	1.A.87.2.6	gnl|TC-DB|O22476	29	7e-37	Protein BRASSINOSTEROID INSENSITIVE 1 OS=Arabidopsis thaliana OX=3702 GN=BRI1 PE=1 SV=1	1.32804	0.901535	1.78221	5.84292	9.37949	8.36593	1.21912	0.927164	1.47623	2.77461	3.37566	3.22742	Molecular Function: protein kinase activity (GO:0004672);; Molecular Function: ATP binding (GO:0005524);; Cellular Component: plasma membrane (GO:0005886);; Biological Process: protein phosphorylation (GO:0006468);; Biological Process: regulation of flower development (GO:0009909);; Biological Process: regulation of meristem growth (GO:0010075);; Cellular Component: integral component of membrane…	--	receptor-like kinase [Medicago truncatula]
Glyur000039s00004217		gnl|TC-DB|XP_018510600.1	28	6e-32	|8.A.32.1.5 PREDICTED: protein ASPARTIC PROTEASE IN GUARD CELL 2-like isoform X1 [Brassica rapa]	14.7891	18.5363	14.4203	2.55173	6.21324	6.22841	3.98086	4.28809	3.94676	1.82852	2.85065	2.85368	Molecular Function: aspartic-type endopeptidase activity (GO:0004190);; Biological Process: proteolysis (GO:0006508);; Cellular Component: integral component of membrane (GO:0016021);; Molecular Function: transferase activity (GO:0016740);; Biological Process: protein catabolic process (GO:0030163);;	--	PREDICTED: aspartic proteinase-like protein 2 [Cicer arietinum]
Glyur000039s00004228	1.A.87.2.6	gnl|TC-DB|O22476	32	4e-30	Protein BRASSINOSTEROID INSENSITIVE 1 OS=Arabidopsis thaliana OX=3702 GN=BRI1 PE=1 SV=1	1.17321	1.80221	6.01715	12.4882	23.5674	21.4481	1.11983	1.48656	2.81089	3.75363	4.61867	4.48852	Molecular Function: protein kinase activity (GO:0004672);; Molecular Function: ATP binding (GO:0005524);; Biological Process: protein phosphorylation (GO:0006468);; Cellular Component: integral component of membrane (GO:0016021);;	--	probably inactive leucine-rich repeat receptor-like protein kinase At3g28040 isoform X1 [Cajanus cajan]
Glyur000039s00004234	8.A.47.2.5	gnl|TC-DB|XP_026692289.1	43	1e-50	uncharacterized protein LOC100175941 [Ciona intestinalis]	7.50052	12.7468	9.81334	3.13037	9.23196	9.2726	3.08755	3.78102	3.43474	2.04627	3.35501	3.36073	Cellular Component: endoplasmic reticulum (GO:0005783);; Molecular Function: sphinganine-1-phosphate aldolase activity (GO:0008117);; Cellular Component: membrane (GO:0016020);; Molecular Function: carboxy-lyase activity (GO:0016831);; Biological Process: carboxylic acid metabolic process (GO:0019752);; Biological Process: sphingolipid catabolic process (GO:0030149);; Molecular Function: pyridoxa…	K01634|1.48618e-166|cam:101496501|K01634 sphinganine-1-phosphate aldolase [EC:4.1.2.27] | (RefSeq) sphingosine-1-phosphate lyase	PREDICTED: sphingosine-1-phosphate lyase [Cicer arietinum]
Glyur000039s00004254	2.A.53.1.8	gnl|TC-DB|A8J6J0	37	1e-122	Proton/sulfate transporter OS=Chlamydomonas reinhardtii GN=SULTR2 PE=2 SV=1	34.6495	47.4865	39.1912	5.63926	11.5236	11.7229	5.15581	5.59951	5.32881	2.73102	3.64657	3.66936	Cellular Component: integral component of plasma membrane (GO:0005887);; Molecular Function: secondary active sulfate transmembrane transporter activity (GO:0008271);; Biological Process: sulfate transmembrane transport (GO:1902358);;	K18059|0|gmx:100794754|K18059 sulfate transporter 4 | (RefSeq) probable sulfate transporter 4.2	PREDICTED: probable sulfate transporter 4.2 [Glycine max]
Glyur000040s00007331	3.A.18.1.1	gnl|TC-DB|O00422	56	1e-30	Histone deacetylase complex subunit SAP18 - Homo sapiens (Human).	58.2533	60.7429	50.6192	39.6838	44.9855	47.1464	5.88882	5.9482	5.68984	5.34638	5.52311	5.58936	Cellular Component: nucleolus (GO:0005730);; Biological Process: response to salt stress (GO:0009651);;	K14324|3.4692e-80|vra:106779368|K14324 histone deacetylase complex subunit SAP18 | (RefSeq) histone deacetylase complex subunit SAP18	histone deacetylase complex subunit SAP18 [Cajanus cajan]
Glyur000040s00007341	1.A.87.2.6	gnl|TC-DB|O22476	40	1e-31	Protein BRASSINOSTEROID INSENSITIVE 1 OS=Arabidopsis thaliana OX=3702 GN=BRI1 PE=1 SV=1	6.41774	4.27961	5.75661	7.15159	0.158273	10.0223	2.89098	2.40043	2.7563	3.02708	0.211975	3.46235	Molecular Function: protein serine/threonine kinase activity (GO:0004674);; Molecular Function: ATP binding (GO:0005524);; Cellular Component: plasma membrane (GO:0005886);; Biological Process: protein phosphorylation (GO:0006468);; Cellular Component: integral component of membrane (GO:0016021);;	--	PREDICTED: receptor-like serine/threonine-protein kinase At2g45590 [Cicer arietinum]
Glyur000040s00007344	9.A.57.1.1	gnl|TC-DB|Q9BSJ8	27	2e-32	Extended synaptotagmin-1 OS=Homo sapiens GN=ESYT1 PE=1 SV=1	24.5068	16.9918	21.9998	3.14429	13.2562	12.1063	4.67281	4.16927	4.52355	2.05113	3.83352	3.71219	Molecular Function: lysophospholipase activity (GO:0004622);; Molecular Function: phospholipase A2 activity (GO:0004623);; Cellular Component: endoplasmic reticulum (GO:0005783);; Biological Process: regulation of transcription, DNA-templated (GO:0006355);; Biological Process: response to stress (GO:0006950);; Molecular Function: lipid binding (GO:0008289);; Cellular Component: integral component…	--	PREDICTED: synaptotagmin-5-like [Cicer arietinum]
Glyur000040s00007361	9.B.106.3.1	gnl|TC-DB|M5BEH1	34	1e-44	Salt overly sensitive 2 OS=Arabidopsis thaliana GN=sos2 PE=4 SV=1	0.294421	0.530692	1.13343	0.293729	0.203983	0.52137	0.372307	0.614184	1.09318	0.371535	0.267815	0.605371	Cellular Component: condensed nuclear chromosome, centromeric region (GO:0000780);; Molecular Function: ATP binding (GO:0005524);; Cellular Component: spindle microtubule (GO:0005876);; Biological Process: mitotic spindle organization (GO:0007052);; Biological Process: chromosome segregation (GO:0007059);; Cellular Component: spindle pole centrosome (GO:0031616);; Cellular Component: chromosome p…	K08850|0|cam:101505939|K08850 aurora kinase, other [EC:2.7.11.1] | (RefSeq) serine/threonine-protein kinase Aurora-3	serine/threonine-protein kinase Aurora-3-like isoform X1 [Cajanus cajan]
Glyur000040s00007363	3.D.1.6.3	gnl|TC-DB|Q8LGE7	82	1e-48	NADH:ubiquinone oxidoreductase-like protein - Arabidopsis thaliana (Mouse-ear cress).	37.7646	36.8262	38.4108	8.0187	16.0581	14.3234	5.27667	5.24132	5.30052	3.17292	4.09238	3.93766	Cellular Component: mitochondrial respiratory chain complex I (GO:0005747);; Molecular Function: NADH dehydrogenase (ubiquinone) activity (GO:0008137);; Biological Process: oxidation-reduction process (GO:0055114);;	K03952|9.85244e-68|mtr:MTR_8g035900|K03952 NADH dehydrogenase (ubiquinone) 1 alpha subcomplex subunit 8 | (RefSeq) NADH-ubiquinone oxidoreductase 19 kDa subunit family protein	unknown [Lotus japonicus]
Glyur000040s00007367	3.D.1.8.1	gnl|TC-DB|F4K2G0	45	9e-25	Peptidyl-prolyl cis-trans isomerase OS=Arabidopsis thaliana GN=CYP20-2 PE=3 SV=1	32.0178	19.4049	19.1678	3.02887	8.4741	7.80305	5.04517	4.35085	4.33398	2.01037	3.24399	3.138	Biological Process: protein peptidyl-prolyl isomerization (GO:0000413);; Molecular Function: peptidyl-prolyl cis-trans isomerase activity (GO:0003755);; Biological Process: protein folding (GO:0006457);;	K12734|1.1159e-101|adu:107475567|K12734 peptidyl-prolyl cis-trans isomerase-like 3 [EC:5.2.1.8] | (RefSeq) peptidyl-prolyl cis-trans isomerase CYP18-1	peptidyl-prolyl cis-trans isomerase CYP18-1 [Arachis duranensis]
Glyur000040s00007392	9.A.3.1.1	gnl|TC-DB|P51149	41	1e-30	Ras-related protein Rab-7a OS=Homo sapiens OX=9606 GN=RAB7A PE=1 SV=1	1.06963	0.771609	1.38893	0.678585	1.9035	1.40996	1.04937	0.82506	1.25636	0.747246	1.5378	1.26901	Molecular Function: GTP binding (GO:0005525);; Cellular Component: endosome (GO:0005768);; Biological Process: small GTPase mediated signal transduction (GO:0007264);;	K07904|1.43863e-141|mtr:MTR_8g036220|K07904 Ras-related protein Rab-11A | (RefSeq) RAB GTPase-like protein A1D	unknown [Lotus japonicus]
Glyur000040s00007399	1.A.87.2.6	gnl|TC-DB|O22476	35	6e-24	Protein BRASSINOSTEROID INSENSITIVE 1 OS=Arabidopsis thaliana OX=3702 GN=BRI1 PE=1 SV=1	0.775189	0.863636	1.46945	10.8586	3.3224	4.309	0.827973	0.89812	1.30419	3.56786	2.11183	2.40844	--	--	PREDICTED: DNA-damage-repair/toleration protein DRT100 [Cicer arietinum]
Glyur000041s00007076	9.B.56.1.6	gnl|TC-DB|I1KGK4	82	4e-91	CASP-like protein OS=Glycine max PE=3 SV=1	0.532615	0.799331	2.30193	48.584	40.4742	41.3336	0.615995	0.847461	1.72331	5.6318	5.37414	5.40373	Cellular Component: plasma membrane (GO:0005886);; Cellular Component: integral component of membrane (GO:0016021);;	--	PREDICTED: CASP-like protein 3A1 [Vigna angularis]
Glyur000041s00007106	3.A.1.205.17	gnl|TC-DB|H6WS94	64	7e-45	ABCG/PDR subfamily ABC protein OS=Petunia hybrida GN=PDR1 PE=2 SV=1	0.023228	0.014204	0.016121	0.296568	2.36687	2.52734	0.0331276	0.0203479	0.0230722	0.374698	1.75141	1.81858	Molecular Function: ATP binding (GO:0005524);; Biological Process: transport (GO:0006810);; Cellular Component: integral component of membrane (GO:0016021);; Molecular Function: ATPase activity (GO:0016887);;	--	hypothetical protein TSUD_113350 [Trifolium subterraneum]
Glyur000041s00007112	3.A.1.205.25	gnl|TC-DB|BAR94041	71	1e-52	PDR-type ACB transporter [Nicotiana benthamiana]	9.5065	21.1406	10.7712	5.44708	30.3893	27.451	3.39321	4.46862	3.55719	2.68865	4.9722	4.83041	Molecular Function: ATP binding (GO:0005524);; Cellular Component: plasma membrane (GO:0005886);; Biological Process: transport (GO:0006810);; Cellular Component: integral component of membrane (GO:0016021);; Molecular Function: ATPase activity, coupled to transmembrane movement of substances (GO:0042626);;	--	pleiotropic drug resistance protein 1-like [Cajanus cajan]
Glyur000041s00007113	3.A.1.205.10	gnl|TC-DB|Q9M9E1	77	3e-46	Pleiotropic drug resistance protein 12 - Arabidopsis thaliana (Mouse-ear cress).	3.7885	2.02531	0.794497	3.08044	0.408084	0.81438	2.25957	1.59708	0.84358	2.02872	0.493733	0.859477	Molecular Function: ATP binding (GO:0005524);; Cellular Component: plasma membrane (GO:0005886);; Cellular Component: integral component of membrane (GO:0016021);; Molecular Function: ATPase activity, coupled to transmembrane movement of substances (GO:0042626);; Biological Process: transmembrane transport (GO:0055085);;	--	pleiotropic drug resistance protein 1-like [Cajanus cajan]
Glyur000041s00007121	1.I.1.1.3	gnl|TC-DB|P14635	64	8e-44	G2/mitotic-specific cyclin-B1 OS=Homo sapiens GN=CCNB1 PE=1 SV=1	0.116904	0.48128	1.95297	1.1777	1.14177	0.961489	0.159505	0.566844	1.56216	1.12281	1.0988	0.971949	Cellular Component: nucleus (GO:0005634);; Cellular Component: membrane (GO:0016020);;	K06627|0|vra:106772935|K06627 cyclin A | (RefSeq) cyclin-A2-4	unknown [Lotus japonicus]
Glyur000041s00007137	9.B.307.1.1	gnl|TC-DB|O67077	43	1e-121	ATP-dependent zinc metalloprotease FtsH OS=Aquifex aeolicus (strain VF5) OX=224324 GN=ftsH PE=1 SV=1	84.0327	62.0251	49.8457	17.2416	23.6331	24.749	6.40995	5.97785	5.66805	4.18916	4.62253	4.68644	Molecular Function: ATP-dependent peptidase activity (GO:0004176);; Molecular Function: metalloendopeptidase activity (GO:0004222);; Molecular Function: ATP binding (GO:0005524);; Cellular Component: mitochondrion (GO:0005739);; Biological Process: proteolysis (GO:0006508);; Molecular Function: zinc ion binding (GO:0008270);; Cellular Component: chloroplast thylakoid membrane (GO:0009535);; Cellu…	K03798|0|cam:101488563|K03798 cell division protease FtsH [EC:3.4.24.-] | (RefSeq) ATP-dependent zinc metalloprotease FTSH 2, chloroplastic-like	PREDICTED: ATP-dependent zinc metalloprotease FTSH 2, chloroplastic-like [Cicer arietinum]
Glyur000042s00005039	1.B.8.1.5	gnl|TC-DB|P42054	49	1e-74	OUTER PLASTIDIAL MEMBRANE PROTEIN PORIN (VOLTAGE-DEPENDENT ANION- SELECTIVE CHANNEL PROTEIN) (VDAC) - Pisum sativum (Garden pea).	67.2162	77.363	77.2625	34.3214	44.2269	38.6955	6.09204	6.2921	6.29025	5.14247	5.49911	5.3109	Cellular Component: mitochondrial outer membrane (GO:0005741);; Molecular Function: voltage-gated anion channel activity (GO:0008308);; Biological Process: regulation of anion transmembrane transport (GO:1903959);;	K15040|2.12034e-168|gmx:100818855|K15040 voltage-dependent anion channel protein 2 | (RefSeq) mitochondrial outer membrane protein porin of 34 kDa-like	uncharacterized protein LOC100818855 [Glycine max]
Glyur000042s00005040	3.A.3.2.12	gnl|TC-DB|O81108	67	1e-50	Calcium-transporting ATPase 2, plasma membrane-type - Arabidopsis thaliana (Mouse-ear cress).	46.807	68.4604	76.6081	20.9768	146.336	120.085	5.57915	6.11812	6.27814	4.45791	7.20297	6.91988	Molecular Function: calcium-transporting ATPase activity (GO:0005388);; Molecular Function: calmodulin binding (GO:0005516);; Molecular Function: ATP binding (GO:0005524);; Cellular Component: integral component of plasma membrane (GO:0005887);; Cellular Component: intracellular membrane-bounded organelle (GO:0043231);; Molecular Function: metal ion binding (GO:0046872);; Biological Process: calc…	K01537|2.0902e-69|cam:101507334|K01537 Ca2+-transporting ATPase [EC:3.6.3.8] | (RefSeq) calcium-transporting ATPase 2, plasma membrane-type-like	PREDICTED: calcium-transporting ATPase 2, plasma membrane-type-like [Lupinus angustifolius]
Glyur000042s00005048	1.I.2.1.1	gnl|TC-DB|Q1G3P4	53	5e-24	Carbohydrate-binding X8 domain-containing protein OS=Arabidopsis thaliana GN=At2g30933 PE=2 SV=1	0.026542	1.05198	4.39692	11.7887	3.31118	3.92845	0.0377927	1.03702	2.43214	3.67679	2.10808	2.30113	Molecular Function: hydrolase activity, hydrolyzing O-glycosyl compounds (GO:0004553);; Molecular Function: protein histidine kinase activity (GO:0004673);; Biological Process: carbohydrate metabolic process (GO:0005975);; Biological Process: peptidyl-histidine phosphorylation (GO:0018106);; Molecular Function: polysaccharide binding (GO:0030247);; Cellular Component: anchored component of plasma…	--	PREDICTED: glucan endo-1,3-beta-glucosidase 1 [Lupinus angustifolius]
Glyur000042s00005067	9.A.61.3.1	gnl|TC-DB|M4E3U6	62	3e-96	Peroxidase OS=Brassica rapa subsp. pekinensis GN=Bra023449 PE=3 SV=1	6.16196	6.35874	9.19154	10.133	13.6075	12.9982	2.84035	2.87946	3.3493	3.47677	3.86864	3.80717	Molecular Function: peroxidase activity (GO:0004601);; Cellular Component: extracellular region (GO:0005576);; Biological Process: response to oxidative stress (GO:0006979);; Molecular Function: heme binding (GO:0020037);; Biological Process: hydrogen peroxide catabolic process (GO:0042744);; Molecular Function: metal ion binding (GO:0046872);; Biological Process: oxidation-reduction process (GO:…	K00430|0|gmx:100804350|K00430 peroxidase [EC:1.11.1.7] | (RefSeq) peroxidase 51-like	uncharacterized protein LOC100804350 precursor [Glycine max]
Glyur000042s00005090		gnl|TC-DB|XP_018510600.1	59	1e-116	|8.A.32.1.5 PREDICTED: protein ASPARTIC PROTEASE IN GUARD CELL 2-like isoform X1 [Brassica rapa]	28.1812	37.0126	30.9039	9.44934	12.88	15.1524	4.86697	5.24841	4.99566	3.38534	3.79493	4.01368	Molecular Function: aspartic-type endopeptidase activity (GO:0004190);; Biological Process: proteolysis (GO:0006508);; Cellular Component: integral component of membrane (GO:0016021);; Molecular Function: transferase activity (GO:0016740);; Biological Process: protein catabolic process (GO:0030163);;	--	Metal transporter Nramp3 [Glycine soja]
Glyur000042s00005115	8.A.102.1.7	gnl|TC-DB|O64837	32	4e-29	Reticulon-like protein B13 OS=Arabidopsis thaliana OX=3702 GN=RTNLB13 PE=2 SV=1	0.385185	0.441055	0.775502	5.4011	4.80458	5.71844	0.470079	0.527125	0.828227	2.67832	2.53719	2.74813	Cellular Component: endoplasmic reticulum membrane (GO:0005789);; Cellular Component: integral component of membrane (GO:0016021);;	K20721|2.10466e-82|mtr:MTR_5g018250|K20721 reticulon-1 | (RefSeq) reticulon-like protein	seed maturation protein [Trifolium pratense]
Glyur000042s00005117	8.A.104.1.3	gnl|TC-DB|XP_020500033.1	40	3e-49	serine/threonine-protein kinase SIK3 isoform X2 [Labrus bergylta]	7.72076	9.58752	5.66158	18.3258	17.3305	17.8613	3.12445	3.40429	2.73587	4.27246	4.19617	4.23735	Molecular Function: protein serine/threonine kinase activity (GO:0004674);; Molecular Function: ATP binding (GO:0005524);; Cellular Component: nucleus (GO:0005634);; Cellular Component: cytoplasm (GO:0005737);; Biological Process: protein phosphorylation (GO:0006468);; Biological Process: intracellular signal transduction (GO:0035556);;	K14498|0|gmx:100783967|K14498 serine/threonine-protein kinase SRK2 [EC:2.7.11.1] | (RefSeq) serine/threonine-protein kinase SRK2I-like	PREDICTED: serine/threonine-protein kinase SRK2I-like isoform X1 [Glycine max]
Glyur000043s00003760	3.A.1.205.24	gnl|TC-DB|I6XGC6	67	1e-125	Pleiotropic drug resistance transporter 5 OS=Nicotiana plumbaginifolia GN=PDR5 PE=2 SV=1	0.189521	0.719245	0.999113	3.65727	13.1521	12.2386	0.250381	0.781775	0.99936	2.21948	3.82294	3.72668	Molecular Function: ATP binding (GO:0005524);; Cellular Component: plasma membrane (GO:0005886);; Cellular Component: integral component of membrane (GO:0016021);; Molecular Function: ATPase activity, coupled to transmembrane movement of substances (GO:0042626);; Biological Process: transmembrane transport (GO:0055085);;	--	ABC transporter G family member 36 [Glycine soja]
Glyur000043s00003768	9.B.307.1.1	gnl|TC-DB|O67077	38	1e-79	ATP-dependent zinc metalloprotease FtsH OS=Aquifex aeolicus (strain VF5) OX=224324 GN=ftsH PE=1 SV=1	14.9576	13.116	15.8334	3.38232	15.6206	12.3532	3.99618	3.81926	4.07325	2.1317	4.0549	3.73911	Molecular Function: ATP-dependent peptidase activity (GO:0004176);; Molecular Function: metalloendopeptidase activity (GO:0004222);; Molecular Function: ATP binding (GO:0005524);; Cellular Component: mitochondrion (GO:0005739);; Biological Process: proteolysis (GO:0006508);; Cellular Component: chloroplast envelope (GO:0009941);; Cellular Component: integral component of membrane (GO:0016021);; B…	--	PREDICTED: ATP-dependent zinc metalloprotease FtsH 3-like [Glycine max]
Glyur000043s00003770	9.A.43.1.3	gnl|TC-DB|K4CL21	27	2e-22	Uncharacterized protein OS=Solanum lycopersicum PE=4 SV=1	0.812496	0.42066	1.44641	0.252131	0.502191	0.546481	0.857978	0.506561	1.29067	0.324386	0.587068	0.628989	Biological Process: signal transduction (GO:0007165);; Cellular Component: integral component of membrane (GO:0016021);;	--	ankyrin repeat plant-like protein [Medicago truncatula]
Glyur000043s00003779	1.A.8.10.10	gnl|TC-DB|Q41951	86	4e-25	Aquaporin TIP2-1 OS=Arabidopsis thaliana GN=TIP2-1 PE=1 SV=2	0.055757	0.175181	0	0	0	0	0.0782778	0.232883	0	0	0	0	Cellular Component: integral component of plasma membrane (GO:0005887);; Biological Process: water transport (GO:0006833);; Cellular Component: plant-type vacuole membrane (GO:0009705);; Biological Process: cellular water homeostasis (GO:0009992);; Molecular Function: water channel activity (GO:0015250);; Molecular Function: glycerol channel activity (GO:0015254);; Biological Process: glycerol tr…	K09873|3.13311e-28|mtr:MTR_2g101370|K09873 aquaporin TIP | (RefSeq) major intrinsic protein (MIP) family transporter	Aquaporin TIP2-1 [Cajanus cajan]
Glyur000043s00003780	1.A.8.10.10	gnl|TC-DB|Q41951	73	3e-99	Aquaporin TIP2-1 OS=Arabidopsis thaliana GN=TIP2-1 PE=1 SV=2	0.700664	3.95001	10.0125	20.8859	4.97217	7.33423	0.766098	2.30743	3.46108	4.45193	2.57825	3.05905	Cellular Component: integral component of plasma membrane (GO:0005887);; Biological Process: water transport (GO:0006833);; Cellular Component: plant-type vacuole membrane (GO:0009705);; Biological Process: cellular water homeostasis (GO:0009992);; Molecular Function: water channel activity (GO:0015250);; Molecular Function: glycerol channel activity (GO:0015254);; Biological Process: glycerol tr…	K09873|2.50004e-130|mtr:MTR_2g101370|K09873 aquaporin TIP | (RefSeq) major intrinsic protein (MIP) family transporter	aquaporin tip2-1-like protein [Trifolium pratense]
Glyur000043s00003781	3.D.1.8.1	gnl|TC-DB|Q9LU21	54	9e-50	At3g16240 OS=Arabidopsis thaliana GN=NDF4 PE=2 SV=1	43.2325	18.4409	31.5683	0.036831	0	0	5.46704	4.28102	5.0254	0.0521808	0	0	Molecular Function: electron carrier activity (GO:0009055);; Molecular Function: iron-sulfur cluster binding (GO:0051536);;	--	PREDICTED: photosynthetic NDH subunit of subcomplex B 3, chloroplastic [Cicer arietinum]
Glyur000043s00003783	8.A.27.1.4	gnl|TC-DB|Q9LTW0	54	3e-96	Gb|AAD25612.1 - Arabidopsis thaliana (Mouse-ear cress).	0	0	0.220478	0	0	0	0	0	0.287446	0	0	0	Cellular Component: integral component of membrane (GO:0016021);;	--	PREDICTED: ALA-interacting subunit 1-like [Cicer arietinum]
Glyur000043s00003793	2.A.17.3.13	gnl|TC-DB|Q9M817	47	1e-147	Probable peptide transporter At1g52190 OS=Arabidopsis thaliana GN=At1g52190 PE=1 SV=1	16.4363	37.1592	21.305	88.569	213.852	186.344	4.12403	5.25396	4.4793	6.48493	7.7472	7.54954	Molecular Function: transporter activity (GO:0005215);; Biological Process: oligopeptide transport (GO:0006857);; Cellular Component: integral component of membrane (GO:0016021);;	--	PREDICTED: protein NRT1/ PTR FAMILY 1.2-like [Cicer arietinum]
Glyur000043s00003795	2.A.17.3.13	gnl|TC-DB|Q9M817	52	1e-169	Probable peptide transporter At1g52190 OS=Arabidopsis thaliana GN=At1g52190 PE=1 SV=1	0	0.144406	0.180395	0.148958	0	0.092421	0	0.194599	0.23927	0.200326	0	0.127529	Molecular Function: transporter activity (GO:0005215);; Biological Process: oligopeptide transport (GO:0006857);; Cellular Component: integral component of membrane (GO:0016021);;	K14638|0|gmx:100782867|K14638 solute carrier family 15 (peptide/histidine transporter), member 3/4 | (RefSeq) protein NRT1/ PTR FAMILY 1.2-like	PREDICTED: protein NRT1/ PTR FAMILY 1.2-like [Glycine max]
Glyur000043s00003797	1.A.87.3.5	gnl|TC-DB|Q9M9A5	46	6e-31	Protein PLANT CADMIUM RESISTANCE 6 OS=Arabidopsis thaliana GN=PCR6 PE=2 SV=1	4.49472	13.5636	8.79395	0	0.159255	0.442405	2.45804	3.86429	3.29189	0	0.213198	0.528476	Cellular Component: plasma membrane (GO:0005886);; Biological Process: response to oxidative stress (GO:0006979);; Cellular Component: integral component of membrane (GO:0016021);;	--	protein PLANT CADMIUM RESISTANCE 8 [Cajanus cajan]
Glyur000043s00003805	5.B.4.1.1	gnl|TC-DB|Q9SUI6	69	1e-44	Photosystem I reaction center subunit VI-2, chloroplast - Arabidopsis thaliana (Mouse-ear cress).	48.6136	62.6895	80.8354	0.303325	0.182213	0.227863	5.63266	5.99298	6.35465	0.382197	0.24149	0.29615	Molecular Function: Rho guanyl-nucleotide exchange factor activity (GO:0005089);; Biological Process: positive regulation of GTPase activity (GO:0043547);;	--	Rho guanine nucleotide exchange factor 8 [Glycine soja]
Glyur000043s00003813	9.A.3.1.1	gnl|TC-DB|P51149	66	4e-66	Ras-related protein Rab-7a OS=Homo sapiens OX=9606 GN=RAB7A PE=1 SV=1	36.4745	35.3227	36.6506	17.3091	19.4729	19.5278	5.22784	5.1828	5.2346	4.19449	4.35565	4.3595	Molecular Function: sphingomyelin phosphodiesterase activity (GO:0004767);; Molecular Function: GTP binding (GO:0005525);; Cellular Component: intracellular (GO:0005622);; Biological Process: small GTPase mediated signal transduction (GO:0007264);;	K07897|1.07099e-128|gmx:100305824|K07897 Ras-related protein Rab-7A | (RefSeq) uncharacterized LOC100305824	hypothetical protein TSUD_112930 [Trifolium subterraneum]
Glyur000043s00003816	1.P.1.1.1	gnl|TC-DB|P33176	32	1e-37	Kinesin-1 heavy chain OS=Homo sapiens OX=9606 GN=KIF5B PE=1 SV=1	11.4171	14.9793	12.8648	3.26822	10.2998	8.81961	3.63426	3.99813	3.79336	2.09363	3.49822	3.29567	Molecular Function: microtubule motor activity (GO:0003777);; Molecular Function: ATP binding (GO:0005524);; Cellular Component: nucleus (GO:0005634);; Cellular Component: kinesin complex (GO:0005871);; Cellular Component: microtubule (GO:0005874);; Cellular Component: plasma membrane (GO:0005886);; Biological Process: microtubule-based movement (GO:0007018);; Molecular Function: microtubule bind…	K10393|0|cam:101508265|K10393 kinesin family member 2/24 | (RefSeq) kinesin-13A	PREDICTED: kinesin-13A [Cicer arietinum]
Glyur000043s00003817	2.A.29.8.13	gnl|TC-DB|Q9CA93	47	2e-62	Mitochondrial arginine transporter BAC2 OS=Arabidopsis thaliana GN=BAC2 PE=1 SV=1	1.39906	1.84893	2.4181	0	0	0	1.26247	1.51042	1.77319	0	0	0	Biological Process: transport (GO:0006810);; Cellular Component: membrane (GO:0016020);;	K15109|2.17801e-108|mtr:MTR_2g102010|K15109 solute carrier family 25 (mitochondrial carnitine/acylcarnitine transporter), member 20/29 | (RefSeq) carnitine/acylcarnitine carrier-like protein	carnitine/acylcarnitine carrier-like protein [Medicago truncatula]
Glyur000043s00003823	9.B.23.3.2	gnl|TC-DB|M5VQY3	44	4e-37	Uncharacterized protein OS=Prunus persica GN=PRUPE_ppa011027mg PE=4 SV=1	5.81872	5.34817	5.442	8.15648	4.93611	6.57831	2.7695	2.66634	2.68751	3.19479	2.56952	2.92188	Cellular Component: integral component of membrane (GO:0016021);;	--	PREDICTED: uncharacterized protein LOC101505811 isoform X3 [Cicer arietinum]
Glyur000043s00003827	1.A.33.1.3	gnl|TC-DB|P08107	36	1e-67	Heat shock 70 kDa protein 1 (HSP70.1) (HSP70-1/HSP70-2) - Homo sapiens (Human).	53.9797	76.6167	63.216	21.4809	92.8606	85.1238	5.78083	6.2783	6.00486	4.49063	6.55245	6.42834	Molecular Function: ATP binding (GO:0005524);; Molecular Function: 2-alkenal reductase [NAD(P)] activity (GO:0032440);; Biological Process: oxidation-reduction process (GO:0055114);;	K09489|0|gmx:100778196|K09489 heat shock 70kDa protein 4 | (RefSeq) heat shock 70 kDa protein 14	heat shock 70 kDa protein 15-like [Cajanus cajan]
Glyur000043s00003834	2.A.53.1.6	gnl|TC-DB|Q9MAX3	51	1e-178	Sulfate transporter 1.2 - Arabidopsis thaliana (Mouse-ear cress).	16.481	9.72929	10.4152	2.09519	17.2883	12.5066	4.12772	3.42348	3.51288	1.63003	4.19285	3.75559	Cellular Component: integral component of plasma membrane (GO:0005887);; Molecular Function: secondary active sulfate transmembrane transporter activity (GO:0008271);; Biological Process: sulfate transmembrane transport (GO:1902358);;	K17471|0|mtr:MTR_2g102243|K17471 sulfate transporter 3 | (RefSeq) sulfate/bicarbonate/oxalate exchanger and transporter sat-1	putative sulfate transporter 3.4-like protein [Trifolium pratense]
Glyur000043s00003839	3.A.31.1.1	gnl|TC-DB|P41811	52	1e-94	Coatomer subunit beta' OS=Saccharomyces cerevisiae (strain ATCC 204508 / S288c) OX=559292 GN=SEC27 PE=1 SV=1	22.2985	21.7144	27.0797	8.35625	28.4124	25.4511	4.54217	4.50553	4.81145	3.22593	4.87835	4.72526	Molecular Function: structural molecule activity (GO:0005198);; Biological Process: intracellular protein transport (GO:0006886);; Biological Process: ER to Golgi vesicle-mediated transport (GO:0006888);; Biological Process: retrograde vesicle-mediated transport, Golgi to ER (GO:0006890);; Biological Process: intra-Golgi vesicle-mediated transport (GO:0006891);; Cellular Component: COPI vesicle c…	K17302|0|cam:101502055|K17302 coatomer subunit beta' | (RefSeq) coatomer subunit beta'-2-like	hypothetical protein CUMW_198050 [Citrus unshiu]
Glyur000043s00003851	1.A.87.2.1	gnl|TC-DB|K7UE65	43	8e-72	Uncharacterized protein OS=Zea mays GN=ZEAMMB73_507020 PE=3 SV=1	4.86041	9.44341	5.77178	0.747474	4.95634	4.69858	2.551	3.38452	2.75953	0.805271	2.57443	2.5106	Molecular Function: protein serine/threonine kinase activity (GO:0004674);; Molecular Function: ATP binding (GO:0005524);; Cellular Component: plasma membrane (GO:0005886);; Biological Process: protein phosphorylation (GO:0006468);; Biological Process: defense response (GO:0006952);; Cellular Component: plasmodesma (GO:0009506);; Cellular Component: integral component of membrane (GO:0016021);; M…	--	S-locus lectin kinase family protein [Medicago truncatula]
Glyur000044s00005130	8.A.103.1.6	gnl|TC-DB|Q9SKT3	56	3e-84	Secretory carrier-associated membrane protein 1 OS=Arabidopsis thaliana OX=3702 GN=SCAMP1 PE=2 SV=1	42.171	56.0996	43.9685	56.5123	50.292	49.9609	5.43199	5.83541	5.49084	5.8458	5.68066	5.67132	Molecular Function: protein serine/threonine/tyrosine kinase activity (GO:0004712);; Biological Process: protein phosphorylation (GO:0006468);; Biological Process: protein transport (GO:0015031);; Cellular Component: integral component of membrane (GO:0016021);;	K19995|2.87878e-140|pvu:PHAVU_002G223700g|K19995 secretory carrier-associated membrane protein | (RefSeq) hypothetical protein	hypothetical protein PHAVU_002G223700g [Phaseolus vulgaris]
Glyur000044s00005134	5.B.14.1.1	gnl|TC-DB|Q8Y435	25	3e-25	Lmo2638 protein OS=Listeria monocytogenes serovar 1/2a (strain ATCC BAA-679 / EGD-e) OX=169963 GN=lmo2638 PE=4 SV=1	1.65085	66.3823	22.1094	0.663168	2.42697	2.23762	1.40646	6.0743	4.53041	0.733934	1.77693	1.69494	Molecular Function: NADH dehydrogenase (ubiquinone) activity (GO:0008137);; Biological Process: oxidation-reduction process (GO:0055114);;	K17871|0|gmx:100814927|K17871 NADH:ubiquinone reductase (non-electrogenic) [EC:1.6.5.9] | (RefSeq) internal alternative NAD(P)H-ubiquinone oxidoreductase A2, mitochondrial-like	PREDICTED: internal alternative NAD(P)H-ubiquinone oxidoreductase A2, mitochondrial-like [Glycine max]
Glyur000044s00005187	1.A.87.2.1	gnl|TC-DB|K7UE65	36	2e-42	Uncharacterized protein OS=Zea mays GN=ZEAMMB73_507020 PE=3 SV=1	2.75445	2.28538	3.51432	0.072915	0.105548	0.09379	1.9086	1.71606	2.17451	0.101536	0.144762	0.129336	Molecular Function: nucleotide binding (GO:0000166);; Molecular Function: protein serine/threonine kinase activity (GO:0004674);; Cellular Component: plasma membrane (GO:0005886);; Biological Process: protein phosphorylation (GO:0006468);; Biological Process: defense response (GO:0006952);; Cellular Component: plasmodesma (GO:0009506);;	--	PREDICTED: G-type lectin S-receptor-like serine/threonine-protein kinase At1g11410 [Glycine max]
Glyur000044s00005204	1.A.87.2.6	gnl|TC-DB|O22476	34	4e-42	Protein BRASSINOSTEROID INSENSITIVE 1 OS=Arabidopsis thaliana OX=3702 GN=BRI1 PE=1 SV=1	0.311284	0.368726	2.23108	0.814698	0.018817	0	0.39098	0.452834	1.69201	0.859729	0.0268949	0	Molecular Function: protein serine/threonine kinase activity (GO:0004674);; Molecular Function: non-membrane spanning protein tyrosine kinase activity (GO:0004715);; Molecular Function: calmodulin binding (GO:0005516);; Molecular Function: ATP binding (GO:0005524);; Cellular Component: plasma membrane (GO:0005886);; Cellular Component: integral component of membrane (GO:0016021);; Biological Proc…	K04733|0|cam:101501516|K04733 interleukin-1 receptor-associated kinase 4 [EC:2.7.11.1] | (RefSeq) probable leucine-rich repeat receptor-like serine/threonine-protein kinase At5g15730	PREDICTED: probable leucine-rich repeat receptor-like serine/threonine-protein kinase At5g15730 [Cicer arietinum]
Glyur000044s00005214	2.A.102.5.1	gnl|TC-DB|Q5ZAL4	37	3e-66	Membrane protein-like (Putative uncharacterized protein) (Os01g0786700 protein) OS=Oryza sativa subsp. japonica GN=B1070A12.47 PE=4 SV=1	2.39296	2.39247	2.94956	0.520383	0.943713	1.00765	1.76254	1.76234	1.98169	0.604435	0.958815	1.00551	Cellular Component: membrane (GO:0016020);;	--	uncharacterized protein LOC109817865 [Cajanus cajan]
Glyur000045s00009952	3.D.1.8.1	gnl|TC-DB|Q9SGH4	51	1e-58	AT3g01440/T13O15_8 OS=Arabidopsis thaliana GN=T13O15.8 PE=2 SV=1	54.0134	15.7961	31.2328	0	0	0.050771	5.78171	4.07005	5.01046	0	0	0.0714483	Molecular Function: calcium ion binding (GO:0005509);; Cellular Component: nitrite reductase complex [NAD(P)H] (GO:0009344);; Cellular Component: chloroplast thylakoid membrane (GO:0009535);; Cellular Component: photosystem II oxygen evolving complex (GO:0009654);; Biological Process: photosynthetic electron transport chain (GO:0009767);; Cellular Component: extrinsic component of membrane (GO:00…	K08901|1.46462e-132|mtr:MTR_2g082580|K08901 photosystem II oxygen-evolving enhancer protein 3 | (RefSeq) oxygen-evolving enhancer protein	unknown [Lotus japonicus]
Glyur000045s00009953	1.P.1.1.1	gnl|TC-DB|P33176	36	9e-50	Kinesin-1 heavy chain OS=Homo sapiens OX=9606 GN=KIF5B PE=1 SV=1	10.9238	9.55591	12.1805	0.792113	8.39181	7.09151	3.57578	3.39998	3.72033	0.841662	3.2314	3.01641	Molecular Function: microtubule motor activity (GO:0003777);; Molecular Function: ATP binding (GO:0005524);; Cellular Component: kinesin complex (GO:0005871);; Cellular Component: microtubule (GO:0005874);; Biological Process: microtubule-based movement (GO:0007018);; Molecular Function: microtubule binding (GO:0008017);; Molecular Function: ATPase activity (GO:0016887);;	K10405|0|cam:101488229|K10405 kinesin family member C1 | (RefSeq) kinesin-3-like	PREDICTED: kinesin-3-like [Cicer arietinum]
Glyur000045s00009964	1.A.87.2.3	gnl|TC-DB|Q9LSR8	37	7e-47	L-type lectin-domain containing receptor kinase I.9 OS=Arabidopsis thaliana GN=LECRK19 PE=1 SV=2	9.86405	18.5801	17.5538	8.125	8.58427	8.60379	3.44149	4.29132	4.21364	3.18983	3.26067	3.2636	Molecular Function: protein kinase activity (GO:0004672);; Molecular Function: protein binding (GO:0005515);; Molecular Function: ATP binding (GO:0005524);; Biological Process: protein phosphorylation (GO:0006468);; Cellular Component: integral component of membrane (GO:0016021);;	K04733|0|gmx:100799586|K04733 interleukin-1 receptor-associated kinase 4 [EC:2.7.11.1] | (RefSeq) probable leucine-rich repeat receptor-like serine/threonine-protein kinase At5g15730	PREDICTED: probable leucine-rich repeat receptor-like serine/threonine-protein kinase At5g15730 [Glycine max]
Glyur000045s00009984	1.A.87.2.1	gnl|TC-DB|K7UE65	48	3e-65	Uncharacterized protein OS=Zea mays GN=ZEAMMB73_507020 PE=3 SV=1	87.9141	75.9658	90.819	1.46911	70.1535	85.825	6.47434	6.26615	6.52072	1.30399	6.15286	6.44004	Molecular Function: protein serine/threonine kinase activity (GO:0004674);; Molecular Function: ATP binding (GO:0005524);; Biological Process: protein phosphorylation (GO:0006468);; Cellular Component: integral component of membrane (GO:0016021);; Biological Process: recognition of pollen (GO:0048544);;	--	G-type lectin S-receptor-like serine/threonine-protein kinase At4g27290 [Cajanus cajan]
Glyur000046s00004803	2.A.17.3.4	gnl|TC-DB|Q9FNL7	72	1e-121	Peptide transporter PTR3-A - Arabidopsis thaliana (Mouse-ear cress).	149.803	178.684	96.7666	0.144295	0.442991	0.375776	7.23652	7.48932	6.61127	0.194459	0.529062	0.460246	Molecular Function: transporter activity (GO:0005215);; Biological Process: transport (GO:0006810);; Cellular Component: integral component of membrane (GO:0016021);;	--	PREDICTED: protein NRT1/ PTR FAMILY 5.2-like [Cicer arietinum]
Glyur000046s00004811	2.A.94.1.1	gnl|TC-DB|Q8S403	48	1e-37	Putative phosphate transporter 1 - Arabidopsis thaliana (Mouse-ear cress).	0.372767	1.54017	0.870279	2.08233	5.90045	6.56323	0.457087	1.34493	0.903254	1.62402	2.78669	2.919	Cellular Component: trans-Golgi network (GO:0005802);; Cellular Component: plasma membrane (GO:0005886);; Molecular Function: inositol monophosphate 1-phosphatase activity (GO:0008934);; Cellular Component: integral component of membrane (GO:0016021);; Biological Process: dephosphorylation (GO:0016311);; Molecular Function: inositol monophosphate 3-phosphatase activity (GO:0052832);; Molecular Fu…	--	phosphate transporter PHO1 [Arachis ipaensis]
Glyur000046s00004815	1.P.1.1.1	gnl|TC-DB|P33176	26	3e-25	Kinesin-1 heavy chain OS=Homo sapiens OX=9606 GN=KIF5B PE=1 SV=1	0.716057	0.790373	2.22315	0.781172	1.99652	1.4698	0.779097	0.84026	1.68847	0.832827	1.58329	1.30439	Molecular Function: microtubule motor activity (GO:0003777);; Molecular Function: ATP binding (GO:0005524);; Cellular Component: kinesin complex (GO:0005871);; Cellular Component: microtubule (GO:0005874);; Biological Process: microtubule-based movement (GO:0007018);; Molecular Function: microtubule binding (GO:0008017);; Molecular Function: ATPase activity (GO:0016887);;	--	hypothetical protein PHAVU_007G124000g [Phaseolus vulgaris]
Glyur000046s00004836	1.A.87.2.6	gnl|TC-DB|O22476	37	1e-42	Protein BRASSINOSTEROID INSENSITIVE 1 OS=Arabidopsis thaliana OX=3702 GN=BRI1 PE=1 SV=1	5.85022	4.24463	3.65432	6.48444	9.77974	9.73954	2.77615	2.39084	2.21857	2.90389	3.43025	3.42486	Molecular Function: protein kinase activity (GO:0004672);; Molecular Function: ATP binding (GO:0005524);; Biological Process: protein phosphorylation (GO:0006468);; Cellular Component: integral component of membrane (GO:0016021);;	--	PREDICTED: protein STRUBBELIG-RECEPTOR FAMILY 3-like [Cicer arietinum]
Glyur000046s00004837	9.A.61.2.1	gnl|TC-DB|Q9FT96	68	1e-107	Katanin p80 WD40 repeat-containing subunit B1 homologue OS=Arabidopsis thaliana GN=F8L15_120 PE=3 SV=1	13.7636	13.0372	11.9904	2.37737	9.03982	6.54433	3.88397	3.81118	3.69937	1.7559	3.32766	2.91539	Cellular Component: microtubule (GO:0005874);; Molecular Function: microtubule binding (GO:0008017);; Cellular Component: katanin complex (GO:0008352);; Biological Process: microtubule severing (GO:0051013);;	K18643|0|cam:101507740|K18643 katanin p80 WD40 repeat-containing subunit B1 | (RefSeq) katanin p80 WD40 repeat-containing subunit B1 homolog	PREDICTED: LOW QUALITY PROTEIN: katanin p80 WD40 repeat-containing subunit B1 homolog [Cicer arietinum]
Glyur000046s00004843	8.A.103.1.6	gnl|TC-DB|Q9SKT3	65	4e-90	Secretory carrier-associated membrane protein 1 OS=Arabidopsis thaliana OX=3702 GN=SCAMP1 PE=2 SV=1	19.8556	32.9802	25.0674	21.3713	22.2238	19.5942	4.38236	5.08662	4.70418	4.48358	4.53753	4.36417	Molecular Function: protein serine/threonine/tyrosine kinase activity (GO:0004712);; Biological Process: protein phosphorylation (GO:0006468);; Biological Process: protein transport (GO:0015031);; Cellular Component: integral component of membrane (GO:0016021);;	K19995|3.89e-142|aip:107631037|K19995 secretory carrier-associated membrane protein | (RefSeq) secretory carrier-associated membrane protein	secretory carrier-associated membrane protein [Arachis duranensis]
Glyur000046s00004854	2.A.82.1.3	gnl|TC-DB|Q9Y519	28	7e-25	Transmembrane protein 184B OS=Homo sapiens GN=TMEM184B PE=1 SV=2	41.2741	44.1068	41.1719	54.398	58.8403	60.0557	5.4017	5.49527	5.39821	5.79176	5.90304	5.93205	Molecular Function: transporter activity (GO:0005215);; Biological Process: transport (GO:0006810);; Cellular Component: integral component of membrane (GO:0016021);;	--	PREDICTED: transmembrane protein 184A-like [Glycine max]
Glyur000046s00004861	8.A.91.1.1	gnl|TC-DB|Q42374	46	3e-68	Syntaxin-related protein KNOLLE OS=Arabidopsis thaliana GN=KN PE=1 SV=1	0	0.019175	0.231286	0	0.016119	0	0	0.0274018	0.300166	0	0.0230694	0	Molecular Function: SNARE binding (GO:0000149);; Molecular Function: SNAP receptor activity (GO:0005484);; Cellular Component: plasma membrane (GO:0005886);; Biological Process: intracellular protein transport (GO:0006886);; Biological Process: exocytosis (GO:0006887);; Biological Process: vesicle fusion (GO:0006906);; Cellular Component: endomembrane system (GO:0012505);; Cellular Component: int…	K08486|0|cam:101500566|K08486 syntaxin 1B/2/3 | (RefSeq) syntaxin-124-like	PREDICTED: syntaxin-124-like [Cicer arietinum]
Glyur000047s00003986	1.A.14.1.1	gnl|TC-DB|P55061	31	3e-30	BAX INHIBITOR-1 (BI-1) (TESTIS ENHANCED GENE TRANSCRIPT) - Homo sapiens (Human).	81.2262	87.7814	82.7669	101.714	78.0961	84.5767	6.36153	6.47219	6.38831	6.68249	6.30553	6.41915	Cellular Component: integral component of membrane (GO:0016021);;	--	bax inhibitor 1-like [Cajanus cajan]
Glyur000047s00003997	9.B.106.3.1	gnl|TC-DB|M5BEH1	39	6e-48	Salt overly sensitive 2 OS=Arabidopsis thaliana GN=sos2 PE=4 SV=1	1.66304	2.59348	2.9656	1.27421	6.51387	6.51086	1.41307	1.84538	1.98754	1.18536	2.90956	2.90898	Molecular Function: protein serine/threonine kinase activity (GO:0004674);; Molecular Function: ATP binding (GO:0005524);; Cellular Component: nucleus (GO:0005634);; Cellular Component: cytoplasm (GO:0005737);; Cellular Component: plasma membrane (GO:0005886);; Biological Process: protein phosphorylation (GO:0006468);; Biological Process: intracellular signal transduction (GO:0035556);;	K14498|0|gmx:547797|K14498 serine/threonine-protein kinase SRK2 [EC:2.7.11.1] | (RefSeq) SPK-2; protein kinase 2	protein kinase [Glycine max]
Glyur000047s00004004	1.A.87.2.3	gnl|TC-DB|Q9LSR8	37	8e-51	L-type lectin-domain containing receptor kinase I.9 OS=Arabidopsis thaliana GN=LECRK19 PE=1 SV=2	63.6262	48.1133	50.7596	4.48356	10.9766	8.94081	6.01405	5.61804	5.69375	2.45511	3.58215	3.31336	Molecular Function: protein serine/threonine kinase activity (GO:0004674);; Molecular Function: ATP binding (GO:0005524);; Biological Process: protein phosphorylation (GO:0006468);;	--	receptor-like kinase plant [Medicago truncatula]
Glyur000047s00004019	9.A.3.1.1	gnl|TC-DB|P51149	40	1e-28	Ras-related protein Rab-7a OS=Homo sapiens OX=9606 GN=RAB7A PE=1 SV=1	78.6253	78.341	57.0914	169.962	117.905	132.06	6.31516	6.31	5.86025	7.41753	6.89366	7.05593	Molecular Function: GTP binding (GO:0005525);; Cellular Component: intracellular (GO:0005622);; Biological Process: small GTPase mediated signal transduction (GO:0007264);;	K07893|1.13819e-138|gmx:100794537|K07893 Ras-related protein Rab-6A | (RefSeq) ras-related protein RABH1b-like	PREDICTED: ras-related protein RABH1b-like [Glycine max]
Glyur000048s00002189	2.A.123.1.9	gnl|TC-DB|Q8L9J7	79	1e-70	Bidirectional sugar transporter SWEET1 OS=Arabidopsis thaliana GN=SWEET1 PE=1 SV=1	0.071248	0.355219	0	0	1.8387	1.27086	0.0992925	0.438526	0	0	1.50523	1.18324	Cellular Component: integral component of membrane (GO:0016021);; Biological Process: carbohydrate transmembrane transport (GO:0034219);; Molecular Function: sugar transmembrane transporter activity (GO:0051119);;	K15382|1.95966e-96|gmx:100800304|K15382 solute carrier family 50 (sugar transporter) | (RefSeq) bidirectional sugar transporter SWEET1	sugar efflux transporter SWEET13 isoform 1 [Glycine max]
Glyur000048s00002193	2.A.108.1.1	gnl|TC-DB|P38993	28	1e-47	IRON TRANSPORT MULTICOPPER OXIDASE FET3 PRECURSOR (EC 1.-.-.-) - Saccharomyces cerevisiae (Baker's yeast).	144.908	196.187	184.01	11.0934	38.0889	32.0126	7.18891	7.62342	7.53146	3.59615	5.28869	5.04494	Molecular Function: copper ion binding (GO:0005507);; Cellular Component: extracellular region (GO:0005576);; Molecular Function: oxidoreductase activity (GO:0016491);; Biological Process: oxidation-reduction process (GO:0055114);;	--	syringolide-induced protein B13-1-1 [Glycine max]
Glyur000048s00002196	3.D.1.8.1	gnl|TC-DB|F4JW56	81	1e-42	Putative FKBP-type peptidyl-prolyl cis-trans isomerase 4 OS=Arabidopsis thaliana GN=FKBP16-2 PE=3 SV=1	22.4873	9.57835	12.4023	0.03807	0.014417	0.028756	4.55381	3.40304	3.74441	0.0539037	0.0206508	0.0409008	Biological Process: protein peptidyl-prolyl isomerization (GO:0000413);; Molecular Function: peptidyl-prolyl cis-trans isomerase activity (GO:0003755);; Molecular Function: FK506 binding (GO:0005528);; Cellular Component: endoplasmic reticulum membrane (GO:0005789);; Cellular Component: chloroplast thylakoid membrane (GO:0009535);; Biological Process: chaperone-mediated protein folding (GO:006107…	K01802|5.92407e-97|cam:101497210|K01802 peptidylprolyl isomerase [EC:5.2.1.8] | (RefSeq) photosynthetic NDH subunit of lumenal location 4, chloroplastic	PREDICTED: photosynthetic NDH subunit of lumenal location 4, chloroplastic [Cicer arietinum]
Glyur000048s00002236	3.A.1.211.25	gnl|TC-DB|ANC59923.1	29	3e-58	OptrA [Enterococcus faecalis]	16.6403	20.5412	19.7819	1.47492	4.74906	4.67951	4.1408	4.42903	4.37726	1.30738	2.52333	2.50577	Molecular Function: ATP binding (GO:0005524);; Molecular Function: ATPase activity (GO:0016887);;	--	ABC transporter F family protein [Medicago truncatula]
Glyur000048s00002243	9.A.3.1.1	gnl|TC-DB|P51149	63	3e-66	Ras-related protein Rab-7a OS=Homo sapiens OX=9606 GN=RAB7A PE=1 SV=1	1.09359	1.17654	3.52873	0	0.148809	0	1.06598	1.12204	2.17911	0	0.200139	0	Molecular Function: GTP binding (GO:0005525);; Cellular Component: intracellular (GO:0005622);; Biological Process: small GTPase mediated signal transduction (GO:0007264);;	K07897|2.3862e-136|cam:101514161|K07897 Ras-related protein Rab-7A | (RefSeq) ras-related protein Rab7-like	PREDICTED: ras-related protein Rab7-like [Cicer arietinum]
Glyur000048s00002251	2.A.29.18.2	gnl|TC-DB|Q94AG6	80	9e-33	Putative mitochondrial carrier protein - Arabidopsis thaliana (Mouse-ear cress).	14.1808	9.63703	8.57618	3.35681	2.40307	2.14959	3.92417	3.41102	3.25945	2.12327	1.76684	1.65516	--	K15111|1.17369e-33|pmum:103331513|K15111 solute carrier family 25 (mitochondrial S-adenosylmethionine transporter), member 26 | (RefSeq) S-adenosylmethionine carrier 1, chloroplastic/mitochondrial	hypothetical protein CDL15_Pgr017304 [Punica granatum]
Glyur000048s00002257	2.A.7.9.13	gnl|TC-DB|Q9LPU2	53	6e-81	At1g21070 OS=Arabidopsis thaliana GN=T22I11.10 PE=2 SV=1	7.38034	3.89301	5.23981	4.75094	10.7556	9.14955	3.06701	2.29072	2.6415	2.5238	3.55527	3.34334	Molecular Function: nucleotide-sugar transmembrane transporter activity (GO:0005338);; Biological Process: carbohydrate transport (GO:0008643);; Biological Process: nucleotide-sugar transport (GO:0015780);; Cellular Component: integral component of membrane (GO:0016021);; Biological Process: nucleotide transmembrane transport (GO:1901679);;	K15285|0|gmx:100814890|K15285 solute carrier family 35, member E3 | (RefSeq) UDP-galactose transporter 2-like	hypothetical protein GLYMA_05G185700 [Glycine max]
Glyur000048s00002264	1.I.1.1.3	gnl|TC-DB|P06493	40	5e-51	Cyclin-dependent kinase 1 OS=Homo sapiens GN=CDK1 PE=1 SV=3	0.051279	0.485725	0.265534	0.023427	0.156435	0.335713	0.0721456	0.571167	0.339746	0.0334082	0.209684	0.41761	Molecular Function: protein serine/threonine kinase activity (GO:0004674);; Molecular Function: ATP binding (GO:0005524);; Biological Process: protein phosphorylation (GO:0006468);; Biological Process: single-organism cellular process (GO:0044763);;	K08819|0|mtr:MTR_8g092290|K08819 cyclin-dependent kinase 12/13 [EC:2.7.11.22 2.7.11.23] | (RefSeq) cyclin-dependent kinase	cyclin-dependent kinase [Medicago truncatula]
Glyur000048s00002278	4.D.3.1.4	gnl|TC-DB|Q94JQ6	71	9e-31	Cellulose synthase A catalytic subunit 6 [UDP-forming] OS=Arabidopsis thaliana GN=CESA6 PE=1 SV=2	23.0349	29.1497	46.4684	51.1266	177.202	162.665	4.58706	4.91407	5.5689	5.70395	7.47737	7.3546	Cellular Component: plasma membrane (GO:0005886);; Molecular Function: zinc ion binding (GO:0008270);; Cellular Component: integral component of membrane (GO:0016021);; Molecular Function: cellulose synthase (UDP-forming) activity (GO:0016760);; Biological Process: cellulose biosynthetic process (GO:0030244);; Biological Process: cell wall organization (GO:0071555);;	K10999|5.45959e-43|cam:101504937|K10999 cellulose synthase A [EC:2.4.1.12] | (RefSeq) cellulose synthase A catalytic subunit 6 [UDP-forming]-like	PREDICTED: cellulose synthase A catalytic subunit 6 [UDP-forming]-like [Cicer arietinum]
Glyur000048s00002279	4.D.3.1.4	gnl|TC-DB|Q94JQ6	91	1e-71	Cellulose synthase A catalytic subunit 6 [UDP-forming] OS=Arabidopsis thaliana GN=CESA6 PE=1 SV=2	0.097109	0.147498	0.095921	0.289507	0.568809	0.411496	0.133707	0.198492	0.132144	0.36682	0.64967	0.497225	Biological Process: cellular process (GO:0009987);; Cellular Component: membrane (GO:0016020);; Molecular Function: transferase activity, transferring glycosyl groups (GO:0016757);; Molecular Function: metal ion binding (GO:0046872);;	K10999|2.20783e-78|cam:101504937|K10999 cellulose synthase A [EC:2.4.1.12] | (RefSeq) cellulose synthase A catalytic subunit 6 [UDP-forming]-like	PREDICTED: cellulose synthase A catalytic subunit 6 [UDP-forming]-like [Cicer arietinum]
Glyur000049s00003107	2.A.7.9.17	gnl|TC-DB|Q9SKJ7	43	1e-75	Probable sugar phosphate/phosphate translocator At2g25520 OS=Arabidopsis thaliana GN=At2g25520 PE=1 SV=1	5.52533	7.15746	6.6936	1.03253	3.03136	2.15992	2.70605	3.02812	2.94366	1.02328	2.01126	1.65989	Cellular Component: integral component of membrane (GO:0016021);; Molecular Function: nucleotidyltransferase activity (GO:0016779);;	--	hypothetical protein GLYMA_19G220400 [Glycine max]
Glyur000049s00003108	1.A.87.2.6	gnl|TC-DB|O22476	41	7e-51	Protein BRASSINOSTEROID INSENSITIVE 1 OS=Arabidopsis thaliana OX=3702 GN=BRI1 PE=1 SV=1	10.5396	12.4923	10.3799	11.8417	14.5775	14.6586	3.52852	3.75407	3.50842	3.68276	3.96139	3.96889	Molecular Function: protein serine/threonine kinase activity (GO:0004674);; Molecular Function: non-membrane spanning protein tyrosine kinase activity (GO:0004715);; Molecular Function: ATP binding (GO:0005524);; Cellular Component: integral component of membrane (GO:0016021);; Biological Process: peptidyl-tyrosine phosphorylation (GO:0018108);;	K13436|0|mtr:MTR_1g086230|K13436 pto-interacting protein 1 [EC:2.7.11.1] | (RefSeq) receptor-like kinase	receptor-like kinase [Medicago truncatula]
Glyur000049s00003117	3.A.16.1.3	gnl|TC-DB|Q7KQK2	94	1e-32	Polyubiquitin OS=Plasmodium falciparum (isolate 3D7) GN=pUB PE=4 SV=1	20.3937	13.6769	15.6219	46.8681	15.7395	21.1293	4.41911	3.87547	4.05501	5.58099	4.06519	4.46789	Cellular Component: integral component of membrane (GO:0016021);;	--	uncharacterized protein LOC109797042 isoform X1 [Cajanus cajan]
Glyur000049s00003122	1.I.1.1.3	gnl|TC-DB|P06493	32	1e-36	Cyclin-dependent kinase 1 OS=Homo sapiens GN=CDK1 PE=1 SV=3	51.1222	75.4232	63.2722	69.2054	81.8256	81.3345	5.70383	6.25594	6.00612	6.13351	6.372	6.36343	Molecular Function: protein serine/threonine kinase activity (GO:0004674);; Molecular Function: ATP binding (GO:0005524);; Biological Process: protein phosphorylation (GO:0006468);;	--	glycogen synthase kinase-3 -3-like protein [Trifolium pratense]
Glyur000049s00003131	3.A.30.1.1	gnl|TC-DB|P38116	58	6e-55	ADP-ribosylation factor-like protein 1 OS=Saccharomyces cerevisiae (strain ATCC 204508 / S288c) OX=559292 GN=ARL1 PE=1 SV=4	96.9508	94.3579	106.749	20.1735	31.6403	29.3836	6.61399	6.57528	6.75153	4.40419	5.02858	4.92522	Molecular Function: GTP binding (GO:0005525);; Cellular Component: intracellular (GO:0005622);; Biological Process: small GTPase mediated signal transduction (GO:0007264);;	K07937|7.79248e-130|aip:107646048|K07937 ADP-ribosylation factor 1 | (RefSeq) ADP-ribosylation factor	hypothetical protein GLYMA_02G009600 [Glycine max]
Glyur000049s00003138	4.C.1.1.14	gnl|TC-DB|Q9XIA9	47	1e-50	Long chain acyl-CoA synthetase 2 OS=Arabidopsis thaliana GN=LACS2 PE=2 SV=1	1.92096	2.42357	3.29285	0.052023	1.74161	1.18832	1.54644	1.7755	2.10193	0.0731662	1.45503	1.12983	Biological Process: metabolic process (GO:0008152);; Molecular Function: ligase activity (GO:0016874);;	K01897|1.03424e-118|gmx:100807687|K01897 long-chain acyl-CoA synthetase [EC:6.2.1.3] | (RefSeq) long chain acyl-CoA synthetase 1-like	hypothetical protein TanjilG_15455 [Lupinus angustifolius]
Glyur000049s00003152	1.I.1.1.3	gnl|TC-DB|O00571	40	2e-76	ATP-dependent RNA helicase DDX3X OS=Homo sapiens GN=DDX3X PE=1 SV=3	17.121	18.2908	13.6714	14.7229	26.8833	24.6599	4.17959	4.26984	3.87493	3.97479	4.80133	4.68144	Molecular Function: nucleic acid binding (GO:0003676);; Molecular Function: ATP-dependent RNA helicase activity (GO:0004004);; Molecular Function: ATP binding (GO:0005524);; Biological Process: RNA secondary structure unwinding (GO:0010501);;	K12835|0|vra:106757804|K12835 ATP-dependent RNA helicase DDX42 [EC:3.6.4.13] | (RefSeq) DEAD-box ATP-dependent RNA helicase 24	DEAD-box ATP-dependent RNA helicase 24 [Vigna radiata var. radiata]
Glyur000049s00003154	1.A.87.2.6	gnl|TC-DB|O22476	45	2e-20	Protein BRASSINOSTEROID INSENSITIVE 1 OS=Arabidopsis thaliana OX=3702 GN=BRI1 PE=1 SV=1	7.68893	5.62849	5.64132	3.38466	6.97848	8.96928	3.11918	2.72868	2.73147	2.13247	2.99611	3.31749	Molecular Function: nucleotide binding (GO:0000166);; Molecular Function: protein kinase activity (GO:0004672);; Cellular Component: membrane (GO:0016020);; Biological Process: phosphorylation (GO:0016310);;	--	hypothetical protein CCACVL1_22120 [Corchorus capsularis]
Glyur000049s00003156	3.A.26.1.1	gnl|TC-DB|O97252	48	4e-41	ATP-dependent Clp protease proteolytic subunit OS=Plasmodium falciparum (isolate 3D7) GN=PF3D7_0307400 PE=1 SV=1	176.633	122.923	142.404	44.3828	37.4738	38.6748	7.47275	6.9533	7.16394	5.50408	5.2658	5.31015	Molecular Function: serine-type endopeptidase activity (GO:0004252);; Biological Process: proteolysis (GO:0006508);; Cellular Component: integral component of membrane (GO:0016021);;	K01358|2.36763e-160|pvu:PHAVU_007G213700g|K01358 ATP-dependent Clp protease, protease subunit [EC:3.4.21.92] | (RefSeq) hypothetical protein	ATP-dependent Clp protease proteolytic subunit 5, chloroplastic-like [Cajanus cajan]
Glyur000050s00005687	3.A.1.201.8	gnl|TC-DB|Q0WML0	76	7e-24	Antigen peptide transporter-like 2 - Arabidopsis thaliana (Mouse-ear cress).	0.297375	0.392875	0.26181	0.213202	1.07414	0.759679	0.375596	0.478066	0.335495	0.27882	1.05252	0.815312	Molecular Function: ATP binding (GO:0005524);; Cellular Component: integral component of membrane (GO:0016021);; Molecular Function: ATPase activity, coupled to transmembrane movement of substances (GO:0042626);; Biological Process: transmembrane transport (GO:0055085);;	--	PREDICTED: ABC transporter B family member 25 [Cicer arietinum]
Glyur000050s00005705	1.A.54.1.1	gnl|TC-DB|P49768	30	2e-42	Presenilin-1 - Homo sapiens (Human).	53.6704	42.0237	35.3663	39.4755	43.709	52.1366	5.77269	5.42706	5.18453	5.33898	5.48249	5.73163	Cellular Component: Golgi membrane (GO:0000139);; Molecular Function: aspartic-type endopeptidase activity (GO:0004190);; Cellular Component: nucleus (GO:0005634);; Cellular Component: endoplasmic reticulum membrane (GO:0005789);; Cellular Component: Golgi-associated vesicle (GO:0005798);; Cellular Component: integral component of plasma membrane (GO:0005887);; Biological Process: Notch signaling…	K04505|0|cam:101513317|K04505 presenilin 1 [EC:3.4.23.-] | (RefSeq) presenilin-like protein At2g29900	PREDICTED: presenilin-like protein At2g29900 [Cicer arietinum]
Glyur000050s00005710	1.I.2.1.1	gnl|TC-DB|Q9FZ86	71	3e-35	At1g18650 OS=Arabidopsis thaliana GN=F25I16.1 PE=2 SV=1	0.466347	3.07323	11.324	148.667	44.2665	59.8835	0.552227	2.02618	3.6234	7.22561	5.50037	5.92798	Molecular Function: (1->3)-beta-D-glucan binding (GO:0001872);; Molecular Function: hydrolase activity, hydrolyzing O-glycosyl compounds (GO:0004553);; Molecular Function: protein histidine kinase activity (GO:0004673);; Biological Process: response to heat (GO:0009408);; Cellular Component: plant-type cell wall (GO:0009505);; Cellular Component: integral component of membrane (GO:0016021);; Biol…	--	hypothetical protein GLYMA_05G021500 [Glycine max]
Glyur000050s00005711	3.A.23.5.1	gnl|TC-DB|Q74G19	34	7e-32	Type VI secretion system ATPase TssH, putative chaperone OS=Geobacter sulfurreducens (strain ATCC 51573 / DSM 12127 / PCA) GN=tssH PE=4 SV=1	0.784945	0.136995	0.213573	0.047932	0	0.259008	0.83588	0.185226	0.279261	0.0675451	0	0.332287	--	K03695|4.57734e-167|egu:105040848|K03695 ATP-dependent Clp protease ATP-binding subunit ClpB | (RefSeq) chaperone protein ClpB1	chaperone protein ClpB1 [Morus notabilis]
Glyur000050s00005713	3.A.9.1.2	gnl|TC-DB|Q9FI56	39	1e-122	Chaperone protein ClpC1, chloroplastic OS=Arabidopsis thaliana GN=CLPC1 PE=1 SV=1	0.332444	0.348449	0.199639	0.044602	0.126203	0.166119	0.414075	0.431301	0.2626	0.0629534	0.171467	0.221715	Molecular Function: ATP binding (GO:0005524);; Molecular Function: hydrolase activity (GO:0016787);; Biological Process: protein metabolic process (GO:0019538);;	K03695|0|aip:107634378|K03695 ATP-dependent Clp protease ATP-binding subunit ClpB | (RefSeq) chaperone protein ClpB1	chaperone protein ClpB1 [Arachis ipaensis]
Glyur000050s00005734	1.A.87.2.6	gnl|TC-DB|O22476	32	1e-129	Protein BRASSINOSTEROID INSENSITIVE 1 OS=Arabidopsis thaliana OX=3702 GN=BRI1 PE=1 SV=1	3.71144	15.7712	12.7173	7.39788	22.502	19.0568	2.23617	4.06792	3.77792	3.07003	4.55471	4.32602	Molecular Function: protein serine/threonine kinase activity (GO:0004674);; Molecular Function: ATP binding (GO:0005524);; Biological Process: protein phosphorylation (GO:0006468);; Cellular Component: integral component of membrane (GO:0016021);;	--	PREDICTED: probable LRR receptor-like serine/threonine-protein kinase At1g74360 [Cicer arietinum]
Glyur000050s00005738	1.I.1.1.3	gnl|TC-DB|Q9GZV4	62	4e-46	Eukaryotic translation initiation factor 5A-2 OS=Homo sapiens GN=EIF5A2 PE=1 SV=3	219.729	197.92	224.217	584.633	273.678	331.448	7.78613	7.63604	7.81517	9.19385	8.1016	8.37699	Molecular Function: translation initiation factor activity (GO:0003743);; Molecular Function: translation elongation factor activity (GO:0003746);; Biological Process: translational initiation (GO:0006413);; Biological Process: translational frameshifting (GO:0006452);; Molecular Function: ribosome binding (GO:0043022);; Biological Process: positive regulation of translational elongation (GO:0045…	K03263|6.13126e-110|aip:107623098|K03263 translation initiation factor 5A | (RefSeq) eukaryotic translation initiation factor 5A-2	eukaryotic translation initiation factor 5A-2 [Cajanus cajan]
Glyur000050s00005740	1.I.1.1.3	gnl|TC-DB|P06493	37	6e-48	Cyclin-dependent kinase 1 OS=Homo sapiens GN=CDK1 PE=1 SV=3	7.42983	2.05113	5.02082	0.990937	3.30523	2.86666	3.0755	1.60934	2.58996	0.993448	2.10609	1.95109	Molecular Function: protein serine/threonine kinase activity (GO:0004674);; Molecular Function: ATP binding (GO:0005524);; Biological Process: protein phosphorylation (GO:0006468);;	--	probable serine/threonine-protein kinase At1g54610 [Cajanus cajan]
Glyur000051s00003427	3.A.16.1.4	gnl|TC-DB|Q86TM6	45	2e-78	E3 ubiquitin-protein ligase synoviolin OS=Homo sapiens OX=9606 GN=SYVN1 PE=1 SV=2	20.6683	23.8782	22.9367	13.6171	25.9222	23.3995	4.43751	4.63681	4.58115	3.86958	4.75072	4.60878	Biological Process: protein polyubiquitination (GO:0000209);; Cellular Component: Hrd1p ubiquitin ligase complex (GO:0000836);; Molecular Function: zinc ion binding (GO:0008270);; Cellular Component: integral component of membrane (GO:0016021);; Molecular Function: ligase activity (GO:0016874);; Biological Process: ubiquitin-dependent ERAD pathway (GO:0030433);; Biological Process: endoplasmic re…	K10601|0|aip:107628176|K10601 E3 ubiquitin-protein ligase synoviolin [EC:2.3.2.27] | (RefSeq) ERAD-associated E3 ubiquitin-protein ligase HRD1B-like	ERAD-associated E3 ubiquitin-protein ligase HRD1B-like [Cajanus cajan]
Glyur000051s00003438	3.A.30.1.1	gnl|TC-DB|P38116	48	8e-48	ADP-ribosylation factor-like protein 1 OS=Saccharomyces cerevisiae (strain ATCC 204508 / S288c) OX=559292 GN=ARL1 PE=1 SV=4	17.0178	27.2148	18.1705	6.34956	10.6668	10.4669	4.17135	4.81838	4.26081	2.87766	3.54434	3.51941	Molecular Function: GTP binding (GO:0005525);; Cellular Component: intracellular (GO:0005622);; Biological Process: small GTPase mediated signal transduction (GO:0007264);;	K07977|9.69094e-130|aip:107643179|K07977 Arf/Sar family, other | (RefSeq) ADP-ribosylation factor-like	ADP-ribosylation factor-like protein [Glycine max]
Glyur000051s00003440	3.A.23.6.1	gnl|TC-DB|B3ERW2	37	1e-21	Uncharacterized protein OS=Amoebophilus asiaticus (strain 5a2) GN=Aasi_0563 PE=4 SV=1	25.9718	25.1313	26.1332	0.606029	2.42779	2.56599	4.75338	4.70771	4.76199	0.683498	1.77728	1.8343	Molecular Function: GTP diphosphokinase activity (GO:0008728);; Molecular Function: guanosine-3',5'-bis(diphosphate) 3'-diphosphatase activity (GO:0008893);; Cellular Component: chloroplast (GO:0009507);; Biological Process: guanosine tetraphosphate metabolic process (GO:0015969);; Biological Process: response to starvation (GO:0042594);;	--	uncharacterized protein LOC109810911 isoform X1 [Cajanus cajan]
Glyur000051s00003442	1.I.1.1.3	gnl|TC-DB|O00571	40	3e-77	ATP-dependent RNA helicase DDX3X OS=Homo sapiens GN=DDX3X PE=1 SV=3	13.3294	11.3803	10.201	1.62489	11.272	10.4412	3.84091	3.62998	3.48555	1.39226	3.6173	3.51616	Biological Process: mRNA splicing, via spliceosome (GO:0000398);; Molecular Function: nucleic acid binding (GO:0003676);; Molecular Function: ATP-dependent RNA helicase activity (GO:0004004);; Molecular Function: ATP binding (GO:0005524);; Biological Process: regulation of gene expression (GO:0010468);; Biological Process: RNA secondary structure unwinding (GO:0010501);;	K12811|0|cam:101515691|K12811 ATP-dependent RNA helicase DDX46/PRP5 [EC:3.6.4.13] | (RefSeq) DEAD-box ATP-dependent RNA helicase 42	DEAD-box ATP-dependent RNA helicase 42 [Cajanus cajan]
Glyur000051s00003454	1.A.87.3.1	gnl|TC-DB|K4ASB4	42	1e-24	Uncharacterized protein OS=Solanum lycopersicum GN=Solyc01g005470.2 PE=4 SV=1	3.61742	2.59709	2.86209	5.74466	4.67466	4.18841	2.20709	1.84683	1.94938	2.75375	2.50453	2.37529	Cellular Component: integral component of membrane (GO:0016021);;	--	PREDICTED: protein PLANT CADMIUM RESISTANCE 10 [Cicer arietinum]
Glyur000052s00005747	1.A.87.2.6	gnl|TC-DB|O22476	39	8e-46	Protein BRASSINOSTEROID INSENSITIVE 1 OS=Arabidopsis thaliana OX=3702 GN=BRI1 PE=1 SV=1	37.9585	38.4964	24.3451	0.285375	0.866279	0.554371	5.28387	5.30365	4.66363	0.362189	0.900165	0.636331	Molecular Function: protein serine/threonine kinase activity (GO:0004674);; Molecular Function: non-membrane spanning protein tyrosine kinase activity (GO:0004715);; Molecular Function: ATP binding (GO:0005524);; Biological Process: peptidyl-tyrosine phosphorylation (GO:0018108);;	--	receptor-like kinase [Medicago truncatula]
Glyur000052s00005749	3.A.23.6.1	gnl|TC-DB|B3ERW2	36	1e-20	Uncharacterized protein OS=Amoebophilus asiaticus (strain 5a2) GN=Aasi_0563 PE=4 SV=1	49.3702	94.0672	58.4465	24.563	26.9597	26.9338	5.6545	6.57088	5.89352	4.67598	4.80528	4.80394	Molecular Function: GTP diphosphokinase activity (GO:0008728);; Molecular Function: guanosine-3',5'-bis(diphosphate) 3'-diphosphatase activity (GO:0008893);; Cellular Component: chloroplast (GO:0009507);; Biological Process: guanosine tetraphosphate metabolic process (GO:0015969);; Biological Process: response to starvation (GO:0042594);;	--	probable GTP diphosphokinase RSH2, chloroplastic [Cajanus cajan]
Glyur000052s00005770	9.A.15.3.1	gnl|TC-DB|Q8S924	91	7e-44	Ubiquitin-like protein ATG12A OS=Arabidopsis thaliana GN=ATG12A PE=1 SV=1	14.1007	12.3366	11.1184	4.67325	6.07435	7.76052	3.91654	3.73732	3.59912	2.50418	2.8226	3.13102	Biological Process: autophagosome assembly (GO:0000045);; Biological Process: autophagy of mitochondrion (GO:0000422);; Biological Process: C-terminal protein lipidation (GO:0006501);; Biological Process: protein transport (GO:0015031);; Cellular Component: integral component of membrane (GO:0016021);; Molecular Function: Atg8 ligase activity (GO:0019776);; Cellular Component: pre-autophagosomal …	K08336|7.56555e-61|cam:101505935|K08336 ubiquitin-like protein ATG12 | (RefSeq) ubiquitin-like protein ATG12	Ubiquitin-like superfamily protein isoform 2, partial [Theobroma cacao]
Glyur000052s00005784	3.A.31.1.1	gnl|TC-DB|P36108	41	7e-41	DOA4-independent degradation protein 4 OS=Saccharomyces cerevisiae (strain ATCC 204508 / S288c) OX=559292 GN=DID4 PE=1 SV=2	22.2283	13.448	12.547	0.676116	3.4838	4.83759	4.53781	3.8528	3.75991	0.745122	2.16472	2.54537	Cellular Component: intracellular (GO:0005622);; Biological Process: vacuolar transport (GO:0007034);;	K12191|1.34325e-116|vra:106773828|K12191 charged multivesicular body protein 2A | (RefSeq) vacuolar protein sorting-associated protein 2 homolog 1-like	unknown [Lotus japonicus]
Glyur000052s00005802	2.A.29.14.9	gnl|TC-DB|A4S2S1	34	3e-49	MC family transporter OS=Ostreococcus lucimarinus (strain CCE9901) GN=OSTLU_88251 PE=3 SV=1	10.6787	10.5518	12.0674	9.70551	8.82693	6.70992	3.54581	3.53005	3.7079	3.42028	3.29674	2.94672	Molecular Function: structural constituent of ribosome (GO:0003735);; Biological Process: translation (GO:0006412);; Cellular Component: integral component of membrane (GO:0016021);; Biological Process: transmembrane transport (GO:0055085);;	K15121|0|gmx:100784616|K15121 solute carrier family 25, member 44 | (RefSeq) solute carrier family 25 member 44-like	PREDICTED: solute carrier family 25 member 44-like [Glycine max]
Glyur000053s00006486	2.A.18.2.2	gnl|TC-DB|Q9FKS8	57	8e-39	2.A.18.2.2 Lysine histidine transporter 1	0	0.045153	0.605608	1.16129	1.45041	1.11855	0	0.0637142	0.68312	1.11189	1.29302	1.08307	Biological Process: amino acid transmembrane transport (GO:0003333);; Cellular Component: plasma membrane (GO:0005886);; Molecular Function: amino acid transmembrane transporter activity (GO:0015171);; Cellular Component: integral component of membrane (GO:0016021);;	--	hypothetical protein TSUD_241790, partial [Trifolium subterraneum]
Glyur000053s00006490	2.A.29.6.2	gnl|TC-DB|O04200	71	1e-121	Peroxisomal nicotinamide adenine dinucleotide carrier OS=Arabidopsis thaliana GN=PXN PE=1 SV=1	7.01978	9.53225	8.92507	5.1215	8.2061	7.4733	3.00356	3.39674	3.31108	2.61388	3.20259	3.08292	Molecular Function: structural constituent of ribosome (GO:0003735);; Cellular Component: vacuolar membrane (GO:0005774);; Cellular Component: peroxisome (GO:0005777);; Biological Process: translation (GO:0006412);; Cellular Component: integral component of membrane (GO:0016021);; Biological Process: NAD transport (GO:0043132);; Biological Process: regulation of peroxisome size (GO:0044375);;	K13354|0|adu:107457719|K13354 solute carrier family 25 (peroxisomal adenine nucleotide transporter), member 17 | (RefSeq) peroxisomal nicotinamide adenine dinucleotide carrier	peroxisomal nicotinamide adenine dinucleotide carrier [Arachis duranensis]
Glyur000054s00005310	1.I.2.1.1	gnl|TC-DB|Q8GXV7	40	3e-51	Cysteine-rich repeat secretory protein 56 OS=Arabidopsis thaliana GN=CRRSP56 PE=1 SV=2	1.61895	1.84587	1.00228	12.9367	4.68567	5.70436	1.38899	1.50887	1.00164	3.80082	2.50733	2.7451	Cellular Component: plant-type cell wall (GO:0009505);; Cellular Component: plasmodesma (GO:0009506);; Biological Process: plasmodesmata-mediated intercellular transport (GO:0010497);; Cellular Component: integral component of membrane (GO:0016021);; Biological Process: transport of virus in multicellular host (GO:0046739);;	--	salt stress response/antifungal domain protein [Medicago truncatula]
Glyur000054s00005311	1.I.2.1.1	gnl|TC-DB|Q8GXV7	42	5e-42	Cysteine-rich repeat secretory protein 56 OS=Arabidopsis thaliana GN=CRRSP56 PE=1 SV=2	0	0	0	0	0	0.029595	0	0	0	0	0	0.042077	Cellular Component: plant-type cell wall (GO:0009505);; Cellular Component: plasmodesma (GO:0009506);; Biological Process: plasmodesmata-mediated intercellular transport (GO:0010497);; Cellular Component: integral component of membrane (GO:0016021);; Biological Process: transport of virus in multicellular host (GO:0046739);;	--	unknown [Medicago truncatula]
Glyur000054s00005317	1.A.87.2.4	gnl|TC-DB|T1T4Z8	31	6e-75	GHR1 protein OS=Arabidopsis thaliana GN=GHR1 PE=2 SV=1	0.141871	0.163404	0.462856	0.970222	1.93506	1.37509	0.1914	0.218352	0.548788	0.978358	1.55339	1.24798	Molecular Function: protein serine/threonine kinase activity (GO:0004674);; Molecular Function: ATP binding (GO:0005524);; Biological Process: protein phosphorylation (GO:0006468);; Cellular Component: integral component of membrane (GO:0016021);;	--	MDIS1-interacting receptor like kinase 1-like [Cajanus cajan]
Glyur000054s00005323	3.A.1.205.25	gnl|TC-DB|BAR94041	78	1e-26	PDR-type ACB transporter [Nicotiana benthamiana]	1.29908	0.890205	1.4277	2.48507	4.58763	4.52678	1.20106	0.918543	1.27959	1.80119	2.48224	2.46644	Molecular Function: ATP binding (GO:0005524);; Cellular Component: plasma membrane (GO:0005886);; Cellular Component: integral component of membrane (GO:0016021);; Molecular Function: ATPase activity, coupled to transmembrane movement of substances (GO:0042626);; Biological Process: transmembrane transport (GO:0055085);;	--	drug resistance transporter-like ABC domain protein [Medicago truncatula]
Glyur000054s00005334	1.A.87.2.6	gnl|TC-DB|O22476	42	4e-58	Protein BRASSINOSTEROID INSENSITIVE 1 OS=Arabidopsis thaliana OX=3702 GN=BRI1 PE=1 SV=1	4.41831	6.34857	6.5374	10.1145	14.2275	12.2984	2.43784	2.87746	2.91407	3.47437	3.92861	3.73318	Molecular Function: protein serine/threonine kinase activity (GO:0004674);; Molecular Function: ATP binding (GO:0005524);; Biological Process: protein phosphorylation (GO:0006468);; Cellular Component: integral component of membrane (GO:0016021);;	--	PREDICTED: receptor-like serine/threonine-protein kinase ALE2 isoform X1 [Vigna angularis]
Glyur000054s00005340	1.I.1.1.3	gnl|TC-DB|O00159	37	1e-131	Unconventional myosin-Ic OS=Homo sapiens GN=MYO1C PE=1 SV=4	2.22713	3.03356	5.22308	1.90365	2.54541	2.90314	1.69025	2.01205	2.63763	1.53787	1.82595	1.96464	Molecular Function: motor activity (GO:0003774);; Molecular Function: actin binding (GO:0003779);; Molecular Function: ATP binding (GO:0005524);; Cellular Component: myosin complex (GO:0016459);;	K10357|0|gmx:100795648|K10357 myosin V | (RefSeq) myosin-6-like	myosin-6-like [Cajanus cajan]
Glyur000054s00005344	5.B.4.1.1	gnl|TC-DB|Q9S714	47	5e-25	Photosystem I reaction center subunit IV B, chloroplast - Arabidopsis thaliana (Mouse-ear cress).	363.345	225.567	260.355	0.259586	0.245141	0.280849	8.50916	7.82379	8.02987	0.33295	0.316309	0.3571	Cellular Component: photosystem I (GO:0009522);;	K02693|2.35753e-48|mtr:MTR_7g099390|K02693 photosystem I subunit IV | (RefSeq) photosystem I reaction center subunit IV A	photosystem I reaction center subunit IV A [Medicago truncatula]
Glyur000054s00005355	9.A.43.1.3	gnl|TC-DB|K4CL21	41	4e-43	Uncharacterized protein OS=Solanum lycopersicum PE=4 SV=1	0.055568	0.40053	0.297492	0.059254	0.085638	0.015806	0.0780195	0.485973	0.375726	0.0830486	0.118543	0.0226249	Biological Process: signal transduction (GO:0007165);; Cellular Component: integral component of membrane (GO:0016021);;	--	PREDICTED: protein phosphatase 1 regulatory subunit 12A-like [Glycine max]
Glyur000055s00004525	2.A.29.16.1	gnl|TC-DB|Q9HC21	39	4e-48	MITOCHONDRIAL UNCOUPLING PROTEIN 1 (DEOXYNUCLEOTIDE CARRIER) - Homo sapiens (Human).	9.20313	8.17707	7.18283	11.0663	8.95121	7.42288	3.35094	3.19803	3.0326	3.59291	3.31487	3.07431	Molecular Function: structural constituent of ribosome (GO:0003735);; Biological Process: translation (GO:0006412);; Cellular Component: integral component of membrane (GO:0016021);; Biological Process: transmembrane transport (GO:0055085);;	K15108|0|pvu:PHAVU_003G104200g|K15108 solute carrier family 25 (mitochondrial thiamine pyrophosphate transporter), member 19 | (RefSeq) hypothetical protein	hypothetical protein PHAVU_003G104200g [Phaseolus vulgaris]
Glyur000055s00004527	8.A.92.1.4	gnl|TC-DB|P63244	29	9e-27	Receptor of activated protein C kinase 1 OS=Homo sapiens OX=9606 GN=RACK1 PE=1 SV=3	17.4485	14.857	12.4751	14.8434	16.2273	13.7655	4.20543	3.98705	3.75222	3.98581	4.10663	3.88415	Biological Process: vegetative to reproductive phase transition of meristem (GO:0010228);; Molecular Function: histone binding (GO:0042393);; Cellular Component: Set1C/COMPASS complex (GO:0048188);;	K14963|0|mtr:MTR_4g119620|K14963 COMPASS component SWD3 | (RefSeq) transducin/WD40 repeat protein	COMPASS-like H3K4 histone methylase component WDR5A [Arachis ipaensis]
Glyur000055s00004556	1.A.87.2.6	gnl|TC-DB|O22476	44	8e-60	Protein BRASSINOSTEROID INSENSITIVE 1 OS=Arabidopsis thaliana OX=3702 GN=BRI1 PE=1 SV=1	13.2094	16.9578	12.3243	12.2516	14.723	15.092	3.82877	4.16654	3.73599	3.72809	3.9748	4.00827	Molecular Function: protein serine/threonine kinase activity (GO:0004674);; Molecular Function: non-membrane spanning protein tyrosine kinase activity (GO:0004715);; Molecular Function: ATP binding (GO:0005524);; Cellular Component: plasma membrane (GO:0005886);; Biological Process: peptidyl-tyrosine phosphorylation (GO:0018108);; Biological Process: innate immune response (GO:0045087);;	--	serine/threonine-protein kinase PBL27 [Vigna radiata var. radiata]
Glyur000055s00004568	9.B.56.1.5	gnl|TC-DB|Q9SQU2	34	2e-25	CASP-like protein 1D2 OS=Arabidopsis thaliana GN=At3g06390 PE=1 SV=1	5.85488	5.1757	5.36852	118.271	40.4787	54.2173	2.77713	2.6266	2.67096	6.8981	5.3743	5.78705	Cellular Component: plasma membrane (GO:0005886);; Cellular Component: integral component of membrane (GO:0016021);;	--	unknown [Lotus japonicus]
Glyur000055s00004570	1.I.1.1.3	gnl|TC-DB|P06493	33	3e-41	Cyclin-dependent kinase 1 OS=Homo sapiens GN=CDK1 PE=1 SV=3	2.02394	1.47915	2.1561	1.35891	3.05044	2.76866	1.59643	1.30985	1.65814	1.23812	2.01808	1.91405	Molecular Function: protein serine/threonine kinase activity (GO:0004674);; Molecular Function: ATP binding (GO:0005524);; Biological Process: protein phosphorylation (GO:0006468);;	K08819|0|gmx:100791757|K08819 cyclin-dependent kinase 12/13 [EC:2.7.11.22 2.7.11.23] | (RefSeq) probable serine/threonine-protein kinase At1g54610	Putative serine/threonine-protein kinase [Glycine soja]
Glyur000055s00004583	2.A.1.1.98	gnl|TC-DB|Q9FRL3	45	1e-109	Sugar transporter ERD6-like 6 OS=Arabidopsis thaliana GN=At1g75220 PE=1 SV=1	0.118697	0.233301	0.283909	1.14288	0.081108	0.229166	0.161819	0.302525	0.360543	1.09955	0.112511	0.29768	Molecular Function: sugar:proton symporter activity (GO:0005351);; Molecular Function: glucose transmembrane transporter activity (GO:0005355);; Cellular Component: integral component of plasma membrane (GO:0005887);; Biological Process: proton transport (GO:0015992);; Biological Process: glucose import (GO:0046323);; Biological Process: glucose transmembrane transport (GO:1904659);;	K08145|0|cam:101510416|K08145 MFS transporter, SP family, solute carrier family 2 (facilitated glucose transporter), member 8 | (RefSeq) sugar transporter ERD6-like 16	PREDICTED: sugar transporter ERD6-like 16 [Cicer arietinum]
Glyur000056s00004151	8.A.23.1.12	gnl|TC-DB|P12931	29	1e-27	Proto-oncogene tyrosine-protein kinase Src OS=Homo sapiens OX=9606 GN=SRC PE=1 SV=3	4.87613	2.83904	5.16989	3.00011	6.09884	4.88718	2.55487	1.94075	2.62525	2.00004	2.82758	2.55758	Biological Process: activation of MAPKK activity (GO:0000186);; Molecular Function: MAP kinase kinase kinase activity (GO:0004709);; Molecular Function: ATP binding (GO:0005524);; Cellular Component: intracellular (GO:0005622);;	--	PREDICTED: serine/threonine-protein kinase HT1 [Glycine max]
Glyur000056s00004175	1.A.87.2.5	gnl|TC-DB|Q9FZB9	26	4e-27	Putative uncharacterized protein T14L22.1 (Fragment) OS=Arabidopsis thaliana GN=T14L22.1 PE=2 SV=1	4.34163	4.84846	5.41333	5.45643	12.1837	10.0743	2.41728	2.54806	2.68107	2.69074	3.72069	3.46914	Molecular Function: transmembrane receptor protein tyrosine kinase activity (GO:0004714);; Cellular Component: endosome (GO:0005768);; Cellular Component: trans-Golgi network (GO:0005802);; Cellular Component: integral component of membrane (GO:0016021);; Biological Process: peptidyl-tyrosine phosphorylation (GO:0018108);; Molecular Function: 2-alkenal reductase [NAD(P)] activity (GO:0032440);; B…	--	putative leucine-rich repeat receptor-like serine/threonine-protein kinase At2g14440 [Cajanus cajan]
Glyur000057s00008979	1.A.25.3.4	gnl|TC-DB|B9GAY9	25	2e-24	Putative uncharacterized protein OS=Oryza sativa subsp. japonica GN=OsJ_34074 PE=4 SV=1	0.01573	0.046424	0.033372	0	0	0	0.022517	0.0654675	0.0473597	0	0	0	--	--	disease resistance protein [Trifolium pratense]
Glyur000057s00008981	2.A.1.19.39	gnl|TC-DB|Q9SA36	39	1e-104	Organic cation/carnitine transporter 6 OS=Arabidopsis thaliana GN=OCT6 PE=2 SV=1	8.83888	2.65777	5.61599	5.92691	5.13992	5.53017	3.29849	1.87097	2.72596	2.79221	2.61822	2.70712	Cellular Component: plant-type vacuole membrane (GO:0009705);; Cellular Component: integral component of membrane (GO:0016021);; Molecular Function: substrate-specific transmembrane transporter activity (GO:0022891);; Biological Process: transmembrane transport (GO:0055085);;	--	organic cation/carnitine transporter [Medicago truncatula]
Glyur000057s00008985	8.A.110.1.3	gnl|TC-DB|KJU82691	38	3e-38	MORN repeat-containing protein [Candidatus Magnetobacterium bavaricum]	0.212294	0.174376	0.282334	0	0.059706	0	0.27774	0.231894	0.358772	0	0.0836641	0	Molecular Function: ATP binding (GO:0005524);; Molecular Function: 1-phosphatidylinositol-4-phosphate 5-kinase activity (GO:0016308);; Biological Process: phosphatidylinositol phosphorylation (GO:0046854);;	K00889|0|gmx:100789775|K00889 1-phosphatidylinositol-4-phosphate 5-kinase [EC:2.7.1.68] | (RefSeq) phosphatidylinositol 4-phosphate 5-kinase 6-like	phosphatidylinositol 4-phosphate 5-kinase 6-like [Cajanus cajan]
Glyur000057s00008994	2.A.17.3.8	gnl|TC-DB|Q9LFB8	39	1e-108	2.A.17.3.8 Peptide transporter PTR5	12.2162	9.95367	11.7756	5.00083	6.89859	5.39701	3.72423	3.45334	3.67532	2.58516	2.98159	2.6774	Molecular Function: transporter activity (GO:0005215);; Biological Process: oligopeptide transport (GO:0006857);; Cellular Component: integral component of membrane (GO:0016021);;	K14638|0|cam:101515495|K14638 solute carrier family 15 (peptide/histidine transporter), member 3/4 | (RefSeq) protein NRT1/ PTR FAMILY 5.4	PREDICTED: protein NRT1/ PTR FAMILY 5.4 [Cicer arietinum]
Glyur000057s00009009		gnl|TC-DB|XP_018510600.1	25	7e-25	|8.A.32.1.5 PREDICTED: protein ASPARTIC PROTEASE IN GUARD CELL 2-like isoform X1 [Brassica rapa]	3.7038	0.543593	2.03495	0	0	0	2.23383	0.626292	1.60167	0	0	0	Molecular Function: aspartic-type endopeptidase activity (GO:0004190);; Biological Process: proteolysis (GO:0006508);; Biological Process: protein catabolic process (GO:0030163);;	--	aspartic proteinase CDR1-like [Cajanus cajan]
Glyur000057s00009012	1.A.31.1.5	gnl|TC-DB|O65848	86	1e-147	Annexin OS=Medicago truncatula GN=Ann1 PE=1 SV=1	1.49033	1.388	3.13475	101.007	81.1452	87.9782	1.31634	1.2558	2.0478	6.67252	6.3601	6.47538	Molecular Function: calcium ion binding (GO:0005509);; Molecular Function: calcium-dependent phospholipid binding (GO:0005544);;	K17094|0|csv:101218695|K17094 annexin A6 | (RefSeq) annexin A6	annexin A6-like [Momordica charantia]
Glyur000057s00009015	1.A.31.1.8	gnl|TC-DB|Q9SYT0	34	1e-43	Annexin D1 OS=Arabidopsis thaliana OX=3702 GN=ANN1 PE=1 SV=1	3.75664	19.6698	31.7295	0.497301	5.70073	5.40558	2.24994	4.36945	5.03252	0.582364	2.74432	2.67933	Molecular Function: calcium ion binding (GO:0005509);; Molecular Function: calcium-dependent phospholipid binding (GO:0005544);; Biological Process: response to osmotic stress (GO:0006970);; Cellular Component: plasmodesma (GO:0009506);; Biological Process: response to abscisic acid (GO:0009737);;	--	PREDICTED: annexin D4 [Cicer arietinum]
Glyur000057s00009017	1.A.31.1.8	gnl|TC-DB|Q9SYT0	40	1e-61	Annexin D1 OS=Arabidopsis thaliana OX=3702 GN=ANN1 PE=1 SV=1	9.37049	9.3366	14.854	5.33801	12.7719	11.4756	3.37441	3.36969	3.98677	2.66403	3.78365	3.64104	Molecular Function: calcium ion binding (GO:0005509);; Molecular Function: calcium-dependent phospholipid binding (GO:0005544);; Cellular Component: vacuole (GO:0005773);;	--	annexin D3 [Cajanus cajan]
Glyur000058s00006134	9.B.228.1.2	gnl|TC-DB|F4HUY1	69	1e-25	Tmem18 OS=Arabidopsis thaliana GN=At1g34350 PE=4 SV=1	10.5679	9.57624	9.94061	13.6524	10.2104	13.174	3.53206	3.40276	3.45162	3.87306	3.48676	3.82517	Cellular Component: integral component of membrane (GO:0016021);;	--	PREDICTED: transmembrane protein 18-like [Phoenix dactylifera]
Glyur000058s00006169	9.A.61.3.1	gnl|TC-DB|M4E3U6	39	3e-30	Peroxidase OS=Brassica rapa subsp. pekinensis GN=Bra023449 PE=3 SV=1	4.37767	7.03089	7.98456	5.10597	12.9144	12.1104	2.42698	3.00556	3.16745	2.61022	3.79851	3.71264	Molecular Function: peroxidase activity (GO:0004601);; Cellular Component: extracellular region (GO:0005576);; Biological Process: response to oxidative stress (GO:0006979);; Cellular Component: plant-type cell wall (GO:0009505);; Biological Process: plant-type cell wall organization (GO:0009664);; Cellular Component: integral component of membrane (GO:0016021);; Molecular Function: heme binding …	K00430|1.44378e-117|mtr:MTR_4g114210|K00430 peroxidase [EC:1.11.1.7] | (RefSeq) class III peroxidase	class III peroxidase [Medicago truncatula]
Glyur000058s00006171	1.A.87.2.6	gnl|TC-DB|O22476	35	1e-43	Protein BRASSINOSTEROID INSENSITIVE 1 OS=Arabidopsis thaliana OX=3702 GN=BRI1 PE=1 SV=1	0.517702	16.8961	1.25738	1.304	0.174083	0.84742	0.601889	4.16157	1.17465	1.20414	0.231534	0.885512	Molecular Function: protein serine/threonine kinase activity (GO:0004674);; Molecular Function: ATP binding (GO:0005524);; Biological Process: protein phosphorylation (GO:0006468);; Cellular Component: integral component of membrane (GO:0016021);; Biological Process: recognition of pollen (GO:0048544);;	K04733|0|cam:101496142|K04733 interleukin-1 receptor-associated kinase 4 [EC:2.7.11.1] | (RefSeq) G-type lectin S-receptor-like serine/threonine-protein kinase RLK1	PREDICTED: G-type lectin S-receptor-like serine/threonine-protein kinase RLK1 isoform X1 [Cicer arietinum]
Glyur000058s00006189	2.A.57.1.7	gnl|TC-DB|Q9M0Y3	25	6e-30	Putative uncharacterized protein AT4g05120 (Putative equilibrative nucleoside transporter ENT3) OS=Arabidopsis thaliana GN=ENT3 PE=2 SV=1	3.37841	5.33668	2.83724	1.72634	19.9981	16.4565	2.13041	2.66373	1.94007	1.44697	4.39219	4.12569	Molecular Function: nucleoside transmembrane transporter activity (GO:0005337);; Cellular Component: integral component of membrane (GO:0016021);; Biological Process: nucleoside transmembrane transport (GO:1901642);;	K15014|0|gmx:100812206|K15014 solute carrier family 29 (equilibrative nucleoside transporter), member 1/2/3 | (RefSeq) equilibrative nucleotide transporter 8-like	equilibrative nucleotide transporter 1-like protein [Trifolium pratense]
Glyur000059s00006277	2.A.49.6.3	gnl|TC-DB|Q8GX93	68	7e-23	Chloride channel protein CLC-e OS=Arabidopsis thaliana GN=CLC-E PE=2 SV=2	20.3711	15.8037	14.3837	3.93408	2.80282	3.4523	4.41759	4.07071	3.94333	2.30278	1.92707	2.15455	Molecular Function: catalytic activity (GO:0003824);; Molecular Function: voltage-gated chloride channel activity (GO:0005247);; Biological Process: chloride transport (GO:0006821);; Cellular Component: integral component of membrane (GO:0016021);; Biological Process: regulation of anion transmembrane transport (GO:1903959);;	--	chloride channel protein CLC-e isoform X2 [Arachis ipaensis]
Glyur000059s00006279	2.A.29.4.6	gnl|TC-DB|Q9FMU6	43	9e-68	AT5g14040/MUA22_4 OS=Arabidopsis thaliana GN=PHT3;1 PE=2 SV=1	2.76916	1.2544	1.44994	2.58615	3.30668	2.11212	1.91424	1.17275	1.29275	1.84244	2.10658	1.6379	Molecular Function: structural constituent of ribosome (GO:0003735);; Biological Process: translation (GO:0006412);; Biological Process: transport (GO:0006810);; Cellular Component: integral component of membrane (GO:0016021);;	K15102|1.22272e-146|mtr:MTR_4g094578|K15102 solute carrier family 25 (mitochondrial phosphate transporter), member 3 | (RefSeq) phosphate carrier protein	phosphate carrier protein [Medicago truncatula]
Glyur000059s00006280	8.A.104.1.3	gnl|TC-DB|XP_020500033.1	35	1e-38	serine/threonine-protein kinase SIK3 isoform X2 [Labrus bergylta]	47.2965	75.1527	56.9361	25.0286	31.5936	31.9735	5.59385	6.25082	5.85639	4.70203	5.02651	5.04323	Molecular Function: calmodulin-dependent protein kinase activity (GO:0004683);; Molecular Function: calcium ion binding (GO:0005509);; Molecular Function: calmodulin binding (GO:0005516);; Molecular Function: ATP binding (GO:0005524);; Cellular Component: nucleus (GO:0005634);; Cellular Component: cytoplasm (GO:0005737);; Cellular Component: plasma membrane (GO:0005886);; Biological Process: absc…	K13412|0|gmx:100778173|K13412 calcium-dependent protein kinase [EC:2.7.11.1] | (RefSeq) calcium-dependent protein kinase 26	calcium phosphate kinase 6 [Ammopiptanthus mongolicus]
Glyur000059s00006284	2.A.7.12.11	gnl|TC-DB|P78382	30	7e-28	CMP-sialic acid transporter OS=Homo sapiens GN=SLC35A1 PE=2 SV=1	15.5308	14.5324	13.4078	12.8122	10.7215	10.7836	4.04708	3.95721	3.84878	3.78787	3.55109	3.55871	Cellular Component: Golgi membrane (GO:0000139);; Molecular Function: sugar:proton symporter activity (GO:0005351);; Biological Process: carbohydrate transport (GO:0008643);; Biological Process: proton transport (GO:0015992);; Cellular Component: integral component of membrane (GO:0016021);;	K15272|0|gmx:100808834|K15272 solute carrier family 35 (UDP-sugar transporter), member A1/2/3 | (RefSeq) CMP-sialic acid transporter 4	CMP-sialic acid transporter 4-like [Cajanus cajan]
Glyur000059s00006290	1.A.87.2.6	gnl|TC-DB|O22476	41	1e-52	Protein BRASSINOSTEROID INSENSITIVE 1 OS=Arabidopsis thaliana OX=3702 GN=BRI1 PE=1 SV=1	81.1324	103.89	81.0419	50.8257	86.0448	75.7406	6.35988	6.71273	6.35829	5.6956	6.44369	6.26192	Molecular Function: protein serine/threonine kinase activity (GO:0004674);; Molecular Function: ATP binding (GO:0005524);; Biological Process: protein phosphorylation (GO:0006468);;	K04733|0|vra:106764948|K04733 interleukin-1 receptor-associated kinase 4 [EC:2.7.11.1] | (RefSeq) probable serine/threonine-protein kinase Cx32, chloroplastic	probable serine/threonine-protein kinase PIX13 isoform X1 [Cajanus cajan]
Glyur000059s00006291	2.A.6.6.1	gnl|TC-DB|O15118	60	1e-180	NIEMANN-PICK C1 PROTEIN PRECURSOR - Homo sapiens (Human).	13.5882	12.4473	11.7478	10.1461	19.3014	17.3814	3.86673	3.74924	3.67217	3.47847	4.34351	4.20017	Molecular Function: lipid transporter activity (GO:0005319);; Biological Process: drug transmembrane transport (GO:0006855);; Biological Process: lipid transport (GO:0006869);; Molecular Function: drug transmembrane transporter activity (GO:0015238);; Molecular Function: antiporter activity (GO:0015297);; Cellular Component: integral component of membrane (GO:0016021);;	K12385|0|mtr:MTR_5g099070|K12385 Niemann-Pick C1 protein | (RefSeq) niemann-pick C1-like protein	niemann-pick C1-like protein [Medicago truncatula]
Glyur000059s00006299	2.A.66.1.54	gnl|TC-DB|Q84K71	39	8e-99	Protein DETOXIFICATION 44, chloroplastic OS=Arabidopsis thaliana OX=3702 GN=DTX44 PE=2 SV=1	19.0805	14.2354	13.1264	17.9607	17.7382	18.2876	4.32772	3.92936	3.82032	4.24494	4.22791	4.2696	Biological Process: drug transmembrane transport (GO:0006855);; Cellular Component: chloroplast (GO:0009507);; Molecular Function: drug transmembrane transporter activity (GO:0015238);; Molecular Function: antiporter activity (GO:0015297);; Cellular Component: integral component of membrane (GO:0016021);;	--	PREDICTED: MATE efflux family protein 3, chloroplastic isoform X2 [Cicer arietinum]
Glyur000059s00006304	1.A.87.2.3	gnl|TC-DB|Q9LSR8	32	6e-27	L-type lectin-domain containing receptor kinase I.9 OS=Arabidopsis thaliana GN=LECRK19 PE=1 SV=2	27.9351	34.3709	31.0103	28.6676	32.2662	31.5787	4.85475	5.14449	5.00047	4.89082	5.05598	5.02586	Molecular Function: protein kinase activity (GO:0004672);; Molecular Function: ATP binding (GO:0005524);; Biological Process: protein phosphorylation (GO:0006468);;	K14500|0|mtr:MTR_5g098970|K14500 BR-signaling kinase [EC:2.7.11.1] | (RefSeq) LRR receptor-like kinase	LRR receptor-like kinase [Medicago truncatula]
Glyur000059s00006307	9.B.278.1.1	gnl|TC-DB|P61966	58	8e-50	AP-1 complex subunit sigma-1A OS=Homo sapiens OX=9606 GN=AP1S1 PE=1 SV=1	50.9095	65.2935	72.1118	7.71398	27.1589	24.3892	5.69793	6.0508	6.19203	3.12333	4.81552	4.66614	Biological Process: intracellular protein transport (GO:0006886);; Molecular Function: protein transporter activity (GO:0008565);; Biological Process: vesicle-mediated transport (GO:0016192);; Cellular Component: membrane coat (GO:0030117);;	K12394|2.5431e-109|aip:107604791|K12394 AP-1 complex subunit sigma 1/2 | (RefSeq) AP-1 complex subunit sigma-1	Adaptor protein complex, sigma subunit [Trema orientalis]
Glyur000059s00006314	5.B.4.1.1	gnl|TC-DB|Q43381	81	1e-126	PSI type III chlorophyll a/b-binding protein - Arabidopsis thaliana (Mouse-ear cress).	647.188	496.336	635.407	6.15734	9.03202	13.509	9.34027	8.95808	9.31381	2.83942	3.32654	3.85887	Biological Process: response to light stimulus (GO:0009416);; Cellular Component: photosystem I (GO:0009522);; Cellular Component: photosystem II (GO:0009523);; Cellular Component: chloroplast thylakoid membrane (GO:0009535);; Biological Process: photosynthesis, light harvesting in photosystem I (GO:0009768);; Cellular Component: chloroplast envelope (GO:0009941);; Cellular Component: plastoglobu…	K08909|9.02585e-165|aip:107609123|K08909 light-harvesting complex I chlorophyll a/b binding protein 3 | (RefSeq) chlorophyll a-b binding protein 8, chloroplastic	Chlorophyll a-b binding protein 3, chloroplastic [Glycine soja]
Glyur000059s00006315	8.A.68.1.2	gnl|TC-DB|Q9LIC2	42	1e-146	Multispanning membrane protein-like OS=Arabidopsis thaliana GN=TMN7 PE=4 SV=1	5.92419	5.66113	7.62913	23.5262	15.691	16.6139	2.79165	2.73577	3.10922	4.61625	4.061	4.13864	Cellular Component: integral component of membrane (GO:0016021);;	--	PREDICTED: transmembrane 9 superfamily member 12-like [Cicer arietinum]
Glyur000059s00006333	1.A.87.2.6	gnl|TC-DB|O22476	37	1e-34	Protein BRASSINOSTEROID INSENSITIVE 1 OS=Arabidopsis thaliana OX=3702 GN=BRI1 PE=1 SV=1	31.5761	81.8732	73.1345	0	2.11354	2.44707	5.02574	6.37283	6.21207	0	1.63856	1.78537	Molecular Function: protein serine/threonine kinase activity (GO:0004674);; Molecular Function: transmembrane receptor protein tyrosine kinase activity (GO:0004714);; Molecular Function: ATP binding (GO:0005524);; Biological Process: cation transport (GO:0006812);; Cellular Component: integral component of membrane (GO:0016021);; Molecular Function: hydrolase activity (GO:0016787);; Biological Pr…	K04733|7.98268e-174|gmx:100776445|K04733 interleukin-1 receptor-associated kinase 4 [EC:2.7.11.1] | (RefSeq) putative serine/threonine-protein kinase	Receptor like protein kinase S.2 [Glycine soja]
Glyur000060s00004717	3.A.9.1.1	gnl|TC-DB|Q9SC41	66	1e-143	Translocon Tic40 precursor - Pisum sativum (Garden pea).	77.2023	63.8406	64.0055	19.0182	45.2676	42.1241	6.28914	6.01883	6.02249	4.32324	5.53193	5.43042	Cellular Component: chloroplast thylakoid membrane (GO:0009535);; Biological Process: chloroplast organization (GO:0009658);; Cellular Component: chloroplast inner membrane (GO:0009706);; Cellular Component: integral component of membrane (GO:0016021);; Biological Process: protein import into chloroplast stroma (GO:0045037);;	--	hydroxyproline-rich glycoprotein family protein [Medicago truncatula]
Glyur000060s00004721	9.B.311.1.7	gnl|TC-DB|XP_013718490	43	2e-51	transmembrane protein 56-like isoform X1 [Brassica napus]	14.1398	16.8336	13.3018	10.8141	12.8635	12.718	3.92028	4.15653	3.83813	3.56244	3.79322	3.778	Cellular Component: integral component of membrane (GO:0016021);;	--	hypothetical protein GLYMA_18G048700 [Glycine max]
Glyur000060s00004722	1.A.77.1.2	gnl|TC-DB|Q1PE15	33	1e-33	Uncharacterized protein OS=Arabidopsis thaliana GN=At4g36820 PE=2 SV=1	2.12548	3.75694	6.2208	2.45918	3.17325	1.92592	1.64408	2.25003	2.85216	1.79043	2.06117	1.54889	Molecular Function: uniporter activity (GO:0015292);; Cellular Component: integral component of membrane (GO:0016021);; Biological Process: transmembrane transport (GO:0055085);;	K20858|2.50168e-168|gmx:100784357|K20858 calcium uniporter protein, mitochondrial | (RefSeq) calcium uniporter protein 6, mitochondrial-like	PREDICTED: calcium uniporter protein 6, mitochondrial-like [Glycine max]
Glyur000060s00004723	2.A.16.2.2	gnl|TC-DB|Q5EAK4	26	2e-23	ATP-dependent DNA helicase tlh1 - Schizosaccharomyces pombe (Fission yeast).	0.418097	0.998883	1.66501	0	0.56481	0.220857	0.503956	0.999194	1.41414	0	0.645987	0.287894	Biological Process: telomere maintenance via recombination (GO:0000722);; Biological Process: DNA synthesis involved in DNA repair (GO:0000731);; Cellular Component: nuclear chromosome, telomeric region (GO:0000784);; Molecular Function: DNA binding (GO:0003677);; Molecular Function: ATP binding (GO:0005524);; Cellular Component: nucleoplasm (GO:0005654);; Cellular Component: cytoplasm (GO:000573…	K03654|0|cam:101490066|K03654 ATP-dependent DNA helicase RecQ [EC:3.6.4.12] | (RefSeq) putative ATP-dependent DNA helicase Q1	PREDICTED: putative ATP-dependent DNA helicase Q1 [Cicer arietinum]
Glyur000060s00004727	8.A.102.1.1	gnl|TC-DB|Q6DBN4	33	8e-30	Reticulon-like protein B6 OS=Arabidopsis thaliana OX=3702 GN=RTNLB6 PE=1 SV=1	0.874264	0.73202	1.15891	0	0	0.068467	0.906324	0.792456	1.1103	0	0	0.0955424	Cellular Component: endoplasmic reticulum (GO:0005783);; Cellular Component: membrane part (GO:0044425);;	--	PREDICTED: reticulon-like protein B1 [Cicer arietinum]
Glyur000060s00004728	3.D.1.8.1	gnl|TC-DB|B3H5R4	59	2e-38	AT5G58260 protein OS=Arabidopsis thaliana GN=At5g58260 PE=2 SV=1	96.4264	66.0664	80.5925	0.033811	0.037491	0.148184	6.60624	6.06752	6.35036	0.0479725	0.0530988	0.199354	Cellular Component: membrane (GO:0016020);; Cellular Component: chloroplast part (GO:0044434);;	--	NADH-quinone oxidoreductase cyanobacterial subunit N [Medicago truncatula]
Glyur000060s00004738	1.A.87.2.6	gnl|TC-DB|O22476	36	1e-43	Protein BRASSINOSTEROID INSENSITIVE 1 OS=Arabidopsis thaliana OX=3702 GN=BRI1 PE=1 SV=1	13.824	16.9343	13.933	14.4926	12.0442	14.5923	3.88986	4.16465	3.90043	3.95351	3.70534	3.96276	Molecular Function: protein serine/threonine kinase activity (GO:0004674);; Molecular Function: ATP binding (GO:0005524);; Biological Process: protein phosphorylation (GO:0006468);; Biological Process: pollen development (GO:0009555);;	K04733|0|gmx:100305435|K04733 interleukin-1 receptor-associated kinase 4 [EC:2.7.11.1] | (RefSeq) calmodulin-binding receptor-like cytoplasmic kinase	calmodulin-binding receptor-like cytoplasmic kinase [Glycine max]
Glyur000060s00004741	1.A.87.2.6	gnl|TC-DB|O22476	38	4e-48	Protein BRASSINOSTEROID INSENSITIVE 1 OS=Arabidopsis thaliana OX=3702 GN=BRI1 PE=1 SV=1	0.534088	2.6791	3.43253	19.8162	9.00481	10.3564	0.617381	1.87935	2.14813	4.37964	3.32262	3.50543	Molecular Function: protein serine/threonine kinase activity (GO:0004674);; Molecular Function: ATP binding (GO:0005524);; Cellular Component: plasma membrane (GO:0005886);; Biological Process: protein phosphorylation (GO:0006468);; Cellular Component: integral component of membrane (GO:0016021);; Molecular Function: carbohydrate binding (GO:0030246);; Biological Process: recognition of pollen (G…	--	PREDICTED: G-type lectin S-receptor-like serine/threonine-protein kinase SD2-2 [Cicer arietinum]
Glyur000060s00004743	3.A.20.1.1	gnl|TC-DB|P62837	39	2e-23	Ubiquitin-conjugating enzyme E2 D2 OS=Homo sapiens GN=UBE2D2 PE=1 SV=1	24.0397	35.2316	29.2554	14.0746	23.7138	24.8927	4.64614	5.17917	4.91912	3.91405	4.62725	4.69447	Molecular Function: ATP binding (GO:0005524);; Cellular Component: cytoplasm (GO:0005737);; Biological Process: ubiquitin-dependent protein catabolic process (GO:0006511);; Biological Process: protein ubiquitination (GO:0016567);; Molecular Function: ligase activity (GO:0016874);; Molecular Function: ubiquitin protein ligase binding (GO:0031625);; Molecular Function: ubiquitin protein ligase acti…	K10576|9.94576e-130|gmx:548025|K10576 ubiquitin-conjugating enzyme E2 H [EC:2.3.2.23] | (RefSeq) UBC4; ubiquitin carrier protein 4	ubiquitin carrier protein 4 [Glycine max]
Glyur000060s00004759	1.A.54.3.1	gnl|TC-DB|Q9JJF9	29	1e-51	Signal peptide peptidase-like 2A OS=Mus musculus GN=Sppl2a PE=2 SV=1	20.1525	21.8615	18.6496	28.0416	23.271	22.584	4.40275	4.51485	4.29643	4.86005	4.60116	4.55974	Cellular Component: lysosomal membrane (GO:0005765);; Biological Process: signal peptide processing (GO:0006465);; Cellular Component: Golgi-associated vesicle membrane (GO:0030660);; Biological Process: membrane protein proteolysis (GO:0033619);; Molecular Function: aspartic endopeptidase activity, intramembrane cleaving (GO:0042500);; Cellular Component: integral component of cytoplasmic side o…	K09597|0|gmx:100795197|K09597 signal peptide peptidase-like 2B [EC:3.4.23.-] | (RefSeq) signal peptide peptidase-like 4	PREDICTED: signal peptide peptidase-like 4 [Glycine max]
Glyur000060s00004762	1.A.87.2.6	gnl|TC-DB|O22476	38	9e-38	Protein BRASSINOSTEROID INSENSITIVE 1 OS=Arabidopsis thaliana OX=3702 GN=BRI1 PE=1 SV=1	15.3769	14.1829	9.95755	1.0256	1.27634	1.2592	4.03359	3.92438	3.45385	1.01835	1.18672	1.17581	Molecular Function: protein serine/threonine kinase activity (GO:0004674);; Molecular Function: ubiquitin-protein transferase activity (GO:0004842);; Molecular Function: ATP binding (GO:0005524);; Biological Process: protein phosphorylation (GO:0006468);; Biological Process: protein ubiquitination (GO:0016567);;	--	U-box domain-containing protein 33-like isoform X2 [Cajanus cajan]
Glyur000061s00006541	2.A.17.3.13	gnl|TC-DB|Q9M817	37	6e-46	Probable peptide transporter At1g52190 OS=Arabidopsis thaliana GN=At1g52190 PE=1 SV=1	0	0.050742	0	0	0	0	0	0.0714085	0	0	0	0	Molecular Function: transporter activity (GO:0005215);; Biological Process: oligopeptide transport (GO:0006857);; Cellular Component: integral component of membrane (GO:0016021);;	K14638|1.31678e-116|mtr:MTR_8g103233|K14638 solute carrier family 15 (peptide/histidine transporter), member 3/4 | (RefSeq) peptide/nitrate transporter plant	hypothetical protein TSUD_74320 [Trifolium subterraneum]
Glyur000061s00006543	1.I.1.1.3	gnl|TC-DB|P06493	41	3e-22	Cyclin-dependent kinase 1 OS=Homo sapiens GN=CDK1 PE=1 SV=3	13.1591	16.3951	12.935	22.2476	19.0037	19.7744	3.82365	4.12061	3.80064	4.53901	4.3222	4.37674	Molecular Function: protein serine/threonine kinase activity (GO:0004674);; Molecular Function: ATP binding (GO:0005524);; Cellular Component: cytoplasm (GO:0005737);; Biological Process: protein phosphorylation (GO:0006468);;	--	PREDICTED: cyclin-dependent kinase F-1-like [Cicer arietinum]
Glyur000061s00006560	2.A.1.1.34	gnl|TC-DB|Q8VZ80	57	4e-59	Polyol transporter 5 - Arabidopsis thaliana (Mouse-ear cress).	0	0	0.056818	0	0	0.264579	0	0	0.0797269	0	0	0.338657	Molecular Function: transporter activity (GO:0005215);; Biological Process: transport (GO:0006810);;	--	polyol/monosaccharide transporter 1 [Medicago truncatula]
Glyur000061s00006561	2.A.1.1.123	gnl|TC-DB|AIU41385.1	55	5e-34	sorbitol transporter 1 [Prunus salicina]	0	0	0	0	0.185871	0	0	0	0	0	0.245947	0	Cellular Component: integral component of membrane (GO:0016021);; Molecular Function: substrate-specific transmembrane transporter activity (GO:0022891);; Biological Process: transmembrane transport (GO:0055085);;	--	polyol transporter 5-like protein [Trifolium pratense]
Glyur000061s00006568	9.A.3.1.1	gnl|TC-DB|P51149	37	5e-29	Ras-related protein Rab-7a OS=Homo sapiens OX=9606 GN=RAB7A PE=1 SV=1	7.77553	4.8641	8.35087	0.075586	0	0.101284	3.13349	2.55191	3.2251	0.105123	0	0.139187	Molecular Function: GTP binding (GO:0005525);; Cellular Component: intracellular (GO:0005622);; Biological Process: small GTPase mediated signal transduction (GO:0007264);;	--	RAB GTPase-like protein A5B [Medicago truncatula]
Glyur000061s00006578	3.A.20.1.2	gnl|TC-DB|Q9XIB6	58	1e-117	Pollen-specific leucine-rich repeat extensin-like protein 2 OS=Arabidopsis thaliana GN=PEX2 PE=1 SV=1	3.54617	4.5894	18.269	217.601	165.575	164.089	2.18465	2.48269	4.26821	7.77215	7.38003	7.3671	--	--	leucine-rich repeat extensin-like protein 4 [Arachis ipaensis]
Glyur000062s00005460	9.B.10.1.1	gnl|TC-DB|P94400	27	7e-27	Putative metal chaperone yciC OS=Bacillus subtilis GN=yciC PE=2 SV=1	3.02739	1.51715	1.52278	0.320558	1.18406	1.45584	2.00985	1.33179	1.33501	0.401148	1.12701	1.29622	--	--	PREDICTED: uncharacterized GTP-binding protein YjiA-like [Glycine max]
Glyur000062s00005466	3.A.20.1.1	gnl|TC-DB|P62837	61	2e-45	Ubiquitin-conjugating enzyme E2 D2 OS=Homo sapiens GN=UBE2D2 PE=1 SV=1	203.049	214.494	171.702	397.219	332.997	333.282	7.67277	7.7515	7.43214	8.63742	8.38369	8.38492	Molecular Function: nucleotide binding (GO:0000166);; Molecular Function: ligase activity (GO:0016874);;	K06689|3.75741e-67|jcu:105635688|K06689 ubiquitin-conjugating enzyme E2 D [EC:2.3.2.23] | (RefSeq) ubiquitin-conjugating enzyme E2-17 kDa	hypothetical protein B456_011G125100 [Gossypium raimondii]
Glyur000062s00005471	1.I.1.1.3	gnl|TC-DB|P06493	28	2e-20	Cyclin-dependent kinase 1 OS=Homo sapiens GN=CDK1 PE=1 SV=3	23.9968	24.7954	23.5622	10.0275	25.8279	22.5208	4.64367	4.68904	4.61837	3.46303	4.74566	4.55586	Molecular Function: protein serine/threonine kinase activity (GO:0004674);; Molecular Function: protein serine/threonine/tyrosine kinase activity (GO:0004712);; Molecular Function: ATP binding (GO:0005524);; Biological Process: protein phosphorylation (GO:0006468);;	K18670|0|gmx:100792777|K18670 dual specificity protein kinase YAK1 [EC:2.7.12.1] | (RefSeq) serine/threonine-protein kinase ppk15-like	uncharacterized protein LOC109807807 [Cajanus cajan]
Glyur000062s00005473	1.A.87.2.4	gnl|TC-DB|T1T4Z8	29	3e-30	GHR1 protein OS=Arabidopsis thaliana GN=GHR1 PE=2 SV=1	1.09074	1.25792	2.60475	0.345843	3.49411	2.0797	1.06401	1.17499	1.8499	0.42851	2.16804	1.62279	Molecular Function: protein serine/threonine kinase activity (GO:0004674);; Molecular Function: transmembrane receptor protein tyrosine kinase activity (GO:0004714);; Molecular Function: ATP binding (GO:0005524);; Cellular Component: integral component of membrane (GO:0016021);; Biological Process: peptidyl-tyrosine phosphorylation (GO:0018108);;	--	PREDICTED: probable leucine-rich repeat receptor-like protein kinase At5g49770 isoform X1 [Lupinus angustifolius]
Glyur000062s00005479	2.A.122.2.1	gnl|TC-DB|Q9FVQ4	51	5e-45	Plastidal glycolate/glycerate translocator 1, chloroplastic OS=Arabidopsis thaliana GN=PLGG1 PE=2 SV=1	0.278855	0.269907	0.020214	0	0	0	0.354853	0.344723	0.0288718	0	0	0	Cellular Component: membrane (GO:0016020);;	--	unknown [Lotus japonicus]
Glyur000063s00005825	8.A.40.4.2	gnl|TC-DB|F4I214	32	3e-33	Tetraspanin-10 OS=Arabidopsis thaliana GN=TET10 PE=2 SV=1	19.8111	28.7242	20.9749	70.8492	67.9043	63.7947	4.37928	4.89357	4.45779	6.1669	6.10652	6.0178	Cellular Component: integral component of membrane (GO:0016021);;	--	hypothetical protein GLYMA_13G091000 [Glycine max]
Glyur000063s00005839	9.A.15.3.1	gnl|TC-DB|Q93VB2	36	8e-40	Autophagy-related protein 18a OS=Arabidopsis thaliana GN=ATG18A PE=1 SV=1	13.682	14.8659	10.7314	4.68191	6.41319	7.25259	3.87598	3.98785	3.5523	2.50638	2.89009	3.04485	Biological Process: autophagy of mitochondrion (GO:0000422);; Cellular Component: cytosol (GO:0005829);; Biological Process: protein lipidation (GO:0006497);; Cellular Component: integral component of membrane (GO:0016021);; Cellular Component: extrinsic component of membrane (GO:0019898);; Molecular Function: phosphatidylinositol-3-phosphate binding (GO:0032266);; Cellular Component: pre-autopha…	K17908|0|gmx:100820465|K17908 autophagy-related protein 18 | (RefSeq) autophagy-related protein 18b	PREDICTED: autophagy-related protein 18b isoform X4 [Glycine max]
Glyur000063s00005841	1.A.87.2.6	gnl|TC-DB|O22476	31	8e-65	Protein BRASSINOSTEROID INSENSITIVE 1 OS=Arabidopsis thaliana OX=3702 GN=BRI1 PE=1 SV=1	1.11213	1.51091	0.794536	1.09792	4.38319	3.9995	1.0787	1.32821	0.843611	1.06896	2.42846	2.32178	Molecular Function: protein serine/threonine kinase activity (GO:0004674);; Molecular Function: transmembrane receptor protein tyrosine kinase activity (GO:0004714);; Molecular Function: ATP binding (GO:0005524);; Cellular Component: integral component of membrane (GO:0016021);; Biological Process: peptidyl-tyrosine phosphorylation (GO:0018108);;	--	PREDICTED: probable LRR receptor-like serine/threonine-protein kinase At2g23950 [Glycine max]
Glyur000063s00005856	1.A.87.2.6	gnl|TC-DB|O22476	30	1e-95	Protein BRASSINOSTEROID INSENSITIVE 1 OS=Arabidopsis thaliana OX=3702 GN=BRI1 PE=1 SV=1	0	0	0	0.034114	0.116874	0.078683	0	0	0	0.0483952	0.159466	0.109271	Molecular Function: protein serine/threonine kinase activity (GO:0004674);; Molecular Function: ATP binding (GO:0005524);; Biological Process: protein phosphorylation (GO:0006468);; Cellular Component: integral component of membrane (GO:0016021);;	--	putative leucine-rich repeat receptor-like serine/threonine-protein kinase At2g24130 [Arachis ipaensis]
Glyur000063s00005867	4.D.3.1.7	gnl|TC-DB|Q9SWW6	78	1e-151	Cellulose synthase A catalytic subunit 7 [UDP-forming] OS=Arabidopsis thaliana GN=CESA7 PE=1 SV=1	0.2337	0.190976	2.28316	0.588458	2.31682	2.08693	0.302992	0.252144	1.71509	0.667627	1.7298	1.62617	Cellular Component: plasma membrane (GO:0005886);; Molecular Function: zinc ion binding (GO:0008270);; Cellular Component: integral component of membrane (GO:0016021);; Molecular Function: cellulose synthase (UDP-forming) activity (GO:0016760);; Biological Process: cellulose biosynthetic process (GO:0030244);; Biological Process: cell wall organization (GO:0071555);;	K10999|0|pda:103710446|K10999 cellulose synthase A [EC:2.4.1.12] | (RefSeq) cellulose synthase A catalytic subunit 9 [UDP-forming]-like	hypothetical protein EUGRSUZ_C00246 [Eucalyptus grandis]
Glyur000063s00005884	3.A.5.8.1	gnl|TC-DB|P32916	34	7e-59	Signal recognition particle receptor alpha subunit homolog (SR-alpha) (Docking protein alpha) (DP-alpha) - Saccharomyces cerevisiae (Baker's yeast).	69.3688	112.778	85.4699	68.7862	124.235	114.343	6.13686	6.83008	6.43413	6.12487	6.96849	6.84979	Molecular Function: GTPase activity (GO:0003924);; Molecular Function: signal recognition particle binding (GO:0005047);; Molecular Function: GTP binding (GO:0005525);; Cellular Component: signal recognition particle receptor complex (GO:0005785);; Biological Process: SRP-dependent cotranslational protein targeting to membrane (GO:0006614);;	K13431|0|cam:101490326|K13431 signal recognition particle receptor subunit alpha | (RefSeq) signal recognition particle receptor subunit alpha	PREDICTED: signal recognition particle receptor subunit alpha [Cicer arietinum]
Glyur000063s00005893	1.I.1.1.3	gnl|TC-DB|Q9GZV4	57	9e-39	Eukaryotic translation initiation factor 5A-2 OS=Homo sapiens GN=EIF5A2 PE=1 SV=3	115.832	150.464	123.094	68.5924	103.543	96.9164	6.86829	7.24283	6.95529	6.12086	6.70796	6.61348	Molecular Function: translation initiation factor activity (GO:0003743);; Molecular Function: translation elongation factor activity (GO:0003746);; Biological Process: translational initiation (GO:0006413);; Biological Process: translational frameshifting (GO:0006452);; Molecular Function: ribosome binding (GO:0043022);; Biological Process: positive regulation of translational elongation (GO:0045…	K03263|7.06371e-93|gmx:100305510|K03263 translation initiation factor 5A | (RefSeq) uncharacterized LOC100305510	Eukaryotic translation initiation factor 5A-2 [Glycine soja]
Glyur000063s00005894	1.A.87.2.6	gnl|TC-DB|O22476	32	3e-91	Protein BRASSINOSTEROID INSENSITIVE 1 OS=Arabidopsis thaliana OX=3702 GN=BRI1 PE=1 SV=1	4.41233	6.37938	7.00224	6.37555	10.7866	9.48916	2.43625	2.8835	3.0004	2.88275	3.55908	3.39083	Molecular Function: protein kinase activity (GO:0004672);; Molecular Function: ATP binding (GO:0005524);; Biological Process: protein phosphorylation (GO:0006468);; Cellular Component: integral component of membrane (GO:0016021);;	--	probable LRR receptor-like serine/threonine-protein kinase At2g24230 [Cajanus cajan]
Glyur000064s00005592	2.A.25.1.6	gnl|TC-DB|B0SM05	32	5e-43	Bifunctional protein: Sodium:alanine symporter/Phosphatidylserine decarboxylase proenzyme putative membrane protein OS=Leptospira biflexa serovar Patoc (strain Patoc 1 / ATCC 23582 / Paris) GN=LEPBI_I2554 PE=3 SV=1	2.83247	2.47199	3.09221	2.99367	4.40691	3.83249	1.93827	1.79576	2.03288	1.99772	2.4348	2.27277	Molecular Function: phosphatidylserine decarboxylase activity (GO:0004609);; Biological Process: phospholipid biosynthetic process (GO:0008654);;	K01613|0|aip:107643054|K01613 phosphatidylserine decarboxylase [EC:4.1.1.65] | (RefSeq) phosphatidylserine decarboxylase proenzyme 1, mitochondrial	phosphatidylserine decarboxylase proenzyme 1, mitochondrial [Arachis ipaensis]
Glyur000064s00005596	1.A.8.10.4	gnl|TC-DB|Q9FGL2	59	2e-72	Aquaporin TIP2-3 - Arabidopsis thaliana (Mouse-ear cress).	0.576369	1.36977	2.19625	13.3861	14.3398	13.5729	0.656605	1.24475	1.67638	3.8466	3.93921	3.86522	Cellular Component: integral component of plasma membrane (GO:0005887);; Cellular Component: plant-type vacuole membrane (GO:0009705);; Biological Process: cellular water homeostasis (GO:0009992);; Molecular Function: water channel activity (GO:0015250);; Molecular Function: glycerol channel activity (GO:0015254);; Biological Process: ion transmembrane transport (GO:0034220);; Cellular Component:…	K09873|5.77303e-102|cam:101505621|K09873 aquaporin TIP | (RefSeq) Tip2; probable aquaporin TIP2-2	hypothetical protein TSUD_226920 [Trifolium subterraneum]
Glyur000064s00005601	8.B.14.2.2	gnl|TC-DB|O75900	38	3e-21	Matrix metalloproteinase-23 OS=Homo sapiens OX=9606 GN=MMP23B PE=1 SV=2	1.89253	3.69679	2.44037	4.62889	2.74333	2.5761	1.53233	2.23168	1.78256	2.49285	1.90432	1.83839	Molecular Function: metalloendopeptidase activity (GO:0004222);; Biological Process: proteolysis (GO:0006508);; Molecular Function: zinc ion binding (GO:0008270);; Cellular Component: extracellular matrix (GO:0031012);;	--	PREDICTED: metalloendoproteinase 1 [Cicer arietinum]
Glyur000064s00005603	2.A.7.4.1	gnl|TC-DB|O24091	25	1e-26	MTN21 GENE - Medicago truncatula (Barrel medic).	0.046121	0.12085	0	0	0	0	0.0650497	0.164593	0	0	0	0	Cellular Component: plasma membrane (GO:0005886);; Cellular Component: integral component of membrane (GO:0016021);; Molecular Function: transmembrane transporter activity (GO:0022857);; Biological Process: transmembrane transport (GO:0055085);;	--	PREDICTED: WAT1-related protein At5g47470 isoform X1 [Cicer arietinum]
Glyur000064s00005629	2.A.17.3.3	gnl|TC-DB|Q43390	55	1e-178	RCH2 PROTEIN - Brassica napus (Rape).	5.31154	6.3656	8.03042	0.085823	0.172099	0.137569	2.65799	2.8808	3.17479	0.118789	0.229094	0.185954	Molecular Function: transporter activity (GO:0005215);; Biological Process: oligopeptide transport (GO:0006857);; Cellular Component: integral component of membrane (GO:0016021);;	K14638|0|mtr:MTR_5g012290|K14638 solute carrier family 15 (peptide/histidine transporter), member 3/4 | (RefSeq) peptide/nitrate transporter	peptide/nitrate transporter [Medicago truncatula]
Glyur000064s00005631	2.A.17.3.3	gnl|TC-DB|Q43390	53	1e-49	RCH2 PROTEIN - Brassica napus (Rape).	0.176643	0	0	0	0	0	0.234677	0	0	0	0	0	Molecular Function: transporter activity (GO:0005215);; Biological Process: oligopeptide transport (GO:0006857);; Cellular Component: integral component of membrane (GO:0016021);;	K14638|3.56106e-97|mtr:MTR_5g012270|K14638 solute carrier family 15 (peptide/histidine transporter), member 3/4 | (RefSeq) peptide/nitrate transporter	hypothetical protein TSUD_231490 [Trifolium subterraneum]
Glyur000064s00005654	8.A.82.1.1	gnl|TC-DB|P62158	46	1e-37	Calmodulin OS=Homo sapiens GN=CALM1 PE=1 SV=2	58.0613	56.2138	63.3382	255.795	130.235	155.661	5.88414	5.83829	6.0076	8.00447	7.03601	7.2915	Molecular Function: calcium ion binding (GO:0005509);;	K13448|9.85348e-99|cam:101492145|K13448 calcium-binding protein CML | (RefSeq) probable calcium-binding protein CML13	PREDICTED: probable calcium-binding protein CML13 [Cicer arietinum]
Glyur000064s00005657	1.A.87.2.1	gnl|TC-DB|K7UE65	33	4e-39	Uncharacterized protein OS=Zea mays GN=ZEAMMB73_507020 PE=3 SV=1	0	0.288236	0.287905	22.5196	17.0748	18.3093	0	0.365397	0.365026	4.55579	4.17591	4.27122	Molecular Function: protein kinase activity (GO:0004672);; Molecular Function: ATP binding (GO:0005524);; Biological Process: protein phosphorylation (GO:0006468);; Cellular Component: integral component of membrane (GO:0016021);;	--	LRR receptor-like serine/threonine-protein kinase GSO2 [Cajanus cajan]
Glyur000064s00005662	8.A.61.1.9	gnl|TC-DB|Q9C7D7	42	1e-31	Protein cornichon homolog 1 OS=Arabidopsis thaliana OX=3702 GN=At3g12180 PE=2 SV=1	17.7215	15.3441	14.1291	12.7356	12.0727	11.6188	4.22662	4.03069	3.91926	3.77985	3.70848	3.6575	Biological Process: transport (GO:0006810);; Cellular Component: integral component of membrane (GO:0016021);;	K20368|6.55859e-75|cam:101489252|K20368 protein cornichon | (RefSeq) protein cornichon homolog 4-like	PREDICTED: protein cornichon homolog 4-like [Cicer arietinum]
Glyur000064s00005666	2.A.66.1.51	gnl|TC-DB|Q9SLV0	33	4e-73	Protein DETOXIFICATION 48 OS=Arabidopsis thaliana GN=DTX48 PE=2 SV=1	11.8998	9.81822	9.0399	10.2975	8.14695	8.71575	3.68928	3.43539	3.32767	3.49793	3.19329	3.28033	Cellular Component: plasma membrane (GO:0005886);; Biological Process: drug transmembrane transport (GO:0006855);; Molecular Function: drug transmembrane transporter activity (GO:0015238);; Molecular Function: antiporter activity (GO:0015297);; Cellular Component: integral component of membrane (GO:0016021);; Biological Process: cellular response to carbon dioxide (GO:0071244);; Biological Proces…	K03327|0|vra:106777734|K03327 multidrug resistance protein, MATE family | (RefSeq) protein DETOXIFICATION 56	protein DETOXIFICATION 56 [Vigna radiata var. radiata]
Glyur000065s00004257	9.B.142.3.14	gnl|TC-DB|P33767	26	4e-27	Dolichyl-diphosphooligosaccharide--protein glycosyltransferase subunit WBP1 OS=Saccharomyces cerevisiae (strain ATCC 204508 / S288c) GN=WBP1 PE=1 SV=1	42.2525	44.5204	45.8498	57.7867	72.0308	66.7454	5.43471	5.50844	5.54997	5.87742	6.19043	6.08205	Cellular Component: endoplasmic reticulum membrane (GO:0005789);; Cellular Component: integral component of membrane (GO:0016021);; Molecular Function: transferase activity, transferring glycosyl groups (GO:0016757);; Biological Process: protein N-linked glycosylation via asparagine (GO:0018279);;	K12670|0|cam:101493126|K12670 oligosaccharyltransferase complex subunit beta | (RefSeq) dolichyl-diphosphooligosaccharide--protein glycosyltransferase 48 kDa subunit	PREDICTED: dolichyl-diphosphooligosaccharide--protein glycosyltransferase 48 kDa subunit [Cicer arietinum]
Glyur000065s00004266	3.A.9.1.1	gnl|TC-DB|Q8SKU2	64	1e-176	Tic62 protein precursor - Pisum sativum (Garden pea).	33.8201	24.2466	31.8692	0.844185	0.681646	0.314064	5.12185	4.65802	5.03866	0.882983	0.749874	0.394036	Biological Process: transport (GO:0006810);; Cellular Component: plastid inner membrane (GO:0009528);; Cellular Component: chloroplast envelope (GO:0009941);;	--	PREDICTED: protein TIC 62, chloroplastic isoform X1 [Glycine max]
Glyur000065s00004283	9.B.56.1.9	gnl|TC-DB|M5VL89	68	3e-54	CASP-like protein OS=Prunus persica GN=PRUPE_ppa012837mg PE=3 SV=1	2.62386	2.51348	2.50026	0.423978	1.16162	1.16474	1.85753	1.8129	1.80746	0.509927	1.11212	1.11419	Cellular Component: plasma membrane (GO:0005886);; Cellular Component: integral component of membrane (GO:0016021);;	--	PREDICTED: CASP-like protein 5C1 [Glycine max]
Glyur000065s00004285	8.A.27.1.4	gnl|TC-DB|Q9LTW0	80	1e-63	Gb|AAD25612.1 - Arabidopsis thaliana (Mouse-ear cress).	5.31695	5.33952	5.34982	2.48818	2.92873	4.00074	2.65923	2.66437	2.66672	1.80247	1.97406	2.32214	Cellular Component: integral component of membrane (GO:0016021);;	--	putative ALA-interacting subunit 2 isoform X1 [Prunus avium]
Glyur000065s00004296	8.A.92.1.2	gnl|TC-DB|P18064	28	6e-34	Guanine nucleotide-binding protein alpha-1 subunit OS=Arabidopsis thaliana GN=GPA1 PE=1 SV=1	3.20992	4.25103	3.64821	0.033678	0.141942	0.215528	2.07379	2.3926	2.21668	0.0477868	0.191489	0.281583	Biological Process: signal transduction (GO:0007165);; Molecular Function: guanyl nucleotide binding (GO:0019001);;	--	Guanine nucleotide-binding protein alpha-1 subunit [Glycine soja]
Glyur000065s00004316	9.B.100.1.1	gnl|TC-DB|E8XKQ3	32	3e-27	Phage shock protein PspA OS=Salmonella enterica subsp. enterica serovar Typhimurium str. 4/74 GN=pspA PE=4 SV=1	80.2905	47.6217	47.9433	11.0786	12.1091	13.1833	6.34501	5.60353	5.61304	3.59438	3.71249	3.82612	Cellular Component: cytosol (GO:0005829);; Cellular Component: chloroplast thylakoid membrane (GO:0009535);; Cellular Component: chloroplast inner membrane (GO:0009706);; Biological Process: thylakoid membrane organization (GO:0010027);;	K03969|0|vra:106759591|K03969 phage shock protein A | (RefSeq) membrane-associated 30 kDa protein, chloroplastic	membrane-associated 30 kDa protein, chloroplastic isoform X1 [Cajanus cajan]
Glyur000065s00004322	3.A.20.1.2	gnl|TC-DB|Q9SRR0	62	1e-40	AT3g07560/F21O3_27 OS=Arabidopsis thaliana GN=At3g07560 PE=2 SV=1	41.9571	62.9493	48.8338	13.93	35.4957	31.4737	5.42483	5.99886	5.63905	3.90014	5.18966	5.0212	Cellular Component: peroxisomal membrane (GO:0005778);; Biological Process: fatty acid beta-oxidation (GO:0006635);; Biological Process: protein import into peroxisome matrix (GO:0016558);;	K13344|2.00017e-59|pvu:PHAVU_011G052000g|K13344 peroxin-13 | (RefSeq) hypothetical protein	hypothetical protein PHAVU_011G052000g [Phaseolus vulgaris]
Glyur000066s00006205	2.A.7.9.13	gnl|TC-DB|Q9LPU2	37	8e-52	At1g21070 OS=Arabidopsis thaliana GN=T22I11.10 PE=2 SV=1	7.79582	3.557	13.3484	1.52483	8.01858	6.45616	3.13682	2.18808	3.84282	1.33619	3.1729	2.89843	Biological Process: carbohydrate transport (GO:0008643);; Cellular Component: integral component of membrane (GO:0016021);;	K15285|0|gmx:100779737|K15285 solute carrier family 35, member E3 | (RefSeq) uncharacterized membrane protein At1g06890	uncharacterized membrane protein At1g06890 [Cajanus cajan]
Glyur000066s00006225	1.A.8.11.7	gnl|TC-DB|Q9XF58	77	1e-128	Aquaporin PIP2-5 OS=Zea mays GN=PIP2-5 PE=1 SV=1	500.816	727.336	580.746	828.81	461.497	518.438	8.97102	9.50846	9.18425	9.69664	8.8533	9.02081	Molecular Function: transporter activity (GO:0005215);; Cellular Component: plasma membrane (GO:0005886);; Biological Process: transport (GO:0006810);; Cellular Component: integral component of membrane (GO:0016021);;	K09872|0|gmx:732604|K09872 aquaporin PIP | (RefSeq) PIP2; aquaporin PIP2-7	hypothetical protein TSUD_109040 [Trifolium subterraneum]
Glyur000066s00006235	8.A.104.1.1	gnl|TC-DB|P54646	30	3e-36	5'-AMP-activated protein kinase catalytic subunit alpha-2 OS=Homo sapiens OX=9606 GN=PRKAA2 PE=1 SV=2	18.9725	17.6185	17.8336	6.29772	10.2654	11.7815	4.31995	4.21867	4.23523	2.86745	3.49382	3.67598	Molecular Function: calmodulin-dependent protein kinase activity (GO:0004683);; Molecular Function: ATP binding (GO:0005524);; Biological Process: protein phosphorylation (GO:0006468);;	K07359|0|cam:101489779|K07359 calcium/calmodulin-dependent protein kinase kinase 2 [EC:2.7.11.17] | (RefSeq) serine/threonine-protein kinase GRIK1-like	PREDICTED: serine/threonine-protein kinase GRIK1-like [Cicer arietinum]
Glyur000066s00006251	9.B.197.1.1	gnl|TC-DB|P93766	41	1e-108	Protein MLO OS=Hordeum vulgare GN=MLO PE=1 SV=1	3.73981	6.83943	4.57266	15.8609	11.3905	11.2276	2.24483	2.97075	2.47837	4.07561	3.63116	3.61207	Molecular Function: calmodulin binding (GO:0005516);; Cellular Component: plasma membrane (GO:0005886);; Biological Process: defense response (GO:0006952);; Biological Process: response to biotic stimulus (GO:0009607);; Cellular Component: integral component of membrane (GO:0016021);;	K08472|0|cam:101492588|K08472 mlo protein | (RefSeq) MLO-like protein 6	PREDICTED: MLO-like protein 6 [Cicer arietinum]
Glyur000066s00006266	3.A.2.2.6	gnl|TC-DB|Q9Z1G4	42	1e-178	V-type proton ATPase 116 kDa subunit a isoform 1 OS=Mus musculus GN=Atp6v0a1 PE=1 SV=3	12.7529	13.8121	14.3207	3.80756	12.4281	10.4257	3.78166	3.88871	3.93741	2.26531	3.74718	3.51421	Cellular Component: vacuolar proton-transporting V-type ATPase, V0 domain (GO:0000220);; Cellular Component: plant-type vacuole (GO:0000325);; Biological Process: vacuolar acidification (GO:0007035);; Biological Process: ATP synthesis coupled proton transport (GO:0015986);; Biological Process: ATP hydrolysis coupled proton transport (GO:0015991);; Cellular Component: integral component of membran…	K02154|0|cam:101496360|K02154 V-type H+-transporting ATPase subunit a | (RefSeq) V-type proton ATPase subunit a1	PREDICTED: V-type proton ATPase subunit a1 [Cicer arietinum]
Glyur000066s00006269	2.A.17.3.5	gnl|TC-DB|Q9M1E2	46	7e-81	Putative uncharacterized protein F9K21.230 - Arabidopsis thaliana (Mouse-ear cress).	0.078636	0	0.19277	0	0	0.05785	0.109208	0	0.254316	0	0	0.0811351	Biological Process: transport (GO:0006810);; Cellular Component: membrane (GO:0016020);;	K14638|3.89338e-141|gmx:100812765|K14638 solute carrier family 15 (peptide/histidine transporter), member 3/4 | (RefSeq) protein NRT1/ PTR FAMILY 2.6-like	Putative nitrate excretion transporter 2 [Glycine soja]
Glyur000067s00006353	9.A.63.1.1	gnl|TC-DB|P32939	38	8e-33	GTP-binding protein YPT7 OS=Saccharomyces cerevisiae (strain ATCC 204508 / S288c) GN=YPT7 PE=1 SV=1	61.7779	78.8853	72.7446	59.3157	60.6006	54.6886	5.97219	6.31986	6.20447	5.91446	5.94487	5.79931	Cellular Component: Golgi membrane (GO:0000139);; Molecular Function: GTP binding (GO:0005525);; Cellular Component: endoplasmic reticulum membrane (GO:0005789);; Biological Process: ER to Golgi vesicle-mediated transport (GO:0006888);; Biological Process: small GTPase mediated signal transduction (GO:0007264);;	K07874|4.0214e-146|pxb:103957689|K07874 Ras-related protein Rab-1A | (RefSeq) ras-related protein RABD2c	ras-related protein RABD2c [Prunus persica]
Glyur000067s00006356	2.A.1.4.8	gnl|TC-DB|Q8TED4	46	1e-122	Sugar phosphate exchanger 2 OS=Homo sapiens GN=SLC37A2 PE=2 SV=2	0.030869	0	0.162739	0.083292	0.058996	0	0.043861	0	0.217527	0.115422	0.0826971	0	Biological Process: anion transport (GO:0006820);; Cellular Component: integral component of membrane (GO:0016021);; Molecular Function: transmembrane transporter activity (GO:0022857);; Biological Process: transmembrane transport (GO:0055085);;	K13783|0|gmx:100785476|K13783 MFS transporter, OPA family, solute carrier family 37 (glycerol-3-phosphate transporter), member 1/2 | (RefSeq) putative glycerol-3-phosphate transporter 4	PREDICTED: putative glycerol-3-phosphate transporter 4 [Glycine max]
Glyur000067s00006359	1.A.14.1.1	gnl|TC-DB|P55061	31	7e-24	BAX INHIBITOR-1 (BI-1) (TESTIS ENHANCED GENE TRANSCRIPT) - Homo sapiens (Human).	14.1039	16.2272	15.7621	28.5272	25.6346	26.3663	3.91685	4.10662	4.06713	4.88397	4.73523	4.77433	Cellular Component: integral component of membrane (GO:0016021);;	--	hypothetical protein TSUD_184090, partial [Trifolium subterraneum]
Glyur000067s00006372	2.A.3.3.24	gnl|TC-DB|ALD51314.1	46	1e-142	plastid cationic amino acid transporter [Petunia x hybrida]	0.021281	0	0	1.46995	2.45619	1.90174	0.0303799	0	0	1.30448	1.78918	1.53692	Cellular Component: integral component of plasma membrane (GO:0005887);; Molecular Function: L-amino acid transmembrane transporter activity (GO:0015179);; Molecular Function: antiporter activity (GO:0015297);; Biological Process: L-alpha-amino acid transmembrane transport (GO:1902475);;	--	cationic amino acid transporter 6, chloroplastic-like isoform X1 [Cajanus cajan]
Glyur000067s00006374	8.A.104.1.1	gnl|TC-DB|P54646	41	3e-52	5'-AMP-activated protein kinase catalytic subunit alpha-2 OS=Homo sapiens OX=9606 GN=PRKAA2 PE=1 SV=2	36.2458	32.0561	32.0205	11.0038	17.8456	21.4292	5.21901	5.04684	5.04529	3.58542	4.23616	4.48731	Molecular Function: protein serine/threonine kinase activity (GO:0004674);; Molecular Function: ATP binding (GO:0005524);; Cellular Component: nucleus (GO:0005634);; Cellular Component: cytoplasm (GO:0005737);; Biological Process: protein phosphorylation (GO:0006468);; Biological Process: intracellular signal transduction (GO:0035556);;	K14498|0|vra:106768717|K14498 serine/threonine-protein kinase SRK2 [EC:2.7.11.1] | (RefSeq) serine/threonine-protein kinase SAPK3-like	serine/threonine-protein kinase SAPK3-like isoform X1 [Cajanus cajan]
Glyur000067s00006376	8.A.82.2.3	gnl|TC-DB|M5BF43	60	7e-72	Salt overly sensitive 3 OS=Arabidopsis thaliana GN=sos3 PE=4 SV=1	29.7171	35.4997	42.0403	25.3416	34.3626	31.2155	4.94097	5.18981	5.42762	4.71927	5.14415	5.00968	Molecular Function: calcium ion binding (GO:0005509);;	K06268|2.06513e-137|cam:101500790|K06268 serine/threonine-protein phosphatase 2B regulatory subunit | (RefSeq) calcineurin B-like protein 1	calcineurin B-like protein [Ammopiptanthus mongolicus]
Glyur000067s00006380	8.A.110.1.3	gnl|TC-DB|KJU82691	35	2e-27	MORN repeat-containing protein [Candidatus Magnetobacterium bavaricum]	5.80996	5.6359	4.89593	1.12573	2.90189	2.91876	2.76765	2.73029	2.55972	1.08796	1.96417	1.9704	Cellular Component: integral component of membrane (GO:0016021);;	--	MORN repeat protein [Medicago truncatula]
Glyur000067s00006386	1.A.87.2.3	gnl|TC-DB|Q9LSR8	38	2e-51	L-type lectin-domain containing receptor kinase I.9 OS=Arabidopsis thaliana GN=LECRK19 PE=1 SV=2	27.9746	29.569	25.7863	9.61691	23.3225	21.9898	4.85672	4.934	4.74343	3.40829	4.60422	4.52292	Molecular Function: protein serine/threonine kinase activity (GO:0004674);; Molecular Function: ATP binding (GO:0005524);; Biological Process: protein phosphorylation (GO:0006468);;	--	PREDICTED: probable receptor-like protein kinase At5g47070 [Cicer arietinum]
Glyur000067s00006401	9.A.3.1.1	gnl|TC-DB|P51149	37	1e-29	Ras-related protein Rab-7a OS=Homo sapiens OX=9606 GN=RAB7A PE=1 SV=1	7.99112	9.34517	9.88508	5.49676	15.6695	14.9361	3.1685	3.37089	3.44428	2.69972	4.05914	3.99423	Molecular Function: sphingomyelin phosphodiesterase activity (GO:0004767);; Molecular Function: GTP binding (GO:0005525);; Cellular Component: intracellular (GO:0005622);; Biological Process: small GTPase mediated signal transduction (GO:0007264);;	K07893|1.55587e-144|cam:101507228|K07893 Ras-related protein Rab-6A | (RefSeq) ras-related protein RABH1b-like	PREDICTED: ras-related protein RABH1b-like [Cicer arietinum]
Glyur000067s00006404	1.R.1.1.1	gnl|TC-DB|P50570	38	9e-88	Dynamin-2 OS=Homo sapiens OX=9606 GN=DNM2 PE=1 SV=2	0.529348	0.50931	1.37862	0.907622	1.16161	0.959979	0.612917	0.593889	1.25012	0.931775	1.1121	0.970838	Molecular Function: GTPase activity (GO:0003924);; Molecular Function: GTP binding (GO:0005525);;	--	dynamin-related protein 1E-like [Cajanus cajan]
Glyur000067s00006405	2.A.7.14.3	gnl|TC-DB|Q9LPF6	44	1e-87	Probable purine permease 11 OS=Arabidopsis thaliana GN=PUP11 PE=1 SV=1	0.142085	0.349281	0.76995	0	0.038144	0	0.19167	0.432191	0.823709	0	0.0540066	0	Molecular Function: transporter activity (GO:0005215);; Biological Process: transport (GO:0006810);; Cellular Component: integral component of membrane (GO:0016021);;	--	PREDICTED: probable purine permease 11 isoform X2 [Cicer arietinum]
Glyur000067s00006406	2.A.7.14.3	gnl|TC-DB|Q9LPF6	44	5e-79	Probable purine permease 11 OS=Arabidopsis thaliana GN=PUP11 PE=1 SV=1	6.25024	5.17809	4.07142	0	0.638751	0	2.85803	2.62716	2.34239	0	0.712597	0	Molecular Function: transporter activity (GO:0005215);; Biological Process: transport (GO:0006810);; Cellular Component: integral component of membrane (GO:0016021);;	--	PREDICTED: probable purine permease 11 isoform X1 [Cicer arietinum]
Glyur000068s00006821	1.A.10.1.10	gnl|TC-DB|Q8GXJ4	58	2e-35	Glutamate receptor 3.4 OS=Arabidopsis thaliana GN=GLR3.4 PE=2 SV=2	29.5173	20.2263	18.41	0.643177	1.43931	1.14	4.93156	4.40778	4.27873	0.716488	1.28647	1.09761	Molecular Function: G-protein coupled receptor activity (GO:0004930);; Molecular Function: ionotropic glutamate receptor activity (GO:0004970);; Biological Process: ion transport (GO:0006811);; Biological Process: G-protein coupled receptor signaling pathway (GO:0007186);; Cellular Component: integral component of membrane (GO:0016021);; Biological Process: ionotropic glutamate receptor signaling…	K05387|5.12771e-58|adu:107477739|K05387 glutamate receptor, ionotropic, plant | (RefSeq) glutamate receptor 3.4-like	glutamate receptor 3.4 isoform X2 [Arachis duranensis]
Glyur000068s00006822	2.A.66.1.57	gnl|TC-DB|Q9LYT3	44	1e-107	Protein DETOXIFICATION 41 OS=Arabidopsis thaliana OX=3702 GN=DTX41 PE=2 SV=1	18.9419	29.3065	11.7765	0.150305	1.33809	1.51971	4.31773	4.92155	3.67542	0.202016	1.22533	1.33326	Biological Process: drug transmembrane transport (GO:0006855);; Molecular Function: drug transmembrane transporter activity (GO:0015238);; Molecular Function: antiporter activity (GO:0015297);; Cellular Component: integral component of membrane (GO:0016021);;	--	PREDICTED: LOW QUALITY PROTEIN: protein DETOXIFICATION 40-like [Glycine max]
Glyur000068s00006833	9.A.15.3.1	gnl|TC-DB|A8MS84	77	4e-48	Autophagy-related protein OS=Arabidopsis thaliana GN=APG8A PE=3 SV=1	20.3815	25.915	23.0154	38.0443	21.3238	21.3734	4.41829	4.75034	4.58589	5.28704	4.48051	4.48371	Biological Process: autophagy (GO:0006914);; Biological Process: cellular response to nitrogen starvation (GO:0006995);; Cellular Component: integral component of membrane (GO:0016021);;	K08341|7.12182e-70|cam:101504145|K08341 GABA(A) receptor-associated protein | (RefSeq) autophagy-related protein 8C-like	PREDICTED: autophagy-related protein 8C-like isoform X1 [Cicer arietinum]
Glyur000068s00006836	9.B.149.2.2	gnl|TC-DB|akm78054	25	1e-21	membrane-associated zinc metalloprotease, regulator of sigma E protease [Candidatus Wolfebacteria bacterium GW2011_GWB1_47_1]	44.1457	17.3367	23.728	7.47679	4.46087	5.12962	5.49652	4.19666	4.62808	3.08352	2.44913	2.6158	Molecular Function: metalloendopeptidase activity (GO:0004222);; Biological Process: proteolysis (GO:0006508);; Cellular Component: integral component of membrane (GO:0016021);;	--	RIP metalloprotease RseP [Trifolium pratense]
Glyur000068s00006838	1.A.8.10.5	gnl|TC-DB|Q9M8W5	41	3e-48	Aquaporin SIP1-1 - Arabidopsis thaliana (Mouse-ear cress).	47.4705	19.9637	20.2981	2.06323	1.70853	1.34785	5.59904	4.38982	4.41265	1.61505	1.43751	1.23134	Cellular Component: integral component of plasma membrane (GO:0005887);; Biological Process: water transport (GO:0006833);; Biological Process: cellular water homeostasis (GO:0009992);; Molecular Function: water channel activity (GO:0015250);; Molecular Function: glycerol channel activity (GO:0015254);; Biological Process: glycerol transport (GO:0015793);; Biological Process: ion transmembrane tr…	K09875|1.55871e-115|mtr:MTR_4g049340|K09875 aquaporin SIP | (RefSeq) major intrinsic protein (MIP) family transporter	major intrinsic protein (MIP) family transporter [Medicago truncatula]
Glyur000068s00006840	2.A.108.1.7	gnl|TC-DB|Q1P9T1	25	2e-29	Fet3 protein - Phanerochaete chrysosporium (White-rot fungus) (Sporotrichum pruinosum).	1.82444	2.51322	9.34376	2.86538	5.66115	5.02627	1.49797	1.8128	3.37069	1.95061	2.73577	2.59127	Molecular Function: copper ion binding (GO:0005507);; Molecular Function: L-ascorbate oxidase activity (GO:0008447);; Cellular Component: plant-type cell wall (GO:0009505);; Cellular Component: plasmodesma (GO:0009506);; Molecular Function: oxidoreductase activity, oxidizing metal ions (GO:0016722);; Biological Process: oxidation-reduction process (GO:0055114);;	--	multi-copper oxidase-like protein [Medicago truncatula]
Glyur000068s00006848	9.A.15.3.1	gnl|TC-DB|Q94C95	30	4e-24	Serine/threonine-protein kinase ATG1a OS=Arabidopsis thaliana GN=ATG1A PE=1 SV=1	0.011509	0.26284	0.63532	0.017692	0.119129	0.020445	0.0165092	0.336672	0.709573	0.025301	0.162376	0.0291984	Molecular Function: nucleotide binding (GO:0000166);; Molecular Function: signal transducer, downstream of receptor, with serine/threonine kinase activity (GO:0004702);; Cellular Component: cytoplasm (GO:0005737);; Biological Process: signal transduction by protein phosphorylation (GO:0023014);;	K20716|2.45946e-176|cam:101489449|K20716 mitogen-activated protein kinase kinase kinase 17/18 | (RefSeq) mitogen-activated protein kinase kinase kinase A-like	PREDICTED: mitogen-activated protein kinase kinase kinase A-like [Cicer arietinum]
Glyur000069s00004028	1.I.1.1.3	gnl|TC-DB|P06493	38	9e-53	Cyclin-dependent kinase 1 OS=Homo sapiens GN=CDK1 PE=1 SV=3	7.90422	7.12559	7.32586	3.17605	7.22754	7.39825	3.15449	3.02247	3.0576	2.06214	3.04046	3.07009	Molecular Function: protein serine/threonine kinase activity (GO:0004674);; Molecular Function: ATP binding (GO:0005524);; Biological Process: protein phosphorylation (GO:0006468);; Cellular Component: integral component of membrane (GO:0016021);;	K08819|0|pvu:PHAVU_006G097500g|K08819 cyclin-dependent kinase 12/13 [EC:2.7.11.22 2.7.11.23] | (RefSeq) hypothetical protein	probable serine/threonine-protein kinase At1g54610 [Cajanus cajan]
Glyur000069s00004048	8.A.114.1.5	gnl|TC-DB|Q9Y397	34	2e-22	Palmitoyltransferase ZDHHC9 OS=Homo sapiens OX=9606 GN=ZDHHC9 PE=1 SV=2	6.26947	5.96425	5.74479	2.53922	2.81841	2.28432	2.86185	2.79997	2.75377	1.82343	1.93297	1.71559	Cellular Component: spindle pole (GO:0000922);; Cellular Component: microtubule organizing center (GO:0005815);; Biological Process: microtubule nucleation (GO:0007020);; Molecular Function: zinc ion binding (GO:0008270);; Cellular Component: integral component of membrane (GO:0016021);; Molecular Function: protein-cysteine S-palmitoyltransferase activity (GO:0019706);; Molecular Function: gamma-…	K20003|0|mtr:MTR_7g114080|K20003 palmitoyltransferase ZDHHC4 [EC:2.3.1.225] | (RefSeq) DHHC-type zinc finger protein	DHHC-type zinc finger protein [Medicago truncatula]
Glyur000069s00004057	2.A.1.1.97	gnl|TC-DB|O04036	52	8e-53	Sugar transporter ERD6 OS=Arabidopsis thaliana GN=ERD6 PE=1 SV=3	7.42915	5.5303	5.9204	0.539094	1.9808	1.90314	3.07539	2.70715	2.79086	0.622081	1.5757	1.53761	Molecular Function: sugar:proton symporter activity (GO:0005351);; Molecular Function: glucose transmembrane transporter activity (GO:0005355);; Cellular Component: integral component of plasma membrane (GO:0005887);; Biological Process: proton transport (GO:0015992);; Biological Process: glucose import (GO:0046323);; Biological Process: glucose transmembrane transport (GO:1904659);;	K08145|9.03592e-116|cam:101513901|K08145 MFS transporter, SP family, solute carrier family 2 (facilitated glucose transporter), member 8 | (RefSeq) sugar transporter ERD6-like 5	PREDICTED: sugar transporter ERD6-like 5 isoform X2 [Glycine max]
Glyur000069s00004067	1.P.1.1.1	gnl|TC-DB|P33176	70	1e-34	Kinesin-1 heavy chain OS=Homo sapiens OX=9606 GN=KIF5B PE=1 SV=1	0.223579	0.723796	0.631161	0.102362	1.19229	0.800395	0.291107	0.785589	0.705899	0.140598	1.13244	0.848313	Molecular Function: microtubule motor activity (GO:0003777);; Molecular Function: ATP binding (GO:0005524);; Cellular Component: kinesin complex (GO:0005871);; Cellular Component: microtubule (GO:0005874);; Biological Process: microtubule-based movement (GO:0007018);; Molecular Function: microtubule binding (GO:0008017);; Molecular Function: ATPase activity (GO:0016887);;	--	hypothetical protein GLYMA_08G170500, partial [Glycine max]
Glyur000069s00004077	2.A.19.4.8	gnl|TC-DB|O04034	58	1e-150	At1g08960 OS=Arabidopsis thaliana GN=F7G19.17 PE=2 SV=1	6.30428	11.2163	9.02725	15.9903	21.0562	21.1403	2.86874	3.61074	3.32585	4.08664	4.46311	4.4686	Cellular Component: plasma membrane (GO:0005886);; Biological Process: high-affinity potassium ion import (GO:0010163);; Molecular Function: potassium ion transmembrane transporter activity (GO:0015079);; Molecular Function: sodium ion transmembrane transporter activity (GO:0015081);; Cellular Component: integral component of membrane (GO:0016021);; Cellular Component: nuclear periphery (GO:00343…	K13754|0|cam:101508324|K13754 solute carrier family 24 (sodium/potassium/calcium exchanger), member 6 | (RefSeq) cation/calcium exchanger 5	PREDICTED: cation/calcium exchanger 5 [Cicer arietinum]
Glyur000069s00004083	9.B.135.2.2	gnl|TC-DB|Q60EM1	40	1e-28	Os05g0455800 protein OS=Oryza sativa subsp. japonica GN=OJ1651_D06.12 PE=4 SV=1	17.769	18.3427	16.9851	12.3174	17.31	15.1456	4.23028	4.27371	4.16873	3.73524	4.19456	4.01307	Cellular Component: integral component of membrane (GO:0016021);;	--	PREDICTED: protein YIPF1 homolog [Cicer arietinum]
Glyur000069s00004090	1.P.1.1.1	gnl|TC-DB|P33176	35	2e-47	Kinesin-1 heavy chain OS=Homo sapiens OX=9606 GN=KIF5B PE=1 SV=1	1.38151	2.509	2.76121	0.069538	0.636618	0.518832	1.25188	1.81106	1.9112	0.0969877	0.710718	0.602962	Molecular Function: nucleotide binding (GO:0000166);; Molecular Function: microtubule motor activity (GO:0003777);; Cellular Component: kinesin complex (GO:0005871);; Biological Process: microtubule-based movement (GO:0007018);; Molecular Function: ATPase activity (GO:0016887);;	K10406|0|cam:101504897|K10406 kinesin family member C2/C3 | (RefSeq) kinesin-like protein KIFC3	PREDICTED: kinesin-like protein KIFC3 isoform X1 [Cicer arietinum]
Glyur000069s00004092	1.I.1.1.3	gnl|TC-DB|Q8TDX7	32	1e-31	Serine/threonine-protein kinase Nek7 OS=Homo sapiens GN=NEK7 PE=1 SV=1	1.81544	2.14768	2.22302	6.64357	3.4047	3.95873	1.49336	1.65429	1.68841	2.93425	2.13905	2.30997	Molecular Function: signal transducer, downstream of receptor, with serine/threonine kinase activity (GO:0004702);; Molecular Function: ATP binding (GO:0005524);; Cellular Component: cytoplasm (GO:0005737);; Biological Process: signal transduction by protein phosphorylation (GO:0023014);;	K20606|0|cam:101503715|K20606 mitogen-activated protein kinase kinase kinase ANP1 [EC:2.7.11.25] | (RefSeq) mitogen-activated protein kinase kinase kinase NPK1	PREDICTED: mitogen-activated protein kinase kinase kinase NPK1 [Cicer arietinum]
Glyur000070s00008033	1.A.35.5.4	gnl|TC-DB|Q93ZD7	68	1e-135	Magnesium transporter MRS2-4 OS=Arabidopsis thaliana GN=MRS2-4 PE=1 SV=1	21.1594	17.8412	20.4723	20.6809	17.217	16.8899	4.46985	4.23582	4.4244	4.43835	4.18721	4.16108	Molecular Function: magnesium ion transmembrane transporter activity (GO:0015095);; Biological Process: magnesium ion transport (GO:0015693);; Cellular Component: integral component of membrane (GO:0016021);; Biological Process: magnesium ion transmembrane transport (GO:1903830);;	K16075|0|cam:101494700|K16075 magnesium transporter | (RefSeq) magnesium transporter MRS2-4	PREDICTED: magnesium transporter MRS2-4 [Cicer arietinum]
Glyur000070s00008039	8.A.104.1.1	gnl|TC-DB|P54646	44	8e-29	5'-AMP-activated protein kinase catalytic subunit alpha-2 OS=Homo sapiens OX=9606 GN=PRKAA2 PE=1 SV=2	0.540248	0.404357	0.124253	0.165527	0	0	0.623163	0.48991	0.168967	0.220982	0	0	Molecular Function: protein serine/threonine kinase activity (GO:0004674);; Molecular Function: ATP binding (GO:0005524);; Cellular Component: nucleus (GO:0005634);; Cellular Component: cytoplasm (GO:0005737);; Biological Process: protein phosphorylation (GO:0006468);; Biological Process: intracellular signal transduction (GO:0035556);;	K14498|7.96719e-90|cam:101489533|K14498 serine/threonine-protein kinase SRK2 [EC:2.7.11.1] | (RefSeq) serine/threonine-protein kinase SRK2A	hypothetical protein PRUPE_1G573300 [Prunus persica]
Glyur000070s00008042	1.A.87.2.3	gnl|TC-DB|Q9LSR8	35	1e-43	L-type lectin-domain containing receptor kinase I.9 OS=Arabidopsis thaliana GN=LECRK19 PE=1 SV=2	14.2494	13.2825	13.3825	5.17955	15.4658	14.1886	3.93068	3.83618	3.84624	2.6275	4.0414	3.92492	Molecular Function: protein serine/threonine kinase activity (GO:0004674);; Molecular Function: ATP binding (GO:0005524);; Cellular Component: plasma membrane (GO:0005886);; Biological Process: protein phosphorylation (GO:0006468);; Cellular Component: integral component of membrane (GO:0016021);;	--	receptor-like protein kinase, partial [Trifolium pratense]
Glyur000070s00008051	8.A.110.1.3	gnl|TC-DB|KJU82691	39	2e-39	MORN repeat-containing protein [Candidatus Magnetobacterium bavaricum]	3.27718	5.14728	4.93976	0.229187	2.29931	2.16565	2.09666	2.61995	2.57041	0.297704	1.72216	1.6625	Molecular Function: ATP binding (GO:0005524);; Molecular Function: 1-phosphatidylinositol-4-phosphate 5-kinase activity (GO:0016308);; Biological Process: phosphatidylinositol phosphorylation (GO:0046854);;	K00889|0|cam:101515030|K00889 1-phosphatidylinositol-4-phosphate 5-kinase [EC:2.7.1.68] | (RefSeq) phosphatidylinositol 4-phosphate 5-kinase 7-like	phosphatidylinositol 4-phosphate 5-kinase 7-like [Cajanus cajan]
Glyur000070s00008054	9.B.188.1.4	gnl|TC-DB|P49755	36	2e-25	Transmembrane emp24 domain-containing protein 10 OS=Homo sapiens OX=9606 GN=TMED10 PE=1 SV=2	25.7057	19.0875	23.686	25.7088	22.9799	23.7023	4.73907	4.32823	4.62562	4.73924	4.58375	4.62658	Cellular Component: endoplasmic reticulum membrane (GO:0005789);; Biological Process: transport (GO:0006810);; Cellular Component: integral component of membrane (GO:0016021);;	K20352|1.50954e-115|pvu:PHAVU_002G250200g|K20352 p24 family protein delta-1 | (RefSeq) hypothetical protein	unknown [Lotus japonicus]
Glyur000070s00008058	1.A.87.2.6	gnl|TC-DB|O22476	28	4e-58	Protein BRASSINOSTEROID INSENSITIVE 1 OS=Arabidopsis thaliana OX=3702 GN=BRI1 PE=1 SV=1	4.77297	2.56712	2.53342	0.125099	0.303327	0.292347	2.52931	1.83476	1.82106	0.170052	0.382199	0.369993	Cellular Component: membrane (GO:0016020);;	--	leucine-rich receptor-like kinase family protein [Medicago truncatula]
Glyur000071s00005240	1.A.10.1.24	gnl|TC-DB|Q84W41	29	3e-97	Glutamate receptor 3.6 OS=Arabidopsis thaliana OX=3702 GN=GLR3.6 PE=2 SV=1	36.7559	58.2544	47.6966	0.091416	1.26611	0.87901	5.23863	5.88885	5.60575	0.126201	1.18022	0.909973	Molecular Function: ionotropic glutamate receptor activity (GO:0004970);; Biological Process: ion transport (GO:0006811);; Cellular Component: integral component of membrane (GO:0016021);; Biological Process: ionotropic glutamate receptor signaling pathway (GO:0035235);;	K05387|0|mtr:MTR_2g015270|K05387 glutamate receptor, ionotropic, plant | (RefSeq) glutamate receptor 3.4	glutamate receptor 3.4 [Medicago truncatula]
Glyur000071s00005243	9.A.61.3.1	gnl|TC-DB|M4E3U6	46	4e-72	Peroxidase OS=Brassica rapa subsp. pekinensis GN=Bra023449 PE=3 SV=1	5.99891	4.81102	5.26104	0.113262	0.700358	0.546007	2.80713	2.53879	2.6464	0.154793	0.765839	0.628547	Molecular Function: peroxidase activity (GO:0004601);; Cellular Component: extracellular region (GO:0005576);; Biological Process: response to oxidative stress (GO:0006979);; Cellular Component: plant-type cell wall (GO:0009505);; Biological Process: plant-type cell wall organization (GO:0009664);; Cellular Component: integral component of membrane (GO:0016021);; Molecular Function: heme binding …	K00430|0|pvu:PHAVU_003G057000g|K00430 peroxidase [EC:1.11.1.7] | (RefSeq) hypothetical protein	peroxidase 19 [Cajanus cajan]
Glyur000071s00005253	1.A.87.2.6	gnl|TC-DB|O22476	31	2e-39	Protein BRASSINOSTEROID INSENSITIVE 1 OS=Arabidopsis thaliana OX=3702 GN=BRI1 PE=1 SV=1	0.011625	0.059025	0	0.008112	0	0	0.0166746	0.0827366	0	0.0116559	0	0	Molecular Function: nucleotide binding (GO:0000166);; Molecular Function: protein kinase activity (GO:0004672);; Cellular Component: membrane (GO:0016020);; Biological Process: phosphorylation (GO:0016310);;	K13420|0|cam:101509434|K13420 LRR receptor-like serine/threonine-protein kinase FLS2 [EC:2.7.11.1] | (RefSeq) probable LRR receptor-like serine/threonine-protein kinase At3g47570	PREDICTED: probable LRR receptor-like serine/threonine-protein kinase At3g47570 [Cicer arietinum]
Glyur000071s00005259	9.A.3.1.1	gnl|TC-DB|P51149	45	6e-20	Ras-related protein Rab-7a OS=Homo sapiens OX=9606 GN=RAB7A PE=1 SV=1	0	0	0.220822	0.095938	0.518521	0.074983	0	0	0.287853	0.132166	0.602667	0.104314	Molecular Function: GTP binding (GO:0005525);; Cellular Component: intracellular (GO:0005622);; Biological Process: small GTPase mediated signal transduction (GO:0007264);;	K07976|1.74428e-94|eus:EUTSA_v10020713mg|K07976 Rab family, other | (RefSeq) hypothetical protein	LOW QUALITY PROTEIN: UDP-glycosyltransferase 79B2 [Herrania umbratica]
Glyur000071s00005262	1.A.87.2.6	gnl|TC-DB|O22476	34	8e-33	Protein BRASSINOSTEROID INSENSITIVE 1 OS=Arabidopsis thaliana OX=3702 GN=BRI1 PE=1 SV=1	10.7713	12.2733	11.618	1.15882	3.75118	3.23308	3.55721	3.73045	3.65741	1.11025	2.24829	2.08171	Molecular Function: protein serine/threonine kinase activity (GO:0004674);; Molecular Function: transmembrane receptor protein tyrosine kinase activity (GO:0004714);; Molecular Function: ATP binding (GO:0005524);; Cellular Component: integral component of membrane (GO:0016021);; Biological Process: peptidyl-tyrosine phosphorylation (GO:0018108);;	--	PREDICTED: probable leucine-rich repeat receptor-like protein kinase At5g49770 [Cicer arietinum]
Glyur000071s00005274	9.B.197.1.1	gnl|TC-DB|P93766	30	1e-55	Protein MLO OS=Hordeum vulgare GN=MLO PE=1 SV=1	0	0	0.046479	0	0	0	0	0	0.0655434	0	0	0	Cellular Component: membrane (GO:0016020);; Biological Process: response to stimulus (GO:0050896);;	K08472|0|gmx:100775859|K08472 mlo protein | (RefSeq) MLO-like protein 6	PREDICTED: MLO-like protein 6 [Glycine max]
Glyur000071s00005283	1.A.87.2.6	gnl|TC-DB|O22476	32	1e-117	Protein BRASSINOSTEROID INSENSITIVE 1 OS=Arabidopsis thaliana OX=3702 GN=BRI1 PE=1 SV=1	1.77526	1.08264	1.95037	19.4124	14.5067	15.5669	1.47262	1.05842	1.5609	4.35137	3.95482	4.05023	Molecular Function: protein serine/threonine kinase activity (GO:0004674);; Molecular Function: ATP binding (GO:0005524);; Biological Process: protein phosphorylation (GO:0006468);; Cellular Component: integral component of membrane (GO:0016021);;	--	PREDICTED: receptor-like protein kinase HSL1 [Cicer arietinum]
Glyur000072s00008113	2.A.4.3.4	gnl|TC-DB|Q9ZT63	64	1e-139	Metal tolerance protein 1 - Arabidopsis thaliana (Mouse-ear cress).	0.065226	7.60935	9.40529	4.69112	6.50813	3.17139	0.0911595	3.1059	3.37925	2.50871	2.90845	2.06053	Molecular Function: zinc ion transmembrane transporter activity (GO:0005385);; Cellular Component: vacuole (GO:0005773);; Biological Process: response to zinc ion (GO:0010043);; Cellular Component: integral component of membrane (GO:0016021);; Biological Process: regulation of sequestering of zinc ion (GO:0061088);; Biological Process: zinc II ion transmembrane transport (GO:0071577);;	K14689|0|gmx:100794876|K14689 solute carrier family 30 (zinc transporter), member 2 | (RefSeq) metal tolerance protein 1-like	PREDICTED: uncharacterized protein LOC100794876 isoform X1 [Glycine max]
Glyur000072s00008125	9.A.15.3.1	gnl|TC-DB|Q94C95	47	1e-155	Serine/threonine-protein kinase ATG1a OS=Arabidopsis thaliana GN=ATG1A PE=1 SV=1	8.2158	7.45141	6.33868	4.8743	4.15516	3.7429	3.20411	3.07919	2.87552	2.55442	2.36602	2.24577	Molecular Function: protein serine/threonine kinase activity (GO:0004674);; Molecular Function: ATP binding (GO:0005524);; Biological Process: protein phosphorylation (GO:0006468);;	K08269|0|mtr:MTR_8g024100|K08269 serine/threonine-protein kinase ULK/ATG1 [EC:2.7.11.1] | (RefSeq) Serine/Threonine kinase family protein	Serine/Threonine kinase family protein [Medicago truncatula]
Glyur000072s00008127	1.A.87.2.6	gnl|TC-DB|O22476	31	4e-22	Protein BRASSINOSTEROID INSENSITIVE 1 OS=Arabidopsis thaliana OX=3702 GN=BRI1 PE=1 SV=1	0	0.024034	0	0.022725	0.657735	0.169946	0	0.0342636	0	0.0324183	0.729213	0.226442	Molecular Function: protein serine/threonine kinase activity (GO:0004674);; Molecular Function: ATP binding (GO:0005524);; Cellular Component: plasma membrane (GO:0005886);; Biological Process: protein phosphorylation (GO:0006468);; Biological Process: cell surface receptor signaling pathway (GO:0007166);; Cellular Component: integral component of membrane (GO:0016021);; Molecular Function: polys…	--	wall-associated receptor kinase galacturonan-binding protein [Medicago truncatula]
Glyur000072s00008140	5.B.4.1.1	gnl|TC-DB|Q9SYW8	84	1e-111	Lhca2 protein - Arabidopsis thaliana (Mouse-ear cress).	886.382	597.289	792.985	0.776732	1.59121	1.61251	9.79341	9.2247	9.63297	0.829226	1.37363	1.38544	Biological Process: response to light stimulus (GO:0009416);; Cellular Component: photosystem I (GO:0009522);; Cellular Component: chloroplast thylakoid membrane (GO:0009535);; Biological Process: photosynthesis, light harvesting in photosystem I (GO:0009768);; Cellular Component: chloroplast envelope (GO:0009941);; Cellular Component: plastoglobule (GO:0010287);; Cellular Component: integral com…	K08908|7.68507e-152|mtr:MTR_8g023790|K08908 light-harvesting complex I chlorophyll a/b binding protein 2 | (RefSeq) light-harvesting complex I chlorophyll A/B-binding protein	hypothetical protein GLYMA_07G047600 [Glycine max]
Glyur000072s00008142	9.B.115.1.3	gnl|TC-DB|B2HS04	30	3e-20	Conserved hypothetical membrane protein OS=Mycobacterium marinum (strain ATCC BAA-535 / M) GN=MMAR_2588 PE=4 SV=1	1.14376	3.12984	2.92257	9.24865	4.47782	4.7295	1.10014	2.04608	1.9718	3.35736	2.4536	2.51841	Cellular Component: cytoplasm (GO:0005737);; Biological Process: lipid metabolic process (GO:0006629);; Cellular Component: integral component of membrane (GO:0016021);; Molecular Function: oxidoreductase activity, acting on the CH-CH group of donors (GO:0016627);; Biological Process: oxidation-reduction process (GO:0055114);;	--	PREDICTED: uncharacterized protein C594.04c-like [Glycine max]
Glyur000072s00008147	1.A.87.2.6	gnl|TC-DB|O22476	32	1e-117	Protein BRASSINOSTEROID INSENSITIVE 1 OS=Arabidopsis thaliana OX=3702 GN=BRI1 PE=1 SV=1	5.78186	4.68631	4.4046	8.4174	16.2881	16.286	2.76168	2.50749	2.43419	3.23533	4.11171	4.11153	Molecular Function: protein serine/threonine kinase activity (GO:0004674);; Molecular Function: ATP binding (GO:0005524);; Biological Process: protein phosphorylation (GO:0006468);; Cellular Component: integral component of membrane (GO:0016021);;	--	tyrosine-sulfated glycopeptide receptor 1-like precursor [Glycine max]
Glyur000072s00008155	1.A.87.2.6	gnl|TC-DB|O22476	38	8e-46	Protein BRASSINOSTEROID INSENSITIVE 1 OS=Arabidopsis thaliana OX=3702 GN=BRI1 PE=1 SV=1	5.52698	8.42318	9.85747	14.9179	23.9648	23.8972	2.70642	3.23621	3.44062	3.99258	4.64182	4.63791	Molecular Function: protein kinase activity (GO:0004672);; Molecular Function: ATP binding (GO:0005524);; Biological Process: protein phosphorylation (GO:0006468);; Cellular Component: integral component of membrane (GO:0016021);;	--	protein STRUBBELIG-RECEPTOR FAMILY 7-like [Cajanus cajan]
Glyur000072s00008156	9.B.307.1.1	gnl|TC-DB|O67077	44	5e-60	ATP-dependent zinc metalloprotease FtsH OS=Aquifex aeolicus (strain VF5) OX=224324 GN=ftsH PE=1 SV=1	55.2226	55.3425	50.6007	14.3182	34.5672	32.3207	5.81308	5.81615	5.68932	3.93718	5.15248	5.05835	Molecular Function: ATP binding (GO:0005524);; Molecular Function: peptidase activity (GO:0008233);; Cellular Component: proteasome regulatory particle, base subcomplex (GO:0008540);; Molecular Function: TBP-class protein binding (GO:0017025);; Biological Process: ubiquitin-dependent ERAD pathway (GO:0030433);; Cellular Component: nuclear proteasome complex (GO:0031595);; Cellular Component: cyto…	K03061|0|vra:106778198|K03061 26S proteasome regulatory subunit T1 | (RefSeq) 26S protease regulatory subunit 7	26S proteasome regulatory subunit 7 [Vigna radiata var. radiata]
Glyur000073s00007790	3.A.2.2.5	gnl|TC-DB|P59227	72	2e-57	V-type proton ATPase 16 kDa proteolipid subunit c1/c3/c5 OS=Arabidopsis thaliana GN=VHA-C1 PE=1 SV=1	132.238	113.527	106.4	258.083	119.306	137.471	7.05786	6.83954	6.74685	8.01727	6.91056	7.11344	Cellular Component: vacuolar proton-transporting V-type ATPase, V0 domain (GO:0000220);; Biological Process: vacuolar acidification (GO:0007035);; Biological Process: ATP hydrolysis coupled proton transport (GO:0015991);; Cellular Component: integral component of membrane (GO:0016021);; Molecular Function: proton-transporting ATPase activity, rotational mechanism (GO:0046961);;	K02155|2.87351e-71|eus:EUTSA_v10022840mg|K02155 V-type H+-transporting ATPase 16kDa proteolipid subunit | (RefSeq) hypothetical protein	V-type proton ATPase 16 kDa proteolipid subunit [Glycine soja]
Glyur000073s00007793	1.A.87.2.6	gnl|TC-DB|O22476	30	1e-114	Protein BRASSINOSTEROID INSENSITIVE 1 OS=Arabidopsis thaliana OX=3702 GN=BRI1 PE=1 SV=1	0.085327	0.055565	0.139779	0.411694	0.457275	0.501429	0.11813	0.0780154	0.188754	0.497427	0.543273	0.586336	Molecular Function: protein kinase activity (GO:0004672);; Molecular Function: ATP binding (GO:0005524);; Cellular Component: plasma membrane (GO:0005886);; Biological Process: protein phosphorylation (GO:0006468);; Cellular Component: integral component of membrane (GO:0016021);;	--	probable LRR receptor-like serine/threonine-protein kinase At4g36180 [Cajanus cajan]
Glyur000073s00007798	9.B.247.1.8	gnl|TC-DB|A0C6L4	35	9e-56	Uncharacterized protein OS=Paramecium tetraurelia GN=GSPATT00035560001 PE=3 SV=1	0.193992	0.921014	0.54448	0.145456	0.26922	0.228258	0.255793	0.941868	0.627121	0.195922	0.343942	0.296614	Molecular Function: microtubule motor activity (GO:0003777);; Molecular Function: ATP binding (GO:0005524);; Cellular Component: kinesin complex (GO:0005871);; Cellular Component: microtubule (GO:0005874);; Biological Process: microtubule-based movement (GO:0007018);; Molecular Function: microtubule binding (GO:0008017);; Molecular Function: ATPase activity (GO:0016887);;	K11498|0|cam:101514630|K11498 centromeric protein E | (RefSeq) kinesin-like protein NACK1	PREDICTED: kinesin-like protein NACK1 isoform X2 [Cicer arietinum]
Glyur000073s00007812	1.A.87.2.4	gnl|TC-DB|T1T4Z8	29	8e-20	GHR1 protein OS=Arabidopsis thaliana GN=GHR1 PE=2 SV=1	0.014903	0.036448	0.137964	0	0.042867	0	0.0213418	0.0516477	0.186455	0	0.0605552	0	Molecular Function: kinase activity (GO:0016301);; Biological Process: phosphorylation (GO:0016310);; Molecular Function: oxidoreductase activity (GO:0016491);;	--	hypothetical protein PHAVU_003G258800g [Phaseolus vulgaris]
Glyur000073s00007823	1.A.87.2.6	gnl|TC-DB|O22476	38	3e-47	Protein BRASSINOSTEROID INSENSITIVE 1 OS=Arabidopsis thaliana OX=3702 GN=BRI1 PE=1 SV=1	0	0	0	0.068635	0.035142	0.080898	0	0	0	0.0957692	0.0498287	0.11223	Molecular Function: protein serine/threonine kinase activity (GO:0004674);; Molecular Function: ATP binding (GO:0005524);; Biological Process: protein phosphorylation (GO:0006468);;	K04733|0|mtr:MTR_4g108270|K04733 interleukin-1 receptor-associated kinase 4 [EC:2.7.11.1] | (RefSeq) tyrosine kinase family protein	tyrosine kinase family protein [Medicago truncatula]
Glyur000074s00005513	3.A.1.204.22	gnl|TC-DB|D3GE74	95	2e-61	STR OS=Medicago truncatula GN=STR PE=2 SV=1	0	0	0	0	0.014629	0	0	0	0	0	0.0209523	0	Molecular Function: ATP binding (GO:0005524);; Cellular Component: plasma membrane (GO:0005886);; Cellular Component: integral component of membrane (GO:0016021);; Molecular Function: ATPase activity, coupled to transmembrane movement of substances (GO:0042626);; Biological Process: transmembrane transport (GO:0055085);;	--	white-brown-complex ABC transporter family protein [Medicago truncatula]
Glyur000074s00005520	3.A.1.139.4	gnl|TC-DB|Q9C9W0	69	1e-90	ABC transporter I family member 17 OS=Arabidopsis thaliana GN=ABCI17 PE=2 SV=1	16.5371	7.19564	10.5582	12.6639	6.89944	6.92743	4.13234	3.03486	3.53085	3.7723	2.98175	2.98685	Molecular Function: ATP binding (GO:0005524);; Cellular Component: vacuolar membrane (GO:0005774);; Cellular Component: plasma membrane (GO:0005886);; Molecular Function: ATPase activity (GO:0016887);;	--	ABC transporter I family member 17, partial [Cajanus cajan]
Glyur000074s00005521	3.A.16.1.4	gnl|TC-DB|Q9UBV2	36	4e-75	Protein sel-1 homolog 1 OS=Homo sapiens OX=9606 GN=SEL1L PE=1 SV=3	20.3037	20.5094	20.4011	34.2727	22.8452	24.2079	4.41303	4.4269	4.41961	5.14048	4.57563	4.6558	--	K14026|0|cam:101494190|K14026 SEL1 protein | (RefSeq) ERAD-associated E3 ubiquitin-protein ligase component HRD3A	PREDICTED: ERAD-associated E3 ubiquitin-protein ligase component HRD3A [Cicer arietinum]
Glyur000074s00005525	2.A.69.1.5	gnl|TC-DB|Q673E5	60	1e-21	Auxin efflux carrier component OS=Medicago truncatula GN=PIN10 PE=4 SV=1	0.142343	0.17612	1.14885	4.33929	6.54873	7.30493	0.191996	0.234035	1.10356	2.41665	2.91623	3.05397	Cellular Component: endoplasmic reticulum (GO:0005783);; Cellular Component: plant-type cell wall (GO:0009505);; Cellular Component: plasmodesma (GO:0009506);; Biological Process: gravitropism (GO:0009630);; Biological Process: flower development (GO:0009908);; Cellular Component: basal plasma membrane (GO:0009925);; Biological Process: auxin polar transport (GO:0009926);; Biological Process: xyl…	K13947|2.33551e-43|tcc:TCM_012854|K13947 auxin efflux carrier family | (RefSeq) Auxin efflux facilitator isoform 1	auxin efflux carrier component 1 [Herrania umbratica]
Glyur000074s00005533	2.A.29.1.6	gnl|TC-DB|Q8LB08	67	1e-117	ADP,ATP carrier protein ER-ANT1 OS=Arabidopsis thaliana GN=ER-ANT1 PE=2 SV=2	10.9562	11.5149	12.8659	0.815516	3.60265	3.79146	3.57969	3.64558	3.79347	0.86038	2.20246	2.26047	Molecular Function: structural constituent of ribosome (GO:0003735);; Molecular Function: ATP:ADP antiporter activity (GO:0005471);; Cellular Component: mitochondrial inner membrane (GO:0005743);; Cellular Component: endoplasmic reticulum membrane (GO:0005789);; Biological Process: translation (GO:0006412);; Biological Process: ADP transport (GO:0015866);; Biological Process: ATP transport (GO:00…	K05863|0|cam:101497207|K05863 solute carrier family 25 (mitochondrial adenine nucleotide translocator), member 4/5/6/31 | (RefSeq) ADP,ATP carrier protein ER-ANT1	PREDICTED: ADP,ATP carrier protein ER-ANT1 [Cicer arietinum]
[truncated: 2,897 more rows]
