# Supplementary material for: Integrated Analysis of mRNA and microRNA Elucidates the Regulation of Glycyrrhizic Acid Biosynthesis in Glycyrrhiza uralensis Fisch
Source: Int J Mol Sci. 2020 Apr 28;21(9):3101. doi: 10.3390/ijms21093101 (PMC7247157; doi:10.3390/ijms21093101)
Supplement: Supplementary file 1 [file ijms-21-03101-s001.zip › Supplemental Tables/Supplemental Tables/Table S12.Correlation analysis between transporter and structural genes..xlsx]

## Sheet: Sheet1
Supplemental Table S12
Correlation analysis between transporter and structural genes.
ID	GO_annotation	KEGG_annotation	NR_annotation	TC-id	Subject-id	Identity	E value	Anontation	Prediction	Pred1	Prob1	Pred2	Prob2	Pred3	Prob3	MLCS	GUCPR1	AACT	MK	PMK	MPD	FPPS	SQS1	β-AS	C-30	C-11	HMGS	HMGR	Number of co-expression structural genes
Glycyrrhiza_uralensis_newGene_3207	Molecular Function: protein serine/threonine kinase activity (GO:0004674);; Molecular Function: ATP binding (GO:0005524);; Cellular Component: plasma membrane (GO:0005886);; Biological Process: protein phosphorylation (GO:0006468);; Cellular Component: plasmodesma (GO:0009506);; Cellular Component: integral component of membrane (GO:0016021);; Molecular Function: carbohydrate binding (GO:0030246)…	--	G-type lectin S-receptor-like Serine/Threonine-kinase [Medicago truncatula]	1.A.87.2.1	gnl|TC-DB|K7UE65	46	5e-57	Uncharacterized protein OS=Zea mays GN=ZEAMMB73_507020 PE=3 SV=1	CYT	CYT	13.21	NUC	12.27	PLA	10.35	25.24	-0.895607	0.960024	0.445016	-0.194645	0.962973	0.960993	0.947192	0.92201	0.97569	0.978627	0.979729	0.972498	10
Glycyrrhiza_uralensis_newGene_7562	Biological Process: cellular process (GO:0009987);; Cellular Component: membrane (GO:0016020);; Molecular Function: transferase activity, transferring glycosyl groups (GO:0016757);;	--	cellulose synthase-like protein h1, partial [Trifolium pratense]	4.D.3.1.7	gnl|TC-DB|Q8LPK5	36	2e-54	Cellulose synthase A catalytic subunit 8 [UDP-forming] OS=Arabidopsis thaliana GN=CESA8 PE=1 SV=1	CYT	CYT	11.92	NUC	10.45	END	10.22	22.04	0.884387	-0.956037	-0.551887	0.298369	-0.956828	-0.992198	-0.929729	-0.952392	-0.950879	-0.982246	-0.985174	-0.967335	10
Glycyrrhiza_uralensis_newGene_773	Cellular Component: cytoplasm (GO:0005737);; Molecular Function: ligase activity (GO:0016874);;	K08770|4.81196e-147|aly:ARALYDRAFT_490270|K08770 ubiquitin C | (RefSeq) hypothetical protein	hypothetical protein ARALYDRAFT_490270, partial [Arabidopsis lyrata subsp. lyrata]	3.A.16.1.3	gnl|TC-DB|Q7KQK2	94	1e-113	Polyubiquitin OS=Plasmodium falciparum (isolate 3D7) GN=pUB PE=4 SV=1	PLA	PLA	13.96	NUC	13.58	CYT	12.83	27.44	-0.863646	0.842566	0.451865	-0.202873	0.829906	0.912778	0.829568	0.860798	0.833221	0.881868	0.891337	0.847792	10
Glycyrrhiza_uralensis_newGene_8513	Molecular Function: zinc ion binding (GO:0008270);;	--	hypothetical protein TSUD_222090 [Trifolium subterraneum]	1.A.13.2.1	gnl|TC-DB|B8AFH9	35	8e-39	Putative uncharacterized protein OS=Oryza sativa subsp. indica GN=OsI_08104 PE=4 SV=1	NUC	NUC	18.34	CYT	14.39	PLA	11.47	31.44	-0.88419	0.968088	0.502249	-0.27021	0.983046	0.950113	0.944683	0.910641	0.994325	0.982982	0.979426	0.990199	10
Glyur000001s00000020	Molecular Function: protein kinase activity (GO:0004672);; Molecular Function: ATP binding (GO:0005524);; Biological Process: protein phosphorylation (GO:0006468);; Cellular Component: integral component of membrane (GO:0016021);;	--	unnamed protein product, partial [Vitis vinifera]	1.A.87.2.6	gnl|TC-DB|O22476	41	3e-33	Protein BRASSINOSTEROID INSENSITIVE 1 OS=Arabidopsis thaliana OX=3702 GN=BRI1 PE=1 SV=1	PLA	PLA	66.83	MIT	5.516	CHL	4.021	27.99	-0.870908	0.979946	0.474332	-0.230718	0.988844	0.962108	0.961529	0.931295	0.997314	0.990626	0.988224	0.994646	10
Glyur000001s00000076	Biological Process: autophagy of mitochondrion (GO:0000422);; Cellular Component: cytosol (GO:0005829);; Biological Process: protein lipidation (GO:0006497);; Cellular Component: extrinsic component of membrane (GO:0019898);; Molecular Function: phosphatidylinositol-3-phosphate binding (GO:0032266);; Cellular Component: pre-autophagosomal structure membrane (GO:0034045);; Biological Process: prot…	--	WD repeat phosphoinositide-interacting-like protein [Medicago truncatula]	9.A.15.3.1	gnl|TC-DB|Q93VB2	63	1e-146	Autophagy-related protein 18a OS=Arabidopsis thaliana GN=ATG18A PE=1 SV=1	NUC	NUC	14.04	CHL	12.26	MIT	12.18	25.84	-0.89048	0.966231	0.513177	-0.28018	0.979646	0.94919	0.941838	0.908101	0.992589	0.982045	0.978075	0.989025	10
Glyur000001s00000114	Molecular Function: amidase activity (GO:0004040);; Cellular Component: cytosol (GO:0005829);; Biological Process: indoleacetic acid biosynthetic process (GO:0009684);; Molecular Function: carbon-nitrogen ligase activity, with glutamine as amido-N-donor (GO:0016884);; Molecular Function: indoleacetamide hydrolase activity (GO:0043864);;	--	PREDICTED: amidase 1 [Cicer arietinum]	3.A.9.1.1	gnl|TC-DB|Q9MUK5	48	1e-104	Toc64 - Pisum sativum (Garden pea).	NUC	NUC	17.28	PLA	12.75	CSK	10.8	28.66	0.921695	-0.930492	-0.65919	0.448312	-0.953563	-0.942558	-0.885013	-0.878412	-0.961677	-0.963509	-0.958409	-0.969499	10
Glyur000001s00000128	Molecular Function: protein serine/threonine kinase activity (GO:0004674);; Molecular Function: ATP binding (GO:0005524);; Biological Process: protein phosphorylation (GO:0006468);; Cellular Component: integral component of membrane (GO:0016021);;	K04733|0|vra:106772737|K04733 interleukin-1 receptor-associated kinase 4 [EC:2.7.11.1] | (RefSeq) serine/threonine-protein kinase CDL1	probable serine/threonine-protein kinase PBL7 [Cajanus cajan]	1.A.87.2.6	gnl|TC-DB|O22476	40	3e-52	Protein BRASSINOSTEROID INSENSITIVE 1 OS=Arabidopsis thaliana OX=3702 GN=BRI1 PE=1 SV=1	PLA	PLA	38.57	MIT	11.53	NUC	10.51	36.56	0.915901	-0.910579	-0.434708	0.216815	-0.926366	-0.888981	-0.895188	-0.831014	-0.958998	-0.933814	-0.930762	-0.940287	10
Glyur000001s00000138	Biological Process: regulation of pH (GO:0006885);; Molecular Function: sodium:proton antiporter activity (GO:0015385);; Cellular Component: integral component of membrane (GO:0016021);; Biological Process: sodium ion transmembrane transport (GO:0035725);; Biological Process: hydrogen ion transmembrane transport (GO:1902600);;	K14724|0|mtr:MTR_1g082440|K14724 solute carrier family 9 (sodium/hydrogen exchanger), member 8 | (RefSeq) Na+/H+ exchanger 1	Na+/H+ exchanger 1 [Trifolium pratense]	2.A.36.5.1	gnl|TC-DB|Q68KI4	51	1e-137	2.A.36.5.1 Sodium/hydrogen exchanger 1	VAC	VAC	40.01	PLA	8.948	NUC	7.417	33.75	0.908823	-0.904276	-0.56045	0.360639	-0.934118	-0.912756	-0.869348	-0.845996	-0.945976	-0.938178	-0.93606	-0.943102	10
Glyur000002s00000275	Cellular Component: integral component of membrane (GO:0016021);; Biological Process: transmembrane transport (GO:0055085);;	--	PREDICTED: protein NUCLEAR FUSION DEFECTIVE 4-like [Cicer arietinum]	2.A.1.75.6	gnl|TC-DB|A8HMG5	34	3e-21	Predicted protein OS=Chlamydomonas reinhardtii GN=CHLREDRAFT_171950 PE=4 SV=1	PLA	PLA	12.31	CHL	11.73	NUC	10.67	23.9	0.910451	-0.956793	-0.491488	0.248171	-0.962364	-0.953015	-0.937447	-0.907902	-0.979217	-0.97728	-0.975736	-0.975967	10
Glyur000002s00000359	Molecular Function: protein kinase activity (GO:0004672);; Molecular Function: ATP binding (GO:0005524);; Biological Process: protein phosphorylation (GO:0006468);; Cellular Component: integral component of membrane (GO:0016021);;	--	probable leucine-rich repeat receptor-like protein kinase At1g68400 [Vigna radiata var. radiata]	1.A.87.2.6	gnl|TC-DB|O22476	36	3e-45	Protein BRASSINOSTEROID INSENSITIVE 1 OS=Arabidopsis thaliana OX=3702 GN=BRI1 PE=1 SV=1	PLA	PLA	37.42	MIT	16.12	NUC	9.845	42.13	-0.891552	0.809181	0.85561	-0.671687	0.829666	0.889629	0.735547	0.802418	0.82113	0.867367	0.863694	0.858734	10
Glyur000003s00001174	Cellular Component: peroxisomal membrane (GO:0005778);; Cellular Component: endoplasmic reticulum membrane (GO:0005789);; Biological Process: fatty acid biosynthetic process (GO:0006633);; Biological Process: peroxisome organization (GO:0007031);; Cellular Component: integral component of membrane (GO:0016021);;	K13335|5.67562e-171|gmx:100793724|K13335 peroxin-16 | (RefSeq) peroxisome biogenesis protein 16-like	PREDICTED: peroxisome biogenesis protein 16-like [Glycine max]	9.A.17.1.3	gnl|TC-DB|Q9XEG0	54	5e-91	Shrunken seed protein - Arabidopsis thaliana (Mouse-ear cress).	CHL	CHL	13.3	PLA	12.14	NUC	12	25.14	0.88422	-0.926448	-0.681148	0.473237	-0.951301	-0.946437	-0.876776	-0.889392	-0.946971	-0.9577	-0.953312	-0.962572	10
Glyur000003s00001198	Cellular Component: integral component of peroxisomal membrane (GO:0005779);; Biological Process: peroxisome fission (GO:0016559);; Biological Process: regulation of peroxisome size (GO:0044375);;	--	PREDICTED: peroxisomal membrane protein 11D-like [Lupinus angustifolius]	1.A.101.6.4	gnl|TC-DB|H2ER28	64	1e-83	Peroxin Pex11 OS=Physcomitrella patens subsp. patens PE=2 SV=1	POX	POX	73.36	CHL	7.585	PLA	3.06	27.7	0.8974	-0.965437	-0.58418	0.351966	-0.979972	-0.968944	-0.931892	-0.923211	-0.983894	-0.987739	-0.984586	-0.990501	10
Glyur000004s00000389	Molecular Function: calcium ion binding (GO:0005509);;	K13448|1.37438e-82|mtr:MTR_2g098890|K13448 calcium-binding protein CML | (RefSeq) EF hand calcium-binding family protein	EF hand calcium-binding family protein [Medicago truncatula]	8.A.82.1.3	gnl|TC-DB|Q9ZR02	58	5e-44	Calmodulin-like protein 6 OS=Arabidopsis thaliana GN=CML6 PE=2 SV=1	CHL	CHL	30.21	NUC	23.21	PLA	13.22	49.69	-0.897933	0.97271	0.541753	-0.296405	0.980213	0.980721	0.946583	0.939727	0.984245	0.993646	0.992738	0.990508	10
Glyur000005s00001080	Molecular Function: cyclin-dependent protein serine/threonine kinase activity (GO:0004693);; Molecular Function: ATP binding (GO:0005524);; Biological Process: protein phosphorylation (GO:0006468);; Biological Process: mitotic cell cycle (GO:0007067);; Molecular Function: RNA polymerase II carboxy-terminal domain kinase activity (GO:0008353);; Biological Process: cell division (GO:0051301);; Biol…	K02206|0|gmx:100782865|K02206 cyclin-dependent kinase 2 [EC:2.7.11.22] | (RefSeq) cell division control protein 2 homolog	cell division control protein 2 homolog isoform X2 [Cajanus cajan]	1.I.1.1.3	gnl|TC-DB|P06493	65	1e-111	Cyclin-dependent kinase 1 OS=Homo sapiens GN=CDK1 PE=1 SV=3	NUC/CYT	NUC	41.2	CYT	37.27	PLA	4.855	75.39	-0.905487	0.867874	0.743805	-0.523751	0.876481	0.950501	0.8135	0.878529	0.865533	0.919222	0.920979	0.899598	10
Glyur000005s00001083	Molecular Function: calcium ion binding (GO:0005509);; Molecular Function: calcium-dependent phospholipid binding (GO:0005544);;	--	PREDICTED: annexin D8-like [Cicer arietinum]	1.A.31.1.5	gnl|TC-DB|O65848	46	8e-75	Annexin OS=Medicago truncatula GN=Ann1 PE=1 SV=1	PLA	PLA	12.96	NUC	12.48	CHL	12.46	25.32	0.914922	-0.90804	-0.693127	0.494752	-0.934548	-0.917411	-0.856537	-0.848485	-0.944608	-0.942765	-0.93556	-0.952965	10
Glyur000006s00001663	Molecular Function: peroxidase activity (GO:0004601);; Cellular Component: extracellular region (GO:0005576);; Biological Process: response to oxidative stress (GO:0006979);; Cellular Component: integral component of membrane (GO:0016021);; Molecular Function: heme binding (GO:0020037);; Biological Process: hydrogen peroxide catabolic process (GO:0042744);; Molecular Function: metal ion binding (…	K00430|1.19704e-176|pvu:PHAVU_003G294000g|K00430 peroxidase [EC:1.11.1.7] | (RefSeq) hypothetical protein	hypothetical protein VIGAN_01192900 [Vigna angularis var. angularis]	9.A.61.3.1	gnl|TC-DB|M4E3U6	39	9e-52	Peroxidase OS=Brassica rapa subsp. pekinensis GN=Bra023449 PE=3 SV=1	CYT	CYT	15.72	PLA	13.08	EXC	12.89	28.04	-0.933817	0.938941	0.601385	-0.382617	0.959015	0.946721	0.902209	0.883767	0.972518	0.970556	0.966938	0.974248	10
Glyur000007s00002778	Molecular Function: protein serine/threonine kinase activity (GO:0004674);; Molecular Function: ATP binding (GO:0005524);; Biological Process: protein phosphorylation (GO:0006468);; Cellular Component: integral component of membrane (GO:0016021);;	--	PREDICTED: probable receptor protein kinase TMK1 [Cicer arietinum]	1.A.87.2.6	gnl|TC-DB|O22476	28	3e-62	Protein BRASSINOSTEROID INSENSITIVE 1 OS=Arabidopsis thaliana OX=3702 GN=BRI1 PE=1 SV=1	PLA	PLA	28.77	MIT	18.51	NUC	7.835	42.43	-0.924375	0.920413	0.695378	-0.475095	0.937223	0.96586	0.871864	0.899253	0.934887	0.961536	0.960265	0.954851	10
Glyur000007s00002831	Biological Process: protein peptidyl-prolyl isomerization (GO:0000413);; Molecular Function: peptidyl-prolyl cis-trans isomerase activity (GO:0003755);; Cellular Component: cytosol (GO:0005829);; Biological Process: protein folding (GO:0006457);;	K12733|1.96088e-104|aip:107604653|K12733 peptidyl-prolyl cis-trans isomerase-like 1 [EC:5.2.1.8] | (RefSeq) peptidyl-prolyl cis-trans isomerase CYP18-2	PREDICTED: peptidyl-prolyl cis-trans isomerase CYP18-2 [Lupinus angustifolius]	3.D.1.8.1	gnl|TC-DB|F4K2G0	42	2e-24	Peptidyl-prolyl cis-trans isomerase OS=Arabidopsis thaliana GN=CYP20-2 PE=3 SV=1	CYT/CHL	CYT	40.55	CHL	33.02	NUC	9.444	68.02	0.962266	-0.885658	-0.650258	0.457882	-0.915156	-0.900819	-0.839874	-0.8149	-0.938187	-0.930017	-0.924848	-0.936692	10
Glyur000007s00002854	Cellular Component: cytoplasmic part (GO:0044444);;	K03106|3.08342e-105|pvu:PHAVU_001G191200g|K03106 signal recognition particle subunit SRP54 [EC:3.6.5.4] | (RefSeq) hypothetical protein	hypothetical protein PHAVU_001G191200g [Phaseolus vulgaris]	3.A.5.1.2	gnl|TC-DB|P37107	53	1e-65	Signal recognition particle 54 kDa protein, chloroplastic OS=Arabidopsis thaliana GN=FFC PE=1 SV=1	CHL	CHL	64.23	CYT	7.428	PLA	5.064	30.95	0.934644	-0.869131	-0.767926	0.582803	-0.899551	-0.906252	-0.806829	-0.820225	-0.906852	-0.917945	-0.911832	-0.922775	10
Glyur000008s00001267	--	--	perakine reductase-like protein [Trifolium pratense]	8.A.5.1.4	gnl|TC-DB|P80874	31	2e-31	General stress protein 69 OS=Bacillus subtilis (strain 168) GN=yhdN PE=1 SV=2	CHL	CHL	22.17	CYT	10.51	PLA	9.504	28.87	0.850281	-0.939635	-0.647199	0.435588	-0.961939	-0.938434	-0.894158	-0.895178	-0.957778	-0.959712	-0.953324	-0.970484	10
Glyur000008s00001333	Molecular Function: protein serine/threonine kinase activity (GO:0004674);; Molecular Function: ATP binding (GO:0005524);; Cellular Component: cytosol (GO:0005829);; Biological Process: protein phosphorylation (GO:0006468);; Biological Process: intracellular signal transduction (GO:0035556);;	K08867|0|gmx:100804179|K08867 WNK lysine deficient protein kinase [EC:2.7.11.1] | (RefSeq) probable serine/threonine-protein kinase WNK9	probable serine/threonine-protein kinase WNK9 isoform X1 [Cajanus cajan]	1.I.1.1.3	gnl|TC-DB|Q8TDX7	32	2e-23	Serine/threonine-protein kinase Nek7 OS=Homo sapiens GN=NEK7 PE=1 SV=1	PLA	PLA	14.04	NUC	11.75	CSK	10.24	25.2	0.885205	-0.97152	-0.583981	0.343744	-0.981919	-0.983196	-0.938889	-0.943021	-0.979699	-0.992795	-0.991069	-0.991236	10
Glyur000008s00001345	Cellular Component: chloroplast (GO:0009507);; Cellular Component: photosystem I reaction center (GO:0009538);; Biological Process: photosynthesis (GO:0015979);;	K02692|4.50303e-121|pvu:PHAVU_007G055900g|K02692 photosystem I subunit II | (RefSeq) hypothetical protein	photosystem I reaction center subunit II chloroplastic-like protein (plastid) [Phaseolus vulgaris]	5.B.4.1.1	gnl|TC-DB|Q9SA56	93	3e-76	Photosystem I reaction center subunit II-2, chloroplast - Arabidopsis thaliana (Mouse-ear cress).	CHL	CHL	82.7	NUC	3.513	CYT	2.561	17.95	0.920892	-0.942979	-0.586384	0.369121	-0.964615	-0.943524	-0.907559	-0.884642	-0.977249	-0.971147	-0.967095	-0.977346	10
Glyur000009s00001390	Molecular Function: plastoquinol--plastocyanin reductase activity (GO:0009496);; Biological Process: photosynthesis (GO:0015979);; Cellular Component: integral component of membrane (GO:0016021);; Cellular Component: thylakoid membrane (GO:0042651);; Molecular Function: electron transporter, transferring electrons within cytochrome b6/f complex of photosystem II activity (GO:0045158);; Molecular …	K02636|3.85166e-138|gmx:100127419|K02636 cytochrome b6-f complex iron-sulfur subunit [EC:1.10.9.1] | (RefSeq) PETC; Rieske iron-sulphur protein precursor	Rieske iron-sulphur protein precursor [Glycine max]	3.D.3.5.2	gnl|TC-DB|Q9ZR03	74	1e-93	Cytochrome b6-f complex iron-sulfur subunit, chloroplastic OS=Arabidopsis thaliana GN=petC PE=1 SV=1	MIT	MIT	32	NUC	13.66	PLA	10.63	37.29	0.857549	-0.982715	-0.492053	0.25082	-0.99315	-0.962908	-0.961326	-0.935143	-0.997879	-0.991485	-0.988266	-0.997617	10
Glyur000009s00001473	Molecular Function: protein serine/threonine kinase activity (GO:0004674);; Molecular Function: ATP binding (GO:0005524);; Biological Process: protein phosphorylation (GO:0006468);; Cellular Component: integral component of membrane (GO:0016021);; Molecular Function: carbohydrate binding (GO:0030246);;	--	lectin receptor kinase [Medicago truncatula]	1.A.87.2.3	gnl|TC-DB|Q9LSR8	37	1e-102	L-type lectin-domain containing receptor kinase I.9 OS=Arabidopsis thaliana GN=LECRK19 PE=1 SV=2	PLA	PLA	33.99	MIT	9.314	CHL	8.935	32.62	0.847484	-0.939523	-0.619838	0.405209	-0.962632	-0.951352	-0.897635	-0.908448	-0.952711	-0.962309	-0.959292	-0.966863	10
Glyur000010s00000934	Cellular Component: exocyst (GO:0000145);; Biological Process: exocytosis (GO:0006887);;	K07195|0|cam:101513913|K07195 exocyst complex component 7 | (RefSeq) exocyst complex component EXO70B1	PREDICTED: exocyst complex component EXO70B1 [Cicer arietinum]	1.F.2.1.3	gnl|TC-DB|Q9LZD3	33	4e-89	Exocyst complex component EXO70A1 OS=Arabidopsis thaliana GN=EXO70A1 PE=1 SV=1	NUC	NUC	15.27	CHL	11.46	CYT	10.98	25.71	-0.873749	0.897107	0.671048	-0.48646	0.93087	0.891045	0.845397	0.828506	0.938148	0.925639	0.916925	0.943264	10
Glyur000010s00000973	Molecular Function: GTPase activator activity (GO:0005096);; Biological Process: positive regulation of GTPase activity (GO:0043547);;	K12486|0|mtr:MTR_8g088320|K12486 stromal membrane-associated protein | (RefSeq) ADP-ribosylation factor GTPase-activating protein AGD10	ADP-ribosylation factor GTPase-activating protein AGD10 [Medicago truncatula]	3.A.30.1.1	gnl|TC-DB|P40529	41	7e-21	ADP-ribosylation factor GTPase-activating protein effector protein 2 OS=Saccharomyces cerevisiae (strain ATCC 204508 / S288c) OX=559292 GN=AGE2 PE=1 SV=1	PLA/GOL	PLA	36.66	GOL	34.96	CHL	4.4	70.4	0.825046	-0.958254	-0.617496	0.390609	-0.97285	-0.956838	-0.918232	-0.92731	-0.962514	-0.97156	-0.966474	-0.9787	10
Glyur000011s00000695	Molecular Function: zinc ion binding (GO:0008270);;	--	PREDICTED: uncharacterized protein LOC101490612 [Cicer arietinum]	1.A.13.2.1	gnl|TC-DB|B8AFH9	35	4e-44	Putative uncharacterized protein OS=Oryza sativa subsp. indica GN=OsI_08104 PE=4 SV=1	NUC	NUC	15.61	CHL	14.29	MIT	10.83	29.51	-0.8127	0.996667	0.4647	-0.202478	0.994889	0.987055	0.980967	0.97824	0.986739	0.99826	0.997827	0.995894	10
Glyur000011s00000711	Cellular Component: integral component of membrane (GO:0016021);; Biological Process: transmembrane transport (GO:0055085);;	--	PREDICTED: LOW QUALITY PROTEIN: oligopeptide transporter 4-like [Cicer arietinum]	2.A.67.1.6	gnl|TC-DB|Q9FJD2	59	2e-70	Oligopeptide transporter 9 OS=Arabidopsis thaliana GN=OPT9 PE=2 SV=1	CHL	CHL	29.63	NUC	15.26	MIT	13.32	38.43	0.868316	-0.972419	-0.589548	0.350156	-0.983251	-0.983208	-0.938547	-0.947211	-0.977014	-0.991475	-0.989511	-0.990778	10
Glyur000011s00000718	Molecular Function: protein serine/threonine kinase activity (GO:0004674);; Molecular Function: ATP binding (GO:0005524);; Cellular Component: plasma membrane (GO:0005886);; Biological Process: protein phosphorylation (GO:0006468);; Biological Process: cell surface receptor signaling pathway (GO:0007166);; Cellular Component: integral component of membrane (GO:0016021);;	--	PREDICTED: wall-associated receptor kinase-like 14 [Cicer arietinum]	1.A.87.2.6	gnl|TC-DB|O22476	36	9e-44	Protein BRASSINOSTEROID INSENSITIVE 1 OS=Arabidopsis thaliana OX=3702 GN=BRI1 PE=1 SV=1	PLA	PLA	30.08	MIT	14.06	NUC	9.961	37.07	-0.876526	0.978443	0.526804	-0.286219	0.988764	0.968336	0.953	0.933867	0.993831	0.992441	0.989355	0.996428	10
Glyur000012s00000570	Molecular Function: protein serine/threonine kinase activity (GO:0004674);; Molecular Function: ATP binding (GO:0005524);; Cellular Component: nucleus (GO:0005634);; Cellular Component: cytoplasm (GO:0005737);; Biological Process: protein phosphorylation (GO:0006468);; Biological Process: intracellular signal transduction (GO:0035556);;	K07198|0|gmx:100777468|K07198 5'-AMP-activated protein kinase, catalytic alpha subunit [EC:2.7.11.11] | (RefSeq) CBL-interacting serine/threonine-protein kinase 1-like	PREDICTED: CBL-interacting serine/threonine-protein kinase 1-like [Glycine max]	9.B.106.3.1	gnl|TC-DB|M5BEH1	47	1e-106	Salt overly sensitive 2 OS=Arabidopsis thaliana GN=sos2 PE=4 SV=1	PLA	PLA	24.27	NUC	13.01	MIT	9.804	33.08	0.919013	-0.924357	-0.683674	0.475016	-0.947716	-0.941613	-0.875438	-0.876062	-0.953496	-0.959104	-0.953841	-0.964527	10
Glyur000012s00000587	Molecular Function: protein kinase activity (GO:0004672);; Molecular Function: ATP binding (GO:0005524);; Biological Process: protein phosphorylation (GO:0006468);;	K13436|0|cam:101511806|K13436 pto-interacting protein 1 [EC:2.7.11.1] | (RefSeq) pto-interacting protein 1	Pti1-like kinase [Medicago truncatula]	1.A.87.2.6	gnl|TC-DB|O22476	36	2e-37	Protein BRASSINOSTEROID INSENSITIVE 1 OS=Arabidopsis thaliana OX=3702 GN=BRI1 PE=1 SV=1	PLA	PLA	69.49	MIT	6.893	CHL	4.916	28.57	0.931109	-0.934251	-0.53534	0.30346	-0.947123	-0.956293	-0.907874	-0.89657	-0.958761	-0.967372	-0.968331	-0.960418	10
Glyur000012s00000596	Biological Process: autophagy (GO:0006914);; Biological Process: cellular response to nitrogen starvation (GO:0006995);;	K08341|7.297e-69|mtr:MTR_4g123760|K08341 GABA(A) receptor-associated protein | (RefSeq) autophagy protein Atg8 ubiquitin-like protein	autophagy protein Atg8 ubiquitin-like protein [Medicago truncatula]	9.A.15.3.1	gnl|TC-DB|A8MS84	56	3e-34	Autophagy-related protein OS=Arabidopsis thaliana GN=APG8A PE=3 SV=1	CHL	CHL	21.76	NUC	17.39	MIT	16.64	37.44	0.823187	-0.944767	-0.306433	0.0688923	-0.950686	-0.889678	-0.946526	-0.869794	-0.97558	-0.942529	-0.939433	-0.953091	10
Glyur000012s00000602	Molecular Function: binding (GO:0005488);; Molecular Function: nucleoside-triphosphatase activity (GO:0017111);; Biological Process: single-organism cellular process (GO:0044763);;	K10400|0|cam:101514188|K10400 kinesin family member 15 | (RefSeq) phragmoplast orienting kinesin-1	PREDICTED: LOW QUALITY PROTEIN: phragmoplast orienting kinesin-1 [Cicer arietinum]	1.P.1.1.1	gnl|TC-DB|P33176	28	9e-30	Kinesin-1 heavy chain OS=Homo sapiens OX=9606 GN=KIF5B PE=1 SV=1	CYT	CYT	12.18	PLA	10.84	NUC	10.27	22.71	-0.847677	0.842418	0.549616	-0.367181	0.876052	0.871727	0.805351	0.805536	0.875707	0.880577	0.881536	0.879709	10
Glyur000013s00003275	Biological Process: protein peptidyl-prolyl isomerization (GO:0000413);; Molecular Function: peptidyl-prolyl cis-trans isomerase activity (GO:0003755);; Molecular Function: FK506 binding (GO:0005528);; Cellular Component: endoplasmic reticulum membrane (GO:0005789);; Biological Process: chaperone-mediated protein folding (GO:0061077);;	--	70 kDa peptidyl-prolyl isomerase-like [Cajanus cajan]	8.A.11.1.2	gnl|TC-DB|P62942	49	1e-20	Peptidyl-prolyl cis-trans isomerase FKBP1A OS=Homo sapiens GN=FKBP1A PE=1 SV=2	CYT	CYT	10.61	PLA	10.45	CHL	10.44	21.03	0.811149	-0.956116	-0.603584	0.380698	-0.973018	-0.948185	-0.916929	-0.921372	-0.9622	-0.966797	-0.961255	-0.976558	10
Glyur000014s00002550	Biological Process: proteolysis (GO:0006508);; Molecular Function: cysteine-type peptidase activity (GO:0008234);; Molecular Function: oxidoreductase activity (GO:0016491);; Cellular Component: apoplast (GO:0048046);;	--	hypothetical protein TSUD_93160 [Trifolium subterraneum]	2.A.28.3.6	gnl|TC-DB|Q01E11	44	1e-23	Cysteine proteinase Cathepsin F (ISS) OS=Ostreococcus tauri GN=Ot02g05670 PE=4 SV=1	CHL	CHL	29.61	NUC	16.38	MIT	15.73	39.91	0.979058	-0.881693	-0.65987	0.457898	-0.904556	-0.91361	-0.836669	-0.824333	-0.927075	-0.931098	-0.927955	-0.929907	10
Glyur000014s00002575	Molecular Function: calcium ion binding (GO:0005509);; Cellular Component: nucleus (GO:0005634);; Cellular Component: cytosol (GO:0005829);; Cellular Component: plasma membrane (GO:0005886);; Molecular Function: protein domain specific binding (GO:0019904);; Biological Process: post-embryonic root development (GO:0048528);;	K06630|8.14164e-177|cam:101501220|K06630 14-3-3 protein epsilon | (RefSeq) 14-3-3; 14-3-3-like protein B	PREDICTED: 14-3-3-like protein B [Cicer arietinum]	8.A.98.1.8	gnl|TC-DB|P48349	63	2e-89	14-3-3-like protein GF14 lambda OS=Arabidopsis thaliana GN=GRF6 PE=1 SV=1	NUC/CYT	NUC	41.19	CYT	37.32	PLA	11.63	75.47	-0.904019	0.958987	0.593587	-0.361942	0.974174	0.974262	0.924248	0.924603	0.975451	0.985696	0.984066	0.984592	10
Glyur000014s00002577	Cellular Component: chloroplast thylakoid (GO:0009534);; Cellular Component: integral component of membrane (GO:0016021);; Biological Process: chloroplast proton-transporting ATP synthase complex assembly (GO:0033614);;	K02116|0|adu:107491916|K02116 ATP synthase protein I | (RefSeq) uncharacterized LOC107491916	uncharacterized protein LOC107491916 [Arachis duranensis]	1.A.77.3.45	gnl|TC-DB|A8HNA8	30	2e-29	ATP synthase I-like protein OS=Chlamydomonas reinhardtii GN=CGLD22 PE=4 SV=1	CHL	CHL	13.65	MIT	13.5	CYT	9.892	27.12	0.823996	-0.972396	-0.558152	0.326508	-0.986141	-0.955755	-0.940498	-0.931553	-0.981008	-0.980008	-0.974875	-0.989597	10
Glyur000015s00000756	Molecular Function: ATP binding (GO:0005524);; Biological Process: drug transmembrane transport (GO:0006855);; Molecular Function: xenobiotic-transporting ATPase activity (GO:0008559);; Cellular Component: integral component of membrane (GO:0016021);; Biological Process: xenobiotic transport (GO:0042908);;	K05658|0|mtr:MTR_3g093430|K05658 ATP-binding cassette, subfamily B (MDR/TAP), member 1 [EC:3.6.3.44] | (RefSeq) ABC transporter B family protein	ABC transporter B family protein [Medicago truncatula]	3.A.1.201.33	gnl|TC-DB|Q9C7F2	60	8e-36	ABC transporter B family member 14 OS=Arabidopsis thaliana OX=3702 GN=ABCB14 PE=3 SV=1	CHL	CHL	25.51	NUC	11.35	PLA	11.01	31.64	0.949911	-0.897323	-0.632656	0.437778	-0.926657	-0.904068	-0.853758	-0.824407	-0.948609	-0.936898	-0.931282	-0.945784	10
Glyur000015s00000762	Cellular Component: integral component of membrane (GO:0016021);;	--	MFS transporter [Medicago truncatula]	2.A.1.58.4	gnl|TC-DB|Q01HW9	56	1e-142	B0616E02-H0507E05.3 protein OS=Oryza sativa GN=B0616E02-H0507E05.3 PE=4 SV=1	CHL	CHL	17.55	PLA	11.13	MIT	9.991	26.84	0.954572	-0.899585	-0.538134	0.329329	-0.920628	-0.901668	-0.870429	-0.826619	-0.950169	-0.936	-0.932853	-0.939702	10
Glyur000015s00000775	Molecular Function: peroxidase activity (GO:0004601);; Cellular Component: extracellular region (GO:0005576);; Biological Process: response to oxidative stress (GO:0006979);; Molecular Function: heme binding (GO:0020037);; Biological Process: hydrogen peroxide catabolic process (GO:0042744);; Molecular Function: metal ion binding (GO:0046872);; Biological Process: oxidation-reduction process (GO:…	K00430|2.36925e-168|mtr:MTR_3g092990|K00430 peroxidase [EC:1.11.1.7] | (RefSeq) peroxidase family protein	peroxidase family protein [Medicago truncatula]	9.A.61.3.1	gnl|TC-DB|M4E3U6	35	4e-41	Peroxidase OS=Brassica rapa subsp. pekinensis GN=Bra023449 PE=3 SV=1	CYT	CYT	14.98	PLA	11.02	EXC	10.57	24.97	-0.912513	0.955042	0.543957	-0.317513	0.972237	0.949091	0.926196	0.897628	0.98581	0.978249	0.974821	0.983496	10
Glyur000016s00003016	Molecular Function: motor activity (GO:0003774);; Molecular Function: actin binding (GO:0003779);; Molecular Function: ATP binding (GO:0005524);; Cellular Component: myosin complex (GO:0016459);;	K10357|0|cam:101507174|K10357 myosin V | (RefSeq) myosin-11	PREDICTED: myosin-11 isoform X2 [Cicer arietinum]	1.I.1.1.3	gnl|TC-DB|O00159	36	1e-125	Unconventional myosin-Ic OS=Homo sapiens GN=MYO1C PE=1 SV=4	PLA	PLA	11.69	NUC	11.21	CYT	9.462	22.79	0.955732	-0.864123	-0.560204	0.332874	-0.868922	-0.919468	-0.835575	-0.840467	-0.887665	-0.913432	-0.917024	-0.893928	10
Glyur000016s00003037	Biological Process: amino acid transmembrane transport (GO:0003333);; Cellular Component: plasma membrane (GO:0005886);; Molecular Function: amino acid transmembrane transporter activity (GO:0015171);; Cellular Component: integral component of membrane (GO:0016021);;	--	transmembrane amino acid transporter family protein [Medicago truncatula]	2.A.18.3.1	gnl|TC-DB|P92961	32	1e-50	PROLINE TRANSPORTER 1 - Arabidopsis thaliana (Mouse-ear cress).	CHL	CHL	13.02	NUC	11.56	PLA	10.91	24.23	0.869333	-0.972056	-0.418372	0.16534	-0.973002	-0.95286	-0.962511	-0.925105	-0.987114	-0.980936	-0.979893	-0.980777	10
Glyur000017s00002369	Molecular Function: ATP binding (GO:0005524);;	K08900|5.8424e-70|gmx:100789716|K08900 mitochondrial chaperone BCS1 | (RefSeq) probable mitochondrial chaperone BCS1-B	AAA-ATPase At3g50940-like [Cajanus cajan]	3.A.28.1.4	gnl|TC-DB|Q9LP11	57	5e-34	AAA-ATPase At1g43910 OS=Arabidopsis thaliana GN=At1g43910 PE=1 SV=1	CHL	CHL	35.29	CYT	12.55	NUC	8.768	36.96	0.870145	-0.898522	-0.329162	0.110296	-0.911115	-0.856437	-0.896017	-0.811731	-0.947642	-0.911146	-0.90842	-0.920151	10
Glyur000017s00002381	Cellular Component: nucleus (GO:0005634);; Cellular Component: cytoplasm (GO:0005737);;	K08332|0|vra:106762569|K08332 vacuolar protein 8 | (RefSeq) U-box domain-containing protein 44-like	U-box domain-containing protein 44 [Glycine soja]	1.A.87.4.1	gnl|TC-DB|A9T3V6	40	1e-112	Predicted protein OS=Physcomitrella patens subsp. patens GN=PHYPADRAFT_87730 PE=4 SV=1	NUC	NUC	13.91	CHL	13.66	PLA	11.12	27.49	0.872947	-0.981852	-0.541043	0.29386	-0.988532	-0.982535	-0.955491	-0.950323	-0.988363	-0.996954	-0.995108	-0.996435	10
Glyur000017s00002382	Cellular Component: vacuole (GO:0005773);; Biological Process: ATP hydrolysis coupled proton transport (GO:0015991);; Cellular Component: proton-transporting two-sector ATPase complex, catalytic domain (GO:0033178);; Molecular Function: proton-transporting ATPase activity, rotational mechanism (GO:0046961);;	K02150|2.12848e-116|cam:101490511|K02150 V-type H+-transporting ATPase subunit E | (RefSeq) V-type proton ATPase subunit E2	V-type proton ATPase subunit E2 [Glycine soja]	3.A.2.2.5	gnl|TC-DB|Q9C9Z8	64	2e-69	V-type proton ATPase subunit E2 OS=Arabidopsis thaliana GN=VHA-E2 PE=2 SV=1	VAC	VAC	29.84	CHL	26.3	NUC	9.665	54.15	0.818163	-0.941339	-0.604293	0.349375	-0.936941	-0.990673	-0.907426	-0.964878	-0.913169	-0.963324	-0.966249	-0.94541	10
Glyur000017s00002396	Cellular Component: Golgi membrane (GO:0000139);; Molecular Function: structural molecule activity (GO:0005198);; Biological Process: intracellular protein transport (GO:0006886);; Biological Process: ER to Golgi vesicle-mediated transport (GO:0006888);; Biological Process: retrograde vesicle-mediated transport, Golgi to ER (GO:0006890);; Biological Process: intra-Golgi vesicle-mediated transport…	K05236|0|cam:101491480|K05236 coatomer subunit alpha | (RefSeq) coatomer subunit alpha-1	PREDICTED: coatomer subunit alpha-1 [Cicer arietinum]	3.A.31.1.1	gnl|TC-DB|P53622	34	5e-38	Coatomer subunit alpha OS=Saccharomyces cerevisiae (strain ATCC 204508 / S288c) OX=559292 GN=COP1 PE=1 SV=2	CHL	CHL	12.34	NUC	10.26	CYT	9.838	22.12	-0.940538	0.931259	0.570333	-0.353119	0.95167	0.936027	0.898485	0.870442	0.970136	0.963587	0.960449	0.967103	10
Glyur000017s00002410	Biological Process: drug transmembrane transport (GO:0006855);; Molecular Function: drug transmembrane transporter activity (GO:0015238);; Molecular Function: antiporter activity (GO:0015297);; Cellular Component: integral component of membrane (GO:0016021);;	--	MATE efflux family protein [Medicago truncatula]	2.A.66.1.11	gnl|TC-DB|Q945F0	51	1e-129	Enhanced disease susceptibility 5 (Eds5) (Salicylic acid induction deficient 1) (Sid1) - Arabidopsis thaliana (Mouse-ear cress).	CHL	CHL	13.9	PLA	12.34	NUC	10.85	25.83	-0.902146	0.968635	0.558898	-0.318379	0.979037	0.978883	0.939645	0.934434	0.982537	0.991738	0.99058	0.989403	10
Glyur000017s00002430	Cellular Component: mitochondrial respiratory chain complex I (GO:0005747);; Cellular Component: vacuolar membrane (GO:0005774);; Biological Process: carbohydrate metabolic process (GO:0005975);; Biological Process: mitochondrial electron transport, NADH to ubiquinone (GO:0006120);; Molecular Function: NADH dehydrogenase (ubiquinone) activity (GO:0008137);;	K03965|1.53156e-63|gmx:100527776|K03965 NADH dehydrogenase (ubiquinone) 1 beta subcomplex subunit 9 | (RefSeq) uncharacterized LOC100527776	NADH dehydrogenase [ubiquinone] 1 beta subcomplex subunit 9 [Cajanus cajan]	3.D.1.6.3	gnl|TC-DB|Q945M1	73	3e-45	AT4g34700/T4L20_280 - Arabidopsis thaliana (Mouse-ear cress).	CHL	CHL	25.01	NUC	17.85	CYT	16.71	39.79	0.921904	-0.918574	-0.693876	0.487758	-0.943426	-0.942094	-0.868007	-0.873583	-0.947608	-0.956098	-0.951449	-0.960082	10
Glyur000018s00003692	Molecular Function: protein domain specific binding (GO:0019904);;	K06630|9.86019e-135|mtr:MTR_2g076960|K06630 14-3-3 protein epsilon | (RefSeq) general regulatory factor 2	general regulatory factor 2 [Medicago truncatula]	8.A.98.1.2	gnl|TC-DB|P63104	58	3e-68	14-3-3 protein zeta/delta OS=Homo sapiens GN=YWHAZ PE=1 SV=1	NUC/CYT	NUC	37.85	CYT	35.02	PLA	12.2	70.81	0.91924	-0.947512	-0.54136	0.318473	-0.966017	-0.940914	-0.918688	-0.885799	-0.982521	-0.97238	-0.968791	-0.978204	10
Glyur000018s00003741	Molecular Function: protein serine/threonine kinase activity (GO:0004674);; Molecular Function: ATP binding (GO:0005524);; Cellular Component: plasma membrane (GO:0005886);; Biological Process: protein phosphorylation (GO:0006468);; Cellular Component: integral component of membrane (GO:0016021);;	--	hypothetical protein CRG98_025321 [Punica granatum]	1.A.87.2.6	gnl|TC-DB|O22476	47	5e-26	Protein BRASSINOSTEROID INSENSITIVE 1 OS=Arabidopsis thaliana OX=3702 GN=BRI1 PE=1 SV=1	PLA	PLA	41.98	MIT	6.518	EXC	6.195	31.3	0.899	-0.863813	-0.342171	0.113615	-0.866191	-0.861264	-0.862284	-0.804245	-0.902339	-0.890595	-0.89275	-0.88264	10
Glyur000019s00002114	Cellular Component: chloroplast inner membrane (GO:0009706);; Biological Process: pollen wall assembly (GO:0010208);; Molecular Function: fatty acid transporter activity (GO:0015245);; Cellular Component: integral component of membrane (GO:0016021);; Biological Process: lipid homeostasis (GO:0055088);; Biological Process: plant-type cell wall assembly (GO:0071668);; Biological Process: fatty acid…	--	PREDICTED: protein FATTY ACID EXPORT 1, chloroplastic-like isoform X1 [Glycine max]	2.A.126.2.4	gnl|TC-DB|Q93V66	58	2e-58	Protein FATTY ACID EXPORT 1, chloroplastic OS=Arabidopsis thaliana GN=FAX1 PE=2 SV=1	CHL	CHL	30.26	MIT	13.69	PLA	9.705	36.67	0.914927	-0.957299	-0.509446	0.27038	-0.966015	-0.953886	-0.935022	-0.906155	-0.982212	-0.979152	-0.977121	-0.979375	10
Glyur000019s00002176	Molecular Function: protein kinase activity (GO:0004672);; Molecular Function: ATP binding (GO:0005524);; Cellular Component: plasma membrane (GO:0005886);; Biological Process: protein phosphorylation (GO:0006468);; Cellular Component: integral component of membrane (GO:0016021);;	--	leucine-rich repeat receptor-like tyrosine-protein kinase PXC3 [Vigna radiata var. radiata]	1.A.87.2.6	gnl|TC-DB|O22476	30	1e-101	Protein BRASSINOSTEROID INSENSITIVE 1 OS=Arabidopsis thaliana OX=3702 GN=BRI1 PE=1 SV=1	PLA	PLA	53.4	MIT	6.159	NUC	5.466	31.42	-0.956705	0.917314	0.647214	-0.428436	0.935089	0.952041	0.875474	0.877746	0.946299	0.96001	0.958551	0.95515	10
Glyur000020s00001762	Molecular Function: calmodulin-dependent protein kinase activity (GO:0004683);; Molecular Function: calcium ion binding (GO:0005509);; Molecular Function: calmodulin binding (GO:0005516);; Molecular Function: ATP binding (GO:0005524);; Cellular Component: nucleus (GO:0005634);; Cellular Component: cytoplasm (GO:0005737);; Cellular Component: plasma membrane (GO:0005886);; Biological Process: absc…	K13412|0|gmx:100809838|K13412 calcium-dependent protein kinase [EC:2.7.11.1] | (RefSeq) calcium-dependent protein kinase 10-like	PREDICTED: calcium-dependent protein kinase 10-like [Glycine max]	8.A.104.1.1	gnl|TC-DB|P54646	29	6e-26	5'-AMP-activated protein kinase catalytic subunit alpha-2 OS=Homo sapiens OX=9606 GN=PRKAA2 PE=1 SV=2	CYT	CYT	25.54	NUC	23.88	END	10.65	48.6	0.961702	-0.910336	-0.603081	0.390106	-0.931084	-0.931985	-0.873421	-0.855308	-0.950454	-0.951561	-0.949496	-0.950495	10
Glyur000020s00001821	Cellular Component: photosystem I (GO:0009522);; Cellular Component: chloroplast thylakoid membrane (GO:0009535);; Biological Process: photosynthesis, light harvesting (GO:0009765);; Cellular Component: integral component of membrane (GO:0016021);; Molecular Function: chlorophyll binding (GO:0016168);; Biological Process: protein-chromophore linkage (GO:0018298);; Molecular Function: metal ion bi…	K08910|8.39648e-148|cam:101505314|K08910 light-harvesting complex I chlorophyll a/b binding protein 4 | (RefSeq) chlorophyll a-b binding protein P4, chloroplastic	Chlorophyll A-B binding protein [Trema orientalis]	5.B.4.1.1	gnl|TC-DB|Q6YWJ7	71	5e-97	Putative chlorophyll a/b-binding protein - Oryza sativa subsp. japonica (Rice).	CHL	CHL	81.09	NUC	4.21	PLA	3.142	19.72	0.891564	-0.966113	-0.518482	0.287296	-0.981363	-0.951946	-0.940691	-0.909618	-0.992643	-0.983168	-0.979574	-0.989769	10
Glyur000021s00002722	Molecular Function: ATP binding (GO:0005524);; Cellular Component: integral component of membrane (GO:0016021);; Molecular Function: ATPase activity, coupled to transmembrane movement of substances (GO:0042626);; Biological Process: transmembrane transport (GO:0055085);;	K05666|0|mtr:MTR_8g016070|K05666 ATP-binding cassette, subfamily C (CFTR/MRP), member 2 | (RefSeq) multidrug resistance-associated protein	multidrug resistance-associated protein [Medicago truncatula]	3.A.1.208.47	gnl|TC-DB|R9QT20	39	1e-179	ABCC subfamily ATP-binding cassette protein OS=Vitis vinifera OX=29760 GN=ABCC1 PE=2 SV=1	PLA	PLA	13.51	VAC	12.89	CHL	12.43	26.23	0.969581	-0.894818	-0.664037	0.459147	-0.918327	-0.928121	-0.849226	-0.843503	-0.935213	-0.942274	-0.939601	-0.940711	10
Glyur000021s00002730	Molecular Function: calcium ion binding (GO:0005509);; Cellular Component: integral component of membrane (GO:0016021);;	K06268|4.52412e-133|cam:101505072|K06268 serine/threonine-protein phosphatase 2B regulatory subunit | (RefSeq) calcineurin B-like protein 10	PREDICTED: calcineurin B-like protein 10 isoform X1 [Cicer arietinum]	8.A.82.2.3	gnl|TC-DB|M5BF43	50	2e-53	Salt overly sensitive 3 OS=Arabidopsis thaliana GN=sos3 PE=4 SV=1	PLA	PLA	16.33	CYT	16.01	NUC	14.37	32.24	0.841137	-0.937586	-0.299797	0.0490523	-0.934297	-0.902871	-0.942821	-0.879852	-0.959255	-0.941046	-0.941023	-0.940899	10
Glyur000022s00002023	Biological Process: activation of MAPKK activity (GO:0000186);; Molecular Function: MAP kinase kinase kinase activity (GO:0004709);; Molecular Function: ATP binding (GO:0005524);; Cellular Component: intracellular (GO:0005622);; Cellular Component: integral component of membrane (GO:0016021);;	K04733|2.33097e-127|egr:104450198|K04733 interleukin-1 receptor-associated kinase 4 [EC:2.7.11.1] | (RefSeq) calcium/calmodulin-regulated receptor-like kinase 1	PREDICTED: calcium/calmodulin-regulated receptor-like kinase 1 [Juglans regia]	1.A.87.2.3	gnl|TC-DB|Q9LSR8	38	1e-23	L-type lectin-domain containing receptor kinase I.9 OS=Arabidopsis thaliana GN=LECRK19 PE=1 SV=2	PLA	PLA	53.4	MIT	16.18	CHL	9.813	43.68	-0.891749	0.961423	0.591518	-0.349366	0.970191	0.988728	0.92831	0.944661	0.965153	0.987869	0.988211	0.980322	10
Glyur000022s00002073	Cellular Component: endoplasmic reticulum membrane (GO:0005789);; Biological Process: transport (GO:0006810);; Cellular Component: integral component of membrane (GO:0016021);;	K20352|8.21936e-115|cam:101490915|K20352 p24 family protein delta-1 | (RefSeq) transmembrane emp24 domain-containing protein p24delta9-like	transmembrane emp24 domain-containing protein p24delta9-like [Cajanus cajan]	9.B.188.1.4	gnl|TC-DB|P49755	29	4e-20	Transmembrane emp24 domain-containing protein 10 OS=Homo sapiens OX=9606 GN=TMED10 PE=1 SV=2	NUC	NUC	18.82	PLA	16.31	MIT	12.9	34.25	0.911391	-0.918661	-0.418779	0.184767	-0.927435	-0.921901	-0.907408	-0.868686	-0.949574	-0.944811	-0.946551	-0.938798	10
Glyur000023s00004930	Biological Process: amino acid transmembrane transport (GO:0003333);; Cellular Component: plasma membrane (GO:0005886);; Biological Process: auxin-activated signaling pathway (GO:0009734);; Molecular Function: amino acid transmembrane transporter activity (GO:0015171);; Molecular Function: symporter activity (GO:0015293);; Cellular Component: integral component of membrane (GO:0016021);;	K13946|1.25969e-126|adu:107457709|K13946 auxin influx carrier (AUX1 LAX family) | (RefSeq) auxin transporter-like protein 1	auxin transporter-like protein 1 isoform X2 [Arachis duranensis]	2.A.18.1.1	gnl|TC-DB|Q96247	91	4e-99	AUX1 GENE - Arabidopsis thaliana (Mouse-ear cress).	PLA	PLA	64.89	NUC	9.107	CHL	9.01	32.72	-0.852304	0.989047	0.486755	-0.237127	0.994901	0.974855	0.96948	0.951341	0.996414	0.99688	0.99479	0.999252	10
Glyur000024s00006595	Molecular Function: protein kinase activity (GO:0004672);; Biological Process: phosphorylation (GO:0016310);;	K04733|0|mtr:MTR_5g055310|K04733 interleukin-1 receptor-associated kinase 4 [EC:2.7.11.1] | (RefSeq) wall-associated kinase family protein	wall-associated kinase family protein [Medicago truncatula]	1.A.87.2.3	gnl|TC-DB|Q9LSR8	40	3e-32	L-type lectin-domain containing receptor kinase I.9 OS=Arabidopsis thaliana GN=LECRK19 PE=1 SV=2	PLA	PLA	33.22	MIT	12.53	CHL	7.736	36.29	0.850998	-0.928251	-0.641231	0.4395	-0.955661	-0.921495	-0.88209	-0.874112	-0.954706	-0.949255	-0.942114	-0.963489	10
Glyur000024s00006662	Molecular Function: catalytic activity (GO:0003824);; Biological Process: metabolic process (GO:0008152);;	--	long-chain acyl-CoA synthetase [Trifolium pratense]	4.C.1.1.6	gnl|TC-DB|P31552	26	1e-29	PROBABLE CROTONOBETAINE/CARNITINE-COA LIGASE (EC 6.3.2.-) - Escherichia coli.	CHL	CHL	12.27	NUC	12.18	MIT	10.62	24.43	0.870442	-0.980468	-0.451919	0.193765	-0.980098	-0.975577	-0.967247	-0.94848	-0.986401	-0.991982	-0.992249	-0.987373	10
Glyur000025s00003289	Molecular Function: iron ion transmembrane transporter activity (GO:0005381);; Molecular Function: manganese ion transmembrane transporter activity (GO:0005384);; Cellular Component: cell (GO:0005623);; Biological Process: intracellular sequestering of iron ion (GO:0006880);; Cellular Component: integral component of membrane (GO:0016021);; Biological Process: cellular manganese ion homeostasis (…	--	vacuolar iron transporter-like protein [Medicago truncatula]	2.A.89.3.3	gnl|TC-DB|Q9LPU9	71	1e-73	Vacuolar iron transporter homolog 1 OS=Arabidopsis thaliana GN=At1g21140 PE=2 SV=1	CHL	CHL	22.63	MIT	19.36	NUC	13.24	40.62	-0.804844	0.980449	0.413665	-0.175125	0.991093	0.934808	0.967603	0.922408	0.996727	0.976452	0.972016	0.989303	10
Glyur000025s00003303	Molecular Function: protein serine/threonine kinase activity (GO:0004674);; Molecular Function: ATP binding (GO:0005524);; Biological Process: protein phosphorylation (GO:0006468);; Cellular Component: integral component of membrane (GO:0016021);; Molecular Function: carbohydrate binding (GO:0030246);;	--	PREDICTED: L-type lectin-domain containing receptor kinase S.6 [Cicer arietinum]	1.A.87.2.3	gnl|TC-DB|Q9LSR8	34	2e-71	L-type lectin-domain containing receptor kinase I.9 OS=Arabidopsis thaliana GN=LECRK19 PE=1 SV=2	PLA	PLA	33.59	NUC	10.1	MIT	9.311	33.43	-0.922053	0.859574	0.729956	-0.54354	0.891107	0.913785	0.801781	0.828559	0.890608	0.911778	0.909993	0.908646	10
Glyur000025s00003330	Molecular Function: ATP binding (GO:0005524);; Cellular Component: integral component of membrane (GO:0016021);; Molecular Function: ATPase activity (GO:0016887);;	--	white-brown-complex ABC transporter family protein [Medicago truncatula]	3.A.1.204.16	gnl|TC-DB|G7LE38	37	1e-104	ABC transporter G family member OS=Medicago truncatula GN=MTR_8g093840 PE=3 SV=1	PLA	PLA	16.32	CHL	14.81	VAC	13.16	30.66	-0.90386	0.964273	0.554366	-0.322446	0.979057	0.961832	0.934652	0.914998	0.987873	0.985916	0.982837	0.989547	10
Glyur000025s00003355	Biological Process: protein secretion (GO:0009306);; Cellular Component: chloroplast thylakoid membrane (GO:0009535);; Cellular Component: chloroplast envelope (GO:0009941);; Molecular Function: proton motive force dependent protein transmembrane transporter activity (GO:0009977);; Cellular Component: integral component of membrane (GO:0016021);; Cellular Component: TAT protein transport complex …	--	unknown [Lotus japonicus]	2.A.64.2.1	gnl|TC-DB|Q9XH75	50	1e-55	HCF106 - Arabidopsis thaliana (Mouse-ear cress).	NUC	NUC	20.75	CYT	13.73	MIT	13.27	32.06	0.898575	-0.936964	-0.654145	0.441254	-0.960394	-0.951799	-0.891714	-0.894615	-0.960694	-0.967227	-0.963093	-0.972031	10
Glyur000025s00003356	Molecular Function: arsenite transmembrane transporter activity (GO:0015105);; Biological Process: arsenite transport (GO:0015700);; Cellular Component: integral component of membrane (GO:0016021);; Biological Process: anion transmembrane transport (GO:0098656);;	--	putative transporter arsB isoform X1 [Cajanus cajan]	2.A.45.2.4	gnl|TC-DB|Q10SY9	48	1e-133	Transmembrane protein, putative, expressed - Oryza sativa subsp. japonica (Rice).	PLA	PLA	12.28	CHL	12.2	CYT	11.68	24.46	0.825	-0.916921	-0.45487	0.257958	-0.94471	-0.859938	-0.893584	-0.822525	-0.965537	-0.922828	-0.914073	-0.947923	10
Glyur000026s00001866	Molecular Function: hydrolase activity, hydrolyzing O-glycosyl compounds (GO:0004553);; Biological Process: carbohydrate metabolic process (GO:0005975);;	K05350|6.97869e-92|pvu:PHAVU_003G076700g|K05350 beta-glucosidase [EC:3.2.1.21] | (RefSeq) hypothetical protein	beta-glucosidase 46-like [Cajanus cajan]	2.A.7.9.6	gnl|TC-DB|Q94B38	78	5e-26	Glucose-6-phosphate/phosphate translocator 2, chloroplastic OS=Arabidopsis thaliana GN=GPT2 PE=2 SV=2	CHL	CHL	19.22	PLA	13.98	NUC	10.92	31.45	-0.900948	0.950478	0.498429	-0.274725	0.968255	0.930027	0.926889	0.881846	0.987064	0.969118	0.964917	0.978102	10
Glyur000026s00001897	Molecular Function: peroxidase activity (GO:0004601);; Cellular Component: extracellular region (GO:0005576);; Biological Process: response to oxidative stress (GO:0006979);; Cellular Component: plant-type cell wall (GO:0009505);; Biological Process: plant-type cell wall organization (GO:0009664);; Molecular Function: heme binding (GO:0020037);; Biological Process: hydrogen peroxide catabolic pro…	K00430|0|gmx:547513|K00430 peroxidase [EC:1.11.1.7] | (RefSeq) PRX2; cationic peroxidase 2	cationic peroxidase 2 precursor [Glycine max]	9.A.61.3.1	gnl|TC-DB|M4E3U6	35	2e-44	Peroxidase OS=Brassica rapa subsp. pekinensis GN=Bra023449 PE=3 SV=1	NUC	NUC	13.95	CHL	13.28	CYT	10.9	27.05	-0.974084	0.875103	0.671339	-0.465278	0.895896	0.927472	0.829057	0.83779	0.910234	0.929006	0.928735	0.920044	10
Glyur000026s00001949	Molecular Function: peroxidase activity (GO:0004601);; Cellular Component: extracellular region (GO:0005576);; Biological Process: response to oxidative stress (GO:0006979);; Cellular Component: plant-type cell wall (GO:0009505);; Biological Process: plant-type cell wall organization (GO:0009664);; Cellular Component: integral component of membrane (GO:0016021);; Molecular Function: heme binding …	K00430|0|cam:101503097|K00430 peroxidase [EC:1.11.1.7] | (RefSeq) peroxidase; peroxidase 43	peroxidase 43 [Cajanus cajan]	9.A.61.3.1	gnl|TC-DB|M4E3U6	37	9e-44	Peroxidase OS=Brassica rapa subsp. pekinensis GN=Bra023449 PE=3 SV=1	PLA	PLA	16.69	CHL	15.16	EXC	13.89	31.36	-0.966871	0.874743	0.614203	-0.423532	0.904592	0.889541	0.833484	0.800843	0.931705	0.920465	0.916365	0.925773	10
Glyur000027s00001507	Biological Process: cellular process (GO:0009987);; Cellular Component: membrane (GO:0016020);; Molecular Function: transferase activity, transferring glycosyl groups (GO:0016757);;	--	PREDICTED: cellulose synthase-like protein E6 [Ziziphus jujuba]	4.D.3.1.7	gnl|TC-DB|Q9SWW6	41	3e-50	Cellulose synthase A catalytic subunit 7 [UDP-forming] OS=Arabidopsis thaliana GN=CESA7 PE=1 SV=1	NUC	NUC	12.5	PLA	10.76	CYT	9.729	22.85	0.912376	-0.960125	-0.569469	0.338469	-0.974876	-0.961984	-0.928688	-0.911693	-0.984301	-0.984321	-0.98126	-0.987039	10
Glyur000027s00001533	Molecular Function: calcium ion binding (GO:0005509);; Molecular Function: protein binding (GO:0005515);;	K06268|4.40229e-159|cam:101514471|K06268 serine/threonine-protein phosphatase 2B regulatory subunit | (RefSeq) calcineurin B-like protein 3	PREDICTED: calcineurin B-like protein 3 [Cicer arietinum]	8.A.82.2.3	gnl|TC-DB|M5BF43	63	1e-68	Salt overly sensitive 3 OS=Arabidopsis thaliana GN=sos3 PE=4 SV=1	CYT	CYT	16.57	CHL	13.76	MIT	13.09	29.49	0.921178	-0.938643	-0.664077	0.432243	-0.949162	-0.972799	-0.895805	-0.914272	-0.950154	-0.973393	-0.971511	-0.967516	10
Glyur000027s00001539	Molecular Function: protein serine/threonine kinase activity (GO:0004674);; Molecular Function: ATP binding (GO:0005524);; Biological Process: protein phosphorylation (GO:0006468);; Cellular Component: integral component of membrane (GO:0016021);;	--	PREDICTED: probable LRR receptor-like serine/threonine-protein kinase At4g26540 isoform X1 [Vigna angularis]	1.A.87.2.6	gnl|TC-DB|O22476	34	1e-27	Protein BRASSINOSTEROID INSENSITIVE 1 OS=Arabidopsis thaliana OX=3702 GN=BRI1 PE=1 SV=1	PLA	PLA	48.92	MIT	7.217	NUC	6.399	32.73	-0.854838	0.976069	0.390383	-0.13121	0.97404	0.958539	0.970646	0.936883	0.984923	0.982363	0.982715	0.979403	10
Glyur000027s00001557	Biological Process: amino acid transmembrane transport (GO:0003333);; Cellular Component: plasma membrane (GO:0005886);; Molecular Function: amino acid transmembrane transporter activity (GO:0015171);; Cellular Component: integral component of membrane (GO:0016021);;	--	transmembrane amino acid transporter family protein [Medicago truncatula]	2.A.18.2.10	gnl|TC-DB|Q9FF99	60	1e-163	Probable amino acid permease 7 OS=Arabidopsis thaliana GN=AAP7 PE=1 SV=1	PLA	PLA	28.26	NUC	19.11	VAC	7.008	43.04	0.910491	-0.957228	-0.52105	0.290629	-0.971852	-0.947811	-0.931921	-0.898909	-0.987386	-0.978459	-0.975251	-0.983204	10
Glyur000027s00001597	Molecular Function: protein serine/threonine kinase activity (GO:0004674);; Molecular Function: ATP binding (GO:0005524);; Cellular Component: plasma membrane (GO:0005886);; Biological Process: protein phosphorylation (GO:0006468);;	K04733|0|cam:101511442|K04733 interleukin-1 receptor-associated kinase 4 [EC:2.7.11.1] | (RefSeq) calmodulin-binding receptor-like cytoplasmic kinase 2	PREDICTED: calmodulin-binding receptor-like cytoplasmic kinase 2 [Cicer arietinum]	1.A.87.2.3	gnl|TC-DB|Q9LSR8	36	6e-44	L-type lectin-domain containing receptor kinase I.9 OS=Arabidopsis thaliana GN=LECRK19 PE=1 SV=2	PLA	PLA	32.55	NUC	12.73	MIT	11.7	36.31	0.946135	-0.901766	-0.498436	0.284054	-0.91938	-0.899584	-0.878387	-0.829409	-0.950406	-0.934939	-0.932514	-0.937439	10
Glyur000028s00003552	Cellular Component: plasma membrane (GO:0005886);; Cellular Component: integral component of membrane (GO:0016021);; Molecular Function: transmembrane transporter activity (GO:0022857);; Biological Process: transmembrane transport (GO:0055085);;	--	PREDICTED: protein WALLS ARE THIN 1 [Cicer arietinum]	2.A.7.4.1	gnl|TC-DB|O24091	35	1e-47	MTN21 GENE - Medicago truncatula (Barrel medic).	CHL	CHL	19.55	PLA	13.05	MIT	11.83	30.48	-0.811738	0.94024	0.559303	-0.293713	0.928199	0.989681	0.913756	0.969142	0.906645	0.959656	0.963971	0.937512	10
Glyur000029s00003634	Biological Process: intracellular protein transport (GO:0006886);; Cellular Component: chloroplast stroma (GO:0009570);; Cellular Component: chloroplast envelope (GO:0009941);; Biological Process: granum assembly (GO:0090391);;	--	protein LHCP TRANSLOCATION DEFECT [Vigna radiata var. radiata]	3.A.9.1.2	gnl|TC-DB|Q8VY88	74	2e-57	Protein LHCP TRANSLOCATION DEFECT OS=Arabidopsis thaliana GN=LTD PE=1 SV=1	CHL	CHL	27.89	PLA	27.44	MIT	9.957	55.07	0.827731	-0.979646	-0.534248	0.295723	-0.989716	-0.960146	-0.95194	-0.938516	-0.987039	-0.985388	-0.980654	-0.993736	10
Glyur000029s00003638	Molecular Function: transporter activity (GO:0005215);; Cellular Component: integral component of membrane (GO:0016021);; Biological Process: carbohydrate transmembrane transport (GO:0034219);;	K15283|0|cam:101501285|K15283 solute carrier family 35, member E1 | (RefSeq) TRPT; glucose-6-phosphate/phosphate translocator 1, chloroplastic-like	PREDICTED: glucose-6-phosphate/phosphate translocator 1, chloroplastic-like [Cicer arietinum]	2.A.7.9.6	gnl|TC-DB|Q94B38	65	1e-141	Glucose-6-phosphate/phosphate translocator 2, chloroplastic OS=Arabidopsis thaliana GN=GPT2 PE=2 SV=2	CHL	CHL	20.24	PLA	12.81	CYT	10.56	30.59	-0.820292	0.981232	0.560935	-0.309306	0.983682	0.987703	0.951935	0.969569	0.969761	0.990612	0.989049	0.988172	10
Glyur000030s00002284	Molecular Function: ion channel activity (GO:0005216);; Cellular Component: mitochondrion (GO:0005739);; Biological Process: cation transport (GO:0006812);; Cellular Component: chloroplast inner membrane (GO:0009706);; Molecular Function: porin activity (GO:0015288);; Cellular Component: integral component of chloroplast outer membrane (GO:0031359);; Biological Process: ion transmembrane transpor…	--	hypothetical protein KK1_025973, partial [Cajanus cajan]	1.B.47.1.1	gnl|TC-DB|Q4LDF9	78	1e-137	Outer envelope protein - Pisum sativum (Garden pea).	NUC	NUC	19.23	PLA	15.33	CYT	12.27	33.21	0.921913	-0.884617	-0.586113	0.343175	-0.881524	-0.951632	-0.854235	-0.887339	-0.885402	-0.929077	-0.93396	-0.904066	10
Glyur000030s00002344	Molecular Function: protein serine/threonine kinase activity (GO:0004674);; Molecular Function: non-membrane spanning protein tyrosine kinase activity (GO:0004715);; Molecular Function: ATP binding (GO:0005524);; Cellular Component: integral component of membrane (GO:0016021);; Biological Process: peptidyl-tyrosine phosphorylation (GO:0018108);;	--	Putative leucine-rich repeat receptor-like protein kinase [Glycine soja]	1.A.87.2.6	gnl|TC-DB|O22476	34	4e-30	Protein BRASSINOSTEROID INSENSITIVE 1 OS=Arabidopsis thaliana OX=3702 GN=BRI1 PE=1 SV=1	PLA	PLA	34.75	MIT	9.373	CHL	8.975	32.93	0.916394	-0.957803	-0.5415	0.309795	-0.972048	-0.956494	-0.930166	-0.905616	-0.98504	-0.981666	-0.979037	-0.984106	10
Glyur000032s00003879	Molecular Function: hydrolase activity, hydrolyzing O-glycosyl compounds (GO:0004553);; Biological Process: carbohydrate metabolic process (GO:0005975);;	--	glucan endo-1,3-beta-glucosidase-like protein [Trifolium pratense]	1.I.2.1.1	gnl|TC-DB|Q9FZ86	43	5e-23	At1g18650 OS=Arabidopsis thaliana GN=F25I16.1 PE=2 SV=1	CHL	CHL	15.42	NUC	13.84	PLA	11.48	28.79	-0.869802	0.934336	0.691301	-0.463506	0.946686	0.973628	0.8862	0.925631	0.933076	0.96505	0.963261	0.959543	10
Glyur000032s00003890	Cellular Component: integral component of plasma membrane (GO:0005887);; Molecular Function: substrate-specific transmembrane transporter activity (GO:0022891);; Biological Process: transmembrane transport (GO:0055085);;	K08176|0|mtr:MTR_4g083960|K08176 MFS transporter, PHS family, inorganic phosphate transporter | (RefSeq) phosphate transporter	hypothetical protein TSUD_94820 [Trifolium subterraneum]	2.A.1.9.3	gnl|TC-DB|Q43650	49	1e-133	INORGANIC PHOSPHATE TRANSPORTER 1 - Solanum tuberosum (Potato).	PLA	PLA	27.3	CHL	13.32	NUC	13.22	34.94	0.914019	-0.928664	-0.684378	0.453121	-0.938671	-0.976026	-0.883035	-0.916482	-0.93398	-0.966665	-0.966064	-0.956793	10
Glyur000033s00008644	Cellular Component: integral component of membrane (GO:0016021);;	--	protein PAM71-homolog, chloroplastic [Cajanus cajan]	2.A.106.1.7	gnl|TC-DB|Q9T0H9	69	1e-114	Protein PAM71-homologue, chloroplastic OS=Arabidopsis thaliana GN=PAM71-HL PE=1 SV=2	CHL	CHL	52.44	NUC	8.126	CYT	6.658	33.73	0.850462	-0.951252	-0.631123	0.410963	-0.969458	-0.949047	-0.909079	-0.910073	-0.965245	-0.969002	-0.963133	-0.978023	10
Glyur000033s00008657	Molecular Function: ATP binding (GO:0005524);; Cellular Component: integral component of membrane (GO:0016021);;	K03283|2.64557e-45|egr:104430869|K03283 heat shock 70kDa protein 1/8 | (RefSeq) heat shock 70 kDa protein cognate 1-like	Heat shock cognate 70 kDa [Gossypium arboreum]	1.A.33.1.1	gnl|TC-DB|P22953	94	7e-36	HEAT SHOCK COGNATE 70 KDA PROTEIN 1 (HSC70.1) - Arabidopsis thaliana (Mouse-ear cress).	CHL	CHL	25.24	NUC	23.56	CYT	23.52	47.97	-0.871451	0.960466	0.530011	-0.304708	0.976815	0.934969	0.93245	0.896364	0.988655	0.97328	0.9673	0.985467	10
Glyur000034s00002925	Molecular Function: hydrolase activity, hydrolyzing O-glycosyl compounds (GO:0004553);; Biological Process: carbohydrate metabolic process (GO:0005975);; Molecular Function: polysaccharide binding (GO:0030247);; Cellular Component: anchored component of plasma membrane (GO:0046658);;	--	hypothetical protein TSUD_35230 [Trifolium subterraneum]	1.I.2.1.1	gnl|TC-DB|F4I0Z2	80	1e-37	Carbohydrate-binding X8 domain-containing protein OS=Arabidopsis thaliana GN=At1g09460 PE=4 SV=1	CHL	CHL	20.08	NUC	13.58	PLA	10.11	31.47	-0.82798	0.994928	0.464344	-0.201883	0.993102	0.987894	0.979663	0.974807	0.987786	0.999142	0.999047	0.995648	10
Glyur000035s00004992	Cellular Component: mitochondrial inner membrane (GO:0005743);; Biological Process: mitochondrial pyruvate transport (GO:0006850);;	--	hypothetical protein PHAVU_006G144000g [Phaseolus vulgaris]	2.A.105.1.4	gnl|TC-DB|Q8L7H8	82	4e-48	Putative light induced protein OS=Arabidopsis thaliana GN=At4g14695 PE=2 SV=1	CYT	CYT	19.81	NUC	15.88	CHL	14.83	34.28	0.808532	-0.928335	-0.246038	0.00198122	-0.927246	-0.874153	-0.938844	-0.858489	-0.955208	-0.924245	-0.922985	-0.930071	10
Glyur000035s00005009	Molecular Function: transporter activity (GO:0005215);; Biological Process: sodium ion transport (GO:0006814);; Cellular Component: integral component of membrane (GO:0016021);; Biological Process: anion transmembrane transport (GO:0098656);;	K14445|5.28659e-125|mtr:MTR_2g026030|K14445 solute carrier family 13 (sodium-dependent dicarboxylate transporter), member 2/3/5 | (RefSeq) tonoplast dicarboxylate transporter	tonoplast dicarboxylate transporter [Medicago truncatula]	2.A.47.1.6	gnl|TC-DB|Q8LG88	56	9e-90	2.A.47.1.6 Tonoplast dicarboxylate transporter	VAC	VAC	26.28	PLA	11.18	CHL	10.27	31.81	0.892009	-0.940698	-0.516721	0.301447	-0.961218	-0.912538	-0.913494	-0.863506	-0.981761	-0.958105	-0.95181	-0.972029	10
Glyur000036s00004615	Cellular Component: plasma membrane (GO:0005886);; Cellular Component: integral component of membrane (GO:0016021);; Biological Process: carbohydrate transmembrane transport (GO:0034219);; Molecular Function: sugar transmembrane transporter activity (GO:0051119);;	K15382|2.99889e-98|gmx:100801430|K15382 solute carrier family 50 (sugar transporter) | (RefSeq) bidirectional sugar transporter N3	sugar efflux transporter SWEET20 [Glycine max]	2.A.123.1.6	gnl|TC-DB|Q6YZF3	60	5e-40	Bidirectional sugar transporter SWEET11 OS=Oryza sativa subsp. japonica GN=SWEET11 PE=1 SV=1	PLA	PLA	37.7	EXC	11.57	CYT	11.4	36.39	0.858366	-0.959716	-0.494386	0.272401	-0.97879	-0.926221	-0.935348	-0.890746	-0.991089	-0.969452	-0.963649	-0.983826	10
Glyur000037s00002591	Cellular Component: plasma membrane (GO:0005886);; Cellular Component: integral component of membrane (GO:0016021);; Molecular Function: transmembrane transporter activity (GO:0022857);; Biological Process: transmembrane transport (GO:0055085);;	--	PREDICTED: WAT1-related protein At4g19185-like [Cicer arietinum]	2.A.7.4.1	gnl|TC-DB|O24091	30	1e-38	MTN21 GENE - Medicago truncatula (Barrel medic).	NUC	NUC	11.4	PLA	10.87	VAC	10.78	22.15	0.886514	-0.966695	-0.585517	0.354341	-0.981478	-0.965539	-0.932606	-0.922872	-0.98448	-0.986515	-0.982601	-0.991296	10
Glyur000037s00002624	Molecular Function: structural constituent of ribosome (GO:0003735);; Biological Process: translation (GO:0006412);; Biological Process: transport (GO:0006810);; Cellular Component: integral component of membrane (GO:0016021);;	K15102|0|gmx:100788974|K15102 solute carrier family 25 (mitochondrial phosphate transporter), member 3 | (RefSeq) mitochondrial phosphate carrier protein 1, mitochondrial-like	hypothetical protein TSUD_223370 [Trifolium subterraneum]	2.A.29.4.6	gnl|TC-DB|Q9FMU6	47	9e-78	AT5g14040/MUA22_4 OS=Arabidopsis thaliana GN=PHT3;1 PE=2 SV=1	CHL	CHL	16.16	CYT	14.81	PLA	13.42	30.55	0.931852	-0.841384	-0.811517	0.633064	-0.87213	-0.896363	-0.772757	-0.803606	-0.875377	-0.897158	-0.891831	-0.897917	10
Glyur000037s00002632	Cellular Component: integral component of membrane (GO:0016021);; Biological Process: transmembrane transport (GO:0055085);;	K07088|0|gmx:100792072|K07088 uncharacterized protein | (RefSeq) uncharacterized transporter YBR287W-like	PREDICTED: uncharacterized transporter YBR287W-like [Glycine max]	2.A.69.2.7	gnl|TC-DB|V4S612	30	7e-39	Uncharacterized protein OS=Citrus clementina OX=85681 GN=CICLE_v10011730mg PE=4 SV=1	PLA	PLA	12.06	CHL	11.52	GOL	10.9	23.45	0.94762	-0.928817	-0.54627	0.319624	-0.942608	-0.939745	-0.900881	-0.874675	-0.963303	-0.962135	-0.960575	-0.96029	10
Glyur000041s00007076	Cellular Component: plasma membrane (GO:0005886);; Cellular Component: integral component of membrane (GO:0016021);;	--	PREDICTED: CASP-like protein 3A1 [Vigna angularis]	9.B.56.1.6	gnl|TC-DB|I1KGK4	82	4e-91	CASP-like protein OS=Glycine max PE=3 SV=1	CHL	CHL	19.8	NUC	14.37	MIT	13.4	32.32	-0.8913	0.971504	0.571211	-0.325679	0.978714	0.987855	0.941484	0.947442	0.977275	0.993861	0.993251	0.988946	10
Glyur000041s00007137	Molecular Function: ATP-dependent peptidase activity (GO:0004176);; Molecular Function: metalloendopeptidase activity (GO:0004222);; Molecular Function: ATP binding (GO:0005524);; Cellular Component: mitochondrion (GO:0005739);; Biological Process: proteolysis (GO:0006508);; Molecular Function: zinc ion binding (GO:0008270);; Cellular Component: chloroplast thylakoid membrane (GO:0009535);; Cellu…	K03798|0|cam:101488563|K03798 cell division protease FtsH [EC:3.4.24.-] | (RefSeq) ATP-dependent zinc metalloprotease FTSH 2, chloroplastic-like	PREDICTED: ATP-dependent zinc metalloprotease FTSH 2, chloroplastic-like [Cicer arietinum]	9.B.307.1.1	gnl|TC-DB|O67077	43	1e-121	ATP-dependent zinc metalloprotease FtsH OS=Aquifex aeolicus (strain VF5) OX=224324 GN=ftsH PE=1 SV=1	CHL	CHL	67.33	MIT	9.861	PLA	4.159	32.83	0.905163	-0.911757	-0.731151	0.511174	-0.925906	-0.962015	-0.858434	-0.898571	-0.918701	-0.952222	-0.950165	-0.9451	10
Glyur000042s00005039	Cellular Component: mitochondrial outer membrane (GO:0005741);; Molecular Function: voltage-gated anion channel activity (GO:0008308);; Biological Process: regulation of anion transmembrane transport (GO:1903959);;	K15040|2.12034e-168|gmx:100818855|K15040 voltage-dependent anion channel protein 2 | (RefSeq) mitochondrial outer membrane protein porin of 34 kDa-like	uncharacterized protein LOC100818855 [Glycine max]	1.B.8.1.5	gnl|TC-DB|P42054	49	1e-74	OUTER PLASTIDIAL MEMBRANE PROTEIN PORIN (VOLTAGE-DEPENDENT ANION- SELECTIVE CHANNEL PROTEIN) (VDAC) - Pisum sativum (Garden pea).	MIT	MIT	33.91	PLA	12.86	CHL	9.512	36.93	0.947606	-0.889232	-0.546223	0.348425	-0.917008	-0.891731	-0.857112	-0.813521	-0.944364	-0.927383	-0.92412	-0.93339	10
Glyur000042s00005090	Molecular Function: aspartic-type endopeptidase activity (GO:0004190);; Biological Process: proteolysis (GO:0006508);; Cellular Component: integral component of membrane (GO:0016021);; Molecular Function: transferase activity (GO:0016740);; Biological Process: protein catabolic process (GO:0030163);;	--	Metal transporter Nramp3 [Glycine soja]	0	gnl|TC-DB|XP_018510600.1	59	1e-116	|8.A.32.1.5 PREDICTED: protein ASPARTIC PROTEASE IN GUARD CELL 2-like isoform X1 [Brassica rapa]	PLA	PLA	22.27	CHL	17.37	CYT	17.02	37.69	0.974586	-0.87539	-0.604214	0.395512	-0.891567	-0.897895	-0.838759	-0.812576	-0.921746	-0.920861	-0.917784	-0.918975	10
Glyur000042s00005115	Cellular Component: endoplasmic reticulum membrane (GO:0005789);; Cellular Component: integral component of membrane (GO:0016021);;	K20721|2.10466e-82|mtr:MTR_5g018250|K20721 reticulon-1 | (RefSeq) reticulon-like protein	seed maturation protein [Trifolium pratense]	8.A.102.1.7	gnl|TC-DB|O64837	32	4e-29	Reticulon-like protein B13 OS=Arabidopsis thaliana OX=3702 GN=RTNLB13 PE=2 SV=1	NUC	NUC	18.7	MIT	16.95	PLA	16.02	35.02	-0.884062	0.974349	0.537148	-0.294289	0.984389	0.981667	0.947967	0.943623	0.984452	0.993775	0.993161	0.991428	10
Glyur000043s00003781	Molecular Function: electron carrier activity (GO:0009055);; Molecular Function: iron-sulfur cluster binding (GO:0051536);;	--	PREDICTED: photosynthetic NDH subunit of subcomplex B 3, chloroplastic [Cicer arietinum]	3.D.1.8.1	gnl|TC-DB|Q9LU21	54	9e-50	At3g16240 OS=Arabidopsis thaliana GN=NDF4 PE=2 SV=1	CHL	CHL	24.11	PLA	23.57	MIT	11.34	47.42	0.844189	-0.971158	-0.546761	0.318162	-0.98752	-0.952455	-0.940632	-0.922235	-0.987646	-0.981328	-0.976273	-0.991698	10
Glyur000043s00003797	Cellular Component: plasma membrane (GO:0005886);; Biological Process: response to oxidative stress (GO:0006979);; Cellular Component: integral component of membrane (GO:0016021);;	--	protein PLANT CADMIUM RESISTANCE 8 [Cajanus cajan]	1.A.87.3.5	gnl|TC-DB|Q9M9A5	46	6e-31	Protein PLANT CADMIUM RESISTANCE 6 OS=Arabidopsis thaliana GN=PCR6 PE=2 SV=1	PLA	PLA	48.28	CYT	11.65	NUC	9.457	37.98	0.92106	-0.906407	-0.427653	0.199606	-0.914611	-0.895669	-0.893798	-0.838177	-0.947262	-0.931592	-0.930197	-0.93152	10
Glyur000043s00003805	Molecular Function: Rho guanyl-nucleotide exchange factor activity (GO:0005089);; Biological Process: positive regulation of GTPase activity (GO:0043547);;	--	Rho guanine nucleotide exchange factor 8 [Glycine soja]	5.B.4.1.1	gnl|TC-DB|Q9SUI6	69	1e-44	Photosystem I reaction center subunit VI-2, chloroplast - Arabidopsis thaliana (Mouse-ear cress).	CHL	CHL	64.51	MIT	8.324	CYT	7.245	31.91	0.873628	-0.967137	-0.46322	0.229922	-0.980618	-0.939259	-0.94877	-0.904026	-0.995232	-0.977926	-0.974122	-0.98678	10
Glyur000043s00003813	Molecular Function: sphingomyelin phosphodiesterase activity (GO:0004767);; Molecular Function: GTP binding (GO:0005525);; Cellular Component: intracellular (GO:0005622);; Biological Process: small GTPase mediated signal transduction (GO:0007264);;	K07897|1.07099e-128|gmx:100305824|K07897 Ras-related protein Rab-7A | (RefSeq) uncharacterized LOC100305824	hypothetical protein TSUD_112930 [Trifolium subterraneum]	9.A.3.1.1	gnl|TC-DB|P51149	66	4e-66	Ras-related protein Rab-7a OS=Homo sapiens OX=9606 GN=RAB7A PE=1 SV=1	NUC	NUC	17.64	PLA	15.74	CYT	14.94	32.75	0.919234	-0.943935	-0.591837	0.373927	-0.964538	-0.941901	-0.907958	-0.884033	-0.977897	-0.971024	-0.966293	-0.978223	10
Glyur000043s00003817	Biological Process: transport (GO:0006810);; Cellular Component: membrane (GO:0016020);;	K15109|2.17801e-108|mtr:MTR_2g102010|K15109 solute carrier family 25 (mitochondrial carnitine/acylcarnitine transporter), member 20/29 | (RefSeq) carnitine/acylcarnitine carrier-like protein	carnitine/acylcarnitine carrier-like protein [Medicago truncatula]	2.A.29.8.13	gnl|TC-DB|Q9CA93	47	2e-62	Mitochondrial arginine transporter BAC2 OS=Arabidopsis thaliana GN=BAC2 PE=1 SV=1	CHL	CHL	17.53	NUC	13.9	CYT	12.55	30.29	0.867595	-0.936603	-0.416585	0.19831	-0.954871	-0.892759	-0.922175	-0.852576	-0.980293	-0.946576	-0.941355	-0.961318	10
Glyur000044s00005187	Molecular Function: nucleotide binding (GO:0000166);; Molecular Function: protein serine/threonine kinase activity (GO:0004674);; Cellular Component: plasma membrane (GO:0005886);; Biological Process: protein phosphorylation (GO:0006468);; Biological Process: defense response (GO:0006952);; Cellular Component: plasmodesma (GO:0009506);;	--	PREDICTED: G-type lectin S-receptor-like serine/threonine-protein kinase At1g11410 [Glycine max]	1.A.87.2.1	gnl|TC-DB|K7UE65	36	2e-42	Uncharacterized protein OS=Zea mays GN=ZEAMMB73_507020 PE=3 SV=1	PLA	PLA	31.08	MIT	14.85	NUC	7.823	38.48	0.856996	-0.951948	-0.501702	0.285507	-0.9735	-0.916494	-0.925809	-0.878753	-0.986825	-0.962391	-0.95591	-0.978732	10
Glyur000045s00009952	Molecular Function: calcium ion binding (GO:0005509);; Cellular Component: nitrite reductase complex [NAD(P)H] (GO:0009344);; Cellular Component: chloroplast thylakoid membrane (GO:0009535);; Cellular Component: photosystem II oxygen evolving complex (GO:0009654);; Biological Process: photosynthetic electron transport chain (GO:0009767);; Cellular Component: extrinsic component of membrane (GO:00…	K08901|1.46462e-132|mtr:MTR_2g082580|K08901 photosystem II oxygen-evolving enhancer protein 3 | (RefSeq) oxygen-evolving enhancer protein	unknown [Lotus japonicus]	3.D.1.8.1	gnl|TC-DB|Q9SGH4	51	1e-58	AT3g01440/T13O15_8 OS=Arabidopsis thaliana GN=T13O15.8 PE=2 SV=1	CHL	CHL	16.61	MIT	16.3	PLA	13.38	32.8	0.831622	-0.963202	-0.577158	0.353179	-0.980834	-0.94779	-0.927917	-0.917855	-0.977013	-0.973882	-0.968162	-0.985105	10
Glyur000046s00004803	Molecular Function: transporter activity (GO:0005215);; Biological Process: transport (GO:0006810);; Cellular Component: integral component of membrane (GO:0016021);;	--	PREDICTED: protein NRT1/ PTR FAMILY 5.2-like [Cicer arietinum]	2.A.17.3.4	gnl|TC-DB|Q9FNL7	72	1e-121	Peptide transporter PTR3-A - Arabidopsis thaliana (Mouse-ear cress).	PLA	PLA	23.06	CHL	11.82	VAC	10.8	30.96	0.899356	-0.971716	-0.531797	0.289724	-0.981268	-0.974097	-0.946378	-0.932189	-0.987791	-0.991958	-0.990529	-0.991071	10
Glyur000047s00004004	Molecular Function: protein serine/threonine kinase activity (GO:0004674);; Molecular Function: ATP binding (GO:0005524);; Biological Process: protein phosphorylation (GO:0006468);;	--	receptor-like kinase plant [Medicago truncatula]	1.A.87.2.3	gnl|TC-DB|Q9LSR8	37	8e-51	L-type lectin-domain containing receptor kinase I.9 OS=Arabidopsis thaliana GN=LECRK19 PE=1 SV=2	PLA	PLA	40.91	CHL	9.927	NUC	9.701	35.09	0.943499	-0.899418	-0.697156	0.50012	-0.927976	-0.925444	-0.847698	-0.845995	-0.938543	-0.942836	-0.938113	-0.947222	10
Glyur000048s00002196	Biological Process: protein peptidyl-prolyl isomerization (GO:0000413);; Molecular Function: peptidyl-prolyl cis-trans isomerase activity (GO:0003755);; Molecular Function: FK506 binding (GO:0005528);; Cellular Component: endoplasmic reticulum membrane (GO:0005789);; Cellular Component: chloroplast thylakoid membrane (GO:0009535);; Biological Process: chaperone-mediated protein folding (GO:006107…	K01802|5.92407e-97|cam:101497210|K01802 peptidylprolyl isomerase [EC:5.2.1.8] | (RefSeq) photosynthetic NDH subunit of lumenal location 4, chloroplastic	PREDICTED: photosynthetic NDH subunit of lumenal location 4, chloroplastic [Cicer arietinum]	3.D.1.8.1	gnl|TC-DB|F4JW56	81	1e-42	Putative FKBP-type peptidyl-prolyl cis-trans isomerase 4 OS=Arabidopsis thaliana GN=FKBP16-2 PE=3 SV=1	NUC	NUC	12.85	CHL	12.35	CYT	11.2	25.07	0.839864	-0.972567	-0.573631	0.341057	-0.986567	-0.96483	-0.939109	-0.935889	-0.980875	-0.984347	-0.980094	-0.991162	10
Glyur000049s00003131	Molecular Function: GTP binding (GO:0005525);; Cellular Component: intracellular (GO:0005622);; Biological Process: small GTPase mediated signal transduction (GO:0007264);;	K07937|7.79248e-130|aip:107646048|K07937 ADP-ribosylation factor 1 | (RefSeq) ADP-ribosylation factor	hypothetical protein GLYMA_02G009600 [Glycine max]	3.A.30.1.1	gnl|TC-DB|P38116	58	6e-55	ADP-ribosylation factor-like protein 1 OS=Saccharomyces cerevisiae (strain ATCC 204508 / S288c) OX=559292 GN=ARL1 PE=1 SV=4	GOL	GOL	74.42	END	22.32	CYT	0.9164	46.34	0.942768	-0.908606	-0.626669	0.427213	-0.936537	-0.913276	-0.866216	-0.838463	-0.956131	-0.945381	-0.939872	-0.954219	10
Glyur000049s00003156	Molecular Function: serine-type endopeptidase activity (GO:0004252);; Biological Process: proteolysis (GO:0006508);; Cellular Component: integral component of membrane (GO:0016021);;	K01358|2.36763e-160|pvu:PHAVU_007G213700g|K01358 ATP-dependent Clp protease, protease subunit [EC:3.4.21.92] | (RefSeq) hypothetical protein	ATP-dependent Clp protease proteolytic subunit 5, chloroplastic-like [Cajanus cajan]	3.A.26.1.1	gnl|TC-DB|O97252	48	4e-41	ATP-dependent Clp protease proteolytic subunit OS=Plasmodium falciparum (isolate 3D7) GN=PF3D7_0307400 PE=1 SV=1	CHL	CHL	66.56	NUC	6.684	PLA	5.03	29.39	0.80671	-0.983532	-0.512299	0.272527	-0.993799	-0.961479	-0.958226	-0.946388	-0.987013	-0.985624	-0.981507	-0.994015	10
Glyur000050s00005710	Molecular Function: (1->3)-beta-D-glucan binding (GO:0001872);; Molecular Function: hydrolase activity, hydrolyzing O-glycosyl compounds (GO:0004553);; Molecular Function: protein histidine kinase activity (GO:0004673);; Biological Process: response to heat (GO:0009408);; Cellular Component: plant-type cell wall (GO:0009505);; Cellular Component: integral component of membrane (GO:0016021);; Biol…	--	hypothetical protein GLYMA_05G021500 [Glycine max]	1.I.2.1.1	gnl|TC-DB|Q9FZ86	71	3e-35	At1g18650 OS=Arabidopsis thaliana GN=F25I16.1 PE=2 SV=1	NUC	NUC	18.88	PLA	18.59	CHL	13.93	37.37	-0.878227	0.870821	0.760816	-0.546883	0.883612	0.948211	0.812602	0.881937	0.86619	0.918335	0.918943	0.902876	10
Glyur000051s00003440	Molecular Function: GTP diphosphokinase activity (GO:0008728);; Molecular Function: guanosine-3',5'-bis(diphosphate) 3'-diphosphatase activity (GO:0008893);; Cellular Component: chloroplast (GO:0009507);; Biological Process: guanosine tetraphosphate metabolic process (GO:0015969);; Biological Process: response to starvation (GO:0042594);;	--	uncharacterized protein LOC109810911 isoform X1 [Cajanus cajan]	3.A.23.6.1	gnl|TC-DB|B3ERW2	37	1e-21	Uncharacterized protein OS=Amoebophilus asiaticus (strain 5a2) GN=Aasi_0563 PE=4 SV=1	CHL	CHL	16.09	MIT	11.94	NUC	11.64	26.86	0.953448	-0.908292	-0.651876	0.447812	-0.932896	-0.922929	-0.863709	-0.84573	-0.951283	-0.94822	-0.943237	-0.953466	10
Glyur000052s00005747	Molecular Function: protein serine/threonine kinase activity (GO:0004674);; Molecular Function: non-membrane spanning protein tyrosine kinase activity (GO:0004715);; Molecular Function: ATP binding (GO:0005524);; Biological Process: peptidyl-tyrosine phosphorylation (GO:0018108);;	--	receptor-like kinase [Medicago truncatula]	1.A.87.2.6	gnl|TC-DB|O22476	39	8e-46	Protein BRASSINOSTEROID INSENSITIVE 1 OS=Arabidopsis thaliana OX=3702 GN=BRI1 PE=1 SV=1	PLA	PLA	46.69	MIT	10.84	NUC	8.073	36.9	0.908224	-0.964394	-0.563173	0.325646	-0.976357	-0.97537	-0.934553	-0.927807	-0.981176	-0.989181	-0.987929	-0.987229	10
Glyur000052s00005749	Molecular Function: GTP diphosphokinase activity (GO:0008728);; Molecular Function: guanosine-3',5'-bis(diphosphate) 3'-diphosphatase activity (GO:0008893);; Cellular Component: chloroplast (GO:0009507);; Biological Process: guanosine tetraphosphate metabolic process (GO:0015969);; Biological Process: response to starvation (GO:0042594);;	--	probable GTP diphosphokinase RSH2, chloroplastic [Cajanus cajan]	3.A.23.6.1	gnl|TC-DB|B3ERW2	36	1e-20	Uncharacterized protein OS=Amoebophilus asiaticus (strain 5a2) GN=Aasi_0563 PE=4 SV=1	CHL	CHL	16.93	NUC	16.15	CYT	12.44	32.82	0.905179	-0.874503	-0.372948	0.136121	-0.873565	-0.88642	-0.870286	-0.830077	-0.903296	-0.903911	-0.90744	-0.890684	10
Glyur000054s00005344	Cellular Component: photosystem I (GO:0009522);;	K02693|2.35753e-48|mtr:MTR_7g099390|K02693 photosystem I subunit IV | (RefSeq) photosystem I reaction center subunit IV A	photosystem I reaction center subunit IV A [Medicago truncatula]	5.B.4.1.1	gnl|TC-DB|Q9S714	47	5e-25	Photosystem I reaction center subunit IV B, chloroplast - Arabidopsis thaliana (Mouse-ear cress).	CHL	CHL	61.72	NUC	9.849	EXC	6.913	34.44	0.871712	-0.977079	-0.527618	0.290792	-0.989821	-0.964451	-0.950807	-0.930064	-0.994293	-0.990547	-0.987104	-0.996268	10
Glyur000055s00004568	Cellular Component: plasma membrane (GO:0005886);; Cellular Component: integral component of membrane (GO:0016021);;	--	unknown [Lotus japonicus]	9.B.56.1.5	gnl|TC-DB|Q9SQU2	34	2e-25	CASP-like protein 1D2 OS=Arabidopsis thaliana GN=At3g06390 PE=1 SV=1	NUC	NUC	19.62	CHL	15.76	CYT	15.19	34.01	-0.964557	0.887051	0.652798	-0.458103	0.915963	0.908912	0.841261	0.82259	0.936547	0.933022	0.928909	0.937003	10
Glyur000057s00008994	Molecular Function: transporter activity (GO:0005215);; Biological Process: oligopeptide transport (GO:0006857);; Cellular Component: integral component of membrane (GO:0016021);;	K14638|0|cam:101515495|K14638 solute carrier family 15 (peptide/histidine transporter), member 3/4 | (RefSeq) protein NRT1/ PTR FAMILY 5.4	PREDICTED: protein NRT1/ PTR FAMILY 5.4 [Cicer arietinum]	2.A.17.3.8	gnl|TC-DB|Q9LFB8	39	1e-108	2.A.17.3.8 Peptide transporter PTR5	PLA	PLA	21.76	CHL	11.86	MIT	10.29	30.29	0.880553	-0.88597	-0.651056	0.470673	-0.923735	-0.892025	-0.836121	-0.823832	-0.92879	-0.919967	-0.914029	-0.933105	10
Glyur000057s00009012	Molecular Function: calcium ion binding (GO:0005509);; Molecular Function: calcium-dependent phospholipid binding (GO:0005544);;	K17094|0|csv:101218695|K17094 annexin A6 | (RefSeq) annexin A6	annexin A6-like [Momordica charantia]	1.A.31.1.5	gnl|TC-DB|O65848	86	1e-147	Annexin OS=Medicago truncatula GN=Ann1 PE=1 SV=1	CYT	CYT	17.24	PLA	14.7	NUC	10.17	31.13	-0.898698	0.971597	0.545871	-0.302784	0.980631	0.97965	0.944582	0.937558	0.984444	0.993095	0.992081	0.990569	10
Glyur000059s00006277	Molecular Function: catalytic activity (GO:0003824);; Molecular Function: voltage-gated chloride channel activity (GO:0005247);; Biological Process: chloride transport (GO:0006821);; Cellular Component: integral component of membrane (GO:0016021);; Biological Process: regulation of anion transmembrane transport (GO:1903959);;	--	chloride channel protein CLC-e isoform X2 [Arachis ipaensis]	2.A.49.6.3	gnl|TC-DB|Q8GX93	68	7e-23	Chloride channel protein CLC-e OS=Arabidopsis thaliana GN=CLC-E PE=2 SV=2	PLA	PLA	32.55	CHL	12.83	NUC	10.06	36.43	0.819888	-0.992276	-0.502444	0.247567	-0.994007	-0.981288	-0.970861	-0.967714	-0.98692	-0.995853	-0.993753	-0.996875	10
Glyur000059s00006314	Biological Process: response to light stimulus (GO:0009416);; Cellular Component: photosystem I (GO:0009522);; Cellular Component: photosystem II (GO:0009523);; Cellular Component: chloroplast thylakoid membrane (GO:0009535);; Biological Process: photosynthesis, light harvesting in photosystem I (GO:0009768);; Cellular Component: chloroplast envelope (GO:0009941);; Cellular Component: plastoglobu…	K08909|9.02585e-165|aip:107609123|K08909 light-harvesting complex I chlorophyll a/b binding protein 3 | (RefSeq) chlorophyll a-b binding protein 8, chloroplastic	Chlorophyll a-b binding protein 3, chloroplastic [Glycine soja]	5.B.4.1.1	gnl|TC-DB|Q43381	81	1e-126	PSI type III chlorophyll a/b-binding protein - Arabidopsis thaliana (Mouse-ear cress).	CHL	CHL	82.58	NUC	3.469	PLA	2.427	17.97	0.904676	-0.954285	-0.576035	0.351228	-0.970977	-0.946592	-0.92106	-0.896568	-0.982992	-0.976326	-0.971352	-0.983809	10
Glyur000059s00006315	Cellular Component: integral component of membrane (GO:0016021);;	--	PREDICTED: transmembrane 9 superfamily member 12-like [Cicer arietinum]	8.A.68.1.2	gnl|TC-DB|Q9LIC2	42	1e-146	Multispanning membrane protein-like OS=Arabidopsis thaliana GN=TMN7 PE=4 SV=1	PLA	PLA	12.47	NUC	11.66	CYT	10.63	23.94	-0.962257	0.901269	0.679003	-0.463532	0.918848	0.948155	0.855192	0.868108	0.928575	0.949257	0.948259	0.941495	10
Glyur000060s00004727	Cellular Component: endoplasmic reticulum (GO:0005783);; Cellular Component: membrane part (GO:0044425);;	--	PREDICTED: reticulon-like protein B1 [Cicer arietinum]	8.A.102.1.1	gnl|TC-DB|Q6DBN4	33	8e-30	Reticulon-like protein B6 OS=Arabidopsis thaliana OX=3702 GN=RTNLB6 PE=1 SV=1	PLA	PLA	18.19	MIT	16.03	VAC	10.39	33.48	0.84969	-0.933147	-0.505464	0.298262	-0.956233	-0.889164	-0.905375	-0.849118	-0.974495	-0.942891	-0.934455	-0.963632	10
Glyur000060s00004728	Cellular Component: membrane (GO:0016020);; Cellular Component: chloroplast part (GO:0044434);;	--	NADH-quinone oxidoreductase cyanobacterial subunit N [Medicago truncatula]	3.D.1.8.1	gnl|TC-DB|B3H5R4	59	2e-38	AT5G58260 protein OS=Arabidopsis thaliana GN=At5g58260 PE=2 SV=1	CHL	CHL	20.16	NUC	17.2	MIT	16.47	36.25	0.874386	-0.974544	-0.53041	0.29549	-0.987963	-0.960415	-0.947732	-0.924585	-0.993898	-0.988394	-0.984543	-0.995053	10
Glyur000060s00004741	Molecular Function: protein serine/threonine kinase activity (GO:0004674);; Molecular Function: ATP binding (GO:0005524);; Cellular Component: plasma membrane (GO:0005886);; Biological Process: protein phosphorylation (GO:0006468);; Cellular Component: integral component of membrane (GO:0016021);; Molecular Function: carbohydrate binding (GO:0030246);; Biological Process: recognition of pollen (G…	--	PREDICTED: G-type lectin S-receptor-like serine/threonine-protein kinase SD2-2 [Cicer arietinum]	1.A.87.2.6	gnl|TC-DB|O22476	38	4e-48	Protein BRASSINOSTEROID INSENSITIVE 1 OS=Arabidopsis thaliana OX=3702 GN=BRI1 PE=1 SV=1	PLA	PLA	38.51	NUC	9.224	CYT	9.014	33.76	-0.862453	0.848762	0.811171	-0.619287	0.871314	0.916094	0.780637	0.844909	0.854344	0.896563	0.893521	0.890746	10
Glyur000060s00004762	Molecular Function: protein serine/threonine kinase activity (GO:0004674);; Molecular Function: ubiquitin-protein transferase activity (GO:0004842);; Molecular Function: ATP binding (GO:0005524);; Biological Process: protein phosphorylation (GO:0006468);; Biological Process: protein ubiquitination (GO:0016567);;	--	U-box domain-containing protein 33-like isoform X2 [Cajanus cajan]	1.A.87.2.6	gnl|TC-DB|O22476	38	9e-38	Protein BRASSINOSTEROID INSENSITIVE 1 OS=Arabidopsis thaliana OX=3702 GN=BRI1 PE=1 SV=1	PLA	PLA	20.61	NUC	11.79	MIT	9.699	29.54	0.89509	-0.971283	-0.568255	0.324326	-0.979492	-0.984829	-0.941479	-0.943212	-0.97992	-0.993651	-0.992694	-0.98992	10
Glyur000061s00006568	Molecular Function: GTP binding (GO:0005525);; Cellular Component: intracellular (GO:0005622);; Biological Process: small GTPase mediated signal transduction (GO:0007264);;	--	RAB GTPase-like protein A5B [Medicago truncatula]	9.A.3.1.1	gnl|TC-DB|P51149	37	5e-29	Ras-related protein Rab-7a OS=Homo sapiens OX=9606 GN=RAB7A PE=1 SV=1	NUC	NUC	25.42	PLA	18.95	CYT	18.44	41.51	0.841664	-0.963681	-0.521407	0.298154	-0.981704	-0.932283	-0.935688	-0.901583	-0.988138	-0.971463	-0.965106	-0.986146	10
Glyur000061s00006578	--	--	leucine-rich repeat extensin-like protein 4 [Arachis ipaensis]	3.A.20.1.2	gnl|TC-DB|Q9XIB6	58	1e-117	Pollen-specific leucine-rich repeat extensin-like protein 2 OS=Arabidopsis thaliana GN=PEX2 PE=1 SV=1	PLA	PLA	21.69	NUC	19.34	CHL	11.95	40.06	-0.883104	0.952557	0.603939	-0.353605	0.953906	0.993689	0.919199	0.95202	0.944782	0.980606	0.982334	0.966594	10
Glyur000063s00005825	Cellular Component: integral component of membrane (GO:0016021);;	--	hypothetical protein GLYMA_13G091000 [Glycine max]	8.A.40.4.2	gnl|TC-DB|F4I214	32	3e-33	Tetraspanin-10 OS=Arabidopsis thaliana GN=TET10 PE=2 SV=1	NUC	NUC	16.66	PLA	16.45	CHL	11.68	33.04	-0.842366	0.946427	0.587736	-0.37538	0.96856	0.924464	0.908494	0.886734	0.971542	0.959537	0.952042	0.975314	10
Glyur000063s00005839	Biological Process: autophagy of mitochondrion (GO:0000422);; Cellular Component: cytosol (GO:0005829);; Biological Process: protein lipidation (GO:0006497);; Cellular Component: integral component of membrane (GO:0016021);; Cellular Component: extrinsic component of membrane (GO:0019898);; Molecular Function: phosphatidylinositol-3-phosphate binding (GO:0032266);; Cellular Component: pre-autopha…	K17908|0|gmx:100820465|K17908 autophagy-related protein 18 | (RefSeq) autophagy-related protein 18b	PREDICTED: autophagy-related protein 18b isoform X4 [Glycine max]	9.A.15.3.1	gnl|TC-DB|Q93VB2	36	8e-40	Autophagy-related protein 18a OS=Arabidopsis thaliana GN=ATG18A PE=1 SV=1	CHL	CHL	20.3	NUC	12.39	CYT	10.96	30.1	0.964587	-0.866988	-0.705446	0.488663	-0.877003	-0.930955	-0.818517	-0.845004	-0.88842	-0.921242	-0.920988	-0.906875	10
Glyur000064s00005596	Cellular Component: integral component of plasma membrane (GO:0005887);; Cellular Component: plant-type vacuole membrane (GO:0009705);; Biological Process: cellular water homeostasis (GO:0009992);; Molecular Function: water channel activity (GO:0015250);; Molecular Function: glycerol channel activity (GO:0015254);; Biological Process: ion transmembrane transport (GO:0034220);; Cellular Component:…	K09873|5.77303e-102|cam:101505621|K09873 aquaporin TIP | (RefSeq) Tip2; probable aquaporin TIP2-2	hypothetical protein TSUD_226920 [Trifolium subterraneum]	1.A.8.10.4	gnl|TC-DB|Q9FGL2	59	2e-72	Aquaporin TIP2-3 - Arabidopsis thaliana (Mouse-ear cress).	VAC	VAC	79.41	PLA	6.547	CHL	4.326	23.33	-0.845872	0.977639	0.576215	-0.326842	0.98206	0.991762	0.946559	0.965075	0.970555	0.992801	0.991854	0.98852	10
Glyur000064s00005629	Molecular Function: transporter activity (GO:0005215);; Biological Process: oligopeptide transport (GO:0006857);; Cellular Component: integral component of membrane (GO:0016021);;	K14638|0|mtr:MTR_5g012290|K14638 solute carrier family 15 (peptide/histidine transporter), member 3/4 | (RefSeq) peptide/nitrate transporter	peptide/nitrate transporter [Medicago truncatula]	2.A.17.3.3	gnl|TC-DB|Q43390	55	1e-178	RCH2 PROTEIN - Brassica napus (Rape).	PLA	PLA	38.53	CHL	8.021	CYT	6.885	32.35	0.885108	-0.952731	-0.472995	0.249063	-0.970375	-0.924018	-0.932068	-0.881189	-0.989212	-0.967075	-0.962554	-0.978062	10
Glyur000064s00005657	Molecular Function: protein kinase activity (GO:0004672);; Molecular Function: ATP binding (GO:0005524);; Biological Process: protein phosphorylation (GO:0006468);; Cellular Component: integral component of membrane (GO:0016021);;	--	LRR receptor-like serine/threonine-protein kinase GSO2 [Cajanus cajan]	1.A.87.2.1	gnl|TC-DB|K7UE65	33	4e-39	Uncharacterized protein OS=Zea mays GN=ZEAMMB73_507020 PE=3 SV=1	PLA	PLA	31.51	MIT	12.34	NUC	8.11	35.44	-0.894771	0.966065	0.568718	-0.337811	0.981636	0.964494	0.934209	0.919675	0.987015	0.986899	0.983544	0.991153	10
Glyur000065s00004266	Biological Process: transport (GO:0006810);; Cellular Component: plastid inner membrane (GO:0009528);; Cellular Component: chloroplast envelope (GO:0009941);;	--	PREDICTED: protein TIC 62, chloroplastic isoform X1 [Glycine max]	3.A.9.1.1	gnl|TC-DB|Q8SKU2	64	1e-176	Tic62 protein precursor - Pisum sativum (Garden pea).	CHL	CHL	17.12	NUC	12.67	PLA	11.67	28.46	0.843361	-0.979016	-0.485033	0.249787	-0.993263	-0.955286	-0.957218	-0.929154	-0.995991	-0.986252	-0.982799	-0.994773	10
Glyur000065s00004296	Biological Process: signal transduction (GO:0007165);; Molecular Function: guanyl nucleotide binding (GO:0019001);;	--	Guanine nucleotide-binding protein alpha-1 subunit [Glycine soja]	8.A.92.1.2	gnl|TC-DB|P18064	28	6e-34	Guanine nucleotide-binding protein alpha-1 subunit OS=Arabidopsis thaliana GN=GPA1 PE=1 SV=1	CHL	CHL	14.25	NUC	12.75	PLA	10.16	26.6	0.916723	-0.954252	-0.510037	0.276033	-0.96608	-0.947799	-0.931137	-0.897906	-0.983552	-0.976565	-0.974056	-0.978877	10
Glyur000065s00004316	Cellular Component: cytosol (GO:0005829);; Cellular Component: chloroplast thylakoid membrane (GO:0009535);; Cellular Component: chloroplast inner membrane (GO:0009706);; Biological Process: thylakoid membrane organization (GO:0010027);;	K03969|0|vra:106759591|K03969 phage shock protein A | (RefSeq) membrane-associated 30 kDa protein, chloroplastic	membrane-associated 30 kDa protein, chloroplastic isoform X1 [Cajanus cajan]	9.B.100.1.1	gnl|TC-DB|E8XKQ3	32	3e-27	Phage shock protein PspA OS=Salmonella enterica subsp. enterica serovar Typhimurium str. 4/74 GN=pspA PE=4 SV=1	CHL	CHL	51.62	NUC	10.17	CYT	7.02	36.17	0.855096	-0.958728	-0.636726	0.405874	-0.971689	-0.970346	-0.917487	-0.933065	-0.962817	-0.978497	-0.974702	-0.980813	10
Glyur000067s00006359	Cellular Component: integral component of membrane (GO:0016021);;	--	hypothetical protein TSUD_184090, partial [Trifolium subterraneum]	1.A.14.1.1	gnl|TC-DB|P55061	31	7e-24	BAX INHIBITOR-1 (BI-1) (TESTIS ENHANCED GENE TRANSCRIPT) - Homo sapiens (Human).	NUC	NUC	22.81	CHL	21.14	CYT	14.28	43.22	-0.893403	0.946634	0.642192	-0.42387	0.967353	0.956874	0.903599	0.904451	0.967701	0.973586	0.969239	0.978702	10
Glyur000067s00006406	Molecular Function: transporter activity (GO:0005215);; Biological Process: transport (GO:0006810);; Cellular Component: integral component of membrane (GO:0016021);;	--	PREDICTED: probable purine permease 11 isoform X1 [Cicer arietinum]	2.A.7.14.3	gnl|TC-DB|Q9LPF6	44	5e-79	Probable purine permease 11 OS=Arabidopsis thaliana GN=PUP11 PE=1 SV=1	CHL	CHL	15.6	PLA	14.51	CYT	11.31	29.77	0.899162	-0.937743	-0.600038	0.378919	-0.958066	-0.961241	-0.900507	-0.905988	-0.956986	-0.969002	-0.968327	-0.966875	10
Glyur000068s00006821	Molecular Function: G-protein coupled receptor activity (GO:0004930);; Molecular Function: ionotropic glutamate receptor activity (GO:0004970);; Biological Process: ion transport (GO:0006811);; Biological Process: G-protein coupled receptor signaling pathway (GO:0007186);; Cellular Component: integral component of membrane (GO:0016021);; Biological Process: ionotropic glutamate receptor signaling…	K05387|5.12771e-58|adu:107477739|K05387 glutamate receptor, ionotropic, plant | (RefSeq) glutamate receptor 3.4-like	glutamate receptor 3.4 isoform X2 [Arachis duranensis]	1.A.10.1.10	gnl|TC-DB|Q8GXJ4	58	2e-35	Glutamate receptor 3.4 OS=Arabidopsis thaliana GN=GLR3.4 PE=2 SV=2	PLA	PLA	48.31	CHL	20.21	NUC	4.362	49.27	0.901266	-0.957095	-0.613935	0.386473	-0.973938	-0.968813	-0.919129	-0.91856	-0.975419	-0.98331	-0.980328	-0.985115	10
Glyur000068s00006822	Biological Process: drug transmembrane transport (GO:0006855);; Molecular Function: drug transmembrane transporter activity (GO:0015238);; Molecular Function: antiporter activity (GO:0015297);; Cellular Component: integral component of membrane (GO:0016021);;	--	PREDICTED: LOW QUALITY PROTEIN: protein DETOXIFICATION 40-like [Glycine max]	2.A.66.1.57	gnl|TC-DB|Q9LYT3	44	1e-107	Protein DETOXIFICATION 41 OS=Arabidopsis thaliana OX=3702 GN=DTX41 PE=2 SV=1	CHL	CHL	15.63	PLA	14.42	NUC	10.48	29.68	0.961239	-0.907316	-0.630241	0.403141	-0.917816	-0.951249	-0.869311	-0.876548	-0.930859	-0.952063	-0.952238	-0.941023	10
Glyur000068s00006838	Cellular Component: integral component of plasma membrane (GO:0005887);; Biological Process: water transport (GO:0006833);; Biological Process: cellular water homeostasis (GO:0009992);; Molecular Function: water channel activity (GO:0015250);; Molecular Function: glycerol channel activity (GO:0015254);; Biological Process: glycerol transport (GO:0015793);; Biological Process: ion transmembrane tr…	K09875|1.55871e-115|mtr:MTR_4g049340|K09875 aquaporin SIP | (RefSeq) major intrinsic protein (MIP) family transporter	major intrinsic protein (MIP) family transporter [Medicago truncatula]	1.A.8.10.5	gnl|TC-DB|Q9M8W5	41	3e-48	Aquaporin SIP1-1 - Arabidopsis thaliana (Mouse-ear cress).	CHL	CHL	19.88	CYT	14.9	MIT	12.03	33.05	0.806108	-0.976143	-0.559172	0.318685	-0.985756	-0.975474	-0.944924	-0.957419	-0.970258	-0.98411	-0.981684	-0.986491	10
Glyur000069s00004048	Cellular Component: spindle pole (GO:0000922);; Cellular Component: microtubule organizing center (GO:0005815);; Biological Process: microtubule nucleation (GO:0007020);; Molecular Function: zinc ion binding (GO:0008270);; Cellular Component: integral component of membrane (GO:0016021);; Molecular Function: protein-cysteine S-palmitoyltransferase activity (GO:0019706);; Molecular Function: gamma-…	K20003|0|mtr:MTR_7g114080|K20003 palmitoyltransferase ZDHHC4 [EC:2.3.1.225] | (RefSeq) DHHC-type zinc finger protein	DHHC-type zinc finger protein [Medicago truncatula]	8.A.114.1.5	gnl|TC-DB|Q9Y397	34	2e-22	Palmitoyltransferase ZDHHC9 OS=Homo sapiens OX=9606 GN=ZDHHC9 PE=1 SV=2	PLA	PLA	18.33	MIT	11.14	CYT	10.62	27.36	0.870216	-0.967724	-0.519904	0.286463	-0.983426	-0.966228	-0.941737	-0.928832	-0.983853	-0.985111	-0.983831	-0.987099	10
Glyur000070s00008058	Cellular Component: membrane (GO:0016020);;	--	leucine-rich receptor-like kinase family protein [Medicago truncatula]	1.A.87.2.6	gnl|TC-DB|O22476	28	4e-58	Protein BRASSINOSTEROID INSENSITIVE 1 OS=Arabidopsis thaliana OX=3702 GN=BRI1 PE=1 SV=1	PLA	PLA	33.24	CHL	9.801	NUC	8.293	32.95	0.85417	-0.947554	-0.662483	0.436755	-0.962616	-0.967511	-0.902275	-0.926489	-0.950836	-0.97089	-0.96739	-0.972047	10
Glyur000071s00005240	Molecular Function: ionotropic glutamate receptor activity (GO:0004970);; Biological Process: ion transport (GO:0006811);; Cellular Component: integral component of membrane (GO:0016021);; Biological Process: ionotropic glutamate receptor signaling pathway (GO:0035235);;	K05387|0|mtr:MTR_2g015270|K05387 glutamate receptor, ionotropic, plant | (RefSeq) glutamate receptor 3.4	glutamate receptor 3.4 [Medicago truncatula]	1.A.10.1.24	gnl|TC-DB|Q84W41	29	3e-97	Glutamate receptor 3.6 OS=Arabidopsis thaliana OX=3702 GN=GLR3.6 PE=2 SV=1	PLA	PLA	18.32	NUC	11.42	MIT	9.261	27.68	0.937764	-0.934538	-0.552985	0.332668	-0.953352	-0.936923	-0.904384	-0.873774	-0.972486	-0.965189	-0.962322	-0.968298	10
Glyur000071s00005243	Molecular Function: peroxidase activity (GO:0004601);; Cellular Component: extracellular region (GO:0005576);; Biological Process: response to oxidative stress (GO:0006979);; Cellular Component: plant-type cell wall (GO:0009505);; Biological Process: plant-type cell wall organization (GO:0009664);; Cellular Component: integral component of membrane (GO:0016021);; Molecular Function: heme binding …	K00430|0|pvu:PHAVU_003G057000g|K00430 peroxidase [EC:1.11.1.7] | (RefSeq) hypothetical protein	peroxidase 19 [Cajanus cajan]	9.A.61.3.1	gnl|TC-DB|M4E3U6	46	4e-72	Peroxidase OS=Brassica rapa subsp. pekinensis GN=Bra023449 PE=3 SV=1	CYT	CYT	13.65	PLA	12.36	NUC	10.84	25.68	0.926865	-0.929285	-0.643551	0.433974	-0.953724	-0.940339	-0.88566	-0.874476	-0.963642	-0.962987	-0.958329	-0.968933	10
Glyur000071s00005283	Molecular Function: protein serine/threonine kinase activity (GO:0004674);; Molecular Function: ATP binding (GO:0005524);; Biological Process: protein phosphorylation (GO:0006468);; Cellular Component: integral component of membrane (GO:0016021);;	--	PREDICTED: receptor-like protein kinase HSL1 [Cicer arietinum]	1.A.87.2.6	gnl|TC-DB|O22476	32	1e-117	Protein BRASSINOSTEROID INSENSITIVE 1 OS=Arabidopsis thaliana OX=3702 GN=BRI1 PE=1 SV=1	PLA	PLA	47.68	MIT	7.216	NUC	6.553	32.68	-0.927796	0.951229	0.538795	-0.303505	0.962872	0.960743	0.924808	0.906263	0.976104	0.979103	0.978112	0.976543	10
Glyur000072s00008140	Biological Process: response to light stimulus (GO:0009416);; Cellular Component: photosystem I (GO:0009522);; Cellular Component: chloroplast thylakoid membrane (GO:0009535);; Biological Process: photosynthesis, light harvesting in photosystem I (GO:0009768);; Cellular Component: chloroplast envelope (GO:0009941);; Cellular Component: plastoglobule (GO:0010287);; Cellular Component: integral com…	K08908|7.68507e-152|mtr:MTR_8g023790|K08908 light-harvesting complex I chlorophyll a/b binding protein 2 | (RefSeq) light-harvesting complex I chlorophyll A/B-binding protein	hypothetical protein GLYMA_07G047600 [Glycine max]	5.B.4.1.1	gnl|TC-DB|Q9SYW8	84	1e-111	Lhca2 protein - Arabidopsis thaliana (Mouse-ear cress).	CHL	CHL	84.93	PLA	2.79	MIT	2.026	15.66	0.890784	-0.965597	-0.548578	0.319297	-0.981757	-0.955264	-0.936024	-0.911903	-0.990308	-0.983914	-0.979857	-0.990781	10
Glyur000073s00007793	Molecular Function: protein kinase activity (GO:0004672);; Molecular Function: ATP binding (GO:0005524);; Cellular Component: plasma membrane (GO:0005886);; Biological Process: protein phosphorylation (GO:0006468);; Cellular Component: integral component of membrane (GO:0016021);;	--	probable LRR receptor-like serine/threonine-protein kinase At4g36180 [Cajanus cajan]	1.A.87.2.6	gnl|TC-DB|O22476	30	1e-114	Protein BRASSINOSTEROID INSENSITIVE 1 OS=Arabidopsis thaliana OX=3702 GN=BRI1 PE=1 SV=1	PLA	PLA	47.72	MIT	7.994	NUC	7.68	33.58	-0.836551	0.985934	0.425912	-0.164409	0.985244	0.983282	0.975562	0.96635	0.982359	0.993068	0.995019	0.986366	10
Glyur000073s00007823	Molecular Function: protein serine/threonine kinase activity (GO:0004674);; Molecular Function: ATP binding (GO:0005524);; Biological Process: protein phosphorylation (GO:0006468);;	K04733|0|mtr:MTR_4g108270|K04733 interleukin-1 receptor-associated kinase 4 [EC:2.7.11.1] | (RefSeq) tyrosine kinase family protein	tyrosine kinase family protein [Medicago truncatula]	1.A.87.2.6	gnl|TC-DB|O22476	38	3e-47	Protein BRASSINOSTEROID INSENSITIVE 1 OS=Arabidopsis thaliana OX=3702 GN=BRI1 PE=1 SV=1	PLA	PLA	54.09	MIT	10.26	CHL	6.967	36.14	-0.855501	0.862043	0.516967	-0.33074	0.895695	0.874896	0.829717	0.812102	0.901171	0.89513	0.894921	0.89856	10
Glyur000074s00005560	--	K14753|0|pvu:PHAVU_002G327500g|K14753 guanine nucleotide-binding protein subunit beta-2-like 1 protein | (RefSeq) hypothetical protein	guanine nucleotide-binding protein subunit beta-like protein [Cajanus cajan]	8.A.92.1.4	gnl|TC-DB|P63244	66	1e-126	Receptor of activated protein C kinase 1 OS=Homo sapiens OX=9606 GN=RACK1 PE=1 SV=3	CYT/PLA	CYT	41.05	PLA	40.35	NUC	3.161	80.83	-0.978145	0.875172	0.682143	-0.476438	0.89559	0.926035	0.827855	0.835343	0.911363	0.929205	0.928217	0.921238	10
Glyur000075s00007192	Molecular Function: protein kinase activity (GO:0004672);; Molecular Function: ATP binding (GO:0005524);; Biological Process: protein phosphorylation (GO:0006468);; Cellular Component: integral component of membrane (GO:0016021);;	--	hypothetical protein TSUD_338790 [Trifolium subterraneum]	1.A.87.2.6	gnl|TC-DB|O22476	28	1e-49	Protein BRASSINOSTEROID INSENSITIVE 1 OS=Arabidopsis thaliana OX=3702 GN=BRI1 PE=1 SV=1	PLA	PLA	32.19	MIT	12.44	NUC	10.15	35.82	-0.872522	0.873811	0.714817	-0.489227	0.880164	0.957086	0.82311	0.896023	0.861527	0.920045	0.923236	0.898272	10
Glyur000081s00006793	Molecular Function: transporter activity (GO:0005215);; Biological Process: transport (GO:0006810);; Cellular Component: integral component of membrane (GO:0016021);;	K09872|8.84362e-176|mtr:MTR_7g101190|K09872 aquaporin PIP | (RefSeq) major intrinsic protein (MIP) family transporter	major intrinsic protein (MIP) family transporter [Medicago truncatula]	1.A.8.11.4	gnl|TC-DB|P43286	74	1e-118	Aquaporin PIP2-1 - Arabidopsis thaliana (Mouse-ear cress).	PLA	PLA	84.29	VAC	3.059	NUC	2.413	16.39	0.947122	-0.908264	-0.623622	0.422932	-0.935725	-0.915894	-0.866527	-0.840035	-0.955371	-0.946177	-0.941245	-0.953553	10
Glyur000081s00006794	Molecular Function: transporter activity (GO:0005215);; Biological Process: transport (GO:0006810);; Cellular Component: integral component of membrane (GO:0016021);;	K09872|1.1252e-49|mtr:MTR_7g101190|K09872 aquaporin PIP | (RefSeq) major intrinsic protein (MIP) family transporter	major intrinsic protein (MIP) family transporter [Medicago truncatula]	1.A.8.11.4	gnl|TC-DB|P43286	89	1e-37	Aquaporin PIP2-1 - Arabidopsis thaliana (Mouse-ear cress).	NUC	NUC	21.86	CHL	18.99	CYT	16.69	39.68	0.894586	-0.9509	-0.421529	0.182579	-0.959207	-0.932866	-0.939441	-0.891487	-0.980336	-0.966764	-0.965533	-0.968503	10
Glyur000082s00007575	Cellular Component: endoplasmic reticulum (GO:0005783);; Biological Process: ubiquitin-dependent protein catabolic process (GO:0006511);; Cellular Component: integral component of membrane (GO:0016021);; Biological Process: protein ubiquitination (GO:0016567);; Molecular Function: ubiquitin protein ligase binding (GO:0031625);; Cellular Component: perinuclear region of cytoplasm (GO:0048471);; Mo…	K10578|0|aip:107639188|K10578 ubiquitin-conjugating enzyme E2 J1 [EC:2.3.2.23] | (RefSeq) ubiquitin-conjugating enzyme E2 32	ubiquitin-conjugating enzyme E2 32 [Arachis ipaensis]	3.A.16.1.2	gnl|TC-DB|E7NGV2	42	2e-31	Ubc6p OS=Saccharomyces cerevisiae (strain FostersO) GN=FOSTERSO_1338 PE=4 SV=1	CHL	CHL	16.13	NUC	13.53	CYT	10.62	28.89	0.836662	-0.916409	-0.696548	0.470585	-0.927674	-0.967819	-0.866736	-0.924272	-0.904848	-0.947514	-0.947319	-0.937928	10
Glyur000086s00011494	Molecular Function: DNA binding (GO:0003677);; Molecular Function: transcription factor activity, sequence-specific DNA binding (GO:0003700);; Cellular Component: nucleus (GO:0005634);; Cellular Component: plasma membrane (GO:0005886);; Biological Process: regulation of transcription, DNA-templated (GO:0006355);; Cellular Component: integral component of membrane (GO:0016021);; Molecular Function…	--	PREDICTED: WAT1-related protein At3g30340 [Glycine max]	2.A.7.4.1	gnl|TC-DB|O24091	36	1e-59	MTN21 GENE - Medicago truncatula (Barrel medic).	CHL	CHL	19.81	NUC	16.75	MIT	9.411	35.45	-0.870767	0.981275	0.468845	-0.22103	0.987333	0.964882	0.964256	0.935526	0.995951	0.991513	0.989465	0.993917	10
Glyur000086s00011504	Cellular Component: integral component of membrane (GO:0016021);; Molecular Function: kinase activity (GO:0016301);; Biological Process: phosphorylation (GO:0016310);;	--	hypothetical protein PHAVU_006G174100g [Phaseolus vulgaris]	1.A.87.2.4	gnl|TC-DB|T1T4Z8	33	1e-20	GHR1 protein OS=Arabidopsis thaliana GN=GHR1 PE=2 SV=1	PLA	PLA	27.58	NUC	13.62	CHL	13.05	35.45	-0.872771	0.893589	0.691423	-0.457877	0.897454	0.969064	0.846908	0.913745	0.879752	0.935391	0.938477	0.914399	10
Glyur000086s00011526	Biological Process: proteolysis (GO:0006508);; Molecular Function: cysteine-type peptidase activity (GO:0008234);; Cellular Component: integral component of membrane (GO:0016021);;	--	low-temperature-induced cysteine proteinase-like [Cajanus cajan]	2.A.28.3.6	gnl|TC-DB|Q01E11	30	1e-34	Cysteine proteinase Cathepsin F (ISS) OS=Ostreococcus tauri GN=Ot02g05670 PE=4 SV=1	EXC	EXC	15.25	PLA	15.12	NUC	13.78	30.33	0.830666	-0.963827	-0.450987	0.225757	-0.980792	-0.919312	-0.944899	-0.89379	-0.992232	-0.966453	-0.960554	-0.982547	10
Glyur000086s00011550	Molecular Function: peptidase activity (GO:0008233);;	--	cysteine proteinase [Trifolium pratense]	2.A.28.3.6	gnl|TC-DB|Q01E11	36	2e-37	Cysteine proteinase Cathepsin F (ISS) OS=Ostreococcus tauri GN=Ot02g05670 PE=4 SV=1	EXC	EXC	18.95	VAC	17	PLA	13.98	35.25	0.90407	-0.94881	-0.468027	0.235652	-0.960099	-0.929082	-0.930702	-0.882879	-0.98248	-0.966588	-0.963313	-0.972068	10
Glyur000087s00008577	Molecular Function: protein serine/threonine kinase activity (GO:0004674);; Molecular Function: ATP binding (GO:0005524);; Cellular Component: plasma membrane (GO:0005886);; Biological Process: protein phosphorylation (GO:0006468);; Biological Process: cell surface receptor signaling pathway (GO:0007166);; Cellular Component: integral component of membrane (GO:0016021);; Molecular Function: polys…	--	PREDICTED: wall-associated receptor kinase-like 14 [Cicer arietinum]	3.D.3.5.2	gnl|TC-DB|O23166	64	2e-89	Thioredoxin-like protein HCF164, chloroplastic OS=Arabidopsis thaliana GN=HCF164 PE=2 SV=2	CHL	CHL	58.96	NUC	7.956	CYT	6.171	32.79	0.846256	-0.981377	-0.5423	0.302945	-0.992543	-0.970984	-0.95302	-0.94408	-0.989449	-0.991628	-0.988161	-0.996917	10
Glyur000088s00007685	Molecular Function: aspartic-type endopeptidase activity (GO:0004190);; Biological Process: proteolysis (GO:0006508);; Biological Process: protein catabolic process (GO:0030163);;	--	hypothetical protein PHAVU_006G134200g [Phaseolus vulgaris]	0	gnl|TC-DB|XP_018510600.1	26	2e-25	|8.A.32.1.5 PREDICTED: protein ASPARTIC PROTEASE IN GUARD CELL 2-like isoform X1 [Brassica rapa]	CHL	CHL	19.98	PLA	12.73	NUC	9.086	30.35	-0.851411	0.905615	0.556251	-0.322246	0.913968	0.96025	0.875287	0.914609	0.899617	0.938725	0.944043	0.920206	10
Glyur000093s00009401	Cellular Component: intracellular (GO:0005622);; Biological Process: vacuolar transport (GO:0007034);;	K12193|7.89868e-130|gmx:100781929|K12193 charged multivesicular body protein 3 | (RefSeq) vacuolar protein sorting-associated protein 24 homolog 1	PREDICTED: vacuolar protein sorting-associated protein 24 homolog 1 isoform X1 [Glycine max]	3.A.31.1.1	gnl|TC-DB|P36095	32	1e-21	Vacuolar protein-sorting-associated protein 24 OS=Saccharomyces cerevisiae (strain ATCC 204508 / S288c) OX=559292 GN=VPS24 PE=1 SV=1	CHL	CHL	19.75	NUC	19.31	PLA	14.71	38.88	0.931383	-0.914304	-0.686856	0.482523	-0.940328	-0.939444	-0.864563	-0.867299	-0.946647	-0.953975	-0.949787	-0.957298	10
Glyur000094s00007856	Molecular Function: spermidine synthase activity (GO:0004766);; Cellular Component: cytoplasm (GO:0005737);; Biological Process: polyamine biosynthetic process (GO:0006596);; Molecular Function: thermospermine synthase activity (GO:0010487);;	K18787|0|gmx:100781850|K18787 thermospermine synthase [EC:2.5.1.79] | (RefSeq) thermospermine synthase ACAULIS5-like	thermospermine synthase ACAULIS5-like isoform X1 [Cajanus cajan]	5.B.4.1.1	gnl|TC-DB|Q9SA56	92	4e-76	Photosystem I reaction center subunit II-2, chloroplast - Arabidopsis thaliana (Mouse-ear cress).	NUC	NUC	24.47	CYT	21.3	CHL	16.56	44.32	0.931151	-0.93372	-0.617908	0.404426	-0.95597	-0.9391	-0.89409	-0.874676	-0.96977	-0.965532	-0.960857	-0.9717	10
Glyur000095s00007066	Molecular Function: protein serine/threonine kinase activity (GO:0004674);; Molecular Function: non-membrane spanning protein tyrosine kinase activity (GO:0004715);; Molecular Function: ATP binding (GO:0005524);; Biological Process: peptidyl-tyrosine phosphorylation (GO:0018108);;	K04733|0|cam:101503610|K04733 interleukin-1 receptor-associated kinase 4 [EC:2.7.11.1] | (RefSeq) receptor-like cytosolic serine/threonine-protein kinase RBK2	PREDICTED: receptor-like cytosolic serine/threonine-protein kinase RBK2 [Cicer arietinum]	1.A.87.2.6	gnl|TC-DB|O22476	36	6e-43	Protein BRASSINOSTEROID INSENSITIVE 1 OS=Arabidopsis thaliana OX=3702 GN=BRI1 PE=1 SV=1	PLA	PLA	32	NUC	16.17	CYT	13.68	40.55	0.957158	-0.900857	-0.653102	0.453313	-0.927994	-0.919154	-0.855523	-0.838341	-0.946275	-0.943366	-0.9389	-0.948044	10
Glyur000095s00007070	Molecular Function: kinase activity (GO:0016301);; Biological Process: phosphorylation (GO:0016310);;	--	PREDICTED: LRR receptor-like serine/threonine-protein kinase ERL1 [Cicer arietinum]	1.A.87.2.4	gnl|TC-DB|T1T4Z8	27	1e-25	GHR1 protein OS=Arabidopsis thaliana GN=GHR1 PE=2 SV=1	PLA	PLA	33.89	CHL	10.07	MIT	8.62	33.48	-0.865803	0.876949	0.524824	-0.269355	0.864301	0.949502	0.855262	0.902423	0.858758	0.914208	0.922061	0.882093	10
Glyur000096s00005901	Molecular Function: protein serine/threonine kinase activity (GO:0004674);; Molecular Function: ATP binding (GO:0005524);; Biological Process: protein phosphorylation (GO:0006468);;	K08269|2.21085e-162|vra:106779707|K08269 serine/threonine-protein kinase ULK/ATG1 [EC:2.7.11.1] | (RefSeq) serine/threonine-protein kinase ULK3	Serine/threonine-protein kinase ULK3-like protein [Glycine soja]	9.A.15.3.1	gnl|TC-DB|F4IRW0	47	9e-70	Serine/threonine-protein kinase ATG1c OS=Arabidopsis thaliana GN=ATG1C PE=2 SV=1	PLA	PLA	20.17	CHL	15.19	NUC	13.07	33.59	0.915498	-0.88037	-0.740186	0.516568	-0.886152	-0.94609	-0.827377	-0.876056	-0.883316	-0.927116	-0.926184	-0.912807	10
Glyur000097s00008282	Molecular Function: ATP binding (GO:0005524);; Cellular Component: plasma membrane (GO:0005886);; Biological Process: response to abscisic acid (GO:0009737);; Cellular Component: integral component of membrane (GO:0016021);; Molecular Function: ATPase activity, coupled to transmembrane movement of substances (GO:0042626);; Biological Process: transmembrane transport (GO:0055085);; Biological Proc…	--	PREDICTED: ABC transporter G family member 25-like [Glycine max]	3.A.1.204.28	gnl|TC-DB|Q84TH5	64	1e-163	ABC transporter G family member 25 OS=Arabidopsis thaliana OX=3702 GN=ABCG25 PE=2 SV=1	PLA	PLA	19.56	NUC	13.21	VAC	10.49	30.69	-0.864365	0.981335	0.538384	-0.296648	0.99187	0.977444	0.954189	0.946033	0.990555	0.99516	0.992845	0.997394	10
Glyur000098s00007969	Cellular Component: extracellular region (GO:0005576);;	--	pathogenesis-related protein pr-1-like [Trifolium pratense]	8.B.9.1.5	gnl|TC-DB|P11670	42	4e-28	Basic form of pathogenesis-related protein 1 OS=Nicotiana tabacum PE=3 SV=1	EXC	EXC	14.66	CHL	14.59	PLA	12.93	29.23	-0.891309	0.973841	0.556981	-0.310041	0.980376	0.986632	0.945851	0.947394	0.980561	0.99489	0.994235	0.990423	10
Glyur000098s00007989	Biological Process: metabolic process (GO:0008152);; Molecular Function: 4-coumarate-CoA ligase activity (GO:0016207);;	K01904|0|gmx:548034|K01904 4-coumarate--CoA ligase [EC:6.2.1.12] | (RefSeq) 4CL1; 4-coumarate:coenzyme A ligase	4-coumaroyl:CoA-ligase [Astragalus membranaceus]	4.C.1.1.7	gnl|TC-DB|Q42524	72	2e-38	4-coumarate--CoA ligase 1 - Arabidopsis thaliana (Mouse-ear cress).	POX	POX	15.33	MIT	13.52	CHL	12.87	28.33	0.945029	-0.911975	-0.675032	0.450598	-0.922487	-0.948004	-0.867627	-0.877757	-0.933118	-0.952757	-0.950022	-0.947082	10
Glyur000098s00007995	Molecular Function: protein binding (GO:0005515);; Cellular Component: nucleus (GO:0005634);; Cellular Component: endosome (GO:0005768);; Cellular Component: trans-Golgi network (GO:0005802);; Cellular Component: cytosol (GO:0005829);; Cellular Component: plasma membrane (GO:0005886);; Biological Process: polysaccharide transport (GO:0015774);; Cellular Component: integral component of membrane (…	--	PREDICTED: protein YIPF6 homolog [Gossypium arboreum]	9.B.135.1.2	gnl|TC-DB|O64614	84	2e-92	At2g18840 OS=Arabidopsis thaliana GN=At2g18840 PE=2 SV=1	NUC	NUC	19.24	PLA	18.54	CHL	11.74	37.52	-0.944218	0.903246	0.699939	-0.475626	0.914265	0.959623	0.855584	0.886225	0.916986	0.949853	0.949507	0.937811	10
Glyur000099s00014926	Molecular Function: protein serine/threonine kinase activity (GO:0004674);; Molecular Function: ATP binding (GO:0005524);; Cellular Component: nucleus (GO:0005634);; Cellular Component: cytoplasm (GO:0005737);; Biological Process: protein phosphorylation (GO:0006468);; Biological Process: intracellular signal transduction (GO:0035556);;	--	PREDICTED: CBL-interacting serine/threonine-protein kinase 9-like [Glycine max]	9.B.106.3.1	gnl|TC-DB|M5BEH1	60	1e-129	Salt overly sensitive 2 OS=Arabidopsis thaliana GN=sos2 PE=4 SV=1	PLA	PLA	30.81	CHL	17.24	NUC	10.55	41.53	0.93696	-0.9366	-0.562736	0.341941	-0.954868	-0.937824	-0.905286	-0.875364	-0.973851	-0.966633	-0.963213	-0.9705	10
Glyur000100s00008352	Biological Process: proteolysis (GO:0006508);; Molecular Function: peptidase activity (GO:0008233);; Cellular Component: chloroplast (GO:0009507);; Biological Process: photosynthetic acclimation (GO:0009643);; Cellular Component: integral component of membrane (GO:0016021);;	K07052|0|cam:101509853|K07052 uncharacterized protein | (RefSeq) uncharacterized LOC101509853	PREDICTED: uncharacterized protein LOC101509853 [Cicer arietinum]	9.B.2.1.17	gnl|TC-DB|A8JDF8	37	1e-38	Metal-dependent CAAX amino terminal protease-like protein OS=Chlamydomonas reinhardtii GN=CPLD6 PE=4 SV=1	CHL	CHL	14.08	PLA	11.97	CYT	11.28	25.5	0.841117	-0.98666	-0.520074	0.259338	-0.984597	-0.994163	-0.964422	-0.974441	-0.976504	-0.997044	-0.997039	-0.990671	10
Glyur000100s00008355	Cellular Component: endoplasmic reticulum membrane (GO:0005789);; Cellular Component: integral component of membrane (GO:0016021);;	--	PREDICTED: reticulon-like protein B2 [Cicer arietinum]	8.A.102.1.1	gnl|TC-DB|Q6DBN4	59	8e-65	Reticulon-like protein B6 OS=Arabidopsis thaliana OX=3702 GN=RTNLB6 PE=1 SV=1	END	END	41.82	VAC	16.18	NUC	9.553	43.13	0.838578	-0.965781	-0.581528	0.322905	-0.961307	-0.992969	-0.935661	-0.96848	-0.947578	-0.982464	-0.982896	-0.971326	10
Glyur000100s00008378	Biological Process: MAPK cascade (GO:0000165);; Molecular Function: MAP kinase activity (GO:0004707);; Molecular Function: ATP binding (GO:0005524);; Cellular Component: intracellular (GO:0005622);;	--	PREDICTED: mitogen-activated protein kinase homolog MMK2 [Cicer arietinum]	1.I.1.1.3	gnl|TC-DB|P06493	35	2e-48	Cyclin-dependent kinase 1 OS=Homo sapiens GN=CDK1 PE=1 SV=3	NUC	NUC	51.44	PLA	9.104	CYT	8.832	34.91	0.860085	-0.917327	-0.402566	0.195285	-0.939905	-0.867159	-0.903035	-0.823808	-0.968904	-0.927597	-0.921618	-0.945733	10
Glyur000101s00010308	Molecular Function: protein kinase activity (GO:0004672);; Molecular Function: ATP binding (GO:0005524);; Biological Process: protein phosphorylation (GO:0006468);; Biological Process: response to stress (GO:0006950);; Molecular Function: hydrolase activity (GO:0016787);;	--	PREDICTED: U-box domain-containing protein 34-like [Cicer arietinum]	1.A.87.2.6	gnl|TC-DB|O22476	35	9e-37	Protein BRASSINOSTEROID INSENSITIVE 1 OS=Arabidopsis thaliana OX=3702 GN=BRI1 PE=1 SV=1	PLA	PLA	15.23	NUC	12.61	CYT	10.88	27.11	0.896629	-0.949824	-0.424264	0.186279	-0.958982	-0.933912	-0.937876	-0.891324	-0.979553	-0.966738	-0.965775	-0.968017	10
Glyur000102s00010943	--	K20464|0|gmx:100813302|K20464 oxysterol-binding protein-related protein 5/8 | (RefSeq) oxysterol-binding protein-related protein 4C-like	oxysterol-binding protein-related protein 4B-like [Cajanus cajan]	2.D.1.1.5	gnl|TC-DB|Q9SVZ9	44	8e-88	Oxysterol-binding protein-related protein 4A OS=Arabidopsis thaliana GN=ORP4A PE=2 SV=2	PLA	PLA	13.94	CYT	10.4	NUC	9.83	23.48	-0.849335	0.98466	0.46689	-0.222932	0.993268	0.959479	0.966756	0.935617	0.999181	0.990416	0.987237	0.996933	10
Glyur000102s00010974	Molecular Function: kinase activity (GO:0016301);;	K04733|6.15494e-165|mtr:MTR_4g126970|K04733 interleukin-1 receptor-associated kinase 4 [EC:2.7.11.1] | (RefSeq) Serine/Threonine kinase family protein	Serine/Threonine kinase family protein [Medicago truncatula]	1.A.87.2.6	gnl|TC-DB|O22476	30	2e-30	Protein BRASSINOSTEROID INSENSITIVE 1 OS=Arabidopsis thaliana OX=3702 GN=BRI1 PE=1 SV=1	PLA	PLA	37.86	MIT	12.53	CHL	9.811	37.63	0.910985	-0.95847	-0.5942	0.36044	-0.972113	-0.975985	-0.924182	-0.924964	-0.974651	-0.986283	-0.984894	-0.983881	10
Glyur000103s00007417	Molecular Function: calcium ion binding (GO:0005509);; Cellular Component: chloroplast thylakoid membrane (GO:0009535);; Cellular Component: photosystem II oxygen evolving complex (GO:0009654);; Biological Process: photosynthesis (GO:0015979);; Cellular Component: extrinsic component of membrane (GO:0019898);;	K02717|1.50794e-110|mtr:MTR_1g115410|K02717 photosystem II oxygen-evolving enhancer protein 2 | (RefSeq) photosystem II reaction center PsbP family protein	photosystem II reaction center PsbP family protein [Medicago truncatula]	3.D.1.8.1	gnl|TC-DB|O80634	56	2e-56	PsbP-like protein 2, chloroplastic OS=Arabidopsis thaliana GN=PPL2 PE=1 SV=2	CHL	CHL	40.36	PLA	8.874	CYT	8.586	33.73	0.843227	-0.970446	-0.564904	0.335773	-0.986364	-0.957272	-0.937665	-0.926719	-0.983763	-0.981905	-0.977074	-0.990931	10
Glyur000103s00007430	Molecular Function: GTP binding (GO:0005525);; Cellular Component: intracellular (GO:0005622);; Biological Process: vesicle docking involved in exocytosis (GO:0006904);; Biological Process: small GTPase mediated signal transduction (GO:0007264);; Biological Process: protein secretion (GO:0009306);; Molecular Function: hydrolase activity (GO:0016787);;	K07901|3.21171e-114|gmx:100782753|K07901 Ras-related protein Rab-8A | (RefSeq) ras-related protein RABE1c	PREDICTED: ras-related protein RABE1c [Glycine max]	9.A.63.1.1	gnl|TC-DB|P32939	35	1e-24	GTP-binding protein YPT7 OS=Saccharomyces cerevisiae (strain ATCC 204508 / S288c) GN=YPT7 PE=1 SV=1	CHL	CHL	21.43	PLA	14.95	CYT	10.78	34.02	0.838151	-0.953161	-0.308134	0.0504154	-0.94903	-0.928751	-0.957969	-0.909373	-0.965997	-0.957035	-0.958818	-0.95274	10
Glyur000103s00007445	Molecular Function: kinase activity (GO:0016301);; Biological Process: phosphorylation (GO:0016310);; Molecular Function: 2-alkenal reductase [NAD(P)] activity (GO:0032440);; Biological Process: oxidation-reduction process (GO:0055114);;	--	putative LRR receptor-like protein kinase [Trifolium pratense]	1.A.87.2.4	gnl|TC-DB|T1T4Z8	27	4e-42	GHR1 protein OS=Arabidopsis thaliana GN=GHR1 PE=2 SV=1	PLA	PLA	40.22	CHL	10.12	NUC	8.095	35.19	-0.853955	0.939739	0.643466	-0.394412	0.938365	0.987578	0.900803	0.950583	0.921975	0.966791	0.967867	0.951949	10
Glyur000105s00014207	Molecular Function: zinc ion transmembrane transporter activity (GO:0005385);; Biological Process: response to zinc ion (GO:0010043);; Cellular Component: integral component of membrane (GO:0016021);; Biological Process: regulation of sequestering of zinc ion (GO:0061088);; Biological Process: zinc II ion transmembrane transport (GO:0071577);;	--	PREDICTED: metal tolerance protein 2 [Cicer arietinum]	2.A.4.7.2	gnl|TC-DB|Q8L725	57	1e-142	Metal tolerance protein C1 OS=Arabidopsis thaliana GN=MTPC1 PE=2 SV=1	CHL	CHL	13.99	CYT	13.94	PLA	13.33	27.92	0.970269	-0.863298	-0.727839	0.533812	-0.889624	-0.917875	-0.808211	-0.823364	-0.901252	-0.919975	-0.917916	-0.91473	10
Glyur000106s00011706	Biological Process: amino acid transmembrane transport (GO:0003333);; Molecular Function: amino acid transmembrane transporter activity (GO:0015171);; Cellular Component: membrane (GO:0016020);;	K15015|0|mtr:MTR_1g094620|K15015 solute carrier family 32 (vesicular inhibitory amino acid transporter) | (RefSeq) transmembrane amino acid transporter family protein	transmembrane amino acid transporter family protein [Medicago truncatula]	2.A.18.5.2	gnl|TC-DB|P47082	29	2e-29	Hypothetical 65.3 kDa protein in PRE3-MPP10 intergenic region - Saccharomyces cerevisiae (Baker's yeast).	CHL	CHL	19.08	NUC	16	PLA	9.346	34	-0.926844	0.928557	0.553823	-0.343038	0.952081	0.919569	0.896658	0.856583	0.973096	0.956788	0.952064	0.965847	10
Glyur000106s00011710	Molecular Function: ATP binding (GO:0005524);; Molecular Function: ATPase activity (GO:0016887);;	K01551|0|gmx:100819315|K01551 arsenite-transporting ATPase [EC:3.6.3.16] | (RefSeq) ATPase ASNA1 homolog	ATPase ASNA1 homolog 2-like [Cajanus cajan]	3.A.19.1.3	gnl|TC-DB|Q58542	35	3e-50	Putative arsenical pump-driving ATPase OS=Methanocaldococcus jannaschii (strain ATCC 43067 / DSM 2661 / JAL-1 / JCM 10045 / NBRC 100440) GN=MJ1142 PE=1 SV=1	CHL	CHL	16.31	NUC	15.36	CYT	11.64	31.37	0.908251	-0.942464	-0.670312	0.443524	-0.956677	-0.9695	-0.897658	-0.913741	-0.955593	-0.974413	-0.971395	-0.972628	10
Glyur000106s00011712	Molecular Function: protein kinase activity (GO:0004672);; Molecular Function: ATP binding (GO:0005524);; Biological Process: protein phosphorylation (GO:0006468);;	K04733|0|mtr:MTR_1g094730|K04733 interleukin-1 receptor-associated kinase 4 [EC:2.7.11.1] | (RefSeq) Serine/Threonine kinase family protein	Serine/Threonine kinase family protein [Medicago truncatula]	1.A.87.2.1	gnl|TC-DB|K7UE65	29	2e-20	Uncharacterized protein OS=Zea mays GN=ZEAMMB73_507020 PE=3 SV=1	PLA	PLA	20.09	CHL	17.62	NUC	16.11	36.78	-0.868164	0.87562	0.767814	-0.582305	0.905699	0.906512	0.811824	0.838888	0.898979	0.914183	0.907474	0.92177	10
Glyur000107s00007210	Molecular Function: protein kinase activity (GO:0004672);; Molecular Function: ATP binding (GO:0005524);; Biological Process: protein phosphorylation (GO:0006468);;	K04733|0|vra:106760904|K04733 interleukin-1 receptor-associated kinase 4 [EC:2.7.11.1] | (RefSeq) serine/threonine-protein kinase At5g01020-like	serine/threonine-protein kinase RIPK [Vigna radiata var. radiata]	1.A.87.2.6	gnl|TC-DB|O22476	37	2e-47	Protein BRASSINOSTEROID INSENSITIVE 1 OS=Arabidopsis thaliana OX=3702 GN=BRI1 PE=1 SV=1	CYT	CYT	13.35	NUC	13.31	PLA	12.42	26.64	-0.931585	0.883036	0.642917	-0.435518	0.897663	0.891041	0.84051	0.818518	0.922047	0.919072	0.912309	0.924571	10
Glyur000107s00007217	Molecular Function: motor activity (GO:0003774);; Molecular Function: actin binding (GO:0003779);; Molecular Function: DNA topoisomerase type I activity (GO:0003917);; Molecular Function: ATP binding (GO:0005524);; Cellular Component: myosin complex (GO:0016459);;	K10357|0|gmx:100796413|K10357 myosin V | (RefSeq) myosin-15-like	myosin family XI heavy chain [Medicago truncatula]	1.I.1.1.3	gnl|TC-DB|O00159	37	1e-130	Unconventional myosin-Ic OS=Homo sapiens GN=MYO1C PE=1 SV=4	CYT	CYT	10.51	PLA	10.41	MIT	10.37	20.91	0.953838	-0.917759	-0.668981	0.450632	-0.935133	-0.9529	-0.873072	-0.879116	-0.945017	-0.960231	-0.958006	-0.956207	10
Glyur000107s00007220	Cellular Component: membrane (GO:0016020);;	K02221|2.17273e-120|cam:101500659|K02221 YggT family protein | (RefSeq) uncharacterized LOC101500659	PREDICTED: uncharacterized protein LOC101500659 [Cicer arietinum]	9.A.4.2.3	gnl|TC-DB|M2WX31	48	6e-23	YggT family protein OS=Galdieria sulphuraria GN=Gasu_39520 PE=4 SV=1	PLA	PLA	16.58	NUC	14.52	CHL	12.83	30.46	0.845232	-0.960316	-0.559845	0.339728	-0.981538	-0.945408	-0.926814	-0.910401	-0.980495	-0.973681	-0.968757	-0.984736	10
Glyur000109s00010626	--	--	LRR receptor-like kinase family protein [Medicago truncatula]	1.A.87.2.6	gnl|TC-DB|O22476	30	2e-26	Protein BRASSINOSTEROID INSENSITIVE 1 OS=Arabidopsis thaliana OX=3702 GN=BRI1 PE=1 SV=1	PLA	PLA	35.34	MIT	10.49	CHL	10.27	34.44	0.934185	-0.879064	-0.683641	0.502762	-0.914593	-0.890106	-0.82662	-0.80705	-0.931325	-0.92119	-0.914304	-0.933119	10
Glyur000109s00010638	Cellular Component: membrane (GO:0016020);; Molecular Function: kinase activity (GO:0016301);; Biological Process: phosphorylation (GO:0016310);;	--	MDIS1-interacting receptor like kinase 2-like [Cajanus cajan]	1.A.87.2.6	gnl|TC-DB|O22476	25	6e-40	Protein BRASSINOSTEROID INSENSITIVE 1 OS=Arabidopsis thaliana OX=3702 GN=BRI1 PE=1 SV=1	PLA	PLA	30.82	MIT	10.4	CHL	7.763	32.81	0.914417	-0.944443	-0.469123	0.236876	-0.956087	-0.931937	-0.926375	-0.881776	-0.978519	-0.965687	-0.963483	-0.968503	10
Glyur000112s00012297	Molecular Function: protein serine/threonine kinase activity (GO:0004674);; Molecular Function: ATP binding (GO:0005524);; Cellular Component: plasma membrane (GO:0005886);; Biological Process: protein phosphorylation (GO:0006468);; Biological Process: defense response (GO:0006952);; Cellular Component: plasmodesma (GO:0009506);;	--	PREDICTED: cysteine-rich receptor-like protein kinase 10 isoform X2 [Cicer arietinum]	1.A.87.2.1	gnl|TC-DB|K7UE65	41	1e-48	Uncharacterized protein OS=Zea mays GN=ZEAMMB73_507020 PE=3 SV=1	PLA	PLA	37.91	MIT	13.27	NUC	11.12	38.57	0.930178	-0.91319	-0.459993	0.233511	-0.923668	-0.905787	-0.89626	-0.845714	-0.954217	-0.940307	-0.938464	-0.940923	10
Glyur000114s00010460	Cellular Component: integral component of membrane (GO:0016021);;	--	nodulin-like/MFS transporter [Medicago truncatula]	2.A.1.75.5	gnl|TC-DB|Q8H132	53	1e-156	Major facilitator protein OS=Arabidopsis thaliana GN=At4g19450 PE=2 SV=1	PLA	PLA	14.07	CHL	12.83	NUC	11.06	26.56	0.866784	-0.9398	-0.669007	0.45326	-0.960177	-0.952444	-0.892496	-0.904796	-0.954063	-0.964872	-0.959864	-0.970677	10
Glyur000114s00010488	Molecular Function: protein serine/threonine kinase activity (GO:0004674);; Molecular Function: ATP binding (GO:0005524);; Biological Process: protein phosphorylation (GO:0006468);; Cellular Component: integral component of membrane (GO:0016021);;	--	PREDICTED: probable LRR receptor-like serine/threonine-protein kinase At3g47570 isoform X1 [Cicer arietinum]	1.A.87.2.6	gnl|TC-DB|O22476	30	7e-96	Protein BRASSINOSTEROID INSENSITIVE 1 OS=Arabidopsis thaliana OX=3702 GN=BRI1 PE=1 SV=1	PLA	PLA	29.4	CHL	10.72	NUC	8.773	32.63	0.901191	-0.936083	-0.406514	0.162698	-0.939768	-0.932273	-0.927635	-0.887698	-0.961107	-0.956472	-0.957677	-0.950958	10
Glyur000114s00010499	Molecular Function: DNA binding (GO:0003677);; Cellular Component: integral component of plasma membrane (GO:0005887);; Biological Process: regulation of transcription, DNA-templated (GO:0006355);; Biological Process: cellular response to nitrogen starvation (GO:0006995);; Molecular Function: urea transmembrane transporter activity (GO:0015204);; Molecular Function: solute:sodium symporter activi…	--	hypothetical protein TSUD_135800 [Trifolium subterraneum]	2.A.21.6.3	gnl|TC-DB|Q7XBS0	62	8e-20	DUR3 OS=Oryza sativa subsp. japonica GN=Os10g0580400 PE=2 SV=1	NUC	NUC	16.78	PLA	14.34	CHL	12.53	30.36	0.889206	-0.947364	-0.596236	0.379362	-0.970432	-0.951779	-0.90972	-0.900818	-0.97248	-0.972532	-0.969108	-0.978262	10
Glyur000115s00008217	Molecular Function: signal transducer, downstream of receptor, with serine/threonine kinase activity (GO:0004702);; Molecular Function: ATP binding (GO:0005524);; Cellular Component: cytoplasm (GO:0005737);; Biological Process: protein phosphorylation (GO:0006468);;	--	PREDICTED: serine/threonine-protein kinase BLUS1 [Cicer arietinum]	1.I.1.1.3	gnl|TC-DB|Q8TDX7	29	3e-26	Serine/threonine-protein kinase Nek7 OS=Homo sapiens GN=NEK7 PE=1 SV=1	NUC	NUC	17.58	PLA	13.47	CHL	12.24	29.77	0.832414	-0.906344	-0.508284	0.319793	-0.93799	-0.85696	-0.875137	-0.812632	-0.956824	-0.917164	-0.907563	-0.943151	10
Glyur000116s00009201	Molecular Function: potassium ion transmembrane transporter activity (GO:0015079);; Cellular Component: integral component of membrane (GO:0016021);; Biological Process: potassium ion transmembrane transport (GO:0071805);;	K03549|0|mtr:MTR_4g099260|K03549 KUP system potassium uptake protein | (RefSeq) high-affinity potassium transporter	high-affinity potassium transporter [Medicago truncatula]	2.A.72.3.9	gnl|TC-DB|Q9M7K4	52	1e-160	Potassium transporter 5 OS=Arabidopsis thaliana GN=POT5 PE=1 SV=1	VAC	VAC	23.12	PLA	18.07	END	14.83	39.11	-0.876632	0.975598	0.508589	-0.271482	0.988029	0.959799	0.951943	0.924515	0.995839	0.988863	0.985531	0.994779	10
Glyur000117s00007627	Molecular Function: structural constituent of ribosome (GO:0003735);; Molecular Function: L-histidine transmembrane transporter activity (GO:0005290);; Biological Process: translation (GO:0006412);; Molecular Function: arginine transmembrane transporter activity (GO:0015181);; Molecular Function: L-lysine transmembrane transporter activity (GO:0015189);; Cellular Component: integral component of …	K15109|5.40885e-180|cam:101513295|K15109 solute carrier family 25 (mitochondrial carnitine/acylcarnitine transporter), member 20/29 | (RefSeq) mitochondrial arginine transporter BAC1	PREDICTED: mitochondrial arginine transporter BAC1 [Cicer arietinum]	2.A.29.8.6	gnl|TC-DB|Q84UC7	61	1e-103	Mitochondrial basic amino acid carrier - Arabidopsis thaliana (Mouse-ear cress).	MIT	MIT	17.31	CHL	14.46	PLA	14.4	30.86	0.932345	-0.942532	-0.608828	0.38369	-0.959801	-0.962713	-0.905685	-0.901266	-0.967736	-0.975996	-0.974195	-0.974411	10
Glyur000117s00007644	Biological Process: activation of MAPKK activity (GO:0000186);; Molecular Function: MAP kinase kinase kinase activity (GO:0004709);; Molecular Function: ATP binding (GO:0005524);; Cellular Component: intracellular (GO:0005622);;	--	serine/threonine-protein kinase HT1-like [Cajanus cajan]	8.A.23.1.9	gnl|TC-DB|P22455	30	1e-31	Fibroblast growth factor receptor 4 OS=Homo sapiens GN=FGFR4 PE=1 SV=2	PLA	PLA	17.79	NUC	13.81	CYT	12.49	30.34	0.826088	-0.984085	-0.472439	0.209838	-0.978287	-0.972207	-0.968206	-0.958972	-0.977756	-0.987219	-0.985528	-0.98523	10
Glyur000118s00009650	Cellular Component: endoplasmic reticulum (GO:0005783);; Cellular Component: Golgi apparatus (GO:0005794);; Molecular Function: lipid binding (GO:0008289);; Biological Process: protein secretion (GO:0009306);; Cellular Component: integral component of membrane (GO:0016021);;	--	PREDICTED: synaptotagmin-2-like [Cicer arietinum]	9.A.57.1.1	gnl|TC-DB|Q9BSJ8	25	3e-28	Extended synaptotagmin-1 OS=Homo sapiens GN=ESYT1 PE=1 SV=1	PLA	PLA	14.95	NUC	12.37	CYT	10.83	26.61	0.946913	-0.870878	-0.727538	0.543346	-0.901579	-0.892289	-0.813949	-0.804919	-0.918959	-0.917091	-0.909807	-0.925966	10
Glyur000118s00009670	Cellular Component: mitochondrion (GO:0005739);; Molecular Function: protein transporter activity (GO:0008565);; Biological Process: protein transport (GO:0015031);;	K11827|1.26014e-96|fve:101307955|K11827 AP-2 complex subunit sigma-1 | (RefSeq) AP-2 complex subunit sigma	AP-2 complex subunit sigma-like [Hevea brasiliensis]	9.B.278.1.1	gnl|TC-DB|P61966	46	6e-36	AP-1 complex subunit sigma-1A OS=Homo sapiens OX=9606 GN=AP1S1 PE=1 SV=1	PLA	PLA	81.32	NUC	4.213	CHL	3.514	19.58	0.944847	-0.908048	-0.518907	0.306796	-0.927792	-0.903144	-0.88158	-0.833453	-0.957283	-0.9404	-0.936971	-0.94542	10
Glyur000120s00006083	Molecular Function: aspartic-type endopeptidase activity (GO:0004190);; Biological Process: proteolysis (GO:0006508);; Cellular Component: membrane (GO:0016020);; Biological Process: protein catabolic process (GO:0030163);;	--	eukaryotic aspartyl protease family protein [Medicago truncatula]	0	gnl|TC-DB|XP_018510600.1	26	3e-26	|8.A.32.1.5 PREDICTED: protein ASPARTIC PROTEASE IN GUARD CELL 2-like isoform X1 [Brassica rapa]	CHL	CHL	14.74	NUC	12.27	CYT	10.82	26.35	0.967084	-0.888116	-0.615257	0.416887	-0.914114	-0.900874	-0.847868	-0.816414	-0.940792	-0.931272	-0.926902	-0.936117	10
Glyur000120s00006104	Molecular Function: phosphorelay sensor kinase activity (GO:0000155);; Cellular Component: endoplasmic reticulum (GO:0005783);; Biological Process: negative regulation of ethylene-activated signaling pathway (GO:0010105);; Cellular Component: integral component of membrane (GO:0016021);; Biological Process: peptidyl-histidine phosphorylation (GO:0018106);; Biological Process: signal transduction …	--	PREDICTED: histidine kinase 1-like [Glycine max]	9.B.238.3.1	gnl|TC-DB|WP_018128393.1	26	1e-24	hybrid sensor histidine kinase/response regulator [Balneola vulgaris]	PLA	PLA	12.83	CHL	12.52	CYT	11	25.27	0.899057	-0.955939	-0.590212	0.367408	-0.975608	-0.956639	-0.920233	-0.906558	-0.981128	-0.979833	-0.975981	-0.985543	10
Glyur000121s00009729	Molecular Function: aspartic-type endopeptidase activity (GO:0004190);; Biological Process: proteolysis (GO:0006508);; Cellular Component: plant-type cell wall (GO:0009505);; Cellular Component: integral component of membrane (GO:0016021);; Biological Process: protein catabolic process (GO:0030163);;	--	hypothetical protein VIGAN_05125400 [Vigna angularis var. angularis]	0	gnl|TC-DB|XP_018510600.1	27	7e-24	|8.A.32.1.5 PREDICTED: protein ASPARTIC PROTEASE IN GUARD CELL 2-like isoform X1 [Brassica rapa]	CYT	CYT	14.52	CHL	13.73	PLA	10.68	28.03	-0.918614	0.89951	0.613933	-0.42374	0.930675	0.887291	0.856995	0.81641	0.9528	0.93086	0.922984	0.946914	10
Glyur000122s00010166	Cellular Component: extracellular region (GO:0005576);;	K13449|1.44399e-103|mtr:MTR_2g435490|K13449 pathogenesis-related protein 1 | (RefSeq) CAP, cysteine-rich secretory protein, antigen 5	CAP, cysteine-rich secretory protein, antigen 5 [Medicago truncatula]	8.B.9.1.5	gnl|TC-DB|P11670	57	7e-53	Basic form of pathogenesis-related protein 1 OS=Nicotiana tabacum PE=3 SV=1	VAC/EXC	VAC	45.8	EXC	32.78	NUC	4.26	68.35	0.861802	-0.907357	-0.303628	0.0751871	-0.916175	-0.87302	-0.9092	-0.833854	-0.947603	-0.918949	-0.918621	-0.922531	10
Glyur000123s00008418	Molecular Function: protein kinase activity (GO:0004672);; Biological Process: phosphorylation (GO:0016310);;	--	probable serine/threonine-protein kinase PBL10 [Arachis ipaensis]	1.A.87.2.3	gnl|TC-DB|Q9LSR8	33	3e-38	L-type lectin-domain containing receptor kinase I.9 OS=Arabidopsis thaliana GN=LECRK19 PE=1 SV=2	PLA	PLA	35.53	CHL	11.85	MIT	10.29	36.16	0.929088	-0.90651	-0.562216	0.323726	-0.90593	-0.929676	-0.878758	-0.869442	-0.925646	-0.939742	-0.938548	-0.930776	10
Glyur000123s00008434	Cellular Component: chloroplast thylakoid membrane (GO:0009535);; Cellular Component: integral component of membrane (GO:0016021);; Biological Process: protein insertion into membrane (GO:0051205);;	K03217|0|pvu:PHAVU_011G065100g|K03217 YidC/Oxa1 family membrane protein insertase | (RefSeq) hypothetical protein	hypothetical protein PHAVU_011G065100g [Phaseolus vulgaris]	2.A.9.2.1	gnl|TC-DB|Q8LBP4	66	1e-160	2.A.9.2.1 Inner membrane protein ALBINO3, chloroplastic	CHL	CHL	61.8	NUC	8.135	PLA	4.96	32.4	0.878646	-0.968154	-0.558913	0.329613	-0.984388	-0.957842	-0.936962	-0.91781	-0.98933	-0.984838	-0.980513	-0.99228	10
Glyur000125s00010047	Molecular Function: structural constituent of ribosome (GO:0003735);; Biological Process: translation (GO:0006412);; Cellular Component: integral component of membrane (GO:0016021);; Biological Process: transmembrane transport (GO:0055085);;	K15104|6.99058e-156|tcc:TCM_039990|K15104 solute carrier family 25 (mitochondrial oxoglutarate transporter), member 11 | (RefSeq) Mitochondrial substrate carrier family protein	mitochondrial dicarboxylate/tricarboxylate transporter DTC [Herrania umbratica]	2.A.29.2.6	gnl|TC-DB|Q8SF04	71	1e-113	Dicarboxylate/tricarboxylate carrier - Nicotiana tabacum (Common tobacco).	PLA	PLA	15.05	NUC	12.53	CHL	10.12	26.89	0.851174	-0.967355	-0.56463	0.338338	-0.984797	-0.952687	-0.934373	-0.918988	-0.984794	-0.980049	-0.97493	-0.990047	10
Glyur000126s00013668	Molecular Function: protein serine/threonine kinase activity (GO:0004674);; Molecular Function: transmembrane receptor protein tyrosine kinase activity (GO:0004714);; Molecular Function: ATP binding (GO:0005524);; Biological Process: nodulation (GO:0009877);; Cellular Component: integral component of membrane (GO:0016021);; Biological Process: peptidyl-tyrosine phosphorylation (GO:0018108);;	K04733|0|cam:101507037|K04733 interleukin-1 receptor-associated kinase 4 [EC:2.7.11.1] | (RefSeq) nodulation receptor kinase	nodulation receptor kinase [Sesbania rostrata]	1.A.87.2.6	gnl|TC-DB|O22476	30	1e-47	Protein BRASSINOSTEROID INSENSITIVE 1 OS=Arabidopsis thaliana OX=3702 GN=BRI1 PE=1 SV=1	PLA	PLA	32.32	MIT	12.82	NUC	7.674	36.34	-0.824189	0.990857	0.425804	-0.174925	0.995427	0.959407	0.978703	0.945781	0.99923	0.990338	0.987738	0.996259	10
Glyur000127s00009138	Molecular Function: inorganic phosphate transmembrane transporter activity (GO:0005315);; Cellular Component: plastid (GO:0009536);; Cellular Component: integral component of membrane (GO:0016021);; Biological Process: anion transmembrane transport (GO:0098656);;	K08193|0|gmx:100806856|K08193 MFS transporter, ACS family, solute carrier family 17 (sodium-dependent inorganic phosphate cotransporter), other | (RefSeq) probable anion transporter 6, chloroplastic	Putative anion transporter 6, chloroplastic [Glycine soja]	2.A.1.14.45	gnl|TC-DB|Q8GX78	36	1e-81	Ascorbate transporter, chloroplastic OS=Arabidopsis thaliana GN=PHT4;4 PE=1 SV=1	CHL	CHL	51.88	NUC	6.04	PLA	6.01	31.37	0.853516	-0.97251	-0.58422	0.349699	-0.985769	-0.972248	-0.93827	-0.939623	-0.98009	-0.987631	-0.984156	-0.991747	10
Glyur000128s00010811	Biological Process: transport (GO:0006810);; Cellular Component: integral component of membrane (GO:0016021);;	--	probable folate-biopterin transporter 2 [Cajanus cajan]	2.A.71.2.2	gnl|TC-DB|Q9SKZ5	31	3e-52	Expressed protein - Arabidopsis thaliana (Mouse-ear cress).	PLA	PLA	12.64	CYT	12.48	CHL	11.04	25.08	0.91303	-0.943338	-0.663053	0.433314	-0.955604	-0.970714	-0.900062	-0.914823	-0.956127	-0.975402	-0.972623	-0.972548	10
Glyur000129s00012448	Molecular Function: protein serine/threonine kinase activity (GO:0004674);; Molecular Function: ATP binding (GO:0005524);; Cellular Component: plasma membrane (GO:0005886);; Biological Process: protein phosphorylation (GO:0006468);; Cellular Component: integral component of membrane (GO:0016021);;	--	hypothetical protein PHAVU_007G112100g [Phaseolus vulgaris]	1.A.87.2.6	gnl|TC-DB|O22476	35	2e-28	Protein BRASSINOSTEROID INSENSITIVE 1 OS=Arabidopsis thaliana OX=3702 GN=BRI1 PE=1 SV=1	PLA	PLA	32.62	MIT	11.08	NUC	9.698	34.29	-0.889089	0.972821	0.56798	-0.320679	0.978871	0.988812	0.943453	0.949753	0.977268	0.994429	0.993867	0.989177	10
Glyur000129s00012460	Molecular Function: calcium ion binding (GO:0005509);;	K13448|1.62269e-97|vra:106770817|K13448 calcium-binding protein CML | (RefSeq) calmodulin-like protein 11	calmodulin-like protein 11 [Vigna radiata var. radiata]	8.A.82.1.1	gnl|TC-DB|P62158	77	1e-62	Calmodulin OS=Homo sapiens GN=CALM1 PE=1 SV=2	CHL	CHL	23.74	CYT	14.59	NUC	12.74	34.82	0.832504	-0.932704	-0.342125	0.119338	-0.9464	-0.873894	-0.92791	-0.845634	-0.973994	-0.933791	-0.928719	-0.94983	10
Glyur000129s00012485	Molecular Function: protein serine/threonine kinase activity (GO:0004674);; Molecular Function: ATP binding (GO:0005524);; Cellular Component: nucleus (GO:0005634);; Cellular Component: cytoplasm (GO:0005737);; Biological Process: protein phosphorylation (GO:0006468);; Biological Process: intracellular signal transduction (GO:0035556);;	K12761|0|cam:101514445|K12761 carbon catabolite-derepressing protein kinase [EC:2.7.11.1] | (RefSeq) CBL-interacting serine/threonine-protein kinase 4-like	PREDICTED: CBL-interacting serine/threonine-protein kinase 4-like [Cicer arietinum]	9.B.106.3.1	gnl|TC-DB|M5BEH1	44	9e-76	Salt overly sensitive 2 OS=Arabidopsis thaliana GN=sos2 PE=4 SV=1	PLA	PLA	15.71	NUC	14.81	CYT	12.18	30.25	-0.901104	0.942249	0.498434	-0.280599	0.962648	0.919054	0.917839	0.868256	0.983392	0.961621	0.956878	0.972548	10
Glyur000131s00012996	Molecular Function: ATP binding (GO:0005524);; Cellular Component: chloroplast stroma (GO:0009570);; Biological Process: iron-sulfur cluster assembly (GO:0016226);; Molecular Function: iron-sulfur cluster binding (GO:0051536);;	--	PREDICTED: fe-S cluster assembly factor HCF101, chloroplastic-like [Glycine max]	3.A.1.132.3	gnl|TC-DB|A0L4L0	39	4e-43	Putative uncharacterized protein - Magnetococcus sp. (strain MC-1).	PLA	PLA	11.93	CHL	11.77	CYT	10.52	23.66	0.875284	-0.978064	-0.538121	0.298778	-0.989309	-0.9704	-0.950922	-0.935475	-0.992551	-0.992796	-0.989739	-0.996658	10
Glyur000132s00015938	Molecular Function: protein kinase activity (GO:0004672);; Molecular Function: ATP binding (GO:0005524);; Biological Process: protein phosphorylation (GO:0006468);;	--	PREDICTED: probable receptor-like protein kinase At3g55450 [Cicer arietinum]	1.A.87.2.6	gnl|TC-DB|O22476	29	4e-28	Protein BRASSINOSTEROID INSENSITIVE 1 OS=Arabidopsis thaliana OX=3702 GN=BRI1 PE=1 SV=1	NUC	NUC	18.02	PLA	16.96	CHL	13.08	34.61	0.953008	-0.897053	-0.520317	0.297548	-0.91029	-0.922881	-0.872239	-0.850074	-0.932829	-0.937346	-0.93857	-0.928894	10
Glyur000133s00010370	Biological Process: response to light stimulus (GO:0009416);; Cellular Component: chloroplast thylakoid membrane (GO:0009535);; Biological Process: photosynthesis, light harvesting in photosystem I (GO:0009768);; Cellular Component: photosystem I antenna complex (GO:0009782);; Cellular Component: chloroplast envelope (GO:0009941);; Cellular Component: plastoglobule (GO:0010287);; Cellular Compone…	K08911|3.4379e-128|gmx:100804934|K08911 light-harvesting complex I chlorophyll a/b binding protein 5 | (RefSeq) chlorophyll a-b binding protein P4, chloroplastic-like	unknown [Lotus japonicus]	5.B.4.1.1	gnl|TC-DB|Q6YWJ7	39	1e-38	Putative chlorophyll a/b-binding protein - Oryza sativa subsp. japonica (Rice).	CHL	CHL	57.9	NUC	8.025	EXC	5.497	33.04	0.854229	-0.981261	-0.5365	0.296871	-0.992187	-0.969281	-0.953892	-0.940632	-0.991868	-0.992028	-0.988454	-0.997517	10
Glyur000134s00009746	--	--	PREDICTED: probable E3 ubiquitin-protein ligase HERC4 [Cicer arietinum]	2.A.108.1.5	gnl|TC-DB|Q09920	36	1e-21	Iron transport multicopper oxidase fio1 precursor (EC 1.-.-.-) - Schizosaccharomyces pombe (Fission yeast).	MIT	MIT	12.26	CYT	11.79	PLA	10.95	23.94	-0.860741	0.981645	0.431475	-0.170396	0.979426	0.974508	0.971284	0.951309	0.985279	0.990804	0.99146	0.985618	10
Glyur000134s00009772	Molecular Function: ATP binding (GO:0005524);; Molecular Function: hydrolase activity (GO:0016787);;	K08900|0|fve:101307344|K08900 mitochondrial chaperone BCS1 | (RefSeq) putative cell division cycle ATPase	PREDICTED: probable mitochondrial chaperone BCS1-B isoform X1 [Cicer arietinum]	3.A.28.1.4	gnl|TC-DB|Q9LP11	41	7e-96	AAA-ATPase At1g43910 OS=Arabidopsis thaliana GN=At1g43910 PE=1 SV=1	CHL	CHL	17.82	NUC	11.49	CYT	10.7	27.45	-0.823968	0.984914	0.455903	-0.214025	0.994071	0.950622	0.967575	0.933576	0.997962	0.985458	0.981289	0.995337	10
Glyur000135s00007303	Molecular Function: hydroxymethylglutaryl-CoA reductase (NADPH) activity (GO:0004420);; Cellular Component: peroxisomal membrane (GO:0005778);; Cellular Component: endoplasmic reticulum membrane (GO:0005789);; Biological Process: isoprenoid biosynthetic process (GO:0008299);; Biological Process: coenzyme A metabolic process (GO:0015936);; Cellular Component: integral component of membrane (GO:001…	K00021|0|cam:101507469|K00021 hydroxymethylglutaryl-CoA reductase (NADPH) [EC:1.1.1.34] | (RefSeq) 3-hydroxy-3-methylglutaryl-coenzyme A reductase 1-like	PREDICTED: 3-hydroxy-3-methylglutaryl-coenzyme A reductase 1-like [Cicer arietinum]	2.A.6.6.10	gnl|TC-DB|K1QI94	54	1e-125	3-hydroxy-3-methylglutaryl-coenzyme A reductase OS=Crassostrea gigas PE=3 SV=1	END	END	81.46	CHL	2.856	PLA	2.407	18.04	-0.951922	0.866514	0.759561	-0.570998	0.895776	0.914864	0.806116	0.824102	0.903429	0.920022	0.915971	0.919655	10
Glyur000135s00007319	Molecular Function: chromatin binding (GO:0003682);; Molecular Function: ATP binding (GO:0005524);; Cellular Component: nucleus (GO:0005634);; Cellular Component: chromosome (GO:0005694);; Biological Process: DNA repair (GO:0006281);; Biological Process: mitotic sister chromatid cohesion (GO:0007064);;	K06669|0|gmx:100810448|K06669 structural maintenance of chromosome 3 (chondroitin sulfate proteoglycan 6) | (RefSeq) structural maintenance of chromosomes protein 3-like	structural maintenance of chromosomes protein 3 [Cajanus cajan]	8.A.5.1.4	gnl|TC-DB|P80874	35	3e-20	General stress protein 69 OS=Bacillus subtilis (strain 168) GN=yhdN PE=1 SV=2	CHL	CHL	15.9	NUC	12.2	CYT	10.32	27.05	0.945052	-0.935174	-0.571712	0.341031	-0.947841	-0.957156	-0.904395	-0.893476	-0.961775	-0.970099	-0.96958	-0.964796	10
Glyur000136s00007905	Biological Process: response to light stimulus (GO:0009416);; Cellular Component: chloroplast thylakoid membrane (GO:0009535);; Biological Process: photosynthesis, light harvesting in photosystem I (GO:0009768);; Cellular Component: chloroplast envelope (GO:0009941);; Cellular Component: plastoglobule (GO:0010287);; Cellular Component: integral component of membrane (GO:0016021);; Molecular Funct…	K08917|4.07766e-127|gmx:100500118|K08917 light-harvesting complex II chlorophyll a/b binding protein 6 | (RefSeq) chlorophyll a-b binding protein CP24 10A, chloroplastic	chlorophyll a-b binding protein CP24 10A, chloroplastic [Cajanus cajan]	5.B.4.1.1	gnl|TC-DB|Q9SYW8	36	2e-27	Lhca2 protein - Arabidopsis thaliana (Mouse-ear cress).	CHL	CHL	32.89	NUC	12.7	CYT	11.06	36.39	0.837492	-0.984223	-0.491564	0.251402	-0.994964	-0.959515	-0.962294	-0.937191	-0.996709	-0.989316	-0.985421	-0.997555	10
Glyur000136s00007906	Biological Process: response to light stimulus (GO:0009416);; Cellular Component: chloroplast thylakoid membrane (GO:0009535);; Biological Process: photosynthesis, light harvesting in photosystem I (GO:0009768);; Cellular Component: chloroplast envelope (GO:0009941);; Cellular Component: plastoglobule (GO:0010287);; Cellular Component: integral component of membrane (GO:0016021);; Molecular Funct…	K08917|2.05742e-155|gmx:100500118|K08917 light-harvesting complex II chlorophyll a/b binding protein 6 | (RefSeq) chlorophyll a-b binding protein CP24 10A, chloroplastic	chlorophyll a-b binding protein CP24 10A, chloroplastic [Cajanus cajan]	5.B.4.1.1	gnl|TC-DB|Q9SYW8	34	4e-31	Lhca2 protein - Arabidopsis thaliana (Mouse-ear cress).	CHL	CHL	79.85	NUC	4.923	CYT	2.975	21.25	0.879458	-0.963062	-0.501636	0.27468	-0.980181	-0.939267	-0.938926	-0.89938	-0.993106	-0.976955	-0.972426	-0.987135	10
Glyur000136s00007942	Biological Process: sodium ion transport (GO:0006814);; Molecular Function: oxaloacetate transmembrane transporter activity (GO:0015131);; Molecular Function: malate transmembrane transporter activity (GO:0015140);; Cellular Component: integral component of membrane (GO:0016021);; Biological Process: malate transmembrane transport (GO:0071423);; Biological Process: oxaloacetate(2-) transmembrane …	K03319|0|aip:107623523|K03319 divalent anion:Na+ symporter, DASS family | (RefSeq) dicarboxylate transporter 2.1, chloroplastic	dicarboxylate transporter 2.1, chloroplastic [Arachis ipaensis]	2.A.47.3.1	gnl|TC-DB|Q41364	44	1e-132	2-OXOGLUTARATE/MALATE TRANSLOCATOR PRECURSOR - Spinacia oleracea (Spinach).	CHL	CHL	21.42	NUC	10.34	PLA	9.107	28.23	0.829205	-0.977133	-0.519296	0.28678	-0.9922	-0.956111	-0.950268	-0.932023	-0.989742	-0.983885	-0.979645	-0.99344	10
Glyur000138s00011675	Cellular Component: Golgi membrane (GO:0000139);; Molecular Function: zinc ion transmembrane transporter activity (GO:0005385);; Cellular Component: trans-Golgi network (GO:0005802);; Cellular Component: integral component of membrane (GO:0016021);; Biological Process: zinc II ion transmembrane transport (GO:0071577);;	--	hypothetical protein TSUD_178760 [Trifolium subterraneum]	2.A.5.5.7	gnl|TC-DB|A8J232	41	1e-45	ZIP family transporter OS=Chlamydomonas reinhardtii GN=ZIL2 PE=4 SV=1	CHL	CHL	15.89	CYT	11.1	PLA	11	25.7	-0.927684	0.906498	0.705283	-0.501784	0.929348	0.924924	0.854606	0.85327	0.939732	0.944373	0.937985	0.950607	10
Glyur000139s00009305	Cellular Component: plasma membrane (GO:0005886);; Biological Process: carbohydrate transport (GO:0008643);; Cellular Component: integral component of membrane (GO:0016021);;	K15382|9.5918e-144|gmx:100810426|K15382 solute carrier family 50 (sugar transporter) | (RefSeq) bidirectional sugar transporter SWEET12-like	Bidirectional sugar transporter SWEET12 [Glycine soja]	2.A.123.1.13	gnl|TC-DB|Q9SMM5	56	1e-71	Bidirectional sugar transporter SWEET11 OS=Arabidopsis thaliana GN=SWEET11 PE=1 SV=1	PLA	PLA	33.29	CHL	9.059	MIT	8.962	32.09	0.928651	-0.943149	-0.577398	0.334203	-0.948437	-0.976049	-0.913199	-0.920392	-0.954621	-0.976359	-0.977422	-0.965093	10
Glyur000140s00011459	Molecular Function: protein kinase activity (GO:0004672);; Molecular Function: ATP binding (GO:0005524);; Cellular Component: plasma membrane (GO:0005886);; Biological Process: protein phosphorylation (GO:0006468);; Cellular Component: integral component of membrane (GO:0016021);;	--	PREDICTED: probable LRR receptor-like serine/threonine-protein kinase At4g36180 [Cicer arietinum]	1.A.87.2.6	gnl|TC-DB|O22476	37	2e-43	Protein BRASSINOSTEROID INSENSITIVE 1 OS=Arabidopsis thaliana OX=3702 GN=BRI1 PE=1 SV=1	PLA	PLA	52.15	MIT	7.684	NUC	6.306	33.23	-0.819073	0.959125	0.483714	-0.209287	0.944133	0.990725	0.943658	0.975631	0.93101	0.97223	0.976637	0.952014	10
Glyur000143s00011185	Molecular Function: protein kinase activity (GO:0004672);; Molecular Function: ATP binding (GO:0005524);; Biological Process: protein phosphorylation (GO:0006468);; Cellular Component: integral component of membrane (GO:0016021);;	--	LRR receptor-like kinase [Medicago truncatula]	1.A.87.2.6	gnl|TC-DB|O22476	27	9e-46	Protein BRASSINOSTEROID INSENSITIVE 1 OS=Arabidopsis thaliana OX=3702 GN=BRI1 PE=1 SV=1	PLA	PLA	36.28	MIT	18.18	NUC	7.136	44.6	-0.890048	0.936556	0.660065	-0.420358	0.942303	0.985622	0.894708	0.93577	0.931736	0.970204	0.97094	0.957356	10
Glyur000143s00011199	Molecular Function: ATP binding (GO:0005524);; Cellular Component: nucleus (GO:0005634);; Molecular Function: microtubule-severing ATPase activity (GO:0008568);; Biological Process: cytoplasmic microtubule organization (GO:0031122);;	--	PREDICTED: ribosome biogenesis ATPase RIX7-like isoform X2 [Cicer arietinum]	1.R.1.1.1	gnl|TC-DB|Q9UBP0	51	1e-61	Spastin OS=Homo sapiens OX=9606 GN=SPAST PE=1 SV=1	CHL	CHL	17.28	NUC	12.91	MIT	10.77	28.87	0.945418	-0.909432	-0.573234	0.369176	-0.935449	-0.911681	-0.874577	-0.838293	-0.958436	-0.945099	-0.941148	-0.951663	10
Glyur000143s00011218	Biological Process: MAPK cascade (GO:0000165);; Molecular Function: MAP kinase activity (GO:0004707);; Molecular Function: ATP binding (GO:0005524);; Cellular Component: nucleus (GO:0005634);; Biological Process: response to indolebutyric acid (GO:0080026);;	K04371|0|gmx:100803024|K04371 mitogen-activated protein kinase 1/3 [EC:2.7.11.24] | (RefSeq) mitogen-activated protein kinase 4-like	mitogen-activated protein kinase 4-like [Cajanus cajan]	1.I.1.1.3	gnl|TC-DB|P06493	35	2e-48	Cyclin-dependent kinase 1 OS=Homo sapiens GN=CDK1 PE=1 SV=3	NUC	NUC	50.54	CYT	10.36	PLA	9.905	36.43	0.871239	-0.961324	-0.541981	0.319893	-0.981287	-0.942197	-0.93106	-0.901901	-0.988754	-0.976368	-0.97123	-0.987602	10
Glyur000144s00012207	Biological Process: long-chain fatty acid metabolic process (GO:0001676);; Molecular Function: long-chain fatty acid-CoA ligase activity (GO:0004467);;	K01897|0|aip:107618477|K01897 long-chain acyl-CoA synthetase [EC:6.2.1.3] | (RefSeq) long chain acyl-CoA synthetase 1-like	long chain acyl-CoA synthetase 1 [Arachis ipaensis]	4.C.1.1.14	gnl|TC-DB|Q9XIA9	41	1e-129	Long chain acyl-CoA synthetase 2 OS=Arabidopsis thaliana GN=LACS2 PE=2 SV=1	END	END	39.14	CHL	9.288	POX	7.622	33.97	0.948821	-0.907379	-0.559126	0.353079	-0.931339	-0.907029	-0.874827	-0.833562	-0.957623	-0.942519	-0.938495	-0.948866	10
Glyur000144s00012222	Molecular Function: GTP binding (GO:0005525);; Cellular Component: Golgi apparatus (GO:0005794);; Biological Process: small GTPase mediated signal transduction (GO:0007264);; Biological Process: protein transport (GO:0015031);; Biological Process: vesicle-mediated transport (GO:0016192);;	K07937|6.57431e-65|spen:107003797|K07937 ADP-ribosylation factor 1 | (RefSeq) ADP-ribosylation factor	Small GTPase superfamily, Rab type [Corchorus olitorius]	3.A.30.1.1	gnl|TC-DB|P38116	42	7e-26	ADP-ribosylation factor-like protein 1 OS=Saccharomyces cerevisiae (strain ATCC 204508 / S288c) OX=559292 GN=ARL1 PE=1 SV=4	GOL	GOL	69.98	END	21.5	CHL	2.314	47.12	0.924056	-0.896187	-0.475532	0.257183	-0.907376	-0.880172	-0.876318	-0.817951	-0.942811	-0.922463	-0.918191	-0.927835	10
Glyur000144s00012237	Biological Process: autophagy (GO:0006914);; Biological Process: cellular response to nitrogen starvation (GO:0006995);;	K08341|6.19915e-75|pvu:PHAVU_007G210800g|K08341 GABA(A) receptor-associated protein | (RefSeq) hypothetical protein	unknown [Lotus japonicus]	9.A.15.3.1	gnl|TC-DB|A8MS84	54	3e-34	Autophagy-related protein OS=Arabidopsis thaliana GN=APG8A PE=3 SV=1	CHL	CHL	21.32	MIT	18.61	NUC	14.38	38.85	0.802518	-0.974387	-0.296487	0.0338164	-0.968945	-0.936394	-0.980459	-0.931613	-0.979977	-0.968297	-0.968796	-0.968211	10
Glyur000145s00010118	Molecular Function: protein serine/threonine kinase activity (GO:0004674);; Molecular Function: ATP binding (GO:0005524);; Biological Process: protein phosphorylation (GO:0006468);;	--	PREDICTED: serine/threonine-protein kinase PBS1-like [Glycine max]	1.A.87.2.6	gnl|TC-DB|O22476	43	6e-56	Protein BRASSINOSTEROID INSENSITIVE 1 OS=Arabidopsis thaliana OX=3702 GN=BRI1 PE=1 SV=1	PLA	PLA	50.58	MIT	10.44	CHL	9.152	36.53	0.896449	-0.958753	-0.461845	0.207057	-0.958585	-0.969619	-0.944522	-0.930611	-0.968145	-0.979375	-0.981354	-0.969422	10
Glyur000145s00010129	Molecular Function: transporter activity (GO:0005215);; Cellular Component: integral component of membrane (GO:0016021);; Biological Process: carbohydrate transmembrane transport (GO:0034219);;	K15283|0|adu:107496489|K15283 solute carrier family 35, member E1 | (RefSeq) glucose-6-phosphate/phosphate translocator 1, chloroplastic-like	glucose-6-phosphate/phosphate translocator 1, chloroplastic [Arachis duranensis]	2.A.7.9.6	gnl|TC-DB|Q94B38	75	1e-148	Glucose-6-phosphate/phosphate translocator 2, chloroplastic OS=Arabidopsis thaliana GN=GPT2 PE=2 SV=2	CHL	CHL	15.53	PLA	15.37	NUC	10.64	30.84	-0.910798	0.958943	0.591731	-0.362001	0.974489	0.966162	0.924405	0.915038	0.980705	0.984648	0.981674	0.986635	10
Glyur000145s00010143	Molecular Function: protein serine/threonine kinase activity (GO:0004674);; Molecular Function: ATP binding (GO:0005524);; Biological Process: protein phosphorylation (GO:0006468);; Cellular Component: integral component of membrane (GO:0016021);;	K04733|5.6805e-75|tcc:TCM_032072|K04733 interleukin-1 receptor-associated kinase 4 [EC:2.7.11.1] | (RefSeq) Leucine-rich repeat transmembrane protein kinase, putative	hypothetical protein VITISV_000422 [Vitis vinifera]	1.A.87.2.6	gnl|TC-DB|O22476	52	3e-27	Protein BRASSINOSTEROID INSENSITIVE 1 OS=Arabidopsis thaliana OX=3702 GN=BRI1 PE=1 SV=1	POX	POX	63.34	CHL	6.311	NUC	4.309	29.93	-0.87704	0.936915	0.595446	-0.388536	0.962082	0.918842	0.897981	0.868973	0.972176	0.956778	0.949404	0.972137	10
Glyur000145s00010164	Biological Process: MAPK cascade (GO:0000165);; Molecular Function: MAP kinase activity (GO:0004707);; Molecular Function: ATP binding (GO:0005524);; Cellular Component: intracellular (GO:0005622);;	--	hypothetical protein PHAVU_008G191500g [Phaseolus vulgaris]	1.I.1.1.3	gnl|TC-DB|P06493	34	3e-36	Cyclin-dependent kinase 1 OS=Homo sapiens GN=CDK1 PE=1 SV=3	NUC	NUC	22.24	CYT	11.65	PLA	11.41	30.3	0.930682	-0.930669	-0.662261	0.444448	-0.950687	-0.959715	-0.885954	-0.893743	-0.954575	-0.968134	-0.965667	-0.966762	10
Glyur000146s00016291	Cellular Component: integral component of membrane (GO:0016021);; Biological Process: nitrogen compound transport (GO:0071705);;	--	Ureide permease 1 [Cajanus cajan]	2.A.7.19.1	gnl|TC-DB|Q6S9Z3	70	1e-156	Allantoin permease - Phaseolus vulgaris (Kidney bean) (French bean).	PLA	PLA	48.13	CHL	7.983	CYT	7.459	33.58	0.826168	-0.971142	-0.32694	0.0615993	-0.964429	-0.949986	-0.974239	-0.937766	-0.974142	-0.972152	-0.974131	-0.96655	10
Glyur000146s00016293	Cellular Component: membrane (GO:0016020);;	--	PREDICTED: ureide permease 1-like isoform X2 [Lupinus angustifolius]	2.A.7.19.1	gnl|TC-DB|Q6S9Z3	65	1e-142	Allantoin permease - Phaseolus vulgaris (Kidney bean) (French bean).	PLA	PLA	41.98	NUC	9.462	CHL	8.77	34.71	0.8835	-0.974068	-0.576403	0.334576	-0.98304	-0.980217	-0.942681	-0.941935	-0.98292	-0.993233	-0.990841	-0.993035	10
Glyur000146s00016315	Molecular Function: organic acid transmembrane transporter activity (GO:0005342);; Cellular Component: integral component of plasma membrane (GO:0005887);; Cellular Component: chloroplast envelope (GO:0009941);;	K03453|2.11556e-136|mtr:MTR_7g053090|K03453 bile acid:Na+ symporter, BASS family | (RefSeq) Na+-bile acid cotransporter	Na+-bile acid cotransporter [Medicago truncatula]	2.A.28.2.1	gnl|TC-DB|Q3EA49	41	4e-34	Putative uncharacterized protein At4g12030.2 OS=Arabidopsis thaliana GN=At4g12030 PE=4 SV=1	CHL	CHL	17.79	NUC	12.89	PLA	12.01	29.18	0.871895	-0.979996	-0.555897	0.309895	-0.987504	-0.985754	-0.9515	-0.952589	-0.984667	-0.996625	-0.995086	-0.995135	10
Glyur000147s00013842	Molecular Function: protein kinase activity (GO:0004672);; Molecular Function: ATP binding (GO:0005524);; Biological Process: protein phosphorylation (GO:0006468);; Cellular Component: integral component of membrane (GO:0016021);;	--	LRR receptor-like kinase [Medicago truncatula]	1.A.87.2.6	gnl|TC-DB|O22476	41	4e-47	Protein BRASSINOSTEROID INSENSITIVE 1 OS=Arabidopsis thaliana OX=3702 GN=BRI1 PE=1 SV=1	PLA	PLA	48	MIT	9.169	NUC	7.376	34.97	-0.933258	0.923605	0.658164	-0.426613	0.933774	0.973115	0.881793	0.908084	0.934219	0.964793	0.965368	0.952762	10
Glyur000147s00013845	Cellular Component: integral component of membrane (GO:0016021);;	--	PREDICTED: cysteine-rich repeat secretory protein 60-like [Lupinus angustifolius]	1.I.2.1.1	gnl|TC-DB|Q0WPN8	49	2e-68	Cysteine-rich repeat secretory protein 60 OS=Arabidopsis thaliana GN=CRRSP60 PE=1 SV=1	CHL	CHL	20.49	PLA	14.74	NUC	13.16	33.21	-0.878092	0.952456	0.647759	-0.408708	0.960377	0.986256	0.911624	0.942707	0.950033	0.979871	0.97898	0.972692	10
Glyur000149s00009564	Molecular Function: transporter activity (GO:0005215);; Cellular Component: integral component of membrane (GO:0016021);; Biological Process: carbohydrate transmembrane transport (GO:0034219);;	K15283|0|gmx:100804563|K15283 solute carrier family 35, member E1 | (RefSeq) triose phosphate/phosphate translocator, non-green plastid, chloroplastic	PREDICTED: triose phosphate/phosphate translocator, non-green plastid, chloroplastic [Glycine max]	2.A.7.9.2	gnl|TC-DB|P52178	77	1e-136	Triose phosphate/phosphate translocator, non-green plastid precursor (CTPT) - Brassica oleracea (Cauliflower).	CHL	CHL	41.71	NUC	10.99	CYT	7.811	36.51	-0.867595	0.93873	0.673451	-0.442235	0.946858	0.960679	0.893646	0.916879	0.94104	0.963656	0.959456	0.962837	10
Glyur000150s00014557	Molecular Function: protein serine/threonine kinase activity (GO:0004674);; Molecular Function: transmembrane receptor protein tyrosine kinase activity (GO:0004714);; Molecular Function: ATP binding (GO:0005524);; Cellular Component: integral component of membrane (GO:0016021);; Biological Process: peptidyl-tyrosine phosphorylation (GO:0018108);; Molecular Function: carbohydrate binding (GO:00302…	--	PREDICTED: lectin-domain containing receptor kinase VI.3-like [Glycine max]	1.A.87.2.3	gnl|TC-DB|Q9LSR8	36	1e-106	L-type lectin-domain containing receptor kinase I.9 OS=Arabidopsis thaliana GN=LECRK19 PE=1 SV=2	PLA	PLA	36.8	NUC	14.44	CHL	8.582	39.79	0.900426	-0.960515	-0.45628	0.207815	-0.964374	-0.959122	-0.946087	-0.918552	-0.978559	-0.97937	-0.979658	-0.974916	10
Glyur000150s00014583	Biological Process: drug transmembrane transport (GO:0006855);; Molecular Function: drug transmembrane transporter activity (GO:0015238);; Molecular Function: antiporter activity (GO:0015297);; Cellular Component: integral component of membrane (GO:0016021);;	--	PREDICTED: MATE efflux family protein 2, chloroplastic [Cicer arietinum]	2.A.66.1.54	gnl|TC-DB|Q84K71	48	1e-117	Protein DETOXIFICATION 44, chloroplastic OS=Arabidopsis thaliana OX=3702 GN=DTX44 PE=2 SV=1	CHL	CHL	17.6	PLA	16.92	NUC	13.79	34.28	0.868339	-0.974316	-0.559846	0.325023	-0.987448	-0.965804	-0.943606	-0.930724	-0.989013	-0.988922	-0.984918	-0.994841	10
Glyur000151s00010746	Molecular Function: sphingomyelin phosphodiesterase activity (GO:0004767);; Molecular Function: GTP binding (GO:0005525);; Cellular Component: intracellular (GO:0005622);; Biological Process: small GTPase mediated signal transduction (GO:0007264);;	K07874|5.44701e-130|gmx:100306147|K07874 Ras-related protein Rab-1A | (RefSeq) uncharacterized LOC100306147	Ras-related protein RABD2a [Glycine soja]	9.A.63.1.1	gnl|TC-DB|P32939	34	7e-24	GTP-binding protein YPT7 OS=Saccharomyces cerevisiae (strain ATCC 204508 / S288c) GN=YPT7 PE=1 SV=1	PLA	PLA	17.01	CYT	15	NUC	14.53	31.37	0.83725	-0.991709	-0.423894	0.164841	-0.991676	-0.97226	-0.98135	-0.956841	-0.994808	-0.994536	-0.993817	-0.994332	10
Glyur000154s00013403	Cellular Component: viral envelope (GO:0019031);; Cellular Component: outer membrane (GO:0019867);;	--	hypothetical protein PHAVU_005G118400g [Phaseolus vulgaris]	1.B.33.2.2	gnl|TC-DB|Q9C5J8	40	4e-64	Outer envelope protein of 80 kDa OS=Arabidopsis thaliana GN=OEP80 PE=1 SV=1	CHL	CHL	18.17	PLA	13.11	CYT	11.18	29.7	0.838291	-0.941961	-0.65767	0.41362	-0.943302	-0.981588	-0.900089	-0.947989	-0.92509	-0.96563	-0.965	-0.955505	10
Glyur000158s00011361	Cellular Component: integral component of membrane (GO:0016021);;	K16302|0|gmx:100777230|K16302 metal transporter CNNM | (RefSeq) DUF21 domain-containing protein At4g14240-like	PREDICTED: DUF21 domain-containing protein At4g14240-like isoform X1 [Glycine max]	1.A.112.1.6	gnl|TC-DB|Q9H8M5	31	2e-36	Metal transporter CNNM2 OS=Homo sapiens OX=9606 GN=CNNM2 PE=1 SV=2	CHL	CHL	12.63	NUC	12.06	PLA	11.3	24.55	-0.924105	0.902107	0.599405	-0.406161	0.931846	0.889511	0.86202	0.818644	0.955727	0.933379	0.925962	0.948373	10
Glyur000159s00010239	Molecular Function: protein binding (GO:0005515);; Molecular Function: GTP binding (GO:0005525);; Biological Process: intracellular protein transport (GO:0006886);; Cellular Component: chloroplast outer membrane (GO:0009707);; Molecular Function: P-P-bond-hydrolysis-driven protein transmembrane transporter activity (GO:0015450);; Cellular Component: integral component of membrane (GO:0016021);; M…	--	PREDICTED: translocase of chloroplast 34 [Glycine max]	3.A.9.1.1	gnl|TC-DB|Q41009	73	1e-120	CHLOROPLAST OUTER ENVELOPE PROTEIN OEP34 (GTP-BINDING PROTEIN IAP34) - Pisum sativum (Garden pea).	CHL	CHL	58.3	CYT	7.425	PLA	5.796	32.29	0.933626	-0.893871	-0.702438	0.509954	-0.924893	-0.920757	-0.840544	-0.841553	-0.932931	-0.937389	-0.932653	-0.94256	10
Glyur000160s00019155	Cellular Component: integral component of membrane (GO:0016021);;	--	hypothetical protein GLYMA_11G233000 [Glycine max]	9.B.247.1.5	gnl|TC-DB|F4IH20	49	1e-58	Autophagy-like protein OS=Arabidopsis thaliana GN=At2g40313 PE=4 SV=1	NUC	NUC	17.25	PLA	12.6	MIT	10.95	28.47	0.894975	-0.933178	-0.527927	0.320552	-0.959596	-0.912457	-0.903214	-0.858309	-0.976945	-0.954748	-0.949408	-0.968024	10
Glyur000162s00009939	--	--	ankyrin repeat protein [Medicago truncatula]	9.A.43.1.3	gnl|TC-DB|K4CL21	26	3e-21	Uncharacterized protein OS=Solanum lycopersicum PE=4 SV=1	CHL	CHL	16.49	PLA	14.28	CYT	11.25	30.09	0.836971	-0.970158	-0.601394	0.359206	-0.977966	-0.984862	-0.934607	-0.957036	-0.963871	-0.985997	-0.984214	-0.983883	10
Glyur000165s00008510	Molecular Function: solute:proton antiporter activity (GO:0015299);; Cellular Component: integral component of membrane (GO:0016021);; Biological Process: hydrogen ion transmembrane transport (GO:1902600);;	--	PREDICTED: K(+) efflux antiporter 4-like isoform X1 [Glycine max]	2.A.37.1.8	gnl|TC-DB|Q8VYR9	64	1e-178	K(+) efflux antiporter 5 OS=Arabidopsis thaliana GN=KEA5 PE=2 SV=1	NUC	NUC	12.07	CHL	11.46	PLA	11.33	23.39	-0.821897	0.930838	0.463101	-0.190954	0.914551	0.977634	0.917978	0.956323	0.90199	0.950217	0.957311	0.923295	10
Glyur000167s00012291	Cellular Component: integral component of membrane (GO:0016021);;	--	PREDICTED: uncharacterized protein LOC101505577 [Cicer arietinum]	8.A.107.4.1	gnl|TC-DB|XP_010480094.1	40	2e-55	PREDICTED: uncharacterized protein LOC104758837 [Camelina sativa]	CHL	CHL	20.5	NUC	17.8	CYT	13.27	37.26	0.925232	-0.920207	-0.64538	0.442462	-0.946849	-0.923946	-0.875468	-0.856064	-0.960478	-0.953356	-0.947262	-0.963046	10
Glyur000167s00012292	Molecular Function: ATP binding (GO:0005524);; Cellular Component: plasma membrane (GO:0005886);; Cellular Component: integral component of membrane (GO:0016021);; Molecular Function: ATPase activity, coupled to transmembrane movement of substances (GO:0042626);; Biological Process: transmembrane transport (GO:0055085);;	--	hypothetical protein EUGRSUZ_J00745 [Eucalyptus grandis]	3.A.1.204.4	gnl|TC-DB|Q9C8K2	74	1e-145	ATP-dependent transmembrane transporter, putative; 39775-42780 (ATP- dependent transmembrane transporter, putative) (At1g51500/F5D21_6) (At1g51560) (ABC transporter CER5) - Arabidopsis thaliana (Mouse-ear cress).	PLA	PLA	48.88	CHL	9.997	VAC	6.897	35.98	0.912547	-0.943475	-0.575064	0.359482	-0.96635	-0.939676	-0.909018	-0.882921	-0.978655	-0.969739	-0.965487	-0.977454	10
Glyur000170s00011001	Molecular Function: ATP binding (GO:0005524);; Cellular Component: plasma membrane (GO:0005886);; Cellular Component: integral component of membrane (GO:0016021);; Molecular Function: ATPase activity, coupled to transmembrane movement of substances (GO:0042626);; Biological Process: transmembrane transport (GO:0055085);;	--	PREDICTED: ABC transporter G family member 22 [Cicer arietinum]	3.A.1.204.11	gnl|TC-DB|A9SCA8	49	1e-159	ATP-binding cassette transporter, subfamily G, member 4, group WBC protein PpABCG4 OS=Physcomitrella patens subsp. patens GN=ppabcg4 PE=4 SV=1	PLA	PLA	18.56	CHL	14.12	VAC	10.51	31.24	0.897016	-0.967981	-0.523478	0.288734	-0.981401	-0.959396	-0.94257	-0.91645	-0.991699	-0.98648	-0.983586	-0.990581	10
Glyur000172s00014892	Cellular Component: endoplasmic reticulum membrane (GO:0005789);; Cellular Component: integral component of membrane (GO:0016021);;	--	PREDICTED: reticulon-like protein B1 [Cicer arietinum]	8.A.102.1.1	gnl|TC-DB|Q6DBN4	55	9e-73	Reticulon-like protein B6 OS=Arabidopsis thaliana OX=3702 GN=RTNLB6 PE=1 SV=1	END	END	39.48	VAC	13.23	NUC	10.07	38.88	-0.954241	0.917578	0.641841	-0.428844	0.939111	0.94356	0.875434	0.868961	0.95232	0.958643	0.956079	0.957935	10
Glyur000173s00011837	Molecular Function: GTP binding (GO:0005525);; Cellular Component: intracellular (GO:0005622);; Biological Process: small GTPase mediated signal transduction (GO:0007264);; Biological Process: embryo sac cellularization (GO:0009558);; Biological Process: embryo development ending in seed dormancy (GO:0009793);; Biological Process: endosperm development (GO:0009960);; Cellular Component: integral …	K07943|1.69062e-114|mtr:MTR_8g077540|K07943 ADP-ribosylation factor-like protein 2 | (RefSeq) ADP-ribosylation factor-like protein A1D	ADP-ribosylation factor-like protein A1D [Medicago truncatula]	3.A.30.1.1	gnl|TC-DB|P38116	46	4e-38	ADP-ribosylation factor-like protein 1 OS=Saccharomyces cerevisiae (strain ATCC 204508 / S288c) OX=559292 GN=ARL1 PE=1 SV=4	GOL	GOL	33	CHL	15.1	END	14.24	39.5	0.829627	-0.917507	-0.427747	0.22593	-0.946377	-0.883187	-0.898028	-0.843879	-0.958862	-0.929281	-0.92555	-0.944402	10
Glyur000181s00013077	Biological Process: amino acid transmembrane transport (GO:0003333);; Cellular Component: plasma membrane (GO:0005886);; Molecular Function: gamma-aminobutyric acid transmembrane transporter activity (GO:0015185);; Biological Process: gamma-aminobutyric acid transport (GO:0015812);; Cellular Component: integral component of membrane (GO:0016021);;	--	transmembrane amino acid transporter family protein [Medicago truncatula]	2.A.18.2.2	gnl|TC-DB|Q9FKS8	29	3e-47	2.A.18.2.2 Lysine histidine transporter 1	PLA	PLA	13.89	CHL	12.96	MIT	10.64	26.6	0.823142	-0.990851	-0.391752	0.125447	-0.986511	-0.976667	-0.985398	-0.966703	-0.986444	-0.992155	-0.993433	-0.98729	10
Glyur000183s00013019	Molecular Function: protein kinase activity (GO:0004672);; Molecular Function: ATP binding (GO:0005524);; Cellular Component: endosome (GO:0005768);; Cellular Component: plasma membrane (GO:0005886);; Biological Process: protein phosphorylation (GO:0006468);; Biological Process: receptor-mediated endocytosis (GO:0006898);; Biological Process: regulation of anion channel activity (GO:0010359);; Ce…	K13420|0|gmx:100817960|K13420 LRR receptor-like serine/threonine-protein kinase FLS2 [EC:2.7.11.1] | (RefSeq) LRR receptor-like serine/threonine-protein kinase FLS2	PREDICTED: LRR receptor-like serine/threonine-protein kinase FLS2 [Glycine max]	1.A.87.2.6	gnl|TC-DB|O22476	32	1e-69	Protein BRASSINOSTEROID INSENSITIVE 1 OS=Arabidopsis thaliana OX=3702 GN=BRI1 PE=1 SV=1	PLA	PLA	39.63	CHL	8.303	MIT	8.264	32.92	0.887137	-0.961336	-0.503791	0.276365	-0.979298	-0.947193	-0.937038	-0.904241	-0.98993	-0.978793	-0.975815	-0.985507	10
Glyur000183s00013020	Cellular Component: photosystem I (GO:0009522);; Cellular Component: chloroplast thylakoid membrane (GO:0009535);; Biological Process: photosynthesis, light harvesting (GO:0009765);; Cellular Component: integral component of membrane (GO:0016021);; Molecular Function: chlorophyll binding (GO:0016168);; Biological Process: protein-chromophore linkage (GO:0018298);; Molecular Function: metal ion bi…	K08912|6.51871e-161|mtr:MTR_4g094605|K08912 light-harvesting complex II chlorophyll a/b binding protein 1 | (RefSeq) light-harvesting complex I chlorophyll A/B-binding protein	hypothetical protein CDL15_Pgr001161 [Punica granatum]	5.B.4.1.1	gnl|TC-DB|Q9SYW8	36	1e-32	Lhca2 protein - Arabidopsis thaliana (Mouse-ear cress).	MIT	MIT	17.56	NUC	14.82	CHL	9.944	31.49	0.909256	-0.94092	-0.589968	0.374235	-0.961302	-0.931027	-0.904784	-0.875509	-0.976361	-0.965185	-0.959133	-0.975453	10
Glyur000183s00013056	Cellular Component: integral component of membrane (GO:0016021);; Molecular Function: transmembrane transporter activity (GO:0022857);; Biological Process: transmembrane transport (GO:0055085);;	--	PREDICTED: WAT1-related protein At4g15540-like isoform X1 [Lupinus angustifolius]	2.A.7.4.1	gnl|TC-DB|O24091	31	2e-50	MTN21 GENE - Medicago truncatula (Barrel medic).	NUC	NUC	11.6	EXC	10.72	MIT	10.47	22.12	0.934537	-0.935283	-0.565471	0.329413	-0.941827	-0.947831	-0.906249	-0.889723	-0.959414	-0.965374	-0.963215	-0.961915	10
Glyur000184s00008165	--	K03110|4.05527e-59|gmx:100791073|K03110 fused signal recognition particle receptor | (RefSeq) cell division protein FtsY homolog, chloroplastic-like	PREDICTED: cell division protein FtsY homolog, chloroplastic-like [Glycine max]	3.A.5.1.2	gnl|TC-DB|O80842	52	9e-21	Cell division protein FtsY homolog, chloroplastic OS=Arabidopsis thaliana GN=CPFTSY PE=1 SV=2	CHL	CHL	16.2	MIT	14.28	NUC	11.4	29.89	0.839522	-0.93132	-0.655071	0.442102	-0.953661	-0.950792	-0.884655	-0.907474	-0.939611	-0.955829	-0.952584	-0.959207	10
Glyur000186s00009881	Molecular Function: transporter activity (GO:0005215);; Biological Process: transport (GO:0006810);; Cellular Component: integral component of membrane (GO:0016021);;	K14638|3.01961e-42|mtr:MTR_7g098230|K14638 solute carrier family 15 (peptide/histidine transporter), member 3/4 | (RefSeq) peptide transporter 1	hypothetical protein TSUD_335150 [Trifolium subterraneum]	2.A.17.3.4	gnl|TC-DB|Q9FNL7	56	5e-21	Peptide transporter PTR3-A - Arabidopsis thaliana (Mouse-ear cress).	NUC	NUC	16.94	CHL	15.06	PLA	12.86	31.39	0.944877	-0.927032	-0.604077	0.368306	-0.934953	-0.966262	-0.893072	-0.901417	-0.943845	-0.966024	-0.966819	-0.954534	10
Glyur000186s00009882	Molecular Function: transporter activity (GO:0005215);; Biological Process: transport (GO:0006810);; Cellular Component: integral component of membrane (GO:0016021);;	K14638|4.27398e-101|mtr:MTR_7g098230|K14638 solute carrier family 15 (peptide/histidine transporter), member 3/4 | (RefSeq) peptide transporter 1	hypothetical protein B456_001G180200 [Gossypium raimondii]	2.A.17.3.22	gnl|TC-DB|R7W971	56	2e-59	Peptide transporter PTR3-A OS=Aegilops tauschii GN=F775_27357 PE=4 SV=1	PLA	PLA	23.31	VAC	10.71	CHL	10.13	29.73	0.914821	-0.856905	-0.642431	0.405178	-0.85221	-0.938937	-0.81878	-0.869615	-0.852544	-0.906817	-0.911429	-0.87901	10
Glyur000191s00015637	Molecular Function: peroxidase activity (GO:0004601);; Cellular Component: extracellular region (GO:0005576);; Biological Process: response to oxidative stress (GO:0006979);; Cellular Component: plant-type cell wall (GO:0009505);; Biological Process: plant-type cell wall organization (GO:0009664);; Molecular Function: heme binding (GO:0020037);; Biological Process: hydrogen peroxide catabolic pro…	K00430|3.8994e-173|cam:101514256|K00430 peroxidase [EC:1.11.1.7] | (RefSeq) peroxidase 12	hypothetical protein TSUD_42710 [Trifolium subterraneum]	9.A.61.3.1	gnl|TC-DB|M4E3U6	41	4e-46	Peroxidase OS=Brassica rapa subsp. pekinensis GN=Bra023449 PE=3 SV=1	EXC	EXC	17.91	CYT	15.94	NUC	11.63	33.18	0.941796	-0.890258	-0.494232	0.289822	-0.912756	-0.881615	-0.865866	-0.808647	-0.946243	-0.923509	-0.920118	-0.9299	10
Glyur000191s00015639	Molecular Function: protein serine/threonine kinase activity (GO:0004674);; Molecular Function: ATP binding (GO:0005524);; Biological Process: protein phosphorylation (GO:0006468);; Cellular Component: integral component of membrane (GO:0016021);;	K04733|0|mtr:MTR_1g098360|K04733 interleukin-1 receptor-associated kinase 4 [EC:2.7.11.1] | (RefSeq) receptor-like kinase	phytosulfokine receptor 2-like protein [Trifolium pratense]	1.A.87.2.6	gnl|TC-DB|O22476	37	1e-48	Protein BRASSINOSTEROID INSENSITIVE 1 OS=Arabidopsis thaliana OX=3702 GN=BRI1 PE=1 SV=1	PLA	PLA	34.2	CHL	11.62	MIT	11.23	35.48	-0.877176	0.885272	0.743974	-0.55782	0.916396	0.905826	0.824704	0.838428	0.91455	0.921602	0.914256	0.932019	10
Glyur000191s00015644	Molecular Function: zinc ion binding (GO:0008270);; Cellular Component: integral component of membrane (GO:0016021);; Molecular Function: protein-cysteine S-palmitoyltransferase activity (GO:0019706);;	K16675|0|mtr:MTR_1g098390|K16675 palmitoyltransferase ZDHHC9/14/18 [EC:2.3.1.225] | (RefSeq) DHHC type zinc finger protein	DHHC type zinc finger protein [Medicago truncatula]	8.A.114.1.5	gnl|TC-DB|Q9Y397	42	2e-49	Palmitoyltransferase ZDHHC9 OS=Homo sapiens OX=9606 GN=ZDHHC9 PE=1 SV=2	CHL	CHL	15	PLA	11.86	CYT	11.14	26.02	-0.845106	0.887798	0.390797	-0.184902	0.912008	0.878381	0.874257	0.830609	0.925648	0.908985	0.909991	0.911828	10
Glyur000192s00009309	Molecular Function: ATP binding (GO:0005524);; Biological Process: protein folding (GO:0006457);; Molecular Function: unfolded protein binding (GO:0051082);;	K03283|0|gmx:100800698|K03283 heat shock 70kDa protein 1/8 | (RefSeq) stromal 70 kDa heat shock-related protein, chloroplastic	Heat shock 70 kDa protein 6 chloroplastic [Zea mays]	3.A.9.1.1	gnl|TC-DB|Q02028	81	4e-76	Stromal 70 kDa heat shock-related protein, chloroplast precursor - Pisum sativum (Garden pea).	CHL	CHL	63.47	MIT	7.007	END	6.639	30.68	0.843016	-0.90261	-0.670609	0.482569	-0.935486	-0.902109	-0.850624	-0.848516	-0.932464	-0.927985	-0.920499	-0.943322	10
Glyur000194s00016348	Molecular Function: structural constituent of ribosome (GO:0003735);; Biological Process: translation (GO:0006412);; Cellular Component: integral component of membrane (GO:0016021);; Biological Process: transmembrane transport (GO:0055085);;	K14684|0|pvu:PHAVU_010G111300g|K14684 solute carrier family 25 (mitochondrial phosphate transporter), member 23/24/25/41 | (RefSeq) hypothetical protein	hypothetical protein TSUD_360550 [Trifolium subterraneum]	2.A.29.23.4	gnl|TC-DB|O04619	80	1e-160	Adenine nucleotide transporter, ADNT1 OS=Arabidopsis thaliana GN=A_IG002N01.16 PE=2 SV=1	CHL	CHL	23.56	PLA	11.99	MIT	9.3	31.44	0.899578	-0.935608	-0.686235	0.467578	-0.954074	-0.960348	-0.887343	-0.903494	-0.951496	-0.967641	-0.963701	-0.968895	10
Glyur000196s00010866	--	--	PREDICTED: LOW QUALITY PROTEIN: ALA-interacting subunit 3 [Prunus mume]	8.A.27.1.4	gnl|TC-DB|Q9LTW0	82	1e-84	Gb|AAD25612.1 - Arabidopsis thaliana (Mouse-ear cress).	CHL	CHL	14.1	PLA	12.22	MIT	11.83	25.83	0.957421	-0.861975	-0.499783	0.278869	-0.869835	-0.89127	-0.840317	-0.812554	-0.900904	-0.905789	-0.907292	-0.894276	10
Glyur000197s00010088	Biological Process: G1/S transition of mitotic cell cycle (GO:0000082);; Molecular Function: GTPase activator activity (GO:0005096);; Cellular Component: nucleus (GO:0005634);; Cellular Component: cytoplasm (GO:0005737);; Cellular Component: centrosome (GO:0005813);; Biological Process: RNA export from nucleus (GO:0006405);; Biological Process: ubiquitin-dependent protein catabolic process (GO:00…	K15306|2.94456e-96|gmx:100781537|K15306 Ran-binding protein 1 | (RefSeq) ran-binding protein 1 homolog b	Ran-binding protein 2, Ran-binding domain protein [Medicago truncatula]	1.I.1.1.3	gnl|TC-DB|P49792	50	5e-25	E3 SUMO-protein ligase RanBP2 OS=Homo sapiens GN=RANBP2 PE=1 SV=2	NUC	NUC	23.88	CYT	19.18	CHL	9.917	41.03	-0.956549	0.903539	0.637867	-0.409998	0.913475	0.955299	0.864564	0.880732	0.922825	0.949863	0.951007	0.936122	10
Glyur000198s00008740	Cellular Component: mitochondrion (GO:0005739);; Cellular Component: chloroplast envelope (GO:0009941);; Molecular Function: phosphoglycerate transmembrane transporter activity (GO:0015120);; Molecular Function: phosphoenolpyruvate:phosphate antiporter activity (GO:0015121);; Biological Process: phosphoglycerate transport (GO:0015713);; Cellular Component: integral component of membrane (GO:00160…	K15283|1.6839e-178|cam:101496806|K15283 solute carrier family 35, member E1 | (RefSeq) triose phosphate/phosphate translocator, non-green plastid, chloroplastic-like	PREDICTED: phosphoenolpyruvate/phosphate translocator 1, chloroplastic-like [Lupinus angustifolius]	2.A.7.9.2	gnl|TC-DB|P52178	75	1e-132	Triose phosphate/phosphate translocator, non-green plastid precursor (CTPT) - Brassica oleracea (Cauliflower).	CHL	CHL	50.53	NUC	8.328	PLA	6.907	34.02	0.9199	-0.930717	-0.579526	0.370447	-0.956547	-0.929947	-0.894934	-0.867378	-0.970674	-0.96049	-0.956398	-0.968245	10
Glyur000199s00018198	Biological Process: activation of MAPKK activity (GO:0000186);; Molecular Function: MAP kinase kinase kinase activity (GO:0004709);; Molecular Function: transmembrane receptor protein tyrosine kinase activity (GO:0004714);; Molecular Function: ATP binding (GO:0005524);; Cellular Component: intracellular (GO:0005622);; Cellular Component: integral component of membrane (GO:0016021);; Biological Pr…	--	PREDICTED: probable inactive receptor kinase At4g23740 [Glycine max]	1.A.87.2.6	gnl|TC-DB|O22476	36	7e-43	Protein BRASSINOSTEROID INSENSITIVE 1 OS=Arabidopsis thaliana OX=3702 GN=BRI1 PE=1 SV=1	PLA	PLA	31.27	MIT	17.97	NUC	9.386	42.69	-0.885284	0.978658	0.529541	-0.27923	0.983162	0.983502	0.954585	0.948441	0.985703	0.996013	0.995087	0.992686	10
Glyur000200s00011150	Molecular Function: magnesium ion transmembrane transporter activity (GO:0015095);; Biological Process: magnesium ion transport (GO:0015693);; Cellular Component: integral component of membrane (GO:0016021);; Biological Process: magnesium ion transmembrane transport (GO:1903830);;	--	PREDICTED: probable magnesium transporter NIPA7 [Cicer arietinum]	2.A.7.25.5	gnl|TC-DB|Q9LIR9	65	1e-114	Gb|AAF34307.1 - Arabidopsis thaliana (Mouse-ear cress).	NUC	NUC	11.99	PLA	11.35	CHL	11.18	23.18	0.899413	-0.951998	-0.599375	0.374732	-0.971039	-0.965828	-0.91534	-0.914348	-0.971811	-0.979342	-0.977288	-0.980302	10
Glyur000200s00011152	Cellular Component: integral component of plasma membrane (GO:0005887);; Molecular Function: ammonium transmembrane transporter activity (GO:0008519);; Biological Process: organic cation transport (GO:0015695);; Biological Process: nitrogen utilization (GO:0019740);; Biological Process: ammonium transmembrane transport (GO:0072488);;	K03320|0|adu:107480162|K03320 ammonium transporter, Amt family | (RefSeq) ammonium transporter 3 member 1-like	ammonium transporter 3 member 1-like [Cajanus cajan]	1.A.11.2.2	gnl|TC-DB|Q9M6N7	61	1e-159	Ammonium transporter - Arabidopsis thaliana (Mouse-ear cress).	PLA	PLA	43.13	NUC	7.741	CYT	7.483	32.87	0.855318	-0.970269	-0.541914	0.313903	-0.987304	-0.95206	-0.9405	-0.918682	-0.989891	-0.982102	-0.977275	-0.992139	10
Glyur000201s00012352	Molecular Function: nucleotide binding (GO:0000166);; Molecular Function: nucleic acid binding (GO:0003676);; Cellular Component: mitochondrial respiratory chain complex I (GO:0005747);; Molecular Function: NADH dehydrogenase (ubiquinone) activity (GO:0008137);; Biological Process: oxidation-reduction process (GO:0055114);;	K03938|4.34881e-49|pvu:PHAVU_001G207200g|K03938 NADH dehydrogenase (ubiquinone) Fe-S protein 5 | (RefSeq) hypothetical protein	NADH dehydrogenase [ubiquinone] iron-sulfur protein 5-B [Cajanus cajan]	3.D.1.6.3	gnl|TC-DB|Q9LZI6	86	5e-40	Putative uncharacterized protein F26K9_220 - Arabidopsis thaliana (Mouse-ear cress).	CHL	CHL	36.83	CYT	14.03	NUC	11.46	39.27	0.891424	-0.903004	-0.443336	0.24274	-0.930349	-0.875217	-0.883059	-0.817447	-0.957403	-0.925037	-0.921098	-0.937782	10
Glyur000201s00012390	Molecular Function: protein serine/threonine kinase activity (GO:0004674);; Molecular Function: ATP binding (GO:0005524);; Biological Process: protein phosphorylation (GO:0006468);; Cellular Component: integral component of membrane (GO:0016021);;	K04733|0|gmx:100781977|K04733 interleukin-1 receptor-associated kinase 4 [EC:2.7.11.1] | (RefSeq) probable receptor-like protein kinase At1g67000	Putative receptor-like protein kinase [Glycine soja]	1.A.87.2.6	gnl|TC-DB|O22476	32	5e-42	Protein BRASSINOSTEROID INSENSITIVE 1 OS=Arabidopsis thaliana OX=3702 GN=BRI1 PE=1 SV=1	PLA	PLA	32.51	MIT	12.6	CYT	9.374	36.13	0.898599	-0.966772	-0.498696	0.26147	-0.9789	-0.958657	-0.944938	-0.916047	-0.990614	-0.985245	-0.983291	-0.987595	10
Glyur000202s00015394	Molecular Function: protein channel activity (GO:0015266);; Cellular Component: integral component of membrane (GO:0016021);; Biological Process: protein localization to organelle (GO:0033365);; Biological Process: protein transmembrane transport (GO:0071806);;	K17790|9.28067e-54|pvu:PHAVU_007G146700g|K17790 mitochondrial import inner membrane translocase subunit TIM22 | (RefSeq) hypothetical protein	hypothetical protein PHAVU_007G146700g [Phaseolus vulgaris]	1.B.30.2.1	gnl|TC-DB|Q9LZH8	50	2e-31	Outer envelope pore protein 16-4, chloroplastic OS=Arabidopsis thaliana GN=OEP164 PE=2 SV=1	CHL	CHL	25.03	PLA	16.67	NUC	14.75	38.21	0.802295	-0.906732	-0.653094	0.411901	-0.906491	-0.972122	-0.864443	-0.939963	-0.876329	-0.935178	-0.938471	-0.91543	10
Glyur000204s00012406	Molecular Function: protein serine/threonine kinase activity (GO:0004674);; Molecular Function: ATP binding (GO:0005524);; Biological Process: protein phosphorylation (GO:0006468);; Cellular Component: integral component of membrane (GO:0016021);;	--	hypothetical protein TSUD_208970 [Trifolium subterraneum]	1.A.87.2.6	gnl|TC-DB|O22476	30	3e-36	Protein BRASSINOSTEROID INSENSITIVE 1 OS=Arabidopsis thaliana OX=3702 GN=BRI1 PE=1 SV=1	PLA	PLA	43.25	MIT	10.38	CHL	9.237	36	-0.806482	0.906584	0.633729	-0.381266	0.897775	0.974261	0.868858	0.944641	0.870884	0.934157	0.938147	0.910256	10
Glyur000205s00012916	Cellular Component: integral component of plasma membrane (GO:0005887);; Biological Process: water transport (GO:0006833);; Cellular Component: plant-type vacuole membrane (GO:0009705);; Biological Process: cellular water homeostasis (GO:0009992);; Molecular Function: water channel activity (GO:0015250);; Molecular Function: glycerol channel activity (GO:0015254);; Biological Process: glycerol tr…	--	hypothetical protein GLYMA_11G097800 [Glycine max]	1.A.8.7.1	gnl|TC-DB|E3UN01	36	3e-44	X intrinsic protein OS=Nicotiana tomentosiformis GN=XIP1-1-beta PE=2 SV=1	CHL	CHL	31.33	MIT	12.58	NUC	10.84	35.68	0.976804	-0.877198	-0.70566	0.502878	-0.898777	-0.923232	-0.826454	-0.832575	-0.914954	-0.930144	-0.927521	-0.925511	10
Glyur000206s00012585	Molecular Function: protein kinase activity (GO:0004672);; Molecular Function: ATP binding (GO:0005524);; Biological Process: protein phosphorylation (GO:0006468);; Cellular Component: integral component of membrane (GO:0016021);;	--	Probably inactive leucine-rich repeat receptor-like protein kinase [Glycine soja]	1.A.87.2.6	gnl|TC-DB|O22476	31	7e-42	Protein BRASSINOSTEROID INSENSITIVE 1 OS=Arabidopsis thaliana OX=3702 GN=BRI1 PE=1 SV=1	PLA	PLA	34.59	MIT	10.81	NUC	8.924	34.6	-0.918993	0.951633	0.552874	-0.326782	0.968214	0.947061	0.921836	0.893278	0.983353	0.976221	0.972542	0.981234	10
Glyur000211s00017630	Molecular Function: ATP binding (GO:0005524);; Cellular Component: integral component of membrane (GO:0016021);; Molecular Function: hydrolase activity (GO:0016787);;	K08900|0|cam:101511087|K08900 mitochondrial chaperone BCS1 | (RefSeq) uncharacterized LOC101511087	PREDICTED: uncharacterized protein LOC101511087 [Cicer arietinum]	3.A.28.1.3	gnl|TC-DB|Q9FLD5	33	6e-60	AAA-ATPase ASD, mitochondrial OS=Arabidopsis thaliana GN=AATP1 PE=1 SV=1	CHL	CHL	11.12	MIT	10.87	PLA	10.72	21.94	-0.9048	0.953208	0.589545	-0.343305	0.958063	0.988746	0.921456	0.940935	0.955471	0.983148	0.984538	0.971326	10
Glyur000212s00017509	Molecular Function: protein kinase activity (GO:0004672);; Molecular Function: ATP binding (GO:0005524);; Biological Process: protein phosphorylation (GO:0006468);; Cellular Component: integral component of membrane (GO:0016021);;	--	leucine-rich repeat receptor-like serine threonine-protein kinase bam1-like protein [Trifolium pratense]	1.A.87.2.6	gnl|TC-DB|O22476	33	1e-126	Protein BRASSINOSTEROID INSENSITIVE 1 OS=Arabidopsis thaliana OX=3702 GN=BRI1 PE=1 SV=1	PLA	PLA	66.9	MIT	5.937	EXC	3.871	28.43	-0.903532	0.968391	0.558588	-0.315349	0.976923	0.981644	0.939926	0.937401	0.980131	0.991999	0.991269	0.987975	10
Glyur000213s00016109	Molecular Function: nucleotide binding (GO:0000166);; Molecular Function: protein kinase activity (GO:0004672);; Cellular Component: membrane (GO:0016020);; Biological Process: phosphorylation (GO:0016310);;	--	Cysteine-rich receptor-like protein kinase 26 [Glycine soja]	1.A.87.2.6	gnl|TC-DB|O22476	48	8e-39	Protein BRASSINOSTEROID INSENSITIVE 1 OS=Arabidopsis thaliana OX=3702 GN=BRI1 PE=1 SV=1	PLA	PLA	34.68	MIT	11.4	NUC	8.298	35.36	0.965623	-0.907077	-0.635856	0.424798	-0.928107	-0.933165	-0.86585	-0.853881	-0.946254	-0.950433	-0.947787	-0.949387	10
Glyur000214s00016035	Molecular Function: transporter activity (GO:0005215);; Cellular Component: integral component of membrane (GO:0016021);; Biological Process: carbohydrate transmembrane transport (GO:0034219);;	K15283|0|gmx:100804205|K15283 solute carrier family 35, member E1 | (RefSeq) glucose-6-phosphate/phosphate translocator 2, chloroplastic-like	PREDICTED: glucose-6-phosphate/phosphate translocator 2, chloroplastic-like [Glycine max]	2.A.7.9.6	gnl|TC-DB|Q94B38	71	1e-161	Glucose-6-phosphate/phosphate translocator 2, chloroplastic OS=Arabidopsis thaliana GN=GPT2 PE=2 SV=2	CHL	CHL	21.59	PLA	13.77	NUC	9.235	32.6	-0.876437	0.975857	0.570299	-0.329668	0.986302	0.980807	0.94481	0.944263	0.984368	0.993972	0.99176	0.994346	10
Glyur000218s00011602	Biological Process: response to light stimulus (GO:0009416);; Cellular Component: photosystem I (GO:0009522);; Cellular Component: photosystem II (GO:0009523);; Cellular Component: chloroplast thylakoid membrane (GO:0009535);; Biological Process: photosynthesis, light harvesting in photosystem I (GO:0009768);; Cellular Component: chloroplast envelope (GO:0009941);; Cellular Component: plastoglobu…	K08913|6.24953e-157|gmx:100815789|K08913 light-harvesting complex II chlorophyll a/b binding protein 2 | (RefSeq) chlorophyll a-b binding protein 215, chloroplastic-like	uncharacterized protein LOC100815789 [Glycine max]	5.B.4.1.1	gnl|TC-DB|Q9SYW8	33	2e-24	Lhca2 protein - Arabidopsis thaliana (Mouse-ear cress).	CHL	CHL	94.28	CYT	0.847	NUC	0.8108	6.244	0.913941	-0.952246	-0.562658	0.338517	-0.969943	-0.946136	-0.920776	-0.893181	-0.983841	-0.976101	-0.971873	-0.982528	10
Glyur000218s00011613	Molecular Function: protein serine/threonine kinase activity (GO:0004674);; Molecular Function: ATP binding (GO:0005524);; Cellular Component: cytosol (GO:0005829);; Biological Process: protein phosphorylation (GO:0006468);; Biological Process: intracellular signal transduction (GO:0035556);;	K08867|0|pvu:PHAVU_008G286300g|K08867 WNK lysine deficient protein kinase [EC:2.7.11.1] | (RefSeq) hypothetical protein	PREDICTED: probable serine/threonine-protein kinase WNK11 [Vigna angularis]	1.I.1.1.3	gnl|TC-DB|Q8TDX7	28	4e-24	Serine/threonine-protein kinase Nek7 OS=Homo sapiens GN=NEK7 PE=1 SV=1	PLA	PLA	20.16	CHL	13.5	CYT	10.79	31.42	0.922294	-0.90996	-0.593632	0.392931	-0.935129	-0.896072	-0.871765	-0.829209	-0.959241	-0.938939	-0.93149	-0.952785	10
Glyur000220s00014781	Molecular Function: structural constituent of ribosome (GO:0003735);; Biological Process: translation (GO:0006412);; Cellular Component: integral component of membrane (GO:0016021);; Biological Process: transmembrane transport (GO:0055085);;	--	PREDICTED: adenine nucleotide transporter BT1, chloroplastic/mitochondrial-like [Cicer arietinum]	2.A.29.11.2	gnl|TC-DB|Q9ZNY4	60	1e-115	Mitochondrial energy transfer protein - Solanum tuberosum (Potato).	NUC	NUC	16.72	CYT	15.22	CHL	13.4	31.46	-0.961944	0.890371	0.655971	-0.44049	0.907425	0.943718	0.847277	0.861915	0.917156	0.940637	0.941369	0.929304	10
Glyur000221s00012489	Molecular Function: catalytic activity (GO:0003824);; Biological Process: metabolic process (GO:0008152);; Cellular Component: membrane (GO:0016020);;	--	PREDICTED: probable acyl-activating enzyme 1, peroxisomal [Cicer arietinum]	4.C.1.1.4	gnl|TC-DB|P69451	26	2e-20	Long-chain-fatty-acid--CoA ligase - Escherichia coli.	CHL	CHL	11.45	NUC	11.23	PLA	9.787	22.62	0.876404	-0.920346	-0.380758	0.161357	-0.93563	-0.878419	-0.911143	-0.834507	-0.967247	-0.932556	-0.928477	-0.944255	10
Glyur000221s00012511	Molecular Function: NAD(P)H dehydrogenase (quinone) activity (GO:0003955);; Cellular Component: chloroplast (GO:0009507);; Biological Process: photosystem II assembly (GO:0010207);; Cellular Component: integral component of membrane (GO:0016021);; Biological Process: oxidation-reduction process (GO:0055114);;	--	hypothetical protein TSUD_235050 [Trifolium subterraneum]	9.B.265.1.6	gnl|TC-DB|WP_017304407.1	32	2e-36	hypothetical protein [Spirulina subsalsa]	CHL	CHL	17.25	PLA	14.91	MIT	11.18	31.4	0.873989	-0.961165	-0.630731	0.393752	-0.971623	-0.983193	-0.921962	-0.942312	-0.963234	-0.984871	-0.982949	-0.981948	10
Glyur000223s00013793	Molecular Function: magnesium ion transmembrane transporter activity (GO:0015095);; Biological Process: magnesium ion transport (GO:0015693);; Cellular Component: integral component of membrane (GO:0016021);; Biological Process: magnesium ion transmembrane transport (GO:1903830);;	--	PREDICTED: probable magnesium transporter NIPA1 [Lupinus angustifolius]	2.A.7.25.5	gnl|TC-DB|Q9LIR9	63	1e-117	Gb|AAF34307.1 - Arabidopsis thaliana (Mouse-ear cress).	PLA	PLA	15.13	MIT	13.87	CYT	11.11	28.63	0.91306	-0.939636	-0.625168	0.398853	-0.951928	-0.946182	-0.900932	-0.891177	-0.962912	-0.966908	-0.961895	-0.97038	10
Glyur000225s00014729	Molecular Function: protein kinase activity (GO:0004672);; Molecular Function: ATP binding (GO:0005524);; Cellular Component: cytosol (GO:0005829);; Cellular Component: plasma membrane (GO:0005886);; Biological Process: protein phosphorylation (GO:0006468);; Cellular Component: integral component of membrane (GO:0016021);;	--	PREDICTED: probable inactive receptor kinase At5g10020 [Cicer arietinum]	1.A.87.2.4	gnl|TC-DB|T1T4Z8	58	1e-100	GHR1 protein OS=Arabidopsis thaliana GN=GHR1 PE=2 SV=1	PLA	PLA	31.38	CHL	9.736	NUC	8.993	32.22	-0.835732	0.984685	0.455828	-0.188021	0.976733	0.980969	0.971863	0.966256	0.975973	0.990282	0.990506	0.983612	10
Glyur000225s00014732	Molecular Function: peroxidase activity (GO:0004601);; Cellular Component: extracellular region (GO:0005576);; Biological Process: response to oxidative stress (GO:0006979);; Molecular Function: heme binding (GO:0020037);; Biological Process: hydrogen peroxide catabolic process (GO:0042744);; Molecular Function: metal ion binding (GO:0046872);; Biological Process: oxidation-reduction process (GO:…	K00430|0|gmx:100803637|K00430 peroxidase [EC:1.11.1.7] | (RefSeq) peroxidase P7-like	hypothetical protein GLYMA_06G145300 [Glycine max]	9.A.61.3.1	gnl|TC-DB|M4E3U6	38	2e-51	Peroxidase OS=Brassica rapa subsp. pekinensis GN=Bra023449 PE=3 SV=1	CHL	CHL	24.61	CYT	14.73	EXC	11.03	35.45	0.892262	-0.921997	-0.482482	0.275947	-0.94588	-0.887229	-0.898013	-0.833984	-0.972617	-0.940179	-0.933786	-0.956267	10
Glyur000227s00015132	Molecular Function: endopeptidase activity (GO:0004175);; Cellular Component: nucleus (GO:0005634);; Biological Process: protein desumoylation (GO:0016926);; Molecular Function: SUMO-specific protease activity (GO:0016929);;	K08592|0|gmx:100805645|K08592 sentrin-specific protease 1 [EC:3.4.22.68] | (RefSeq) ubiquitin-like-specific protease ESD4	PREDICTED: ubiquitin-like-specific protease ESD4 isoform X1 [Glycine max]	1.I.1.1.3	gnl|TC-DB|Q9HC62	36	5e-33	Sentrin-specific protease 2 OS=Homo sapiens GN=SENP2 PE=1 SV=3	NUC	NUC	28.5	CHL	10.28	CYT	8.368	31.72	0.874347	-0.875146	-0.763234	0.579848	-0.906583	-0.902549	-0.811746	-0.832993	-0.90255	-0.913939	-0.906826	-0.922975	10
Glyur000231s00022065	Molecular Function: protein serine/threonine kinase activity (GO:0004674);; Molecular Function: transmembrane receptor protein tyrosine kinase activity (GO:0004714);; Molecular Function: ATP binding (GO:0005524);; Biological Process: response to stress (GO:0006950);; Biological Process: peptidyl-tyrosine phosphorylation (GO:0018108);;	--	probable receptor-like serine/threonine-protein kinase At5g57670 isoform X1 [Cajanus cajan]	1.A.87.2.6	gnl|TC-DB|O22476	38	1e-48	Protein BRASSINOSTEROID INSENSITIVE 1 OS=Arabidopsis thaliana OX=3702 GN=BRI1 PE=1 SV=1	PLA	PLA	27.98	NUC	16.43	CYT	14.72	39.29	0.97436	-0.873987	-0.618635	0.400776	-0.886314	-0.92522	-0.836714	-0.839638	-0.905418	-0.925617	-0.926742	-0.912252	10
Glyur000231s00022067	Molecular Function: protein serine/threonine kinase activity (GO:0004674);; Molecular Function: transmembrane receptor protein tyrosine kinase activity (GO:0004714);; Molecular Function: ATP binding (GO:0005524);; Biological Process: peptidyl-tyrosine phosphorylation (GO:0018108);;	--	PTI1-like tyrosine-protein kinase, partial [Glycine soja]	1.A.87.2.6	gnl|TC-DB|O22476	39	1e-53	Protein BRASSINOSTEROID INSENSITIVE 1 OS=Arabidopsis thaliana OX=3702 GN=BRI1 PE=1 SV=1	PLA	PLA	45.09	CYT	10.36	NUC	9.458	36.19	-0.820952	0.987276	0.416431	-0.170601	0.995606	0.955038	0.975361	0.940255	0.998686	0.987252	0.984996	0.99411	10
Glyur000232s00013766	Cellular Component: integral component of membrane (GO:0016021);;	--	PREDICTED: protein NUCLEAR FUSION DEFECTIVE 4-like [Cicer arietinum]	2.A.1.75.5	gnl|TC-DB|Q8H132	27	4e-48	Major facilitator protein OS=Arabidopsis thaliana GN=At4g19450 PE=2 SV=1	CYT	CYT	10.23	PLA	9.822	CHL	9.731	19.97	-0.828612	0.993072	0.476001	-0.219629	0.995789	0.987145	0.975262	0.971473	0.988759	0.99884	0.998663	0.996731	10
Glyur000234s00015066	Biological Process: protein peptidyl-prolyl isomerization (GO:0000413);; Molecular Function: peptidyl-prolyl cis-trans isomerase activity (GO:0003755);; Molecular Function: FK506 binding (GO:0005528);; Cellular Component: endoplasmic reticulum membrane (GO:0005789);; Cellular Component: chloroplast (GO:0009507);; Cellular Component: thylakoid lumen (GO:0031977);; Biological Process: chaperone-med…	K01802|1.9426e-75|cam:101501200|K01802 peptidylprolyl isomerase [EC:5.2.1.8] | (RefSeq) peptidyl-prolyl cis-trans isomerase FKBP13, chloroplastic	PREDICTED: peptidyl-prolyl cis-trans isomerase FKBP13, chloroplastic [Cicer arietinum]	3.D.1.8.1	gnl|TC-DB|F4JW56	56	2e-23	Putative FKBP-type peptidyl-prolyl cis-trans isomerase 4 OS=Arabidopsis thaliana GN=FKBP16-2 PE=3 SV=1	CHL	CHL	59.53	PLA	11.71	NUC	6.832	37.17	0.840386	-0.982765	-0.478131	0.238928	-0.994076	-0.955176	-0.962478	-0.932001	-0.99814	-0.9877	-0.983803	-0.99655	10
Glyur000234s00015093	Molecular Function: transporter activity (GO:0005215);; Biological Process: oligopeptide transport (GO:0006857);; Cellular Component: integral component of membrane (GO:0016021);;	K14638|0|cam:101496672|K14638 solute carrier family 15 (peptide/histidine transporter), member 3/4 | (RefSeq) protein NRT1/ PTR FAMILY 8.3-like	PREDICTED: protein NRT1/ PTR FAMILY 8.3-like isoform X1 [Cicer arietinum]	2.A.17.3.2	gnl|TC-DB|P46032	68	1e-131	PEPTIDE TRANSPORTER PTR2-B (HISTIDINE TRANSPORTING PROTEIN) - Arabidopsis thaliana (Mouse-ear cress).	PLA	PLA	25.77	VAC	23.5	CHL	7.675	48.15	0.885689	-0.947288	-0.528505	0.313622	-0.971127	-0.930053	-0.917996	-0.881952	-0.982936	-0.966627	-0.962124	-0.977658	10
Glyur000235s00019539	Molecular Function: L-glutamate transmembrane transporter activity (GO:0005313);; Cellular Component: integral component of plasma membrane (GO:0005887);; Molecular Function: L-alanine transmembrane transporter activity (GO:0015180);; Molecular Function: arginine transmembrane transporter activity (GO:0015181);; Molecular Function: gamma-aminobutyric acid transmembrane transporter activity (GO:00…	--	PREDICTED: amino-acid permease BAT1 homolog [Glycine max]	2.A.3.4.7	gnl|TC-DB|Q9KZF1	34	1e-73	Probable amino acid/metabolite permease OS=Streptomyces coelicolor (strain ATCC BAA-471 / A3(2) / M145) GN=SCO7002 PE=4 SV=1	CHL	CHL	20.67	PLA	12.3	MIT	9.382	30.21	0.86829	-0.87777	-0.312878	0.07024	-0.874481	-0.887407	-0.881148	-0.843202	-0.898141	-0.90092	-0.906531	-0.885198	10
Glyur000235s00019549	Molecular Function: protein kinase activity (GO:0004672);; Molecular Function: ATP binding (GO:0005524);; Biological Process: protein phosphorylation (GO:0006468);; Cellular Component: integral component of membrane (GO:0016021);; Molecular Function: 2-alkenal reductase [NAD(P)] activity (GO:0032440);; Biological Process: oxidation-reduction process (GO:0055114);;	--	receptor protein kinase-like protein ZAR1 [Arachis ipaensis]	1.A.87.2.6	gnl|TC-DB|O22476	37	2e-21	Protein BRASSINOSTEROID INSENSITIVE 1 OS=Arabidopsis thaliana OX=3702 GN=BRI1 PE=1 SV=1	PLA	PLA	37.2	MIT	9.598	CHL	9.05	33.88	-0.912268	0.964329	0.532369	-0.290919	0.97301	0.968469	0.939265	0.922067	0.98349	0.9871	0.98567	0.985379	10
Glyur000235s00019565	Molecular Function: nucleotide binding (GO:0000166);; Molecular Function: protein serine/threonine kinase activity (GO:0004674);; Cellular Component: plasma membrane (GO:0005886);; Biological Process: protein phosphorylation (GO:0006468);; Biological Process: cell surface receptor signaling pathway (GO:0007166);;	K04733|0|gmx:100791822|K04733 interleukin-1 receptor-associated kinase 4 [EC:2.7.11.1] | (RefSeq) probable serine/threonine-protein kinase At1g18390	Putative serine/threonine-protein kinase [Glycine soja]	1.A.87.2.6	gnl|TC-DB|O22476	41	3e-41	Protein BRASSINOSTEROID INSENSITIVE 1 OS=Arabidopsis thaliana OX=3702 GN=BRI1 PE=1 SV=1	PLA	PLA	36.05	MIT	12.95	END	6.356	37.68	0.87927	-0.976345	-0.499089	0.259674	-0.987617	-0.961897	-0.954306	-0.926686	-0.99593	-0.989865	-0.987081	-0.994434	10
Glyur000236s00014221	Molecular Function: protein serine/threonine kinase activity (GO:0004674);; Molecular Function: ATP binding (GO:0005524);; Biological Process: protein phosphorylation (GO:0006468);;	K04733|0|cam:101503747|K04733 interleukin-1 receptor-associated kinase 4 [EC:2.7.11.1] | (RefSeq) serine/threonine-protein kinase-like protein At1g28390	serine/threonine-protein kinase protein [Trifolium pratense]	1.A.87.2.6	gnl|TC-DB|O22476	30	7e-30	Protein BRASSINOSTEROID INSENSITIVE 1 OS=Arabidopsis thaliana OX=3702 GN=BRI1 PE=1 SV=1	PLA	PLA	30.88	MIT	10.88	CHL	9.932	33.41	-0.889153	0.967529	0.587108	-0.345481	0.977048	0.987142	0.934802	0.9451	0.973358	0.991379	0.990751	0.9867	10
Glyur000236s00014232	--	--	PREDICTED: pollen-specific leucine-rich repeat extensin-like protein 3 [Cicer arietinum]	3.A.20.1.2	gnl|TC-DB|Q9LJ64	64	1e-139	Pollen-specific leucine-rich repeat extensin-like protein 1 OS=Arabidopsis thaliana GN=PEX1 PE=2 SV=1	NUC	NUC	18.22	PLA	16.72	CHL	16.22	34.42	0.969776	-0.875331	-0.642346	0.421684	-0.885753	-0.933672	-0.835373	-0.849472	-0.900556	-0.927712	-0.929114	-0.912264	10
Glyur000236s00014234	Molecular Function: serine-type endopeptidase activity (GO:0004252);; Molecular Function: transporter activity (GO:0005215);; Biological Process: signal peptide processing (GO:0006465);; Biological Process: protein processing involved in protein targeting to mitochondrion (GO:0006627);; Cellular Component: chloroplast thylakoid membrane (GO:0009535);; Biological Process: thylakoid membrane organi…	K03100|0|cam:101499596|K03100 signal peptidase I [EC:3.4.21.89] | (RefSeq) thylakoidal processing peptidase 1, chloroplastic	PREDICTED: thylakoidal processing peptidase 1, chloroplastic [Cicer arietinum]	2.A.17.3.16	gnl|TC-DB|Q8H157	50	5e-73	Nitrate transporter 1.2 OS=Arabidopsis thaliana GN=NRT1.2 PE=1 SV=1	CHL	CHL	12.69	PLA	11.05	NUC	10.29	23.34	0.9747	-0.846741	-0.560081	0.349413	-0.859825	-0.890053	-0.816237	-0.800052	-0.88877	-0.898968	-0.900378	-0.886565	10
Glyur000237s00014403	Molecular Function: structural constituent of ribosome (GO:0003735);; Biological Process: translation (GO:0006412);; Cellular Component: integral component of membrane (GO:0016021);; Biological Process: transmembrane transport (GO:0055085);;	K15115|0|mtr:MTR_7g109135|K15115 solute carrier family 25 (mitochondrial folate transporter), member 32 | (RefSeq) substrate carrier family protein	substrate carrier family protein [Medicago truncatula]	2.A.29.10.11	gnl|TC-DB|O22261	70	1e-122	AT2G47490 protein OS=Arabidopsis thaliana GN=AT2G47490 PE=2 SV=2	NUC	NUC	14.24	CHL	12.72	MIT	11.24	26.55	0.901478	-0.960882	-0.608095	0.366195	-0.968811	-0.986567	-0.925958	-0.940013	-0.966709	-0.988125	-0.987439	-0.981748	10
Glyur000239s00017874	Molecular Function: calcium ion binding (GO:0005509);; Molecular Function: 2-alkenal reductase [NAD(P)] activity (GO:0032440);; Biological Process: oxidation-reduction process (GO:0055114);;	K13448|7.02549e-103|mtr:MTR_8g069915|K13448 calcium-binding protein CML | (RefSeq) EF hand calcium-binding family protein	EF hand calcium-binding family protein [Medicago truncatula]	8.A.82.1.1	gnl|TC-DB|P62158	38	2e-25	Calmodulin OS=Homo sapiens GN=CALM1 PE=1 SV=2	VAC	VAC	26.44	CHL	19.59	MIT	16.71	42.88	0.848341	-0.984603	-0.408736	0.154442	-0.987279	-0.962688	-0.975714	-0.942395	-0.994904	-0.989356	-0.988704	-0.990134	10
Glyur000239s00017904	Cellular Component: plasma membrane (GO:0005886);; Biological Process: nitrate transport (GO:0015706);; Cellular Component: integral component of membrane (GO:0016021);; Biological Process: transmembrane transport (GO:0055085);;	K02575|0|gmx:100803196|K02575 MFS transporter, NNP family, nitrate/nitrite transporter | (RefSeq) high affinity nitrate transporter 2.5-like	PREDICTED: high affinity nitrate transporter 2.5-like [Glycine max]	2.A.1.8.12	gnl|TC-DB|O82811	43	1e-122	High-affinity nitrate transporter ACH1 - Arabidopsis thaliana (Mouse-ear cress).	PLA	PLA	16.7	VAC	13.27	MIT	10.79	28.94	0.834447	-0.989215	-0.500283	0.25341	-0.997264	-0.977684	-0.966986	-0.957443	-0.992409	-0.996043	-0.994097	-0.998779	10
Glyur000243s00013112	Cellular Component: endoplasmic reticulum membrane (GO:0005789);; Cellular Component: plasma membrane (GO:0005886);; Biological Process: pollen development (GO:0009555);; Molecular Function: auxin:proton symporter activity (GO:0009672);; Biological Process: auxin polar transport (GO:0009926);; Biological Process: auxin homeostasis (GO:0010252);; Biological Process: auxin efflux (GO:0010315);; Mol…	K13947|0|cam:101504769|K13947 auxin efflux carrier family | (RefSeq) putative auxin efflux carrier component 8	PREDICTED: putative auxin efflux carrier component 8 [Cicer arietinum]	2.A.69.1.6	gnl|TC-DB|Q9FFD0	68	1e-135	Putative auxin efflux carrier component 8 OS=Arabidopsis thaliana GN=PIN8 PE=2 SV=2	CHL	CHL	15	PLA	13.42	CYT	10.27	27.97	0.92975	-0.932761	-0.66316	0.44615	-0.952186	-0.95188	-0.887923	-0.88721	-0.959836	-0.967456	-0.963258	-0.969811	10
Glyur000243s00013117	Cellular Component: integral component of membrane (GO:0016021);; Molecular Function: kinase activity (GO:0016301);; Biological Process: phosphorylation (GO:0016310);; Molecular Function: receptor serine/threonine kinase binding (GO:0033612);; Biological Process: meristem development (GO:0048507);;	--	leucine-rich repeat receptor-like protein [Lotus japonicus]	1.A.87.2.4	gnl|TC-DB|T1T4Z8	30	8e-59	GHR1 protein OS=Arabidopsis thaliana GN=GHR1 PE=2 SV=1	PLA	PLA	48.7	MIT	6.759	NUC	6.703	32.2	-0.887422	0.884285	0.384425	-0.173559	0.904117	0.876082	0.873515	0.818755	0.92937	0.910281	0.911225	0.910896	10
Glyur000244s00014799	Molecular Function: zinc ion transmembrane transporter activity (GO:0005385);; Cellular Component: Golgi apparatus (GO:0005794);; Biological Process: response to zinc ion (GO:0010043);; Cellular Component: integral component of membrane (GO:0016021);; Biological Process: regulation of sequestering of zinc ion (GO:0061088);; Biological Process: zinc II ion transmembrane transport (GO:0071577);;	K14692|0|cam:101510348|K14692 solute carrier family 30 (zinc transporter), member 5/7 | (RefSeq) metal tolerance protein C2	PREDICTED: metal tolerance protein C2 [Cicer arietinum]	2.A.4.4.6	gnl|TC-DB|Q6ICY4	66	1e-129	Metal tolerance protein C2 OS=Arabidopsis thaliana GN=MTPC2 PE=1 SV=1	CHL	CHL	16.07	NUC	15.16	PLA	11.44	30.95	0.960349	-0.870372	-0.637147	0.412441	-0.877505	-0.935935	-0.831576	-0.85416	-0.889182	-0.923065	-0.925691	-0.90386	10
Glyur000248s00011302	Cellular Component: intracellular (GO:0005622);; Biological Process: vacuolar transport (GO:0007034);;	K12192|1.31066e-112|aip:107625016|K12192 charged multivesicular body protein 2B | (RefSeq) vacuolar protein sorting-associated protein 2 homolog 3-like	vacuolar protein sorting-associated protein 2 homolog 3 [Arachis ipaensis]	3.A.31.1.1	gnl|TC-DB|P36108	32	4e-22	DOA4-independent degradation protein 4 OS=Saccharomyces cerevisiae (strain ATCC 204508 / S288c) OX=559292 GN=DID4 PE=1 SV=2	CHL	CHL	42.47	NUC	11.87	CYT	9.475	37.71	0.969897	-0.859008	-0.733246	0.548116	-0.889787	-0.902228	-0.801931	-0.805586	-0.905401	-0.914362	-0.910244	-0.915095	10
Glyur000250s00014120	Molecular Function: transporter activity (GO:0005215);; Cellular Component: plasma membrane (GO:0005886);; Biological Process: oligopeptide transport (GO:0006857);; Cellular Component: integral component of membrane (GO:0016021);;	--	PREDICTED: protein NRT1/ PTR FAMILY 4.3-like [Glycine max]	2.A.17.3.18	gnl|TC-DB|Q9SZY4	39	1e-105	Nitrate transporter 1.4 OS=Arabidopsis thaliana GN=NRT1.4 PE=1 SV=1	PLA	PLA	17.08	CHL	16.46	NUC	8.932	33.33	-0.938399	0.928429	0.673139	-0.45127	0.944695	0.9616	0.883291	0.894298	0.950015	0.967312	0.964862	0.963868	10
Glyur000251s00019375	Biological Process: transport (GO:0006810);; Cellular Component: integral component of membrane (GO:0016021);; Molecular Function: methylisocitrate lyase activity (GO:0046421);;	K15287|9.75326e-178|gmx:100817482|K15287 solute carrier family 35, member F1/2 | (RefSeq) solute carrier family 35 member F1-like	unknown [Lotus japonicus]	2.A.7.24.12	gnl|TC-DB|Q948Q9	63	1e-109	Anthocyanin-related membrane protein 1 OS=Arabidopsis thaliana GN=Anm1 PE=2 SV=1	NUC	NUC	12.45	CYT	10.94	CHL	10.46	23.03	-0.857903	0.956929	0.445065	-0.214733	0.973627	0.942924	0.939844	0.908069	0.980041	0.970617	0.969921	0.974351	10
Glyur000257s00022036	Cellular Component: integral component of plasma membrane (GO:0005887);; Molecular Function: L-amino acid transmembrane transporter activity (GO:0015179);; Molecular Function: antiporter activity (GO:0015297);; Biological Process: L-alpha-amino acid transmembrane transport (GO:1902475);;	K13863|2.1314e-179|aip:107613039|K13863 solute carrier family 7 (cationic amino acid transporter), member 1 | (RefSeq) cationic amino acid transporter 2, vacuolar-like	LOW QUALITY PROTEIN: cationic amino acid transporter 2, vacuolar-like [Arachis ipaensis]	2.A.3.3.13	gnl|TC-DB|Q9ASS7	58	1e-109	Cationic amino acid transporter 2, vacuolar OS=Arabidopsis thaliana GN=CAT2 PE=1 SV=1	CHL	CHL	17.35	PLA	13.75	MIT	10.86	29.98	0.952734	-0.917868	-0.618497	0.405353	-0.937663	-0.928723	-0.878913	-0.856358	-0.958007	-0.954636	-0.95028	-0.958215	10
Glyur000261s00014345	Molecular Function: ATP-dependent peptidase activity (GO:0004176);; Molecular Function: metalloendopeptidase activity (GO:0004222);; Molecular Function: ATP binding (GO:0005524);; Cellular Component: mitochondrion (GO:0005739);; Biological Process: proteolysis (GO:0006508);; Molecular Function: zinc ion binding (GO:0008270);; Cellular Component: chloroplast thylakoid membrane (GO:0009535);; Cellu…	K03798|0|cam:101512859|K03798 cell division protease FtsH [EC:3.4.24.-] | (RefSeq) ATP-dependent zinc metalloprotease FTSH 2, chloroplastic	ATP-dependent zinc metalloprotease FTSH 2, chloroplastic isoform X1 [Cajanus cajan]	9.B.307.1.1	gnl|TC-DB|O67077	43	1e-122	ATP-dependent zinc metalloprotease FtsH OS=Aquifex aeolicus (strain VF5) OX=224324 GN=ftsH PE=1 SV=1	CHL	CHL	67.92	MIT	9.424	PLA	4.234	32.1	0.855152	-0.965887	-0.579664	0.353465	-0.983274	-0.955961	-0.931065	-0.920479	-0.982125	-0.980418	-0.975482	-0.989301	10
Glyur000261s00014367	Cellular Component: integral component of membrane (GO:0016021);;	--	PREDICTED: uncharacterized protein At2g34460, chloroplastic [Cicer arietinum]	3.A.9.1.1	gnl|TC-DB|Q8SKU2	35	7e-28	Tic62 protein precursor - Pisum sativum (Garden pea).	CHL	CHL	39.18	NUC	8.629	CYT	7.715	33.2	0.825841	-0.91569	-0.696087	0.492461	-0.939296	-0.928348	-0.862472	-0.884255	-0.926546	-0.939025	-0.932775	-0.94791	10
Glyur000263s00013556	Molecular Function: ATP binding (GO:0005524);; Cellular Component: plasma membrane (GO:0005886);; Cellular Component: integral component of membrane (GO:0016021);; Molecular Function: ATPase activity, coupled to transmembrane movement of substances (GO:0042626);; Biological Process: transmembrane transport (GO:0055085);;	--	PREDICTED: ABC transporter G family member 7-like [Glycine max]	3.A.1.204.1	gnl|TC-DB|P10090	31	1e-76	White protein - Drosophila melanogaster (Fruit fly).	PLA	PLA	14.42	CHL	13.6	NUC	12.3	27.79	0.927027	-0.951041	-0.575651	0.346798	-0.966637	-0.960502	-0.918858	-0.903902	-0.977583	-0.979917	-0.977686	-0.980275	10
Glyur000265s00020626	Cellular Component: integral component of membrane (GO:0016021);; Molecular Function: kinase activity (GO:0016301);; Biological Process: phosphorylation (GO:0016310);;	--	LRR receptor-like kinase [Medicago truncatula]	1.A.87.2.6	gnl|TC-DB|O22476	28	3e-35	Protein BRASSINOSTEROID INSENSITIVE 1 OS=Arabidopsis thaliana OX=3702 GN=BRI1 PE=1 SV=1	PLA	PLA	30.31	CHL	10.95	NUC	9.143	33.27	-0.898326	0.900193	0.699718	-0.465015	0.903391	0.969465	0.853259	0.909444	0.893038	0.942913	0.944592	0.924219	10
Glyur000266s00012634	Cellular Component: mitochondrion (GO:0005739);; Biological Process: proteolysis (GO:0006508);; Molecular Function: serine-type peptidase activity (GO:0008236);; Cellular Component: thylakoid lumen (GO:0031977);;	K03797|0|mtr:MTR_1g073130|K03797 carboxyl-terminal processing protease [EC:3.4.21.102] | (RefSeq) carboxy-terminal processing peptidase-like protein	carboxy-terminal processing peptidase-like protein [Medicago truncatula]	9.B.174.1.1	gnl|TC-DB|O35002	28	7e-31	Carboxy-terminal processing protease CtpB OS=Bacillus subtilis (strain 168) GN=ctpB PE=1 SV=1	NUC	NUC	13.82	CHL	12.87	MIT	9.887	26.44	0.882703	-0.946947	-0.584092	0.367217	-0.970255	-0.950617	-0.910675	-0.901385	-0.971395	-0.971155	-0.968108	-0.976696	10
Glyur000267s00016668	Molecular Function: protein kinase activity (GO:0004672);; Molecular Function: ATP binding (GO:0005524);; Cellular Component: plasma membrane (GO:0005886);; Biological Process: protein phosphorylation (GO:0006468);; Cellular Component: integral component of membrane (GO:0016021);;	--	probable inactive receptor kinase At2g26730 [Vigna radiata var. radiata]	1.A.87.2.4	gnl|TC-DB|T1T4Z8	38	2e-40	GHR1 protein OS=Arabidopsis thaliana GN=GHR1 PE=2 SV=1	PLA	PLA	38.58	MIT	17.24	CHL	7.886	43.91	-0.815303	0.854413	0.65004	-0.405873	0.843998	0.947461	0.81418	0.90419	0.818551	0.893922	0.900325	0.861583	10
Glyur000267s00016672	Cellular Component: integral component of plasma membrane (GO:0005887);; Biological Process: plasma membrane pyruvate transport (GO:0006849);; Cellular Component: chloroplast thylakoid (GO:0009534);; Cellular Component: chloroplast envelope (GO:0009941);; Molecular Function: pyruvate transmembrane transporter activity (GO:0050833);;	K03453|0|cam:101501005|K03453 bile acid:Na+ symporter, BASS family | (RefSeq) sodium/pyruvate cotransporter BASS2, chloroplastic	PREDICTED: sodium/pyruvate cotransporter BASS2, chloroplastic [Cicer arietinum]	2.A.28.2.3	gnl|TC-DB|Q1EBV7	68	1e-151	At2g26900 OS=Arabidopsis thaliana GN=At2g26900 PE=2 SV=1	CHL	CHL	12.7	PLA	12.34	CYT	10.57	24.95	0.929602	-0.941335	-0.525576	0.297839	-0.957057	-0.947081	-0.915507	-0.888971	-0.973212	-0.970275	-0.969101	-0.969804	10
Glyur000268s00013357	Biological Process: MAPK cascade (GO:0000165);; Molecular Function: MAP kinase activity (GO:0004707);; Molecular Function: ATP binding (GO:0005524);; Cellular Component: intracellular (GO:0005622);; Biological Process: lateral root formation (GO:0010311);;	K04371|0|cam:101496681|K04371 mitogen-activated protein kinase 1/3 [EC:2.7.11.24] | (RefSeq) mitogen-activated protein kinase homolog NTF6	PREDICTED: mitogen-activated protein kinase homolog NTF6 [Cicer arietinum]	1.I.1.1.3	gnl|TC-DB|P06493	34	2e-47	Cyclin-dependent kinase 1 OS=Homo sapiens GN=CDK1 PE=1 SV=3	NUC	NUC	42.31	CYT	11.71	PLA	10.9	37.49	0.952025	-0.877284	-0.727137	0.513999	-0.89264	-0.945175	-0.8248	-0.861796	-0.895231	-0.931197	-0.931356	-0.91767	10
Glyur000268s00013361	Molecular Function: protein serine/threonine kinase activity (GO:0004674);; Molecular Function: ATP binding (GO:0005524);; Biological Process: protein phosphorylation (GO:0006468);;	--	PREDICTED: probable serine/threonine-protein kinase RLCKVII [Glycine max]	1.A.87.2.6	gnl|TC-DB|O22476	41	3e-52	Protein BRASSINOSTEROID INSENSITIVE 1 OS=Arabidopsis thaliana OX=3702 GN=BRI1 PE=1 SV=1	PLA	PLA	48.9	MIT	10.24	NUC	6.722	36.28	0.929821	-0.924558	-0.541782	0.303291	-0.93174	-0.961867	-0.898538	-0.901913	-0.940146	-0.960916	-0.963771	-0.947047	10
Glyur000268s00013364	Molecular Function: phosphorelay sensor kinase activity (GO:0000155);; Biological Process: phosphorelay signal transduction system (GO:0000160);; Molecular Function: protein serine/threonine kinase activity (GO:0004674);; Molecular Function: protein binding (GO:0005515);; Molecular Function: ATP binding (GO:0005524);; Cellular Component: nucleus (GO:0005634);; Cellular Component: cytoplasm (GO:00…	K20715|0|vra:106755758|K20715 phototropin [EC:2.7.11.1] | (RefSeq) phototropin-1-like	PREDICTED: phototropin-1-like isoform X1 [Vigna angularis]	9.B.106.3.1	gnl|TC-DB|M5BEH1	28	2e-28	Salt overly sensitive 2 OS=Arabidopsis thaliana GN=sos2 PE=4 SV=1	PLA/CYT	PLA	40.1	CYT	29.06	NUC	6.06	61.52	0.920619	-0.951049	-0.50915	0.276785	-0.964059	-0.947244	-0.927853	-0.895166	-0.981573	-0.975013	-0.972961	-0.976597	10
Glyur000269s00013889	Molecular Function: protein serine/threonine kinase activity (GO:0004674);; Molecular Function: ATP binding (GO:0005524);; Biological Process: protein phosphorylation (GO:0006468);;	K08819|0|cam:101499542|K08819 cyclin-dependent kinase 12/13 [EC:2.7.11.22 2.7.11.23] | (RefSeq) probable serine/threonine-protein kinase At1g09600	PREDICTED: probable serine/threonine-protein kinase At1g09600 [Cicer arietinum]	1.I.1.1.3	gnl|TC-DB|P06493	39	2e-33	Cyclin-dependent kinase 1 OS=Homo sapiens GN=CDK1 PE=1 SV=3	NUC	NUC	22	PLA	14.44	CYT	12.98	33.69	0.85051	-0.910763	-0.481854	0.216455	-0.896383	-0.966108	-0.895341	-0.93204	-0.889667	-0.938132	-0.945455	-0.909513	10
Glyur000270s00013286	Cellular Component: integral component of membrane (GO:0016021);; Biological Process: transmembrane transport (GO:0055085);;	--	PREDICTED: probable sphingolipid transporter spinster homolog 2 [Glycine max]	2.A.1.49.3	gnl|TC-DB|F4IKF6	56	1e-136	Probable sphingolipid transporter spinster homolog 3 OS=Arabidopsis thaliana GN=At2g22730 PE=3 SV=1	CHL	CHL	13.21	MIT	12.52	NUC	12	25.56	0.847154	-0.939944	-0.657428	0.439813	-0.957118	-0.941444	-0.894202	-0.900707	-0.952431	-0.959242	-0.952697	-0.968138	10
Glyur000270s00013306	Cellular Component: extracellular region (GO:0005576);;	--	pathogenesis-related protein 1-like protein precursor [Glycine max]	8.B.9.1.5	gnl|TC-DB|P11670	58	1e-52	Basic form of pathogenesis-related protein 1 OS=Nicotiana tabacum PE=3 SV=1	EXC	EXC	21.08	VAC	19.15	NUC	16.23	39.45	-0.9173	0.878128	0.736746	-0.517969	0.889557	0.95415	0.824521	0.880636	0.88146	0.928894	0.930099	0.911914	10
Glyur000273s00014643	Cellular Component: exocyst (GO:0000145);; Biological Process: exocytosis (GO:0006887);;	--	exocyst complex component EXO70B1-like [Cajanus cajan]	1.F.2.1.3	gnl|TC-DB|Q9LZD3	30	2e-69	Exocyst complex component EXO70A1 OS=Arabidopsis thaliana GN=EXO70A1 PE=1 SV=1	NUC	NUC	17.99	PLA	10.55	MIT	9.132	26.41	-0.907433	0.950118	0.488489	-0.261277	0.965981	0.933904	0.928482	0.884784	0.985434	0.970106	0.966888	0.976386	10
Glyur000273s00014648	Molecular Function: protein serine/threonine kinase activity (GO:0004674);; Molecular Function: ATP binding (GO:0005524);; Biological Process: protein phosphorylation (GO:0006468);; Cellular Component: integral component of membrane (GO:0016021);;	--	PREDICTED: receptor-like protein kinase HERK 1 isoform X1 [Lupinus angustifolius]	1.A.87.2.6	gnl|TC-DB|O22476	37	6e-50	Protein BRASSINOSTEROID INSENSITIVE 1 OS=Arabidopsis thaliana OX=3702 GN=BRI1 PE=1 SV=1	PLA	PLA	60.22	MIT	7.19	CHL	5.322	31.66	-0.807969	0.94466	0.330398	-0.104178	0.957697	0.880743	0.941176	0.861788	0.979925	0.94017	0.935043	0.957387	10
Glyur000273s00014663	Molecular Function: protein serine/threonine kinase activity (GO:0004674);; Molecular Function: ATP binding (GO:0005524);; Biological Process: protein phosphorylation (GO:0006468);;	K04733|1.66564e-149|aip:107613889|K04733 interleukin-1 receptor-associated kinase 4 [EC:2.7.11.1] | (RefSeq) serine/threonine-protein kinase CDL1	Serine/threonine protein kinase [Trema orientalis]	1.A.87.2.1	gnl|TC-DB|K7UE65	36	5e-30	Uncharacterized protein OS=Zea mays GN=ZEAMMB73_507020 PE=3 SV=1	PLA	PLA	48.85	MIT	9.418	END	6.747	35.29	-0.812644	0.935107	0.624478	-0.40285	0.946549	0.923965	0.893787	0.894333	0.942739	0.94628	0.938599	0.957352	10
Glyur000274s00012535	Molecular Function: aspartic-type endopeptidase activity (GO:0004190);; Biological Process: proteolysis (GO:0006508);; Cellular Component: integral component of membrane (GO:0016021);; Biological Process: protein catabolic process (GO:0030163);;	--	aspartic proteinase-like protein 2 isoform X1 [Cajanus cajan]	0	gnl|TC-DB|XP_018510600.1	33	1e-31	|8.A.32.1.5 PREDICTED: protein ASPARTIC PROTEASE IN GUARD CELL 2-like isoform X1 [Brassica rapa]	CHL	CHL	23.86	PLA	15.01	CYT	11.29	35.44	-0.927066	0.951082	0.576225	-0.343032	0.96253	0.958506	0.919692	0.903594	0.975666	0.978614	0.975804	0.978701	10
Glyur000274s00012554	Biological Process: cell death (GO:0008219);; Cellular Component: chloroplast thylakoid (GO:0009534);; Biological Process: defense response to bacterium, incompatible interaction (GO:0009816);; Biological Process: flower development (GO:0009908);; Cellular Component: chloroplast envelope (GO:0009941);; Biological Process: fruit development (GO:0010154);; Molecular Function: chlorophyllide a oxyge…	K13071|0|cam:101513298|K13071 pheophorbide a oxygenase [EC:1.14.15.17] | (RefSeq) pheophorbide a oxygenase, chloroplastic	PREDICTED: pheophorbide a oxygenase, chloroplastic [Cicer arietinum]	3.A.9.1.1	gnl|TC-DB|O49931	28	9e-49	Rieske iron-sulfur protein Tic55 precursor - Pisum sativum (Garden pea).	NUC	NUC	13.73	PLA	9.759	CYT	9.576	22.56	0.934817	-0.945909	-0.578976	0.349036	-0.960349	-0.961709	-0.913703	-0.902218	-0.971704	-0.977507	-0.976028	-0.975298	10
Glyur000275s00017038	--	--	PREDICTED: PLASMODESMATA CALLOSE-BINDING PROTEIN 3 isoform X1 [Glycine max]	1.I.2.1.1	gnl|TC-DB|Q9FZ86	73	5e-34	At1g18650 OS=Arabidopsis thaliana GN=F25I16.1 PE=2 SV=1	CHL	CHL	26.7	NUC	14.45	MIT	12.8	36.11	-0.944811	0.922503	0.638796	-0.428425	0.945307	0.935636	0.880167	0.864529	0.960481	0.959163	0.954716	0.963627	10
Glyur000275s00017043	Molecular Function: structural constituent of ribosome (GO:0003735);; Biological Process: translation (GO:0006412);; Cellular Component: integral component of membrane (GO:0016021);; Biological Process: transmembrane transport (GO:0055085);;	--	PREDICTED: mitochondrial substrate carrier family protein E-like [Cicer arietinum]	2.A.29.18.6	gnl|TC-DB|Q03829	31	4e-33	Uncharacterized mitochondrial carrier YMR166C OS=Saccharomyces cerevisiae (strain ATCC 204508 / S288c) OX=559292 GN=YMR166C PE=1 SV=1	CHL	CHL	24.17	PLA	11.72	NUC	9.494	31.42	0.870427	-0.940726	-0.455831	0.190253	-0.927912	-0.957497	-0.929031	-0.926121	-0.93658	-0.95865	-0.96097	-0.943374	10
Glyur000275s00017047	Cellular Component: exocyst (GO:0000145);; Cellular Component: cytosol (GO:0005829);; Biological Process: exocytosis (GO:0006887);; Cellular Component: extracellular exosome (GO:0070062);;	K07195|0|gmx:100791622|K07195 exocyst complex component 7 | (RefSeq) exocyst complex component EXO70A1-like	exocyst complex component EXO70B1-like [Cajanus cajan]	1.F.2.1.3	gnl|TC-DB|Q9LZD3	30	5e-73	Exocyst complex component EXO70A1 OS=Arabidopsis thaliana GN=EXO70A1 PE=1 SV=1	NUC	NUC	14.93	CHL	10.47	CYT	10.09	24.27	-0.862341	0.908753	0.532296	-0.342481	0.941131	0.871326	0.875207	0.8187	0.960605	0.926108	0.917589	0.948513	10
Glyur000281s00018231	Molecular Function: protein kinase activity (GO:0004672);; Cellular Component: membrane (GO:0016020);; Biological Process: phosphorylation (GO:0016310);;	K04733|0|mtr:MTR_1g021642|K04733 interleukin-1 receptor-associated kinase 4 [EC:2.7.11.1] | (RefSeq) cysteine-rich receptor-kinase-like protein	cysteine-rich receptor-kinase-like protein [Medicago truncatula]	1.A.87.2.1	gnl|TC-DB|K7UE65	37	1e-48	Uncharacterized protein OS=Zea mays GN=ZEAMMB73_507020 PE=3 SV=1	PLA	PLA	34.56	MIT	11.76	CHL	9.713	35.76	0.977089	-0.86415	-0.651748	0.461116	-0.893144	-0.897174	-0.81839	-0.802546	-0.916318	-0.916525	-0.913788	-0.916517	10
Glyur000281s00018249	Molecular Function: nucleotide binding (GO:0000166);; Molecular Function: signal transducer, downstream of receptor, with serine/threonine kinase activity (GO:0004702);; Cellular Component: cytoplasm (GO:0005737);; Biological Process: protein phosphorylation (GO:0006468);;	K04421|0|gmx:100819530|K04421 mitogen-activated protein kinase kinase kinase 3 [EC:2.7.11.25] | (RefSeq) mitogen-activated protein kinase kinase kinase YODA-like	PREDICTED: MAP kinase kinase kinase mkh1-like isoform X1 [Glycine max]	1.I.1.1.3	gnl|TC-DB|Q8TDX7	32	1e-29	Serine/threonine-protein kinase Nek7 OS=Homo sapiens GN=NEK7 PE=1 SV=1	NUC	NUC	16.39	CHL	14.94	CYT	11.89	30.88	0.90587	-0.941756	-0.452068	0.223277	-0.95498	-0.921073	-0.925189	-0.872589	-0.979301	-0.960513	-0.957609	-0.966218	10
Glyur000283s00016960	Cellular Component: plasma membrane (GO:0005886);; Biological Process: transport (GO:0006810);; Molecular Function: transmembrane transporter activity (GO:0022857);;	--	unknown [Lotus japonicus]	2.A.7.4.2	gnl|TC-DB|Q4PT23	31	8e-43	Nodulin MtN21 family protein - Arabidopsis thaliana (Mouse-ear cress).	CHL	CHL	16.64	NUC	13	MIT	12.02	28.56	0.911113	-0.932973	-0.598693	0.350704	-0.933489	-0.982333	-0.900818	-0.929717	-0.931575	-0.96807	-0.970779	-0.950558	10
Glyur000290s00015796	Cellular Component: photosystem I reaction center (GO:0009538);; Biological Process: photosynthesis (GO:0015979);; Cellular Component: integral component of membrane (GO:0016021);;	K02694|9.71843e-115|cam:101506661|K02694 photosystem I subunit III | (RefSeq) photosystem I reaction center subunit III, chloroplastic	PREDICTED: photosystem I reaction center subunit III, chloroplastic [Cicer arietinum]	5.B.4.1.1	gnl|TC-DB|Q9SHE8	87	3e-78	5.B.4.1.1 Photosystem I reaction center subunit III, chloroplastic	CHL	CHL	85.74	NUC	4.032	PLA	2.841	16.42	0.868387	-0.974099	-0.505392	0.271416	-0.98801	-0.952892	-0.950214	-0.919092	-0.996076	-0.985526	-0.98146	-0.993888	10
Glyur000290s00015802	Molecular Function: cyclin-dependent protein serine/threonine kinase activity (GO:0004693);; Cellular Component: chloroplast envelope (GO:0009941);; Molecular Function: phosphoglycerate transmembrane transporter activity (GO:0015120);; Biological Process: phosphoglycerate transport (GO:0015713);; Cellular Component: integral component of membrane (GO:0016021);; Biological Process: carbohydrate tr…	K15283|0|gmx:100779531|K15283 solute carrier family 35, member E1 | (RefSeq) xylulose 5-phosphate/phosphate translocator, chloroplastic-like	xylulose 5-phosphate/phosphate translocator, chloroplastic [Cajanus cajan]	2.A.7.9.22	gnl|TC-DB|Q9LF61	66	1e-146	Xylulose 5-phosphate/phosphate translocator, chloroplastic OS=Arabidopsis thaliana GN=XPT PE=1 SV=1	CHL	CHL	14.44	PLA	13.61	NUC	9.765	27.82	0.876007	-0.954775	-0.623355	0.4005	-0.973925	-0.963396	-0.914325	-0.918054	-0.970292	-0.977971	-0.974277	-0.98233	10
Glyur000293s00015222	Molecular Function: nucleotide binding (GO:0000166);; Biological Process: ATP biosynthetic process (GO:0006754);; Molecular Function: hydrolase activity, acting on acid anhydrides, catalyzing transmembrane movement of substances (GO:0016820);; Molecular Function: ATPase activity (GO:0016887);; Cellular Component: proton-transporting ATP synthase complex, catalytic core F(1) (GO:0045261);; Biologi…	K02133|8.9917e-75|aip:107617772|K02133 F-type H+-transporting ATPase subunit beta [EC:3.6.3.14] | (RefSeq) ATP synthase subunit beta, mitochondrial	ATP synthase subunit beta, mitochondrial [Triticum urartu]	3.A.2.1.6	gnl|TC-DB|F8L1Z1	63	6e-40	ATP synthase subunit beta OS=Parachlamydia acanthamoebae (strain UV7) GN=atpD-B PE=3 SV=1	MIT	MIT	90.91	CYT	1.82	CHL	1.314	10.12	-0.809163	0.948254	0.611062	-0.356152	0.941945	0.979258	0.91351	0.958529	0.922972	0.963805	0.963404	0.952806	10
Glyur000297s00023405	Molecular Function: ATP binding (GO:0005524);; Cellular Component: plasma membrane (GO:0005886);; Cellular Component: integral component of membrane (GO:0016021);; Molecular Function: ATPase activity, coupled to transmembrane movement of substances (GO:0042626);; Biological Process: transmembrane transport (GO:0055085);;	--	PREDICTED: ABC transporter G family member 22-like [Cicer arietinum]	3.A.1.204.11	gnl|TC-DB|A9SCA8	51	1e-168	ATP-binding cassette transporter, subfamily G, member 4, group WBC protein PpABCG4 OS=Physcomitrella patens subsp. patens GN=ppabcg4 PE=4 SV=1	PLA	PLA	19.6	CHL	11.53	NUC	10.81	28.62	0.938531	-0.929122	-0.605015	0.372479	-0.940346	-0.968737	-0.894224	-0.904591	-0.946102	-0.967928	-0.968998	-0.957214	10
Glyur000309s00018428	Molecular Function: transporter activity (GO:0005215);; Biological Process: transport (GO:0006810);; Cellular Component: integral component of membrane (GO:0016021);;	--	PREDICTED: probable purine permease 9 isoform X1 [Glycine max]	2.A.7.14.3	gnl|TC-DB|Q9LPF6	42	7e-77	Probable purine permease 11 OS=Arabidopsis thaliana GN=PUP11 PE=1 SV=1	CHL	CHL	13.97	NUC	13.44	PLA	12.17	27.26	0.894212	-0.973351	-0.559643	0.314863	-0.980739	-0.981542	-0.944807	-0.94129	-0.983309	-0.993917	-0.992377	-0.991591	10
Glyur000310s00013628	Molecular Function: protein kinase activity (GO:0004672);; Biological Process: cellular process (GO:0009987);;	K02206|1.05918e-115|mtr:MTR_8g461270|K02206 cyclin-dependent kinase 2 [EC:2.7.11.22] | (RefSeq) cyclin-dependent kinase	cyclin-dependent kinase [Medicago truncatula]	1.I.1.1.3	gnl|TC-DB|P06493	44	1e-61	Cyclin-dependent kinase 1 OS=Homo sapiens GN=CDK1 PE=1 SV=3	NUC	NUC	23.69	PLA	19.85	CYT	16.44	41.87	0.875588	-0.95757	-0.458914	0.231889	-0.973652	-0.925563	-0.938943	-0.887141	-0.991576	-0.96908	-0.964619	-0.980211	10
Glyur000313s00016917	Cellular Component: integral component of membrane (GO:0016021);;	--	integral membrane Yip1 family protein [Medicago truncatula]	9.B.135.2.2	gnl|TC-DB|Q60EM1	52	6e-73	Os05g0455800 protein OS=Oryza sativa subsp. japonica GN=OJ1651_D06.12 PE=4 SV=1	CHL	CHL	24.98	MIT	11.34	NUC	10.87	31.36	-0.94955	0.918264	0.670969	-0.458406	0.939324	0.94576	0.872294	0.872012	0.950113	0.959155	0.955744	0.959213	10
Glyur000314s00018002	Cellular Component: integral component of membrane (GO:0016021);;	--	LOW QUALITY PROTEIN: uncharacterized protein LOC109815264 [Cajanus cajan]	9.B.2.1.19	gnl|TC-DB|XP_016555472.1	53	4e-75	PREDICTED: putative membrane peptidase YdiL [Capsicum annuum]	NUC	NUC	14.78	PLA	13.96	CHL	13.48	28.5	0.895171	-0.922968	-0.715954	0.49982	-0.941124	-0.958312	-0.870579	-0.899052	-0.93483	-0.958345	-0.954804	-0.95718	10
Glyur000314s00018003	Cellular Component: integral component of membrane (GO:0016021);;	--	PREDICTED: tetraspanin-19 [Cicer arietinum]	8.A.40.5.2	gnl|TC-DB|Q93XY5	29	5e-24	Tetraspanin-18 OS=Arabidopsis thaliana GN=TOM2AH2 PE=2 SV=1	CHL	CHL	14.61	PLA	11.48	MIT	11.43	25.27	0.840359	-0.975238	-0.550962	0.294102	-0.972205	-0.981412	-0.94879	-0.959364	-0.966262	-0.986355	-0.98461	-0.982049	10
Glyur000315s00012761	Molecular Function: nucleotide binding (GO:0000166);; Molecular Function: ribonuclease P activity (GO:0004526);; Cellular Component: nucleolar ribonuclease P complex (GO:0005655);; Biological Process: intracellular protein transport (GO:0006886);; Biological Process: RNA phosphodiester bond hydrolysis, endonucleolytic (GO:0090502);;	--	PREDICTED: uncharacterized protein LOC101499082 [Cicer arietinum]	3.A.5.4.2	gnl|TC-DB|Q9SYI0	58	2e-39	Protein translocase subunit SECA1, chloroplastic OS=Arabidopsis thaliana GN=SECA1 PE=1 SV=2	CYT	CYT	30.03	NUC	20.73	PLA	11.4	46.04	0.955474	-0.903262	-0.637011	0.436423	-0.930091	-0.916597	-0.860063	-0.837353	-0.95011	-0.943985	-0.939331	-0.949676	10
Glyur000315s00012784	Molecular Function: GTP binding (GO:0005525);; Cellular Component: intracellular (GO:0005622);; Biological Process: small GTPase mediated signal transduction (GO:0007264);;	K07889|6.45627e-142|gmx:100810011|K07889 Ras-related protein Rab-5C | (RefSeq) ras-related protein RHN1	PREDICTED: ras-related protein RHN1-like [Lupinus angustifolius]	9.A.3.1.1	gnl|TC-DB|P51149	34	3e-28	Ras-related protein Rab-7a OS=Homo sapiens OX=9606 GN=RAB7A PE=1 SV=1	NUC	NUC	22.13	CHL	19.6	PLA	16.03	40.67	0.981965	-0.861787	-0.590372	0.386788	-0.881276	-0.892878	-0.826245	-0.801553	-0.911413	-0.912104	-0.910856	-0.907284	10
Glyur000319s00018985	Molecular Function: protein serine/threonine kinase activity (GO:0004674);; Molecular Function: transmembrane receptor protein tyrosine kinase activity (GO:0004714);; Molecular Function: ATP binding (GO:0005524);; Cellular Component: plasma membrane (GO:0005886);; Biological Process: peptidyl-tyrosine phosphorylation (GO:0018108);;	--	receptor like protein kinase S.2-like [Cajanus cajan]	1.A.87.2.3	gnl|TC-DB|Q9LSR8	36	4e-47	L-type lectin-domain containing receptor kinase I.9 OS=Arabidopsis thaliana GN=LECRK19 PE=1 SV=2	PLA	PLA	30.92	MIT	10.09	NUC	8.824	32.47	-0.825251	0.965006	0.3316	-0.0881455	0.971298	0.919355	0.964077	0.902024	0.988054	0.963508	0.96156	0.971277	10
Glyur000319s00018994	Cellular Component: integral component of membrane (GO:0016021);;	--	Phosphatidylinositol-4-phosphate 5-kinase 5, partial [Cajanus cajan]	8.A.110.1.3	gnl|TC-DB|KJU82691	36	1e-27	MORN repeat-containing protein [Candidatus Magnetobacterium bavaricum]	CHL	CHL	18.34	NUC	13.2	MIT	10.73	29.93	-0.88685	0.958712	0.633235	-0.397676	0.968742	0.974777	0.919427	0.930543	0.966436	0.982747	0.979548	0.98211	10
Glyur000320s00014313	Molecular Function: transporter activity (GO:0005215);; Biological Process: transport (GO:0006810);; Cellular Component: integral component of membrane (GO:0016021);;	K09872|0|gmx:100796833|K09872 aquaporin PIP | (RefSeq) aquaporin PIP1-3-like	aquaporin PIP1;1 [Robinia pseudoacacia]	1.A.8.11.3	gnl|TC-DB|P61837	84	1e-139	Aquaporin PIP1.1 (Plasma membrane intrinsic protein 1a) (PIP1a) (Aquaporin 1) (Plasma membrane aquaporin 1) - Arabidopsis thaliana (Mouse-ear cress).	PLA	PLA	86.62	NUC	2.116	VAC	2.023	13.75	-0.853988	0.922265	0.681495	-0.444442	0.9271	0.979442	0.876655	0.935295	0.907191	0.954802	0.95592	0.940239	10
Glyur000324s00015440	--	--	Leucine-rich repeat extensin-like protein 6 [Glycine soja]	3.A.20.1.2	gnl|TC-DB|Q9XIB6	42	6e-71	Pollen-specific leucine-rich repeat extensin-like protein 2 OS=Arabidopsis thaliana GN=PEX2 PE=1 SV=1	PLA	PLA	31.93	NUC	10.58	CHL	10.14	33.43	-0.808451	0.994509	0.415882	-0.14578	0.986747	0.981083	0.986348	0.976364	0.982747	0.9933	0.99377	0.988487	10
Glyur000328s00018337	Molecular Function: 3'-5'-exoribonuclease activity (GO:0000175);; Molecular Function: nucleic acid binding (GO:0003676);; Cellular Component: mitochondrion (GO:0005739);; Cellular Component: membrane (GO:0016020);; Biological Process: RNA phosphodiester bond hydrolysis, exonucleolytic (GO:0090503);;	K13288|1.47541e-136|cam:101490129|K13288 oligoribonuclease [EC:3.1.-.-] | (RefSeq) oligoribonuclease	PREDICTED: oligoribonuclease [Cicer arietinum]	3.A.1.27.2	gnl|TC-DB|Q9LTR2	55	1e-86	3.A.1.27.2 Protein TRIGALACTOSYLDIACYLGLYCEROL 2, chloroplastic	NUC	NUC	20.37	CYT	14.15	MIT	11.78	32.37	0.960799	-0.871396	-0.732057	0.544235	-0.901028	-0.904435	-0.81465	-0.813512	-0.916856	-0.921787	-0.916232	-0.925937	10
Glyur000328s00018338	Cellular Component: integral component of membrane (GO:0016021);;	--	hypothetical protein TanjilG_18985 [Lupinus angustifolius]	3.A.1.27.2	gnl|TC-DB|Q9LTR2	67	1e-138	3.A.1.27.2 Protein TRIGALACTOSYLDIACYLGLYCEROL 2, chloroplastic	CHL	CHL	34.62	NUC	10.44	PLA	9.123	34.16	0.900211	-0.948091	-0.650437	0.427332	-0.965885	-0.965039	-0.904916	-0.911887	-0.965443	-0.976749	-0.973102	-0.978797	10
Glyur000329s00019821	Molecular Function: protein serine/threonine kinase activity (GO:0004674);; Molecular Function: ATP binding (GO:0005524);; Biological Process: lateral root morphogenesis (GO:0010102);; Biological Process: floral organ abscission (GO:0010227);; Biological Process: regulation of gene expression (GO:0010468);; Cellular Component: integral component of membrane (GO:0016021);; Biological Process: pect…	--	LRR receptor-like kinase family protein [Medicago truncatula]	1.A.87.2.6	gnl|TC-DB|O22476	34	1e-46	Protein BRASSINOSTEROID INSENSITIVE 1 OS=Arabidopsis thaliana OX=3702 GN=BRI1 PE=1 SV=1	PLA	PLA	47.06	MIT	9.301	CHL	7.813	35.08	-0.844808	0.982737	0.437455	-0.193658	0.991253	0.951911	0.968496	0.929663	0.999612	0.986577	0.983531	0.993882	10
Glyur000329s00019838	Biological Process: proteolysis (GO:0006508);; Molecular Function: cysteine-type peptidase activity (GO:0008234);;	--	PREDICTED: ervatamin-B-like [Cicer arietinum]	2.A.28.3.6	gnl|TC-DB|Q01E11	32	1e-31	Cysteine proteinase Cathepsin F (ISS) OS=Ostreococcus tauri GN=Ot02g05670 PE=4 SV=1	VAC	VAC	19.26	EXC	18.01	END	14.87	36.8	0.945383	-0.906367	-0.627934	0.406069	-0.91678	-0.925437	-0.867861	-0.855673	-0.936933	-0.943401	-0.939408	-0.942087	10
Glyur000330s00019515	Molecular Function: peroxidase activity (GO:0004601);; Cellular Component: extracellular region (GO:0005576);; Biological Process: response to oxidative stress (GO:0006979);; Cellular Component: integral component of membrane (GO:0016021);; Molecular Function: heme binding (GO:0020037);; Biological Process: hydrogen peroxide catabolic process (GO:0042744);; Molecular Function: metal ion binding (…	K00430|1.69456e-177|gmx:100798144|K00430 peroxidase [EC:1.11.1.7] | (RefSeq) peroxidase 31-like	PREDICTED: peroxidase 31-like [Glycine max]	9.A.61.3.1	gnl|TC-DB|M4E3U6	43	8e-63	Peroxidase OS=Brassica rapa subsp. pekinensis GN=Bra023449 PE=3 SV=1	CHL	CHL	17.41	CYT	13.05	NUC	12.79	29.13	-0.969419	0.882375	0.659448	-0.445113	0.898707	0.937522	0.838988	0.852346	0.911107	0.93463	0.935277	0.922692	10
Glyur000335s00017447	Molecular Function: molybdate ion transmembrane transporter activity (GO:0015098);; Biological Process: molybdate ion transport (GO:0015689);; Cellular Component: integral component of membrane (GO:0016021);;	--	hypothetical protein PHAVU_001G056300g [Phaseolus vulgaris]	2.A.53.5.1	gnl|TC-DB|Q9SL95	85	2e-27	Molybdate transporter 1 OS=Arabidopsis thaliana GN=MOT1 PE=2 SV=1	PLA	PLA	10.64	CYT	10.48	NUC	10.47	21.09	-0.867188	0.983755	0.502417	-0.256685	0.99239	0.976594	0.961859	0.946569	0.994137	0.996263	0.994722	0.997397	10
Glyur000337s00026847	Molecular Function: peroxidase activity (GO:0004601);; Cellular Component: extracellular region (GO:0005576);; Biological Process: response to oxidative stress (GO:0006979);; Cellular Component: integral component of membrane (GO:0016021);; Molecular Function: heme binding (GO:0020037);; Biological Process: hydrogen peroxide catabolic process (GO:0042744);; Molecular Function: metal ion binding (…	K00430|0|gmx:100793330|K00430 peroxidase [EC:1.11.1.7] | (RefSeq) peroxidase 17-like	unknown [Lotus japonicus]	9.A.61.3.1	gnl|TC-DB|M4E3U6	39	4e-54	Peroxidase OS=Brassica rapa subsp. pekinensis GN=Bra023449 PE=3 SV=1	NUC	NUC	16.12	CHL	12.63	PLA	10.73	27.74	0.910888	-0.906722	-0.710486	0.508759	-0.933521	-0.940431	-0.853126	-0.870737	-0.932053	-0.946992	-0.943341	-0.948697	10
Glyur000337s00026848	Molecular Function: inorganic phosphate transmembrane transporter activity (GO:0005315);; Cellular Component: Golgi apparatus (GO:0005794);; Cellular Component: plastid (GO:0009536);; Cellular Component: integral component of membrane (GO:0016021);; Biological Process: anion transmembrane transport (GO:0098656);;	--	probable anion transporter 5 [Cajanus cajan]	2.A.1.14.45	gnl|TC-DB|Q8GX78	31	2e-63	Ascorbate transporter, chloroplastic OS=Arabidopsis thaliana GN=PHT4;4 PE=1 SV=1	GOL	GOL	52.91	CHL	7.986	PLA	6.28	33.54	-0.861131	0.984626	0.536123	-0.28645	0.99039	0.987849	0.958937	0.959513	0.986265	0.998391	0.997257	0.996431	10
Glyur000338s00015575	Molecular Function: GTPase activator activity (GO:0005096);; Biological Process: positive regulation of GTPase activity (GO:0043547);;	K12486|0|mtr:MTR_2g030230|K12486 stromal membrane-associated protein | (RefSeq) ADP-ribosylation factor GTPase-activating protein AGD10	PREDICTED: probable ADP-ribosylation factor GTPase-activating protein AGD13 [Cicer arietinum]	3.A.30.1.1	gnl|TC-DB|P40529	44	1e-22	ADP-ribosylation factor GTPase-activating protein effector protein 2 OS=Saccharomyces cerevisiae (strain ATCC 204508 / S288c) OX=559292 GN=AGE2 PE=1 SV=1	PLA/GOL	PLA	34.58	GOL	30.46	CHL	7.559	62.36	0.964292	-0.87408	-0.719142	0.524507	-0.898606	-0.904781	-0.820269	-0.815873	-0.917686	-0.92292	-0.917252	-0.925901	10
Glyur000338s00015576	Biological Process: long-chain fatty acid metabolic process (GO:0001676);; Molecular Function: long-chain fatty acid-CoA ligase activity (GO:0004467);; Cellular Component: peroxisome (GO:0005777);; Molecular Function: o-succinylbenzoate-CoA ligase activity (GO:0008756);; Cellular Component: chloroplast (GO:0009507);; Cellular Component: integral component of membrane (GO:0016021);; Biological Pro…	K14760|0|mtr:MTR_2g030240|K14760 acyl-activating enzyme 14 [EC:6.2.1.26] | (RefSeq) 2-succinylbenzoate-CoA ligase/peroxisomal protein	2-succinylbenzoate-CoA ligase/peroxisomal protein [Medicago truncatula]	4.C.1.1.6	gnl|TC-DB|P31552	26	5e-36	PROBABLE CROTONOBETAINE/CARNITINE-COA LIGASE (EC 6.3.2.-) - Escherichia coli.	CHL	CHL	24.38	POX	21.68	NUC	7.277	44.81	0.850518	-0.941082	-0.418573	0.201815	-0.960667	-0.892262	-0.925715	-0.856939	-0.982876	-0.94766	-0.941758	-0.964838	10
Glyur000338s00015579	Molecular Function: protein serine/threonine kinase activity (GO:0004674);; Molecular Function: ATP binding (GO:0005524);; Cellular Component: plasma membrane (GO:0005886);; Biological Process: protein phosphorylation (GO:0006468);; Biological Process: response to brassinosteroid (GO:0009741);; Biological Process: unidimensional cell growth (GO:0009826);; Cellular Component: integral component of…	--	probable receptor-like protein kinase At1g30570 [Cajanus cajan]	1.A.87.2.3	gnl|TC-DB|Q9LSR8	37	9e-52	L-type lectin-domain containing receptor kinase I.9 OS=Arabidopsis thaliana GN=LECRK19 PE=1 SV=2	PLA	PLA	55.4	MIT	8.384	CHL	5.04	33.79	-0.933762	0.916837	0.474508	-0.23616	0.921114	0.931101	0.899872	0.872057	0.94426	0.947928	0.949042	0.939063	10
Glyur000341s00020127	Cellular Component: integral component of membrane (GO:0016021);;	--	PREDICTED: protein TORNADO 2-like [Lupinus angustifolius]	8.A.40.4.1	gnl|TC-DB|Q75IM5	30	1e-33	Putative senescence-associated protein OS=Oryza sativa subsp. japonica GN=P0683F12.5 PE=2 SV=1	PLA	PLA	18.4	MIT	14.73	NUC	12.48	31.91	-0.965533	0.868804	0.717334	-0.527378	0.898493	0.912459	0.81422	0.819634	0.911757	0.922428	0.919201	0.921728	10
Glyur000341s00020139	Molecular Function: ATP binding (GO:0005524);; Cellular Component: integral component of membrane (GO:0016021);; Molecular Function: ATPase activity, coupled to transmembrane movement of substances (GO:0042626);; Biological Process: transmembrane transport (GO:0055085);;	K05658|0|vra:106777606|K05658 ATP-binding cassette, subfamily B (MDR/TAP), member 1 [EC:3.6.3.44] | (RefSeq) ABC transporter B family member 2-like	ABC transporter B family member 2-like [Cajanus cajan]	3.A.1.201.35	gnl|TC-DB|AIX02990	67	9e-42	ATP binding cassette transporter subfamily B1 [Lavandula angustifolia subsp. angustifolia]	PLA	PLA	26.07	CHL	13.64	VAC	8.857	34.77	0.85783	-0.91116	-0.565546	0.375358	-0.943041	-0.877712	-0.873337	-0.826062	-0.95867	-0.928797	-0.919737	-0.951166	10
Glyur000342s00013725	Molecular Function: protein serine/threonine kinase activity (GO:0004674);; Molecular Function: ATP binding (GO:0005524);; Biological Process: protein phosphorylation (GO:0006468);; Cellular Component: integral component of membrane (GO:0016021);;	--	LRR receptor-like kinase [Medicago truncatula]	1.A.87.2.6	gnl|TC-DB|O22476	34	2e-23	Protein BRASSINOSTEROID INSENSITIVE 1 OS=Arabidopsis thaliana OX=3702 GN=BRI1 PE=1 SV=1	PLA	PLA	34.88	MIT	10.45	NUC	9.187	34.25	0.860448	-0.978289	-0.569263	0.328006	-0.98827	-0.980758	-0.947106	-0.949029	-0.983362	-0.993535	-0.99105	-0.994785	10
Glyur000342s00013727	Cellular Component: integral component of membrane (GO:0016021);; Molecular Function: oxidoreductase activity (GO:0016491);; Biological Process: oxidation-reduction process (GO:0055114);;	--	PREDICTED: ferric reduction oxidase 7, chloroplastic-like [Cicer arietinum]	5.B.1.4.4	gnl|TC-DB|P92949	30	5e-88	Ferric reduction oxidase 2 OS=Arabidopsis thaliana GN=FRO2 PE=1 SV=2	PLA	PLA	13.7	CHL	13.38	NUC	10.13	26.99	0.893974	-0.964819	-0.595831	0.363879	-0.979097	-0.969401	-0.929706	-0.924222	-0.981683	-0.987047	-0.98362	-0.989947	10
Glyur000342s00013739	Biological Process: ion transport (GO:0006811);;	K14724|5.73515e-80|cic:CICLE_v10018215mg|K14724 solute carrier family 9 (sodium/hydrogen exchanger), member 8 | (RefSeq) hypothetical protein	hypothetical protein CICLE_v10018215mg [Citrus clementina]	2.A.36.1.5	gnl|TC-DB|Q93YH1	94	2e-29	Na+/H+ antiporter, isoform 2 - Lycopersicon esculentum (Tomato).	PLA	PLA	15.06	NUC	13.3	CYT	10.34	27.86	0.962317	-0.889996	-0.57965	0.365975	-0.908623	-0.925314	-0.856365	-0.845039	-0.927495	-0.935895	-0.93652	-0.928204	10
Glyur000342s00013743	Molecular Function: aspartic-type endopeptidase activity (GO:0004190);; Biological Process: proteolysis (GO:0006508);; Biological Process: protein catabolic process (GO:0030163);;	--	hypothetical protein PHAVU_006G134200g [Phaseolus vulgaris]	0	gnl|TC-DB|XP_018510600.1	27	2e-26	|8.A.32.1.5 PREDICTED: protein ASPARTIC PROTEASE IN GUARD CELL 2-like isoform X1 [Brassica rapa]	CHL	CHL	18.17	PLA	12.29	NUC	9.461	28.67	-0.856765	0.903335	0.625598	-0.376363	0.898149	0.976055	0.867141	0.931695	0.880515	0.939224	0.944245	0.913547	10
Glyur000351s00019052	Biological Process: carbohydrate transport (GO:0008643);; Cellular Component: integral component of membrane (GO:0016021);;	K15285|0|mtr:MTR_2g038410|K15285 solute carrier family 35, member E3 | (RefSeq) nucleotide-sugar transporter family protein	nucleotide/sugar transporter family protein [Trifolium pratense]	2.A.7.9.10	gnl|TC-DB|Q6PGC7	27	1e-22	Solute carrier family 35 member E3 OS=Mus musculus GN=Slc35e3 PE=2 SV=1	CHL	CHL	18.6	NUC	12.04	CYT	11.99	28.63	-0.860471	0.966201	0.5958	-0.343771	0.967518	0.995696	0.933525	0.963164	0.95563	0.987361	0.987823	0.977367	10
Glyur000353s00015545	Cellular Component: nuclear chromosome, telomeric region (GO:0000784);; Molecular Function: damaged DNA binding (GO:0003684);; Cellular Component: plasma membrane (GO:0005886);; Biological Process: double-strand break repair via nonhomologous end joining (GO:0006303);; Cellular Component: chloroplast thylakoid membrane (GO:0009535);; Biological Process: NADH dehydrogenase complex (plastoquinone) …	K15340|9.41454e-75|cam:101515128|K15340 DNA cross-link repair 1A protein | (RefSeq) 5' exonuclease Apollo	PREDICTED: uncharacterized protein LOC109326750 isoform X2 [Lupinus angustifolius]	3.D.1.8.1	gnl|TC-DB|Q9S829	86	1e-45	At1g74880/F9E10_27 OS=Arabidopsis thaliana GN=F9E10.27 PE=2 SV=1	CHL	CHL	21.57	NUC	16.48	CYT	10.92	36.12	0.914009	-0.922068	-0.679727	0.474532	-0.948072	-0.939652	-0.872919	-0.873926	-0.952224	-0.957035	-0.952084	-0.962922	10
Glyur000353s00015554	Molecular Function: GTP binding (GO:0005525);; Cellular Component: intracellular (GO:0005622);; Biological Process: small GTPase mediated signal transduction (GO:0007264);;	K07910|4.93428e-118|gmx:100779729|K07910 Ras-related protein Rab-18 | (RefSeq) ras-related protein RABC1-like	PREDICTED: ras-related protein RABC1-like [Glycine max]	9.A.63.1.1	gnl|TC-DB|P32939	36	2e-21	GTP-binding protein YPT7 OS=Saccharomyces cerevisiae (strain ATCC 204508 / S288c) GN=YPT7 PE=1 SV=1	CHL	CHL	33.13	PLA	17.61	CYT	14.19	42.87	0.953486	-0.88222	-0.729475	0.518275	-0.899464	-0.944986	-0.829094	-0.861688	-0.902956	-0.935033	-0.934416	-0.924002	10
Glyur000358s00021174	Biological Process: drug transmembrane transport (GO:0006855);; Molecular Function: drug transmembrane transporter activity (GO:0015238);; Molecular Function: antiporter activity (GO:0015297);; Cellular Component: integral component of membrane (GO:0016021);;	K03327|0|vra:106766026|K03327 multidrug resistance protein, MATE family | (RefSeq) protein DETOXIFICATION 54	protein DETOXIFICATION 54 [Vigna radiata var. radiata]	2.A.66.1.51	gnl|TC-DB|Q9SLV0	44	1e-119	Protein DETOXIFICATION 48 OS=Arabidopsis thaliana GN=DTX48 PE=2 SV=1	PLA	PLA	15.61	CYT	9.956	CHL	9.934	24.12	-0.834923	0.985552	0.424816	-0.179046	0.993296	0.953532	0.972959	0.934942	0.999866	0.987382	0.984698	0.99434	10
Glyur000359s00016701	Molecular Function: zinc ion transmembrane transporter activity (GO:0005385);; Molecular Function: GTP binding (GO:0005525);; Cellular Component: vacuole (GO:0005773);; Biological Process: small GTPase mediated signal transduction (GO:0007264);; Biological Process: response to zinc ion (GO:0010043);; Cellular Component: integral component of membrane (GO:0016021);; Biological Process: regulation …	K14689|3.45018e-177|cam:101512438|K14689 solute carrier family 30 (zinc transporter), member 2 | (RefSeq) metal tolerance protein B	metal tolerance protein B-like [Trifolium pratense]	2.A.4.3.8	gnl|TC-DB|I1ZI47	49	1e-100	Metal transport protein 4 OS=Cucumis sativus GN=MTP4 PE=2 SV=1	PLA	PLA	18.07	NUC	16.21	CYT	14.9	33.64	-0.892072	0.967898	0.570126	-0.325973	0.973474	0.972871	0.938116	0.932677	0.978289	0.987678	0.984966	0.986793	10
Glyur000364s00018054	Cellular Component: cytosol (GO:0005829);; Biological Process: proteolysis (GO:0006508);; Molecular Function: peptidase activity (GO:0008233);;	K13719|1.95868e-143|cam:101504443|K13719 ubiquitin thioesterase OTU1 [EC:3.1.2.-] | (RefSeq) ubiquitin thioesterase OTU1	PREDICTED: ubiquitin thioesterase OTU1 [Cicer arietinum]	3.A.16.1.2	gnl|TC-DB|P43558	31	1e-28	Ubiquitin thioesterase OTU1 OS=Saccharomyces cerevisiae (strain ATCC 204508 / S288c) OX=559292 GN=OTU1 PE=1 SV=1	CHL	CHL	21.1	NUC	14.31	CYT	14.23	33	0.953636	-0.882798	-0.69991	0.508834	-0.913603	-0.915306	-0.830158	-0.828716	-0.926189	-0.931093	-0.927054	-0.93396	10
Glyur000365s00022123	Molecular Function: plastoquinol--plastocyanin reductase activity (GO:0009496);; Biological Process: photosynthesis (GO:0015979);; Cellular Component: integral component of membrane (GO:0016021);; Cellular Component: thylakoid membrane (GO:0042651);; Molecular Function: electron transporter, transferring electrons within cytochrome b6/f complex of photosystem II activity (GO:0045158);; Molecular …	K02636|4.71078e-110|aip:107614043|K02636 cytochrome b6-f complex iron-sulfur subunit [EC:1.10.9.1] | (RefSeq) cytochrome b6-f complex iron-sulfur subunit, chloroplastic-like	cytochrome b6-f complex iron-sulfur subunit, chloroplastic [Cajanus cajan]	3.D.3.5.2	gnl|TC-DB|Q9ZR03	75	1e-80	Cytochrome b6-f complex iron-sulfur subunit, chloroplastic OS=Arabidopsis thaliana GN=petC PE=1 SV=1	MIT	MIT	28.8	CYT	13.55	PLA	12.75	35.89	0.840445	-0.937668	-0.674186	0.455548	-0.955626	-0.956115	-0.889594	-0.915225	-0.941962	-0.960642	-0.956408	-0.964073	10
Glyur000366s00019239	Biological Process: metabolic process (GO:0008152);; Molecular Function: ligase activity (GO:0016874);;	K01897|0|mtr:MTR_8g083170|K01897 long-chain acyl-CoA synthetase [EC:6.2.1.3] | (RefSeq) long-chain-fatty-acid CoA ligase (AMP-forming)	long-chain-fatty-acid CoA ligase (AMP-forming) [Medicago truncatula]	4.C.1.1.14	gnl|TC-DB|Q9XIA9	28	2e-35	Long chain acyl-CoA synthetase 2 OS=Arabidopsis thaliana GN=LACS2 PE=2 SV=1	PLA	PLA	11.4	CHL	11.2	CYT	10.32	22.56	0.911241	-0.945392	-0.46866	0.224538	-0.951271	-0.957401	-0.928988	-0.909422	-0.964251	-0.970707	-0.972527	-0.962414	10
Glyur000369s00020559	Molecular Function: protein serine/threonine kinase activity (GO:0004674);; Molecular Function: calcium ion binding (GO:0005509);; Molecular Function: ATP binding (GO:0005524);; Cellular Component: plasma membrane (GO:0005886);; Biological Process: protein phosphorylation (GO:0006468);; Biological Process: cell surface receptor signaling pathway (GO:0007166);; Cellular Component: integral compone…	K04733|3.45775e-169|mtr:MTR_1g010240|K04733 interleukin-1 receptor-associated kinase 4 [EC:2.7.11.1] | (RefSeq) wall associated kinase-like protein, putative	hypothetical protein TSUD_08690 [Trifolium subterraneum]	1.A.87.2.2	gnl|TC-DB|Q2QQC1	34	6e-23	Protein kinase domain containing protein OS=Oryza sativa subsp. japonica GN=LOC_Os12g31560 PE=4 SV=1	PLA	PLA	33.76	MIT	23.6	NUC	7.055	51.54	0.923121	-0.948228	-0.515891	0.286294	-0.962646	-0.944188	-0.923819	-0.890234	-0.980769	-0.973061	-0.970697	-0.975486	10
Glyur000369s00020560	Molecular Function: nucleotide binding (GO:0000166);; Molecular Function: protein serine/threonine kinase activity (GO:0004674);; Cellular Component: plasma membrane (GO:0005886);; Biological Process: cell surface receptor signaling pathway (GO:0007166);; Biological Process: phosphorylation (GO:0016310);; Molecular Function: ion binding (GO:0043167);;	--	wall-associated receptor kinase-like protein [Medicago truncatula]	1.A.87.2.6	gnl|TC-DB|O22476	36	6e-44	Protein BRASSINOSTEROID INSENSITIVE 1 OS=Arabidopsis thaliana OX=3702 GN=BRI1 PE=1 SV=1	PLA	PLA	27.01	MIT	21.34	NUC	8.382	45.61	0.896458	-0.931815	-0.390791	0.153067	-0.937978	-0.914288	-0.924458	-0.869975	-0.964429	-0.949231	-0.948712	-0.949075	10
Glyur000372s00017111	Cellular Component: integral component of membrane (GO:0016021);;	K20363|7.10653e-115|vvi:100267098|K20363 protein transport protein YIP1 | (RefSeq) protein YIPF5 homolog	PREDICTED: protein YIPF5 homolog [Lupinus angustifolius]	9.B.135.1.1	gnl|TC-DB|P53039	33	1e-25	Protein transport protein YIP1 OS=Saccharomyces cerevisiae (strain ATCC 204508 / S288c) GN=YIP1 PE=1 SV=1	PLA	PLA	24.43	CHL	18.09	CYT	9.492	39.82	-0.89098	0.914846	0.650903	-0.455383	0.944323	0.908344	0.867606	0.84719	0.954275	0.942585	0.934693	0.957706	10
Glyur000374s00017967	Molecular Function: protein serine/threonine kinase activity (GO:0004674);; Molecular Function: ATP binding (GO:0005524);; Cellular Component: plasma membrane (GO:0005886);; Biological Process: protein phosphorylation (GO:0006468);; Biological Process: defense response (GO:0006952);; Cellular Component: plasmodesma (GO:0009506);; Cellular Component: integral component of membrane (GO:0016021);; M…	--	G-type lectin S-receptor-like serine/threonine-protein kinase [Trifolium pratense]	1.A.87.2.1	gnl|TC-DB|K7UE65	41	1e-50	Uncharacterized protein OS=Zea mays GN=ZEAMMB73_507020 PE=3 SV=1	PLA	PLA	49.1	MIT	14.17	NUC	8.887	41.17	0.899043	-0.962471	-0.488141	0.253157	-0.974747	-0.947494	-0.941789	-0.904346	-0.990509	-0.979763	-0.976931	-0.984395	10
Glyur000376s00018680	Molecular Function: ATP binding (GO:0005524);; Molecular Function: ligase activity (GO:0016874);;	--	Ubiquitin-conjugating enzyme E2 10, partial [Cajanus cajan]	3.A.20.1.1	gnl|TC-DB|P62837	80	2e-69	Ubiquitin-conjugating enzyme E2 D2 OS=Homo sapiens GN=UBE2D2 PE=1 SV=1	NUC	NUC	31.75	CHL	16.54	MIT	10.94	40.95	-0.851376	0.949757	0.596523	-0.382726	0.972601	0.936097	0.910951	0.895975	0.973085	0.965799	0.959471	0.97881	10
Glyur000376s00018698	Molecular Function: protein serine/threonine kinase activity (GO:0004674);; Molecular Function: ATP binding (GO:0005524);; Biological Process: protein phosphorylation (GO:0006468);; Cellular Component: integral component of membrane (GO:0016021);; Molecular Function: polysaccharide binding (GO:0030247);;	K04733|0|cam:101493523|K04733 interleukin-1 receptor-associated kinase 4 [EC:2.7.11.1] | (RefSeq) probable receptor-like protein kinase At5g39020	PREDICTED: probable receptor-like protein kinase At5g39020 [Cicer arietinum]	1.A.87.2.3	gnl|TC-DB|Q9LSR8	33	1e-39	L-type lectin-domain containing receptor kinase I.9 OS=Arabidopsis thaliana GN=LECRK19 PE=1 SV=2	PLA	PLA	53.77	MIT	6.806	EXC	5.858	32.13	0.95647	-0.923072	-0.623179	0.399635	-0.937534	-0.948757	-0.885125	-0.877855	-0.953068	-0.962184	-0.960059	-0.958653	10
Glyur000383s00019463	Molecular Function: nucleotide binding (GO:0000166);; Molecular Function: RNA binding (GO:0003723);; Molecular Function: transporter activity (GO:0005215);; Cellular Component: chloroplast (GO:0009507);; Cellular Component: integral component of membrane (GO:0016021);; Biological Process: transmembrane transport (GO:0055085);; Biological Process: chloroplast mRNA modification (GO:1900871);;	--	Hippocampus abundant transcript-like protein 1 [Morus notabilis]	2.A.1.2.30	gnl|TC-DB|Q5SR56	25	2e-21	Hippocampus abundant transcript-like protein 1 - Homo sapiens (Human).	CHL	CHL	14.31	CYT	9.477	MIT	9.394	22.64	0.879949	-0.933159	-0.687441	0.473567	-0.95379	-0.951086	-0.883603	-0.898084	-0.949259	-0.961908	-0.956891	-0.966674	10
Glyur000383s00019467	Biological Process: amino acid transmembrane transport (GO:0003333);; Cellular Component: plasma membrane (GO:0005886);; Molecular Function: amino acid transmembrane transporter activity (GO:0015171);; Cellular Component: integral component of membrane (GO:0016021);;	--	transmembrane amino acid transporter family protein [Medicago truncatula]	2.A.18.2.2	gnl|TC-DB|Q9FKS8	58	1e-148	2.A.18.2.2 Lysine histidine transporter 1	PLA	PLA	29.29	NUC	9.59	MIT	8.991	31.22	-0.852358	0.988579	0.491057	-0.242516	0.995623	0.977462	0.968223	0.953157	0.995446	0.997467	0.995792	0.999177	10
Glyur000385s00019792	Molecular Function: ionotropic glutamate receptor activity (GO:0004970);; Biological Process: ion transport (GO:0006811);; Cellular Component: integral component of membrane (GO:0016021);; Biological Process: ionotropic glutamate receptor signaling pathway (GO:0035235);;	K05387|0|mtr:MTR_3g105610|K05387 glutamate receptor, ionotropic, plant | (RefSeq) glutamate receptor 3.2	glutamate receptor 3.2 [Medicago truncatula]	1.A.10.1.10	gnl|TC-DB|Q9C8E7	32	1e-129	Glutamate receptor 3.3 OS=Arabidopsis thaliana GN=GLR3.3 PE=2 SV=1	PLA	PLA	41.37	CHL	9.939	NUC	5.844	35.18	0.902782	-0.905715	-0.394616	0.176019	-0.920508	-0.879439	-0.895321	-0.825163	-0.954283	-0.926241	-0.923833	-0.932492	10
Glyur000392s00023196	Molecular Function: monovalent cation:proton antiporter activity (GO:0005451);; Biological Process: regulation of pH (GO:0006885);; Cellular Component: endomembrane system (GO:0012505);; Cellular Component: integral component of membrane (GO:0016021);; Biological Process: hydrogen ion transmembrane transport (GO:1902600);;	--	cation/H+ exchanger 2 [Medicago truncatula]	2.A.37.4.3	gnl|TC-DB|O22920	33	1e-115	CHX3 OS=Arabidopsis thaliana GN=CHX13 PE=2 SV=1	PLA	PLA	15.27	MIT	10.65	NUC	9.752	24.73	0.819476	-0.963182	-0.607855	0.37637	-0.976131	-0.966185	-0.924855	-0.939702	-0.962437	-0.975953	-0.97207	-0.980389	10
Glyur000392s00023199	Molecular Function: catalytic activity (GO:0003824);;	K01904|0|mtr:MTR_4g057730|K01904 4-coumarate--CoA ligase [EC:6.2.1.12] | (RefSeq) 4-coumarate:CoA ligase-like protein	PREDICTED: 4-coumarate--CoA ligase-like 7 isoform X2 [Glycine max]	4.C.1.1.7	gnl|TC-DB|Q42524	33	4e-64	4-coumarate--CoA ligase 1 - Arabidopsis thaliana (Mouse-ear cress).	POX	POX	33.8	CYT	8.772	MIT	8.606	31.92	0.844513	-0.912994	-0.411959	0.210533	-0.93794	-0.856294	-0.896341	-0.815139	-0.965913	-0.920824	-0.913445	-0.942833	10
Glyur000392s00023202	Biological Process: metabolic process (GO:0008152);; Molecular Function: 4-coumarate-CoA ligase activity (GO:0016207);;	K01904|6.90831e-64|pvu:PHAVU_011G084300g|K01904 4-coumarate--CoA ligase [EC:6.2.1.12] | (RefSeq) hypothetical protein	PREDICTED: 4-coumarate--CoA ligase-like 7 isoform X4 [Vigna angularis]	4.C.1.1.7	gnl|TC-DB|Q42524	54	1e-29	4-coumarate--CoA ligase 1 - Arabidopsis thaliana (Mouse-ear cress).	POX	POX	51.52	MIT	10.69	CHL	9.867	36.81	0.907054	-0.915109	-0.489335	0.284354	-0.939611	-0.88672	-0.890379	-0.827707	-0.968055	-0.937442	-0.931682	-0.951573	10
Glyur000397s00020463	Cellular Component: membrane (GO:0016020);; Molecular Function: ATPase activity, coupled to transmembrane movement of substances (GO:0042626);; Biological Process: transmembrane transport (GO:0055085);;	--	ABC transporter B family member 26, chloroplastic [Glycine soja]	3.A.1.201.2	gnl|TC-DB|O95342	43	3e-45	Bile salt export pump (ATP-binding cassette, sub-family B, member 11) - Homo sapiens (Human).	CHL	CHL	43.13	PLA	15	VAC	9.145	41.78	0.901497	-0.936588	-0.636833	0.42711	-0.961361	-0.939628	-0.893206	-0.881969	-0.967403	-0.964629	-0.959162	-0.97351	10
Glyur000397s00020467	Biological Process: drug transmembrane transport (GO:0006855);; Molecular Function: drug transmembrane transporter activity (GO:0015238);; Molecular Function: antiporter activity (GO:0015297);; Cellular Component: integral component of membrane (GO:0016021);;	K03327|0|mtr:MTR_5g033100|K03327 multidrug resistance protein, MATE family | (RefSeq) MATE efflux family protein	MATE efflux family protein [Medicago truncatula]	2.A.66.1.50	gnl|TC-DB|F4JTB2	48	1e-134	Protein DETOXIFICATION OS=Arabidopsis thaliana GN=DTX35 PE=3 SV=1	PLA	PLA	17.25	NUC	15.55	MIT	12.16	32.24	-0.911164	0.943813	0.615198	-0.399333	0.966172	0.947835	0.904259	0.890553	0.97397	0.971891	0.967432	0.978428	10
Glyur000399s00017833	Cellular Component: integral component of membrane (GO:0016021);; Biological Process: transmembrane transport (GO:0055085);;	--	PREDICTED: probable metal-nicotianamine transporter YSL7 [Cicer arietinum]	2.A.67.2.9	gnl|TC-DB|Q9SHY2	76	1e-106	Probable metal-nicotianamine transporter YSL7 OS=Arabidopsis thaliana GN=YSL7 PE=2 SV=1	PLA	PLA	20.83	CYT	10.62	NUC	10.14	28.24	0.848489	-0.970485	-0.427968	0.157984	-0.961331	-0.982895	-0.96183	-0.962417	-0.960497	-0.982367	-0.986007	-0.967894	10
Glyur000404s00017727	Cellular Component: amyloplast (GO:0009501);; Cellular Component: chloroplast (GO:0009507);; Cellular Component: chromoplast (GO:0009509);; Cellular Component: etioplast (GO:0009513);; Cellular Component: proplastid (GO:0009537);; Biological Process: chloroplast organization (GO:0009658);; Biological Process: leaf morphogenesis (GO:0009965);; Biological Process: chloroplast mRNA processing (GO:00…	--	PALE CRESS protein (PAC) [Medicago truncatula]	2.A.1.19.39	gnl|TC-DB|Q9SA36	43	1e-30	Organic cation/carnitine transporter 6 OS=Arabidopsis thaliana GN=OCT6 PE=2 SV=1	NUC	NUC	20.78	CHL	18.46	CYT	12.38	38.33	0.887891	-0.915003	-0.730824	0.518657	-0.933456	-0.947359	-0.860149	-0.888016	-0.927805	-0.949742	-0.944972	-0.950804	10
Glyur000409s00019929	Molecular Function: zinc ion transmembrane transporter activity (GO:0005385);; Cellular Component: plasma membrane (GO:0005886);; Cellular Component: integral component of membrane (GO:0016021);; Biological Process: zinc II ion transmembrane transport (GO:0071577);;	K14709|0|nnu:104599728|K14709 solute carrier family 39 (zinc transporter), member 1/2/3 | (RefSeq) zinc transporter 8-like	hypothetical protein CUMW_002780 [Citrus unshiu]	2.A.5.1.3	gnl|TC-DB|O81123	53	1e-65	Zinc transporter 1 precursor (ZRT/IRT-like protein 1) - Arabidopsis thaliana (Mouse-ear cress).	PLA	PLA	46.15	NUC	9.08	MIT	6.776	34.76	0.867414	-0.979427	-0.556861	0.310466	-0.985341	-0.979298	-0.950927	-0.947995	-0.984556	-0.993856	-0.99119	-0.994344	10
Glyur000412s00023301	Molecular Function: molybdate ion transmembrane transporter activity (GO:0015098);; Biological Process: molybdate ion transport (GO:0015689);; Cellular Component: integral component of membrane (GO:0016021);;	--	sulfate transporter-like protein [Medicago truncatula]	2.A.53.5.1	gnl|TC-DB|Q9SL95	50	1e-110	Molybdate transporter 1 OS=Arabidopsis thaliana GN=MOT1 PE=2 SV=1	CHL	CHL	14.98	NUC	14.42	PLA	10.66	29.24	-0.898204	0.865146	0.695803	-0.520261	0.903724	0.890737	0.809424	0.811812	0.907273	0.908412	0.903588	0.916684	10
Glyur000413s00015458	Cellular Component: integral component of membrane (GO:0016021);; Molecular Function: substrate-specific transmembrane transporter activity (GO:0022891);; Biological Process: transmembrane transport (GO:0055085);;	K08150|0|mtr:MTR_3g084110|K08150 MFS transporter, SP family, solute carrier family 2 (myo-inositol transporter), member 13 | (RefSeq) sugar porter (SP) family MFS transporter	sugar porter (SP) family MFS transporter [Medicago truncatula]	2.A.1.1.66	gnl|TC-DB|Q8VZR6	59	2e-91	Probable inositol transporter 1 - Arabidopsis thaliana (Mouse-ear cress).	PLA	PLA	29.59	CYT	9.278	NUC	8.827	30.97	0.972469	-0.891973	-0.615023	0.408933	-0.913512	-0.911914	-0.853074	-0.828317	-0.939106	-0.936157	-0.932884	-0.936879	10
Glyur000415s00025780	Molecular Function: peptide receptor activity (GO:0001653);; Molecular Function: protein serine/threonine kinase activity (GO:0004674);; Molecular Function: ATP binding (GO:0005524);; Cellular Component: plasma membrane (GO:0005886);; Biological Process: protein phosphorylation (GO:0006468);; Biological Process: signal transduction (GO:0007165);; Cellular Component: chloroplast (GO:0009507);; Cel…	--	hypothetical protein PHAVU_005G073800g [Phaseolus vulgaris]	1.A.87.2.6	gnl|TC-DB|O22476	34	1e-132	Protein BRASSINOSTEROID INSENSITIVE 1 OS=Arabidopsis thaliana OX=3702 GN=BRI1 PE=1 SV=1	PLA	PLA	41.35	MIT	10.67	NUC	6.81	36.06	-0.914368	0.918801	0.689535	-0.485763	0.94486	0.936551	0.868271	0.869844	0.9494	0.954253	0.948875	0.96065	10
Glyur000419s00025984	Molecular Function: protein serine/threonine kinase activity (GO:0004674);; Molecular Function: ATP binding (GO:0005524);; Biological Process: protein phosphorylation (GO:0006468);; Cellular Component: integral component of membrane (GO:0016021);;	--	LRR receptor-like kinase [Medicago truncatula]	1.A.87.2.6	gnl|TC-DB|O22476	30	1e-42	Protein BRASSINOSTEROID INSENSITIVE 1 OS=Arabidopsis thaliana OX=3702 GN=BRI1 PE=1 SV=1	PLA	PLA	24.7	MIT	9.388	CYT	9.319	28.87	0.918519	-0.941181	-0.483883	0.257107	-0.956811	-0.932202	-0.920371	-0.87835	-0.977688	-0.965013	-0.962948	-0.968279	10
Glyur000420s00021436	Molecular Function: transporter activity (GO:0005215);; Cellular Component: integral component of membrane (GO:0016021);; Biological Process: transmembrane transport (GO:0055085);;	K14611|0|mtr:MTR_8g086520|K14611 solute carrier family 23 (nucleobase transporter), member 1/2 | (RefSeq) nucleobase-ascorbate transporter-like protein	nucleobase-ascorbate transporter 2-like protein [Trifolium pratense]	2.A.40.6.3	gnl|TC-DB|Q41760	43	1e-117	Nucleobase-ascorbate transporter LPE1 - Zea mays (Maize).	PLA	PLA	25.21	NUC	11.25	CYT	9.552	31.37	-0.84498	0.933573	0.557154	-0.293404	0.922579	0.98715	0.907866	0.956371	0.908031	0.958859	0.963696	0.935134	10
Glyur000422s00020644	Molecular Function: double-stranded DNA binding (GO:0003690);; Molecular Function: transcription factor activity, sequence-specific DNA binding (GO:0003700);; Biological Process: regulation of transcription, DNA-templated (GO:0006355);; Molecular Function: zinc ion binding (GO:0008270);; Biological Process: response to abscisic acid (GO:0009737);; Biological Process: gibberellic acid mediated sig…	--	cellulose synthase A catalytic subunit 1 [UDP-forming] [Cajanus cajan]	4.D.3.1.4	gnl|TC-DB|O48946	56	3e-55	Cellulose synthase A catalytic subunit 1 [UDP-forming] OS=Arabidopsis thaliana GN=CESA1 PE=1 SV=1	NUC	NUC	48.49	CYT	7.324	PLA	6.493	32.84	0.943915	-0.919964	-0.671635	0.460311	-0.942261	-0.946415	-0.873525	-0.873979	-0.951435	-0.960022	-0.956534	-0.960857	10
Glyur000424s00026903	Cellular Component: mitochondrial inner membrane (GO:0005743);; Molecular Function: ubiquinol-cytochrome-c reductase activity (GO:0008121);; Cellular Component: integral component of membrane (GO:0016021);; Molecular Function: metal ion binding (GO:0046872);; Molecular Function: 2 iron, 2 sulfur cluster binding (GO:0051537);; Biological Process: oxidation-reduction process (GO:0055114);; Cellular…	K00411|4.04698e-140|vra:106753663|K00411 ubiquinol-cytochrome c reductase iron-sulfur subunit [EC:1.10.2.2] | (RefSeq) cytochrome b-c1 complex subunit Rieske-4, mitochondrial-like	cytochrome b-c1 complex subunit Rieske-4, mitochondrial-like [Cajanus cajan]	3.D.3.3.1	gnl|TC-DB|P08067	51	3e-55	Cytochrome b-c1 complex subunit Rieske, mitochondrial OS=Saccharomyces cerevisiae (strain ATCC 204508 / S288c) GN=RIP1 PE=1 SV=1	CHL	CHL	18.91	NUC	15.91	PLA	11.69	33.78	0.859302	-0.95206	-0.634645	0.413846	-0.971234	-0.957866	-0.909581	-0.916046	-0.965135	-0.972916	-0.968321	-0.979147	10
Glyur000428s00019756	Molecular Function: transporter activity (GO:0005215);; Cellular Component: integral component of membrane (GO:0016021);; Biological Process: transmembrane transport (GO:0055085);;	K14611|0|cam:101504609|K14611 solute carrier family 23 (nucleobase transporter), member 1/2 | (RefSeq) nucleobase-ascorbate transporter 6	PREDICTED: nucleobase-ascorbate transporter 6 [Cicer arietinum]	2.A.40.6.3	gnl|TC-DB|Q41760	56	1e-176	Nucleobase-ascorbate transporter LPE1 - Zea mays (Maize).	PLA	PLA	59.02	NUC	5.362	CHL	4.891	29.84	-0.872634	0.940781	0.640972	-0.395485	0.943231	0.989902	0.901855	0.946942	0.929286	0.971085	0.972597	0.956445	10
Glyur000431s00018647	Molecular Function: aspartic-type endopeptidase activity (GO:0004190);; Biological Process: proteolysis (GO:0006508);; Biological Process: lipid metabolic process (GO:0006629);; Biological Process: protein catabolic process (GO:0030163);;	K08245|0|vra:106760823|K08245 phytepsin [EC:3.4.23.40] | (RefSeq) aspartic proteinase-like	aspartic proteinase A1-like isoform X1 [Cajanus cajan]	8.A.32.1.4	gnl|TC-DB|P20142	36	1e-51	Gastricsin OS=Homo sapiens OX=9606 GN=PGC PE=1 SV=1	VAC	VAC	45.65	PLA	9.807	NUC	7.03	35.58	0.864793	-0.973091	-0.499791	0.266513	-0.986962	-0.94839	-0.949785	-0.915566	-0.996012	-0.983311	-0.978848	-0.992799	10
Glyur000431s00018652	Biological Process: cellular process (GO:0009987);; Cellular Component: membrane (GO:0016020);; Molecular Function: transferase activity, transferring glycosyl groups (GO:0016757);;	--	Cellulose synthase-like protein B3 [Glycine soja]	4.D.3.1.7	gnl|TC-DB|Q9SWW6	30	1e-74	Cellulose synthase A catalytic subunit 7 [UDP-forming] OS=Arabidopsis thaliana GN=CESA7 PE=1 SV=1	CHL	CHL	11.44	PLA	10.46	NUC	10.23	21.69	0.929444	-0.935886	-0.618307	0.379044	-0.942689	-0.977896	-0.900177	-0.918757	-0.945113	-0.972654	-0.973614	-0.960431	10
Glyur000431s00018653	Cellular Component: integral component of membrane (GO:0016021);; Molecular Function: cellulose synthase (UDP-forming) activity (GO:0016760);; Biological Process: cellulose biosynthetic process (GO:0030244);; Biological Process: cell wall organization (GO:0071555);;	--	hypothetical protein PHAVU_005G116500g [Phaseolus vulgaris]	4.D.3.1.7	gnl|TC-DB|Q8LPK5	47	2e-30	Cellulose synthase A catalytic subunit 8 [UDP-forming] OS=Arabidopsis thaliana GN=CESA8 PE=1 SV=1	PLA	PLA	16.36	NUC	10.3	EXC	10.01	25.04	0.90461	-0.957898	-0.481848	0.247394	-0.970903	-0.948962	-0.938011	-0.903066	-0.986198	-0.977844	-0.976203	-0.980048	10
Glyur000443s00016843	Molecular Function: transporter activity (GO:0005215);; Biological Process: transport (GO:0006810);; Cellular Component: integral component of membrane (GO:0016021);;	--	protein NRT1/ PTR FAMILY 7.1 [Vigna radiata var. radiata]	2.A.17.3.19	gnl|TC-DB|Q9LQL2	51	1e-161	Nitrate transporter 1.5 OS=Arabidopsis thaliana GN=NRT1.5 PE=1 SV=2	PLA	PLA	43.29	CHL	9.288	VAC	7.998	34.7	0.898253	-0.961622	-0.458946	0.218439	-0.97081	-0.950444	-0.945497	-0.908943	-0.986641	-0.978941	-0.977729	-0.97984	10
Glyur000443s00016852	Biological Process: cellular protein modification process (GO:0006464);; Biological Process: lipoate biosynthetic process (GO:0009107);; Cellular Component: chloroplast stroma (GO:0009570);; Molecular Function: octanoyltransferase activity (GO:0016415);;	--	PREDICTED: uncharacterized protein LOC109336360 [Lupinus angustifolius]	1.I.2.1.1	gnl|TC-DB|Q9T0I0	51	5e-20	Putative uncharacterized protein AT4g13600 OS=Arabidopsis thaliana GN=T6G15.150 PE=2 SV=1	NUC	NUC	11.5	CYT	10.39	PLA	10.37	21.65	0.958102	-0.864978	-0.76191	0.569785	-0.891671	-0.918742	-0.80503	-0.826835	-0.899539	-0.920139	-0.916741	-0.917079	10
Glyur000443s00016857	Cellular Component: plant-type vacuole membrane (GO:0009705);; Cellular Component: integral component of membrane (GO:0016021);; Molecular Function: substrate-specific transmembrane transporter activity (GO:0022891);; Biological Process: transmembrane transport (GO:0055085);;	K08150|0|mtr:MTR_1g116660|K08150 MFS transporter, SP family, solute carrier family 2 (myo-inositol transporter), member 13 | (RefSeq) sugar porter (SP) family MFS transporter	hypothetical protein TanjilG_30419 [Lupinus angustifolius]	2.A.1.1.66	gnl|TC-DB|Q8VZR6	67	1e-160	Probable inositol transporter 1 - Arabidopsis thaliana (Mouse-ear cress).	PLA	PLA	36.46	CHL	12.45	MIT	7.163	37.17	0.925195	-0.891339	-0.539144	0.346755	-0.923025	-0.885661	-0.858671	-0.812477	-0.947117	-0.925407	-0.921359	-0.935428	10
Glyur000445s00020017	Molecular Function: organic acid transmembrane transporter activity (GO:0005342);; Cellular Component: integral component of plasma membrane (GO:0005887);; Biological Process: organic acid transmembrane transport (GO:1903825);;	K03453|4.25617e-172|mtr:MTR_5g011450|K03453 bile acid:Na+ symporter, BASS family | (RefSeq) Na+-bile acid cotransporter	putative sodium/metabolite cotransporter BASS5 chloroplastic-like [Trifolium pratense]	2.A.28.2.1	gnl|TC-DB|Q3EA49	61	1e-104	Putative uncharacterized protein At4g12030.2 OS=Arabidopsis thaliana GN=At4g12030 PE=4 SV=1	PLA	PLA	12.45	NUC	11.47	CHL	10.92	23.69	-0.896513	0.945021	0.567614	-0.353635	0.967796	0.929492	0.911021	0.877769	0.981246	0.966353	0.96047	0.978352	10
Glyur000447s00016650	Molecular Function: RNA binding (GO:0003723);; Molecular Function: ATP-dependent RNA helicase activity (GO:0004004);; Molecular Function: ATP binding (GO:0005524);; Cellular Component: nucleus (GO:0005634);; Molecular Function: zinc ion binding (GO:0008270);; Cellular Component: chloroplast stroma (GO:0009570);; Cellular Component: chloroplast envelope (GO:0009941);; Biological Process: RNA secon…	--	Helicase, C-terminal; Zinc finger, CCHC-type; GUCT [Medicago truncatula]	3.A.18.1.1	gnl|TC-DB|P38919	33	4e-54	Eukaryotic initiation factor 4A-III - Homo sapiens (Human).	CHL	CHL	46.51	NUC	11.74	PLA	6.233	37.99	0.831682	-0.940208	-0.656306	0.44055	-0.959741	-0.945914	-0.893797	-0.908037	-0.94887	-0.959076	-0.953507	-0.967021	10
Glyur000452s00029835	Molecular Function: structural constituent of ribosome (GO:0003735);; Cellular Component: mitochondrion (GO:0005739);; Biological Process: translation (GO:0006412);; Biological Process: transport (GO:0006810);; Cellular Component: integral component of membrane (GO:0016021);; Molecular Function: metallochaperone activity (GO:0016530);;	K15119|0|cam:101498186|K15119 solute carrier family 25, member 39/40 | (RefSeq) mitochondrial carrier protein MTM1	solute carrier family 25 member 39-like protein [Trifolium pratense]	2.A.29.14.8	gnl|TC-DB|Q9BZJ4	32	7e-35	Solute carrier family 25 member 39 OS=Homo sapiens GN=SLC25A39 PE=2 SV=2	CHL	CHL	13.91	MIT	12.2	NUC	12.04	25.66	0.855623	-0.969384	-0.573248	0.344223	-0.985589	-0.960289	-0.935783	-0.925954	-0.984063	-0.983532	-0.979009	-0.991376	10
Glyur000454s00019924	Molecular Function: ATP binding (GO:0005524);; Cellular Component: cytoplasm (GO:0005737);; Biological Process: ubiquitin-dependent protein catabolic process (GO:0006511);; Biological Process: protein ubiquitination (GO:0016567);; Molecular Function: ligase activity (GO:0016874);; Molecular Function: ubiquitin protein ligase binding (GO:0031625);; Molecular Function: ubiquitin protein ligase acti…	K10576|4.01431e-109|gmx:548025|K10576 ubiquitin-conjugating enzyme E2 H [EC:2.3.2.23] | (RefSeq) UBC4; ubiquitin carrier protein 4	ubiquitin carrier protein 4 [Glycine max]	3.A.20.1.1	gnl|TC-DB|P62837	38	2e-22	Ubiquitin-conjugating enzyme E2 D2 OS=Homo sapiens GN=UBE2D2 PE=1 SV=1	NUC	NUC	18.76	CHL	15.7	PLA	15.35	33.4	0.945323	-0.932701	-0.609624	0.389349	-0.950608	-0.945732	-0.895562	-0.879069	-0.966272	-0.967165	-0.963825	-0.968688	10
Glyur000456s00017914	Molecular Function: transporter activity (GO:0005215);; Biological Process: transport (GO:0006810);; Cellular Component: integral component of membrane (GO:0016021);;	K09873|9.35404e-101|mtr:MTR_1g006490|K09873 aquaporin TIP | (RefSeq) major intrinsic protein (MIP) family transporter	unknown [Medicago truncatula]	1.A.8.10.2	gnl|TC-DB|Q9XG70	90	1e-71	AQUAGLYCEROPORIN - Nicotiana tabacum (Common tobacco).	VAC	VAC	52.55	PLA	14.69	CHL	9.403	41.79	-0.917343	0.899749	0.402849	-0.17636	0.909397	0.892791	0.889909	0.834646	0.940987	0.926151	0.926305	0.923921	10
Glyur000456s00017924	Cellular Component: photosystem I (GO:0009522);; Biological Process: photosynthesis (GO:0015979);; Cellular Component: integral component of membrane (GO:0016021);; Molecular Function: chlorophyll binding (GO:0016168);;	K02698|8.73173e-63|vra:106760980|K02698 photosystem I subunit X | (RefSeq) photosystem I reaction center subunit psaK, chloroplastic	photosystem I reaction center subunit psaK, chloroplastic [Cajanus cajan]	5.B.4.1.1	gnl|TC-DB|Q9SUI5	73	4e-47	Photosystem I reaction center subunit psaK, chloroplast - Arabidopsis thaliana (Mouse-ear cress).	CHL	CHL	18.54	NUC	18.31	MIT	17.9	36.77	0.90037	-0.960265	-0.545585	0.318829	-0.977849	-0.951773	-0.93091	-0.904347	-0.988495	-0.98098	-0.977253	-0.987391	10
Glyur000461s00027799	Molecular Function: calcium ion binding (GO:0005509);;	K06268|1.50331e-129|cam:101509195|K06268 serine/threonine-protein phosphatase 2B regulatory subunit | (RefSeq) calcineurin B-like protein 4	PREDICTED: calcineurin B-like protein 7 isoform X1 [Cicer arietinum]	8.A.82.2.3	gnl|TC-DB|M5BF43	69	7e-81	Salt overly sensitive 3 OS=Arabidopsis thaliana GN=sos3 PE=4 SV=1	NUC	NUC	17.93	PLA	17.76	CHL	15.73	35.62	0.882044	-0.925811	-0.398762	0.167631	-0.93833	-0.922597	-0.915742	-0.877427	-0.954249	-0.946818	-0.948721	-0.943403	10
Glyur000464s00022397	Molecular Function: ATP binding (GO:0005524);; Cellular Component: nucleus (GO:0005634);; Cellular Component: cytoplasm (GO:0005737);; Molecular Function: ligase activity (GO:0016874);; Biological Process: protein sumoylation (GO:0016925);; Molecular Function: SUMO transferase activity (GO:0019789);; Molecular Function: ubiquitin protein ligase binding (GO:0031625);; Molecular Function: ubiquitin…	K10577|4.00573e-83|mtr:MTR_4g094872|K10577 ubiquitin-conjugating enzyme E2 I | (RefSeq) ubiquitin-conjugating enzyme	SUMO-conjugating enzyme SCE1 [Ananas comosus]	3.A.20.1.1	gnl|TC-DB|P63279	54	2e-43	SUMO-conjugating enzyme UBC9 OS=Homo sapiens GN=UBE2I PE=1 SV=1	CHL	CHL	17.28	CYT	16.11	MIT	15.37	33	0.86009	-0.933513	-0.354332	0.126443	-0.945137	-0.888799	-0.92849	-0.853737	-0.973415	-0.940839	-0.937513	-0.951186	10
Glyur000476s00022366	Molecular Function: protein serine/threonine kinase activity (GO:0004674);; Molecular Function: ATP binding (GO:0005524);; Biological Process: protein phosphorylation (GO:0006468);; Cellular Component: integral component of membrane (GO:0016021);;	--	receptor protein kinase TMK1 [Arachis duranensis]	1.A.87.2.6	gnl|TC-DB|O22476	39	8e-48	Protein BRASSINOSTEROID INSENSITIVE 1 OS=Arabidopsis thaliana OX=3702 GN=BRI1 PE=1 SV=1	MIT	MIT	33.97	PLA	21.79	CHL	7.264	48.97	-0.929003	0.920144	0.685611	-0.460227	0.933658	0.969842	0.873781	0.903312	0.931951	0.962095	0.961746	0.952358	10
Glyur000478s00024539	Molecular Function: ATP binding (GO:0005524);; Cellular Component: plasma membrane (GO:0005886);; Molecular Function: fatty acid transporter activity (GO:0015245);; Biological Process: fatty acid transport (GO:0015908);; Cellular Component: integral component of membrane (GO:0016021);; Molecular Function: ATPase activity, coupled to transmembrane movement of substances (GO:0042626);; Biological P…	--	PREDICTED: ABC transporter G family member 11-like [Glycine max]	3.A.1.204.8	gnl|TC-DB|Q8RXN0	80	2e-25	ABC transporter G family member 11 OS=Arabidopsis thaliana GN=ABCG11 PE=1 SV=1	PLA	PLA	54.23	CHL	8.968	NUC	5.485	34.59	0.917108	-0.918512	-0.572282	0.36987	-0.944672	-0.901931	-0.882973	-0.838271	-0.967267	-0.945444	-0.938633	-0.959391	10
Glyur000480s00023782	Molecular Function: protein serine/threonine kinase activity (GO:0004674);; Molecular Function: non-membrane spanning protein tyrosine kinase activity (GO:0004715);; Molecular Function: ATP binding (GO:0005524);; Cellular Component: plasma membrane (GO:0005886);; Biological Process: defense response (GO:0006952);; Cellular Component: plasmodesma (GO:0009506);; Biological Process: peptidyl-tyrosin…	K04733|0|gmx:100795769|K04733 interleukin-1 receptor-associated kinase 4 [EC:2.7.11.1] | (RefSeq) cysteine-rich receptor-like protein kinase 10	PREDICTED: putative receptor-like protein kinase At4g00960 isoform X1 [Glycine max]	1.A.87.2.3	gnl|TC-DB|Q9LSR8	41	4e-59	L-type lectin-domain containing receptor kinase I.9 OS=Arabidopsis thaliana GN=LECRK19 PE=1 SV=2	PLA	PLA	47.65	NUC	8.93	MIT	7.693	34.67	0.975153	-0.87362	-0.632962	0.439342	-0.901434	-0.897175	-0.830641	-0.806207	-0.927188	-0.922224	-0.918747	-0.924469	10
Glyur000482s00021741	Molecular Function: protein serine/threonine kinase activity (GO:0004674);; Molecular Function: ATP binding (GO:0005524);; Biological Process: protein phosphorylation (GO:0006468);;	--	hypothetical protein TSUD_136910 [Trifolium subterraneum]	8.A.23.1.9	gnl|TC-DB|P22455	30	4e-24	Fibroblast growth factor receptor 4 OS=Homo sapiens GN=FGFR4 PE=1 SV=2	PLA	PLA	25.11	NUC	16	MIT	11.95	37.36	-0.857649	0.982632	0.422284	-0.162581	0.981414	0.970915	0.973144	0.948687	0.988197	0.990387	0.990692	0.986798	10
Glyur000487s00025916	Molecular Function: serine-type endopeptidase activity (GO:0004252);; Biological Process: proteolysis (GO:0006508);; Cellular Component: integral component of membrane (GO:0016021);;	K01358|5.22845e-169|gmx:100798621|K01358 ATP-dependent Clp protease, protease subunit [EC:3.4.21.92] | (RefSeq) ATP-dependent Clp protease proteolytic subunit 5, chloroplastic-like	ATP-dependent Clp protease proteolytic subunit 5, chloroplastic-like [Cajanus cajan]	3.A.26.1.1	gnl|TC-DB|O97252	49	5e-40	ATP-dependent Clp protease proteolytic subunit OS=Plasmodium falciparum (isolate 3D7) GN=PF3D7_0307400 PE=1 SV=1	CHL	CHL	80.87	PLA	3.775	MIT	2.573	19.39	0.834549	-0.961143	-0.601831	0.376554	-0.978423	-0.958826	-0.922905	-0.926814	-0.969645	-0.975561	-0.971076	-0.982832	10
Glyur000487s00025919	Molecular Function: protein serine/threonine kinase activity (GO:0004674);; Molecular Function: ATP binding (GO:0005524);; Biological Process: protein phosphorylation (GO:0006468);; Cellular Component: integral component of membrane (GO:0016021);;	--	PREDICTED: NAK-like ser/thr protein kinase isoform X1 [Glycine max]	1.A.87.2.6	gnl|TC-DB|O22476	43	8e-62	Protein BRASSINOSTEROID INSENSITIVE 1 OS=Arabidopsis thaliana OX=3702 GN=BRI1 PE=1 SV=1	PLA	PLA	46.32	MIT	10.19	NUC	7.567	36.1	-0.858401	0.972976	0.486464	-0.253831	0.987249	0.944559	0.951124	0.913586	0.996596	0.981546	0.977005	0.991981	10
Glyur000491s00023691	Molecular Function: GTP binding (GO:0005525);; Cellular Component: intracellular (GO:0005622);; Biological Process: small GTPase mediated signal transduction (GO:0007264);;	K07955|5.80523e-122|mtr:MTR_5g015370|K07955 ADP-ribosylation factor-like protein 8 | (RefSeq) ADP-ribosylation factor-like protein A1D	unknown [Lotus japonicus]	3.A.30.1.1	gnl|TC-DB|P38116	33	4e-21	ADP-ribosylation factor-like protein 1 OS=Saccharomyces cerevisiae (strain ATCC 204508 / S288c) OX=559292 GN=ARL1 PE=1 SV=4	CYT	CYT	20.84	CHL	18.62	NUC	17.71	38.59	0.947115	-0.887704	-0.698669	0.508675	-0.91818	-0.906251	-0.835033	-0.823052	-0.934359	-0.931365	-0.925086	-0.939482	10
Glyur000491s00023701	Biological Process: response to hormone (GO:0009725);; Cellular Component: integral component of membrane (GO:0016021);;	K07297|0|vra:106778086|K07297 adiponectin receptor | (RefSeq) heptahelical transmembrane protein 4	PREDICTED: heptahelical transmembrane protein 4-like isoform X1 [Vigna angularis]	1.C.113.1.9	gnl|TC-DB|Q96A54	46	5e-37	Adiponectin receptor protein 1 OS=Homo sapiens GN=ADIPOR1 PE=1 SV=1	PLA	PLA	12.45	EXC	11.53	NUC	11.19	23.76	0.878503	-0.935749	-0.493619	0.231312	-0.927347	-0.977081	-0.918573	-0.939132	-0.926102	-0.96211	-0.967287	-0.940339	10
Glyur000495s00023466	Cellular Component: chloroplast stroma (GO:0009570);; Cellular Component: chloroplast envelope (GO:0009941);; Molecular Function: oxidoreductase activity (GO:0016491);; Biological Process: oxidation-reduction process (GO:0055114);;	--	uncharacterized protein LOC109804820 isoform X1 [Cajanus cajan]	8.A.5.1.5	gnl|TC-DB|P0A9T4	43	6e-70	Protein tas OS=Escherichia coli (strain K12) GN=tas PE=1 SV=1	NUC	NUC	17.97	CHL	15.83	PLA	9.858	33.08	0.846907	-0.946437	-0.597611	0.386277	-0.970334	-0.931633	-0.907044	-0.891573	-0.97053	-0.962221	-0.95565	-0.976123	10
Glyur000497s00020187	Cellular Component: membrane (GO:0016020);; Biological Process: proteasome-mediated ubiquitin-dependent protein catabolic process (GO:0043161);; Molecular Function: metal ion binding (GO:0046872);; Molecular Function: ubiquitin protein ligase activity (GO:0061630);;	--	PREDICTED: RING-H2 finger protein ATL47-like [Cicer arietinum]	8.A.112.1.6	gnl|TC-DB|Q7X843	40	5e-37	RING-H2 finger protein ATL48 OS=Arabidopsis thaliana OX=3702 GN=ATL48 PE=1 SV=2	CHL	CHL	17.29	NUC	15.76	PLA	13.53	32.55	-0.846961	0.972858	0.550557	-0.309765	0.979707	0.958784	0.944085	0.931637	0.981171	0.982319	0.977476	0.988502	10
Glyur000497s00020196	Molecular Function: transporter activity (GO:0005215);; Cellular Component: integral component of membrane (GO:0016021);; Biological Process: transmembrane transport (GO:0055085);;	K14611|0|gmx:100791553|K14611 solute carrier family 23 (nucleobase transporter), member 1/2 | (RefSeq) nucleobase-ascorbate transporter 6	nucleobase-ascorbate transporter 6 [Cajanus cajan]	2.A.40.6.3	gnl|TC-DB|Q41760	57	1e-176	Nucleobase-ascorbate transporter LPE1 - Zea mays (Maize).	PLA	PLA	57.73	NUC	6.73	CYT	4.827	31.59	-0.899446	0.915326	0.727025	-0.513228	0.934257	0.956565	0.861311	0.893897	0.927411	0.953599	0.950488	0.951022	10
Glyur000501s00030933	Molecular Function: protein kinase activity (GO:0004672);; Molecular Function: ATP binding (GO:0005524);; Cellular Component: plasma membrane (GO:0005886);; Biological Process: protein phosphorylation (GO:0006468);; Cellular Component: plasmodesma (GO:0009506);; Cellular Component: integral component of membrane (GO:0016021);;	--	hypothetical protein PHAVU_008G122400g [Phaseolus vulgaris]	1.A.87.2.6	gnl|TC-DB|O22476	28	4e-50	Protein BRASSINOSTEROID INSENSITIVE 1 OS=Arabidopsis thaliana OX=3702 GN=BRI1 PE=1 SV=1	MIT	MIT	28.55	PLA	19.74	CHL	9.692	44.03	-0.910377	0.958071	0.611752	-0.379769	0.971868	0.972546	0.921351	0.921316	0.975157	0.985292	0.982697	0.985009	10
Glyur000504s00018084	Molecular Function: aspartic-type endopeptidase activity (GO:0004190);; Biological Process: proteolysis (GO:0006508);; Cellular Component: integral component of membrane (GO:0016021);; Biological Process: protein catabolic process (GO:0030163);;	--	PREDICTED: aspartic proteinase-like protein 2 isoform X1 [Lupinus angustifolius]	0	gnl|TC-DB|XP_018510600.1	28	7e-34	|8.A.32.1.5 PREDICTED: protein ASPARTIC PROTEASE IN GUARD CELL 2-like isoform X1 [Brassica rapa]	NUC	NUC	13.16	CHL	11.53	PLA	10.33	24.29	-0.923383	0.93175	0.681609	-0.455708	0.945776	0.970207	0.885778	0.907821	0.945227	0.969315	0.9675	0.963694	10
Glyur000509s00016404	Biological Process: drug transmembrane transport (GO:0006855);; Molecular Function: drug transmembrane transporter activity (GO:0015238);; Molecular Function: antiporter activity (GO:0015297);; Cellular Component: integral component of membrane (GO:0016021);;	K03327|0|pvu:PHAVU_004G152500g|K03327 multidrug resistance protein, MATE family | (RefSeq) hypothetical protein	protein DETOXIFICATION 16-like [Cajanus cajan]	2.A.66.1.52	gnl|TC-DB|Q9C994	41	7e-99	Protein DETOXIFICATION 14 OS=Arabidopsis thaliana GN=DTX14 PE=3 SV=1	PLA	PLA	24.91	CYT	11.34	NUC	9.65	31.33	0.846109	-0.924408	-0.340115	0.114616	-0.934783	-0.870499	-0.920807	-0.838255	-0.966191	-0.928404	-0.923829	-0.941621	10
Glyur000515s00023211	Biological Process: autophagy (GO:0006914);; Biological Process: cellular response to nitrogen starvation (GO:0006995);;	K08341|9.05085e-79|gmx:100527884|K08341 GABA(A) receptor-associated protein | (RefSeq) uncharacterized LOC100527884	PREDICTED: autophagy-related protein 8C isoform X1 [Lupinus angustifolius]	9.A.15.3.1	gnl|TC-DB|A8MS84	78	5e-55	Autophagy-related protein OS=Arabidopsis thaliana GN=APG8A PE=3 SV=1	NUC	NUC	18.47	MIT	17.74	PLA	15.68	35.94	0.85958	-0.923804	-0.586244	0.335906	-0.922141	-0.984085	-0.892442	-0.943152	-0.906321	-0.955562	-0.960591	-0.933227	10
Glyur000515s00023228	Molecular Function: protein serine/threonine kinase activity (GO:0004674);; Molecular Function: ATP binding (GO:0005524);; Biological Process: protein phosphorylation (GO:0006468);; Cellular Component: membrane (GO:0016020);;	K20716|8.3688e-159|cam:101503317|K20716 mitogen-activated protein kinase kinase kinase 17/18 | (RefSeq) mitogen-activated protein kinase kinase kinase 2-like	PREDICTED: mitogen-activated protein kinase kinase kinase 2-like [Cicer arietinum]	9.A.15.3.1	gnl|TC-DB|Q94C95	33	2e-27	Serine/threonine-protein kinase ATG1a OS=Arabidopsis thaliana GN=ATG1A PE=1 SV=1	NUC	NUC	15.47	CHL	14.11	PLA	10.85	29.17	-0.85805	0.981347	0.472252	-0.215191	0.983191	0.987854	0.964857	0.962284	0.980389	0.994557	0.996209	0.987184	10
Glyur000516s00022254	Molecular Function: catalytic activity (GO:0003824);; Biological Process: carbohydrate metabolic process (GO:0005975);; Molecular Function: carbohydrate binding (GO:0030246);;	--	NDH-dependent cyclic electron flow protein, putative [Medicago truncatula]	3.D.1.8.1	gnl|TC-DB|C0Z2H4	55	2e-29	AT1G64770 protein OS=Arabidopsis thaliana GN=AT1G64770 PE=2 SV=1	NUC	NUC	17.71	CYT	14.55	PLA	14.4	31.24	0.863543	-0.975559	-0.537666	0.303926	-0.989992	-0.962179	-0.947336	-0.928705	-0.992378	-0.988432	-0.98456	-0.995498	10
Glyur000516s00022257	Molecular Function: catalytic activity (GO:0003824);; Cellular Component: integral component of membrane (GO:0016021);;	--	PREDICTED: phytosulfokine receptor 1-like [Lupinus angustifolius]	1.A.87.2.4	gnl|TC-DB|T1T4Z8	28	1e-42	GHR1 protein OS=Arabidopsis thaliana GN=GHR1 PE=2 SV=1	PLA	PLA	37.16	MIT	9.287	CHL	7.779	33.5	-0.906094	0.951077	0.497208	-0.271439	0.968603	0.938029	0.927969	0.888483	0.985469	0.971963	0.969068	0.977871	10
Glyur000520s00025562	Biological Process: drug transmembrane transport (GO:0006855);; Molecular Function: drug transmembrane transporter activity (GO:0015238);; Molecular Function: antiporter activity (GO:0015297);; Cellular Component: integral component of membrane (GO:0016021);;	K03327|5.99618e-122|mtr:MTR_8g069470|K03327 multidrug resistance protein, MATE family | (RefSeq) MATE efflux family protein	PREDICTED: protein DETOXIFICATION 29 [Juglans regia]	2.A.66.1.50	gnl|TC-DB|F4JTB2	51	5e-40	Protein DETOXIFICATION OS=Arabidopsis thaliana GN=DTX35 PE=3 SV=1	PLA	PLA	16.91	NUC	16.14	MIT	10.7	32.79	-0.929552	0.937015	0.593167	-0.377792	0.959142	0.940537	0.900701	0.877811	0.973359	0.967672	0.963712	0.973235	10
Glyur000521s00021473	Cellular Component: integral component of membrane (GO:0016021);;	--	PREDICTED: protein NUCLEAR FUSION DEFECTIVE 4-like [Cicer arietinum]	2.A.1.75.5	gnl|TC-DB|Q8H132	32	2e-69	Major facilitator protein OS=Arabidopsis thaliana GN=At4g19450 PE=2 SV=1	CHL	CHL	17.37	PLA	12.07	MIT	10	27.89	0.917865	-0.949337	-0.624218	0.390353	-0.961574	-0.978971	-0.911518	-0.923783	-0.962062	-0.981649	-0.98088	-0.975789	10
Glyur000523s00021971	Molecular Function: ubiquitin-protein transferase activity (GO:0004842);; Cellular Component: cytoplasm (GO:0005737);; Molecular Function: zinc ion binding (GO:0008270);; Biological Process: regulation of signal transduction (GO:0009966);; Cellular Component: integral component of membrane (GO:0016021);; Biological Process: protein ubiquitination (GO:0016567);;	--	transmembrane fragile-X-F-associated protein [Medicago truncatula]	8.A.76.2.1	gnl|TC-DB|M0ZJN1	61	1e-145	Uncharacterized protein OS=Solanum tuberosum GN=PGSC0003DMG400000808 PE=4 SV=1	CHL	CHL	16.51	PLA	13.6	NUC	11.14	29.24	0.879235	-0.872348	-0.774008	0.560568	-0.884711	-0.945963	-0.812476	-0.879812	-0.868653	-0.91895	-0.918403	-0.905471	10
Glyur000525s00018806	Cellular Component: integral component of membrane (GO:0016021);;	K15377|0|gmx:100789185|K15377 solute carrier family 44 (choline transporter-like protein), member 2/4/5 | (RefSeq) choline transporter-like protein 2	PREDICTED: choline transporter-like protein 2 [Glycine max]	2.A.92.1.2	gnl|TC-DB|Q8BY89	25	2e-53	Choline transporter-like protein 2 - Mus musculus (Mouse).	PLA	PLA	11.62	NUC	10.47	END	9.278	21.84	-0.929214	0.867745	0.75596	-0.575684	0.90113	0.897018	0.806083	0.811497	0.91009	0.914727	0.907857	0.922882	10
Glyur000525s00018810	Cellular Component: extracellular region (GO:0005576);; Biological Process: killing of cells of other organism (GO:0031640);; Biological Process: defense response to fungus (GO:0050832);;	--	PREDICTED: defensin-like protein [Glycine max]	1.C.45.1.4	gnl|TC-DB|B3F051	73	2e-30	Defensin Lc-def OS=Lens culinaris subsp. culinaris PE=1 SV=1	CHL	CHL	17.93	MIT	14.37	NUC	11.96	31.15	0.815325	-0.975966	-0.394254	0.127792	-0.971067	-0.980772	-0.970043	-0.969081	-0.964097	-0.982146	-0.986283	-0.970238	10
Glyur000528s00024904	Molecular Function: translation initiation factor activity (GO:0003743);; Molecular Function: ATP-dependent RNA helicase activity (GO:0004004);; Molecular Function: ATP binding (GO:0005524);; Biological Process: translational initiation (GO:0006413);; Biological Process: regulation of gene expression (GO:0010468);; Biological Process: RNA secondary structure unwinding (GO:0010501);;	K03257|0|gmx:100788218|K03257 translation initiation factor 4A | (RefSeq) eukaryotic initiation factor 4A-15	PREDICTED: eukaryotic initiation factor 4A-15 [Glycine max]	3.A.18.1.1	gnl|TC-DB|P38919	66	1e-145	Eukaryotic initiation factor 4A-III - Homo sapiens (Human).	NUC	NUC	16.57	CHL	14.73	CYT	9.99	30.73	-0.90002	0.947164	0.630731	-0.412488	0.967464	0.950863	0.905807	0.897564	0.972443	0.973161	0.968081	0.98008	10
Glyur000542s00017561	Cellular Component: integral component of plasma membrane (GO:0005887);; Molecular Function: ammonium transmembrane transporter activity (GO:0008519);; Biological Process: methylammonium transport (GO:0015843);; Biological Process: nitrogen utilization (GO:0019740);; Biological Process: ammonium transmembrane transport (GO:0072488);;	K07573|0|cam:101510142|K07573 exosome complex component CSL4 | (RefSeq) uncharacterized LOC101510142	PREDICTED: uncharacterized protein LOC101510142 [Cicer arietinum]	1.A.11.2.1	gnl|TC-DB|P54144	62	1e-180	HIGH AFFINITY AMMONIUM TRANSPORTER - Arabidopsis thaliana (Mouse-ear cress).	PLA	PLA	72.14	NUC	3.73	MIT	3.615	23.97	0.832964	-0.958736	-0.569047	0.34961	-0.978688	-0.93821	-0.923855	-0.906509	-0.977655	-0.969244	-0.962953	-0.982757	10
Glyur000545s00023407	Molecular Function: ion channel activity (GO:0005216);; Cellular Component: integral component of membrane (GO:0016021);; Biological Process: ion transmembrane transport (GO:0034220);;	K05391|8.54108e-135|vra:106770771|K05391 cyclic nucleotide gated channel, other eukaryote | (RefSeq) probable cyclic nucleotide-gated ion channel 20, chloroplastic	PREDICTED: probable cyclic nucleotide-gated ion channel 20, chloroplastic isoform X2 [Juglans regia]	1.A.1.5.24	gnl|TC-DB|Q9LD37	66	3e-76	Probable cyclic nucleotide-gated ion channel 20, chloroplastic OS=Arabidopsis thaliana GN=CNGC20 PE=2 SV=1	MIT	MIT	12.08	CYT	11.07	PLA	9.782	22.91	0.961362	-0.890788	-0.629676	0.426555	-0.916167	-0.923491	-0.849021	-0.840102	-0.932386	-0.937648	-0.936241	-0.935252	10
Glyur000552s00024340	Molecular Function: transporter activity (GO:0005215);; Cellular Component: integral component of membrane (GO:0016021);; Cellular Component: chloroplast membrane (GO:0031969);; Biological Process: carbohydrate transmembrane transport (GO:0034219);;	--	PREDICTED: triose phosphate/phosphate translocator, chloroplastic [Glycine max]	2.A.7.9.23	gnl|TC-DB|Q9ZSR7	75	1e-165	Triose phosphate/phosphate translocator TPT, chloroplastic OS=Arabidopsis thaliana GN=TPT PE=1 SV=1	CHL	CHL	83.92	NUC	2.311	PLA	1.942	15.86	0.80344	-0.992609	-0.396831	0.144448	-0.996443	-0.955807	-0.983892	-0.948841	-0.998269	-0.987779	-0.985485	-0.994283	10
Glyur000553s00020401	Molecular Function: voltage-gated anion channel activity (GO:0008308);; Molecular Function: porin activity (GO:0015288);; Cellular Component: integral component of chloroplast outer membrane (GO:0031359);; Cellular Component: etioplast membrane (GO:0034426);; Cellular Component: pore complex (GO:0046930);; Biological Process: regulation of anion transmembrane transport (GO:1903959);;	--	PREDICTED: outer envelope pore protein 21, chloroplastic [Cicer arietinum]	1.B.29.1.1	gnl|TC-DB|Q9SM57	81	2e-81	CHLOROPLAST CHANNEL FORMING OUTER MEMBRANE PROTEIN - Pisum sativum (Garden pea).	NUC	NUC	16.34	CSK	15.64	CHL	13.33	31.76	0.909527	-0.878163	-0.744771	0.55657	-0.905608	-0.896597	-0.818873	-0.82114	-0.914754	-0.917858	-0.909596	-0.928055	10
Glyur000553s00020408	Molecular Function: G-protein coupled receptor activity (GO:0004930);; Molecular Function: ionotropic glutamate receptor activity (GO:0004970);; Molecular Function: extracellular-glutamate-gated ion channel activity (GO:0005234);; Molecular Function: calcium channel activity (GO:0005262);; Biological Process: G-protein coupled receptor signaling pathway (GO:0007186);; Biological Process: response…	K05387|0|cam:101505452|K05387 glutamate receptor, ionotropic, plant | (RefSeq) glutamate receptor 3.3	PREDICTED: glutamate receptor 3.3 [Cicer arietinum]	1.A.10.1.10	gnl|TC-DB|Q9C8E7	68	2e-45	Glutamate receptor 3.3 OS=Arabidopsis thaliana GN=GLR3.3 PE=2 SV=1	CHL	CHL	78.66	CYT	10.65	NUC	1.965	28.57	0.887669	-0.942698	-0.54991	0.338601	-0.966855	-0.921105	-0.910364	-0.871206	-0.981239	-0.961923	-0.955732	-0.975895	10
Glyur000563s00023592	Molecular Function: protein serine/threonine kinase activity (GO:0004674);; Molecular Function: ATP binding (GO:0005524);; Biological Process: protein phosphorylation (GO:0006468);; Cellular Component: integral component of membrane (GO:0016021);;	--	PREDICTED: probable receptor protein kinase TMK1 [Cicer arietinum]	1.A.87.2.6	gnl|TC-DB|O22476	40	5e-46	Protein BRASSINOSTEROID INSENSITIVE 1 OS=Arabidopsis thaliana OX=3702 GN=BRI1 PE=1 SV=1	PLA	PLA	25.86	MIT	14.74	NUC	10.22	36.09	-0.825318	0.989178	0.415449	-0.15044	0.986238	0.984503	0.980453	0.972222	0.981943	0.993607	0.995636	0.986602	10
Glyur000569s00020992	Molecular Function: transferase activity (GO:0016740);;	--	ER membrane protein complex subunit 2 [Cajanus cajan]	3.A.27.1.1	gnl|TC-DB|Q15006	40	4e-47	ER membrane protein complex subunit 2 OS=Homo sapiens GN=EMC2 PE=1 SV=1	NUC	NUC	17.41	CYT	15.08	CSK	11.26	31.73	0.95738	-0.897133	-0.520269	0.303112	-0.912949	-0.909644	-0.871656	-0.83533	-0.941313	-0.935359	-0.934381	-0.932747	10
Glyur000572s00019040	Cellular Component: plant-type vacuole membrane (GO:0009705);; Molecular Function: malate transmembrane transporter activity (GO:0015140);; Cellular Component: integral component of membrane (GO:0016021);; Biological Process: malate transmembrane transport (GO:0071423);;	--	aluminum-activated malate transporter 12 [Vigna radiata var. radiata]	2.A.85.2.1	gnl|TC-DB|O49696	62	1e-78	Hypothetical 62.3 kDa protein - Arabidopsis thaliana (Mouse-ear cress).	PLA	PLA	39.9	MIT	10.96	CHL	7.251	36.14	0.869971	-0.952923	-0.464752	0.24307	-0.97162	-0.917457	-0.932641	-0.878512	-0.989607	-0.963984	-0.958745	-0.977597	10
Glyur000573s00021774	--	--	PREDICTED: COBW domain-containing protein 1 [Glycine max]	9.B.10.1.1	gnl|TC-DB|P94400	36	8e-33	Putative metal chaperone yciC OS=Bacillus subtilis GN=yciC PE=2 SV=1	CHL	CHL	19.92	NUC	13.81	PLA	11.54	31.67	0.885057	-0.890144	-0.756928	0.559382	-0.915909	-0.932551	-0.829706	-0.86505	-0.907116	-0.931059	-0.926811	-0.932004	10
Glyur000575s00024822	Biological Process: response to oxidative stress (GO:0006979);; Cellular Component: chloroplast thylakoid membrane (GO:0009535);; Cellular Component: integral component of membrane (GO:0016021);;	--	PREDICTED: photosynthetic NDH subunit of subcomplex B 5, chloroplastic [Cicer arietinum]	3.D.1.8.1	gnl|TC-DB|Q9FG89	59	4e-71	NAD(P)H dehydrogenase 18 OS=Arabidopsis thaliana GN=NDH18 PE=2 SV=1	CHL	CHL	17.92	PLA	15.37	CYT	11.96	32.44	0.854166	-0.962901	-0.568338	0.345792	-0.982659	-0.94981	-0.92891	-0.913409	-0.982704	-0.977279	-0.972283	-0.98753	10
Glyur000579s00034293	Molecular Function: protein serine/threonine kinase activity (GO:0004674);; Molecular Function: transmembrane receptor protein tyrosine kinase activity (GO:0004714);; Molecular Function: ATP binding (GO:0005524);; Cellular Component: plasma membrane (GO:0005886);; Biological Process: defense response (GO:0006952);; Cellular Component: plasmodesma (GO:0009506);; Cellular Component: integral compon…	--	G-type lectin S-receptor-like serine/threonine-protein kinase [Trifolium pratense]	1.A.87.2.1	gnl|TC-DB|K7UE65	39	2e-39	Uncharacterized protein OS=Zea mays GN=ZEAMMB73_507020 PE=3 SV=1	PLA	PLA	23.17	MIT	13.09	NUC	10.47	32.61	0.911164	-0.933077	-0.443183	0.204916	-0.938064	-0.921959	-0.919541	-0.873343	-0.964106	-0.953788	-0.952247	-0.953288	10
Glyur000581s00027335	Cellular Component: vacuole (GO:0005773);; Cellular Component: integral component of plasma membrane (GO:0005887);; Biological Process: water transport (GO:0006833);; Cellular Component: plasmodesma (GO:0009506);; Biological Process: response to abscisic acid (GO:0009737);; Biological Process: cellular water homeostasis (GO:0009992);; Molecular Function: water channel activity (GO:0015250);; Mole…	K09872|2.36149e-63|mtr:MTR_7g101190|K09872 aquaporin PIP | (RefSeq) major intrinsic protein (MIP) family transporter	major intrinsic protein (MIP) family transporter [Medicago truncatula]	1.A.8.11.4	gnl|TC-DB|P43286	73	7e-41	Aquaporin PIP2-1 - Arabidopsis thaliana (Mouse-ear cress).	PLA	PLA	81.46	NUC	4.6	CYT	2.772	19.91	0.867816	-0.977488	-0.568418	0.325655	-0.986897	-0.984727	-0.946781	-0.95102	-0.982045	-0.994703	-0.992993	-0.993853	10
Glyur000595s00018293	--	--	MACPF domain-containing protein At1g14780 [Cajanus cajan]	1.C.39.11.2	gnl|TC-DB|B9GNC9	43	1e-134	Predicted protein OS=Populus trichocarpa GN=POPTRDRAFT_850553 PE=4 SV=1	CYT	CYT	11.74	NUC	11.27	CSK	11.19	22.91	0.946848	-0.91403	-0.581029	0.373977	-0.93888	-0.919927	-0.87861	-0.847256	-0.95996	-0.950087	-0.946511	-0.955196	10
Glyur000596s00021315	Cellular Component: photosystem I (GO:0009522);; Cellular Component: chloroplast thylakoid membrane (GO:0009535);; Biological Process: photosynthesis, light harvesting (GO:0009765);; Cellular Component: integral component of membrane (GO:0016021);; Molecular Function: chlorophyll binding (GO:0016168);; Biological Process: protein-chromophore linkage (GO:0018298);; Molecular Function: metal ion bi…	K08910|2.39002e-152|cam:101505314|K08910 light-harvesting complex I chlorophyll a/b binding protein 4 | (RefSeq) chlorophyll a-b binding protein P4, chloroplastic	Chlorophyll A-B binding protein [Trema orientalis]	5.B.4.1.1	gnl|TC-DB|Q6YWJ7	78	1e-106	Putative chlorophyll a/b-binding protein - Oryza sativa subsp. japonica (Rice).	CHL	CHL	82.97	PLA	3.358	NUC	2.986	17.6	0.857936	-0.949306	-0.519498	0.305881	-0.972142	-0.916345	-0.92053	-0.876866	-0.984293	-0.961104	-0.954364	-0.977751	10
Glyur000601s00025450	Biological Process: proteolysis (GO:0006508);; Molecular Function: serine-type peptidase activity (GO:0008236);;	--	carboxy-terminal processing peptidase-like protein [Medicago truncatula]	9.B.174.1.1	gnl|TC-DB|O35002	32	3e-43	Carboxy-terminal processing protease CtpB OS=Bacillus subtilis (strain 168) GN=ctpB PE=1 SV=1	CHL	CHL	12.72	MIT	11.95	NUC	10.24	24.48	0.886951	-0.975966	-0.527079	0.285071	-0.986307	-0.976018	-0.950845	-0.937978	-0.989963	-0.993868	-0.992422	-0.993874	10
Glyur000602s00018895	Molecular Function: L-serine transmembrane transporter activity (GO:0015194);; Biological Process: L-serine transport (GO:0015825);; Cellular Component: integral component of membrane (GO:0016021);;	--	putative serine incorporator [Morus notabilis]	9.A.29.3.2	gnl|TC-DB|Q9LHF3	70	2e-46	Uncharacterized protein OS=Arabidopsis thaliana PE=4 SV=1	PLA	PLA	14.97	CYT	11.15	CHL	10.57	25.12	-0.840033	0.852537	0.655338	-0.416421	0.846525	0.947516	0.811242	0.895759	0.824847	0.89665	0.903228	0.864815	10
Glyur000606s00017335	Molecular Function: ATP binding (GO:0005524);;	K10689|3.78351e-114|cam:101504928|K10689 peroxin-4 [EC:2.3.2.23] | (RefSeq) protein PEROXIN-4	PREDICTED: protein PEROXIN-4 [Cicer arietinum]	3.A.20.1.5	gnl|TC-DB|P29340	36	3e-27	Ubiquitin-conjugating enzyme E2-21 kDa OS=Saccharomyces cerevisiae GN=PEX4 PE=1 SV=1	NUC	NUC	21.84	CYT	17.66	MIT	12.33	37.85	0.897594	-0.833843	-0.408949	0.173947	-0.829511	-0.882499	-0.824977	-0.818778	-0.849922	-0.8745	-0.881921	-0.848795	10
Glyur000607s00021604	Molecular Function: molybdate ion transmembrane transporter activity (GO:0015098);; Biological Process: molybdate ion transport (GO:0015689);; Cellular Component: integral component of membrane (GO:0016021);;	--	hypothetical protein PHAVU_001G056300g [Phaseolus vulgaris]	2.A.53.5.1	gnl|TC-DB|Q9SL95	58	1e-149	Molybdate transporter 1 OS=Arabidopsis thaliana GN=MOT1 PE=2 SV=1	PLA	PLA	12.22	CHL	11.08	CYT	10.68	23.04	-0.88141	0.946786	0.463653	-0.239244	0.961904	0.912178	0.927567	0.870488	0.984561	0.959283	0.953855	0.9716	10
Glyur000610s00022574	Cellular Component: vacuolar membrane (GO:0005774);; Cellular Component: Golgi apparatus (GO:0005794);; Cellular Component: plasma membrane (GO:0005886);; Biological Process: ATP hydrolysis coupled proton transport (GO:0015991);; Cellular Component: proton-transporting V-type ATPase, V1 domain (GO:0033180);; Molecular Function: proton-transporting ATPase activity, rotational mechanism (GO:0046961…	K02151|6.21328e-44|tcc:TCM_004220|K02151 V-type H+-transporting ATPase subunit F | (RefSeq) Vacuolar ATPase subunit F family protein isoform 1	hypothetical protein CUMW_083320 [Citrus unshiu]	3.A.2.2.5	gnl|TC-DB|Q9ZQX4	94	1e-31	V-type proton ATPase subunit F OS=Arabidopsis thaliana GN=VHA-F PE=2 SV=1	CHL	CHL	17.53	END	15.01	NUC	13.78	31.71	0.861853	-0.925292	-0.695951	0.484064	-0.946802	-0.952031	-0.873915	-0.901072	-0.935327	-0.95493	-0.951064	-0.95724	10
Glyur000611s00026445	Cellular Component: integral component of membrane (GO:0016021);;	--	integral membrane Yip1 family protein [Medicago truncatula]	9.B.135.2.2	gnl|TC-DB|Q60EM1	46	6e-57	Os05g0455800 protein OS=Oryza sativa subsp. japonica GN=OJ1651_D06.12 PE=4 SV=1	CHL	CHL	20.82	PLA	13.87	VAC	9.097	32.28	0.917398	-0.953201	-0.605979	0.373891	-0.967287	-0.974829	-0.91735	-0.920539	-0.970163	-0.983454	-0.982186	-0.980214	10
Glyur000615s00024015	Molecular Function: peroxidase activity (GO:0004601);; Cellular Component: extracellular region (GO:0005576);; Biological Process: response to oxidative stress (GO:0006979);; Molecular Function: heme binding (GO:0020037);; Biological Process: hydrogen peroxide catabolic process (GO:0042744);; Molecular Function: metal ion binding (GO:0046872);; Biological Process: oxidation-reduction process (GO:…	K00430|1.38174e-98|vra:106765507|K00430 peroxidase [EC:1.11.1.7] | (RefSeq) peroxidase 12-like	PREDICTED: peroxidase 12-like [Vigna angularis]	9.A.61.3.1	gnl|TC-DB|M4E3U6	40	7e-30	Peroxidase OS=Brassica rapa subsp. pekinensis GN=Bra023449 PE=3 SV=1	CHL	CHL	24.13	EXC	12.24	CYT	11.62	32.05	-0.832635	0.990534	0.433427	-0.182481	0.995367	0.962857	0.977576	0.946629	0.999336	0.992069	0.989791	0.996903	10
Glyur000616s00026595	Molecular Function: nucleotide binding (GO:0000166);; Cellular Component: membrane (GO:0016020);; Molecular Function: kinase activity (GO:0016301);; Biological Process: phosphorylation (GO:0016310);;	K04733|0|mtr:MTR_1g027820|K04733 interleukin-1 receptor-associated kinase 4 [EC:2.7.11.1] | (RefSeq) receptor-like kinase	hypothetical protein TSUD_373280 [Trifolium subterraneum]	1.A.87.2.6	gnl|TC-DB|O22476	38	2e-33	Protein BRASSINOSTEROID INSENSITIVE 1 OS=Arabidopsis thaliana OX=3702 GN=BRI1 PE=1 SV=1	PLA	PLA	28.36	MIT	10.14	NUC	9.992	31.49	0.88864	-0.977287	-0.5094	0.260699	-0.983261	-0.979386	-0.955563	-0.943155	-0.988025	-0.994705	-0.994105	-0.991831	10
Glyur000616s00026601	Molecular Function: protein serine/threonine kinase activity (GO:0004674);; Molecular Function: ATP binding (GO:0005524);; Biological Process: protein phosphorylation (GO:0006468);; Cellular Component: integral component of membrane (GO:0016021);; Molecular Function: polysaccharide binding (GO:0030247);;	--	stress-induced receptor-like kinase [Medicago truncatula]	1.A.87.2.3	gnl|TC-DB|Q9LSR8	34	7e-45	L-type lectin-domain containing receptor kinase I.9 OS=Arabidopsis thaliana GN=LECRK19 PE=1 SV=2	PLA	PLA	27.28	MIT	8.6	CYT	8.4	29.18	0.821925	-0.929852	-0.690895	0.461552	-0.938321	-0.962834	-0.88121	-0.927721	-0.918328	-0.952889	-0.949972	-0.949307	10
Glyur000617s00023868	Cellular Component: membrane (GO:0016020);; Molecular Function: transmembrane transporter activity (GO:0022857);; Biological Process: transmembrane transport (GO:0055085);;	K03327|6.22703e-78|cam:101498359|K03327 multidrug resistance protein, MATE family | (RefSeq) MATE efflux family protein 5	MATE efflux family protein DTX1 [Glycine soja]	2.A.66.1.19	gnl|TC-DB|B7ZGM0	60	1e-33	Putative MATE transporter OS=Nicotiana tabacum GN=T401 PE=2 SV=1	PLA	PLA	17.42	MIT	11.78	CHL	11.54	27.56	-0.901683	0.965506	0.580048	-0.345216	0.978943	0.974407	0.932943	0.92789	0.982018	0.98933	0.987198	0.989452	10
Glyur000617s00023869	Biological Process: drug transmembrane transport (GO:0006855);; Molecular Function: drug transmembrane transporter activity (GO:0015238);; Molecular Function: antiporter activity (GO:0015297);; Cellular Component: integral component of membrane (GO:0016021);;	K03327|3.74349e-79|cam:101498359|K03327 multidrug resistance protein, MATE family | (RefSeq) MATE efflux family protein 5	PREDICTED: MATE efflux family protein 5 [Cicer arietinum]	2.A.66.1.19	gnl|TC-DB|B7ZGM0	62	3e-52	Putative MATE transporter OS=Nicotiana tabacum GN=T401 PE=2 SV=1	CHL	CHL	29.89	NUC	13.66	PLA	9.677	36.49	-0.859566	0.940137	0.649483	-0.43664	0.963103	0.948229	0.894609	0.902042	0.956803	0.963632	0.958764	0.970975	10
Glyur000617s00023882	Molecular Function: serine-type endopeptidase activity (GO:0004252);; Biological Process: proteolysis (GO:0006508);;	K01358|0|gmx:100778609|K01358 ATP-dependent Clp protease, protease subunit [EC:3.4.21.92] | (RefSeq) ATP-dependent Clp protease proteolytic subunit 3, chloroplastic	PREDICTED: ATP-dependent Clp protease proteolytic subunit 3, chloroplastic [Glycine max]	3.A.26.1.1	gnl|TC-DB|O97252	45	9e-38	ATP-dependent Clp protease proteolytic subunit OS=Plasmodium falciparum (isolate 3D7) GN=PF3D7_0307400 PE=1 SV=1	CHL	CHL	58.21	NUC	8.362	CYT	5.357	33.39	0.887579	-0.964671	-0.595493	0.365527	-0.980438	-0.968294	-0.9291	-0.924157	-0.981493	-0.98622	-0.982744	-0.989929	10
Glyur000618s00030209	Biological Process: transport (GO:0006810);; Molecular Function: channel activity (GO:0015267);; Cellular Component: integral component of membrane (GO:0016021);; Molecular Function: substrate-specific transmembrane transporter activity (GO:0022891);; Biological Process: single-organism process (GO:0044699);;	K09874|6.13619e-79|cam:101505954|K09874 aquaporin NIP | (RefSeq) mip4; aquaporin NIP2-1-like	PREDICTED: aquaporin NIP2-1-like [Lupinus angustifolius]	1.A.8.12.2	gnl|TC-DB|Q6Z2T3	34	4e-32	Silicon transporter LSI1 (Low silicon protein 1) - Oryza sativa (Rice).	PLA	PLA	28.63	CHL	14.54	VAC	14.16	37.09	0.883426	-0.972158	-0.49034	0.253083	-0.98425	-0.955192	-0.951053	-0.918049	-0.995353	-0.986111	-0.98315	-0.9915	10
Glyur000626s00022221	Molecular Function: structural constituent of ribosome (GO:0003735);; Biological Process: translation (GO:0006412);; Cellular Component: integral component of membrane (GO:0016021);; Biological Process: transmembrane transport (GO:0055085);;	K15113|0|gmx:100802640|K15113 solute carrier family 25 (mitochondrial iron transporter), member 28/37 | (RefSeq) mitoferrin-like	PREDICTED: mitoferrin-like [Glycine max]	2.A.29.5.1	gnl|TC-DB|P10566	34	9e-45	Mitochondrial RNA-splicing protein MRS3 OS=Saccharomyces cerevisiae GN=MRS3 PE=1 SV=4	NUC	NUC	19.46	PLA	12.44	CYT	10.82	29.66	0.816778	-0.946668	-0.384859	0.160263	-0.965287	-0.916465	-0.935588	-0.890994	-0.971767	-0.952534	-0.951425	-0.960663	10
Glyur000627s00029179	Molecular Function: transporter activity (GO:0005215);; Biological Process: transport (GO:0006810);; Cellular Component: integral component of membrane (GO:0016021);;	--	purine permease [Medicago truncatula]	2.A.7.14.1	gnl|TC-DB|Q9FZ96	54	1e-100	2.A.7.14.1 Purine permease 1	NUC	NUC	15.76	MIT	12.74	PLA	12.58	27.64	0.925968	-0.937957	-0.551335	0.306131	-0.941669	-0.972731	-0.911631	-0.917743	-0.948566	-0.971276	-0.973486	-0.957696	10
Glyur000631s00022349	Cellular Component: endoplasmic reticulum membrane (GO:0005789);; Cellular Component: integral component of membrane (GO:0016021);; Molecular Function: transferase activity (GO:0016740);;	--	hypothetical protein PHAVU_010G007900g [Phaseolus vulgaris]	8.A.102.1.1	gnl|TC-DB|Q6DBN4	34	1e-25	Reticulon-like protein B6 OS=Arabidopsis thaliana OX=3702 GN=RTNLB6 PE=1 SV=1	PLA	PLA	16.64	CYT	14.13	MIT	13.86	29.99	-0.835615	0.9689	0.558036	-0.296969	0.964555	0.998965	0.941916	0.976153	0.948839	0.985454	0.98739	0.972007	10
Glyur000634s00028967	Biological Process: amino acid transmembrane transport (GO:0003333);; Cellular Component: plasma membrane (GO:0005886);; Molecular Function: amino acid transmembrane transporter activity (GO:0015171);; Cellular Component: integral component of membrane (GO:0016021);;	--	hypothetical protein POPTR_T152100v3 [Populus trichocarpa]	2.A.18.2.3	gnl|TC-DB|Q39134	74	6e-42	Amino acid permease (Amino acid carrier, putative) (Putative amino acid carrier) - Arabidopsis thaliana (Mouse-ear cress).	PLA/NUC	PLA	40.73	NUC	33.76	CHL	3.458	69.3	0.925304	-0.916212	-0.567509	0.365165	-0.942754	-0.903119	-0.881423	-0.836731	-0.966217	-0.945232	-0.939132	-0.95766	10
Glyur000640s00024114	Molecular Function: protein serine/threonine kinase activity (GO:0004674);; Cellular Component: plasma membrane (GO:0005886);; Biological Process: protein phosphorylation (GO:0006468);; Biological Process: defense response (GO:0006952);; Cellular Component: plasmodesma (GO:0009506);;	--	Serine/Threonine kinase family protein [Medicago truncatula]	1.A.87.2.1	gnl|TC-DB|K7UE65	37	3e-46	Uncharacterized protein OS=Zea mays GN=ZEAMMB73_507020 PE=3 SV=1	PLA	PLA	45.74	NUC	11.32	MIT	10.16	37.42	0.973544	-0.890277	-0.631261	0.42668	-0.913469	-0.918378	-0.848988	-0.832846	-0.935252	-0.937138	-0.934688	-0.93595	10
Glyur000641s00026557	Molecular Function: nucleotide binding (GO:0000166);; Molecular Function: protein kinase activity (GO:0004672);; Cellular Component: membrane (GO:0016020);; Biological Process: phosphorylation (GO:0016310);;	--	receptor-like serine/threonine-protein kinase [Trifolium pratense]	1.A.87.2.6	gnl|TC-DB|O22476	38	3e-23	Protein BRASSINOSTEROID INSENSITIVE 1 OS=Arabidopsis thaliana OX=3702 GN=BRI1 PE=1 SV=1	PLA	PLA	35.38	NUC	11.06	CHL	10.26	35.14	-0.806962	0.997138	0.406655	-0.146367	0.996609	0.970558	0.98844	0.96469	0.995223	0.993849	0.992821	0.995573	10
Glyur000645s00028173	Biological Process: autophagosome assembly (GO:0000045);; Cellular Component: cytoplasmic ubiquitin ligase complex (GO:0000153);; Biological Process: autophagy of mitochondrion (GO:0000422);; Cellular Component: cytosol (GO:0005829);; Biological Process: protein transport (GO:0015031);; Molecular Function: Atg8 ligase activity (GO:0019776);; Biological Process: autophagy of nucleus (GO:0044804);;	K08343|0|cam:101506830|K08343 ubiquitin-like-conjugating enzyme ATG3 | (RefSeq) autophagy-related protein 3	hypothetical protein TSUD_268140 [Trifolium subterraneum]	9.A.15.3.1	gnl|TC-DB|Q0WWQ1	80	1e-147	Autophagy-related protein 3 OS=Arabidopsis thaliana GN=ATG3 PE=1 SV=2	CYT	CYT	14.55	CHL	11.47	NUC	11.24	25.22	0.982432	-0.873503	-0.676183	0.471162	-0.893582	-0.919751	-0.827035	-0.828093	-0.912888	-0.927022	-0.925386	-0.92047	10
Glyur000647s00023063	Molecular Function: ATP binding (GO:0005524);; Molecular Function: ligase activity (GO:0016874);;	--	PREDICTED: ubiquitin-conjugating enzyme E2-17 kDa-like [Cicer arietinum]	3.A.20.1.1	gnl|TC-DB|P62837	80	6e-69	Ubiquitin-conjugating enzyme E2 D2 OS=Homo sapiens GN=UBE2D2 PE=1 SV=1	NUC	NUC	29.76	CHL	17.93	MIT	14.09	42.05	0.902808	-0.967292	-0.577574	0.339519	-0.978544	-0.976584	-0.935611	-0.931031	-0.982138	-0.990693	-0.988654	-0.989914	10
Glyur000647s00023067	Molecular Function: ATP binding (GO:0005524);; Cellular Component: cytoplasm (GO:0005737);; Molecular Function: hydrolase activity (GO:0016787);; Biological Process: protein catabolic process (GO:0030163);;	K03063|0|vra:106775924|K03063 26S proteasome regulatory subunit T3 | (RefSeq) 26S protease regulatory subunit 6B homolog	PREDICTED: 26S protease regulatory subunit 6B homolog isoform X2 [Cicer arietinum]	3.A.16.1.2	gnl|TC-DB|P25694	44	3e-52	Cell division control protein 48 - Saccharomyces cerevisiae (Baker's yeast).	CHL	CHL	20.93	NUC	13.72	CYT	13.19	32.15	-0.867225	0.869245	0.702109	-0.531124	0.908758	0.874886	0.811494	0.804939	0.912292	0.903895	0.89567	0.920692	10
Glyur000652s00019420	Molecular Function: peroxidase activity (GO:0004601);; Cellular Component: extracellular region (GO:0005576);; Biological Process: response to oxidative stress (GO:0006979);; Cellular Component: plant-type cell wall (GO:0009505);; Biological Process: plant-type cell wall organization (GO:0009664);; Molecular Function: heme binding (GO:0020037);; Biological Process: hydrogen peroxide catabolic pro…	K00430|0|cam:101500894|K00430 peroxidase [EC:1.11.1.7] | (RefSeq) peroxidase; peroxidase 3	peroxidase 3-like isoform X2 [Cajanus cajan]	9.A.61.3.1	gnl|TC-DB|M4E3U6	43	7e-60	Peroxidase OS=Brassica rapa subsp. pekinensis GN=Bra023449 PE=3 SV=1	CHL	CHL	20.66	EXC	12.57	CYT	11.11	30.54	-0.876108	0.896902	0.71964	-0.491198	0.903878	0.967034	0.84589	0.91001	0.886901	0.938381	0.939663	0.921605	10
Glyur000661s00022623	Molecular Function: ATP-dependent peptidase activity (GO:0004176);; Molecular Function: metalloendopeptidase activity (GO:0004222);; Molecular Function: ATP binding (GO:0005524);; Cellular Component: mitochondrion (GO:0005739);; Biological Process: proteolysis (GO:0006508);; Cellular Component: chloroplast thylakoid membrane (GO:0009535);; Cellular Component: chloroplast envelope (GO:0009941);; B…	K03798|0|cam:101491362|K03798 cell division protease FtsH [EC:3.4.24.-] | (RefSeq) ATP-dependent zinc metalloprotease FTSH, chloroplastic	ATP-dependent zinc metalloprotease FTSH, chloroplastic [Manihot esculenta]	9.B.307.1.2	gnl|TC-DB|P0AAI3	47	1e-144	ATP-dependent zinc metalloprotease FtsH OS=Escherichia coli (strain K12) OX=83333 GN=ftsH PE=1 SV=1	CHL	CHL	69.93	MIT	7.966	CYT	3.672	29.63	0.896307	-0.943263	-0.633371	0.419221	-0.96598	-0.946657	-0.900834	-0.892514	-0.970125	-0.969645	-0.964457	-0.97757	10
Glyur000665s00020420	Cellular Component: plasma membrane (GO:0005886);; Molecular Function: zinc ion binding (GO:0008270);; Cellular Component: integral component of membrane (GO:0016021);; Molecular Function: protein-cysteine S-palmitoyltransferase activity (GO:0019706);;	K16675|0|gmx:102668608|K16675 palmitoyltransferase ZDHHC9/14/18 [EC:2.3.1.225] | (RefSeq) probable protein S-acyltransferase 4	PREDICTED: probable protein S-acyltransferase 4 [Glycine max]	8.A.114.1.5	gnl|TC-DB|Q9Y397	36	2e-47	Palmitoyltransferase ZDHHC9 OS=Homo sapiens OX=9606 GN=ZDHHC9 PE=1 SV=2	NUC	NUC	12.01	PLA	11.39	CYT	10.12	23.25	-0.836412	0.958113	0.342354	-0.104296	0.967414	0.914562	0.955241	0.891549	0.98598	0.959848	0.957777	0.968187	10
Glyur000665s00020424	Cellular Component: integral component of plasma membrane (GO:0005887);; Biological Process: water transport (GO:0006833);; Biological Process: cellular water homeostasis (GO:0009992);; Molecular Function: water channel activity (GO:0015250);; Molecular Function: glycerol channel activity (GO:0015254);; Biological Process: glycerol transport (GO:0015793);; Biological Process: ion transmembrane tr…	K09875|1.00489e-135|cam:101494876|K09875 aquaporin SIP | (RefSeq) probable aquaporin SIP2-1	PREDICTED: probable aquaporin SIP2-1 [Cicer arietinum]	1.A.8.10.12	gnl|TC-DB|Q10M80	50	2e-60	Aquaporin SIP2-1 OS=Oryza sativa subsp. japonica GN=SIP2-1 PE=2 SV=1	CYT	CYT	17.1	PLA	13.34	CHL	13.09	29.29	0.883282	-0.94748	-0.645903	0.423489	-0.966292	-0.967225	-0.904295	-0.91777	-0.960606	-0.97498	-0.972117	-0.976134	10
Glyur000665s00020428	Cellular Component: integral component of membrane (GO:0016021);;	--	probable vacuolar amino acid transporter YPQ1 isoform X1 [Cajanus cajan]	2.A.43.2.9	gnl|TC-DB|U5G8H3	38	6e-55	PQ-loop repeat family protein OS=Populus trichocarpa GN=POPTR_0007s12260g PE=4 SV=1	NUC	NUC	11.92	CYT	11.92	PLA	10.26	23.84	0.851972	-0.963255	-0.51801	0.295309	-0.982256	-0.934005	-0.935779	-0.900228	-0.990034	-0.973017	-0.967149	-0.986872	10
Glyur000669s00020846	Molecular Function: phosphoprotein phosphatase activity (GO:0004721);; Molecular Function: calcium ion binding (GO:0005509);; Biological Process: protein dephosphorylation (GO:0006470);;	K06268|1.89708e-123|mtr:MTR_8g027620|K06268 serine/threonine-protein phosphatase 2B regulatory subunit | (RefSeq) calcineurin B-like protein 4-1	unknown [Lotus japonicus]	8.A.82.2.3	gnl|TC-DB|M5BF43	60	3e-73	Salt overly sensitive 3 OS=Arabidopsis thaliana GN=sos3 PE=4 SV=1	CHL	CHL	16.47	NUC	13.64	CYT	12.21	29.25	0.945063	-0.923107	-0.591863	0.353648	-0.928496	-0.962444	-0.89122	-0.897976	-0.939252	-0.961915	-0.962982	-0.94919	10
Glyur000678s00024775	Molecular Function: sphingomyelin phosphodiesterase activity (GO:0004767);; Molecular Function: GTP binding (GO:0005525);; Cellular Component: intracellular (GO:0005622);; Biological Process: vesicle docking involved in exocytosis (GO:0006904);; Biological Process: small GTPase mediated signal transduction (GO:0007264);; Biological Process: protein secretion (GO:0009306);;	K07901|6.63677e-104|pvu:PHAVU_005G141600g|K07901 Ras-related protein Rab-8A | (RefSeq) hypothetical protein	ras-related protein RABE1c-like [Cajanus cajan]	9.A.63.1.1	gnl|TC-DB|P32939	36	4e-24	GTP-binding protein YPT7 OS=Saccharomyces cerevisiae (strain ATCC 204508 / S288c) GN=YPT7 PE=1 SV=1	PLA	PLA	18.65	CHL	15.31	CYT	15.25	32.82	0.845234	-0.976245	-0.576306	0.337909	-0.987346	-0.976128	-0.943414	-0.947333	-0.979841	-0.989519	-0.986399	-0.992601	10
Glyur000679s00026744	Biological Process: amino acid transmembrane transport (GO:0003333);; Cellular Component: integral component of plasma membrane (GO:0005887);; Molecular Function: L-amino acid transmembrane transporter activity (GO:0015179);; Molecular Function: polyamine transmembrane transporter activity (GO:0015203);; Molecular Function: antiporter activity (GO:0015297);; Biological Process: polyamine transmem…	--	PREDICTED: probable polyamine transporter At3g13620 [Glycine max]	2.A.3.12.4	gnl|TC-DB|Q9LHN7	70	1e-175	Probable polyamine transporter At3g13620 OS=Arabidopsis thaliana GN=At3g13620 PE=2 SV=1	CHL	CHL	16.69	PLA	12.53	NUC	11.42	28.01	-0.805916	0.973844	0.493445	-0.262899	0.988082	0.937633	0.94967	0.920212	0.98815	0.974161	0.96829	0.988406	10
Glyur000681s00027307	Biological Process: metabolic process (GO:0008152);; Molecular Function: 4-coumarate-CoA ligase activity (GO:0016207);;	K01904|0|mtr:MTR_2g105570|K01904 4-coumarate--CoA ligase [EC:6.2.1.12] | (RefSeq) 4-coumarate:CoA ligase-like protein	4-coumarate:CoA ligase [Amorpha fruticosa]	4.C.1.1.7	gnl|TC-DB|Q42524	59	1e-160	4-coumarate--CoA ligase 1 - Arabidopsis thaliana (Mouse-ear cress).	NUC	NUC	13.19	CHL	12.23	POX	11.45	25.18	-0.887411	0.92247	0.643582	-0.442694	0.949088	0.914102	0.876896	0.856736	0.958634	0.947937	0.940061	0.962529	10
Glyur000682s00024324	Molecular Function: hydroxymethylglutaryl-CoA reductase (NADPH) activity (GO:0004420);; Cellular Component: peroxisomal membrane (GO:0005778);; Cellular Component: endoplasmic reticulum membrane (GO:0005789);; Biological Process: isoprenoid biosynthetic process (GO:0008299);; Biological Process: coenzyme A metabolic process (GO:0015936);; Cellular Component: integral component of membrane (GO:001…	K00021|0|cam:101499627|K00021 hydroxymethylglutaryl-CoA reductase (NADPH) [EC:1.1.1.34] | (RefSeq) 3-hydroxy-3-methylglutaryl-coenzyme A reductase 3-like	HMG-CoA reductase [Glycyrrhiza uralensis]	2.A.6.6.10	gnl|TC-DB|K1QI94	57	1e-130	3-hydroxy-3-methylglutaryl-coenzyme A reductase OS=Crassostrea gigas PE=3 SV=1	END	END	79.63	CHL	3.272	PLA	3.197	19.6	-0.837	0.991608	0.485888	-0.236029	0.997536	0.975873	0.971801	0.956776	0.995633	0.996977	0.994796	1	10
Glyur000683s00025151	Cellular Component: integral component of membrane (GO:0016021);;	--	hypothetical protein TSUD_131810 [Trifolium subterraneum]	9.B.311.1.7	gnl|TC-DB|XP_013718490	63	4e-97	transmembrane protein 56-like isoform X1 [Brassica napus]	CHL	CHL	16.83	PLA	14.02	NUC	13	29.98	0.878244	-0.97233	-0.539786	0.306877	-0.987185	-0.9616	-0.944059	-0.923458	-0.992314	-0.988033	-0.984407	-0.994228	10
Glyur000692s00016557	--	--	PREDICTED: protein TIC 22-like, chloroplastic [Cicer arietinum]	3.A.9.1.1	gnl|TC-DB|Q9ZST9	43	1e-38	TIC22 - Pisum sativum (Garden pea).	NUC	NUC	18.53	CHL	18.3	PLA	14.92	36.74	0.810413	-0.95535	-0.627275	0.397256	-0.967646	-0.963299	-0.914251	-0.937143	-0.950983	-0.968952	-0.965006	-0.972506	10
Glyur000695s00020658	--	--	PREDICTED: ankyrin repeat, PH and SEC7 domain containing protein secG-like isoform X2 [Glycine max]	8.A.28.1.2	gnl|TC-DB|P16157	38	1e-29	Ankyrin-1 OS=Homo sapiens GN=ANK1 PE=1 SV=3	NUC	NUC	13.95	CYT	13.54	PLA	12.85	27.38	-0.804555	0.954415	0.367335	-0.143396	0.971291	0.896718	0.945475	0.878108	0.986077	0.951082	0.946042	0.968543	10
Glyur000696s00018501	Biological Process: amino acid transmembrane transport (GO:0003333);; Cellular Component: plasma membrane (GO:0005886);; Molecular Function: amino acid transmembrane transporter activity (GO:0015171);; Cellular Component: integral component of membrane (GO:0016021);;	--	PREDICTED: amino acid permease 1-like [Cicer arietinum]	2.A.18.2.1	gnl|TC-DB|Q42400	45	1e-116	AMINO ACID PERMEASE I (F19C14.3 PROTEIN) - Arabidopsis thaliana (Mouse-ear cress).	PLA	PLA	22.14	NUC	17.88	MIT	9.167	38.32	0.911609	-0.904465	-0.504501	0.303697	-0.929294	-0.875498	-0.877487	-0.812764	-0.960621	-0.928436	-0.921731	-0.943834	10
Glyur000696s00018502	Biological Process: amino acid transmembrane transport (GO:0003333);; Cellular Component: plasma membrane (GO:0005886);; Molecular Function: amino acid transmembrane transporter activity (GO:0015171);; Cellular Component: integral component of membrane (GO:0016021);;	--	Amino acid permease 1 [Cajanus cajan]	2.A.18.2.5	gnl|TC-DB|O80592	51	1e-67	Putative amino acid permease - Arabidopsis thaliana (Mouse-ear cress).	PLA	PLA	20.15	NUC	15.63	CYT	12.04	34.16	0.806436	-0.973465	-0.506526	0.273532	-0.988754	-0.958923	-0.947692	-0.939689	-0.979169	-0.97929	-0.976711	-0.986008	10
Glyur000705s00027465	Biological Process: metabolic process (GO:0008152);; Molecular Function: ligase activity (GO:0016874);;	K01897|0|gmx:100782583|K01897 long-chain acyl-CoA synthetase [EC:6.2.1.3] | (RefSeq) probable acyl-activating enzyme 16, chloroplastic	PREDICTED: probable acyl-activating enzyme 16, chloroplastic isoform X1 [Glycine max]	4.C.1.1.14	gnl|TC-DB|Q9XIA9	27	3e-40	Long chain acyl-CoA synthetase 2 OS=Arabidopsis thaliana GN=LACS2 PE=2 SV=1	PLA	PLA	11.45	CHL	10.42	NUC	10.38	21.65	0.951407	-0.922798	-0.628315	0.413922	-0.943895	-0.942833	-0.882505	-0.870707	-0.958429	-0.961421	-0.958465	-0.962152	10
Glyur000707s00031972	Molecular Function: structural constituent of ribosome (GO:0003735);; Biological Process: translation (GO:0006412);; Cellular Component: integral component of membrane (GO:0016021);; Biological Process: transmembrane transport (GO:0055085);;	--	PREDICTED: mitochondrial substrate carrier family protein B-like [Vigna angularis]	2.A.29.23.8	gnl|TC-DB|Q6NUK1	40	9e-51	Calcium-binding mitochondrial carrier protein SCaMC-1 OS=Homo sapiens GN=SLC25A24 PE=1 SV=2	CYT	CYT	14.54	NUC	13.01	PLA	11.73	27.13	0.939485	-0.888955	-0.74002	0.534021	-0.910527	-0.944513	-0.833199	-0.864517	-0.91086	-0.938693	-0.936863	-0.932115	10
Glyur000711s00037596	Molecular Function: structural molecule activity (GO:0005198);; Biological Process: response to light stimulus (GO:0009416);; Cellular Component: photosystem I (GO:0009522);; Cellular Component: chloroplast thylakoid membrane (GO:0009535);; Biological Process: photosynthesis, light harvesting in photosystem I (GO:0009768);; Cellular Component: chloroplast envelope (GO:0009941);; Cellular Componen…	K08914|4.77327e-175|vvi:100260599|K08914 light-harvesting complex II chlorophyll a/b binding protein 3 | (RefSeq) chlorophyll a-b binding protein 13, chloroplastic	PREDICTED: chlorophyll a-b binding protein 13, chloroplastic [Vitis vinifera]	5.B.4.1.1	gnl|TC-DB|Q43381	41	4e-34	PSI type III chlorophyll a/b-binding protein - Arabidopsis thaliana (Mouse-ear cress).	CHL	CHL	92.38	PLA	1.201	NUC	0.9704	8.251	0.924843	-0.952539	-0.602389	0.370242	-0.966022	-0.970787	-0.917405	-0.914947	-0.97248	-0.982815	-0.981016	-0.980507	10
Glyur000714s00022860	Cellular Component: integral component of membrane (GO:0016021);;	--	hypothetical protein CUMW_190550 [Citrus unshiu]	1.A.87.3.6	gnl|TC-DB|C6SYU2	70	7e-72	Putative uncharacterized protein OS=Glycine max PE=2 SV=1	PLA	PLA	27.49	NUC	9.616	MIT	8.577	30.48	0.967386	-0.888166	-0.604978	0.405374	-0.913444	-0.900344	-0.849434	-0.81633	-0.94091	-0.930994	-0.926884	-0.935357	10
Glyur000717s00025338	Molecular Function: protein kinase activity (GO:0004672);; Molecular Function: ATP binding (GO:0005524);; Biological Process: protein phosphorylation (GO:0006468);; Cellular Component: integral component of membrane (GO:0016021);;	--	hypothetical protein VIGAN_01111400 [Vigna angularis var. angularis]	1.A.87.2.6	gnl|TC-DB|O22476	32	2e-41	Protein BRASSINOSTEROID INSENSITIVE 1 OS=Arabidopsis thaliana OX=3702 GN=BRI1 PE=1 SV=1	PLA	PLA	30.08	CHL	10.73	NUC	10.08	32.92	0.927127	-0.948131	-0.592482	0.364956	-0.964606	-0.96412	-0.913565	-0.905941	-0.972675	-0.979143	-0.977368	-0.978089	10
Glyur000719s00020100	Molecular Function: ATP binding (GO:0005524);; Cellular Component: plasma membrane (GO:0005886);; Cellular Component: integral component of membrane (GO:0016021);; Molecular Function: ATPase activity, coupled to transmembrane movement of substances (GO:0042626);; Biological Process: transmembrane transport (GO:0055085);;	--	PREDICTED: ABC transporter G family member 2-like [Glycine max]	3.A.1.204.23	gnl|TC-DB|H9BZ66	61	5e-48	ABCG1 OS=Petunia hybrida PE=4 SV=1	PLA	PLA	22.5	CHL	9.759	NUC	9.186	28.15	0.800091	-0.927839	-0.519787	0.320461	-0.954923	-0.880545	-0.895885	-0.85016	-0.962386	-0.932238	-0.923004	-0.956581	10
Glyur000720s00020694	Biological Process: protein peptidyl-prolyl isomerization (GO:0000413);; Molecular Function: peptidyl-prolyl cis-trans isomerase activity (GO:0003755);; Biological Process: protein folding (GO:0006457);;	K03768|1.17068e-46|gmx:100526955|K03768 peptidyl-prolyl cis-trans isomerase B (cyclophilin B) [EC:5.2.1.8] | (RefSeq) peptidyl-prolyl cis-trans isomerase, chloroplastic	hypothetical protein GLYMA_10G139500 [Glycine max]	3.D.1.8.1	gnl|TC-DB|F4K2G0	65	1e-30	Peptidyl-prolyl cis-trans isomerase OS=Arabidopsis thaliana GN=CYP20-2 PE=3 SV=1	CHL/CYT	CHL	58.62	CYT	29.43	NUC	4.079	62.34	0.902698	-0.953859	-0.590044	0.365601	-0.970563	-0.948513	-0.918757	-0.898511	-0.980861	-0.976356	-0.971248	-0.983652	10
Glyur000721s00027422	Molecular Function: protein serine/threonine kinase activity (GO:0004674);; Molecular Function: ATP binding (GO:0005524);; Biological Process: protein phosphorylation (GO:0006468);; Cellular Component: integral component of membrane (GO:0016021);;	--	PREDICTED: receptor-like protein kinase HSL1 [Cicer arietinum]	1.A.87.2.6	gnl|TC-DB|O22476	32	1e-113	Protein BRASSINOSTEROID INSENSITIVE 1 OS=Arabidopsis thaliana OX=3702 GN=BRI1 PE=1 SV=1	PLA	PLA	43.93	MIT	9.025	NUC	6.475	34.47	-0.918718	0.941955	0.577827	-0.334725	0.947914	0.980343	0.911618	0.926429	0.949452	0.975509	0.977564	0.962409	10
Glyur000737s00020122	Molecular Function: aminopeptidase activity (GO:0004177);; Biological Process: proteolysis (GO:0006508);; Molecular Function: metallopeptidase activity (GO:0008237);; Molecular Function: zinc ion binding (GO:0008270);;	K01267|0|cam:101500969|K01267 aspartyl aminopeptidase [EC:3.4.11.21] | (RefSeq) probable aspartyl aminopeptidase	PREDICTED: probable aspartyl aminopeptidase [Cicer arietinum]	4.C.1.1.7	gnl|TC-DB|Q42524	40	7e-67	4-coumarate--CoA ligase 1 - Arabidopsis thaliana (Mouse-ear cress).	POX	POX	18.38	MIT	10.96	CHL	10.68	27.16	-0.864852	0.939261	0.487269	-0.27556	0.96143	0.898826	0.914686	0.856792	0.981289	0.95076	0.943664	0.9687	10
Glyur000737s00020123	Molecular Function: catalytic activity (GO:0003824);; Biological Process: metabolic process (GO:0008152);; Cellular Component: membrane (GO:0016020);;	--	hypothetical protein TSUD_401600 [Trifolium subterraneum]	4.C.1.1.7	gnl|TC-DB|Q42524	54	4e-36	4-coumarate--CoA ligase 1 - Arabidopsis thaliana (Mouse-ear cress).	POX	POX	30.95	MIT	11.91	CHL	10.44	34.69	0.915287	-0.904826	-0.515562	0.317327	-0.932358	-0.880544	-0.875976	-0.815488	-0.961348	-0.930956	-0.924757	-0.945751	10
Glyur000740s00028689	Molecular Function: ubiquitin-protein transferase activity (GO:0004842);; Cellular Component: integral component of membrane (GO:0016021);; Biological Process: protein ubiquitination (GO:0016567);;	--	PREDICTED: U-box domain-containing protein 26 [Cicer arietinum]	1.A.87.4.2	gnl|TC-DB|K4BVX1	26	2e-25	Uncharacterized protein OS=Solanum lycopersicum GN=Solyc04g082440.2 PE=4 SV=1	CYT	CYT	24.28	NUC	16.57	PLA	9.35	37.7	-0.893718	0.81039	0.804815	-0.603898	0.822354	0.912144	0.745766	0.828046	0.80903	0.871583	0.873167	0.849797	10
Glyur000741s00030652	Biological Process: activation of MAPKK activity (GO:0000186);; Molecular Function: MAP kinase kinase kinase activity (GO:0004709);; Molecular Function: transmembrane receptor protein tyrosine kinase activity (GO:0004714);; Molecular Function: ATP binding (GO:0005524);; Cellular Component: intracellular (GO:0005622);; Cellular Component: integral component of membrane (GO:0016021);; Biological Pr…	--	PREDICTED: leucine-rich repeat receptor-like protein kinase PXC1 [Cicer arietinum]	1.A.87.2.6	gnl|TC-DB|O22476	37	3e-43	Protein BRASSINOSTEROID INSENSITIVE 1 OS=Arabidopsis thaliana OX=3702 GN=BRI1 PE=1 SV=1	PLA	PLA	26.75	NUC	17.74	CYT	12.85	40.48	-0.836797	0.917787	0.649171	-0.400568	0.913832	0.981051	0.877926	0.944105	0.891803	0.948034	0.951008	0.927404	10
Glyur000743s00019288	Molecular Function: calmodulin binding (GO:0005516);; Cellular Component: plasma membrane (GO:0005886);; Biological Process: defense response (GO:0006952);; Biological Process: response to biotic stimulus (GO:0009607);; Cellular Component: integral component of membrane (GO:0016021);;	K08472|0|gmx:100816112|K08472 mlo protein | (RefSeq) MLO-like protein 12	MLO1 [Lotus japonicus]	9.B.197.1.1	gnl|TC-DB|P93766	40	6e-98	Protein MLO OS=Hordeum vulgare GN=MLO PE=1 SV=1	PLA	PLA	21.33	CHL	15.4	MIT	10.1	34.55	0.898623	-0.965294	-0.509099	0.275216	-0.979244	-0.955607	-0.941623	-0.911841	-0.991076	-0.984002	-0.981428	-0.987999	10
Glyur000747s00029084	Molecular Function: peroxidase activity (GO:0004601);; Cellular Component: extracellular region (GO:0005576);; Biological Process: response to oxidative stress (GO:0006979);; Cellular Component: plant-type cell wall (GO:0009505);; Biological Process: plant-type cell wall organization (GO:0009664);; Cellular Component: integral component of membrane (GO:0016021);; Molecular Function: heme binding …	K00430|8.11126e-160|gmx:100809245|K00430 peroxidase [EC:1.11.1.7] | (RefSeq) peroxidase 47-like	Peroxidase 47 [Glycine soja]	9.A.61.3.1	gnl|TC-DB|M4E3U6	32	3e-29	Peroxidase OS=Brassica rapa subsp. pekinensis GN=Bra023449 PE=3 SV=1	CHL	CHL	15.32	CYT	12.23	NUC	11.64	26.7	0.840776	-0.919196	-0.460507	0.261569	-0.946446	-0.866727	-0.895752	-0.825722	-0.968644	-0.927785	-0.91954	-0.951073	10
Glyur000747s00029095	Molecular Function: voltage-gated chloride channel activity (GO:0005247);; Biological Process: chloride transport (GO:0006821);; Cellular Component: integral component of membrane (GO:0016021);; Biological Process: regulation of anion transmembrane transport (GO:1903959);;	K05016|4.05907e-178|cam:101510553|K05016 chloride channel 7 | (RefSeq) chloride channel protein CLC-c-like	PREDICTED: chloride channel protein CLC-c-like isoform X2 [Cicer arietinum]	2.A.49.3.2	gnl|TC-DB|Q9XF71	38	2e-68	CLC-NT2 PROTEIN - Nicotiana tabacum (Common tobacco).	PLA	PLA	61.37	CHL	6.349	CYT	5.131	30.46	0.866349	-0.964579	-0.614659	0.382538	-0.978622	-0.974708	-0.926426	-0.935883	-0.972069	-0.984861	-0.981795	-0.986715	10
Glyur000753s00021281	Molecular Function: transferase activity (GO:0016740);;	--	LRR/extensin [Medicago truncatula]	3.A.20.1.2	gnl|TC-DB|Q9LJ64	41	4e-74	Pollen-specific leucine-rich repeat extensin-like protein 1 OS=Arabidopsis thaliana GN=PEX1 PE=2 SV=1	PLA	PLA	28.1	NUC	11.06	CHL	10.54	32.49	-0.947516	0.888727	0.616385	-0.389058	0.897966	0.949368	0.852292	0.874365	0.905027	0.937196	0.940376	0.919133	10
Glyur000754s00024697	Molecular Function: structural constituent of ribosome (GO:0003735);; Biological Process: translation (GO:0006412);; Cellular Component: integral component of membrane (GO:0016021);; Biological Process: transmembrane transport (GO:0055085);;	K15103|8.69822e-169|gmx:100808194|K15103 solute carrier family 25 (mitochondrial uncoupling protein), member 8/9 | (RefSeq) mitochondrial substrate carrier family protein ucpB	mitochondrial substrate carrier family protein ucpB [Cajanus cajan]	2.A.29.3.4	gnl|TC-DB|P55851	33	4e-33	Mitochondrial uncoupling protein 2 OS=Homo sapiens GN=UCP2 PE=2 SV=1	MIT	MIT	19.46	CHL	15.89	NUC	11.7	34.08	0.92052	-0.882656	-0.570889	0.376474	-0.913491	-0.901962	-0.846046	-0.826797	-0.927069	-0.922929	-0.921763	-0.924788	10
Glyur000754s00024707	--	--	PREDICTED: ankyrin repeat domain-containing protein 50-like [Cicer arietinum]	8.A.28.1.1	gnl|TC-DB|Q01484	34	5e-26	Ankyrin-2 - Homo sapiens (Human).	NUC	NUC	17.24	CHL	13.38	CYT	10.71	29.43	-0.888702	0.907469	0.7169	-0.5194	0.935252	0.927389	0.852053	0.863496	0.933835	0.94198	0.93587	0.949821	10
Glyur000761s00025816	Biological Process: maturation of LSU-rRNA (GO:0000470);; Molecular Function: RNA binding (GO:0003723);; Molecular Function: structural constituent of ribosome (GO:0003735);; Cellular Component: mitochondrion (GO:0005739);; Biological Process: translation (GO:0006412);; Cellular Component: cytosolic large ribosomal subunit (GO:0022625);;	K02863|2.53299e-161|gmx:100808549|K02863 large subunit ribosomal protein L1 | (RefSeq) 50S ribosomal protein L1, chloroplastic	50S ribosomal protein L1, chloroplastic [Glycine soja]	1.C.82.1.1	gnl|TC-DB|Q9ZK21	48	5e-57	50S ribosomal protein L1 - Helicobacter pylori J99 (Campylobacter pylori J99).	CHL	CHL	67.96	NUC	6.103	VAC	3.773	28.25	0.867159	-0.97288	-0.579808	0.344315	-0.986124	-0.97517	-0.939616	-0.939183	-0.982589	-0.990188	-0.987263	-0.992959	10
Glyur000763s00023740	Cellular Component: membrane (GO:0016020);; Biological Process: response to stimulus (GO:0050896);;	K08472|0|mtr:MTR_6g033330|K08472 mlo protein | (RefSeq) seven transmembrane MLO family protein	seven transmembrane MLO family protein [Medicago truncatula]	9.B.197.1.1	gnl|TC-DB|P93766	38	3e-82	Protein MLO OS=Hordeum vulgare GN=MLO PE=1 SV=1	PLA	PLA	19.81	NUC	10.45	MIT	9.903	27.43	0.921676	-0.946543	-0.505253	0.27464	-0.959464	-0.938813	-0.923728	-0.885833	-0.979878	-0.970109	-0.96741	-0.973097	10
Glyur000763s00023742	Biological Process: response to light stimulus (GO:0009416);; Cellular Component: photosystem I (GO:0009522);; Cellular Component: chloroplast thylakoid membrane (GO:0009535);; Biological Process: photosynthesis, light harvesting in photosystem I (GO:0009768);; Cellular Component: chloroplast envelope (GO:0009941);; Cellular Component: plastoglobule (GO:0010287);; Cellular Component: integral com…	K08907|8.34528e-151|adu:107491562|K08907 light-harvesting complex I chlorophyll a/b binding protein 1 | (RefSeq) chlorophyll a-b binding protein 6A, chloroplastic	hypothetical protein VIGAN_11100100 [Vigna angularis var. angularis]	5.B.4.1.1	gnl|TC-DB|Q6YWJ7	42	4e-36	Putative chlorophyll a/b-binding protein - Oryza sativa subsp. japonica (Rice).	CHL	CHL	84.78	CYT	3.213	PLA	2.381	16.22	0.891055	-0.965641	-0.530475	0.300243	-0.981117	-0.951651	-0.93856	-0.909018	-0.991931	-0.982855	-0.97883	-0.99006	10
Glyur000763s00023743	Molecular Function: zinc ion binding (GO:0008270);; Cellular Component: integral component of membrane (GO:0016021);; Molecular Function: oxidoreductase activity (GO:0016491);; Molecular Function: protein-cysteine S-palmitoyltransferase activity (GO:0019706);; Biological Process: oxidation-reduction process (GO:0055114);;	K16675|0|gmx:100799812|K16675 palmitoyltransferase ZDHHC9/14/18 [EC:2.3.1.225] | (RefSeq) probable protein S-acyltransferase 7	PREDICTED: probable protein S-acyltransferase 7 [Glycine max]	8.A.114.1.5	gnl|TC-DB|Q9Y397	38	7e-55	Palmitoyltransferase ZDHHC9 OS=Homo sapiens OX=9606 GN=ZDHHC9 PE=1 SV=2	NUC	NUC	13.53	PLA	11.57	CHL	10.07	24.6	-0.864658	0.902965	0.316201	-0.0913344	0.911979	0.861129	0.902935	0.820346	0.947734	0.913703	0.911478	0.920966	10
Glyur000773s00021462	Molecular Function: protein serine/threonine kinase activity (GO:0004674);; Molecular Function: ATP binding (GO:0005524);; Cellular Component: plasma membrane (GO:0005886);; Biological Process: protein phosphorylation (GO:0006468);; Biological Process: cell surface receptor signaling pathway (GO:0007166);; Cellular Component: integral component of membrane (GO:0016021);; Molecular Function: polys…	--	PREDICTED: wall-associated receptor kinase-like 14 [Glycine max]	1.A.87.2.6	gnl|TC-DB|O22476	34	3e-41	Protein BRASSINOSTEROID INSENSITIVE 1 OS=Arabidopsis thaliana OX=3702 GN=BRI1 PE=1 SV=1	PLA	PLA	20.06	MIT	13.03	NUC	12.41	30.77	-0.844317	0.980633	0.518322	-0.281313	0.992974	0.960622	0.954969	0.934493	0.993849	0.988537	0.98438	0.996724	10
Glyur000780s00031998	Molecular Function: sugar:proton symporter activity (GO:0005351);; Molecular Function: glucose transmembrane transporter activity (GO:0005355);; Cellular Component: integral component of plasma membrane (GO:0005887);; Biological Process: proton transport (GO:0015992);; Biological Process: glucose import (GO:0046323);; Biological Process: glucose transmembrane transport (GO:1904659);;	--	PREDICTED: sugar transport protein 7-like [Lupinus angustifolius]	2.A.1.1.135	gnl|TC-DB|OAY27969.1	56	1e-165	hypothetical protein MANES_15G030700 [Manihot esculenta]	PLA	PLA	64.14	CHL	5.329	VAC	4.505	28.61	0.862695	-0.975919	-0.40662	0.150382	-0.976814	-0.964324	-0.968	-0.938948	-0.985709	-0.985306	-0.986159	-0.981549	10
Glyur000780s00032014	Cellular Component: integral component of membrane (GO:0016021);; Molecular Function: kinase activity (GO:0016301);; Biological Process: phosphorylation (GO:0016310);;	--	LRR receptor-like kinase [Medicago truncatula]	1.A.87.2.6	gnl|TC-DB|O22476	30	9e-67	Protein BRASSINOSTEROID INSENSITIVE 1 OS=Arabidopsis thaliana OX=3702 GN=BRI1 PE=1 SV=1	PLA	PLA	37.15	MIT	9.512	EXC	7.083	33.77	0.868474	-0.983734	-0.510728	0.255707	-0.98633	-0.990104	-0.962305	-0.961348	-0.984392	-0.998374	-0.998553	-0.993037	10
Glyur000802s00023720	Molecular Function: protein serine/threonine kinase activity (GO:0004674);; Molecular Function: ATP binding (GO:0005524);; Biological Process: protein phosphorylation (GO:0006468);; Cellular Component: integral component of membrane (GO:0016021);;	K04733|3.13775e-106|gmx:100804893|K04733 interleukin-1 receptor-associated kinase 4 [EC:2.7.11.1] | (RefSeq) serine/threonine-protein kinase PBS1-like	Inactive protein kinase [Gossypium arboreum]	1.A.87.2.6	gnl|TC-DB|O22476	44	7e-20	Protein BRASSINOSTEROID INSENSITIVE 1 OS=Arabidopsis thaliana OX=3702 GN=BRI1 PE=1 SV=1	PLA	PLA	43.86	MIT	13.32	EXC	7.433	39.71	-0.857736	0.961307	0.613175	-0.372892	0.970426	0.988218	0.924401	0.952106	0.956996	0.983766	0.983392	0.97784	10
Glyur000804s00033427	Molecular Function: GTPase activity (GO:0003924);; Molecular Function: GTP binding (GO:0005525);;	--	dynamin-related protein 1E [Cajanus cajan]	1.R.1.1.1	gnl|TC-DB|P50570	50	6e-74	Dynamin-2 OS=Homo sapiens OX=9606 GN=DNM2 PE=1 SV=2	CSK/CYT	CSK	42.62	CYT	38.23	MIT	3.298	77.3	0.989359	-0.849058	-0.684096	0.488624	-0.872196	-0.900846	-0.800516	-0.800879	-0.894287	-0.907818	-0.906375	-0.900786	10
Glyur000806s00031681	Molecular Function: ATP binding (GO:0005524);; Cellular Component: cytoplasm (GO:0005737);; Cellular Component: microtubule (GO:0005874);; Molecular Function: microtubule binding (GO:0008017);; Molecular Function: microtubule-severing ATPase activity (GO:0008568);; Biological Process: microtubule severing (GO:0051013);;	K07767|0|gra:105777705|K07767 katanin p60 ATPase-containing subunit A1 [EC:3.6.4.3] | (RefSeq) katanin p60 ATPase-containing subunit A1	hypothetical protein GOBAR_AA07693 [Gossypium barbadense]	1.R.1.1.1	gnl|TC-DB|Q9UBP0	41	8e-68	Spastin OS=Homo sapiens OX=9606 GN=SPAST PE=1 SV=1	CSK	CSK	52.45	CHL	10.2	MIT	8.704	36.18	-0.907977	0.949706	0.558567	-0.321482	0.96132	0.975609	0.920415	0.924696	0.962794	0.979308	0.980461	0.971531	10
Glyur000808s00032297	Biological Process: drug transmembrane transport (GO:0006855);; Molecular Function: drug transmembrane transporter activity (GO:0015238);; Molecular Function: antiporter activity (GO:0015297);; Cellular Component: integral component of membrane (GO:0016021);;	K03327|0|mtr:MTR_5g032720|K03327 multidrug resistance protein, MATE family | (RefSeq) MATE efflux family protein	MATE efflux family protein [Medicago truncatula]	2.A.66.1.50	gnl|TC-DB|F4JTB2	52	1e-134	Protein DETOXIFICATION OS=Arabidopsis thaliana GN=DTX35 PE=3 SV=1	CHL	CHL	12.06	PLA	11.92	NUC	10.4	23.95	0.837999	-0.989458	-0.522914	0.270974	-0.993547	-0.985467	-0.965313	-0.965146	-0.987009	-0.997797	-0.996074	-0.997641	10
Glyur000825s00032924	Cellular Component: integral component of plasma membrane (GO:0005887);; Molecular Function: sucrose transmembrane transporter activity (GO:0008515);; Biological Process: sucrose transport (GO:0015770);;	K15378|0|cam:101512936|K15378 solute carrier family 45, member 1/2/4 | (RefSeq) sucrose transport protein SUC8-like	sucrose transport protein SUC8-like [Cajanus cajan]	2.A.2.4.1	gnl|TC-DB|Q39232	66	1e-159	SUCROSE-PROTON SYMPORTER (SUCROSE TRANSPORT PROTEIN SUC1) - Arabidopsis thaliana (Mouse-ear cress).	PLA	PLA	59.36	MIT	8.177	VAC	7.436	32.97	0.969169	-0.896371	-0.638835	0.418076	-0.909747	-0.94217	-0.856552	-0.861877	-0.924818	-0.944259	-0.944267	-0.933853	10
Glyur000836s00028090	Cellular Component: mitochondrion (GO:0005739);; Cellular Component: integral component of membrane (GO:0016021);;	K17966|1.61489e-123|cam:101506806|K17966 transmembrane protein 70, mitochondrial | (RefSeq) uncharacterized LOC101506806	PREDICTED: uncharacterized protein LOC101506806 [Cicer arietinum]	8.A.96.1.5	gnl|TC-DB|Q84T82	62	7e-66	Expressed protein OS=Oryza sativa subsp. japonica GN=Os03g0853800 PE=2 SV=1	CHL	CHL	23.63	NUC	15.67	CYT	10.88	36.18	-0.959576	0.872111	0.694669	-0.510325	0.905151	0.897306	0.819432	0.806599	0.923684	0.920889	0.915612	0.927124	10
Glyur000837s00027489	Cellular Component: integral component of membrane (GO:0016021);; Molecular Function: cellulose synthase (UDP-forming) activity (GO:0016760);; Biological Process: cellulose biosynthetic process (GO:0030244);; Biological Process: cell wall organization (GO:0071555);;	--	cellulose synthase-like protein D3 [Medicago truncatula]	4.D.3.1.7	gnl|TC-DB|Q9SWW6	29	4e-92	Cellulose synthase A catalytic subunit 7 [UDP-forming] OS=Arabidopsis thaliana GN=CESA7 PE=1 SV=1	NUC	NUC	12.11	MIT	10.54	CYT	9.963	22.3	0.957053	-0.880005	-0.501237	0.289723	-0.896615	-0.88816	-0.856357	-0.810697	-0.930242	-0.91888	-0.91752	-0.917607	10
Glyur000839s00039835	Molecular Function: zinc ion transmembrane transporter activity (GO:0005385);; Cellular Component: plasma membrane (GO:0005886);; Cellular Component: integral component of membrane (GO:0016021);; Molecular Function: 2-alkenal reductase [NAD(P)] activity (GO:0032440);; Biological Process: oxidation-reduction process (GO:0055114);; Biological Process: zinc II ion transmembrane transport (GO:0071577…	K14709|8.07883e-178|cam:101507024|K14709 solute carrier family 39 (zinc transporter), member 1/2/3 | (RefSeq) fe(2+) transport protein 1-like	PREDICTED: fe(2+) transport protein 1-like [Cicer arietinum]	2.A.5.1.17	gnl|TC-DB|A3KC69	57	1e-104	Iron transporter protein IRT1 OS=Nicotiana tabacum OX=4097 GN=IRT1 PE=2 SV=1	PLA	PLA	56.23	CHL	7.269	MIT	6.695	32.41	-0.904637	0.833291	0.822343	-0.648143	0.865677	0.891493	0.762047	0.802918	0.861962	0.88773	0.882575	0.888615	10
Glyur000842s00023835	Cellular Component: integral component of plasma membrane (GO:0005887);; Biological Process: response to aluminum ion (GO:0010044);; Molecular Function: ion transmembrane transporter activity (GO:0015075);; Biological Process: ion transmembrane transport (GO:0034220);;	K02069|5.11446e-166|mtr:MTR_7g100160|K02069 putative ABC transport system permease protein | (RefSeq) aluminum sensitive-like protein	hypothetical protein TSUD_337520 [Trifolium subterraneum]	3.A.1.139.4	gnl|TC-DB|Q9ZUT3	72	1e-104	Protein ALUMINUM SENSITIVE 3 OS=Arabidopsis thaliana GN=ALS3 PE=1 SV=1	PLA	PLA	62.65	CHL	8.216	END	4.357	32.29	0.847545	-0.920705	-0.703464	0.474398	-0.929909	-0.971052	-0.870925	-0.926359	-0.90975	-0.952078	-0.951374	-0.942523	10
Glyur000842s00023845	Cellular Component: integral component of membrane (GO:0016021);;	--	PREDICTED: protein GPR107-like [Cicer arietinum]	9.A.14.22.1	gnl|TC-DB|G4Z100	40	3e-58	Putative G-protein coupled receptor OS=Phytophthora sojae (strain P6497) OX=1094619 GN=PHYSODRAFT_310761 PE=4 SV=1	CHL	CHL	15.32	NUC	12.89	PLA	10.91	27.53	-0.911518	0.929937	0.688612	-0.471865	0.949766	0.960871	0.881314	0.89902	0.947942	0.965736	0.96265	0.965074	10
Glyur000860s00039262	Cellular Component: nucleosome (GO:0000786);; Molecular Function: DNA binding (GO:0003677);; Molecular Function: glutathione transferase activity (GO:0004364);; Cellular Component: nucleus (GO:0005634);; Biological Process: nucleosome assembly (GO:0006334);; Biological Process: regulation of transcription, DNA-templated (GO:0006355);; Biological Process: glutathione metabolic process (GO:0006749)…	--	dehydroascorbate reductase [Glycine max]	1.A.12.2.1	gnl|TC-DB|Q9FWR4	59	2e-68	Putative GSH-dependent dehydroascorbate reductase - Arabidopsis thaliana (Mouse-ear cress).	CHL	CHL	39.3	NUC	11.1	PLA	10.58	36.19	0.867015	-0.93822	-0.658534	0.44686	-0.960953	-0.943768	-0.891639	-0.89534	-0.957698	-0.962226	-0.956471	-0.970933	10
Glyur000879s00025355	--	--	receptor-like protein kinase, partial [Trifolium pratense]	1.A.87.2.6	gnl|TC-DB|O22476	30	1e-40	Protein BRASSINOSTEROID INSENSITIVE 1 OS=Arabidopsis thaliana OX=3702 GN=BRI1 PE=1 SV=1	PLA	PLA	39.63	EXC	8.35	MIT	7.96	32.97	0.949761	-0.911777	-0.650748	0.425163	-0.924727	-0.961444	-0.87045	-0.888921	-0.930513	-0.956699	-0.95736	-0.94509	10
Glyur000880s00024780	Cellular Component: membrane (GO:0016020);;	K08360|5.76632e-79|aip:107621541|K08360 cytochrome b-561 [EC:1.16.5.1] | (RefSeq) probable transmembrane ascorbate ferrireductase 2	putative transmembrane ascorbate ferrireductase 2-like protein, partial [Trifolium pratense]	5.B.2.1.6	gnl|TC-DB|Q6I681	37	9e-27	Ascorbate-specific transmembrane electron transporter 1 OS=Zea mays GN=ZCYB PE=1 SV=1	CHL	CHL	27.52	EXC	13.39	NUC	11.74	35.12	-0.986778	0.855956	0.686206	-0.49213	0.880998	0.902795	0.806751	0.804313	0.902594	0.912976	0.910863	0.908353	10
Glyur000906s00028237	Biological Process: drug transmembrane transport (GO:0006855);; Molecular Function: drug transmembrane transporter activity (GO:0015238);; Molecular Function: antiporter activity (GO:0015297);; Cellular Component: integral component of membrane (GO:0016021);;	K03327|0|cam:101489496|K03327 multidrug resistance protein, MATE family | (RefSeq) multidrug and toxin extrusion protein 1-like	PREDICTED: multidrug and toxin extrusion protein 1-like [Cicer arietinum]	2.A.66.1.51	gnl|TC-DB|Q9SLV0	54	1e-139	Protein DETOXIFICATION 48 OS=Arabidopsis thaliana GN=DTX48 PE=2 SV=1	PLA	PLA	13.14	CHL	12.99	NUC	11.96	26.08	-0.949638	0.900358	0.619609	-0.408609	0.922445	0.938091	0.860677	0.860859	0.933259	0.945275	0.945254	0.939431	10
Glyur000909s00031006	Molecular Function: peroxidase activity (GO:0004601);; Cellular Component: extracellular region (GO:0005576);; Biological Process: response to oxidative stress (GO:0006979);; Molecular Function: heme binding (GO:0020037);; Biological Process: hydrogen peroxide catabolic process (GO:0042744);; Molecular Function: metal ion binding (GO:0046872);; Biological Process: oxidation-reduction process (GO:…	K00430|0|cam:101504752|K00430 peroxidase [EC:1.11.1.7] | (RefSeq) peroxidase 11	PREDICTED: peroxidase 11 [Cicer arietinum]	9.A.61.3.1	gnl|TC-DB|M4E3U6	32	1e-38	Peroxidase OS=Brassica rapa subsp. pekinensis GN=Bra023449 PE=3 SV=1	CHL	CHL	23.87	EXC	13.36	VAC	10.27	33.32	-0.880753	0.921284	0.621056	-0.424437	0.951726	0.909968	0.877618	0.853124	0.960503	0.946008	0.938688	0.961715	10
Glyur000910s00020578	Biological Process: metabolic process (GO:0008152);; Molecular Function: 4-coumarate-CoA ligase activity (GO:0016207);;	K01904|0|mtr:MTR_4g005750|K01904 4-coumarate--CoA ligase [EC:6.2.1.12] | (RefSeq) 4-coumarate:CoA ligase-like protein	4-coumarate:CoA ligase-like protein [Medicago truncatula]	4.C.1.1.7	gnl|TC-DB|Q42524	58	1e-164	4-coumarate--CoA ligase 1 - Arabidopsis thaliana (Mouse-ear cress).	POX	POX	20.6	MIT	17.03	CHL	9.986	36.28	0.96454	-0.896988	-0.551209	0.330874	-0.910769	-0.921036	-0.868222	-0.84457	-0.935849	-0.938603	-0.938288	-0.932439	10
Glyur000913s00026130	Molecular Function: calcium ion binding (GO:0005509);; Cellular Component: chloroplast (GO:0009507);; Cellular Component: photosystem II oxygen evolving complex (GO:0009654);; Biological Process: photosynthesis (GO:0015979);; Cellular Component: integral component of membrane (GO:0016021);; Cellular Component: extrinsic component of membrane (GO:0019898);; Cellular Component: thylakoid lumen (GO:…	K02717|1.038e-127|aip:107635638|K02717 photosystem II oxygen-evolving enhancer protein 2 | (RefSeq) psbP-like protein 1, chloroplastic	psbP-like protein 1, chloroplastic [Arachis duranensis]	3.D.1.8.1	gnl|TC-DB|O80634	40	2e-22	PsbP-like protein 2, chloroplastic OS=Arabidopsis thaliana GN=PPL2 PE=1 SV=2	CHL	CHL	43.96	NUC	11.74	CYT	8.133	37.76	0.87645	-0.970775	-0.524939	0.292642	-0.985115	-0.95272	-0.944376	-0.915525	-0.993756	-0.984477	-0.980102	-0.992704	10
Glyur000917s00030719	Cellular Component: integral component of membrane (GO:0016021);;	--	hypothetical protein GLYMA_16G173900 [Glycine max]	1.A.87.2.6	gnl|TC-DB|O22476	30	2e-44	Protein BRASSINOSTEROID INSENSITIVE 1 OS=Arabidopsis thaliana OX=3702 GN=BRI1 PE=1 SV=1	PLA	PLA	40.67	NUC	8.653	MIT	8.288	33.53	0.84033	-0.959777	-0.531449	0.31207	-0.980052	-0.929926	-0.929858	-0.89762	-0.985298	-0.968687	-0.962235	-0.98396	10
Glyur000920s00028979	Molecular Function: protein serine/threonine kinase activity (GO:0004674);; Molecular Function: ATP binding (GO:0005524);; Biological Process: protein phosphorylation (GO:0006468);;	K04733|0|gmx:100809778|K04733 interleukin-1 receptor-associated kinase 4 [EC:2.7.11.1] | (RefSeq) protein kinase 2B, chloroplastic-like	Protein kinase 2B, chloroplastic [Glycine soja]	1.A.87.2.6	gnl|TC-DB|O22476	43	1e-59	Protein BRASSINOSTEROID INSENSITIVE 1 OS=Arabidopsis thaliana OX=3702 GN=BRI1 PE=1 SV=1	PLA	PLA	50.74	MIT	10.15	CHL	6.704	36.17	0.834725	-0.842701	-0.305353	0.0519694	-0.826252	-0.878473	-0.848638	-0.839673	-0.842151	-0.868546	-0.877677	-0.839831	10
Glyur000927s00024240	Molecular Function: protein serine/threonine kinase activity (GO:0004674);; Cellular Component: plasma membrane (GO:0005886);; Biological Process: protein phosphorylation (GO:0006468);; Cellular Component: plasmodesma (GO:0009506);; Biological Process: defense response to bacterium (GO:0042742);;	--	hypothetical protein TSUD_47360 [Trifolium subterraneum]	1.A.87.2.1	gnl|TC-DB|K7UE65	40	7e-21	Uncharacterized protein OS=Zea mays GN=ZEAMMB73_507020 PE=3 SV=1	PLA	PLA	28.18	MIT	11.61	CYT	8.091	33.2	0.908672	-0.965752	-0.545183	0.306802	-0.976306	-0.9667	-0.938479	-0.920643	-0.986112	-0.98768	-0.985345	-0.988338	10
Glyur000927s00024241	Cellular Component: membrane (GO:0016020);; Molecular Function: kinase activity (GO:0016301);;	--	hypothetical protein POPTR_004G026400v3 [Populus trichocarpa]	1.A.87.2.1	gnl|TC-DB|K7UE65	30	2e-29	Uncharacterized protein OS=Zea mays GN=ZEAMMB73_507020 PE=3 SV=1	NUC	NUC	27.11	CHL	19.77	MIT	13.68	43.44	0.939082	-0.893913	-0.686729	0.457289	-0.900324	-0.959264	-0.848783	-0.88692	-0.901637	-0.941862	-0.943162	-0.924689	10
Glyur000939s00023544	Biological Process: autophagy (GO:0006914);; Biological Process: cellular response to nitrogen starvation (GO:0006995);; Cellular Component: integral component of membrane (GO:0016021);;	K08341|4.54276e-81|mtr:MTR_4g101090|K08341 GABA(A) receptor-associated protein | (RefSeq) gaba-receptor-associated protein ubiquitin domain protein	hypothetical protein TSUD_184310 [Trifolium subterraneum]	9.A.15.3.1	gnl|TC-DB|A8MS84	78	9e-50	Autophagy-related protein OS=Arabidopsis thaliana GN=APG8A PE=3 SV=1	MIT	MIT	23.47	CYT	18.31	CHL	15.5	39.63	0.955513	-0.868905	-0.692687	0.495615	-0.895305	-0.92324	-0.818229	-0.834261	-0.903335	-0.922948	-0.922419	-0.91606	10
Glyur000949s00028883	Biological Process: amino acid transmembrane transport (GO:0003333);; Cellular Component: integral component of plasma membrane (GO:0005887);; Molecular Function: L-amino acid transmembrane transporter activity (GO:0015179);; Molecular Function: polyamine transmembrane transporter activity (GO:0015203);; Molecular Function: antiporter activity (GO:0015297);; Biological Process: polyamine transmem…	--	probable polyamine transporter At3g13620 [Cajanus cajan]	2.A.3.12.4	gnl|TC-DB|Q9LHN7	60	1e-153	Probable polyamine transporter At3g13620 OS=Arabidopsis thaliana GN=At3g13620 PE=2 SV=1	NUC	NUC	14.66	CHL	12.31	PLA	11.17	26.34	-0.928086	0.928526	0.511157	-0.294482	0.948702	0.919198	0.903026	0.858066	0.972267	0.955827	0.952522	0.961991	10
Glyur000949s00028896	Molecular Function: hydrolase activity, hydrolyzing O-glycosyl compounds (GO:0004553);; Molecular Function: protein histidine kinase activity (GO:0004673);; Biological Process: carbohydrate metabolic process (GO:0005975);; Biological Process: peptidyl-histidine phosphorylation (GO:0018106);; Molecular Function: polysaccharide binding (GO:0030247);; Cellular Component: anchored component of plasma…	K19892|0|cam:101507103|K19892 glucan endo-1,3-beta-glucosidase 4 [EC:3.2.1.39] | (RefSeq) glucan endo-1,3-beta-glucosidase 4	PREDICTED: glucan endo-1,3-beta-glucosidase 4 [Cicer arietinum]	1.I.2.1.1	gnl|TC-DB|Q9FZ86	43	2e-21	At1g18650 OS=Arabidopsis thaliana GN=F25I16.1 PE=2 SV=1	CHL	CHL	13.77	NUC	12.6	PLA	12.03	26.07	-0.946111	0.927105	0.534975	-0.301505	0.936026	0.94372	0.901735	0.880553	0.95613	0.960643	0.960234	0.954779	10
Glyur000951s00029033	Cellular Component: integral component of membrane (GO:0016021);;	--	PREDICTED: protein NUCLEAR FUSION DEFECTIVE 4-like [Glycine max]	2.A.1.75.5	gnl|TC-DB|Q8H132	45	1e-34	Major facilitator protein OS=Arabidopsis thaliana GN=At4g19450 PE=2 SV=1	NUC	NUC	14	PLA	12.99	CYT	11.83	26.72	0.872669	-0.968104	-0.564129	0.307881	-0.967507	-0.996726	-0.940371	-0.962939	-0.959855	-0.989728	-0.991152	-0.977841	10
Glyur000960s00023956	Cellular Component: chloroplast thylakoid membrane (GO:0009535);; Cellular Component: chloroplast envelope (GO:0009941);; Cellular Component: plastoglobule (GO:0010287);; Molecular Function: oxidoreductase activity (GO:0016491);; Biological Process: oxidation-reduction process (GO:0055114);;	--	PREDICTED: uncharacterized oxidoreductase At1g06690, chloroplastic [Glycine max]	8.A.5.1.6	gnl|TC-DB|P77735	30	8e-32	Uncharacterized oxidoreductase YajO OS=Escherichia coli (strain K12) GN=yajO PE=3 SV=2	CHL	CHL	48.49	MIT	8.446	CYT	8.134	34.14	0.87416	-0.961016	-0.625921	0.395911	-0.975365	-0.969801	-0.921385	-0.928003	-0.971521	-0.982425	-0.97858	-0.98546	10
Glyur000960s00023958	Cellular Component: endoplasmic reticulum membrane (GO:0005789);; Cellular Component: integral component of membrane (GO:0016021);; Molecular Function: transferase activity (GO:0016740);;	--	reticulon-like protein B8 [Cajanus cajan]	8.A.102.1.1	gnl|TC-DB|Q6DBN4	42	2e-53	Reticulon-like protein B6 OS=Arabidopsis thaliana OX=3702 GN=RTNLB6 PE=1 SV=1	PLA	PLA	15.06	END	13.59	VAC	11.12	28.22	0.971226	-0.862988	-0.553804	0.337881	-0.87487	-0.901654	-0.833829	-0.816631	-0.902393	-0.911809	-0.912998	-0.90026	10
Glyur000964s00027941	Molecular Function: inorganic phosphate transmembrane transporter activity (GO:0005315);; Cellular Component: plastid (GO:0009536);; Cellular Component: integral component of membrane (GO:0016021);; Biological Process: anion transmembrane transport (GO:0098656);;	K08193|0|mtr:MTR_5g069630|K08193 MFS transporter, ACS family, solute carrier family 17 (sodium-dependent inorganic phosphate cotransporter), other | (RefSeq) anion transporter 4	hypothetical protein LR48_Vigan306s000200 [Vigna angularis]	2.A.1.14.45	gnl|TC-DB|Q8GX78	34	9e-70	Ascorbate transporter, chloroplastic OS=Arabidopsis thaliana GN=PHT4;4 PE=1 SV=1	CHL	CHL	21.68	NUC	13.1	MIT	9.533	31.8	-0.958775	0.906105	0.671672	-0.465272	0.929045	0.930413	0.859498	0.851264	0.945054	0.94896	0.944726	0.950984	10
Glyur000966s00025841	Molecular Function: protein kinase activity (GO:0004672);; Molecular Function: ATP binding (GO:0005524);; Biological Process: protein phosphorylation (GO:0006468);;	K14500|0|pvu:PHAVU_011G060100g|K14500 BR-signaling kinase [EC:2.7.11.1] | (RefSeq) hypothetical protein	hypothetical protein PHAVU_011G060100g [Phaseolus vulgaris]	2.A.47.3.1	gnl|TC-DB|Q41364	90	7e-32	2-OXOGLUTARATE/MALATE TRANSLOCATOR PRECURSOR - Spinacia oleracea (Spinach).	CHL	CHL	16.18	PLA	13.25	NUC	10.87	28.57	-0.883065	0.96225	0.421981	-0.178862	0.968992	0.940866	0.95102	0.905434	0.987165	0.974487	0.972908	0.976992	10
Glyur000970s00028368	Cellular Component: photosystem I reaction center (GO:0009538);; Biological Process: photosynthesis (GO:0015979);;	K02693|3.87864e-35|cam:101507899|K02693 photosystem I subunit IV | (RefSeq) photosystem I reaction center subunit IV A, chloroplastic-like	photosystem I reaction center subunit IV chloroplastic-like [Trifolium pratense]	5.B.4.1.1	gnl|TC-DB|Q9S714	85	4e-25	Photosystem I reaction center subunit IV B, chloroplast - Arabidopsis thaliana (Mouse-ear cress).	CHL	CHL	49.67	NUC	14.7	PLA	9.04	41.86	0.908014	-0.954554	-0.557029	0.333247	-0.973055	-0.946932	-0.923543	-0.8958	-0.985643	-0.977236	-0.973088	-0.984183	10
Glyur000975s00029566	Molecular Function: protein kinase activity (GO:0004672);; Molecular Function: ATP binding (GO:0005524);; Biological Process: protein phosphorylation (GO:0006468);; Cellular Component: integral component of membrane (GO:0016021);;	--	hypothetical protein TSUD_182250 [Trifolium subterraneum]	1.A.87.2.4	gnl|TC-DB|T1T4Z8	30	6e-31	GHR1 protein OS=Arabidopsis thaliana GN=GHR1 PE=2 SV=1	PLA	PLA	23.27	CHL	13.84	NUC	12.75	33.6	-0.866358	0.980726	0.559093	-0.311278	0.986876	0.987718	0.952004	0.956502	0.982443	0.996638	0.995169	0.9945	10
Glyur000975s00029578	Molecular Function: protein serine/threonine kinase activity (GO:0004674);; Molecular Function: ATP binding (GO:0005524);; Biological Process: protein phosphorylation (GO:0006468);; Cellular Component: integral component of membrane (GO:0016021);;	--	Putative receptor-like protein kinase [Glycine soja]	1.A.87.2.6	gnl|TC-DB|O22476	42	3e-51	Protein BRASSINOSTEROID INSENSITIVE 1 OS=Arabidopsis thaliana OX=3702 GN=BRI1 PE=1 SV=1	PLA	PLA	47.89	MIT	10.6	NUC	6.337	36.68	0.971919	-0.86433	-0.542417	0.33521	-0.882028	-0.888379	-0.835224	-0.802055	-0.914052	-0.910806	-0.910216	-0.905893	10
Glyur000978s00031819	Molecular Function: RNA binding (GO:0003723);; Molecular Function: methyltransferase activity (GO:0008168);; Biological Process: methylation (GO:0032259);;	K06442|1.20183e-132|mtr:MTR_8g010130|K06442 23S rRNA (cytidine1920-2'-O)/16S rRNA (cytidine1409-2'-O)-methyltransferase [EC:2.1.1.226 2.1.1.227] | (RefSeq) ribosomal RNA large subunit methyltransferase J	ribosomal RNA large subunit methyltransferase J [Medicago truncatula]	1.C.109.1.5	gnl|TC-DB|J8IXD8	43	7e-41	Hemolysin TlyA family protein OS=Bacillus cereus VD078 GN=III_01305 PE=4 SV=1	CHL	CHL	18.86	PLA	17.97	CYT	12.24	36.51	0.930406	-0.877285	-0.775909	0.573057	-0.897641	-0.935609	-0.816565	-0.855144	-0.896449	-0.927715	-0.924687	-0.921867	10
Glyur000979s00026392	Molecular Function: monovalent cation:proton antiporter activity (GO:0005451);; Cellular Component: endoplasmic reticulum (GO:0005783);; Biological Process: protein targeting to vacuole (GO:0006623);; Biological Process: regulation of pH (GO:0006885);; Cellular Component: integral component of membrane (GO:0016021);; Biological Process: cellular potassium ion homeostasis (GO:0030007);; Biological…	--	PREDICTED: LOW QUALITY PROTEIN: cation/H(+) antiporter 20-like [Cicer arietinum]	2.A.37.4.8	gnl|TC-DB|Q9M353	70	1e-33	Cation/H(+) antiporter 20 OS=Arabidopsis thaliana GN=CHX20 PE=2 SV=1	PLA	PLA	18.52	CHL	17.06	CYT	14.02	35.06	-0.882189	0.961203	0.607444	-0.368699	0.971842	0.986893	0.925307	0.944203	0.96431	0.986635	0.986217	0.981094	10
Glyur000987s00026403	Cellular Component: Golgi apparatus (GO:0005794);; Biological Process: carbohydrate transport (GO:0008643);; Biological Process: nucleotide-sugar transport (GO:0015780);; Cellular Component: integral component of membrane (GO:0016021);;	--	PREDICTED: GDP-mannose transporter GONST4 [Cicer arietinum]	2.A.7.13.5	gnl|TC-DB|Q9S845	50	6e-76	GDP-mannose transporter GONST3 OS=Arabidopsis thaliana GN=GONST3 PE=2 SV=1	GOL	GOL	47.23	MIT	9.153	CHL	6.889	34.91	-0.954756	0.905329	0.673176	-0.469637	0.930829	0.931642	0.857881	0.852232	0.944334	0.94879	0.944975	0.950833	10
Glyur000988s00029118	Cellular Component: photosystem I (GO:0009522);; Biological Process: photosynthesis (GO:0015979);; Cellular Component: integral component of membrane (GO:0016021);; Molecular Function: chlorophyll binding (GO:0016168);;	K08905|2.20355e-83|cam:101488425|K08905 photosystem I subunit V | (RefSeq) photosystem I reaction center subunit V, chloroplastic	PREDICTED: photosystem I reaction center subunit V, chloroplastic [Cicer arietinum]	5.B.4.1.1	gnl|TC-DB|Q9S7N7	76	1e-56	Photosystem I reaction center subunit V, chloroplast - Arabidopsis thaliana (Mouse-ear cress).	CHL	CHL	74.43	NUC	5.791	CYT	4.42	25.16	0.902959	-0.956263	-0.55339	0.329031	-0.974243	-0.945505	-0.925714	-0.896401	-0.986907	-0.977291	-0.972781	-0.985148	10
Glyur000995s00036606	Molecular Function: SNARE binding (GO:0000149);; Molecular Function: SNAP receptor activity (GO:0005484);; Cellular Component: plasma membrane (GO:0005886);; Biological Process: intracellular protein transport (GO:0006886);; Biological Process: exocytosis (GO:0006887);; Biological Process: vesicle fusion (GO:0006906);; Cellular Component: endomembrane system (GO:0012505);; Cellular Component: int…	K08486|1.6726e-157|cam:101501493|K08486 syntaxin 1B/2/3 | (RefSeq) syntaxin-121	PREDICTED: syntaxin-121 [Cicer arietinum]	8.A.91.1.1	gnl|TC-DB|Q42374	41	9e-57	Syntaxin-related protein KNOLLE OS=Arabidopsis thaliana GN=KN PE=1 SV=1	PLA	PLA	16.2	CHL	15.5	NUC	14.32	31.48	-0.841494	0.917515	0.529723	-0.335498	0.947203	0.874749	0.884515	0.830466	0.96332	0.929639	0.920476	0.953275	10
Glyur000999s00024094	Molecular Function: ATP binding (GO:0005524);; Molecular Function: ATPase activity (GO:0016887);;	--	ABC transporter F family protein [Medicago truncatula]	3.A.1.211.25	gnl|TC-DB|ANC59923.1	30	7e-59	OptrA [Enterococcus faecalis]	CHL	CHL	19.49	CYT	11.52	NUC	11.26	28.54	0.937591	-0.863809	-0.77428	0.590603	-0.894755	-0.905531	-0.800564	-0.817149	-0.901492	-0.914741	-0.909064	-0.918323	10
Glyur001000s00030131	Cellular Component: integral component of membrane (GO:0016021);; Molecular Function: transferase activity (GO:0016740);;	--	hypothetical protein GLYMA_U002200 [Glycine max]	1.A.87.2.6	gnl|TC-DB|O22476	33	6e-24	Protein BRASSINOSTEROID INSENSITIVE 1 OS=Arabidopsis thaliana OX=3702 GN=BRI1 PE=1 SV=1	PLA	PLA	40.27	NUC	13.19	MIT	7.589	38.98	0.868214	-0.89735	-0.328514	0.111109	-0.910623	-0.85346	-0.894675	-0.808826	-0.947486	-0.909568	-0.90657	-0.919467	10
Glyur001015s00035866	--	--	hypothetical protein TSUD_354330 [Trifolium subterraneum]	1.A.25.3.4	gnl|TC-DB|B9GAY9	31	9e-30	Putative uncharacterized protein OS=Oryza sativa subsp. japonica GN=OsJ_34074 PE=4 SV=1	CHL	CHL	13.02	NUC	11.25	CYT	11.19	23.85	0.875764	-0.960163	-0.578266	0.354479	-0.97793	-0.947196	-0.925757	-0.905388	-0.983898	-0.977116	-0.971482	-0.987168	10
Glyur001018s00028933	Molecular Function: copper ion binding (GO:0005507);; Molecular Function: oxidoreductase activity, oxidizing metal ions (GO:0016722);; Biological Process: lignin catabolic process (GO:0046274);; Cellular Component: apoplast (GO:0048046);; Molecular Function: hydroquinone:oxygen oxidoreductase activity (GO:0052716);; Biological Process: oxidation-reduction process (GO:0055114);;	K05909|0|pvu:PHAVU_008G252800g|K05909 laccase [EC:1.10.3.2] | (RefSeq) hypothetical protein	laccase-3-like [Cajanus cajan]	2.A.108.1.4	gnl|TC-DB|P43561	31	2e-24	Iron transport multicopper oxidase FET5 precursor (EC 1.-.-.-) - Saccharomyces cerevisiae (Baker's yeast).	PLA	PLA	12.28	MIT	10.5	NUC	9.607	22.37	-0.909479	0.937249	0.639141	-0.427411	0.961062	0.944053	0.894047	0.88469	0.9675	0.966894	0.961918	0.974086	10
Glyur001018s00028945	Biological Process: cellular process (GO:0009987);; Cellular Component: membrane (GO:0016020);;	--	PREDICTED: uncharacterized protein LOC101500706 isoform X2 [Cicer arietinum]	1.F.2.1.3	gnl|TC-DB|Q9LZD3	36	2e-51	Exocyst complex component EXO70A1 OS=Arabidopsis thaliana GN=EXO70A1 PE=1 SV=1	CHL	CHL	17.62	NUC	10.5	PLA	9.703	26.11	0.936548	-0.910662	-0.662054	0.462541	-0.938694	-0.922213	-0.863579	-0.848334	-0.952635	-0.948369	-0.94277	-0.956324	10
Glyur001053s00027296	Molecular Function: ATP binding (GO:0005524);; Cellular Component: nucleus (GO:0005634);; Cellular Component: cytosol (GO:0005829);; Biological Process: carbohydrate metabolic process (GO:0005975);; Biological Process: cellular amino acid metabolic process (GO:0006520);; Cellular Component: membrane (GO:0016020);; Molecular Function: 1-phosphatidylinositol-4-phosphate 5-kinase activity (GO:001630…	K00889|0|pvu:PHAVU_001G181400g|K00889 1-phosphatidylinositol-4-phosphate 5-kinase [EC:2.7.1.68] | (RefSeq) hypothetical protein	phosphatidylinositol 4-phosphate 5-kinase 9-like [Cajanus cajan]	8.A.110.1.3	gnl|TC-DB|KJU82691	40	4e-39	MORN repeat-containing protein [Candidatus Magnetobacterium bavaricum]	PLA	PLA	11.87	CYT	10.67	END	9.753	22.27	0.915219	-0.951559	-0.541377	0.316593	-0.969204	-0.944037	-0.922909	-0.89113	-0.984662	-0.975144	-0.971468	-0.981048	10
Glyur001067s00029142	Cellular Component: plant-type vacuole membrane (GO:0009705);; Molecular Function: malate transmembrane transporter activity (GO:0015140);; Cellular Component: integral component of membrane (GO:0016021);; Biological Process: malate transmembrane transport (GO:0071423);;	--	hypothetical protein GLYMA_17G154200 [Glycine max]	2.A.85.2.1	gnl|TC-DB|O49696	52	1e-138	Hypothetical 62.3 kDa protein - Arabidopsis thaliana (Mouse-ear cress).	PLA	PLA	35.08	NUC	10.41	MIT	7.538	34.26	0.857444	-0.97901	-0.556328	0.316475	-0.990372	-0.978376	-0.949132	-0.947404	-0.985806	-0.993288	-0.990866	-0.995477	10
Glyur001069s00022460	Molecular Function: nucleotide binding (GO:0000166);; Molecular Function: protein kinase activity (GO:0004672);; Cellular Component: membrane (GO:0016020);; Biological Process: phosphorylation (GO:0016310);;	--	probable receptor-like serine/threonine-protein kinase At4g34500 [Cajanus cajan]	1.A.87.2.6	gnl|TC-DB|O22476	30	1e-22	Protein BRASSINOSTEROID INSENSITIVE 1 OS=Arabidopsis thaliana OX=3702 GN=BRI1 PE=1 SV=1	PLA	PLA	39.45	MIT	11.64	EXC	6.582	36.88	-0.800226	0.990452	0.467388	-0.217909	0.994491	0.960766	0.972334	0.952364	0.991194	0.987659	0.983845	0.995044	10
Glyur001077s00026243	Cellular Component: plastid (GO:0009536);; Cellular Component: photosystem I reaction center (GO:0009538);; Biological Process: photosynthesis (GO:0015979);; Cellular Component: integral component of membrane (GO:0016021);;	K02699|1.01123e-73|cam:101507573|K02699 photosystem I subunit XI | (RefSeq) photosystem I reaction center subunit XI, chloroplastic	PREDICTED: photosystem I reaction center subunit XI, chloroplastic [Cicer arietinum]	5.B.4.1.1	gnl|TC-DB|Q9SUI4	62	2e-52	Photosystem I reaction center subunit XI, chloroplast - Arabidopsis thaliana (Mouse-ear cress).	CHL	CHL	79.11	PLA	4.905	CYT	3.652	21.67	0.911882	-0.952468	-0.55711	0.333851	-0.971079	-0.945616	-0.921477	-0.893011	-0.984607	-0.97603	-0.971948	-0.982722	10
Glyur001081s00024626	Molecular Function: protein serine/threonine kinase activity (GO:0004674);; Molecular Function: ATP binding (GO:0005524);; Cellular Component: plasma membrane (GO:0005886);; Biological Process: protein phosphorylation (GO:0006468);; Cellular Component: integral component of membrane (GO:0016021);; Molecular Function: carbohydrate binding (GO:0030246);;	--	uncharacterized protein LOC106773297 [Vigna radiata var. radiata]	1.A.87.2.6	gnl|TC-DB|O22476	38	4e-46	Protein BRASSINOSTEROID INSENSITIVE 1 OS=Arabidopsis thaliana OX=3702 GN=BRI1 PE=1 SV=1	PLA	PLA	31.81	MIT	9.387	CYT	8.663	31.96	0.812269	-0.89482	-0.220072	-0.028036	-0.885871	-0.855675	-0.909956	-0.835165	-0.917929	-0.896177	-0.897331	-0.893467	10
Glyur001089s00021508	--	--	MACPF domain-containing protein At4g24290-like [Cajanus cajan]	1.C.39.11.4	gnl|TC-DB|Q9SGN6	38	1e-98	MACPF domain-containing protein NSL1 OS=Arabidopsis thaliana GN=NSL1 PE=2 SV=1	CHL	CHL	11.89	NUC	11.24	MIT	11.05	22.98	0.944443	-0.881919	-0.481248	0.26247	-0.895887	-0.903894	-0.861456	-0.830815	-0.921672	-0.921627	-0.923418	-0.913325	10
Glyur001089s00021518	Molecular Function: aspartic-type endopeptidase activity (GO:0004190);; Biological Process: proteolysis (GO:0006508);; Biological Process: protein catabolic process (GO:0030163);;	--	aspartic proteinase nepenthesin [Medicago truncatula]	0	gnl|TC-DB|XP_018510600.1	26	2e-26	|8.A.32.1.5 PREDICTED: protein ASPARTIC PROTEASE IN GUARD CELL 2-like isoform X1 [Brassica rapa]	EXC	EXC	13.26	NUC	12.39	PLA	11.55	25.43	-0.81995	0.939748	0.380734	-0.105369	0.922734	0.966078	0.93779	0.949891	0.91891	0.952469	0.959385	0.929046	10
Glyur001100s00028608	Molecular Function: ATP-dependent peptidase activity (GO:0004176);; Molecular Function: metalloendopeptidase activity (GO:0004222);; Molecular Function: ATP binding (GO:0005524);; Cellular Component: mitochondrion (GO:0005739);; Biological Process: proteolysis (GO:0006508);; Molecular Function: zinc ion binding (GO:0008270);; Cellular Component: chloroplast envelope (GO:0009941);; Cellular Compon…	K03798|0|cam:101496045|K03798 cell division protease FtsH [EC:3.4.24.-] | (RefSeq) ATP-dependent zinc metalloprotease FTSH 7, chloroplastic-like	PREDICTED: ATP-dependent zinc metalloprotease FTSH 7, chloroplastic-like [Cicer arietinum]	9.B.307.1.1	gnl|TC-DB|O67077	38	6e-93	ATP-dependent zinc metalloprotease FtsH OS=Aquifex aeolicus (strain VF5) OX=224324 GN=ftsH PE=1 SV=1	CHL	CHL	63.41	MIT	7.095	PLA	4.967	30.8	0.887059	-0.955803	-0.630313	0.38637	-0.961011	-0.989114	-0.918168	-0.945424	-0.953624	-0.983172	-0.98277	-0.974445	10
Glyur001104s00026660	Biological Process: carbohydrate transport (GO:0008643);; Cellular Component: integral component of Golgi membrane (GO:0030173);; Cellular Component: integral component of endoplasmic reticulum membrane (GO:0030176);; Molecular Function: 3'-phosphoadenosine 5'-phosphosulfate transmembrane transporter activity (GO:0046964);; Biological Process: 3'-phospho-5'-adenylyl sulfate transmembrane transpor…	K15277|0|vra:106779002|K15277 solute carrier family 35 (adenosine 3'-phospho 5'-phosphosulfate transporter), member B3 | (RefSeq) UDP-galactose/UDP-glucose transporter 4-like	UDP-galactose/UDP-glucose transporter 2 [Glycine soja]	2.A.7.11.5	gnl|TC-DB|Q9H1N7	34	2e-41	Adenosine 3'-phospho 5'-phosphosulfate transporter 2 OS=Homo sapiens GN=SLC35B3 PE=1 SV=1	CHL	CHL	17.21	PLA	13.89	NUC	12.49	30.07	-0.954693	0.833383	0.807967	-0.61998	0.856856	0.903304	0.767413	0.805438	0.863072	0.89468	0.891415	0.887493	10
Glyur001105s00029438	Cellular Component: membrane (GO:0016020);; Molecular Function: oxidoreductase activity, acting on NAD(P)H (GO:0016651);; Molecular Function: 4 iron, 4 sulfur cluster binding (GO:0051539);; Biological Process: oxidation-reduction process (GO:0055114);;	K03941|3.47646e-147|mtr:MTR_8g010570|K03941 NADH dehydrogenase (ubiquinone) Fe-S protein 8 [EC:1.6.5.3 1.6.99.3] | (RefSeq) NADH dehydrogenase [ubiquinone] iron-sulfur protein	NADH dehydrogenase [ubiquinone] iron-sulfur protein [Medicago truncatula]	3.D.1.6.3	gnl|TC-DB|Q9FX83	78	3e-99	Putative NADH-ubiquinone oxidoreductase - Arabidopsis thaliana (Mouse-ear cress).	MIT	MIT	81.08	CYT	3.819	NUC	2.562	19.31	0.808381	-0.904692	-0.691289	0.495347	-0.931669	-0.91328	-0.850596	-0.870285	-0.917706	-0.926701	-0.919928	-0.938215	10
Glyur001117s00026961	Molecular Function: serine-type endopeptidase activity (GO:0004252);; Biological Process: proteolysis (GO:0006508);;	K01358|1.77412e-156|gmx:100799710|K01358 ATP-dependent Clp protease, protease subunit [EC:3.4.21.92] | (RefSeq) ATP-dependent Clp protease proteolytic subunit 6, chloroplastic	PREDICTED: ATP-dependent Clp protease proteolytic subunit 6, chloroplastic [Glycine max]	3.A.26.1.1	gnl|TC-DB|O97252	34	1e-24	ATP-dependent Clp protease proteolytic subunit OS=Plasmodium falciparum (isolate 3D7) GN=PF3D7_0307400 PE=1 SV=1	CHL	CHL	49.86	NUC	10.49	MIT	7.314	36.59	0.809881	-0.990002	-0.458692	0.213281	-0.998817	-0.965427	-0.97231	-0.95261	-0.99436	-0.990567	-0.988152	-0.996709	10
Glyur001118s00030859	Molecular Function: GTP binding (GO:0005525);; Cellular Component: intracellular (GO:0005622);; Biological Process: small GTPase mediated signal transduction (GO:0007264);;	K07889|2.03342e-138|pvu:PHAVU_006G086000g|K07889 Ras-related protein Rab-5C | (RefSeq) hypothetical protein	ras-related protein RHN1 isoform X2 [Vigna radiata var. radiata]	9.A.3.1.1	gnl|TC-DB|P51149	38	1e-27	Ras-related protein Rab-7a OS=Homo sapiens OX=9606 GN=RAB7A PE=1 SV=1	NUC	NUC	22.69	CHL	18.38	CYT	17.82	39.3	0.84031	-0.854823	-0.400603	0.142391	-0.831641	-0.882515	-0.84993	-0.84584	-0.849823	-0.877521	-0.881489	-0.854636	10
Glyur001127s00032705	Molecular Function: aspartic-type endopeptidase activity (GO:0004190);; Biological Process: proteolysis (GO:0006508);; Biological Process: lipid metabolic process (GO:0006629);; Biological Process: protein catabolic process (GO:0030163);;	K08245|0|vra:106778333|K08245 phytepsin [EC:3.4.23.40] | (RefSeq) cyprosin-like	putative aspartic proteinase precursor [Glycine max]	8.A.32.1.4	gnl|TC-DB|P20142	37	1e-40	Gastricsin OS=Homo sapiens OX=9606 GN=PGC PE=1 SV=1	VAC	VAC	27.59	CYT	13.21	EXC	10.55	34.93	0.895325	-0.950445	-0.622325	0.374704	-0.951981	-0.98616	-0.914772	-0.940786	-0.947913	-0.979082	-0.979055	-0.968098	10
Glyur001131s00029290	Molecular Function: transporter activity (GO:0005215);; Biological Process: transport (GO:0006810);; Cellular Component: integral component of membrane (GO:0016021);;	K14638|7.86938e-155|gmx:100796993|K14638 solute carrier family 15 (peptide/histidine transporter), member 3/4 | (RefSeq) protein NRT1/ PTR FAMILY 4.5-like	Putative peptide/nitrate transporter [Glycine soja]	2.A.17.3.16	gnl|TC-DB|Q8H157	45	8e-58	Nitrate transporter 1.2 OS=Arabidopsis thaliana GN=NRT1.2 PE=1 SV=1	PLA	PLA	27.37	NUC	13.44	MIT	12.22	35.12	0.911226	-0.953743	-0.531098	0.288657	-0.962111	-0.97527	-0.928904	-0.926367	-0.967136	-0.981439	-0.982814	-0.973024	10
Glyur001164s00033513	Molecular Function: calmodulin-dependent protein kinase activity (GO:0004683);; Molecular Function: calmodulin binding (GO:0005516);; Molecular Function: ATP binding (GO:0005524);; Cellular Component: nucleus (GO:0005634);; Cellular Component: cytoplasm (GO:0005737);; Cellular Component: plasma membrane (GO:0005886);; Biological Process: abscisic acid-activated signaling pathway (GO:0009738);; Mo…	K04515|3.84277e-166|cam:101511534|K04515 calcium/calmodulin-dependent protein kinase (CaM kinase) II [EC:2.7.11.17] | (RefSeq) phosphoenolpyruvate carboxylase kinase 1-like	PREDICTED: phosphoenolpyruvate carboxylase kinase 1-like [Cicer arietinum]	9.B.106.3.2	gnl|TC-DB|Q24210	33	1e-35	Peripheral plasma membrane protein CASK OS=Drosophila melanogaster GN=CASK PE=1 SV=4	NUC	NUC	21.81	CYT	18.01	CHL	14.63	38.31	-0.87195	0.978429	0.564822	-0.318935	0.98496	0.982414	0.948896	0.949192	0.983289	0.99466	0.992383	0.994086	10
Glyur001176s00030759	Cellular Component: integral component of membrane (GO:0016021);;	--	camphor resistance CrcB-like protein [Medicago truncatula]	1.A.43.2.7	gnl|TC-DB|Q8RYE2	48	6e-84	Camphor resistance CrcB-like protein OS=Arabidopsis thaliana GN=At2g41705/T11A7.22 PE=2 SV=1	NUC	NUC	14.4	MIT	12.43	CHL	11.9	26.3	0.836172	-0.964238	-0.557261	0.334105	-0.982759	-0.943351	-0.931443	-0.912776	-0.982318	-0.974127	-0.968272	-0.986666	10
Glyur001183s00030465	Molecular Function: protein serine/threonine kinase activity (GO:0004674);; Molecular Function: ATP binding (GO:0005524);; Cellular Component: plasma membrane (GO:0005886);; Biological Process: protein phosphorylation (GO:0006468);; Biological Process: defense response (GO:0006952);; Cellular Component: plasmodesma (GO:0009506);; Cellular Component: integral component of membrane (GO:0016021);;	--	Cysteine-rich protein, putative isoform 1 [Theobroma cacao]	1.A.87.2.1	gnl|TC-DB|K7UE65	43	3e-45	Uncharacterized protein OS=Zea mays GN=ZEAMMB73_507020 PE=3 SV=1	PLA	PLA	35.92	MIT	15.64	CHL	6.194	41.11	0.894235	-0.925534	-0.661071	0.436411	-0.941202	-0.971927	-0.881174	-0.915016	-0.931635	-0.962232	-0.962674	-0.953301	10
Glyur001183s00030467	Molecular Function: protein serine/threonine kinase activity (GO:0004674);; Molecular Function: ATP binding (GO:0005524);; Cellular Component: plasma membrane (GO:0005886);; Biological Process: protein phosphorylation (GO:0006468);; Biological Process: defense response (GO:0006952);; Cellular Component: plasmodesma (GO:0009506);; Cellular Component: integral component of membrane (GO:0016021);;	K04733|5.53977e-111|gmx:100789354|K04733 interleukin-1 receptor-associated kinase 4 [EC:2.7.11.1] | (RefSeq) cysteine-rich receptor-like protein kinase 25	cysteine-rich receptor-like protein kinase 10 [Cajanus cajan]	1.I.2.1.1	gnl|TC-DB|Q9ZU94	31	2e-22	Cysteine-rich repeat secretory protein 12 OS=Arabidopsis thaliana GN=CRRSP12 PE=2 SV=2	CHL	CHL	17.41	MIT	16.53	PLA	16.11	33.64	0.939481	-0.887184	-0.475544	0.247976	-0.895977	-0.914708	-0.868704	-0.845834	-0.919047	-0.925952	-0.92882	-0.913758	10
Glyur001230s00027572	Cellular Component: kinetochore (GO:0000776);; Biological Process: mitotic spindle assembly checkpoint (GO:0007094);; Cellular Component: phragmoplast (GO:0009524);; Cellular Component: mitotic checkpoint complex (GO:0033597);; Molecular Function: ubiquitin binding (GO:0043130);; Cellular Component: bub1-bub3 complex (GO:1990298);;	K02180|2.9714e-141|mtr:MTR_5g043000|K02180 cell cycle arrest protein BUB3 | (RefSeq) transducin/WD40 repeat protein	transducin/WD40 repeat protein [Medicago truncatula]	1.I.1.1.1	gnl|TC-DB|P40066	29	6e-20	Nucleoporin GLE2 - Saccharomyces cerevisiae (Baker's yeast).	MIT	MIT	16.95	CHL	12.64	PLA	11.69	28.31	-0.83463	0.927553	0.504548	-0.305469	0.95637	0.884116	0.898151	0.844475	0.970128	0.937339	0.929263	0.959584	10
Glyur001232s00031533	Cellular Component: plasma membrane (GO:0005886);; Cellular Component: integral component of membrane (GO:0016021);; Molecular Function: transmembrane transporter activity (GO:0022857);; Biological Process: transmembrane transport (GO:0055085);;	--	PREDICTED: WAT1-related protein At3g28050-like isoform X1 [Glycine max]	2.A.7.4.1	gnl|TC-DB|O24091	31	4e-50	MTN21 GENE - Medicago truncatula (Barrel medic).	CHL	CHL	13.25	PLA	12.75	CYT	12.1	25.87	0.844862	-0.962385	-0.531572	0.266378	-0.954954	-0.997432	-0.939719	-0.972487	-0.942171	-0.981039	-0.984508	-0.963574	10
Glyur001249s00034772	Biological Process: response to light stimulus (GO:0009416);; Cellular Component: chloroplast thylakoid membrane (GO:0009535);; Cellular Component: chloroplast envelope (GO:0009941);; Molecular Function: identical protein binding (GO:0042802);; Biological Process: protein import into chloroplast thylakoid membrane (GO:0045038);; Cellular Component: signal recognition particle, chloroplast targeti…	K12271|1.28154e-102|cam:101515136|K12271 signal recognition particle 43 kDa protein | (RefSeq) signal recognition particle 43 kDa protein, chloroplastic	PREDICTED: signal recognition particle 43 kDa protein, chloroplastic [Cicer arietinum]	3.A.5.1.2	gnl|TC-DB|O22265	65	2e-57	Signal recognition particle 43 kDa protein, chloroplastic OS=Arabidopsis thaliana GN=CAO PE=1 SV=2	CHL	CHL	24.75	NUC	22.94	CYT	17.97	46.83	0.819099	-0.991367	-0.507797	0.253347	-0.993119	-0.980985	-0.969206	-0.967281	-0.98563	-0.995123	-0.992904	-0.996208	10
Glyur001251s00033102	Biological Process: response to light stimulus (GO:0009416);; Cellular Component: photosystem I (GO:0009522);; Cellular Component: chloroplast thylakoid membrane (GO:0009535);; Biological Process: photosynthesis, light harvesting in photosystem I (GO:0009768);; Cellular Component: chloroplast envelope (GO:0009941);; Cellular Component: plastoglobule (GO:0010287);; Cellular Component: integral com…	K08908|1.44566e-147|cam:101494214|K08908 light-harvesting complex I chlorophyll a/b binding protein 2 | (RefSeq) chlorophyll a-b binding protein 7, chloroplastic	unknown [Lotus japonicus]	5.B.4.1.1	gnl|TC-DB|Q9SYW8	66	2e-83	Lhca2 protein - Arabidopsis thaliana (Mouse-ear cress).	CHL	CHL	71.08	CYT	6.143	MIT	4.259	27.08	0.86214	-0.966472	-0.571145	0.344867	-0.984262	-0.956048	-0.93287	-0.918969	-0.984921	-0.981703	-0.977007	-0.990388	10
Glyur001254s00028552	Biological Process: polysaccharide catabolic process (GO:0000272);; Molecular Function: potassium channel activity (GO:0005267);; Cellular Component: plant-type vacuole membrane (GO:0009705);; Cellular Component: integral component of membrane (GO:0016021);; Biological Process: potassium ion transmembrane transport (GO:0071805);;	K05389|0|cam:101496387|K05389 potassium channel subfamily K, other eukaryote | (RefSeq) two-pore potassium channel 3-like	PREDICTED: two-pore potassium channel 3-like [Cicer arietinum]	1.A.1.7.7	gnl|TC-DB|Q9SVV6	41	2e-73	Two-pore potassium channel 3 OS=Arabidopsis thaliana GN=TPK3 PE=2 SV=1	PLA	PLA	32.31	NUC	14.28	CYT	9.107	38.18	0.815956	-0.883675	-0.609551	0.434527	-0.922764	-0.866576	-0.836993	-0.815436	-0.923564	-0.904588	-0.896587	-0.925638	10
Glyur001263s00024658	Cellular Component: Golgi apparatus (GO:0005794);; Cellular Component: membrane (GO:0016020);;	K05770|2.85051e-65|cam:101510570|K05770 benzodiazapine receptor | (RefSeq) translocator protein homolog	PREDICTED: translocator protein homolog [Cicer arietinum]	9.A.24.1.3	gnl|TC-DB|O82245	39	4e-34	Translocator protein homolog OS=Arabidopsis thaliana GN=TSPO PE=1 SV=1	PLA	PLA	21.21	CYT	15.89	MIT	13.97	35.13	-0.881451	0.926105	0.697295	-0.46919	0.937712	0.975009	0.877574	0.922165	0.924423	0.961189	0.960544	0.952116	10
Glyur001272s00032526	Molecular Function: threonine-type endopeptidase activity (GO:0004298);; Cellular Component: nucleus (GO:0005634);; Biological Process: ubiquitin-dependent protein catabolic process (GO:0006511);; Cellular Component: integral component of membrane (GO:0016021);; Biological Process: cytochrome complex assembly (GO:0017004);; Cellular Component: proteasome core complex, alpha-subunit complex (GO:00…	--	hypothetical protein GLYMA_12G147300 [Glycine max]	5.A.1.2.5	gnl|TC-DB|Q9M5P3	71	1e-32	Cytochrome c-type biogenesis ccda-like chloroplastic protein OS=Arabidopsis thaliana GN=CCDA PE=1 SV=1	CHL	CHL	63.79	NUC	7.402	PLA	6.269	31.05	0.854815	-0.941131	-0.671747	0.442089	-0.953407	-0.975707	-0.895324	-0.933479	-0.937487	-0.968094	-0.966479	-0.963408	10
Glyur001277s00024303	Molecular Function: peroxidase activity (GO:0004601);; Cellular Component: extracellular region (GO:0005576);; Biological Process: response to oxidative stress (GO:0006979);; Cellular Component: plant-type cell wall (GO:0009505);; Biological Process: plant-type cell wall organization (GO:0009664);; Cellular Component: integral component of membrane (GO:0016021);; Molecular Function: heme binding …	K00430|0|mtr:MTR_4g087965|K00430 peroxidase [EC:1.11.1.7] | (RefSeq) peroxidase family protein	peroxidase family protein [Medicago truncatula]	9.A.61.3.1	gnl|TC-DB|M4E3U6	46	1e-70	Peroxidase OS=Brassica rapa subsp. pekinensis GN=Bra023449 PE=3 SV=1	NUC	NUC	14.29	CYT	12.67	MIT	10.69	26.53	0.865298	-0.967674	-0.505997	0.278102	-0.984429	-0.941745	-0.942772	-0.906496	-0.994078	-0.978846	-0.973943	-0.99	10
Glyur001281s00028022	Molecular Function: hydrolase activity, hydrolyzing O-glycosyl compounds (GO:0004553);; Biological Process: metabolic process (GO:0008152);;	K19964|0|cam:101494993|K19964 hydroxyisourate hydrolase [EC:3.5.2.17] | (RefSeq) hydroxyisourate hydrolase	hypothetical protein TanjilG_11507 [Lupinus angustifolius]	8.A.49.1.1	gnl|TC-DB|Q9UEF7	26	1e-22	Klotho OS=Homo sapiens GN=KL PE=1 SV=2	POX	POX	38.42	CHL	10.66	CYT	6.689	35.46	0.929248	-0.946308	-0.590532	0.366169	-0.964173	-0.956544	-0.911609	-0.897209	-0.975126	-0.976682	-0.973999	-0.978166	10
Glyur001288s00028007	Molecular Function: calmodulin-dependent protein kinase activity (GO:0004683);; Molecular Function: calcium ion binding (GO:0005509);; Molecular Function: calmodulin binding (GO:0005516);; Molecular Function: ATP binding (GO:0005524);; Cellular Component: nucleus (GO:0005634);; Cellular Component: cytoplasm (GO:0005737);; Cellular Component: plasma membrane (GO:0005886);; Biological Process: absc…	K13412|0|cam:101494161|K13412 calcium-dependent protein kinase [EC:2.7.11.1] | (RefSeq) calcium-dependent protein kinase 20	PREDICTED: calcium-dependent protein kinase 20 [Cicer arietinum]	9.B.106.3.2	gnl|TC-DB|Q24210	28	8e-41	Peripheral plasma membrane protein CASK OS=Drosophila melanogaster GN=CASK PE=1 SV=4	NUC	NUC	24.8	CYT	21.54	POX	19.44	44.83	0.870386	-0.905403	-0.643411	0.433167	-0.919831	-0.898194	-0.861662	-0.846309	-0.932127	-0.928193	-0.919607	-0.93963	10
Glyur001298s00033397	Cellular Component: integral component of membrane (GO:0016021);;	--	PREDICTED: protein GPR107-like [Cicer arietinum]	9.A.14.22.1	gnl|TC-DB|G4Z100	37	2e-45	Putative G-protein coupled receptor OS=Phytophthora sojae (strain P6497) OX=1094619 GN=PHYSODRAFT_310761 PE=4 SV=1	NUC	NUC	16.55	CHL	13.7	PLA	12.11	29.39	-0.884406	0.923554	0.656444	-0.456101	0.952024	0.92474	0.875987	0.866959	0.955698	0.951276	0.944692	0.96327	10
Glyur001299s00039013	Cellular Component: membrane (GO:0016020);; Molecular Function: oxidoreductase activity (GO:0016491);; Molecular Function: ligase activity (GO:0016874);; Biological Process: single-organism metabolic process (GO:0044710);;	K01904|0|cam:101514356|K01904 4-coumarate--CoA ligase [EC:6.2.1.12] | (RefSeq) 4-coumarate--CoA ligase-like 7	PREDICTED: 4-coumarate--CoA ligase-like 7 [Cicer arietinum]	4.C.1.1.7	gnl|TC-DB|Q42524	41	4e-91	4-coumarate--CoA ligase 1 - Arabidopsis thaliana (Mouse-ear cress).	POX	POX	23.91	MIT	17.02	CHL	11.01	38.11	0.905831	-0.897843	-0.375812	0.144918	-0.90345	-0.886207	-0.89205	-0.832876	-0.936658	-0.920894	-0.921098	-0.918213	10
Glyur001303s00026788	Cellular Component: integral component of membrane (GO:0016021);; Biological Process: carbohydrate transmembrane transport (GO:0034219);; Molecular Function: sugar transmembrane transporter activity (GO:0051119);;	K15382|9.08888e-121|gmx:100776187|K15382 solute carrier family 50 (sugar transporter) | (RefSeq) bidirectional sugar transporter SWEET2	sugar efflux transporter GmSWEET29 [Glycine max]	2.A.123.1.18	gnl|TC-DB|Q5N8J1	45	9e-50	Bidirectional sugar transporter SWEET2b OS=Oryza sativa subsp. japonica GN=SWEET2B PE=2 SV=1	PLA	PLA	20.83	NUC	13.98	CHL	12.89	32.43	0.920039	-0.958549	-0.545615	0.306853	-0.967902	-0.964112	-0.931652	-0.913994	-0.980167	-0.983401	-0.981562	-0.982025	10
Glyur001306s00030551	Biological Process: anion transport (GO:0006820);; Cellular Component: integral component of membrane (GO:0016021);; Molecular Function: transmembrane transporter activity (GO:0022857);; Biological Process: transmembrane transport (GO:0055085);;	K13783|0|gmx:100799211|K13783 MFS transporter, OPA family, solute carrier family 37 (glycerol-3-phosphate transporter), member 1/2 | (RefSeq) putative glycerol-3-phosphate transporter 1	putative glycerol-3-phosphate transporter 1 [Cajanus cajan]	2.A.1.4.8	gnl|TC-DB|Q8TED4	46	1e-115	Sugar phosphate exchanger 2 OS=Homo sapiens GN=SLC37A2 PE=2 SV=2	CHL	CHL	12.42	NUC	12.02	MIT	11.58	24.34	-0.888199	0.935144	0.499677	-0.28971	0.959355	0.9054	0.909132	0.855167	0.979966	0.952914	0.947075	0.967732	10
Glyur001310s00030808	Cellular Component: chloroplast thylakoid membrane (GO:0009535);; Biological Process: photosynthetic electron transport in photosystem I (GO:0009773);; Cellular Component: NAD(P)H dehydrogenase complex (plastoquinone) (GO:0010598);; Molecular Function: transferase activity, transferring glycosyl groups (GO:0016757);;	--	photosynthetic NDH subunit of subcomplex B 1, chloroplastic [Cajanus cajan]	3.D.1.8.1	gnl|TC-DB|Q9S9N6	61	1e-150	At1g15980/T24D18_8 OS=Arabidopsis thaliana GN=T24D18.8 PE=2 SV=1	NUC	NUC	14.06	CHL	12.25	MIT	11.45	25.83	0.866012	-0.967725	-0.565436	0.337829	-0.984654	-0.955701	-0.935168	-0.918424	-0.987071	-0.982706	-0.97792	-0.991442	10
Glyur001312s00042263	Biological Process: amino acid transmembrane transport (GO:0003333);; Cellular Component: plasma membrane (GO:0005886);; Molecular Function: amino acid transmembrane transporter activity (GO:0015171);; Cellular Component: integral component of membrane (GO:0016021);; Biological Process: amino acid export (GO:0032973);; Biological Process: amino acid import (GO:0043090);; Biological Process: amino…	--	nodulin MtN21/EamA-like transporter family protein [Medicago truncatula]	2.A.7.4.1	gnl|TC-DB|O24091	51	1e-55	MTN21 GENE - Medicago truncatula (Barrel medic).	PLA	PLA	15.88	CHL	15.45	NUC	14.7	31.19	-0.922794	0.947333	0.588111	-0.36638	0.96656	0.95059	0.91241	0.892903	0.978388	0.97545	0.971775	0.979929	10
Glyur001319s00033782	Molecular Function: calcium ion binding (GO:0005509);; Cellular Component: photosystem II oxygen evolving complex (GO:0009654);; Biological Process: photosynthesis (GO:0015979);; Cellular Component: extrinsic component of membrane (GO:0019898);;	K08901|3.7308e-98|cam:101513108|K08901 photosystem II oxygen-evolving enhancer protein 3 | (RefSeq) photosynthetic NDH subunit of lumenal location 2, chloroplastic	PREDICTED: photosynthetic NDH subunit of lumenal location 2, chloroplastic-like [Lupinus angustifolius]	3.D.1.8.1	gnl|TC-DB|Q9XI73	63	4e-50	F7A19.23 protein OS=Arabidopsis thaliana GN=F7A19.23 PE=2 SV=1	NUC	NUC	25.92	CHL	24.11	CYT	17.26	49.12	0.859281	-0.972998	-0.554944	0.323138	-0.987766	-0.959887	-0.942249	-0.926471	-0.98901	-0.98586	-0.981345	-0.993867	10
Glyur001322s00037578	Cellular Component: plastid (GO:0009536);; Molecular Function: oxidoreductase activity (GO:0016491);;	--	PREDICTED: NAD(P)H-quinone oxidoreductase subunit M, chloroplastic [Vigna angularis]	3.D.1.8.1	gnl|TC-DB|Q2V2S7	53	5e-45	NAD(P)H-quinone oxidoreductase subunit M, chloroplastic OS=Arabidopsis thaliana GN=ndhM PE=2 SV=1	NUC	NUC	17.29	CYT	13.22	MIT	12.19	29.27	0.872143	-0.97737	-0.541953	0.304401	-0.989937	-0.970394	-0.949349	-0.935494	-0.991767	-0.992255	-0.989234	-0.99643	10
Glyur001323s00031181	Molecular Function: nucleotide binding (GO:0000166);; Molecular Function: protein kinase activity (GO:0004672);; Biological Process: phosphorylation (GO:0016310);;	--	PREDICTED: probable serine/threonine-protein kinase At1g18390 isoform X2 [Cicer arietinum]	1.A.87.2.6	gnl|TC-DB|O22476	34	2e-30	Protein BRASSINOSTEROID INSENSITIVE 1 OS=Arabidopsis thaliana OX=3702 GN=BRI1 PE=1 SV=1	PLA	PLA	35.15	MIT	20.29	CHL	9.312	47.2	0.905899	-0.928373	-0.529894	0.309262	-0.942144	-0.907947	-0.901048	-0.854941	-0.96688	-0.949174	-0.943014	-0.959111	10
Glyur001327s00032647	Molecular Function: voltage-gated potassium channel activity (GO:0005249);; Cellular Component: integral component of plasma membrane (GO:0005887);; Biological Process: ion transmembrane transport (GO:0034220);; Biological Process: regulation of membrane potential (GO:0042391);;	K05391|3.58451e-126|cam:101507900|K05391 cyclic nucleotide gated channel, other eukaryote | (RefSeq) probable cyclic nucleotide-gated ion channel 20, chloroplastic	PREDICTED: probable cyclic nucleotide-gated ion channel 20, chloroplastic [Cicer arietinum]	1.A.1.5.24	gnl|TC-DB|Q9LD37	75	7e-75	Probable cyclic nucleotide-gated ion channel 20, chloroplastic OS=Arabidopsis thaliana GN=CNGC20 PE=2 SV=1	EXC	EXC	12.58	NUC	11.36	MIT	11.2	23.65	0.919467	-0.92563	-0.646128	0.4408	-0.9523	-0.934354	-0.880864	-0.868783	-0.961398	-0.95873	-0.953631	-0.966447	10
Glyur001327s00032654	Molecular Function: ion channel activity (GO:0005216);; Biological Process: ion transport (GO:0006811);; Cellular Component: integral component of membrane (GO:0016021);; Biological Process: transmembrane transport (GO:0055085);;	--	PREDICTED: uncharacterized protein LOC100794895 [Glycine max]	1.A.1.5.24	gnl|TC-DB|Q9LD37	68	1e-37	Probable cyclic nucleotide-gated ion channel 20, chloroplastic OS=Arabidopsis thaliana GN=CNGC20 PE=2 SV=1	NUC	NUC	12.82	CHL	12.49	CYT	9.363	25.23	-0.94089	0.897303	0.610058	-0.41721	0.927849	0.895824	0.856107	0.818759	0.95134	0.933944	0.927883	0.945307	10
Glyur001341s00032155	Biological Process: ATP synthesis coupled proton transport (GO:0015986);; Cellular Component: proton-transporting ATP synthase complex, catalytic core F(1) (GO:0045261);; Molecular Function: proton-transporting ATP synthase activity, rotational mechanism (GO:0046933);; Molecular Function: proton-transporting ATPase activity, rotational mechanism (GO:0046961);;	K02115|0|aip:107635715|K02115 F-type H+-transporting ATPase subunit gamma | (RefSeq) ATP synthase gamma chain, chloroplastic	ATP synthase gamma chain, chloroplastic [Manihot esculenta]	3.A.2.1.10	gnl|TC-DB|BAK19947	53	5e-86	ApH+ATPase gamma subunit [Aphanothece halophytica]	CHL	CHL	62.76	NUC	4.877	CYT	4.487	28.49	0.87757	-0.97204	-0.539714	0.306984	-0.987428	-0.963853	-0.943681	-0.925505	-0.991207	-0.988398	-0.985239	-0.993751	10
Glyur001363s00029392	Biological Process: protein transport (GO:0015031);; Cellular Component: integral component of membrane (GO:0016021);;	K19995|6.08475e-159|gmx:100806586|K19995 secretory carrier-associated membrane protein | (RefSeq) secretory carrier-associated membrane protein 4-like	secretory carrier-associated membrane protein 4 [Cajanus cajan]	8.A.103.1.6	gnl|TC-DB|Q9SKT3	50	4e-81	Secretory carrier-associated membrane protein 1 OS=Arabidopsis thaliana OX=3702 GN=SCAMP1 PE=2 SV=1	CHL	CHL	14.49	VAC	11.94	MIT	11.83	25.75	-0.913001	0.880691	0.732172	-0.507159	0.887384	0.956144	0.828668	0.886188	0.879672	0.929524	0.930656	0.911268	10
Glyur001363s00029395	Biological Process: defense response (GO:0006952);; Molecular Function: ADP binding (GO:0043531);;	K13457|0|cam:101504665|K13457 disease resistance protein RPM1 | (RefSeq) disease resistance protein RPM1	PREDICTED: disease resistance protein RPM1 [Cicer arietinum]	1.A.25.3.4	gnl|TC-DB|B9GAY9	29	1e-59	Putative uncharacterized protein OS=Oryza sativa subsp. japonica GN=OsJ_34074 PE=4 SV=1	PLA	PLA	12.06	NUC	11.46	CHL	11.02	23.38	0.887349	-0.972214	-0.5794	0.339263	-0.982617	-0.981259	-0.940216	-0.940892	-0.981989	-0.993031	-0.991032	-0.992238	10
Glyur001363s00029396	Biological Process: defense response (GO:0006952);; Molecular Function: ADP binding (GO:0043531);;	K13457|0|mtr:MTR_5g027910|K13457 disease resistance protein RPM1 | (RefSeq) disease resistance protein (CC-NBS-LRR class) family protein	disease resistance protein (CC-NBS-LRR class) family protein [Medicago truncatula]	1.A.25.3.4	gnl|TC-DB|B9GAY9	28	6e-62	Putative uncharacterized protein OS=Oryza sativa subsp. japonica GN=OsJ_34074 PE=4 SV=1	PLA	PLA	13.7	NUC	12.54	CHL	10.48	25.93	0.929141	-0.952316	-0.570795	0.337027	-0.964608	-0.964251	-0.921619	-0.908656	-0.975938	-0.981178	-0.97942	-0.97941	10
[truncated: 1,777 more rows]
