# Supplementary material for: Integrated Analysis of mRNA and microRNA Elucidates the Regulation of Glycyrrhizic Acid Biosynthesis in Glycyrrhiza uralensis Fisch
Source: Int J Mol Sci. 2020 Apr 28;21(9):3101. doi: 10.3390/ijms21093101 (PMC7247157; doi:10.3390/ijms21093101)
Supplement: Supplementary file 1 [file ijms-21-03101-s001.zip › Supplemental Tables/Supplemental Tables/Table S13.Predicted subcellular localization of transporters..xlsx]

## Sheet: Sheet1
Supplemental Table S13
Predicted subcellular localization of transporters.
Nore: Subcellular localization prediction of transporters in licorice.
ID	TC-id	Subject-id	Identity	E value	Anontation	Prediction	Pred1	Prob1	Pred2	Prob2	Pred3	Prob3	MLCS
Glycyrrhiza_uralensis_newGene_1140	3.A.16.1.3	gnl|TC-DB|Q7KQK2	94	1e-161	Polyubiquitin OS=Plasmodium falciparum (isolate 3D7) GN=pUB PE=4 SV=1	CYT/NUC	CYT	33.42	NUC	31.51	PLA	6.088	63.68
Glycyrrhiza_uralensis_newGene_1141	3.A.16.1.3	gnl|TC-DB|Q7KQK2	97	1e-145	Polyubiquitin OS=Plasmodium falciparum (isolate 3D7) GN=pUB PE=4 SV=1	CYT/NUC	CYT	32.16	NUC	29.66	PLA	5.652	60.27
Glycyrrhiza_uralensis_newGene_2037	1.A.87.2.1	gnl|TC-DB|K7UE65	47	2e-31	Uncharacterized protein OS=Zea mays GN=ZEAMMB73_507020 PE=3 SV=1	CYT	CYT	18.47	NUC	16.54	PLA	12.05	34.33
Glycyrrhiza_uralensis_newGene_2042	1.A.87.2.1	gnl|TC-DB|K7UE65	43	6e-72	Uncharacterized protein OS=Zea mays GN=ZEAMMB73_507020 PE=3 SV=1	CYT	CYT	18.5	NUC	18.17	PLA	9.872	36.54
Glycyrrhiza_uralensis_newGene_2936	1.A.33.1.1	gnl|TC-DB|P22953	70	6e-43	HEAT SHOCK COGNATE 70 KDA PROTEIN 1 (HSC70.1) - Arabidopsis thaliana (Mouse-ear cress).	CYT	CYT	27.02	END	16.22	EXC	13.8	38.57
Glycyrrhiza_uralensis_newGene_2938	1.A.33.1.1	gnl|TC-DB|P22953	68	1e-122	HEAT SHOCK COGNATE 70 KDA PROTEIN 1 (HSC70.1) - Arabidopsis thaliana (Mouse-ear cress).	CYT	CYT	17.58	EXC	13.08	NUC	12.39	29.28
Glycyrrhiza_uralensis_newGene_3207	1.A.87.2.1	gnl|TC-DB|K7UE65	46	5e-57	Uncharacterized protein OS=Zea mays GN=ZEAMMB73_507020 PE=3 SV=1	CYT	CYT	13.21	NUC	12.27	PLA	10.35	25.24
Glycyrrhiza_uralensis_newGene_3359	9.A.61.1.3	gnl|TC-DB|M5X8J0	64	5e-22	Uncharacterized protein OS=Prunus persica GN=PRUPE_ppb025443mg PE=4 SV=1	NUC	NUC	19.71	PLA	13.69	CYT	13.56	31.39
Glycyrrhiza_uralensis_newGene_3486	1.A.87.2.1	gnl|TC-DB|K7UE65	46	1e-58	Uncharacterized protein OS=Zea mays GN=ZEAMMB73_507020 PE=3 SV=1	CYT	CYT	17.19	NUC	16.04	PLA	15.31	32.85
Glycyrrhiza_uralensis_newGene_3893	1.A.87.2.4	gnl|TC-DB|T1T4Z8	31	1e-23	GHR1 protein OS=Arabidopsis thaliana GN=GHR1 PE=2 SV=1	CYT	CYT	13.44	PLA	11.45	NUC	10.25	24.39
Glycyrrhiza_uralensis_newGene_4143	8.A.73.1.1	gnl|TC-DB|Q9SN96	78	2e-21	AT3g46430/F18L15_150 OS=Arabidopsis thaliana GN=F18L15.150 PE=2 SV=1	NUC	NUC	23.27	PLA	16.88	CYT	16.5	37.58
Glycyrrhiza_uralensis_newGene_4637	1.A.87.2.3	gnl|TC-DB|Q9LSR8	45	1e-24	L-type lectin-domain containing receptor kinase I.9 OS=Arabidopsis thaliana GN=LECRK19 PE=1 SV=2	CYT	CYT	17.58	PLA	14.07	NUC	13.35	30.53
Glycyrrhiza_uralensis_newGene_4787	2.A.18.1.1	gnl|TC-DB|Q96247	89	5e-60	AUX1 GENE - Arabidopsis thaliana (Mouse-ear cress).	MIT	MIT	14.07	PLA	13.61	EXC	13.05	27.55
Glycyrrhiza_uralensis_newGene_5567	2.A.43.2.5	gnl|TC-DB|O49437	67	6e-32	PQ-loop repeat-containing protein OS=Arabidopsis thaliana GN=AT4g20100 PE=2 SV=1	PLA	PLA	17.83	END	11.28	MIT	11.11	27.21
Glycyrrhiza_uralensis_newGene_5577	1.A.1.5.23	gnl|TC-DB|Q9LDR2	60	9e-28	Putative cyclic nucleotide-gated ion channel 19 OS=Arabidopsis thaliana GN=CNGC19 PE=3 SV=1	NUC	NUC	18.13	CYT	14.84	PLA	12.56	31.89
Glycyrrhiza_uralensis_newGene_6019	3.A.1.107.2	gnl|TC-DB|P93280	74	8e-76	Putative cytochrome c biogenesis ccmB-like mitochondrial protein - Arabidopsis thaliana (Mouse-ear cress).	NUC	NUC	11.72	PLA	11.71	CYT	10.15	23.42
Glycyrrhiza_uralensis_newGene_6059	2.A.18.1.1	gnl|TC-DB|Q96247	77	1e-164	AUX1 GENE - Arabidopsis thaliana (Mouse-ear cress).	PLA	PLA	10.67	CSK	9.543	EXC	9.537	19.98
Glycyrrhiza_uralensis_newGene_6060	2.A.18.1.1	gnl|TC-DB|Q96247	66	4e-39	AUX1 GENE - Arabidopsis thaliana (Mouse-ear cress).	NUC	NUC	18.08	PLA	14.43	CYT	14.01	31.33
Glycyrrhiza_uralensis_newGene_6131	3.A.10.1.8	gnl|TC-DB|P21616	88	2e-80	Pyrophosphate-energized vacuolar membrane proton pump OS=Vigna radiata var. radiata PE=1 SV=3	PLA	PLA	20.12	CYT	11.28	NUC	9.744	28.63
Glycyrrhiza_uralensis_newGene_6326	2.A.18.1.1	gnl|TC-DB|Q96247	66	9e-56	AUX1 GENE - Arabidopsis thaliana (Mouse-ear cress).	EXC	EXC	16.22	CYT	12.71	CSK	11.18	27.92
Glycyrrhiza_uralensis_newGene_6344	1.A.87.2.1	gnl|TC-DB|K7UE65	41	2e-51	Uncharacterized protein OS=Zea mays GN=ZEAMMB73_507020 PE=3 SV=1	CYT	CYT	28.25	NUC	18.79	PLA	15.46	42.59
Glycyrrhiza_uralensis_newGene_6618	1.A.87.2.1	gnl|TC-DB|K7UE65	45	2e-45	Uncharacterized protein OS=Zea mays GN=ZEAMMB73_507020 PE=3 SV=1	CYT	CYT	20.38	NUC	17.97	PLA	13.34	37.43
Glycyrrhiza_uralensis_newGene_6744	1.A.87.2.1	gnl|TC-DB|K7UE65	52	5e-29	Uncharacterized protein OS=Zea mays GN=ZEAMMB73_507020 PE=3 SV=1	PLA	PLA	15.81	CYT	12.67	NUC	10.72	27.59
Glycyrrhiza_uralensis_newGene_6833	2.A.19.6.1	gnl|TC-DB|O22252	77	6e-43	Putative Na+/Ca2+ antiporter - Arabidopsis thaliana (Mouse-ear cress).	CYT	CYT	21.93	NUC	18.24	PLA	16.89	38.69
Glycyrrhiza_uralensis_newGene_7431	3.A.1.205.17	gnl|TC-DB|H6WS94	72	4e-34	ABCG/PDR subfamily ABC protein OS=Petunia hybrida GN=PDR1 PE=2 SV=1	NUC	NUC	17.29	PLA	16.89	CYT	15.96	34.05
Glycyrrhiza_uralensis_newGene_7442		gnl|TC-DB|XP_018510600.1	64	1e-28	|8.A.32.1.5 PREDICTED: protein ASPARTIC PROTEASE IN GUARD CELL 2-like isoform X1 [Brassica rapa]	PLA	PLA	19.81	EXC	14.23	NUC	12.15	32.14
Glycyrrhiza_uralensis_newGene_7459		gnl|TC-DB|XP_018510600.1	58	9e-26	|8.A.32.1.5 PREDICTED: protein ASPARTIC PROTEASE IN GUARD CELL 2-like isoform X1 [Brassica rapa]	PLA	PLA	18.18	NUC	16.58	EXC	14.48	34.2
Glycyrrhiza_uralensis_newGene_7562	4.D.3.1.7	gnl|TC-DB|Q8LPK5	36	2e-54	Cellulose synthase A catalytic subunit 8 [UDP-forming] OS=Arabidopsis thaliana GN=CESA8 PE=1 SV=1	CYT	CYT	11.92	NUC	10.45	END	10.22	22.04
Glycyrrhiza_uralensis_newGene_773	3.A.16.1.3	gnl|TC-DB|Q7KQK2	94	1e-113	Polyubiquitin OS=Plasmodium falciparum (isolate 3D7) GN=pUB PE=4 SV=1	PLA	PLA	13.96	NUC	13.58	CYT	12.83	27.44
Glycyrrhiza_uralensis_newGene_7909	1.A.87.2.3	gnl|TC-DB|Q9LSR8	59	5e-23	L-type lectin-domain containing receptor kinase I.9 OS=Arabidopsis thaliana GN=LECRK19 PE=1 SV=2	CYT	CYT	16.29	NUC	14.89	PLA	12.39	30.74
Glycyrrhiza_uralensis_newGene_8444	3.A.16.1.3	gnl|TC-DB|Q7KQK2	94	3e-35	Polyubiquitin OS=Plasmodium falciparum (isolate 3D7) GN=pUB PE=4 SV=1	NUC	NUC	21.04	END	14.33	PLA	14.1	33
Glycyrrhiza_uralensis_newGene_8453	3.A.16.1.3	gnl|TC-DB|Q7KQK2	94	1e-161	Polyubiquitin OS=Plasmodium falciparum (isolate 3D7) GN=pUB PE=4 SV=1	CYT/NUC	CYT	33.59	NUC	31.83	EXC	4.781	64.27
Glycyrrhiza_uralensis_newGene_8454	3.A.16.1.3	gnl|TC-DB|Q7KQK2	94	1e-157	Polyubiquitin OS=Plasmodium falciparum (isolate 3D7) GN=pUB PE=4 SV=1	CYT/NUC	CYT	35.17	NUC	32.88	PLA	4.57	66.48
Glycyrrhiza_uralensis_newGene_8513	1.A.13.2.1	gnl|TC-DB|B8AFH9	35	8e-39	Putative uncharacterized protein OS=Oryza sativa subsp. indica GN=OsI_08104 PE=4 SV=1	NUC	NUC	18.34	CYT	14.39	PLA	11.47	31.44
Glyur000001s00000020	1.A.87.2.6	gnl|TC-DB|O22476	41	3e-33	Protein BRASSINOSTEROID INSENSITIVE 1 OS=Arabidopsis thaliana OX=3702 GN=BRI1 PE=1 SV=1	PLA	PLA	66.83	MIT	5.516	CHL	4.021	27.99
Glyur000001s00000063	9.B.307.1.1	gnl|TC-DB|O67077	45	6e-57	ATP-dependent zinc metalloprotease FtsH OS=Aquifex aeolicus (strain VF5) OX=224324 GN=ftsH PE=1 SV=1	NUC/CYT	NUC	39.24	CYT	39.05	CHL	6.856	78.15
Glyur000001s00000076	9.A.15.3.1	gnl|TC-DB|Q93VB2	63	1e-146	Autophagy-related protein 18a OS=Arabidopsis thaliana GN=ATG18A PE=1 SV=1	NUC	NUC	14.04	CHL	12.26	MIT	12.18	25.84
Glyur000001s00000101	1.P.1.1.1	gnl|TC-DB|P33176	35	2e-48	Kinesin-1 heavy chain OS=Homo sapiens OX=9606 GN=KIF5B PE=1 SV=1	NUC	NUC	13.73	CHL	12.85	CSK	11.14	26.35
Glyur000001s00000113	3.A.9.1.1	gnl|TC-DB|Q9MUK5	46	1e-109	Toc64 - Pisum sativum (Garden pea).	PLA	PLA	13.11	CYT	12.9	NUC	11.31	25.95
Glyur000001s00000114	3.A.9.1.1	gnl|TC-DB|Q9MUK5	48	1e-104	Toc64 - Pisum sativum (Garden pea).	NUC	NUC	17.28	PLA	12.75	CSK	10.8	28.66
Glyur000001s00000128	1.A.87.2.6	gnl|TC-DB|O22476	40	3e-52	Protein BRASSINOSTEROID INSENSITIVE 1 OS=Arabidopsis thaliana OX=3702 GN=BRI1 PE=1 SV=1	PLA	PLA	38.57	MIT	11.53	NUC	10.51	36.56
Glyur000001s00000138	2.A.36.5.1	gnl|TC-DB|Q68KI4	51	1e-137	2.A.36.5.1 Sodium/hydrogen exchanger 1	VAC	VAC	40.01	PLA	8.948	NUC	7.417	33.75
Glyur000001s00000161	1.I.1.1.3	gnl|TC-DB|P06493	43	2e-49	Cyclin-dependent kinase 1 OS=Homo sapiens GN=CDK1 PE=1 SV=3	NUC	NUC	15.6	PLA	12.44	CYT	11.98	27.15
Glyur000001s00000168	1.P.1.1.1	gnl|TC-DB|P33176	35	3e-35	Kinesin-1 heavy chain OS=Homo sapiens OX=9606 GN=KIF5B PE=1 SV=1	NUC	NUC	12.97	PLA	12.22	CYT	10.89	25
Glyur000001s00000169	8.A.23.1.12	gnl|TC-DB|P12931	33	4e-31	Proto-oncogene tyrosine-protein kinase Src OS=Homo sapiens OX=9606 GN=SRC PE=1 SV=3	PLA	PLA	14.3	CHL	12.35	MIT	11.1	26.14
Glyur000001s00000186	1.I.1.1.3	gnl|TC-DB|Q8TDX7	32	2e-25	Serine/threonine-protein kinase Nek7 OS=Homo sapiens GN=NEK7 PE=1 SV=1	PLA	PLA	14.99	CSK	11.04	NUC	10.93	25
Glyur000002s00000217	3.D.1.6.3	gnl|TC-DB|Q8GXZ6	72	5e-38	Putative uncharacterized protein At2g02050/F14H20.12 - Arabidopsis thaliana (Mouse-ear cress).	CHL	CHL	21.8	NUC	16.1	PLA	13.02	35.74
Glyur000002s00000221	2.A.105.1.4	gnl|TC-DB|Q949R9	85	1e-50	Putative uncharacterized protein At5g20090 OS=Arabidopsis thaliana GN=At5g20090 PE=2 SV=1	CHL	CHL	27.21	CYT	13.88	PLA	12.83	35.61
Glyur000002s00000260	1.A.67.1.4	gnl|TC-DB|M4EJ73	69	1e-22	Uncharacterized protein OS=Brassica rapa subsp. pekinensis GN=Bra028839 PE=4 SV=1	CHL	CHL	22.89	EXC	15.37	NUC	14.9	35.38
Glyur000002s00000261	2.A.3.3.24	gnl|TC-DB|ALD51314.1	57	1e-169	plastid cationic amino acid transporter [Petunia x hybrida]	PLA	PLA	17.16	CHL	12.31	NUC	10.87	28.04
Glyur000002s00000275	2.A.1.75.6	gnl|TC-DB|A8HMG5	34	3e-21	Predicted protein OS=Chlamydomonas reinhardtii GN=CHLREDRAFT_171950 PE=4 SV=1	PLA	PLA	12.31	CHL	11.73	NUC	10.67	23.9
Glyur000002s00000295	2.A.85.2.7	gnl|TC-DB|Q9LS46	54	1e-166	Aluminum-activated malate transporter 9 OS=Arabidopsis thaliana GN=ALMT9 PE=2 SV=1	PLA	PLA	15.01	CHL	12.16	CYT	9.851	26.39
Glyur000002s00000304	8.A.52.1.6	gnl|TC-DB|S3DAG4	37	6e-34	Ubiquitin-like protein OS=Glarea lozoyensis (strain ATCC 20868 / MF5171) GN=GLAREA_11146 PE=4 SV=1	NUC	NUC	22.77	CHL	14.5	CYT	10.26	34.19
Glyur000002s00000345	1.A.14.3.13	gnl|TC-DB|Q9M1V9	46	2e-56	Protein LIFEGUARD 2 OS=Arabidopsis thaliana OX=3702 GN=LFG2 PE=2 SV=1	PLA	PLA	20.85	CHL	11.71	NUC	11.34	29.58
Glyur000002s00000357	9.B.23.3.2	gnl|TC-DB|M5VQY3	39	4e-28	Uncharacterized protein OS=Prunus persica GN=PRUPE_ppa011027mg PE=4 SV=1	CHL	CHL	23.49	CYT	16.27	MIT	15.89	36.89
Glyur000002s00000358	1.A.87.2.6	gnl|TC-DB|O22476	35	2e-23	Protein BRASSINOSTEROID INSENSITIVE 1 OS=Arabidopsis thaliana OX=3702 GN=BRI1 PE=1 SV=1	MIT	MIT	16.46	NUC	12.87	PLA	11.68	28.27
Glyur000002s00000359	1.A.87.2.6	gnl|TC-DB|O22476	36	3e-45	Protein BRASSINOSTEROID INSENSITIVE 1 OS=Arabidopsis thaliana OX=3702 GN=BRI1 PE=1 SV=1	PLA	PLA	37.42	MIT	16.12	NUC	9.845	42.13
Glyur000002s00000364	1.A.87.2.6	gnl|TC-DB|O22476	34	9e-41	Protein BRASSINOSTEROID INSENSITIVE 1 OS=Arabidopsis thaliana OX=3702 GN=BRI1 PE=1 SV=1	PLA	PLA	29.7	MIT	12.11	VAC	7.701	34.45
Glyur000002s00000368	1.A.87.2.6	gnl|TC-DB|O22476	43	9e-41	Protein BRASSINOSTEROID INSENSITIVE 1 OS=Arabidopsis thaliana OX=3702 GN=BRI1 PE=1 SV=1	PLA	PLA	32.62	MIT	13.85	NUC	7.135	37.75
Glyur000003s00001145	1.A.1.5.24	gnl|TC-DB|Q9LD37	47	1e-142	Probable cyclic nucleotide-gated ion channel 20, chloroplastic OS=Arabidopsis thaliana GN=CNGC20 PE=2 SV=1	PLA	PLA	11.69	NUC	10.92	MIT	10.36	22.43
Glyur000003s00001160	9.A.57.1.2	gnl|TC-DB|A0FGR8	27	1e-33	Extended synaptotagmin-2 OS=Homo sapiens GN=ESYT2 PE=1 SV=1	CHL	CHL	14.71	PLA	12.56	NUC	11.74	26.68
Glyur000003s00001174	9.A.17.1.3	gnl|TC-DB|Q9XEG0	54	5e-91	Shrunken seed protein - Arabidopsis thaliana (Mouse-ear cress).	CHL	CHL	13.3	PLA	12.14	NUC	12	25.14
Glyur000003s00001189	1.I.1.1.3	gnl|TC-DB|P06493	32	4e-36	Cyclin-dependent kinase 1 OS=Homo sapiens GN=CDK1 PE=1 SV=3	PLA	PLA	14.9	NUC	14.75	CYT	10.35	29.61
Glyur000003s00001198	1.A.101.6.4	gnl|TC-DB|H2ER28	64	1e-83	Peroxin Pex11 OS=Physcomitrella patens subsp. patens PE=2 SV=1	POX	POX	73.36	CHL	7.585	PLA	3.06	27.7
Glyur000003s00001209	2.A.7.11.5	gnl|TC-DB|Q9H1N7	37	1e-39	Adenosine 3'-phospho 5'-phosphosulfate transporter 2 OS=Homo sapiens GN=SLC35B3 PE=1 SV=1	CHL	CHL	15.35	NUC	13.82	MIT	13.62	28.73
Glyur000003s00001215	2.A.94.1.2	gnl|TC-DB|B0WNM6	30	3e-34	Xenotropic and polytropic murine leukemia virus receptor xpr1 - Culex quinquefasciatus (Southern house mosquito).	CHL	CHL	11.77	MIT	10.88	NUC	10.49	22.45
Glyur000003s00001221	1.A.87.2.6	gnl|TC-DB|O22476	38	4e-20	Protein BRASSINOSTEROID INSENSITIVE 1 OS=Arabidopsis thaliana OX=3702 GN=BRI1 PE=1 SV=1	PLA	PLA	41.62	CHL	15.03	MIT	8.844	41.58
Glyur000003s00001247	3.A.18.1.1	gnl|TC-DB|P38919	38	1e-75	Eukaryotic initiation factor 4A-III - Homo sapiens (Human).	NUC	NUC	21.38	CHL	10.49	MIT	9.063	28.4
Glyur000003s00001249	9.B.106.3.1	gnl|TC-DB|M5BEH1	36	2e-45	Salt overly sensitive 2 OS=Arabidopsis thaliana GN=sos2 PE=4 SV=1	NUC	NUC	38.07	CYT	25.35	CSK	18.81	55.35
Glyur000004s00000388	1.A.87.2.6	gnl|TC-DB|O22476	34	2e-43	Protein BRASSINOSTEROID INSENSITIVE 1 OS=Arabidopsis thaliana OX=3702 GN=BRI1 PE=1 SV=1	PLA	PLA	46.64	MIT	8.292	CHL	7.87	33.87
Glyur000004s00000389	8.A.82.1.3	gnl|TC-DB|Q9ZR02	58	5e-44	Calmodulin-like protein 6 OS=Arabidopsis thaliana GN=CML6 PE=2 SV=1	CHL	CHL	30.21	NUC	23.21	PLA	13.22	49.69
Glyur000004s00000409	4.C.1.1.4	gnl|TC-DB|P69451	26	1e-23	Long-chain-fatty-acid--CoA ligase - Escherichia coli.	NUC	NUC	10.91	PLA	10.61	CHL	9.606	21.45
Glyur000004s00000423	1.I.1.1.3	gnl|TC-DB|O95067	40	2e-42	G2/mitotic-specific cyclin-B2 OS=Homo sapiens GN=CCNB2 PE=1 SV=1	NUC	NUC	16.59	CHL	12.93	CYT	10.5	28.44
Glyur000004s00000432	1.A.87.2.4	gnl|TC-DB|T1T4Z8	33	5e-26	GHR1 protein OS=Arabidopsis thaliana GN=GHR1 PE=2 SV=1	PLA	PLA	42.62	NUC	9.672	MIT	7.92	35.06
Glyur000004s00000446	2.A.29.1.5	gnl|TC-DB|P31167	64	1e-133	ADP,ATP carrier protein 1, mitochondrial - Arabidopsis thaliana (Mouse-ear cress).	MIT	MIT	79.19	CHL	4.027	NUC	3.016	20.67
Glyur000004s00000453	2.A.66.1.43	gnl|TC-DB|D2CYA4	63	1e-176	MATE efflux family protein OS=Zea mays PE=2 SV=1	PLA	PLA	32.4	CHL	11.76	NUC	7.569	35.04
Glyur000004s00000463	3.A.18.1.1	gnl|TC-DB|Q8IYB3	49	2e-39	Serine/arginine repetitive matrix protein 1 - Homo sapiens (Human).	CHL	CHL	13.47	NUC	11.77	PLA	11.23	24.82
Glyur000004s00000476	2.A.5.3.4	gnl|TC-DB|Q94DG6	61	1e-106	Zinc transporter 1 OS=Oryza sativa subsp. japonica GN=ZIP1 PE=1 SV=1	PLA	PLA	14.38	MIT	11.98	NUC	11.71	25.72
Glyur000004s00000497	1.A.87.2.6	gnl|TC-DB|O22476	39	1e-50	Protein BRASSINOSTEROID INSENSITIVE 1 OS=Arabidopsis thaliana OX=3702 GN=BRI1 PE=1 SV=1	PLA	PLA	50.8	MIT	10.11	CHL	7.821	36.13
Glyur000004s00000500	1.B.30.1.1	gnl|TC-DB|Q41050	72	1e-57	CORE PROTEIN - Pisum sativum (Garden pea).	CHL	CHL	27.04	PLA	17.25	NUC	13.41	39.96
Glyur000004s00000504	1.A.87.2.1	gnl|TC-DB|K7UE65	30	1e-29	Uncharacterized protein OS=Zea mays GN=ZEAMMB73_507020 PE=3 SV=1	PLA	PLA	12.84	NUC	11.9	CYT	11.65	24.51
Glyur000005s00001005	8.A.23.1.12	gnl|TC-DB|P12931	35	9e-32	Proto-oncogene tyrosine-protein kinase Src OS=Homo sapiens OX=9606 GN=SRC PE=1 SV=3	PLA	PLA	17.57	MIT	12.36	CHL	11.81	28.38
Glyur000005s00001066	2.A.31.3.4	gnl|TC-DB|A5JUZ5	96	1e-121	Boron transporter OS=Citrus macrophylla PE=2 SV=1	PLA/VAC	PLA	48.11	VAC	38.55	MIT	2.899	78.37
Glyur000005s00001070	1.I.1.1.3	gnl|TC-DB|O00571	41	8e-74	ATP-dependent RNA helicase DDX3X OS=Homo sapiens GN=DDX3X PE=1 SV=3	NUC	NUC	32.81	PLA	9.145	CHL	8.367	32.03
Glyur000005s00001071	2.A.29.14.9	gnl|TC-DB|A4S2S1	36	3e-54	MC family transporter OS=Ostreococcus lucimarinus (strain CCE9901) GN=OSTLU_88251 PE=3 SV=1	NUC	NUC	13.92	CHL	13.14	MIT	11.73	26.84
Glyur000005s00001072	3.A.30.1.1	gnl|TC-DB|P38116	50	1e-39	ADP-ribosylation factor-like protein 1 OS=Saccharomyces cerevisiae (strain ATCC 204508 / S288c) OX=559292 GN=ARL1 PE=1 SV=4	GOL	GOL	72.07	END	23.08	CYT	1.337	48.53
Glyur000005s00001080	1.I.1.1.3	gnl|TC-DB|P06493	65	1e-111	Cyclin-dependent kinase 1 OS=Homo sapiens GN=CDK1 PE=1 SV=3	NUC/CYT	NUC	41.2	CYT	37.27	PLA	4.855	75.39
Glyur000005s00001083	1.A.31.1.5	gnl|TC-DB|O65848	46	8e-75	Annexin OS=Medicago truncatula GN=Ann1 PE=1 SV=1	PLA	PLA	12.96	NUC	12.48	CHL	12.46	25.32
Glyur000005s00001092	2.A.71.3.1	gnl|TC-DB|Q9XIQ7	53	1e-115	F13O11.19 protein (Hypothetical protein At1g64890) - Arabidopsis thaliana (Mouse-ear cress).	NUC	NUC	14.92	CHL	12.87	MIT	9.417	27.22
Glyur000005s00001107	1.A.87.2.3	gnl|TC-DB|Q9LSR8	35	2e-42	L-type lectin-domain containing receptor kinase I.9 OS=Arabidopsis thaliana GN=LECRK19 PE=1 SV=2	MIT	MIT	26.45	PLA	25.2	CYT	6.768	51.01
Glyur000005s00001114	1.A.105.1.2	gnl|TC-DB|594627457	35	2e-36	PREDICTED: LOW QUALITY PROTEIN: mixed lineage kinase domain-like protein [Balaenoptera acutorostrata scammoni]	PLA	PLA	15.95	CHL	13.73	NUC	11.18	29.03
Glyur000005s00001123	8.A.80.2.2	gnl|TC-DB|XP_021595283.1	55	2e-80	uncharacterized protein LOC110602152 isoform X2 [Manihot esculenta]	NUC	NUC	17.06	PLA	15.05	MIT	9.595	31.46
Glyur000006s00001609	9.B.104.4.3	gnl|TC-DB|XP_018485881.1	59	1e-122	PREDICTED: rhomboid-like protein 15 isoform X2 [Raphanus sativus]	NUC	NUC	13.52	PLA	13.37	CYT	11.51	26.85
Glyur000006s00001636	8.A.82.1.7	gnl|TC-DB|K4DIE3	37	2e-21	RCaMP OS=Entacmaea quadricolor OX=6118 PE=1 SV=1	CHL	CHL	15.64	CYT	13.1	PLA	12.63	28
Glyur000006s00001638	1.A.87.3.10	gnl|TC-DB|G7JLA3	64	5e-58	Fruit weight 2.2 protein OS=Medicago truncatula OX=3880 GN=11444523 PE=4 SV=2	NUC	NUC	28.84	PLA	24.61	MIT	17.82	51.19
Glyur000006s00001661	3.D.1.8.1	gnl|TC-DB|F4K2G0	47	6e-37	Peptidyl-prolyl cis-trans isomerase OS=Arabidopsis thaliana GN=CYP20-2 PE=3 SV=1	CYT	CYT	32.94	CHL	23.61	MIT	5.982	51.27
Glyur000006s00001663	9.A.61.3.1	gnl|TC-DB|M4E3U6	39	9e-52	Peroxidase OS=Brassica rapa subsp. pekinensis GN=Bra023449 PE=3 SV=1	CYT	CYT	15.72	PLA	13.08	EXC	12.89	28.04
Glyur000006s00001668	8.A.104.1.1	gnl|TC-DB|P54646	42	3e-50	5'-AMP-activated protein kinase catalytic subunit alpha-2 OS=Homo sapiens OX=9606 GN=PRKAA2 PE=1 SV=2	NUC	NUC	52.01	CYT	8.321	PLA	5.208	33.97
Glyur000006s00001669	1.P.1.1.1	gnl|TC-DB|P33176	25	3e-65	Kinesin-1 heavy chain OS=Homo sapiens OX=9606 GN=KIF5B PE=1 SV=1	NUC	NUC	11.18	PLA	10	CYT	9.878	20.93
Glyur000007s00002778	1.A.87.2.6	gnl|TC-DB|O22476	28	3e-62	Protein BRASSINOSTEROID INSENSITIVE 1 OS=Arabidopsis thaliana OX=3702 GN=BRI1 PE=1 SV=1	PLA	PLA	28.77	MIT	18.51	NUC	7.835	42.43
Glyur000007s00002829	3.A.18.1.1	gnl|TC-DB|Q9NPI6	39	1e-20	mRNA-decapping enzyme 1A - Homo sapiens (Human).	NUC	NUC	14.78	PLA	12.77	CYT	10.68	27
Glyur000007s00002831	3.D.1.8.1	gnl|TC-DB|F4K2G0	42	2e-24	Peptidyl-prolyl cis-trans isomerase OS=Arabidopsis thaliana GN=CYP20-2 PE=3 SV=1	CYT/CHL	CYT	40.55	CHL	33.02	NUC	9.444	68.02
Glyur000007s00002854	3.A.5.1.2	gnl|TC-DB|P37107	53	1e-65	Signal recognition particle 54 kDa protein, chloroplastic OS=Arabidopsis thaliana GN=FFC PE=1 SV=1	CHL	CHL	64.23	CYT	7.428	PLA	5.064	30.95
Glyur000007s00002879	9.B.135.1.1	gnl|TC-DB|P53039	35	3e-24	Protein transport protein YIP1 OS=Saccharomyces cerevisiae (strain ATCC 204508 / S288c) GN=YIP1 PE=1 SV=1	PLA	PLA	21.12	CHL	18.14	NUC	15.57	38.08
Glyur000007s00002885	2.A.7.24.12	gnl|TC-DB|Q948Q9	45	4e-71	Anthocyanin-related membrane protein 1 OS=Arabidopsis thaliana GN=Anm1 PE=2 SV=1	PLA	PLA	14.01	MIT	12.91	CHL	12.31	26.63
Glyur000008s00001253	1.A.87.2.6	gnl|TC-DB|O22476	34	1e-120	Protein BRASSINOSTEROID INSENSITIVE 1 OS=Arabidopsis thaliana OX=3702 GN=BRI1 PE=1 SV=1	PLA	PLA	41.64	MIT	9.659	CHL	7.774	34.89
Glyur000008s00001267	8.A.5.1.4	gnl|TC-DB|P80874	31	2e-31	General stress protein 69 OS=Bacillus subtilis (strain 168) GN=yhdN PE=1 SV=2	CHL	CHL	22.17	CYT	10.51	PLA	9.504	28.87
Glyur000008s00001290	8.A.23.1.9	gnl|TC-DB|P22455	33	4e-25	Fibroblast growth factor receptor 4 OS=Homo sapiens GN=FGFR4 PE=1 SV=2	PLA	PLA	27.16	MIT	13.44	CYT	11.46	35.02
Glyur000008s00001297	1.C.121.1.1	gnl|TC-DB|P11827	45	1e-109	Beta-conglycinin, alpha' chain OS=Glycine max GN=CG-1 PE=2 SV=1	VAC	VAC	36.82	NUC	14.52	CHL	12.29	39.9
Glyur000008s00001306	2.A.71.2.2	gnl|TC-DB|Q9SKZ5	61	1e-162	Expressed protein - Arabidopsis thaliana (Mouse-ear cress).	CHL	CHL	23.7	NUC	12.13	PLA	11.7	31.68
Glyur000008s00001309	8.A.63.1.4	gnl|TC-DB|D7T701	48	3e-86	Putative uncharacterized protein OS=Vitis vinifera GN=VIT_05s0020g03640 PE=4 SV=1	CHL	CHL	21.57	MIT	12.02	PLA	11.22	30.38
Glyur000008s00001333	1.I.1.1.3	gnl|TC-DB|Q8TDX7	32	2e-23	Serine/threonine-protein kinase Nek7 OS=Homo sapiens GN=NEK7 PE=1 SV=1	PLA	PLA	14.04	NUC	11.75	CSK	10.24	25.2
Glyur000008s00001339	1.A.87.2.6	gnl|TC-DB|O22476	34	1e-37	Protein BRASSINOSTEROID INSENSITIVE 1 OS=Arabidopsis thaliana OX=3702 GN=BRI1 PE=1 SV=1	PLA	PLA	26.22	MIT	12.89	NUC	8.962	33.89
Glyur000008s00001345	5.B.4.1.1	gnl|TC-DB|Q9SA56	93	3e-76	Photosystem I reaction center subunit II-2, chloroplast - Arabidopsis thaliana (Mouse-ear cress).	CHL	CHL	82.7	NUC	3.513	CYT	2.561	17.95
Glyur000008s00001353	2.A.1.1.50	gnl|TC-DB|Q94AZ2	68	1e-179	Sugar transport protein 13 - Arabidopsis thaliana (Mouse-ear cress).	PLA	PLA	54.18	NUC	5.499	CYT	5.473	30.63
Glyur000008s00001366	1.A.87.2.5	gnl|TC-DB|Q9FZB9	29	2e-42	Putative uncharacterized protein T14L22.1 (Fragment) OS=Arabidopsis thaliana GN=T14L22.1 PE=2 SV=1	PLA	PLA	25.96	MIT	11.82	NUC	10.05	32.44
Glyur000009s00001383	1.A.87.2.6	gnl|TC-DB|O22476	39	3e-44	Protein BRASSINOSTEROID INSENSITIVE 1 OS=Arabidopsis thaliana OX=3702 GN=BRI1 PE=1 SV=1	PLA	PLA	33.78	MIT	9.478	NUC	9.213	32.75
Glyur000009s00001390	3.D.3.5.2	gnl|TC-DB|Q9ZR03	74	1e-93	Cytochrome b6-f complex iron-sulfur subunit, chloroplastic OS=Arabidopsis thaliana GN=petC PE=1 SV=1	MIT	MIT	32	NUC	13.66	PLA	10.63	37.29
Glyur000009s00001392	2.A.57.1.7	gnl|TC-DB|Q9M0Y3	62	3e-59	Putative uncharacterized protein AT4g05120 (Putative equilibrative nucleoside transporter ENT3) OS=Arabidopsis thaliana GN=ENT3 PE=2 SV=1	PLA	PLA	13.44	NUC	12.24	MIT	10.38	25.38
Glyur000009s00001411	3.A.9.1.2	gnl|TC-DB|Q8GZ79	39	7e-41	Protein TIC 20-I, chloroplastic OS=Arabidopsis thaliana GN=TIC20-I PE=1 SV=1	NUC	NUC	19.05	PLA	12.15	CHL	11.16	29.05
Glyur000009s00001421	8.A.103.1.6	gnl|TC-DB|Q9SKT3	55	2e-82	Secretory carrier-associated membrane protein 1 OS=Arabidopsis thaliana OX=3702 GN=SCAMP1 PE=2 SV=1	CHL	CHL	18.84	NUC	16.87	CYT	12.44	35.01
Glyur000009s00001422	1.A.87.2.6	gnl|TC-DB|O22476	51	6e-26	Protein BRASSINOSTEROID INSENSITIVE 1 OS=Arabidopsis thaliana OX=3702 GN=BRI1 PE=1 SV=1	PLA	PLA	29.46	MIT	11.86	NUC	11.63	34.05
Glyur000009s00001472	1.I.1.1.3	gnl|TC-DB|P06493	35	2e-47	Cyclin-dependent kinase 1 OS=Homo sapiens GN=CDK1 PE=1 SV=3	NUC	NUC	17.6	CYT	12.78	PLA	11.29	28.91
Glyur000009s00001473	1.A.87.2.3	gnl|TC-DB|Q9LSR8	37	1e-102	L-type lectin-domain containing receptor kinase I.9 OS=Arabidopsis thaliana GN=LECRK19 PE=1 SV=2	PLA	PLA	33.99	MIT	9.314	CHL	8.935	32.62
Glyur000009s00001485	3.A.3.8.9	gnl|TC-DB|P98205	50	1e-110	Putative phospholipid-transporting ATPase 2 OS=Arabidopsis thaliana GN=ALA2 PE=1 SV=1	END/VAC	END	36.74	VAC	36.43	PLA	6.083	72.95
Glyur000009s00001494	9.A.60.1.1	gnl|TC-DB|P52298	59	3e-41	Nuclear cap-binding protein subunit 2 OS=Homo sapiens GN=NCBP2 PE=1 SV=1	NUC/CYT	NUC	42.83	CYT	42.48	MIT	2.53	85.01
Glyur000010s00000886	9.A.15.2.1	gnl|TC-DB|Q676U5	28	5e-49	Autophagy-related protein 16-1 OS=Homo sapiens GN=ATG16L1 PE=1 SV=2	CHL	CHL	13.8	NUC	12.97	PLA	10.56	26.55
Glyur000010s00000888	2.A.28.3.6	gnl|TC-DB|Q01E11	31	5e-23	Cysteine proteinase Cathepsin F (ISS) OS=Ostreococcus tauri GN=Ot02g05670 PE=4 SV=1	END	END	32.03	VAC	27.13	CYT	19.07	56.26
Glyur000010s00000915	1.I.1.1.3	gnl|TC-DB|P06493	41	9e-66	Cyclin-dependent kinase 1 OS=Homo sapiens GN=CDK1 PE=1 SV=3	NUC	NUC	21.13	CYT	15.49	CHL	11.64	34.55
Glyur000010s00000923	1.A.25.3.4	gnl|TC-DB|B9GAY9	27	8e-31	Putative uncharacterized protein OS=Oryza sativa subsp. japonica GN=OsJ_34074 PE=4 SV=1	NUC	NUC	15.33	PLA	12.77	MIT	10.25	27.38
Glyur000010s00000934	1.F.2.1.3	gnl|TC-DB|Q9LZD3	33	4e-89	Exocyst complex component EXO70A1 OS=Arabidopsis thaliana GN=EXO70A1 PE=1 SV=1	NUC	NUC	15.27	CHL	11.46	CYT	10.98	25.71
Glyur000010s00000955	1.I.2.1.1	gnl|TC-DB|Q1G3P4	65	2e-30	Carbohydrate-binding X8 domain-containing protein OS=Arabidopsis thaliana GN=At2g30933 PE=2 SV=1	EXC	EXC	24.69	PLA	15.3	NUC	12.83	36.23
Glyur000010s00000958	8.A.5.1.5	gnl|TC-DB|P0A9T4	39	1e-57	Protein tas OS=Escherichia coli (strain K12) GN=tas PE=1 SV=1	CHL	CHL	17.77	PLA	12.01	MIT	11.1	28.06
Glyur000010s00000973	3.A.30.1.1	gnl|TC-DB|P40529	41	7e-21	ADP-ribosylation factor GTPase-activating protein effector protein 2 OS=Saccharomyces cerevisiae (strain ATCC 204508 / S288c) OX=559292 GN=AGE2 PE=1 SV=1	PLA/GOL	PLA	36.66	GOL	34.96	CHL	4.4	70.4
Glyur000010s00000981	1.A.87.2.6	gnl|TC-DB|O22476	31	2e-32	Protein BRASSINOSTEROID INSENSITIVE 1 OS=Arabidopsis thaliana OX=3702 GN=BRI1 PE=1 SV=1	PLA	PLA	42.25	NUC	9.981	CYT	8.501	35.38
Glyur000010s00000997	2.A.97.1.1	gnl|TC-DB|O95202	46	3e-73	LETM1 and EF-hand domain-containing protein 1, mitochondrial OS=Homo sapiens GN=LETM1 PE=1 SV=1	NUC	NUC	14.78	CYT	13.24	CHL	12.65	27.6
Glyur000011s00000643	2.A.18.2.5	gnl|TC-DB|O80592	50	1e-126	Putative amino acid permease - Arabidopsis thaliana (Mouse-ear cress).	PLA	PLA	23.7	NUC	15.04	CYT	10.25	35.38
Glyur000011s00000644	2.A.18.2.1	gnl|TC-DB|Q42400	50	6e-90	AMINO ACID PERMEASE I (F19C14.3 PROTEIN) - Arabidopsis thaliana (Mouse-ear cress).	PLA	PLA	21.12	NUC	14.92	CHL	9.058	33.81
Glyur000011s00000645	1.A.87.2.6	gnl|TC-DB|O22476	41	3e-52	Protein BRASSINOSTEROID INSENSITIVE 1 OS=Arabidopsis thaliana OX=3702 GN=BRI1 PE=1 SV=1	PLA	PLA	41.55	MIT	9.68	CHL	8.391	34.9
Glyur000011s00000652	9.B.106.3.1	gnl|TC-DB|M5BEH1	33	2e-40	Salt overly sensitive 2 OS=Arabidopsis thaliana GN=sos2 PE=4 SV=1	NUC/CSK	NUC	43.77	CSK	41.39	CYT	5.34	83.13
Glyur000011s00000678	1.A.87.2.6	gnl|TC-DB|O22476	31	3e-99	Protein BRASSINOSTEROID INSENSITIVE 1 OS=Arabidopsis thaliana OX=3702 GN=BRI1 PE=1 SV=1	PLA	PLA	42.01	MIT	11.76	NUC	7.012	37.5
Glyur000011s00000681	1.A.87.2.6	gnl|TC-DB|O22476	30	1e-42	Protein BRASSINOSTEROID INSENSITIVE 1 OS=Arabidopsis thaliana OX=3702 GN=BRI1 PE=1 SV=1	PLA	PLA	39.67	MIT	10.5	NUC	8.725	35.54
Glyur000011s00000686	2.A.66.1.51	gnl|TC-DB|Q9SLV0	62	1e-178	Protein DETOXIFICATION 48 OS=Arabidopsis thaliana GN=DTX48 PE=2 SV=1	PLA	PLA	16.94	CHL	11.22	CYT	10.53	26.55
Glyur000011s00000695	1.A.13.2.1	gnl|TC-DB|B8AFH9	35	4e-44	Putative uncharacterized protein OS=Oryza sativa subsp. indica GN=OsI_08104 PE=4 SV=1	NUC	NUC	15.61	CHL	14.29	MIT	10.83	29.51
Glyur000011s00000709	9.B.106.3.1	gnl|TC-DB|M5BEH1	61	1e-143	Salt overly sensitive 2 OS=Arabidopsis thaliana GN=sos2 PE=4 SV=1	PLA	PLA	27.36	NUC	16.64	CYT	12.62	39.28
Glyur000011s00000711	2.A.67.1.6	gnl|TC-DB|Q9FJD2	59	2e-70	Oligopeptide transporter 9 OS=Arabidopsis thaliana GN=OPT9 PE=2 SV=1	CHL	CHL	29.63	NUC	15.26	MIT	13.32	38.43
Glyur000011s00000718	1.A.87.2.6	gnl|TC-DB|O22476	36	9e-44	Protein BRASSINOSTEROID INSENSITIVE 1 OS=Arabidopsis thaliana OX=3702 GN=BRI1 PE=1 SV=1	PLA	PLA	30.08	MIT	14.06	NUC	9.961	37.07
Glyur000011s00000723	1.A.87.2.6	gnl|TC-DB|O22476	27	2e-25	Protein BRASSINOSTEROID INSENSITIVE 1 OS=Arabidopsis thaliana OX=3702 GN=BRI1 PE=1 SV=1	PLA	PLA	22.96	MIT	11.81	NUC	9.416	30.89
Glyur000012s00000538	8.A.32.1.4	gnl|TC-DB|P20142	34	2e-54	Gastricsin OS=Homo sapiens OX=9606 GN=PGC PE=1 SV=1	VAC	VAC	19.38	NUC	11.07	PLA	10.48	27.92
Glyur000012s00000539	9.A.6.1.2	gnl|TC-DB|A0DG78	28	3e-36	Chromosome undetermined scaffold_5, whole genome shotgun sequence OS=Paramecium tetraurelia GN=GSPATT00002174001 PE=4 SV=1	CYT	CYT	11.41	NUC	11.15	PLA	10.73	22.51
Glyur000012s00000541	2.A.17.3.8	gnl|TC-DB|Q9LFB8	34	7e-98	2.A.17.3.8 Peptide transporter PTR5	PLA	PLA	16.71	NUC	11.7	VAC	9.974	26.99
Glyur000012s00000561	3.A.1.201.29	gnl|TC-DB|XP_020538546.1	56	2e-78	ABC transporter B family member 11 isoform X1 [Jatropha curcas]	PLA	PLA	38.49	CHL	11.9	VAC	8.668	37
Glyur000012s00000562	3.A.1.201.29	gnl|TC-DB|XP_020538546.1	74	2e-26	ABC transporter B family member 11 isoform X1 [Jatropha curcas]	NUC	NUC	29.01	CHL	20.85	PLA	10.25	45.79
Glyur000012s00000570	9.B.106.3.1	gnl|TC-DB|M5BEH1	47	1e-106	Salt overly sensitive 2 OS=Arabidopsis thaliana GN=sos2 PE=4 SV=1	PLA	PLA	24.27	NUC	13.01	MIT	9.804	33.08
Glyur000012s00000579	2.A.7.9.17	gnl|TC-DB|Q9SKJ7	36	1e-39	Probable sugar phosphate/phosphate translocator At2g25520 OS=Arabidopsis thaliana GN=At2g25520 PE=1 SV=1	PLA	PLA	14.07	NUC	12.18	VAC	11.54	25.75
Glyur000012s00000586	1.A.87.2.6	gnl|TC-DB|O22476	43	2e-58	Protein BRASSINOSTEROID INSENSITIVE 1 OS=Arabidopsis thaliana OX=3702 GN=BRI1 PE=1 SV=1	PLA	PLA	58.88	MIT	8.347	CHL	6.712	33.26
Glyur000012s00000587	1.A.87.2.6	gnl|TC-DB|O22476	36	2e-37	Protein BRASSINOSTEROID INSENSITIVE 1 OS=Arabidopsis thaliana OX=3702 GN=BRI1 PE=1 SV=1	PLA	PLA	69.49	MIT	6.893	CHL	4.916	28.57
Glyur000012s00000596	9.A.15.3.1	gnl|TC-DB|A8MS84	56	3e-34	Autophagy-related protein OS=Arabidopsis thaliana GN=APG8A PE=3 SV=1	CHL	CHL	21.76	NUC	17.39	MIT	16.64	37.44
Glyur000012s00000598	3.A.5.9.1	gnl|TC-DB|P09132	52	4e-23	Signal recognition particle 19 kDa protein (SRP19) - Homo sapiens (Human).	CYT	CYT	53.31	NUC	13.46	MIT	12.25	40.17
Glyur000012s00000600	1.P.1.1.1	gnl|TC-DB|P33176	26	1e-62	Kinesin-1 heavy chain OS=Homo sapiens OX=9606 GN=KIF5B PE=1 SV=1	NUC	NUC	11.95	CYT	10.48	CHL	10.31	22.1
Glyur000012s00000602	1.P.1.1.1	gnl|TC-DB|P33176	28	9e-30	Kinesin-1 heavy chain OS=Homo sapiens OX=9606 GN=KIF5B PE=1 SV=1	CYT	CYT	12.18	PLA	10.84	NUC	10.27	22.71
Glyur000013s00003231	9.B.106.3.1	gnl|TC-DB|M5BEH1	36	1e-25	Salt overly sensitive 2 OS=Arabidopsis thaliana GN=sos2 PE=4 SV=1	NUC	NUC	16.13	CYT	15.02	PLA	10.31	30.81
Glyur000013s00003255	1.I.1.1.3	gnl|TC-DB|O95067	36	8e-45	G2/mitotic-specific cyclin-B2 OS=Homo sapiens GN=CCNB2 PE=1 SV=1	NUC	NUC	23	CHL	12.46	CYT	11.15	31.72
Glyur000013s00003256	3.A.16.1.1	gnl|TC-DB|P55072	43	1e-122	Transitional endoplasmic reticulum ATPase (TER ATPase) (15S Mg(2+)- ATPase p97 subunit) (Valosin-containing protein) (VCP) - Homo sapiens (Human).	CHL	CHL	16.49	MIT	12.2	NUC	11.94	27.46
Glyur000013s00003261	3.A.16.1.1	gnl|TC-DB|P55072	35	5e-85	Transitional endoplasmic reticulum ATPase (TER ATPase) (15S Mg(2+)- ATPase p97 subunit) (Valosin-containing protein) (VCP) - Homo sapiens (Human).	CHL	CHL	21.62	NUC	13.46	MIT	12.59	32.21
Glyur000013s00003265	2.A.17.3.6	gnl|TC-DB|Q9SX20	55	1e-132	F24J5.19 protein (Peptide transporter like) (At1g68570/F24J5_7) OS=Arabidopsis thaliana GN=At1g68570 PE=2 SV=1	PLA	PLA	19.55	NUC	10.06	CYT	9.517	26.8
Glyur000013s00003267	3.A.31.1.1	gnl|TC-DB|P32571	37	4e-25	Ubiquitin carboxyl-terminal hydrolase 4 OS=Saccharomyces cerevisiae (strain ATCC 204508 / S288c) OX=559292 GN=DOA4 PE=1 SV=2	NUC	NUC	12.43	CHL	9.987	PLA	9.855	21.87
Glyur000013s00003273	2.A.7.4.1	gnl|TC-DB|O24091	56	1e-104	MTN21 GENE - Medicago truncatula (Barrel medic).	PLA	PLA	12.82	MIT	11.78	EXC	9.96	24.35
Glyur000013s00003275	8.A.11.1.2	gnl|TC-DB|P62942	49	1e-20	Peptidyl-prolyl cis-trans isomerase FKBP1A OS=Homo sapiens GN=FKBP1A PE=1 SV=2	CYT	CYT	10.61	PLA	10.45	CHL	10.44	21.03
Glyur000014s00002504	3.A.20.1.2	gnl|TC-DB|Q9XIL9	45	6e-87	Pollen-specific leucine-rich repeat extensin-like protein 3 OS=Arabidopsis thaliana GN=PEX3 PE=2 SV=1	PLA	PLA	20.68	CHL	13.81	NUC	9.944	32.13
Glyur000014s00002506	2.A.29.1.5	gnl|TC-DB|P31167	75	6e-86	ADP,ATP carrier protein 1, mitochondrial - Arabidopsis thaliana (Mouse-ear cress).	MIT	MIT	83.44	NUC	2.722	CHL	2.611	16.62
Glyur000014s00002528	1.A.87.2.6	gnl|TC-DB|O22476	40	8e-33	Protein BRASSINOSTEROID INSENSITIVE 1 OS=Arabidopsis thaliana OX=3702 GN=BRI1 PE=1 SV=1	PLA	PLA	47.5	MIT	8.989	CHL	7.598	34.73
Glyur000014s00002536	9.B.197.1.1	gnl|TC-DB|P93766	43	1e-76	Protein MLO OS=Hordeum vulgare GN=MLO PE=1 SV=1	PLA	PLA	16.49	CHL	12.38	CYT	11.33	27.68
Glyur000014s00002542	1.A.77.1.13	gnl|TC-DB|A9V8N9	40	1e-61	Predicted protein OS=Monosiga brevicollis GN=33945 PE=4 SV=1	NUC	NUC	21.07	CYT	15.24	CHL	12.43	34.2
Glyur000014s00002547	9.A.3.1.1	gnl|TC-DB|P51149	41	2e-30	Ras-related protein Rab-7a OS=Homo sapiens OX=9606 GN=RAB7A PE=1 SV=1	PLA	PLA	19.7	CYT	18.13	NUC	13.93	37.24
Glyur000014s00002550	2.A.28.3.6	gnl|TC-DB|Q01E11	44	1e-23	Cysteine proteinase Cathepsin F (ISS) OS=Ostreococcus tauri GN=Ot02g05670 PE=4 SV=1	CHL	CHL	29.61	NUC	16.38	MIT	15.73	39.91
Glyur000014s00002557	1.I.2.1.1	gnl|TC-DB|Q9M2K6	46	1e-30	Glucan endo-1,3-beta-glucosidase-like protein 1 OS=Arabidopsis thaliana GN=At3g58100 PE=1 SV=2	NUC	NUC	31.74	PLA	21.05	MIT	15.48	47.15
Glyur000014s00002571	2.A.28.3.6	gnl|TC-DB|Q01E11	47	2e-30	Cysteine proteinase Cathepsin F (ISS) OS=Ostreococcus tauri GN=Ot02g05670 PE=4 SV=1	CHL	CHL	59.92	NUC	5.907	MIT	4.666	30.27
Glyur000014s00002572	2.A.28.3.6	gnl|TC-DB|Q01E11	35	5e-34	Cysteine proteinase Cathepsin F (ISS) OS=Ostreococcus tauri GN=Ot02g05670 PE=4 SV=1	CYT	CYT	18.35	VAC	18.25	END	16.82	36.56
Glyur000014s00002575	8.A.98.1.8	gnl|TC-DB|P48349	63	2e-89	14-3-3-like protein GF14 lambda OS=Arabidopsis thaliana GN=GRF6 PE=1 SV=1	NUC/CYT	NUC	41.19	CYT	37.32	PLA	11.63	75.47
Glyur000014s00002577	1.A.77.3.45	gnl|TC-DB|A8HNA8	30	2e-29	ATP synthase I-like protein OS=Chlamydomonas reinhardtii GN=CGLD22 PE=4 SV=1	CHL	CHL	13.65	MIT	13.5	CYT	9.892	27.12
Glyur000015s00000741	9.A.15.3.1	gnl|TC-DB|Q93VB2	55	1e-125	Autophagy-related protein 18a OS=Arabidopsis thaliana GN=ATG18A PE=1 SV=1	CHL	CHL	13.06	CYT	11.94	NUC	11.31	24.72
Glyur000015s00000755	3.A.1.201.6	gnl|TC-DB|Q9LJX0	33	6e-89	Multidrug resistance protein 11 - Arabidopsis thaliana (Mouse-ear cress).	PLA	PLA	24.56	CHL	14.34	VAC	11.42	34.92
Glyur000015s00000756	3.A.1.201.33	gnl|TC-DB|Q9C7F2	60	8e-36	ABC transporter B family member 14 OS=Arabidopsis thaliana OX=3702 GN=ABCB14 PE=3 SV=1	CHL	CHL	25.51	NUC	11.35	PLA	11.01	31.64
Glyur000015s00000762	2.A.1.58.4	gnl|TC-DB|Q01HW9	56	1e-142	B0616E02-H0507E05.3 protein OS=Oryza sativa GN=B0616E02-H0507E05.3 PE=4 SV=1	CHL	CHL	17.55	PLA	11.13	MIT	9.991	26.84
Glyur000015s00000766	8.A.21.2.2	gnl|TC-DB|P0AA53	33	6e-44	Protein QmcA OS=Escherichia coli (strain K12) GN=qmcA PE=1 SV=1	NUC	NUC	13.99	CYT	13.73	PLA	10.23	27.65
Glyur000015s00000775	9.A.61.3.1	gnl|TC-DB|M4E3U6	35	4e-41	Peroxidase OS=Brassica rapa subsp. pekinensis GN=Bra023449 PE=3 SV=1	CYT	CYT	14.98	PLA	11.02	EXC	10.57	24.97
Glyur000015s00000811	1.A.87.2.6	gnl|TC-DB|O22476	29	5e-80	Protein BRASSINOSTEROID INSENSITIVE 1 OS=Arabidopsis thaliana OX=3702 GN=BRI1 PE=1 SV=1	PLA	PLA	37.56	CHL	9.841	NUC	7.663	34.26
Glyur000015s00000819	8.A.104.1.2	gnl|TC-DB|XP_024578073.1	33	2e-33	camk camkl ampk protein kinase [Plasmopara halstedii]	CYT	CYT	16.6	NUC	15.94	PLA	11.21	32.33
Glyur000015s00000823	3.A.18.1.1	gnl|TC-DB|P61326	80	2e-66	Protein mago nashi homolog - Homo sapiens (Human).	PLA	PLA	17.89	CYT	16.95	NUC	14.3	34.5
Glyur000015s00000827	1.A.25.3.4	gnl|TC-DB|B9GAY9	28	2e-38	Putative uncharacterized protein OS=Oryza sativa subsp. japonica GN=OsJ_34074 PE=4 SV=1	CHL	CHL	12.06	PLA	11.39	NUC	9.563	23.29
Glyur000015s00000831	8.A.28.1.1	gnl|TC-DB|Q01484	29	2e-24	Ankyrin-2 - Homo sapiens (Human).	NUC	NUC	10.92	PLA	10.55	MIT	10.12	21.39
Glyur000015s00000848	8.A.110.1.3	gnl|TC-DB|KJU82691	41	5e-41	MORN repeat-containing protein [Candidatus Magnetobacterium bavaricum]	PLA	PLA	10.48	NUC	10.4	CYT	10.34	20.86
Glyur000015s00000868	3.A.30.1.1	gnl|TC-DB|P40529	44	5e-22	ADP-ribosylation factor GTPase-activating protein effector protein 2 OS=Saccharomyces cerevisiae (strain ATCC 204508 / S288c) OX=559292 GN=AGE2 PE=1 SV=1	CHL	CHL	16.84	NUC	15.91	PLA	14.45	32.45
Glyur000016s00003001	2.A.7.4.1	gnl|TC-DB|O24091	33	8e-53	MTN21 GENE - Medicago truncatula (Barrel medic).	NUC	NUC	14.24	CHL	12.63	CSK	9.76	26.44
Glyur000016s00003012	1.B.33.2.2	gnl|TC-DB|Q9C5J8	35	5e-53	Outer envelope protein of 80 kDa OS=Arabidopsis thaliana GN=OEP80 PE=1 SV=1	CHL	CHL	13.89	NUC	13.29	MIT	11.22	27.01
Glyur000016s00003016	1.I.1.1.3	gnl|TC-DB|O00159	36	1e-125	Unconventional myosin-Ic OS=Homo sapiens GN=MYO1C PE=1 SV=4	PLA	PLA	11.69	NUC	11.21	CYT	9.462	22.79
Glyur000016s00003026	3.A.1.132.3	gnl|TC-DB|A0L4L0	43	6e-53	Putative uncharacterized protein - Magnetococcus sp. (strain MC-1).	CHL	CHL	21.16	PLA	13.38	NUC	12.59	31.85
Glyur000016s00003037	2.A.18.3.1	gnl|TC-DB|P92961	32	1e-50	PROLINE TRANSPORTER 1 - Arabidopsis thaliana (Mouse-ear cress).	CHL	CHL	13.02	NUC	11.56	PLA	10.91	24.23
Glyur000016s00003069	8.A.92.1.2	gnl|TC-DB|Q93V47	55	5e-23	Guanine nucleotide-binding protein subunit gamma 2 OS=Arabidopsis thaliana GN=GG2 PE=1 SV=1	MIT	MIT	19.31	CYT	18	NUC	14.41	36.82
Glyur000016s00003070	1.A.11.2.2	gnl|TC-DB|Q9M6N7	40	4e-88	Ammonium transporter - Arabidopsis thaliana (Mouse-ear cress).	PLA	PLA	24.53	NUC	11.83	MIT	8.923	31.74
Glyur000016s00003073	8.A.82.1.1	gnl|TC-DB|P62158	62	2e-45	Calmodulin OS=Homo sapiens GN=CALM1 PE=1 SV=2	CHL	CHL	26.25	NUC	21.01	CYT	9.149	44.78
Glyur000016s00003083	1.A.14.3.13	gnl|TC-DB|Q9M1V9	80	1e-33	Protein LIFEGUARD 2 OS=Arabidopsis thaliana OX=3702 GN=LFG2 PE=2 SV=1	NUC	NUC	21.96	CHL	16.84	PLA	12.71	36.82
Glyur000016s00003086	1.A.14.3.13	gnl|TC-DB|Q9M1V9	66	9e-91	Protein LIFEGUARD 2 OS=Arabidopsis thaliana OX=3702 GN=LFG2 PE=2 SV=1	PLA	PLA	22.05	CYT	13.03	NUC	12.95	31.92
Glyur000016s00003092	1.I.1.1.3	gnl|TC-DB|Q8TD19	35	5e-36	Serine/threonine-protein kinase Nek9 OS=Homo sapiens GN=NEK9 PE=1 SV=2	PLA	PLA	29.98	NUC	17.81	CYT	9.262	41.97
Glyur000017s00002368	3.A.28.1.3	gnl|TC-DB|Q9FLD5	42	3e-87	AAA-ATPase ASD, mitochondrial OS=Arabidopsis thaliana GN=AATP1 PE=1 SV=1	CHL	CHL	18.75	CSK	11.66	NUC	11.64	28.25
Glyur000017s00002369	3.A.28.1.4	gnl|TC-DB|Q9LP11	57	5e-34	AAA-ATPase At1g43910 OS=Arabidopsis thaliana GN=At1g43910 PE=1 SV=1	CHL	CHL	35.29	CYT	12.55	NUC	8.768	36.96
Glyur000017s00002381	1.A.87.4.1	gnl|TC-DB|A9T3V6	40	1e-112	Predicted protein OS=Physcomitrella patens subsp. patens GN=PHYPADRAFT_87730 PE=4 SV=1	NUC	NUC	13.91	CHL	13.66	PLA	11.12	27.49
Glyur000017s00002382	3.A.2.2.5	gnl|TC-DB|Q9C9Z8	64	2e-69	V-type proton ATPase subunit E2 OS=Arabidopsis thaliana GN=VHA-E2 PE=2 SV=1	VAC	VAC	29.84	CHL	26.3	NUC	9.665	54.15
Glyur000017s00002384	1.A.87.2.6	gnl|TC-DB|O22476	35	1e-105	Protein BRASSINOSTEROID INSENSITIVE 1 OS=Arabidopsis thaliana OX=3702 GN=BRI1 PE=1 SV=1	PLA	PLA	53.26	NUC	6.523	CYT	5.906	31.84
Glyur000017s00002388	2.A.28.3.6	gnl|TC-DB|Q01E11	32	2e-28	Cysteine proteinase Cathepsin F (ISS) OS=Ostreococcus tauri GN=Ot02g05670 PE=4 SV=1	VAC	VAC	20.26	EXC	14.12	NUC	10.3	32.27
Glyur000017s00002390	3.A.2.2.6	gnl|TC-DB|Q9Z1G4	40	1e-173	V-type proton ATPase 116 kDa subunit a isoform 1 OS=Mus musculus GN=Atp6v0a1 PE=1 SV=3	PLA	PLA	10.73	CHL	10.63	NUC	10.41	21.34
Glyur000017s00002396	3.A.31.1.1	gnl|TC-DB|P53622	34	5e-38	Coatomer subunit alpha OS=Saccharomyces cerevisiae (strain ATCC 204508 / S288c) OX=559292 GN=COP1 PE=1 SV=2	CHL	CHL	12.34	NUC	10.26	CYT	9.838	22.12
Glyur000017s00002401	1.P.1.1.1	gnl|TC-DB|P33176	40	4e-66	Kinesin-1 heavy chain OS=Homo sapiens OX=9606 GN=KIF5B PE=1 SV=1	NUC	NUC	14.81	CHL	12.7	MIT	10.13	26.93
Glyur000017s00002409	2.A.66.1.11	gnl|TC-DB|Q945F0	44	9e-20	Enhanced disease susceptibility 5 (Eds5) (Salicylic acid induction deficient 1) (Sid1) - Arabidopsis thaliana (Mouse-ear cress).	NUC	NUC	13.57	CHL	12.37	PLA	10.73	25.63
Glyur000017s00002410	2.A.66.1.11	gnl|TC-DB|Q945F0	51	1e-129	Enhanced disease susceptibility 5 (Eds5) (Salicylic acid induction deficient 1) (Sid1) - Arabidopsis thaliana (Mouse-ear cress).	CHL	CHL	13.9	PLA	12.34	NUC	10.85	25.83
Glyur000017s00002429	1.P.1.1.1	gnl|TC-DB|P33176	36	3e-50	Kinesin-1 heavy chain OS=Homo sapiens OX=9606 GN=KIF5B PE=1 SV=1	CHL	CHL	11.39	CSK	10.6	PLA	10.14	21.81
Glyur000017s00002430	3.D.1.6.3	gnl|TC-DB|Q945M1	73	3e-45	AT4g34700/T4L20_280 - Arabidopsis thaliana (Mouse-ear cress).	CHL	CHL	25.01	NUC	17.85	CYT	16.71	39.79
Glyur000017s00002439	3.A.2.2.5	gnl|TC-DB|P59227	72	3e-55	V-type proton ATPase 16 kDa proteolipid subunit c1/c3/c5 OS=Arabidopsis thaliana GN=VHA-C1 PE=1 SV=1	VAC	VAC	94.2	CHL	1.211	NUC	1.199	6.688
Glyur000018s00003679	3.A.1.204.16	gnl|TC-DB|G7LE38	48	1e-150	ABC transporter G family member OS=Medicago truncatula GN=MTR_8g093840 PE=3 SV=1	PLA	PLA	22.44	VAC	10.98	CYT	9.259	29.59
Glyur000018s00003680	1.A.87.2.6	gnl|TC-DB|O22476	40	4e-53	Protein BRASSINOSTEROID INSENSITIVE 1 OS=Arabidopsis thaliana OX=3702 GN=BRI1 PE=1 SV=1	PLA	PLA	48.73	MIT	9.775	NUC	8.886	35.71
Glyur000018s00003691	3.A.28.1.4	gnl|TC-DB|Q9LP11	38	5e-81	AAA-ATPase At1g43910 OS=Arabidopsis thaliana GN=At1g43910 PE=1 SV=1	CHL	CHL	14.04	NUC	13.55	MIT	10.21	27.45
Glyur000018s00003692	8.A.98.1.2	gnl|TC-DB|P63104	58	3e-68	14-3-3 protein zeta/delta OS=Homo sapiens GN=YWHAZ PE=1 SV=1	NUC/CYT	NUC	37.85	CYT	35.02	PLA	12.2	70.81
Glyur000018s00003716	9.A.3.1.1	gnl|TC-DB|P51149	39	1e-28	Ras-related protein Rab-7a OS=Homo sapiens OX=9606 GN=RAB7A PE=1 SV=1	PLA	PLA	19.17	CYT	17.99	NUC	11.7	36.72
Glyur000018s00003738	1.A.87.2.4	gnl|TC-DB|T1T4Z8	28	6e-30	GHR1 protein OS=Arabidopsis thaliana GN=GHR1 PE=2 SV=1	PLA	PLA	51.19	MIT	6.032	EXC	6.032	31.38
Glyur000018s00003741	1.A.87.2.6	gnl|TC-DB|O22476	47	5e-26	Protein BRASSINOSTEROID INSENSITIVE 1 OS=Arabidopsis thaliana OX=3702 GN=BRI1 PE=1 SV=1	PLA	PLA	41.98	MIT	6.518	EXC	6.195	31.3
Glyur000018s00003746	1.A.87.2.1	gnl|TC-DB|K7UE65	45	5e-36	Uncharacterized protein OS=Zea mays GN=ZEAMMB73_507020 PE=3 SV=1	PLA	PLA	50.83	MIT	9.031	CYT	5.974	34.84
Glyur000019s00002114	2.A.126.2.4	gnl|TC-DB|Q93V66	58	2e-58	Protein FATTY ACID EXPORT 1, chloroplastic OS=Arabidopsis thaliana GN=FAX1 PE=2 SV=1	CHL	CHL	30.26	MIT	13.69	PLA	9.705	36.67
Glyur000019s00002145	1.P.1.1.1	gnl|TC-DB|P33176	31	3e-53	Kinesin-1 heavy chain OS=Homo sapiens OX=9606 GN=KIF5B PE=1 SV=1	NUC	NUC	12.61	CSK	11.04	PLA	10.91	23.28
Glyur000019s00002149	3.A.1.204.4	gnl|TC-DB|Q9C8K2	45	1e-167	ATP-dependent transmembrane transporter, putative; 39775-42780 (ATP- dependent transmembrane transporter, putative) (At1g51500/F5D21_6) (At1g51560) (ABC transporter CER5) - Arabidopsis thaliana (Mouse-ear cress).	PLA	PLA	24.46	CHL	12.59	CYT	10.62	32.65
Glyur000019s00002173	1.A.25.3.4	gnl|TC-DB|B9GAY9	26	8e-43	Putative uncharacterized protein OS=Oryza sativa subsp. japonica GN=OsJ_34074 PE=4 SV=1	PLA	PLA	13.3	CHL	12.25	NUC	11.15	25.28
Glyur000019s00002176	1.A.87.2.6	gnl|TC-DB|O22476	30	1e-101	Protein BRASSINOSTEROID INSENSITIVE 1 OS=Arabidopsis thaliana OX=3702 GN=BRI1 PE=1 SV=1	PLA	PLA	53.4	MIT	6.159	NUC	5.466	31.42
Glyur000020s00001731	4.G.1.1.1	gnl|TC-DB|P57716	25	3e-35	Nicastrin OS=Mus musculus GN=Ncstn PE=1 SV=3	CHL	CHL	13.55	PLA	11.17	CYT	10.57	24.13
Glyur000020s00001739	8.A.82.1.1	gnl|TC-DB|P62158	75	4e-69	Calmodulin OS=Homo sapiens GN=CALM1 PE=1 SV=2	CHL	CHL	18.03	MIT	16.51	PLA	12.17	34.02
Glyur000020s00001740	1.A.87.2.6	gnl|TC-DB|O22476	40	9e-50	Protein BRASSINOSTEROID INSENSITIVE 1 OS=Arabidopsis thaliana OX=3702 GN=BRI1 PE=1 SV=1	PLA	PLA	48.89	MIT	10.73	NUC	6.961	36.87
Glyur000020s00001748	1.A.87.2.6	gnl|TC-DB|O22476	33	2e-36	Protein BRASSINOSTEROID INSENSITIVE 1 OS=Arabidopsis thaliana OX=3702 GN=BRI1 PE=1 SV=1	PLA	PLA	23.33	NUC	9.93	MIT	9.264	28.8
Glyur000020s00001759	3.A.3.3.9	gnl|TC-DB|P19456	59	7e-79	ATPase 2, plasma membrane-type OS=Arabidopsis thaliana GN=AHA2 PE=1 SV=2	PLA	PLA	85.02	VAC	2.096	END	1.923	14.88
Glyur000020s00001762	8.A.104.1.1	gnl|TC-DB|P54646	29	6e-26	5'-AMP-activated protein kinase catalytic subunit alpha-2 OS=Homo sapiens OX=9606 GN=PRKAA2 PE=1 SV=2	CYT	CYT	25.54	NUC	23.88	END	10.65	48.6
Glyur000020s00001765	2.A.1.75.6	gnl|TC-DB|A8HMG5	29	6e-24	Predicted protein OS=Chlamydomonas reinhardtii GN=CHLREDRAFT_171950 PE=4 SV=1	CHL	CHL	16.57	NUC	12.98	PLA	9.994	28.49
Glyur000020s00001785	1.A.87.2.6	gnl|TC-DB|O22476	40	3e-50	Protein BRASSINOSTEROID INSENSITIVE 1 OS=Arabidopsis thaliana OX=3702 GN=BRI1 PE=1 SV=1	PLA	PLA	50.34	MIT	10.05	CHL	7.845	36.06
Glyur000020s00001821	5.B.4.1.1	gnl|TC-DB|Q6YWJ7	71	5e-97	Putative chlorophyll a/b-binding protein - Oryza sativa subsp. japonica (Rice).	CHL	CHL	81.09	NUC	4.21	PLA	3.142	19.72
Glyur000021s00002688	1.A.87.2.5	gnl|TC-DB|Q9FZB9	29	8e-37	Putative uncharacterized protein T14L22.1 (Fragment) OS=Arabidopsis thaliana GN=T14L22.1 PE=2 SV=1	PLA	PLA	32.33	MIT	13	CYT	7.112	36.56
Glyur000021s00002689	1.A.87.2.5	gnl|TC-DB|Q9FZB9	42	5e-28	Putative uncharacterized protein T14L22.1 (Fragment) OS=Arabidopsis thaliana GN=T14L22.1 PE=2 SV=1	MIT	MIT	24.41	CHL	15.77	CYT	10.75	36.7
Glyur000021s00002694	1.A.87.2.5	gnl|TC-DB|Q9FZB9	36	2e-97	Putative uncharacterized protein T14L22.1 (Fragment) OS=Arabidopsis thaliana GN=T14L22.1 PE=2 SV=1	PLA	PLA	24.84	MIT	13.06	NUC	9.866	33.44
Glyur000021s00002696	9.A.3.1.1	gnl|TC-DB|O75436	43	2e-60	Vacuolar protein sorting-associated protein 26A OS=Homo sapiens OX=9606 GN=VPS26A PE=1 SV=2	NUC	NUC	12.77	PLA	11.97	CHL	9.793	24.55
Glyur000021s00002722	3.A.1.208.47	gnl|TC-DB|R9QT20	39	1e-179	ABCC subfamily ATP-binding cassette protein OS=Vitis vinifera OX=29760 GN=ABCC1 PE=2 SV=1	PLA	PLA	13.51	VAC	12.89	CHL	12.43	26.23
Glyur000021s00002723	1.A.87.2.3	gnl|TC-DB|Q9LSR8	35	4e-45	L-type lectin-domain containing receptor kinase I.9 OS=Arabidopsis thaliana GN=LECRK19 PE=1 SV=2	PLA	PLA	26.01	MIT	11.85	NUC	10.83	32.5
Glyur000021s00002730	8.A.82.2.3	gnl|TC-DB|M5BF43	50	2e-53	Salt overly sensitive 3 OS=Arabidopsis thaliana GN=sos3 PE=4 SV=1	PLA	PLA	16.33	CYT	16.01	NUC	14.37	32.24
Glyur000021s00002739	1.N.5.1.6	gnl|TC-DB|Q99287	26	2e-60	Protein SEY1 OS=Saccharomyces cerevisiae (strain ATCC 204508 / S288c) OX=559292 GN=SEY1 PE=1 SV=1	CHL	CHL	14.84	NUC	11.67	PLA	10.91	25.67
Glyur000022s00001962	2.A.18.3.1	gnl|TC-DB|P92961	43	3e-49	PROLINE TRANSPORTER 1 - Arabidopsis thaliana (Mouse-ear cress).	CHL	CHL	28.46	CYT	13.93	NUC	13.76	36.24
Glyur000022s00001972	8.A.20.1.1	gnl|TC-DB|Q9FGS5	49	2e-40	High-affinity nitrate transporter 3.1 OS=Arabidopsis thaliana GN=NRT3.1 PE=1 SV=1	CHL	CHL	24.56	PLA	18.29	NUC	13.89	40.16
Glyur000022s00002013	1.P.1.1.1	gnl|TC-DB|P33176	35	3e-46	Kinesin-1 heavy chain OS=Homo sapiens OX=9606 GN=KIF5B PE=1 SV=1	CHL	CHL	12.22	CYT	12	NUC	10.96	24.17
Glyur000022s00002023	1.A.87.2.3	gnl|TC-DB|Q9LSR8	38	1e-23	L-type lectin-domain containing receptor kinase I.9 OS=Arabidopsis thaliana GN=LECRK19 PE=1 SV=2	PLA	PLA	53.4	MIT	16.18	CHL	9.813	43.68
Glyur000022s00002040	8.A.49.1.1	gnl|TC-DB|Q9UEF7	41	4e-20	Klotho OS=Homo sapiens GN=KL PE=1 SV=2	END	END	16.77	CHL	13.55	VAC	12.5	29.35
Glyur000022s00002073	9.B.188.1.4	gnl|TC-DB|P49755	29	4e-20	Transmembrane emp24 domain-containing protein 10 OS=Homo sapiens OX=9606 GN=TMED10 PE=1 SV=2	NUC	NUC	18.82	PLA	16.31	MIT	12.9	34.25
Glyur000022s00002074	9.A.15.3.1	gnl|TC-DB|Q94C95	35	4e-30	Serine/threonine-protein kinase ATG1a OS=Arabidopsis thaliana GN=ATG1A PE=1 SV=1	PLA	PLA	23.26	NUC	15.58	MIT	11.83	35.86
Glyur000022s00002078	1.A.17.5.1	gnl|TC-DB|C0P3K9	44	9e-20	Uncharacterized protein OS=Zea mays PE=2 SV=1	PLA	PLA	11.48	NUC	11.21	CHL	10.47	22.63
Glyur000023s00004874	1.A.87.2.6	gnl|TC-DB|O22476	27	1e-22	Protein BRASSINOSTEROID INSENSITIVE 1 OS=Arabidopsis thaliana OX=3702 GN=BRI1 PE=1 SV=1	PLA	PLA	28.84	MIT	10.14	CHL	10.02	31.69
Glyur000023s00004877	1.B.33.3.8	gnl|TC-DB|Q017Y3	26	3e-30	Predicted cell surface protein homologous to bacterial outer membrane proteins (ISS) OS=Ostreococcus tauri GN=Ot06g00190 PE=4 SV=1	NUC	NUC	21.14	CHL	17.61	CSK	12.96	37.37
Glyur000023s00004880	1.A.87.4.2	gnl|TC-DB|K4BVX1	32	6e-85	Uncharacterized protein OS=Solanum lycopersicum GN=Solyc04g082440.2 PE=4 SV=1	CYT	CYT	19.27	NUC	19.2	PLA	9.793	38.45
Glyur000023s00004907	1.A.87.2.2	gnl|TC-DB|Q2QQC1	39	2e-56	Protein kinase domain containing protein OS=Oryza sativa subsp. japonica GN=LOC_Os12g31560 PE=4 SV=1	PLA	PLA	30.52	CHL	12.12	MIT	9.283	34.79
Glyur000023s00004923	1.A.87.2.6	gnl|TC-DB|O22476	38	8e-47	Protein BRASSINOSTEROID INSENSITIVE 1 OS=Arabidopsis thaliana OX=3702 GN=BRI1 PE=1 SV=1	PLA	PLA	32.73	MIT	9.971	CHL	8.698	32.98
Glyur000023s00004926	1.A.87.2.6	gnl|TC-DB|O22476	37	8e-29	Protein BRASSINOSTEROID INSENSITIVE 1 OS=Arabidopsis thaliana OX=3702 GN=BRI1 PE=1 SV=1	PLA	PLA	34.8	MIT	9.967	NUC	9.119	33.65
Glyur000023s00004930	2.A.18.1.1	gnl|TC-DB|Q96247	91	4e-99	AUX1 GENE - Arabidopsis thaliana (Mouse-ear cress).	PLA	PLA	64.89	NUC	9.107	CHL	9.01	32.72
Glyur000023s00004938	1.A.8.11.1	gnl|TC-DB|P25794	94	1e-157	WATER-STRESS INDUCED TONOPLAST INTRINSIC PROTEIN (WSI-TIP) (TURGOR- RESPONSIVE PROTEIN 7A) - Pisum sativum (Garden pea).	PLA	PLA	85.06	VAC	3.014	CHL	2.487	15.81
Glyur000024s00006594	2.A.29.10.10	gnl|TC-DB|Q8RWA5	54	4e-86	Putative uncharacterized protein At1g25380 OS=Arabidopsis thaliana GN=At1g25380 PE=2 SV=1	CHL	CHL	22.25	NUC	18.42	CYT	13.46	39.11
Glyur000024s00006595	1.A.87.2.3	gnl|TC-DB|Q9LSR8	40	3e-32	L-type lectin-domain containing receptor kinase I.9 OS=Arabidopsis thaliana GN=LECRK19 PE=1 SV=2	PLA	PLA	33.22	MIT	12.53	CHL	7.736	36.29
Glyur000024s00006606	1.A.87.2.6	gnl|TC-DB|O22476	38	6e-45	Protein BRASSINOSTEROID INSENSITIVE 1 OS=Arabidopsis thaliana OX=3702 GN=BRI1 PE=1 SV=1	PLA	PLA	60.33	MIT	10.02	CHL	6.54	34.95
Glyur000024s00006616	9.A.61.3.1	gnl|TC-DB|M4E3U6	39	8e-45	Peroxidase OS=Brassica rapa subsp. pekinensis GN=Bra023449 PE=3 SV=1	EXC	EXC	13.83	CHL	12.53	MIT	11.69	26.02
Glyur000024s00006621	1.A.87.2.3	gnl|TC-DB|Q9LSR8	35	1e-74	L-type lectin-domain containing receptor kinase I.9 OS=Arabidopsis thaliana GN=LECRK19 PE=1 SV=2	PLA	PLA	31.18	MIT	9.224	CYT	8.825	31.53
Glyur000024s00006624	1.A.87.2.3	gnl|TC-DB|Q9LSR8	34	3e-80	L-type lectin-domain containing receptor kinase I.9 OS=Arabidopsis thaliana GN=LECRK19 PE=1 SV=2	PLA	PLA	40.47	MIT	9.836	NUC	8.713	34.89
Glyur000024s00006651	3.A.16.1.3	gnl|TC-DB|Q8I553	28	2e-56	Ubiquitin-activating enzyme, putative OS=Plasmodium falciparum (isolate 3D7) GN=PFL1790w PE=4 SV=1	NUC	NUC	45.79	CHL	8.216	CYT	6.616	33.71
Glyur000024s00006652	1.A.87.2.3	gnl|TC-DB|Q9LSR8	38	3e-51	L-type lectin-domain containing receptor kinase I.9 OS=Arabidopsis thaliana GN=LECRK19 PE=1 SV=2	PLA	PLA	52.1	MIT	9.383	VAC	5.125	35.22
Glyur000024s00006657	8.A.52.1.2	gnl|TC-DB|H9IWC0	27	2e-50	Uncharacterized protein OS=Bombyx mori PE=4 SV=1	MIT	MIT	11.92	CHL	11.74	NUC	11.44	23.62
Glyur000024s00006662	4.C.1.1.6	gnl|TC-DB|P31552	26	1e-29	PROBABLE CROTONOBETAINE/CARNITINE-COA LIGASE (EC 6.3.2.-) - Escherichia coli.	CHL	CHL	12.27	NUC	12.18	MIT	10.62	24.43
Glyur000024s00006667	4.C.1.1.4	gnl|TC-DB|P69451	27	3e-29	Long-chain-fatty-acid--CoA ligase - Escherichia coli.	NUC	NUC	13.97	CHL	12.2	PLA	10.12	25.71
Glyur000025s00003289	2.A.89.3.3	gnl|TC-DB|Q9LPU9	71	1e-73	Vacuolar iron transporter homolog 1 OS=Arabidopsis thaliana GN=At1g21140 PE=2 SV=1	CHL	CHL	22.63	MIT	19.36	NUC	13.24	40.62
Glyur000025s00003291	8.A.23.1.12	gnl|TC-DB|P12931	34	6e-37	Proto-oncogene tyrosine-protein kinase Src OS=Homo sapiens OX=9606 GN=SRC PE=1 SV=3	PLA	PLA	18.74	CHL	13.33	MIT	12.21	30.33
Glyur000025s00003301	1.I.1.1.3	gnl|TC-DB|Q8TD19	29	5e-27	Serine/threonine-protein kinase Nek9 OS=Homo sapiens GN=NEK9 PE=1 SV=2	CHL	CHL	15.3	NUC	14.04	PLA	9.826	28.97
Glyur000025s00003303	1.A.87.2.3	gnl|TC-DB|Q9LSR8	34	2e-71	L-type lectin-domain containing receptor kinase I.9 OS=Arabidopsis thaliana GN=LECRK19 PE=1 SV=2	PLA	PLA	33.59	NUC	10.1	MIT	9.311	33.43
Glyur000025s00003320	9.B.2.1.17	gnl|TC-DB|A8JDF8	40	1e-40	Metal-dependent CAAX amino terminal protease-like protein OS=Chlamydomonas reinhardtii GN=CPLD6 PE=4 SV=1	CHL	CHL	16.32	NUC	13.38	MIT	11.57	28.83
Glyur000025s00003324	1.R.1.1.1	gnl|TC-DB|Q9UBP0	49	2e-60	Spastin OS=Homo sapiens OX=9606 GN=SPAST PE=1 SV=1	CHL	CHL	20.41	MIT	11.63	PLA	11.26	29.22
Glyur000025s00003325	8.A.102.1.1	gnl|TC-DB|Q6DBN4	58	5e-72	Reticulon-like protein B6 OS=Arabidopsis thaliana OX=3702 GN=RTNLB6 PE=1 SV=1	END	END	49.46	VAC	14.32	PLA	6.112	41.36
Glyur000025s00003330	3.A.1.204.16	gnl|TC-DB|G7LE38	37	1e-104	ABC transporter G family member OS=Medicago truncatula GN=MTR_8g093840 PE=3 SV=1	PLA	PLA	16.32	CHL	14.81	VAC	13.16	30.66
Glyur000025s00003345	1.A.87.2.6	gnl|TC-DB|O22476	40	4e-49	Protein BRASSINOSTEROID INSENSITIVE 1 OS=Arabidopsis thaliana OX=3702 GN=BRI1 PE=1 SV=1	PLA	PLA	47.93	MIT	10.67	CHL	6.255	36.76
Glyur000025s00003351	2.A.66.1.50	gnl|TC-DB|F4JTB2	63	1e-167	Protein DETOXIFICATION OS=Arabidopsis thaliana GN=DTX35 PE=3 SV=1	CHL	CHL	13.97	PLA	13.71	MIT	12.34	27.6
Glyur000025s00003355	2.A.64.2.1	gnl|TC-DB|Q9XH75	50	1e-55	HCF106 - Arabidopsis thaliana (Mouse-ear cress).	NUC	NUC	20.75	CYT	13.73	MIT	13.27	32.06
Glyur000025s00003356	2.A.45.2.4	gnl|TC-DB|Q10SY9	48	1e-133	Transmembrane protein, putative, expressed - Oryza sativa subsp. japonica (Rice).	PLA	PLA	12.28	CHL	12.2	CYT	11.68	24.46
Glyur000025s00003358	1.I.1.1.3	gnl|TC-DB|Q8TDX7	31	6e-35	Serine/threonine-protein kinase Nek7 OS=Homo sapiens GN=NEK7 PE=1 SV=1	NUC	NUC	14.04	PLA	12.8	CHL	10.43	26.51
Glyur000025s00003365	1.A.87.2.6	gnl|TC-DB|O22476	36	2e-28	Protein BRASSINOSTEROID INSENSITIVE 1 OS=Arabidopsis thaliana OX=3702 GN=BRI1 PE=1 SV=1	PLA	PLA	16.58	MIT	11.8	CHL	10.64	27.02
Glyur000025s00003374	1.A.54.3.3	gnl|TC-DB|A8K546	32	4e-48	cDNA FLJ75194, highly similar to Homo sapiens presenilin-like protein 4 (PSL4 gene) OS=Homo sapiens PE=2 SV=1	PLA	PLA	16.47	MIT	12.25	NUC	11.57	27.51
Glyur000026s00001851	1.F.2.1.3	gnl|TC-DB|Q9LZD3	27	3e-65	Exocyst complex component EXO70A1 OS=Arabidopsis thaliana GN=EXO70A1 PE=1 SV=1	NUC	NUC	15.27	CHL	12.91	MIT	11.53	27.51
Glyur000026s00001858	3.A.16.1.3	gnl|TC-DB|Q8I5F9	33	5e-20	Ubiquitin-activating enzyme E1, putative OS=Plasmodium falciparum (isolate 3D7) GN=PFL1245w PE=4 SV=1	NUC	NUC	13.01	MIT	11.91	CHL	11.21	24.65
Glyur000026s00001864	1.I.1.1.3	gnl|TC-DB|O00571	27	5e-23	ATP-dependent RNA helicase DDX3X OS=Homo sapiens GN=DDX3X PE=1 SV=3	CHL	CHL	13.75	NUC	12.01	CYT	11.58	25.32
Glyur000026s00001866	2.A.7.9.6	gnl|TC-DB|Q94B38	78	5e-26	Glucose-6-phosphate/phosphate translocator 2, chloroplastic OS=Arabidopsis thaliana GN=GPT2 PE=2 SV=2	CHL	CHL	19.22	PLA	13.98	NUC	10.92	31.45
Glyur000026s00001894	9.B.106.3.2	gnl|TC-DB|Q24210	29	4e-40	Peripheral plasma membrane protein CASK OS=Drosophila melanogaster GN=CASK PE=1 SV=4	NUC	NUC	28.46	CYT	26.02	END	10.23	53.16
Glyur000026s00001897	9.A.61.3.1	gnl|TC-DB|M4E3U6	35	2e-44	Peroxidase OS=Brassica rapa subsp. pekinensis GN=Bra023449 PE=3 SV=1	NUC	NUC	13.95	CHL	13.28	CYT	10.9	27.05
Glyur000026s00001916	2.A.108.1.7	gnl|TC-DB|Q1P9T1	27	5e-24	Fet3 protein - Phanerochaete chrysosporium (White-rot fungus) (Sporotrichum pruinosum).	NUC	NUC	12.47	MIT	11.55	PLA	10.88	23.79
Glyur000026s00001927	2.A.16.5.2	gnl|TC-DB|Q9FLV9	35	2e-53	S-type anion channel SLAH3 OS=Arabidopsis thaliana GN=SLAH3 PE=1 SV=1	PLA	PLA	25.09	NUC	13.52	CHL	11.24	34.15
Glyur000026s00001929	8.A.32.1.4	gnl|TC-DB|P20142	45	2e-53	Gastricsin OS=Homo sapiens OX=9606 GN=PGC PE=1 SV=1	VAC	VAC	60.39	NUC	5.434	PLA	4.822	29.65
Glyur000026s00001935	2.A.7.4.2	gnl|TC-DB|Q4PT23	44	1e-74	Nodulin MtN21 family protein - Arabidopsis thaliana (Mouse-ear cress).	NUC	NUC	12.23	PLA	11.39	MIT	9.335	23.42
Glyur000026s00001941	2.A.89.3.3	gnl|TC-DB|Q9LPU9	56	3e-46	Vacuolar iron transporter homolog 1 OS=Arabidopsis thaliana GN=At1g21140 PE=2 SV=1	CHL	CHL	24.71	MIT	11.19	CYT	10.34	31.04
Glyur000026s00001948	2.A.89.3.5	gnl|TC-DB|Q9LSF6	51	7e-49	Vacuolar iron transporter homolog 2.1 OS=Arabidopsis thaliana GN=At3g25190 PE=2 SV=1	CHL	CHL	22.49	PLA	19.08	CYT	14.4	40.16
Glyur000026s00001949	9.A.61.3.1	gnl|TC-DB|M4E3U6	37	9e-44	Peroxidase OS=Brassica rapa subsp. pekinensis GN=Bra023449 PE=3 SV=1	PLA	PLA	16.69	CHL	15.16	EXC	13.89	31.36
Glyur000026s00001954	2.A.25.1.6	gnl|TC-DB|B0SM05	34	1e-26	Bifunctional protein: Sodium:alanine symporter/Phosphatidylserine decarboxylase proenzyme putative membrane protein OS=Leptospira biflexa serovar Patoc (strain Patoc 1 / ATCC 23582 / Paris) GN=LEPBI_I2554 PE=3 SV=1	PLA	PLA	14.74	CYT	12.29	MIT	10.63	26.37
Glyur000027s00001507	4.D.3.1.7	gnl|TC-DB|Q9SWW6	41	3e-50	Cellulose synthase A catalytic subunit 7 [UDP-forming] OS=Arabidopsis thaliana GN=CESA7 PE=1 SV=1	NUC	NUC	12.5	PLA	10.76	CYT	9.729	22.85
Glyur000027s00001521	9.A.3.1.2	gnl|TC-DB|O60826	35	9e-24	Coiled-coil domain-containing protein 22 OS=Homo sapiens OX=9606 GN=CCDC22 PE=1 SV=1	CHL	CHL	32.76	CYT	14.95	NUC	14.94	39.21
Glyur000027s00001533	8.A.82.2.3	gnl|TC-DB|M5BF43	63	1e-68	Salt overly sensitive 3 OS=Arabidopsis thaliana GN=sos3 PE=4 SV=1	CYT	CYT	16.57	CHL	13.76	MIT	13.09	29.49
Glyur000027s00001539	1.A.87.2.6	gnl|TC-DB|O22476	34	1e-27	Protein BRASSINOSTEROID INSENSITIVE 1 OS=Arabidopsis thaliana OX=3702 GN=BRI1 PE=1 SV=1	PLA	PLA	48.92	MIT	7.217	NUC	6.399	32.73
Glyur000027s00001540	1.P.1.1.1	gnl|TC-DB|P33176	35	2e-44	Kinesin-1 heavy chain OS=Homo sapiens OX=9606 GN=KIF5B PE=1 SV=1	NUC	NUC	12.04	CHL	10.99	MIT	10.81	22.79
Glyur000027s00001542	9.B.23.4.1	gnl|TC-DB|U5FWZ7	66	2e-86	Uncharacterized protein OS=Populus trichocarpa GN=POPTR_0011s16830g PE=4 SV=1	CHL	CHL	29.21	NUC	17.49	PLA	11.49	41.22
Glyur000027s00001556	2.A.19.2.4	gnl|TC-DB|Q39254	70	1e-161	Low affinity calcium antiporter CAX2 - Arabidopsis thaliana (Mouse-ear cress).	PLA	PLA	13.66	CHL	12.83	NUC	11.69	26.28
Glyur000027s00001557	2.A.18.2.10	gnl|TC-DB|Q9FF99	60	1e-163	Probable amino acid permease 7 OS=Arabidopsis thaliana GN=AAP7 PE=1 SV=1	PLA	PLA	28.26	NUC	19.11	VAC	7.008	43.04
Glyur000027s00001558	2.A.18.2.10	gnl|TC-DB|Q9FF99	52	1e-141	Probable amino acid permease 7 OS=Arabidopsis thaliana GN=AAP7 PE=1 SV=1	PLA	PLA	24.28	NUC	19.54	CHL	11.35	41.74
Glyur000027s00001560	2.A.18.2.10	gnl|TC-DB|Q9FF99	60	1e-154	Probable amino acid permease 7 OS=Arabidopsis thaliana GN=AAP7 PE=1 SV=1	PLA	PLA	25.9	NUC	18.09	CYT	7.317	40.55
Glyur000027s00001566	1.A.15.1.4	gnl|TC-DB|F4IWB6	68	1e-139	Translocation protein-related OS=Arabidopsis thaliana GN=At3g20920 PE=4 SV=1	CHL	CHL	22.29	NUC	15.03	PLA	9.47	34.61
Glyur000027s00001580	2.A.29.3.7	gnl|TC-DB|Q9MBE7	66	1e-100	Uncoupling protein a OS=Symplocarpus renifolius GN=SrUCPa PE=2 SV=1	MIT	MIT	16.23	PLA	14.33	CHL	11.68	29.98
Glyur000027s00001597	1.A.87.2.3	gnl|TC-DB|Q9LSR8	36	6e-44	L-type lectin-domain containing receptor kinase I.9 OS=Arabidopsis thaliana GN=LECRK19 PE=1 SV=2	PLA	PLA	32.55	NUC	12.73	MIT	11.7	36.31
Glyur000027s00001606	2.A.108.1.5	gnl|TC-DB|Q09920	28	9e-43	Iron transport multicopper oxidase fio1 precursor (EC 1.-.-.-) - Schizosaccharomyces pombe (Fission yeast).	NUC	NUC	12.72	PLA	10.84	MIT	9.805	23.11
Glyur000028s00003527	9.B.278.1.1	gnl|TC-DB|Q9BXS5	33	1e-70	AP-1 complex subunit mu-1 OS=Homo sapiens OX=9606 GN=AP1M1 PE=1 SV=3	CHL	CHL	11.39	MIT	11.32	NUC	10.25	22.69
Glyur000028s00003528	1.I.1.1.3	gnl|TC-DB|P06493	36	2e-45	Cyclin-dependent kinase 1 OS=Homo sapiens GN=CDK1 PE=1 SV=3	NUC	NUC	36.21	CYT	12.99	PLA	11.65	37.78
Glyur000028s00003534	9.B.307.1.1	gnl|TC-DB|O67077	35	2e-37	ATP-dependent zinc metalloprotease FtsH OS=Aquifex aeolicus (strain VF5) OX=224324 GN=ftsH PE=1 SV=1	CHL	CHL	22.62	NUC	14.61	CYT	11.99	34.25
Glyur000028s00003545	2.A.28.3.6	gnl|TC-DB|Q01E11	35	9e-32	Cysteine proteinase Cathepsin F (ISS) OS=Ostreococcus tauri GN=Ot02g05670 PE=4 SV=1	VAC	VAC	17.02	EXC	14.44	PLA	12.47	30.64
Glyur000028s00003550	2.A.17.3.7	gnl|TC-DB|Q9M390	42	3e-92	Peptide transport-like protein OS=Arabidopsis thaliana GN=F24B22.100 PE=2 SV=1	PLA	PLA	33.16	VAC	17.26	CYT	7.341	42.4
Glyur000028s00003552	2.A.7.4.1	gnl|TC-DB|O24091	35	1e-47	MTN21 GENE - Medicago truncatula (Barrel medic).	CHL	CHL	19.55	PLA	13.05	MIT	11.83	30.48
Glyur000028s00003563	9.B.247.1.8	gnl|TC-DB|A0C6L4	34	2e-55	Uncharacterized protein OS=Paramecium tetraurelia GN=GSPATT00035560001 PE=3 SV=1	NUC	NUC	12.61	CSK	11.18	CYT	10.06	23.45
Glyur000028s00003565	1.A.87.2.6	gnl|TC-DB|O22476	35	1e-42	Protein BRASSINOSTEROID INSENSITIVE 1 OS=Arabidopsis thaliana OX=3702 GN=BRI1 PE=1 SV=1	PLA	PLA	45.52	MIT	7.877	NUC	6.354	33.3
Glyur000029s00003581	3.A.2.1.10	gnl|TC-DB|BAK19947	44	6e-70	ApH+ATPase gamma subunit [Aphanothece halophytica]	CHL	CHL	46.03	NUC	8.904	PLA	7.732	34.54
Glyur000029s00003590	9.B.106.3.1	gnl|TC-DB|M5BEH1	38	5e-40	Salt overly sensitive 2 OS=Arabidopsis thaliana GN=sos2 PE=4 SV=1	NUC	NUC	26.53	CYT	25.99	END	12.3	52.23
Glyur000029s00003604	3.A.16.1.4	gnl|TC-DB|Q9Y4L1	26	3e-72	Hypoxia up-regulated protein 1 OS=Homo sapiens OX=9606 GN=HYOU1 PE=1 SV=1	NUC	NUC	12.43	CHL	11.39	MIT	10.88	23.57
Glyur000029s00003615	3.A.31.1.1	gnl|TC-DB|Q12483	34	3e-30	Vacuolar-sorting protein SNF8 OS=Saccharomyces cerevisiae (strain ATCC 204508 / S288c) OX=559292 GN=SNF8 PE=1 SV=1	NUC	NUC	22.3	PLA	15.16	CHL	12.42	34.79
Glyur000029s00003621	9.B.257.3.1	gnl|TC-DB|XP_015973699.1	57	6e-52	uncharacterized protein LOC107496887 [Arachis duranensis]	PLA	PLA	11.73	NUC	11.13	MIT	11	22.72
Glyur000029s00003629	1.I.1.1.3	gnl|TC-DB|O00571	32	8e-48	ATP-dependent RNA helicase DDX3X OS=Homo sapiens GN=DDX3X PE=1 SV=3	NUC	NUC	20.31	CHL	14.98	CSK	9.937	33.41
Glyur000029s00003634	3.A.9.1.2	gnl|TC-DB|Q8VY88	74	2e-57	Protein LHCP TRANSLOCATION DEFECT OS=Arabidopsis thaliana GN=LTD PE=1 SV=1	CHL	CHL	27.89	PLA	27.44	MIT	9.957	55.07
Glyur000029s00003638	2.A.7.9.6	gnl|TC-DB|Q94B38	65	1e-141	Glucose-6-phosphate/phosphate translocator 2, chloroplastic OS=Arabidopsis thaliana GN=GPT2 PE=2 SV=2	CHL	CHL	20.24	PLA	12.81	CYT	10.56	30.59
Glyur000029s00003675	1.I.1.1.3	gnl|TC-DB|P06493	34	1e-37	Cyclin-dependent kinase 1 OS=Homo sapiens GN=CDK1 PE=1 SV=3	NUC	NUC	18.2	PLA	13.65	CYT	10.14	30.41
Glyur000030s00002284	1.B.47.1.1	gnl|TC-DB|Q4LDF9	78	1e-137	Outer envelope protein - Pisum sativum (Garden pea).	NUC	NUC	19.23	PLA	15.33	CYT	12.27	33.21
Glyur000030s00002301	2.A.49.3.2	gnl|TC-DB|Q9XF71	40	1e-161	CLC-NT2 PROTEIN - Nicotiana tabacum (Common tobacco).	PLA	PLA	58.79	CHL	6.562	VAC	4.452	31.22
Glyur000030s00002313	2.A.17.3.7	gnl|TC-DB|Q9M390	31	1e-70	Peptide transport-like protein OS=Arabidopsis thaliana GN=F24B22.100 PE=2 SV=1	PLA	PLA	16	CHL	13.83	NUC	11.17	29.18
Glyur000030s00002344	1.A.87.2.6	gnl|TC-DB|O22476	34	4e-30	Protein BRASSINOSTEROID INSENSITIVE 1 OS=Arabidopsis thaliana OX=3702 GN=BRI1 PE=1 SV=1	PLA	PLA	34.75	MIT	9.373	CHL	8.975	32.93
Glyur000030s00002346	2.A.36.1.5	gnl|TC-DB|Q93YH1	55	1e-106	Na+/H+ antiporter, isoform 2 - Lycopersicon esculentum (Tomato).	PLA	PLA	17.65	CHL	12.72	NUC	11.08	28.87
Glyur000030s00002358	8.A.82.2.3	gnl|TC-DB|M5BF43	60	1e-68	Salt overly sensitive 3 OS=Arabidopsis thaliana GN=sos3 PE=4 SV=1	MIT	MIT	20.69	CYT	15.88	END	9.941	34.82
Glyur000031s00004376	1.A.87.4.2	gnl|TC-DB|K4BVX1	37	5e-47	Uncharacterized protein OS=Solanum lycopersicum GN=Solyc04g082440.2 PE=4 SV=1	NUC	NUC	20.8	CHL	19.04	PLA	13.12	39.14
Glyur000031s00004402	1.I.1.1.3	gnl|TC-DB|P14635	39	1e-40	G2/mitotic-specific cyclin-B1 OS=Homo sapiens GN=CCNB1 PE=1 SV=1	NUC	NUC	28.81	CYT	16.27	MIT	9.066	39.43
Glyur000031s00004404	1.I.1.1.3	gnl|TC-DB|P14635	37	6e-42	G2/mitotic-specific cyclin-B1 OS=Homo sapiens GN=CCNB1 PE=1 SV=1	NUC	NUC	33.13	CYT	15.93	MIT	7.917	40.62
Glyur000031s00004416	1.A.87.2.6	gnl|TC-DB|O22476	36	2e-52	Protein BRASSINOSTEROID INSENSITIVE 1 OS=Arabidopsis thaliana OX=3702 GN=BRI1 PE=1 SV=1	PLA	PLA	29.11	MIT	11.99	NUC	9.993	34.06
Glyur000031s00004424	2.A.28.3.6	gnl|TC-DB|Q01E11	38	1e-37	Cysteine proteinase Cathepsin F (ISS) OS=Ostreococcus tauri GN=Ot02g05670 PE=4 SV=1	VAC	VAC	19.39	EXC	14.55	END	13.96	32.3
Glyur000031s00004427	1.A.87.2.6	gnl|TC-DB|O22476	27	2e-42	Protein BRASSINOSTEROID INSENSITIVE 1 OS=Arabidopsis thaliana OX=3702 GN=BRI1 PE=1 SV=1	PLA	PLA	29.97	NUC	9.991	MIT	9.188	31.98
Glyur000032s00003856	2.A.1.1.97	gnl|TC-DB|O04036	40	1e-40	Sugar transporter ERD6 OS=Arabidopsis thaliana GN=ERD6 PE=1 SV=3	PLA	PLA	17.96	CYT	12.63	CHL	10.49	28.96
Glyur000032s00003861	3.A.20.1.1	gnl|TC-DB|O43933	43	1e-91	Peroxisome biogenesis factor 1 OS=Homo sapiens GN=PEX1 PE=1 SV=1	PLA	PLA	14.5	CHL	12.68	NUC	10.98	26.69
Glyur000032s00003874	2.A.5.1.17	gnl|TC-DB|A3KC69	69	1e-132	Iron transporter protein IRT1 OS=Nicotiana tabacum OX=4097 GN=IRT1 PE=2 SV=1	PLA	PLA	53.07	CYT	7.575	CHL	7.169	33.06
Glyur000032s00003879	1.I.2.1.1	gnl|TC-DB|Q9FZ86	43	5e-23	At1g18650 OS=Arabidopsis thaliana GN=F25I16.1 PE=2 SV=1	CHL	CHL	15.42	NUC	13.84	PLA	11.48	28.79
Glyur000032s00003888	1.F.2.1.3	gnl|TC-DB|F4I4B6	31	4e-88	Exocyst complex component EXO84A OS=Arabidopsis thaliana GN=EXO84A PE=3 SV=1	NUC	NUC	12.86	PLA	11.92	MIT	9.583	24.54
Glyur000032s00003890	2.A.1.9.3	gnl|TC-DB|Q43650	49	1e-133	INORGANIC PHOSPHATE TRANSPORTER 1 - Solanum tuberosum (Potato).	PLA	PLA	27.3	CHL	13.32	NUC	13.22	34.94
Glyur000032s00003892	2.A.1.9.3	gnl|TC-DB|Q43650	82	9e-35	INORGANIC PHOSPHATE TRANSPORTER 1 - Solanum tuberosum (Potato).	CHL	CHL	21.88	NUC	19.74	CYT	13.32	40.73
Glyur000032s00003935	2.A.53.1.6	gnl|TC-DB|Q9MAX3	49	1e-124	Sulfate transporter 1.2 - Arabidopsis thaliana (Mouse-ear cress).	CHL	CHL	17.59	CYT	10.31	NUC	9.589	25.86
Glyur000033s00008626	8.A.5.1.3	gnl|TC-DB|P63144	48	8e-92	Voltage-gated potassium channel subunit beta-1 - Rattus norvegicus (Rat).	NUC	NUC	14.25	PLA	12.3	CYT	11.55	26.03
Glyur000033s00008638	1.A.87.2.6	gnl|TC-DB|O22476	31	1e-133	Protein BRASSINOSTEROID INSENSITIVE 1 OS=Arabidopsis thaliana OX=3702 GN=BRI1 PE=1 SV=1	PLA	PLA	49.52	MIT	7.741	NUC	6.744	33.34
Glyur000033s00008644	2.A.106.1.7	gnl|TC-DB|Q9T0H9	69	1e-114	Protein PAM71-homologue, chloroplastic OS=Arabidopsis thaliana GN=PAM71-HL PE=1 SV=2	CHL	CHL	52.44	NUC	8.126	CYT	6.658	33.73
Glyur000033s00008657	1.A.33.1.1	gnl|TC-DB|P22953	94	7e-36	HEAT SHOCK COGNATE 70 KDA PROTEIN 1 (HSC70.1) - Arabidopsis thaliana (Mouse-ear cress).	CHL	CHL	25.24	NUC	23.56	CYT	23.52	47.97
Glyur000034s00002899	2.A.17.3.16	gnl|TC-DB|Q8H157	37	5e-79	Nitrate transporter 1.2 OS=Arabidopsis thaliana GN=NRT1.2 PE=1 SV=1	PLA	PLA	20.66	CHL	11.22	MIT	9.267	28.87
Glyur000034s00002917	8.A.32.1.4	gnl|TC-DB|P20142	43	5e-52	Gastricsin OS=Homo sapiens OX=9606 GN=PGC PE=1 SV=1	VAC	VAC	37.6	PLA	7.789	CYT	7.77	31.86
Glyur000034s00002925	1.I.2.1.1	gnl|TC-DB|F4I0Z2	80	1e-37	Carbohydrate-binding X8 domain-containing protein OS=Arabidopsis thaliana GN=At1g09460 PE=4 SV=1	CHL	CHL	20.08	NUC	13.58	PLA	10.11	31.47
Glyur000034s00002928	1.A.87.2.6	gnl|TC-DB|O22476	41	7e-57	Protein BRASSINOSTEROID INSENSITIVE 1 OS=Arabidopsis thaliana OX=3702 GN=BRI1 PE=1 SV=1	PLA	PLA	59.09	MIT	10.07	NUC	4.603	35.25
Glyur000034s00002931	1.I.1.1.3	gnl|TC-DB|P06493	33	1e-37	Cyclin-dependent kinase 1 OS=Homo sapiens GN=CDK1 PE=1 SV=3	NUC	NUC	20.23	CYT	13.46	PLA	10.51	31.41
Glyur000034s00002940	2.A.7.4.1	gnl|TC-DB|O24091	38	4e-57	MTN21 GENE - Medicago truncatula (Barrel medic).	GOL	GOL	73.85	END	22.65	CYT	1.002	47.09
Glyur000034s00002988	1.I.1.1.3	gnl|TC-DB|O60684	56	1e-154	Importin subunit alpha-7 OS=Homo sapiens GN=KPNA6 PE=1 SV=1	CYT	CYT	67.02	NUC	4.322	PLA	3.968	26.61
Glyur000035s00004957	1.A.87.2.6	gnl|TC-DB|O22476	33	2e-44	Protein BRASSINOSTEROID INSENSITIVE 1 OS=Arabidopsis thaliana OX=3702 GN=BRI1 PE=1 SV=1	PLA	PLA	32.52	CHL	9.431	MIT	8.945	32.27
Glyur000035s00004960	1.A.87.2.6	gnl|TC-DB|O22476	36	4e-47	Protein BRASSINOSTEROID INSENSITIVE 1 OS=Arabidopsis thaliana OX=3702 GN=BRI1 PE=1 SV=1	PLA	PLA	30.97	MIT	12.33	NUC	10.06	35.23
Glyur000035s00004988	8.A.23.1.7	gnl|TC-DB|P11362	30	6e-32	Fibroblast growth factor receptor 1 OS=Homo sapiens GN=FGFR1 PE=1 SV=3	PLA	PLA	21.72	MIT	15.54	CYT	10.72	34.96
Glyur000035s00004992	2.A.105.1.4	gnl|TC-DB|Q8L7H8	82	4e-48	Putative light induced protein OS=Arabidopsis thaliana GN=At4g14695 PE=2 SV=1	CYT	CYT	19.81	NUC	15.88	CHL	14.83	34.28
Glyur000035s00005006	3.A.31.1.1	gnl|TC-DB|P39940	34	9e-37	E3 ubiquitin-protein ligase RSP5 OS=Saccharomyces cerevisiae (strain ATCC 204508 / S288c) OX=559292 GN=RSP5 PE=1 SV=1	CYT	CYT	17.54	PLA	11.62	NUC	9.396	27.43
Glyur000035s00005009	2.A.47.1.6	gnl|TC-DB|Q8LG88	56	9e-90	2.A.47.1.6 Tonoplast dicarboxylate transporter	VAC	VAC	26.28	PLA	11.18	CHL	10.27	31.81
Glyur000035s00005013	5.B.2.2.2	gnl|TC-DB|Q0WRW8	28	2e-25	Cytochrome b561/ferric reductase transmembrane with DOMON related domain OS=Arabidopsis thaliana GN=At3g07575 PE=2 SV=1	NUC	NUC	14.08	MIT	11.6	CYT	11.39	25.05
Glyur000035s00005015	1.A.87.4.2	gnl|TC-DB|K4BVX1	40	8e-45	Uncharacterized protein OS=Solanum lycopersicum GN=Solyc04g082440.2 PE=4 SV=1	NUC	NUC	20.66	CYT	16.17	CHL	12.32	35.18
Glyur000035s00005022	3.D.1.6.3	gnl|TC-DB|Q84W12	84	2e-45	At4g16450 - Arabidopsis thaliana (Mouse-ear cress).	NUC	NUC	19.73	CHL	15.36	CYT	11.89	33.56
Glyur000035s00005026	9.B.56.1.4	gnl|TC-DB|M4D8A9	54	2e-54	CASP-like protein OS=Brassica rapa subsp. pekinensis GN=Bra012719 PE=3 SV=1	CHL	CHL	25.84	NUC	14.56	END	11.58	35.84
Glyur000036s00004612	2.A.123.1.26	gnl|TC-DB|Q9FGQ2	55	1e-73	Bidirectional sugar transporter SWEET13 OS=Arabidopsis thaliana GN=SWEET13 PE=1 SV=1	PLA	PLA	49.94	CHL	9.632	MIT	6.953	35.56
Glyur000036s00004615	2.A.123.1.6	gnl|TC-DB|Q6YZF3	60	5e-40	Bidirectional sugar transporter SWEET11 OS=Oryza sativa subsp. japonica GN=SWEET11 PE=1 SV=1	PLA	PLA	37.7	EXC	11.57	CYT	11.4	36.39
Glyur000036s00004632	2.A.18.3.2	gnl|TC-DB|Q9XE48	27	3e-28	Proline transporter 1 - Lycopersicon esculentum (Tomato).	PLA	PLA	15.72	CHL	11.8	MIT	11.44	26.44
Glyur000036s00004656	1.R.1.1.1	gnl|TC-DB|P50570	37	8e-83	Dynamin-2 OS=Homo sapiens OX=9606 GN=DNM2 PE=1 SV=2	CSK/CYT	CSK	51.64	CYT	30.26	CHL	4.133	64.39
Glyur000036s00004662	8.A.82.2.1	gnl|TC-DB|Q9FUQ7	52	6e-53	Calcineurin B-like protein 8 OS=Arabidopsis thaliana GN=CBL8 PE=1 SV=1	CHL	CHL	27.7	NUC	17.29	CYT	16.62	40.3
Glyur000036s00004665	9.B.307.1.1	gnl|TC-DB|O67077	34	3e-64	ATP-dependent zinc metalloprotease FtsH OS=Aquifex aeolicus (strain VF5) OX=224324 GN=ftsH PE=1 SV=1	CHL	CHL	18.32	MIT	12.45	PLA	11.29	28.96
Glyur000036s00004691	1.I.1.1.3	gnl|TC-DB|Q14974	38	1e-163	Importin subunit beta-1 OS=Homo sapiens GN=KPNB1 PE=1 SV=2	NUC	NUC	11.46	CYT	10.42	CHL	9.856	21.65
Glyur000037s00002591	2.A.7.4.1	gnl|TC-DB|O24091	30	1e-38	MTN21 GENE - Medicago truncatula (Barrel medic).	NUC	NUC	11.4	PLA	10.87	VAC	10.78	22.15
Glyur000037s00002613	2.A.69.2.7	gnl|TC-DB|V4S612	28	3e-45	Uncharacterized protein OS=Citrus clementina OX=85681 GN=CICLE_v10011730mg PE=4 SV=1	CYT	CYT	14.81	MIT	12.88	NUC	11.51	27.16
Glyur000037s00002618	2.A.6.6.10	gnl|TC-DB|K1QI94	54	1e-120	3-hydroxy-3-methylglutaryl-coenzyme A reductase OS=Crassostrea gigas PE=3 SV=1	END	END	81.06	CHL	2.704	PLA	2.416	18.13
Glyur000037s00002622	1.A.25.3.1	gnl|TC-DB|Q7L1W4	29	1e-24	Leucine-rich repeat-containing protein 8D OS=Homo sapiens GN=LRRC8D PE=1 SV=1	PLA	PLA	21.38	NUC	12.28	CYT	11.79	30.59
Glyur000037s00002624	2.A.29.4.6	gnl|TC-DB|Q9FMU6	47	9e-78	AT5g14040/MUA22_4 OS=Arabidopsis thaliana GN=PHT3;1 PE=2 SV=1	CHL	CHL	16.16	CYT	14.81	PLA	13.42	30.55
Glyur000037s00002625	2.A.1.1.84	gnl|TC-DB|Q8LPQ8	46	1e-175	Monosaccharide-sensing protein 2 OS=Arabidopsis thaliana GN=MSSP2 PE=2 SV=2	PLA	PLA	13.92	NUC	10.12	MIT	9.793	23.13
Glyur000037s00002628	9.B.197.1.1	gnl|TC-DB|P93766	47	1e-115	Protein MLO OS=Hordeum vulgare GN=MLO PE=1 SV=1	PLA	PLA	16.05	NUC	13.7	CYT	11.3	29.06
Glyur000037s00002632	2.A.69.2.7	gnl|TC-DB|V4S612	30	7e-39	Uncharacterized protein OS=Citrus clementina OX=85681 GN=CICLE_v10011730mg PE=4 SV=1	PLA	PLA	12.06	CHL	11.52	GOL	10.9	23.45
Glyur000037s00002641	2.A.18.7.3	gnl|TC-DB|Q10074	25	1e-23	Vacuolar amino acid transporter 3 OS=Schizosaccharomyces pombe (strain 972 / ATCC 24843) GN=avt3 PE=1 SV=1	PLA	PLA	16.79	CHL	13.71	EXC	9.383	29.56
Glyur000037s00002662	1.A.87.2.6	gnl|TC-DB|O22476	40	1e-52	Protein BRASSINOSTEROID INSENSITIVE 1 OS=Arabidopsis thaliana OX=3702 GN=BRI1 PE=1 SV=1	PLA	PLA	56.02	MIT	7.671	NUC	6.3	32.9
Glyur000037s00002667	8.A.52.1.2	gnl|TC-DB|H9IWC0	38	1e-47	Uncharacterized protein OS=Bombyx mori PE=4 SV=1	MIT	MIT	13.5	CYT	12.1	NUC	10.97	25.24
Glyur000037s00002679	2.A.66.1.54	gnl|TC-DB|Q84K71	44	2e-73	Protein DETOXIFICATION 44, chloroplastic OS=Arabidopsis thaliana OX=3702 GN=DTX44 PE=2 SV=1	PLA	PLA	16.51	CHL	12.24	CYT	9.419	27.52
Glyur000038s00004441	1.A.87.2.2	gnl|TC-DB|Q2QQC1	35	1e-47	Protein kinase domain containing protein OS=Oryza sativa subsp. japonica GN=LOC_Os12g31560 PE=4 SV=1	PLA	PLA	32.46	CHL	12.08	NUC	9.055	35.47
Glyur000038s00004445	3.D.1.8.1	gnl|TC-DB|F4K2G0	63	2e-62	Peptidyl-prolyl cis-trans isomerase OS=Arabidopsis thaliana GN=CYP20-2 PE=3 SV=1	CYT/CHL	CYT	48.25	CHL	29.32	END	8.047	62.89
Glyur000038s00004449	3.A.1.205.18	gnl|TC-DB|Q94A18	55	7e-66	ABC transporter G family member 29 OS=Arabidopsis thaliana GN=ABCG29 PE=2 SV=2	PLA	PLA	36.73	CHL	9.223	NUC	7.866	33.31
Glyur000038s00004480	8.A.98.1.8	gnl|TC-DB|P48349	74	1e-62	14-3-3-like protein GF14 lambda OS=Arabidopsis thaliana GN=GRF6 PE=1 SV=1	NUC/CYT	NUC	42.87	CYT	38.69	PLA	11.6	78.16
Glyur000038s00004495	2.A.1.75.6	gnl|TC-DB|A8HMG5	35	5e-21	Predicted protein OS=Chlamydomonas reinhardtii GN=CHLREDRAFT_171950 PE=4 SV=1	CHL	CHL	14.97	PLA	12.19	CYT	10.67	26.41
Glyur000038s00004517	2.A.123.1.26	gnl|TC-DB|Q9FGQ2	52	4e-71	Bidirectional sugar transporter SWEET13 OS=Arabidopsis thaliana GN=SWEET13 PE=1 SV=1	PLA	PLA	40.92	NUC	10.06	MIT	8.333	35.25
Glyur000039s00004196	3.A.1.121.8	gnl|TC-DB|Q8NE71	46	1e-142	ATP-binding cassette sub-family F member 1 OS=Homo sapiens OX=9606 GN=ABCF1 PE=1 SV=2	CHL	CHL	18.2	NUC	13.04	PLA	12.35	29.63
Glyur000039s00004206	1.A.87.2.6	gnl|TC-DB|O22476	29	7e-37	Protein BRASSINOSTEROID INSENSITIVE 1 OS=Arabidopsis thaliana OX=3702 GN=BRI1 PE=1 SV=1	PLA	PLA	45.09	NUC	9.455	MIT	7.801	35.11
Glyur000039s00004217		gnl|TC-DB|XP_018510600.1	28	6e-32	|8.A.32.1.5 PREDICTED: protein ASPARTIC PROTEASE IN GUARD CELL 2-like isoform X1 [Brassica rapa]	CHL	CHL	13.8	NUC	12.8	CYT	10.46	26.34
Glyur000039s00004228	1.A.87.2.6	gnl|TC-DB|O22476	32	4e-30	Protein BRASSINOSTEROID INSENSITIVE 1 OS=Arabidopsis thaliana OX=3702 GN=BRI1 PE=1 SV=1	PLA	PLA	35.51	MIT	9.124	NUC	8.578	32.86
Glyur000039s00004234	8.A.47.2.5	gnl|TC-DB|XP_026692289.1	43	1e-50	uncharacterized protein LOC100175941 [Ciona intestinalis]	CHL	CHL	30.79	EXC	13.13	NUC	11.81	36.16
Glyur000039s00004254	2.A.53.1.8	gnl|TC-DB|A8J6J0	37	1e-122	Proton/sulfate transporter OS=Chlamydomonas reinhardtii GN=SULTR2 PE=2 SV=1	CHL	CHL	14.94	NUC	13.08	PLA	10.96	27.5
Glyur000040s00007331	3.A.18.1.1	gnl|TC-DB|O00422	56	1e-30	Histone deacetylase complex subunit SAP18 - Homo sapiens (Human).	NUC	NUC	23.86	PLA	20.8	CHL	13.12	43.3
Glyur000040s00007341	1.A.87.2.6	gnl|TC-DB|O22476	40	1e-31	Protein BRASSINOSTEROID INSENSITIVE 1 OS=Arabidopsis thaliana OX=3702 GN=BRI1 PE=1 SV=1	PLA	PLA	37.25	NUC	11.26	CHL	8.233	35.9
Glyur000040s00007344	9.A.57.1.1	gnl|TC-DB|Q9BSJ8	27	2e-32	Extended synaptotagmin-1 OS=Homo sapiens GN=ESYT1 PE=1 SV=1	CHL	CHL	17.52	PLA	13.13	NUC	12.4	29.31
Glyur000040s00007361	9.B.106.3.1	gnl|TC-DB|M5BEH1	34	1e-44	Salt overly sensitive 2 OS=Arabidopsis thaliana GN=sos2 PE=4 SV=1	NUC	NUC	37.79	CYT	23.85	CSK	19.5	53.05
Glyur000040s00007363	3.D.1.6.3	gnl|TC-DB|Q8LGE7	82	1e-48	NADH:ubiquinone oxidoreductase-like protein - Arabidopsis thaliana (Mouse-ear cress).	CHL	CHL	25.95	PLA	14.6	NUC	13.86	35.95
Glyur000040s00007367	3.D.1.8.1	gnl|TC-DB|F4K2G0	45	9e-25	Peptidyl-prolyl cis-trans isomerase OS=Arabidopsis thaliana GN=CYP20-2 PE=3 SV=1	CHL/CYT	CHL	35.65	CYT	33.5	MIT	6.919	67.66
Glyur000040s00007392	9.A.3.1.1	gnl|TC-DB|P51149	41	1e-30	Ras-related protein Rab-7a OS=Homo sapiens OX=9606 GN=RAB7A PE=1 SV=1	PLA	PLA	23.78	CHL	15.38	CYT	13.95	35.88
Glyur000040s00007399	1.A.87.2.6	gnl|TC-DB|O22476	35	6e-24	Protein BRASSINOSTEROID INSENSITIVE 1 OS=Arabidopsis thaliana OX=3702 GN=BRI1 PE=1 SV=1	PLA	PLA	37.25	CHL	14.43	MIT	8.667	39.88
Glyur000041s00007076	9.B.56.1.6	gnl|TC-DB|I1KGK4	82	4e-91	CASP-like protein OS=Glycine max PE=3 SV=1	CHL	CHL	19.8	NUC	14.37	MIT	13.4	32.32
Glyur000041s00007106	3.A.1.205.17	gnl|TC-DB|H6WS94	64	7e-45	ABCG/PDR subfamily ABC protein OS=Petunia hybrida GN=PDR1 PE=2 SV=1	PLA	PLA	56.83	CHL	11.65	MIT	7.904	37.54
Glyur000041s00007112	3.A.1.205.25	gnl|TC-DB|BAR94041	71	1e-52	PDR-type ACB transporter [Nicotiana benthamiana]	PLA	PLA	61.64	CYT	9.462	MIT	8.073	34
Glyur000041s00007113	3.A.1.205.10	gnl|TC-DB|Q9M9E1	77	3e-46	Pleiotropic drug resistance protein 12 - Arabidopsis thaliana (Mouse-ear cress).	PLA	PLA	67.89	CHL	6.555	VAC	4.99	28.79
Glyur000041s00007121	1.I.1.1.3	gnl|TC-DB|P14635	64	8e-44	G2/mitotic-specific cyclin-B1 OS=Homo sapiens GN=CCNB1 PE=1 SV=1	NUC	NUC	38.45	CYT	9.997	MIT	6.945	34.66
Glyur000041s00007137	9.B.307.1.1	gnl|TC-DB|O67077	43	1e-121	ATP-dependent zinc metalloprotease FtsH OS=Aquifex aeolicus (strain VF5) OX=224324 GN=ftsH PE=1 SV=1	CHL	CHL	67.33	MIT	9.861	PLA	4.159	32.83
Glyur000042s00005039	1.B.8.1.5	gnl|TC-DB|P42054	49	1e-74	OUTER PLASTIDIAL MEMBRANE PROTEIN PORIN (VOLTAGE-DEPENDENT ANION- SELECTIVE CHANNEL PROTEIN) (VDAC) - Pisum sativum (Garden pea).	MIT	MIT	33.91	PLA	12.86	CHL	9.512	36.93
Glyur000042s00005040	3.A.3.2.12	gnl|TC-DB|O81108	67	1e-50	Calcium-transporting ATPase 2, plasma membrane-type - Arabidopsis thaliana (Mouse-ear cress).	END/PLA	END	33.93	PLA	33.78	CHL	7.935	67.61
Glyur000042s00005048	1.I.2.1.1	gnl|TC-DB|Q1G3P4	53	5e-24	Carbohydrate-binding X8 domain-containing protein OS=Arabidopsis thaliana GN=At2g30933 PE=2 SV=1	NUC	NUC	16.14	PLA	13.67	MIT	11.33	29.07
Glyur000042s00005067	9.A.61.3.1	gnl|TC-DB|M4E3U6	62	3e-96	Peroxidase OS=Brassica rapa subsp. pekinensis GN=Bra023449 PE=3 SV=1	CYT	CYT	12.47	NUC	11.97	PLA	11.72	24.33
Glyur000042s00005090		gnl|TC-DB|XP_018510600.1	59	1e-116	|8.A.32.1.5 PREDICTED: protein ASPARTIC PROTEASE IN GUARD CELL 2-like isoform X1 [Brassica rapa]	PLA	PLA	22.27	CHL	17.37	CYT	17.02	37.69
Glyur000042s00005115	8.A.102.1.7	gnl|TC-DB|O64837	32	4e-29	Reticulon-like protein B13 OS=Arabidopsis thaliana OX=3702 GN=RTNLB13 PE=2 SV=1	NUC	NUC	18.7	MIT	16.95	PLA	16.02	35.02
Glyur000042s00005117	8.A.104.1.3	gnl|TC-DB|XP_020500033.1	40	3e-49	serine/threonine-protein kinase SIK3 isoform X2 [Labrus bergylta]	NUC	NUC	49.01	CYT	8.242	CHL	5.47	33.91
Glyur000043s00003760	3.A.1.205.24	gnl|TC-DB|I6XGC6	67	1e-125	Pleiotropic drug resistance transporter 5 OS=Nicotiana plumbaginifolia GN=PDR5 PE=2 SV=1	PLA	PLA	53.83	CHL	7.096	NUC	5.217	32.45
Glyur000043s00003768	9.B.307.1.1	gnl|TC-DB|O67077	38	1e-79	ATP-dependent zinc metalloprotease FtsH OS=Aquifex aeolicus (strain VF5) OX=224324 GN=ftsH PE=1 SV=1	CHL	CHL	20.91	MIT	15.27	NUC	8.799	34.13
Glyur000043s00003770	9.A.43.1.3	gnl|TC-DB|K4CL21	27	2e-22	Uncharacterized protein OS=Solanum lycopersicum PE=4 SV=1	CHL	CHL	13.12	NUC	12.01	MIT	10.5	24.85
Glyur000043s00003779	1.A.8.10.10	gnl|TC-DB|Q41951	86	4e-25	Aquaporin TIP2-1 OS=Arabidopsis thaliana GN=TIP2-1 PE=1 SV=2	CYT	CYT	18.69	NUC	18.58	CHL	15.94	37.23
Glyur000043s00003780	1.A.8.10.10	gnl|TC-DB|Q41951	73	3e-99	Aquaporin TIP2-1 OS=Arabidopsis thaliana GN=TIP2-1 PE=1 SV=2	VAC	VAC	76.97	PLA	8.868	CHL	3.453	27.38
Glyur000043s00003781	3.D.1.8.1	gnl|TC-DB|Q9LU21	54	9e-50	At3g16240 OS=Arabidopsis thaliana GN=NDF4 PE=2 SV=1	CHL	CHL	24.11	PLA	23.57	MIT	11.34	47.42
Glyur000043s00003783	8.A.27.1.4	gnl|TC-DB|Q9LTW0	54	3e-96	Gb|AAD25612.1 - Arabidopsis thaliana (Mouse-ear cress).	CHL	CHL	21.76	NUC	13.29	MIT	9.627	32.09
Glyur000043s00003793	2.A.17.3.13	gnl|TC-DB|Q9M817	47	1e-147	Probable peptide transporter At1g52190 OS=Arabidopsis thaliana GN=At1g52190 PE=1 SV=1	PLA	PLA	15.05	MIT	12.08	NUC	11.08	26.32
Glyur000043s00003795	2.A.17.3.13	gnl|TC-DB|Q9M817	52	1e-169	Probable peptide transporter At1g52190 OS=Arabidopsis thaliana GN=At1g52190 PE=1 SV=1	PLA	PLA	15.58	CHL	11.97	NUC	9.677	26.55
Glyur000043s00003797	1.A.87.3.5	gnl|TC-DB|Q9M9A5	46	6e-31	Protein PLANT CADMIUM RESISTANCE 6 OS=Arabidopsis thaliana GN=PCR6 PE=2 SV=1	PLA	PLA	48.28	CYT	11.65	NUC	9.457	37.98
Glyur000043s00003805	5.B.4.1.1	gnl|TC-DB|Q9SUI6	69	1e-44	Photosystem I reaction center subunit VI-2, chloroplast - Arabidopsis thaliana (Mouse-ear cress).	CHL	CHL	64.51	MIT	8.324	CYT	7.245	31.91
Glyur000043s00003813	9.A.3.1.1	gnl|TC-DB|P51149	66	4e-66	Ras-related protein Rab-7a OS=Homo sapiens OX=9606 GN=RAB7A PE=1 SV=1	NUC	NUC	17.64	PLA	15.74	CYT	14.94	32.75
Glyur000043s00003816	1.P.1.1.1	gnl|TC-DB|P33176	32	1e-37	Kinesin-1 heavy chain OS=Homo sapiens OX=9606 GN=KIF5B PE=1 SV=1	NUC	NUC	13.78	CYT	11.89	CSK	10.08	25.19
Glyur000043s00003817	2.A.29.8.13	gnl|TC-DB|Q9CA93	47	2e-62	Mitochondrial arginine transporter BAC2 OS=Arabidopsis thaliana GN=BAC2 PE=1 SV=1	CHL	CHL	17.53	NUC	13.9	CYT	12.55	30.29
Glyur000043s00003823	9.B.23.3.2	gnl|TC-DB|M5VQY3	44	4e-37	Uncharacterized protein OS=Prunus persica GN=PRUPE_ppa011027mg PE=4 SV=1	CHL	CHL	18.53	CYT	15.17	MIT	15	32.57
Glyur000043s00003827	1.A.33.1.3	gnl|TC-DB|P08107	36	1e-67	Heat shock 70 kDa protein 1 (HSP70.1) (HSP70-1/HSP70-2) - Homo sapiens (Human).	NUC	NUC	14.27	CYT	10.29	CHL	10.09	23.58
Glyur000043s00003834	2.A.53.1.6	gnl|TC-DB|Q9MAX3	51	1e-178	Sulfate transporter 1.2 - Arabidopsis thaliana (Mouse-ear cress).	CHL	CHL	15.1	NUC	14.55	PLA	11.29	29.49
Glyur000043s00003839	3.A.31.1.1	gnl|TC-DB|P41811	52	1e-94	Coatomer subunit beta' OS=Saccharomyces cerevisiae (strain ATCC 204508 / S288c) OX=559292 GN=SEC27 PE=1 SV=1	NUC	NUC	13.27	PLA	10.52	EXC	9.36	23.14
Glyur000043s00003851	1.A.87.2.1	gnl|TC-DB|K7UE65	43	8e-72	Uncharacterized protein OS=Zea mays GN=ZEAMMB73_507020 PE=3 SV=1	PLA	PLA	42.79	MIT	12.16	NUC	7.103	38.12
Glyur000044s00005130	8.A.103.1.6	gnl|TC-DB|Q9SKT3	56	3e-84	Secretory carrier-associated membrane protein 1 OS=Arabidopsis thaliana OX=3702 GN=SCAMP1 PE=2 SV=1	CHL	CHL	19.7	NUC	14.99	CYT	12.05	33.06
Glyur000044s00005134	5.B.14.1.1	gnl|TC-DB|Q8Y435	25	3e-25	Lmo2638 protein OS=Listeria monocytogenes serovar 1/2a (strain ATCC BAA-679 / EGD-e) OX=169963 GN=lmo2638 PE=4 SV=1	CHL	CHL	20.16	MIT	10.75	NUC	10.23	28
Glyur000044s00005187	1.A.87.2.1	gnl|TC-DB|K7UE65	36	2e-42	Uncharacterized protein OS=Zea mays GN=ZEAMMB73_507020 PE=3 SV=1	PLA	PLA	31.08	MIT	14.85	NUC	7.823	38.48
Glyur000044s00005204	1.A.87.2.6	gnl|TC-DB|O22476	34	4e-42	Protein BRASSINOSTEROID INSENSITIVE 1 OS=Arabidopsis thaliana OX=3702 GN=BRI1 PE=1 SV=1	PLA	PLA	40.07	MIT	14.93	CHL	9.065	41.17
Glyur000044s00005214	2.A.102.5.1	gnl|TC-DB|Q5ZAL4	37	3e-66	Membrane protein-like (Putative uncharacterized protein) (Os01g0786700 protein) OS=Oryza sativa subsp. japonica GN=B1070A12.47 PE=4 SV=1	NUC	NUC	13.02	MIT	11.23	CHL	10.52	23.82
Glyur000045s00009952	3.D.1.8.1	gnl|TC-DB|Q9SGH4	51	1e-58	AT3g01440/T13O15_8 OS=Arabidopsis thaliana GN=T13O15.8 PE=2 SV=1	CHL	CHL	16.61	MIT	16.3	PLA	13.38	32.8
Glyur000045s00009953	1.P.1.1.1	gnl|TC-DB|P33176	36	9e-50	Kinesin-1 heavy chain OS=Homo sapiens OX=9606 GN=KIF5B PE=1 SV=1	NUC	NUC	14.68	CHL	12.07	CYT	11.05	26.05
Glyur000045s00009964	1.A.87.2.3	gnl|TC-DB|Q9LSR8	37	7e-47	L-type lectin-domain containing receptor kinase I.9 OS=Arabidopsis thaliana GN=LECRK19 PE=1 SV=2	PLA	PLA	38.43	MIT	14.85	CHL	9.018	40.72
Glyur000045s00009984	1.A.87.2.1	gnl|TC-DB|K7UE65	48	3e-65	Uncharacterized protein OS=Zea mays GN=ZEAMMB73_507020 PE=3 SV=1	PLA	PLA	36.96	MIT	12.56	NUC	7.639	37.43
Glyur000046s00004803	2.A.17.3.4	gnl|TC-DB|Q9FNL7	72	1e-121	Peptide transporter PTR3-A - Arabidopsis thaliana (Mouse-ear cress).	PLA	PLA	23.06	CHL	11.82	VAC	10.8	30.96
Glyur000046s00004811	2.A.94.1.1	gnl|TC-DB|Q8S403	48	1e-37	Putative phosphate transporter 1 - Arabidopsis thaliana (Mouse-ear cress).	NUC	NUC	13.3	CYT	10.67	VAC	10.51	23.33
Glyur000046s00004815	1.P.1.1.1	gnl|TC-DB|P33176	26	3e-25	Kinesin-1 heavy chain OS=Homo sapiens OX=9606 GN=KIF5B PE=1 SV=1	NUC	NUC	14.82	CHL	11.3	PLA	11.15	25.2
Glyur000046s00004836	1.A.87.2.6	gnl|TC-DB|O22476	37	1e-42	Protein BRASSINOSTEROID INSENSITIVE 1 OS=Arabidopsis thaliana OX=3702 GN=BRI1 PE=1 SV=1	PLA	PLA	26.21	CHL	10.39	NUC	9.44	30.81
Glyur000046s00004837	9.A.61.2.1	gnl|TC-DB|Q9FT96	68	1e-107	Katanin p80 WD40 repeat-containing subunit B1 homologue OS=Arabidopsis thaliana GN=F8L15_120 PE=3 SV=1	PLA	PLA	16.72	CYT	15.29	NUC	14.84	31.55
Glyur000046s00004843	8.A.103.1.6	gnl|TC-DB|Q9SKT3	65	4e-90	Secretory carrier-associated membrane protein 1 OS=Arabidopsis thaliana OX=3702 GN=SCAMP1 PE=2 SV=1	PLA	PLA	17.6	CHL	15.37	CYT	12.23	32.24
Glyur000046s00004854	2.A.82.1.3	gnl|TC-DB|Q9Y519	28	7e-25	Transmembrane protein 184B OS=Homo sapiens GN=TMEM184B PE=1 SV=2	NUC	NUC	16.49	PLA	12.73	CYT	9.592	28.12
Glyur000046s00004861	8.A.91.1.1	gnl|TC-DB|Q42374	46	3e-68	Syntaxin-related protein KNOLLE OS=Arabidopsis thaliana GN=KN PE=1 SV=1	CHL	CHL	22.79	PLA	19.87	CYT	9.211	41.42
Glyur000047s00003986	1.A.14.1.1	gnl|TC-DB|P55061	31	3e-30	BAX INHIBITOR-1 (BI-1) (TESTIS ENHANCED GENE TRANSCRIPT) - Homo sapiens (Human).	CHL	CHL	18.33	NUC	14.63	CYT	14.17	31.74
Glyur000047s00003997	9.B.106.3.1	gnl|TC-DB|M5BEH1	39	6e-48	Salt overly sensitive 2 OS=Arabidopsis thaliana GN=sos2 PE=4 SV=1	NUC	NUC	42.67	CYT	10.52	CHL	8.139	36.09
Glyur000047s00004004	1.A.87.2.3	gnl|TC-DB|Q9LSR8	37	8e-51	L-type lectin-domain containing receptor kinase I.9 OS=Arabidopsis thaliana GN=LECRK19 PE=1 SV=2	PLA	PLA	40.91	CHL	9.927	NUC	9.701	35.09
Glyur000047s00004019	9.A.3.1.1	gnl|TC-DB|P51149	40	1e-28	Ras-related protein Rab-7a OS=Homo sapiens OX=9606 GN=RAB7A PE=1 SV=1	PLA	PLA	15.43	CYT	13.5	NUC	13.09	28.38
Glyur000048s00002189	2.A.123.1.9	gnl|TC-DB|Q8L9J7	79	1e-70	Bidirectional sugar transporter SWEET1 OS=Arabidopsis thaliana GN=SWEET1 PE=1 SV=1	PLA	PLA	53.72	CHL	12.64	CYT	7.666	39.1
Glyur000048s00002193	2.A.108.1.1	gnl|TC-DB|P38993	28	1e-47	IRON TRANSPORT MULTICOPPER OXIDASE FET3 PRECURSOR (EC 1.-.-.-) - Saccharomyces cerevisiae (Baker's yeast).	PLA	PLA	12.38	NUC	11.5	CYT	10.31	23.68
Glyur000048s00002196	3.D.1.8.1	gnl|TC-DB|F4JW56	81	1e-42	Putative FKBP-type peptidyl-prolyl cis-trans isomerase 4 OS=Arabidopsis thaliana GN=FKBP16-2 PE=3 SV=1	NUC	NUC	12.85	CHL	12.35	CYT	11.2	25.07
Glyur000048s00002236	3.A.1.211.25	gnl|TC-DB|ANC59923.1	29	3e-58	OptrA [Enterococcus faecalis]	CHL	CHL	16.9	NUC	11.72	CYT	11.53	27.13
Glyur000048s00002243	9.A.3.1.1	gnl|TC-DB|P51149	63	3e-66	Ras-related protein Rab-7a OS=Homo sapiens OX=9606 GN=RAB7A PE=1 SV=1	PLA	PLA	19.83	CHL	17.38	CYT	16.79	36.3
Glyur000048s00002251	2.A.29.18.2	gnl|TC-DB|Q94AG6	80	9e-33	Putative mitochondrial carrier protein - Arabidopsis thaliana (Mouse-ear cress).	CYT	CYT	21.59	CHL	15.09	PLA	13.61	34.3
Glyur000048s00002257	2.A.7.9.13	gnl|TC-DB|Q9LPU2	53	6e-81	At1g21070 OS=Arabidopsis thaliana GN=T22I11.10 PE=2 SV=1	CHL	CHL	12.73	NUC	11.45	MIT	10.52	23.87
Glyur000048s00002264	1.I.1.1.3	gnl|TC-DB|P06493	40	5e-51	Cyclin-dependent kinase 1 OS=Homo sapiens GN=CDK1 PE=1 SV=3	NUC	NUC	19.97	PLA	16.58	CYT	13.19	35.32
Glyur000048s00002278	4.D.3.1.4	gnl|TC-DB|Q94JQ6	71	9e-31	Cellulose synthase A catalytic subunit 6 [UDP-forming] OS=Arabidopsis thaliana GN=CESA6 PE=1 SV=2	NUC	NUC	11.48	PLA	9.876	MIT	9.621	21.01
Glyur000048s00002279	4.D.3.1.4	gnl|TC-DB|Q94JQ6	91	1e-71	Cellulose synthase A catalytic subunit 6 [UDP-forming] OS=Arabidopsis thaliana GN=CESA6 PE=1 SV=2	PLA	PLA	12.58	MIT	10.66	CYT	10.55	22.8
Glyur000049s00003107	2.A.7.9.17	gnl|TC-DB|Q9SKJ7	43	1e-75	Probable sugar phosphate/phosphate translocator At2g25520 OS=Arabidopsis thaliana GN=At2g25520 PE=1 SV=1	NUC	NUC	12.58	CYT	11.96	PLA	11.93	24.39
Glyur000049s00003108	1.A.87.2.6	gnl|TC-DB|O22476	41	7e-51	Protein BRASSINOSTEROID INSENSITIVE 1 OS=Arabidopsis thaliana OX=3702 GN=BRI1 PE=1 SV=1	PLA	PLA	63.12	MIT	7.545	CHL	6.102	31.39
Glyur000049s00003117	3.A.16.1.3	gnl|TC-DB|Q7KQK2	94	1e-32	Polyubiquitin OS=Plasmodium falciparum (isolate 3D7) GN=pUB PE=4 SV=1	MIT	MIT	12.36	CYT	11.02	PLA	10.89	23.06
Glyur000049s00003122	1.I.1.1.3	gnl|TC-DB|P06493	32	1e-36	Cyclin-dependent kinase 1 OS=Homo sapiens GN=CDK1 PE=1 SV=3	NUC	NUC	21.08	CYT	13.48	PLA	11.13	31.93
Glyur000049s00003131	3.A.30.1.1	gnl|TC-DB|P38116	58	6e-55	ADP-ribosylation factor-like protein 1 OS=Saccharomyces cerevisiae (strain ATCC 204508 / S288c) OX=559292 GN=ARL1 PE=1 SV=4	GOL	GOL	74.42	END	22.32	CYT	0.9164	46.34
Glyur000049s00003138	4.C.1.1.14	gnl|TC-DB|Q9XIA9	47	1e-50	Long chain acyl-CoA synthetase 2 OS=Arabidopsis thaliana GN=LACS2 PE=2 SV=1	END	END	45.97	CHL	8.352	PLA	7.703	33.89
Glyur000049s00003152	1.I.1.1.3	gnl|TC-DB|O00571	40	2e-76	ATP-dependent RNA helicase DDX3X OS=Homo sapiens GN=DDX3X PE=1 SV=3	NUC	NUC	21.82	CHL	14.56	CYT	10.11	33.74
Glyur000049s00003154	1.A.87.2.6	gnl|TC-DB|O22476	45	2e-20	Protein BRASSINOSTEROID INSENSITIVE 1 OS=Arabidopsis thaliana OX=3702 GN=BRI1 PE=1 SV=1	PLA	PLA	40.04	NUC	9.341	MIT	9.289	34.22
Glyur000049s00003156	3.A.26.1.1	gnl|TC-DB|O97252	48	4e-41	ATP-dependent Clp protease proteolytic subunit OS=Plasmodium falciparum (isolate 3D7) GN=PF3D7_0307400 PE=1 SV=1	CHL	CHL	66.56	NUC	6.684	PLA	5.03	29.39
Glyur000050s00005687	3.A.1.201.8	gnl|TC-DB|Q0WML0	76	7e-24	Antigen peptide transporter-like 2 - Arabidopsis thaliana (Mouse-ear cress).	NUC	NUC	19.73	MIT	16.66	CHL	15.9	35.27
Glyur000050s00005705	1.A.54.1.1	gnl|TC-DB|P49768	30	2e-42	Presenilin-1 - Homo sapiens (Human).	NUC	NUC	26.97	CHL	18.35	MIT	16.48	41.41
Glyur000050s00005710	1.I.2.1.1	gnl|TC-DB|Q9FZ86	71	3e-35	At1g18650 OS=Arabidopsis thaliana GN=F25I16.1 PE=2 SV=1	NUC	NUC	18.88	PLA	18.59	CHL	13.93	37.37
Glyur000050s00005711	3.A.23.5.1	gnl|TC-DB|Q74G19	34	7e-32	Type VI secretion system ATPase TssH, putative chaperone OS=Geobacter sulfurreducens (strain ATCC 51573 / DSM 12127 / PCA) GN=tssH PE=4 SV=1	CHL	CHL	22.1	NUC	10.61	CYT	9.605	28.95
Glyur000050s00005713	3.A.9.1.2	gnl|TC-DB|Q9FI56	39	1e-122	Chaperone protein ClpC1, chloroplastic OS=Arabidopsis thaliana GN=CLPC1 PE=1 SV=1	CHL	CHL	24.19	NUC	10.57	CYT	9.789	30.02
Glyur000050s00005734	1.A.87.2.6	gnl|TC-DB|O22476	32	1e-129	Protein BRASSINOSTEROID INSENSITIVE 1 OS=Arabidopsis thaliana OX=3702 GN=BRI1 PE=1 SV=1	PLA	PLA	34.2	MIT	21.21	CHL	7.693	48.21
Glyur000050s00005738	1.I.1.1.3	gnl|TC-DB|Q9GZV4	62	4e-46	Eukaryotic translation initiation factor 5A-2 OS=Homo sapiens GN=EIF5A2 PE=1 SV=3	CHL	CHL	27.67	NUC	22.7	CYT	11.17	47.87
Glyur000050s00005740	1.I.1.1.3	gnl|TC-DB|P06493	37	6e-48	Cyclin-dependent kinase 1 OS=Homo sapiens GN=CDK1 PE=1 SV=3	NUC	NUC	16.46	PLA	15.24	CYT	12.32	31.31
Glyur000051s00003427	3.A.16.1.4	gnl|TC-DB|Q86TM6	45	2e-78	E3 ubiquitin-protein ligase synoviolin OS=Homo sapiens OX=9606 GN=SYVN1 PE=1 SV=2	CHL	CHL	18.03	NUC	14.39	MIT	11.18	31.24
Glyur000051s00003438	3.A.30.1.1	gnl|TC-DB|P38116	48	8e-48	ADP-ribosylation factor-like protein 1 OS=Saccharomyces cerevisiae (strain ATCC 204508 / S288c) OX=559292 GN=ARL1 PE=1 SV=4	GOL	GOL	58.63	END	18.18	NUC	5.717	45.74
Glyur000051s00003440	3.A.23.6.1	gnl|TC-DB|B3ERW2	37	1e-21	Uncharacterized protein OS=Amoebophilus asiaticus (strain 5a2) GN=Aasi_0563 PE=4 SV=1	CHL	CHL	16.09	MIT	11.94	NUC	11.64	26.86
Glyur000051s00003442	1.I.1.1.3	gnl|TC-DB|O00571	40	3e-77	ATP-dependent RNA helicase DDX3X OS=Homo sapiens GN=DDX3X PE=1 SV=3	NUC	NUC	19.47	CHL	12.1	CYT	9.953	29.25
Glyur000051s00003454	1.A.87.3.1	gnl|TC-DB|K4ASB4	42	1e-24	Uncharacterized protein OS=Solanum lycopersicum GN=Solyc01g005470.2 PE=4 SV=1	CHL	CHL	24	NUC	10.85	MIT	10.71	30.27
Glyur000052s00005747	1.A.87.2.6	gnl|TC-DB|O22476	39	8e-46	Protein BRASSINOSTEROID INSENSITIVE 1 OS=Arabidopsis thaliana OX=3702 GN=BRI1 PE=1 SV=1	PLA	PLA	46.69	MIT	10.84	NUC	8.073	36.9
Glyur000052s00005749	3.A.23.6.1	gnl|TC-DB|B3ERW2	36	1e-20	Uncharacterized protein OS=Amoebophilus asiaticus (strain 5a2) GN=Aasi_0563 PE=4 SV=1	CHL	CHL	16.93	NUC	16.15	CYT	12.44	32.82
Glyur000052s00005770	9.A.15.3.1	gnl|TC-DB|Q8S924	91	7e-44	Ubiquitin-like protein ATG12A OS=Arabidopsis thaliana GN=ATG12A PE=1 SV=1	NUC	NUC	16.41	CYT	16.29	PLA	13.23	32.66
Glyur000052s00005784	3.A.31.1.1	gnl|TC-DB|P36108	41	7e-41	DOA4-independent degradation protein 4 OS=Saccharomyces cerevisiae (strain ATCC 204508 / S288c) OX=559292 GN=DID4 PE=1 SV=2	NUC	NUC	29.52	CYT	14.96	CSK	11.68	38
Glyur000052s00005802	2.A.29.14.9	gnl|TC-DB|A4S2S1	34	3e-49	MC family transporter OS=Ostreococcus lucimarinus (strain CCE9901) GN=OSTLU_88251 PE=3 SV=1	CHL	CHL	18.21	MIT	12.56	CYT	11.46	29.03
Glyur000053s00006486	2.A.18.2.2	gnl|TC-DB|Q9FKS8	57	8e-39	2.A.18.2.2 Lysine histidine transporter 1	PLA	PLA	27.96	CHL	20.13	CYT	10.8	44.32
Glyur000053s00006490	2.A.29.6.2	gnl|TC-DB|O04200	71	1e-121	Peroxisomal nicotinamide adenine dinucleotide carrier OS=Arabidopsis thaliana GN=PXN PE=1 SV=1	CHL	CHL	18.72	NUC	14.05	PLA	9.865	31.24
Glyur000054s00005310	1.I.2.1.1	gnl|TC-DB|Q8GXV7	40	3e-51	Cysteine-rich repeat secretory protein 56 OS=Arabidopsis thaliana GN=CRRSP56 PE=1 SV=2	NUC	NUC	22.34	CHL	16.01	PLA	15.93	35.92
Glyur000054s00005311	1.I.2.1.1	gnl|TC-DB|Q8GXV7	42	5e-42	Cysteine-rich repeat secretory protein 56 OS=Arabidopsis thaliana GN=CRRSP56 PE=1 SV=2	CHL	CHL	18.07	CYT	12.51	NUC	10.07	28.88
Glyur000054s00005317	1.A.87.2.4	gnl|TC-DB|T1T4Z8	31	6e-75	GHR1 protein OS=Arabidopsis thaliana GN=GHR1 PE=2 SV=1	PLA	PLA	38.67	MIT	9.935	CHL	7.859	34.64
Glyur000054s00005323	3.A.1.205.25	gnl|TC-DB|BAR94041	78	1e-26	PDR-type ACB transporter [Nicotiana benthamiana]	PLA	PLA	53.85	CHL	6.834	NUC	5.896	32.15
Glyur000054s00005334	1.A.87.2.6	gnl|TC-DB|O22476	42	4e-58	Protein BRASSINOSTEROID INSENSITIVE 1 OS=Arabidopsis thaliana OX=3702 GN=BRI1 PE=1 SV=1	PLA	PLA	53.87	MIT	7.326	NUC	6.26	32.71
Glyur000054s00005340	1.I.1.1.3	gnl|TC-DB|O00159	37	1e-131	Unconventional myosin-Ic OS=Homo sapiens GN=MYO1C PE=1 SV=4	NUC	NUC	11.24	PLA	10.94	CYT	9.947	22.11
Glyur000054s00005344	5.B.4.1.1	gnl|TC-DB|Q9S714	47	5e-25	Photosystem I reaction center subunit IV B, chloroplast - Arabidopsis thaliana (Mouse-ear cress).	CHL	CHL	61.72	NUC	9.849	EXC	6.913	34.44
Glyur000054s00005355	9.A.43.1.3	gnl|TC-DB|K4CL21	41	4e-43	Uncharacterized protein OS=Solanum lycopersicum PE=4 SV=1	PLA	PLA	12.95	NUC	12.26	CHL	10.72	25.04
Glyur000055s00004525	2.A.29.16.1	gnl|TC-DB|Q9HC21	39	4e-48	MITOCHONDRIAL UNCOUPLING PROTEIN 1 (DEOXYNUCLEOTIDE CARRIER) - Homo sapiens (Human).	PLA	PLA	15.93	NUC	10.31	CHL	10.1	24.76
Glyur000055s00004527	8.A.92.1.4	gnl|TC-DB|P63244	29	9e-27	Receptor of activated protein C kinase 1 OS=Homo sapiens OX=9606 GN=RACK1 PE=1 SV=3	NUC	NUC	18.13	CYT	12.38	CHL	11.88	28.75
Glyur000055s00004556	1.A.87.2.6	gnl|TC-DB|O22476	44	8e-60	Protein BRASSINOSTEROID INSENSITIVE 1 OS=Arabidopsis thaliana OX=3702 GN=BRI1 PE=1 SV=1	PLA	PLA	47.8	MIT	8.988	CHL	8.68	34.75
Glyur000055s00004568	9.B.56.1.5	gnl|TC-DB|Q9SQU2	34	2e-25	CASP-like protein 1D2 OS=Arabidopsis thaliana GN=At3g06390 PE=1 SV=1	NUC	NUC	19.62	CHL	15.76	CYT	15.19	34.01
Glyur000055s00004570	1.I.1.1.3	gnl|TC-DB|P06493	33	3e-41	Cyclin-dependent kinase 1 OS=Homo sapiens GN=CDK1 PE=1 SV=3	CYT	CYT	13.17	NUC	13.14	PLA	12.63	26.3
Glyur000055s00004583	2.A.1.1.98	gnl|TC-DB|Q9FRL3	45	1e-109	Sugar transporter ERD6-like 6 OS=Arabidopsis thaliana GN=At1g75220 PE=1 SV=1	PLA	PLA	17.63	NUC	12.63	CYT	10.5	28.74
Glyur000056s00004151	8.A.23.1.12	gnl|TC-DB|P12931	29	1e-27	Proto-oncogene tyrosine-protein kinase Src OS=Homo sapiens OX=9606 GN=SRC PE=1 SV=3	PLA	PLA	21.84	NUC	12.14	CYT	11.19	30.68
Glyur000056s00004175	1.A.87.2.5	gnl|TC-DB|Q9FZB9	26	4e-27	Putative uncharacterized protein T14L22.1 (Fragment) OS=Arabidopsis thaliana GN=T14L22.1 PE=2 SV=1	PLA	PLA	19.91	MIT	11.56	NUC	9.703	28.84
Glyur000057s00008979	1.A.25.3.4	gnl|TC-DB|B9GAY9	25	2e-24	Putative uncharacterized protein OS=Oryza sativa subsp. japonica GN=OsJ_34074 PE=4 SV=1	PLA	PLA	12.47	CHL	12.44	CYT	10.64	24.9
Glyur000057s00008981	2.A.1.19.39	gnl|TC-DB|Q9SA36	39	1e-104	Organic cation/carnitine transporter 6 OS=Arabidopsis thaliana GN=OCT6 PE=2 SV=1	PLA	PLA	14.69	END	11.16	NUC	10.16	24.94
Glyur000057s00008985	8.A.110.1.3	gnl|TC-DB|KJU82691	38	3e-38	MORN repeat-containing protein [Candidatus Magnetobacterium bavaricum]	PLA	PLA	10.86	CYT	10.31	NUC	9.905	21.05
Glyur000057s00008994	2.A.17.3.8	gnl|TC-DB|Q9LFB8	39	1e-108	2.A.17.3.8 Peptide transporter PTR5	PLA	PLA	21.76	CHL	11.86	MIT	10.29	30.29
Glyur000057s00009009		gnl|TC-DB|XP_018510600.1	25	7e-25	|8.A.32.1.5 PREDICTED: protein ASPARTIC PROTEASE IN GUARD CELL 2-like isoform X1 [Brassica rapa]	CHL	CHL	14.36	NUC	13.3	EXC	12.04	27.37
Glyur000057s00009012	1.A.31.1.5	gnl|TC-DB|O65848	86	1e-147	Annexin OS=Medicago truncatula GN=Ann1 PE=1 SV=1	CYT	CYT	17.24	PLA	14.7	NUC	10.17	31.13
Glyur000057s00009015	1.A.31.1.8	gnl|TC-DB|Q9SYT0	34	1e-43	Annexin D1 OS=Arabidopsis thaliana OX=3702 GN=ANN1 PE=1 SV=1	CYT	CYT	15.92	NUC	14.98	CHL	12.23	30.61
Glyur000057s00009017	1.A.31.1.8	gnl|TC-DB|Q9SYT0	40	1e-61	Annexin D1 OS=Arabidopsis thaliana OX=3702 GN=ANN1 PE=1 SV=1	CHL	CHL	15.71	MIT	14.04	PLA	11.87	29.26
Glyur000058s00006134	9.B.228.1.2	gnl|TC-DB|F4HUY1	69	1e-25	Tmem18 OS=Arabidopsis thaliana GN=At1g34350 PE=4 SV=1	CYT	CYT	15.39	NUC	11.95	MIT	11.62	26.4
Glyur000058s00006169	9.A.61.3.1	gnl|TC-DB|M4E3U6	39	3e-30	Peroxidase OS=Brassica rapa subsp. pekinensis GN=Bra023449 PE=3 SV=1	CHL	CHL	20.38	NUC	16.78	MIT	16.55	35.82
Glyur000058s00006171	1.A.87.2.6	gnl|TC-DB|O22476	35	1e-43	Protein BRASSINOSTEROID INSENSITIVE 1 OS=Arabidopsis thaliana OX=3702 GN=BRI1 PE=1 SV=1	PLA	PLA	32.65	MIT	13.4	NUC	11.06	37.18
Glyur000058s00006189	2.A.57.1.7	gnl|TC-DB|Q9M0Y3	25	6e-30	Putative uncharacterized protein AT4g05120 (Putative equilibrative nucleoside transporter ENT3) OS=Arabidopsis thaliana GN=ENT3 PE=2 SV=1	NUC	NUC	14.97	CYT	11.36	MIT	10.26	25.38
Glyur000059s00006277	2.A.49.6.3	gnl|TC-DB|Q8GX93	68	7e-23	Chloride channel protein CLC-e OS=Arabidopsis thaliana GN=CLC-E PE=2 SV=2	PLA	PLA	32.55	CHL	12.83	NUC	10.06	36.43
Glyur000059s00006279	2.A.29.4.6	gnl|TC-DB|Q9FMU6	43	9e-68	AT5g14040/MUA22_4 OS=Arabidopsis thaliana GN=PHT3;1 PE=2 SV=1	CYT	CYT	22.58	PLA	12.76	CHL	11.44	31.87
Glyur000059s00006280	8.A.104.1.3	gnl|TC-DB|XP_020500033.1	35	1e-38	serine/threonine-protein kinase SIK3 isoform X2 [Labrus bergylta]	NUC	NUC	24.46	CYT	24.27	POX	17.7	48.63
Glyur000059s00006284	2.A.7.12.11	gnl|TC-DB|P78382	30	7e-28	CMP-sialic acid transporter OS=Homo sapiens GN=SLC35A1 PE=2 SV=1	CHL	CHL	16.49	EXC	11.86	NUC	10.28	27.04
Glyur000059s00006290	1.A.87.2.6	gnl|TC-DB|O22476	41	1e-52	Protein BRASSINOSTEROID INSENSITIVE 1 OS=Arabidopsis thaliana OX=3702 GN=BRI1 PE=1 SV=1	PLA	PLA	49.38	NUC	11.04	CHL	8.635	37.25
Glyur000059s00006291	2.A.6.6.1	gnl|TC-DB|O15118	60	1e-180	NIEMANN-PICK C1 PROTEIN PRECURSOR - Homo sapiens (Human).	MIT	MIT	10.57	PLA	10.3	NUC	10.27	20.81
Glyur000059s00006299	2.A.66.1.54	gnl|TC-DB|Q84K71	39	8e-99	Protein DETOXIFICATION 44, chloroplastic OS=Arabidopsis thaliana OX=3702 GN=DTX44 PE=2 SV=1	MIT	MIT	15.55	PLA	11.81	CYT	10.95	26.34
Glyur000059s00006304	1.A.87.2.3	gnl|TC-DB|Q9LSR8	32	6e-27	L-type lectin-domain containing receptor kinase I.9 OS=Arabidopsis thaliana GN=LECRK19 PE=1 SV=2	NUC	NUC	14.53	PLA	12.94	CHL	11.64	27.04
Glyur000059s00006307	9.B.278.1.1	gnl|TC-DB|P61966	58	8e-50	AP-1 complex subunit sigma-1A OS=Homo sapiens OX=9606 GN=AP1S1 PE=1 SV=1	CHL	CHL	22.32	CYT	19.39	NUC	15.78	40.49
Glyur000059s00006314	5.B.4.1.1	gnl|TC-DB|Q43381	81	1e-126	PSI type III chlorophyll a/b-binding protein - Arabidopsis thaliana (Mouse-ear cress).	CHL	CHL	82.58	NUC	3.469	PLA	2.427	17.97
Glyur000059s00006315	8.A.68.1.2	gnl|TC-DB|Q9LIC2	42	1e-146	Multispanning membrane protein-like OS=Arabidopsis thaliana GN=TMN7 PE=4 SV=1	PLA	PLA	12.47	NUC	11.66	CYT	10.63	23.94
Glyur000059s00006333	1.A.87.2.6	gnl|TC-DB|O22476	37	1e-34	Protein BRASSINOSTEROID INSENSITIVE 1 OS=Arabidopsis thaliana OX=3702 GN=BRI1 PE=1 SV=1	PLA	PLA	27.55	NUC	10.22	MIT	9.554	31.23
Glyur000060s00004717	3.A.9.1.1	gnl|TC-DB|Q9SC41	66	1e-143	Translocon Tic40 precursor - Pisum sativum (Garden pea).	NUC	NUC	16.61	CHL	12.16	MIT	10.27	27.49
Glyur000060s00004721	9.B.311.1.7	gnl|TC-DB|XP_013718490	43	2e-51	transmembrane protein 56-like isoform X1 [Brassica napus]	CHL	CHL	17.5	NUC	15.01	PLA	14.14	31.7
Glyur000060s00004722	1.A.77.1.2	gnl|TC-DB|Q1PE15	33	1e-33	Uncharacterized protein OS=Arabidopsis thaliana GN=At4g36820 PE=2 SV=1	CHL	CHL	16.81	NUC	15.44	CYT	12.24	31.81
Glyur000060s00004723	2.A.16.2.2	gnl|TC-DB|Q5EAK4	26	2e-23	ATP-dependent DNA helicase tlh1 - Schizosaccharomyces pombe (Fission yeast).	NUC	NUC	10.92	PLA	10.11	MIT	9.823	20.86
Glyur000060s00004727	8.A.102.1.1	gnl|TC-DB|Q6DBN4	33	8e-30	Reticulon-like protein B6 OS=Arabidopsis thaliana OX=3702 GN=RTNLB6 PE=1 SV=1	PLA	PLA	18.19	MIT	16.03	VAC	10.39	33.48
Glyur000060s00004728	3.D.1.8.1	gnl|TC-DB|B3H5R4	59	2e-38	AT5G58260 protein OS=Arabidopsis thaliana GN=At5g58260 PE=2 SV=1	CHL	CHL	20.16	NUC	17.2	MIT	16.47	36.25
Glyur000060s00004738	1.A.87.2.6	gnl|TC-DB|O22476	36	1e-43	Protein BRASSINOSTEROID INSENSITIVE 1 OS=Arabidopsis thaliana OX=3702 GN=BRI1 PE=1 SV=1	PLA	PLA	42.25	MIT	13.17	NUC	8.941	39.3
Glyur000060s00004741	1.A.87.2.6	gnl|TC-DB|O22476	38	4e-48	Protein BRASSINOSTEROID INSENSITIVE 1 OS=Arabidopsis thaliana OX=3702 GN=BRI1 PE=1 SV=1	PLA	PLA	38.51	NUC	9.224	CYT	9.014	33.76
Glyur000060s00004743	3.A.20.1.1	gnl|TC-DB|P62837	39	2e-23	Ubiquitin-conjugating enzyme E2 D2 OS=Homo sapiens GN=UBE2D2 PE=1 SV=1	NUC	NUC	21.39	CYT	14.24	MIT	13.89	33.08
Glyur000060s00004759	1.A.54.3.1	gnl|TC-DB|Q9JJF9	29	1e-51	Signal peptide peptidase-like 2A OS=Mus musculus GN=Sppl2a PE=2 SV=1	CYT	CYT	14.95	NUC	10.14	MIT	9.639	23.89
Glyur000060s00004762	1.A.87.2.6	gnl|TC-DB|O22476	38	9e-38	Protein BRASSINOSTEROID INSENSITIVE 1 OS=Arabidopsis thaliana OX=3702 GN=BRI1 PE=1 SV=1	PLA	PLA	20.61	NUC	11.79	MIT	9.699	29.54
Glyur000061s00006541	2.A.17.3.13	gnl|TC-DB|Q9M817	37	6e-46	Probable peptide transporter At1g52190 OS=Arabidopsis thaliana GN=At1g52190 PE=1 SV=1	PLA	PLA	22.91	CHL	19.44	MIT	9.756	40.88
Glyur000061s00006543	1.I.1.1.3	gnl|TC-DB|P06493	41	3e-22	Cyclin-dependent kinase 1 OS=Homo sapiens GN=CDK1 PE=1 SV=3	NUC	NUC	20.43	CYT	17.32	PLA	9.227	36.58
Glyur000061s00006560	2.A.1.1.34	gnl|TC-DB|Q8VZ80	57	4e-59	Polyol transporter 5 - Arabidopsis thaliana (Mouse-ear cress).	PLA	PLA	30.35	CHL	22.36	NUC	9.926	48.5
Glyur000061s00006561	2.A.1.1.123	gnl|TC-DB|AIU41385.1	55	5e-34	sorbitol transporter 1 [Prunus salicina]	PLA	PLA	28.56	CHL	22.23	CYT	16.47	47.57
Glyur000061s00006568	9.A.3.1.1	gnl|TC-DB|P51149	37	5e-29	Ras-related protein Rab-7a OS=Homo sapiens OX=9606 GN=RAB7A PE=1 SV=1	NUC	NUC	25.42	PLA	18.95	CYT	18.44	41.51
Glyur000061s00006578	3.A.20.1.2	gnl|TC-DB|Q9XIB6	58	1e-117	Pollen-specific leucine-rich repeat extensin-like protein 2 OS=Arabidopsis thaliana GN=PEX2 PE=1 SV=1	PLA	PLA	21.69	NUC	19.34	CHL	11.95	40.06
Glyur000062s00005460	9.B.10.1.1	gnl|TC-DB|P94400	27	7e-27	Putative metal chaperone yciC OS=Bacillus subtilis GN=yciC PE=2 SV=1	NUC	NUC	13.31	CHL	13.1	PLA	12.51	26.35
Glyur000062s00005466	3.A.20.1.1	gnl|TC-DB|P62837	61	2e-45	Ubiquitin-conjugating enzyme E2 D2 OS=Homo sapiens GN=UBE2D2 PE=1 SV=1	CHL	CHL	24.6	NUC	22.6	MIT	12.37	46.26
Glyur000062s00005471	1.I.1.1.3	gnl|TC-DB|P06493	28	2e-20	Cyclin-dependent kinase 1 OS=Homo sapiens GN=CDK1 PE=1 SV=3	NUC	NUC	14	CHL	13.82	MIT	10.31	27.77
Glyur000062s00005473	1.A.87.2.4	gnl|TC-DB|T1T4Z8	29	3e-30	GHR1 protein OS=Arabidopsis thaliana GN=GHR1 PE=2 SV=1	PLA	PLA	34.83	MIT	10.63	NUC	8.392	34.46
Glyur000062s00005479	2.A.122.2.1	gnl|TC-DB|Q9FVQ4	51	5e-45	Plastidal glycolate/glycerate translocator 1, chloroplastic OS=Arabidopsis thaliana GN=PLGG1 PE=2 SV=1	CHL	CHL	33.64	PLA	11.42	NUC	10.46	35.05
Glyur000063s00005825	8.A.40.4.2	gnl|TC-DB|F4I214	32	3e-33	Tetraspanin-10 OS=Arabidopsis thaliana GN=TET10 PE=2 SV=1	NUC	NUC	16.66	PLA	16.45	CHL	11.68	33.04
Glyur000063s00005839	9.A.15.3.1	gnl|TC-DB|Q93VB2	36	8e-40	Autophagy-related protein 18a OS=Arabidopsis thaliana GN=ATG18A PE=1 SV=1	CHL	CHL	20.3	NUC	12.39	CYT	10.96	30.1
Glyur000063s00005841	1.A.87.2.6	gnl|TC-DB|O22476	31	8e-65	Protein BRASSINOSTEROID INSENSITIVE 1 OS=Arabidopsis thaliana OX=3702 GN=BRI1 PE=1 SV=1	PLA	PLA	47.69	END	13.13	MIT	6.216	39.8
Glyur000063s00005856	1.A.87.2.6	gnl|TC-DB|O22476	30	1e-95	Protein BRASSINOSTEROID INSENSITIVE 1 OS=Arabidopsis thaliana OX=3702 GN=BRI1 PE=1 SV=1	PLA	PLA	34.5	CHL	10.47	MIT	9.332	34.16
Glyur000063s00005867	4.D.3.1.7	gnl|TC-DB|Q9SWW6	78	1e-151	Cellulose synthase A catalytic subunit 7 [UDP-forming] OS=Arabidopsis thaliana GN=CESA7 PE=1 SV=1	NUC	NUC	22.95	CYT	17.63	EXC	15.48	38.42
Glyur000063s00005884	3.A.5.8.1	gnl|TC-DB|P32916	34	7e-59	Signal recognition particle receptor alpha subunit homolog (SR-alpha) (Docking protein alpha) (DP-alpha) - Saccharomyces cerevisiae (Baker's yeast).	CHL	CHL	15.87	NUC	11.78	EXC	10.1	26.52
Glyur000063s00005893	1.I.1.1.3	gnl|TC-DB|Q9GZV4	57	9e-39	Eukaryotic translation initiation factor 5A-2 OS=Homo sapiens GN=EIF5A2 PE=1 SV=3	CHL	CHL	28.22	CYT	15.98	NUC	12.32	38.79
Glyur000063s00005894	1.A.87.2.6	gnl|TC-DB|O22476	32	3e-91	Protein BRASSINOSTEROID INSENSITIVE 1 OS=Arabidopsis thaliana OX=3702 GN=BRI1 PE=1 SV=1	PLA	PLA	39.29	MIT	8.208	NUC	7.49	32.73
Glyur000064s00005592	2.A.25.1.6	gnl|TC-DB|B0SM05	32	5e-43	Bifunctional protein: Sodium:alanine symporter/Phosphatidylserine decarboxylase proenzyme putative membrane protein OS=Leptospira biflexa serovar Patoc (strain Patoc 1 / ATCC 23582 / Paris) GN=LEPBI_I2554 PE=3 SV=1	CHL	CHL	15.27	NUC	14.53	PLA	10.4	29.57
Glyur000064s00005596	1.A.8.10.4	gnl|TC-DB|Q9FGL2	59	2e-72	Aquaporin TIP2-3 - Arabidopsis thaliana (Mouse-ear cress).	VAC	VAC	79.41	PLA	6.547	CHL	4.326	23.33
Glyur000064s00005601	8.B.14.2.2	gnl|TC-DB|O75900	38	3e-21	Matrix metalloproteinase-23 OS=Homo sapiens OX=9606 GN=MMP23B PE=1 SV=2	PLA	PLA	14.35	MIT	13.68	NUC	13.62	27.85
Glyur000064s00005603	2.A.7.4.1	gnl|TC-DB|O24091	25	1e-26	MTN21 GENE - Medicago truncatula (Barrel medic).	CHL	CHL	15.39	NUC	13.38	PLA	12.47	28.19
Glyur000064s00005629	2.A.17.3.3	gnl|TC-DB|Q43390	55	1e-178	RCH2 PROTEIN - Brassica napus (Rape).	PLA	PLA	38.53	CHL	8.021	CYT	6.885	32.35
Glyur000064s00005631	2.A.17.3.3	gnl|TC-DB|Q43390	53	1e-49	RCH2 PROTEIN - Brassica napus (Rape).	PLA	PLA	27.12	CHL	10.43	NUC	9.192	31.28
Glyur000064s00005654	8.A.82.1.1	gnl|TC-DB|P62158	46	1e-37	Calmodulin OS=Homo sapiens GN=CALM1 PE=1 SV=2	PLA	PLA	19.24	CYT	14.4	MIT	13.94	32.01
Glyur000064s00005657	1.A.87.2.1	gnl|TC-DB|K7UE65	33	4e-39	Uncharacterized protein OS=Zea mays GN=ZEAMMB73_507020 PE=3 SV=1	PLA	PLA	31.51	MIT	12.34	NUC	8.11	35.44
Glyur000064s00005662	8.A.61.1.9	gnl|TC-DB|Q9C7D7	42	1e-31	Protein cornichon homolog 1 OS=Arabidopsis thaliana OX=3702 GN=At3g12180 PE=2 SV=1	CHL	CHL	39.15	NUC	19.18	CYT	9.961	46.68
Glyur000064s00005666	2.A.66.1.51	gnl|TC-DB|Q9SLV0	33	4e-73	Protein DETOXIFICATION 48 OS=Arabidopsis thaliana GN=DTX48 PE=2 SV=1	CHL	CHL	20.86	NUC	16.74	CYT	11.76	36.05
Glyur000065s00004257	9.B.142.3.14	gnl|TC-DB|P33767	26	4e-27	Dolichyl-diphosphooligosaccharide--protein glycosyltransferase subunit WBP1 OS=Saccharomyces cerevisiae (strain ATCC 204508 / S288c) GN=WBP1 PE=1 SV=1	NUC	NUC	13.33	PLA	12.81	CYT	12.74	26
Glyur000065s00004266	3.A.9.1.1	gnl|TC-DB|Q8SKU2	64	1e-176	Tic62 protein precursor - Pisum sativum (Garden pea).	CHL	CHL	17.12	NUC	12.67	PLA	11.67	28.46
Glyur000065s00004283	9.B.56.1.9	gnl|TC-DB|M5VL89	68	3e-54	CASP-like protein OS=Prunus persica GN=PRUPE_ppa012837mg PE=3 SV=1	CHL	CHL	30.72	PLA	14.88	NUC	13.91	38.38
Glyur000065s00004285	8.A.27.1.4	gnl|TC-DB|Q9LTW0	80	1e-63	Gb|AAD25612.1 - Arabidopsis thaliana (Mouse-ear cress).	CHL	CHL	20.6	MIT	9.293	CYT	9.12	26.51
Glyur000065s00004296	8.A.92.1.2	gnl|TC-DB|P18064	28	6e-34	Guanine nucleotide-binding protein alpha-1 subunit OS=Arabidopsis thaliana GN=GPA1 PE=1 SV=1	CHL	CHL	14.25	NUC	12.75	PLA	10.16	26.6
Glyur000065s00004316	9.B.100.1.1	gnl|TC-DB|E8XKQ3	32	3e-27	Phage shock protein PspA OS=Salmonella enterica subsp. enterica serovar Typhimurium str. 4/74 GN=pspA PE=4 SV=1	CHL	CHL	51.62	NUC	10.17	CYT	7.02	36.17
Glyur000065s00004322	3.A.20.1.2	gnl|TC-DB|Q9SRR0	62	1e-40	AT3g07560/F21O3_27 OS=Arabidopsis thaliana GN=At3g07560 PE=2 SV=1	CHL	CHL	15.47	NUC	13.98	MIT	13.64	29
Glyur000066s00006205	2.A.7.9.13	gnl|TC-DB|Q9LPU2	37	8e-52	At1g21070 OS=Arabidopsis thaliana GN=T22I11.10 PE=2 SV=1	GOL	GOL	42.52	CHL	11.87	PLA	7.527	37.72
Glyur000066s00006225	1.A.8.11.7	gnl|TC-DB|Q9XF58	77	1e-128	Aquaporin PIP2-5 OS=Zea mays GN=PIP2-5 PE=1 SV=1	PLA	PLA	78.71	VAC	7.716	CHL	4.529	25.07
Glyur000066s00006235	8.A.104.1.1	gnl|TC-DB|P54646	30	3e-36	5'-AMP-activated protein kinase catalytic subunit alpha-2 OS=Homo sapiens OX=9606 GN=PRKAA2 PE=1 SV=2	NUC	NUC	11.95	PLA	11.53	END	11.22	23.38
Glyur000066s00006251	9.B.197.1.1	gnl|TC-DB|P93766	41	1e-108	Protein MLO OS=Hordeum vulgare GN=MLO PE=1 SV=1	CHL	CHL	26.33	MIT	17.13	NUC	13.87	39.47
Glyur000066s00006266	3.A.2.2.6	gnl|TC-DB|Q9Z1G4	42	1e-178	V-type proton ATPase 116 kDa subunit a isoform 1 OS=Mus musculus GN=Atp6v0a1 PE=1 SV=3	PLA	PLA	12.41	EXC	10.56	NUC	10.47	22.54
Glyur000066s00006269	2.A.17.3.5	gnl|TC-DB|Q9M1E2	46	7e-81	Putative uncharacterized protein F9K21.230 - Arabidopsis thaliana (Mouse-ear cress).	PLA	PLA	29.95	CYT	11.22	MIT	8.937	33.46
Glyur000067s00006353	9.A.63.1.1	gnl|TC-DB|P32939	38	8e-33	GTP-binding protein YPT7 OS=Saccharomyces cerevisiae (strain ATCC 204508 / S288c) GN=YPT7 PE=1 SV=1	PLA	PLA	22.08	CYT	13.91	CHL	13.45	33.04
Glyur000067s00006356	2.A.1.4.8	gnl|TC-DB|Q8TED4	46	1e-122	Sugar phosphate exchanger 2 OS=Homo sapiens GN=SLC37A2 PE=2 SV=2	PLA	PLA	14.09	CYT	10.96	NUC	9.163	24.26
Glyur000067s00006359	1.A.14.1.1	gnl|TC-DB|P55061	31	7e-24	BAX INHIBITOR-1 (BI-1) (TESTIS ENHANCED GENE TRANSCRIPT) - Homo sapiens (Human).	NUC	NUC	22.81	CHL	21.14	CYT	14.28	43.22
Glyur000067s00006372	2.A.3.3.24	gnl|TC-DB|ALD51314.1	46	1e-142	plastid cationic amino acid transporter [Petunia x hybrida]	MIT	MIT	11.41	CHL	11.33	PLA	10.31	22.72
Glyur000067s00006374	8.A.104.1.1	gnl|TC-DB|P54646	41	3e-52	5'-AMP-activated protein kinase catalytic subunit alpha-2 OS=Homo sapiens OX=9606 GN=PRKAA2 PE=1 SV=2	NUC	NUC	48.17	CHL	9.442	CYT	7.295	35.3
Glyur000067s00006376	8.A.82.2.3	gnl|TC-DB|M5BF43	60	7e-72	Salt overly sensitive 3 OS=Arabidopsis thaliana GN=sos3 PE=4 SV=1	CHL	CHL	14.73	CYT	14.67	PLA	13.86	29.38
Glyur000067s00006380	8.A.110.1.3	gnl|TC-DB|KJU82691	35	2e-27	MORN repeat-containing protein [Candidatus Magnetobacterium bavaricum]	CHL	CHL	12.27	NUC	11.41	CYT	11.21	23.48
Glyur000067s00006386	1.A.87.2.3	gnl|TC-DB|Q9LSR8	38	2e-51	L-type lectin-domain containing receptor kinase I.9 OS=Arabidopsis thaliana GN=LECRK19 PE=1 SV=2	PLA	PLA	47.87	MIT	9.071	NUC	7.34	34.85
Glyur000067s00006401	9.A.3.1.1	gnl|TC-DB|P51149	37	1e-29	Ras-related protein Rab-7a OS=Homo sapiens OX=9606 GN=RAB7A PE=1 SV=1	PLA	PLA	19.75	CYT	17.63	NUC	15.55	36.58
Glyur000067s00006404	1.R.1.1.1	gnl|TC-DB|P50570	38	9e-88	Dynamin-2 OS=Homo sapiens OX=9606 GN=DNM2 PE=1 SV=2	CSK/CYT	CSK	39.87	CYT	36.32	MIT	4.151	73.49
Glyur000067s00006405	2.A.7.14.3	gnl|TC-DB|Q9LPF6	44	1e-87	Probable purine permease 11 OS=Arabidopsis thaliana GN=PUP11 PE=1 SV=1	PLA	PLA	16.94	NUC	11.61	CSK	11.33	27.03
Glyur000067s00006406	2.A.7.14.3	gnl|TC-DB|Q9LPF6	44	5e-79	Probable purine permease 11 OS=Arabidopsis thaliana GN=PUP11 PE=1 SV=1	CHL	CHL	15.6	PLA	14.51	CYT	11.31	29.77
Glyur000068s00006821	1.A.10.1.10	gnl|TC-DB|Q8GXJ4	58	2e-35	Glutamate receptor 3.4 OS=Arabidopsis thaliana GN=GLR3.4 PE=2 SV=2	PLA	PLA	48.31	CHL	20.21	NUC	4.362	49.27
Glyur000068s00006822	2.A.66.1.57	gnl|TC-DB|Q9LYT3	44	1e-107	Protein DETOXIFICATION 41 OS=Arabidopsis thaliana OX=3702 GN=DTX41 PE=2 SV=1	CHL	CHL	15.63	PLA	14.42	NUC	10.48	29.68
Glyur000068s00006833	9.A.15.3.1	gnl|TC-DB|A8MS84	77	4e-48	Autophagy-related protein OS=Arabidopsis thaliana GN=APG8A PE=3 SV=1	MIT	MIT	23.39	CHL	15.7	NUC	14.47	36.08
Glyur000068s00006836	9.B.149.2.2	gnl|TC-DB|akm78054	25	1e-21	membrane-associated zinc metalloprotease, regulator of sigma E protease [Candidatus Wolfebacteria bacterium GW2011_GWB1_47_1]	PLA	PLA	14.59	MIT	12.79	CYT	12.31	26.89
Glyur000068s00006838	1.A.8.10.5	gnl|TC-DB|Q9M8W5	41	3e-48	Aquaporin SIP1-1 - Arabidopsis thaliana (Mouse-ear cress).	CHL	CHL	19.88	CYT	14.9	MIT	12.03	33.05
Glyur000068s00006840	2.A.108.1.7	gnl|TC-DB|Q1P9T1	25	2e-29	Fet3 protein - Phanerochaete chrysosporium (White-rot fungus) (Sporotrichum pruinosum).	NUC	NUC	15.35	CYT	11.21	PLA	10.96	25.46
Glyur000068s00006848	9.A.15.3.1	gnl|TC-DB|Q94C95	30	4e-24	Serine/threonine-protein kinase ATG1a OS=Arabidopsis thaliana GN=ATG1A PE=1 SV=1	NUC	NUC	14.69	CHL	11.79	PLA	10.18	25.71
Glyur000069s00004028	1.I.1.1.3	gnl|TC-DB|P06493	38	9e-53	Cyclin-dependent kinase 1 OS=Homo sapiens GN=CDK1 PE=1 SV=3	NUC	NUC	14.09	PLA	13.86	CYT	11.2	27.88
Glyur000069s00004048	8.A.114.1.5	gnl|TC-DB|Q9Y397	34	2e-22	Palmitoyltransferase ZDHHC9 OS=Homo sapiens OX=9606 GN=ZDHHC9 PE=1 SV=2	PLA	PLA	18.33	MIT	11.14	CYT	10.62	27.36
Glyur000069s00004057	2.A.1.1.97	gnl|TC-DB|O04036	52	8e-53	Sugar transporter ERD6 OS=Arabidopsis thaliana GN=ERD6 PE=1 SV=3	PLA	PLA	18.29	NUC	13.33	MIT	10.21	30.06
Glyur000069s00004067	1.P.1.1.1	gnl|TC-DB|P33176	70	1e-34	Kinesin-1 heavy chain OS=Homo sapiens OX=9606 GN=KIF5B PE=1 SV=1	CSK	CSK	16.79	NUC	13.88	CYT	10.07	29.77
Glyur000069s00004077	2.A.19.4.8	gnl|TC-DB|O04034	58	1e-150	At1g08960 OS=Arabidopsis thaliana GN=F7G19.17 PE=2 SV=1	CHL	CHL	15.13	NUC	13.39	PLA	12.56	28.03
Glyur000069s00004083	9.B.135.2.2	gnl|TC-DB|Q60EM1	40	1e-28	Os05g0455800 protein OS=Oryza sativa subsp. japonica GN=OJ1651_D06.12 PE=4 SV=1	CHL	CHL	21.98	MIT	21.87	NUC	15.47	43.8
Glyur000069s00004090	1.P.1.1.1	gnl|TC-DB|P33176	35	2e-47	Kinesin-1 heavy chain OS=Homo sapiens OX=9606 GN=KIF5B PE=1 SV=1	NUC	NUC	15.96	CSK	12.22	CYT	9.059	27.13
Glyur000069s00004092	1.I.1.1.3	gnl|TC-DB|Q8TDX7	32	1e-31	Serine/threonine-protein kinase Nek7 OS=Homo sapiens GN=NEK7 PE=1 SV=1	NUC	NUC	14.22	PLA	12.99	CYT	12.21	26.87
Glyur000070s00008033	1.A.35.5.4	gnl|TC-DB|Q93ZD7	68	1e-135	Magnesium transporter MRS2-4 OS=Arabidopsis thaliana GN=MRS2-4 PE=1 SV=1	PLA	PLA	45.56	MIT	11.56	END	9.614	37.69
Glyur000070s00008039	8.A.104.1.1	gnl|TC-DB|P54646	44	8e-29	5'-AMP-activated protein kinase catalytic subunit alpha-2 OS=Homo sapiens OX=9606 GN=PRKAA2 PE=1 SV=2	NUC	NUC	48.03	CHL	11.89	PLA	11.06	38.26
Glyur000070s00008042	1.A.87.2.3	gnl|TC-DB|Q9LSR8	35	1e-43	L-type lectin-domain containing receptor kinase I.9 OS=Arabidopsis thaliana GN=LECRK19 PE=1 SV=2	PLA	PLA	29.57	MIT	10.23	NUC	9.046	32.1
Glyur000070s00008051	8.A.110.1.3	gnl|TC-DB|KJU82691	39	2e-39	MORN repeat-containing protein [Candidatus Magnetobacterium bavaricum]	NUC	NUC	11.44	PLA	10.94	MIT	9.49	22.28
Glyur000070s00008054	9.B.188.1.4	gnl|TC-DB|P49755	36	2e-25	Transmembrane emp24 domain-containing protein 10 OS=Homo sapiens OX=9606 GN=TMED10 PE=1 SV=2	NUC	NUC	19.81	CYT	14.62	MIT	12.78	32.64
Glyur000070s00008058	1.A.87.2.6	gnl|TC-DB|O22476	28	4e-58	Protein BRASSINOSTEROID INSENSITIVE 1 OS=Arabidopsis thaliana OX=3702 GN=BRI1 PE=1 SV=1	PLA	PLA	33.24	CHL	9.801	NUC	8.293	32.95
Glyur000071s00005240	1.A.10.1.24	gnl|TC-DB|Q84W41	29	3e-97	Glutamate receptor 3.6 OS=Arabidopsis thaliana OX=3702 GN=GLR3.6 PE=2 SV=1	PLA	PLA	18.32	NUC	11.42	MIT	9.261	27.68
Glyur000071s00005243	9.A.61.3.1	gnl|TC-DB|M4E3U6	46	4e-72	Peroxidase OS=Brassica rapa subsp. pekinensis GN=Bra023449 PE=3 SV=1	CYT	CYT	13.65	PLA	12.36	NUC	10.84	25.68
Glyur000071s00005253	1.A.87.2.6	gnl|TC-DB|O22476	31	2e-39	Protein BRASSINOSTEROID INSENSITIVE 1 OS=Arabidopsis thaliana OX=3702 GN=BRI1 PE=1 SV=1	PLA	PLA	28.13	CHL	10.23	MIT	9.469	31.5
Glyur000071s00005259	9.A.3.1.1	gnl|TC-DB|P51149	45	6e-20	Ras-related protein Rab-7a OS=Homo sapiens OX=9606 GN=RAB7A PE=1 SV=1	PLA	PLA	22.7	CYT	18.08	CHL	15.64	38.9
Glyur000071s00005262	1.A.87.2.6	gnl|TC-DB|O22476	34	8e-33	Protein BRASSINOSTEROID INSENSITIVE 1 OS=Arabidopsis thaliana OX=3702 GN=BRI1 PE=1 SV=1	PLA	PLA	34.27	MIT	10.91	CYT	8.514	34.62
Glyur000071s00005274	9.B.197.1.1	gnl|TC-DB|P93766	30	1e-55	Protein MLO OS=Hordeum vulgare GN=MLO PE=1 SV=1	CHL	CHL	15.62	PLA	11.63	CYT	11.18	26.17
Glyur000071s00005283	1.A.87.2.6	gnl|TC-DB|O22476	32	1e-117	Protein BRASSINOSTEROID INSENSITIVE 1 OS=Arabidopsis thaliana OX=3702 GN=BRI1 PE=1 SV=1	PLA	PLA	47.68	MIT	7.216	NUC	6.553	32.68
Glyur000072s00008113	2.A.4.3.4	gnl|TC-DB|Q9ZT63	64	1e-139	Metal tolerance protein 1 - Arabidopsis thaliana (Mouse-ear cress).	VAC	VAC	66.68	CHL	4.48	NUC	4.409	26.9
Glyur000072s00008125	9.A.15.3.1	gnl|TC-DB|Q94C95	47	1e-155	Serine/threonine-protein kinase ATG1a OS=Arabidopsis thaliana GN=ATG1A PE=1 SV=1	NUC	NUC	13.42	CHL	12.5	PLA	11.08	25.68
Glyur000072s00008127	1.A.87.2.6	gnl|TC-DB|O22476	31	4e-22	Protein BRASSINOSTEROID INSENSITIVE 1 OS=Arabidopsis thaliana OX=3702 GN=BRI1 PE=1 SV=1	PLA	PLA	15.29	NUC	12.71	CYT	11.01	27.27
Glyur000072s00008140	5.B.4.1.1	gnl|TC-DB|Q9SYW8	84	1e-111	Lhca2 protein - Arabidopsis thaliana (Mouse-ear cress).	CHL	CHL	84.93	PLA	2.79	MIT	2.026	15.66
Glyur000072s00008142	9.B.115.1.3	gnl|TC-DB|B2HS04	30	3e-20	Conserved hypothetical membrane protein OS=Mycobacterium marinum (strain ATCC BAA-535 / M) GN=MMAR_2588 PE=4 SV=1	NUC	NUC	15.25	MIT	12.09	PLA	11.58	26.47
Glyur000072s00008147	1.A.87.2.6	gnl|TC-DB|O22476	32	1e-117	Protein BRASSINOSTEROID INSENSITIVE 1 OS=Arabidopsis thaliana OX=3702 GN=BRI1 PE=1 SV=1	PLA	PLA	38.86	CHL	9.832	MIT	9.084	34.56
Glyur000072s00008155	1.A.87.2.6	gnl|TC-DB|O22476	38	8e-46	Protein BRASSINOSTEROID INSENSITIVE 1 OS=Arabidopsis thaliana OX=3702 GN=BRI1 PE=1 SV=1	PLA	PLA	29.69	MIT	10.74	CHL	10.54	32.78
Glyur000072s00008156	9.B.307.1.1	gnl|TC-DB|O67077	44	5e-60	ATP-dependent zinc metalloprotease FtsH OS=Aquifex aeolicus (strain VF5) OX=224324 GN=ftsH PE=1 SV=1	CHL	CHL	23.21	NUC	14.22	MIT	11.7	34.07
Glyur000073s00007790	3.A.2.2.5	gnl|TC-DB|P59227	72	2e-57	V-type proton ATPase 16 kDa proteolipid subunit c1/c3/c5 OS=Arabidopsis thaliana GN=VHA-C1 PE=1 SV=1	VAC	VAC	94.2	CHL	1.211	NUC	1.199	6.688
Glyur000073s00007793	1.A.87.2.6	gnl|TC-DB|O22476	30	1e-114	Protein BRASSINOSTEROID INSENSITIVE 1 OS=Arabidopsis thaliana OX=3702 GN=BRI1 PE=1 SV=1	PLA	PLA	47.72	MIT	7.994	NUC	7.68	33.58
Glyur000073s00007798	9.B.247.1.8	gnl|TC-DB|A0C6L4	35	9e-56	Uncharacterized protein OS=Paramecium tetraurelia GN=GSPATT00035560001 PE=3 SV=1	NUC	NUC	14.6	CSK	10.99	PLA	10.37	24.66
Glyur000073s00007812	1.A.87.2.4	gnl|TC-DB|T1T4Z8	29	8e-20	GHR1 protein OS=Arabidopsis thaliana GN=GHR1 PE=2 SV=1	PLA	PLA	34.38	NUC	10.76	MIT	9.513	34.48
Glyur000073s00007823	1.A.87.2.6	gnl|TC-DB|O22476	38	3e-47	Protein BRASSINOSTEROID INSENSITIVE 1 OS=Arabidopsis thaliana OX=3702 GN=BRI1 PE=1 SV=1	PLA	PLA	54.09	MIT	10.26	CHL	6.967	36.14
Glyur000074s00005513	3.A.1.204.22	gnl|TC-DB|D3GE74	95	2e-61	STR OS=Medicago truncatula GN=STR PE=2 SV=1	NUC	NUC	20.88	CHL	15.19	CYT	14.99	34.02
Glyur000074s00005520	3.A.1.139.4	gnl|TC-DB|Q9C9W0	69	1e-90	ABC transporter I family member 17 OS=Arabidopsis thaliana GN=ABCI17 PE=2 SV=1	CHL	CHL	30.54	PLA	16.01	MIT	13.42	39.78
Glyur000074s00005521	3.A.16.1.4	gnl|TC-DB|Q9UBV2	36	4e-75	Protein sel-1 homolog 1 OS=Homo sapiens OX=9606 GN=SEL1L PE=1 SV=3	NUC	NUC	16.89	CHL	12.8	PLA	10.81	28.48
Glyur000074s00005525	2.A.69.1.5	gnl|TC-DB|Q673E5	60	1e-21	Auxin efflux carrier component OS=Medicago truncatula GN=PIN10 PE=4 SV=1	PLA	PLA	12.3	NUC	11.33	CYT	10.44	23.41
Glyur000074s00005533	2.A.29.1.6	gnl|TC-DB|Q8LB08	67	1e-117	ADP,ATP carrier protein ER-ANT1 OS=Arabidopsis thaliana GN=ER-ANT1 PE=2 SV=2	MIT	MIT	47.15	CHL	8.33	CYT	7.27	33.94
Glyur000074s00005539	9.A.3.1.1	gnl|TC-DB|P51149	32	4e-25	Ras-related protein Rab-7a OS=Homo sapiens OX=9606 GN=RAB7A PE=1 SV=1	NUC	NUC	18.73	CYT	17.42	CHL	17.1	35.68
Glyur000074s00005545	8.A.23.1.7	gnl|TC-DB|P11362	25	8e-21	Fibroblast growth factor receptor 1 OS=Homo sapiens GN=FGFR1 PE=1 SV=3	PLA	PLA	14.56	NUC	13.62	CHL	12.15	27.91
Glyur000074s00005549	1.I.1.1.3	gnl|TC-DB|P06493	35	1e-41	Cyclin-dependent kinase 1 OS=Homo sapiens GN=CDK1 PE=1 SV=3	NUC	NUC	22.46	CYT	12.48	PLA	10.99	31.45
Glyur000074s00005552	2.A.108.1.4	gnl|TC-DB|P43561	27	3e-37	Iron transport multicopper oxidase FET5 precursor (EC 1.-.-.-) - Saccharomyces cerevisiae (Baker's yeast).	NUC	NUC	12.31	MIT	12.16	CYT	11.79	24.43
Glyur000074s00005560	8.A.92.1.4	gnl|TC-DB|P63244	66	1e-126	Receptor of activated protein C kinase 1 OS=Homo sapiens OX=9606 GN=RACK1 PE=1 SV=3	CYT/PLA	CYT	41.05	PLA	40.35	NUC	3.161	80.83
Glyur000074s00005568	1.I.1.1.3	gnl|TC-DB|P06493	47	3e-67	Cyclin-dependent kinase 1 OS=Homo sapiens GN=CDK1 PE=1 SV=3	NUC	NUC	57.29	CYT	19.73	CHL	5.742	48.09
Glyur000074s00005569	2.A.66.1.52	gnl|TC-DB|Q9C994	51	1e-132	Protein DETOXIFICATION 14 OS=Arabidopsis thaliana GN=DTX14 PE=3 SV=1	PLA	PLA	17.17	NUC	16.42	CYT	14.38	33.34
Glyur000074s00005571	2.A.66.1.52	gnl|TC-DB|Q9C994	39	8e-63	Protein DETOXIFICATION 14 OS=Arabidopsis thaliana GN=DTX14 PE=3 SV=1	PLA	PLA	18.28	CHL	15.24	MIT	11.01	32.5
Glyur000075s00007153	3.A.1.205.23	gnl|TC-DB|Q7PC87	74	2e-32	ABC transporter G family member 34 OS=Arabidopsis thaliana GN=ABCG34 PE=2 SV=1	PLA	PLA	49.07	MIT	6.296	CYT	6.128	31.68
Glyur000075s00007184	4.D.3.1.10	gnl|TC-DB|A8HWD0	30	5e-38	Predicted protein OS=Chlamydomonas reinhardtii GN=CHLREDRAFT_167152 PE=4 SV=1	GOL	GOL	40.69	CHL	7.273	END	6.19	31.94
Glyur000075s00007192	1.A.87.2.6	gnl|TC-DB|O22476	28	1e-49	Protein BRASSINOSTEROID INSENSITIVE 1 OS=Arabidopsis thaliana OX=3702 GN=BRI1 PE=1 SV=1	PLA	PLA	32.19	MIT	12.44	NUC	10.15	35.82
Glyur000075s00007198	2.A.102.5.2	gnl|TC-DB|OAE35033.1	28	1e-39	hypothetical protein AXG93_3104s1130 [Marchantia polymorpha subsp. ruderalis]	PLA	PLA	13.73	CHL	12.82	NUC	11.41	26.31
Glyur000075s00007202	8.A.30.1.2	gnl|TC-DB|P46934	32	2e-52	E3 ubiquitin-protein ligase NEDD4 OS=Homo sapiens GN=NEDD4 PE=1 SV=4	CYT	CYT	11.71	NUC	11.66	PLA	11.22	23.36
Glyur000077s00006669	2.A.1.75.5	gnl|TC-DB|Q8H132	42	1e-35	Major facilitator protein OS=Arabidopsis thaliana GN=At4g19450 PE=2 SV=1	CHL	CHL	14.07	NUC	11.24	PLA	9.987	24.6
Glyur000077s00006670	2.A.1.75.5	gnl|TC-DB|Q8H132	49	3e-21	Major facilitator protein OS=Arabidopsis thaliana GN=At4g19450 PE=2 SV=1	CHL	CHL	27.28	NUC	15.81	CYT	11.86	38.15
Glyur000077s00006676	2.A.18.1.1	gnl|TC-DB|Q96247	77	4e-60	AUX1 GENE - Arabidopsis thaliana (Mouse-ear cress).	PLA	PLA	73.53	CYT	7.034	CHL	5.32	26.99
Glyur000077s00006692	2.A.7.25.5	gnl|TC-DB|Q9LIR9	54	6e-92	Gb|AAF34307.1 - Arabidopsis thaliana (Mouse-ear cress).	CHL	CHL	19.09	PLA	12.24	VAC	10.42	29.18
Glyur000077s00006695	1.A.87.2.4	gnl|TC-DB|T1T4Z8	33	6e-37	GHR1 protein OS=Arabidopsis thaliana GN=GHR1 PE=2 SV=1	PLA	PLA	31.33	MIT	13.01	NUC	10.83	36.22
Glyur000078s00005387	8.A.92.1.2	gnl|TC-DB|P49177	76	1e-170	Guanine nucleotide-binding protein subunit beta OS=Arabidopsis thaliana GN=GB1 PE=1 SV=1	PLA/END	PLA	40.08	END	38.94	CHL	4.181	78.12
Glyur000078s00005388	1.I.2.1.1	gnl|TC-DB|Q9FZ86	44	2e-20	At1g18650 OS=Arabidopsis thaliana GN=F25I16.1 PE=2 SV=1	NUC	NUC	12.3	MIT	10.42	CHL	10.13	22.29
Glyur000078s00005391	1.A.87.2.6	gnl|TC-DB|O22476	34	2e-32	Protein BRASSINOSTEROID INSENSITIVE 1 OS=Arabidopsis thaliana OX=3702 GN=BRI1 PE=1 SV=1	PLA	PLA	37.31	CHL	10.85	MIT	9.25	35.42
Glyur000078s00005392	1.A.87.2.6	gnl|TC-DB|O22476	25	2e-45	Protein BRASSINOSTEROID INSENSITIVE 1 OS=Arabidopsis thaliana OX=3702 GN=BRI1 PE=1 SV=1	PLA	PLA	33.6	NUC	8.872	CYT	7.908	31.97
Glyur000078s00005404	9.B.82.1.3	gnl|TC-DB|O48670	69	2e-63	Protein RER1A - Arabidopsis thaliana (Mouse-ear cress).	NUC	NUC	25.28	PLA	14.95	CYT	12.7	36.07
Glyur000078s00005405	9.B.82.1.3	gnl|TC-DB|O48670	90	4e-34	Protein RER1A - Arabidopsis thaliana (Mouse-ear cress).	CHL	CHL	32.3	NUC	16.52	MIT	16.27	41.12
Glyur000078s00005413	1.A.87.2.6	gnl|TC-DB|O22476	37	1e-54	Protein BRASSINOSTEROID INSENSITIVE 1 OS=Arabidopsis thaliana OX=3702 GN=BRI1 PE=1 SV=1	PLA	PLA	30.26	MIT	10.73	CYT	9.072	32.98
Glyur000078s00005440	3.A.30.1.1	gnl|TC-DB|P40564	46	7e-26	DnaJ-like protein 1 OS=Saccharomyces cerevisiae (strain ATCC 204508 / S288c) OX=559292 GN=DJP1 PE=1 SV=1	CHL	CHL	17.49	MIT	14.94	CYT	10.83	31.6
Glyur000078s00005446	9.B.307.1.1	gnl|TC-DB|O67077	44	5e-52	ATP-dependent zinc metalloprotease FtsH OS=Aquifex aeolicus (strain VF5) OX=224324 GN=ftsH PE=1 SV=1	CHL	CHL	24.38	MIT	15.13	NUC	12.92	35.86
Glyur000079s00008899	2.A.1.66.6	gnl|TC-DB|E1ZTC8	31	2e-63	Putative uncharacterized protein OS=Chlorella variabilis GN=CHLNCDRAFT_141677 PE=4 SV=1	CHL	CHL	13.4	PLA	10.07	MIT	9.528	22.69
Glyur000079s00008925	2.A.1.1.122	gnl|TC-DB|AGG19156.1	56	1e-151	sorbitol transporter [Pyrus pyrifolia]	PLA	PLA	23.13	CHL	13.07	CYT	9.449	32.56
Glyur000079s00008934	2.A.102.5.2	gnl|TC-DB|OAE35033.1	25	2e-28	hypothetical protein AXG93_3104s1130 [Marchantia polymorpha subsp. ruderalis]	CHL	CHL	16.02	PLA	12.13	MIT	11	27.05
Glyur000079s00008936	2.A.37.4.5	gnl|TC-DB|Q8VYD4	33	1e-118	Cation/H(+) antiporter 23, chloroplastic OS=Arabidopsis thaliana GN=CHX23 PE=1 SV=1	PLA	PLA	14.51	CHL	13.61	NUC	10.34	27.87
Glyur000079s00008940	3.D.10.1.6	gnl|TC-DB|X5H3P0	71	3e-27	Succinate dehydrogenase flavoprotein subunit OS=Neorickettsia helminthoeca str. Oregon GN=sdhA PE=3 SV=1	CHL	CHL	26.83	CYT	21.98	NUC	19.37	46.45
Glyur000080s00008671	3.A.31.1.1	gnl|TC-DB|P36108	41	1e-32	DOA4-independent degradation protein 4 OS=Saccharomyces cerevisiae (strain ATCC 204508 / S288c) OX=559292 GN=DID4 PE=1 SV=2	NUC	NUC	26.7	CHL	17.85	CYT	12.13	40.6
Glyur000080s00008680	1.I.1.1.3	gnl|TC-DB|O00159	37	1e-138	Unconventional myosin-Ic OS=Homo sapiens GN=MYO1C PE=1 SV=4	CHL	CHL	12.93	NUC	11.4	PLA	9.736	23.97
Glyur000080s00008687	9.B.106.3.3	gnl|TC-DB|C5L569	30	2e-26	Putative uncharacterized protein OS=Perkinsus marinus (strain ATCC 50983 / TXsc) GN=Pmar_PMAR014892 PE=4 SV=1	PLA	PLA	19.26	MIT	13.15	CHL	11.05	30.43
Glyur000080s00008694	1.A.87.2.6	gnl|TC-DB|O22476	37	3e-36	Protein BRASSINOSTEROID INSENSITIVE 1 OS=Arabidopsis thaliana OX=3702 GN=BRI1 PE=1 SV=1	PLA	PLA	17.97	NUC	11.11	MIT	9.764	27.09
Glyur000080s00008697	9.A.61.3.1	gnl|TC-DB|M4E3U6	36	2e-42	Peroxidase OS=Brassica rapa subsp. pekinensis GN=Bra023449 PE=3 SV=1	NUC	NUC	13.3	EXC	12.94	MIT	10.02	26.15
Glyur000081s00006736	1.A.87.2.6	gnl|TC-DB|O22476	33	2e-31	Protein BRASSINOSTEROID INSENSITIVE 1 OS=Arabidopsis thaliana OX=3702 GN=BRI1 PE=1 SV=1	PLA	PLA	56.47	MIT	10.21	CYT	5.563	35.84
Glyur000081s00006770	1.I.1.1.3	gnl|TC-DB|O00571	28	6e-45	ATP-dependent RNA helicase DDX3X OS=Homo sapiens GN=DDX3X PE=1 SV=3	NUC	NUC	18.69	CYT	10.68	CHL	10.51	27.01
Glyur000081s00006793	1.A.8.11.4	gnl|TC-DB|P43286	74	1e-118	Aquaporin PIP2-1 - Arabidopsis thaliana (Mouse-ear cress).	PLA	PLA	84.29	VAC	3.059	NUC	2.413	16.39
Glyur000081s00006794	1.A.8.11.4	gnl|TC-DB|P43286	89	1e-37	Aquaporin PIP2-1 - Arabidopsis thaliana (Mouse-ear cress).	NUC	NUC	21.86	CHL	18.99	CYT	16.69	39.68
Glyur000082s00007575	3.A.16.1.2	gnl|TC-DB|E7NGV2	42	2e-31	Ubc6p OS=Saccharomyces cerevisiae (strain FostersO) GN=FOSTERSO_1338 PE=4 SV=1	CHL	CHL	16.13	NUC	13.53	CYT	10.62	28.89
Glyur000082s00007584	1.B.30.1.2	gnl|TC-DB|Q0WMZ5	63	1e-54	Outer envelope pore protein 16-2, chloroplastic OS=Arabidopsis thaliana GN=OEP162 PE=1 SV=1	CHL	CHL	30.69	NUC	14.37	CYT	12.87	37.7
Glyur000082s00007588	3.A.30.1.1	gnl|TC-DB|P38116	42	9e-22	ADP-ribosylation factor-like protein 1 OS=Saccharomyces cerevisiae (strain ATCC 204508 / S288c) OX=559292 GN=ARL1 PE=1 SV=4	PLA	PLA	16.82	GOL	12.18	CHL	11.28	27.66
Glyur000082s00007591	4.C.1.1.4	gnl|TC-DB|P69451	26	4e-31	Long-chain-fatty-acid--CoA ligase - Escherichia coli.	CHL	CHL	13.2	NUC	12.06	END	10.23	24.97
Glyur000082s00007599	1.I.1.1.3	gnl|TC-DB|O60684	54	1e-146	Importin subunit alpha-7 OS=Homo sapiens GN=KPNA6 PE=1 SV=1	CYT	CYT	70.32	NUC	5.015	CHL	4.671	26.14
Glyur000083s00006944	1.I.1.1.3	gnl|TC-DB|O60684	56	1e-152	Importin subunit alpha-7 OS=Homo sapiens GN=KPNA6 PE=1 SV=1	CYT	CYT	70.45	NUC	4.235	MIT	3.436	25.23
Glyur000083s00006967	9.B.278.1.1	gnl|TC-DB|Q9BXS5	25	1e-35	AP-1 complex subunit mu-1 OS=Homo sapiens OX=9606 GN=AP1M1 PE=1 SV=3	NUC	NUC	13.45	CYT	11.39	PLA	10.41	24.32
Glyur000083s00006970	2.A.7.4.1	gnl|TC-DB|O24091	35	1e-52	MTN21 GENE - Medicago truncatula (Barrel medic).	NUC	NUC	16.44	MIT	11.71	PLA	10.29	26.82
Glyur000083s00006977	1.I.1.1.3	gnl|TC-DB|P06493	29	2e-28	Cyclin-dependent kinase 1 OS=Homo sapiens GN=CDK1 PE=1 SV=3	NUC	NUC	17.95	CYT	10.69	PLA	10.59	26.56
Glyur000083s00006986	1.A.87.2.6	gnl|TC-DB|O22476	41	1e-57	Protein BRASSINOSTEROID INSENSITIVE 1 OS=Arabidopsis thaliana OX=3702 GN=BRI1 PE=1 SV=1	PLA	PLA	58.65	MIT	9.082	CYT	5.192	34.16
Glyur000083s00006993	1.I.2.1.1	gnl|TC-DB|F4I0Z2	63	1e-35	Carbohydrate-binding X8 domain-containing protein OS=Arabidopsis thaliana GN=At1g09460 PE=4 SV=1	CHL	CHL	15.13	NUC	13.55	MIT	10.8	28.22
Glyur000083s00007002	8.A.32.1.4	gnl|TC-DB|P20142	39	3e-45	Gastricsin OS=Homo sapiens OX=9606 GN=PGC PE=1 SV=1	VAC	VAC	43.74	NUC	8.173	PLA	5.981	33.45
Glyur000084s00009470	9.A.61.3.1	gnl|TC-DB|M4E3U6	41	3e-55	Peroxidase OS=Brassica rapa subsp. pekinensis GN=Bra023449 PE=3 SV=1	CHL	CHL	18.6	MIT	14.18	NUC	11.17	31.33
Glyur000084s00009476	9.B.106.3.1	gnl|TC-DB|M5BEH1	45	1e-102	Salt overly sensitive 2 OS=Arabidopsis thaliana GN=sos2 PE=4 SV=1	PLA	PLA	25.93	NUC	15.09	CYT	10.52	36.57
Glyur000084s00009479	9.B.106.3.1	gnl|TC-DB|M5BEH1	41	4e-81	Salt overly sensitive 2 OS=Arabidopsis thaliana GN=sos2 PE=4 SV=1	PLA	PLA	20.7	CHL	14.73	NUC	13.54	33.31
Glyur000084s00009529	1.P.1.1.1	gnl|TC-DB|P33176	34	2e-51	Kinesin-1 heavy chain OS=Homo sapiens OX=9606 GN=KIF5B PE=1 SV=1	NUC	NUC	16.95	CHL	14.78	CYT	10.79	31.04
Glyur000084s00009530	9.A.61.3.1	gnl|TC-DB|M4E3U6	45	2e-20	Peroxidase OS=Brassica rapa subsp. pekinensis GN=Bra023449 PE=3 SV=1	CHL	CHL	43.63	NUC	13.15	MIT	10.65	39.47
Glyur000084s00009531	3.A.18.1.1	gnl|TC-DB|P38919	28	8e-38	Eukaryotic initiation factor 4A-III - Homo sapiens (Human).	NUC	NUC	20.52	CHL	11.4	PLA	10.24	29.01
Glyur000084s00009533	1.A.87.2.4	gnl|TC-DB|T1T4Z8	33	7e-21	GHR1 protein OS=Arabidopsis thaliana GN=GHR1 PE=2 SV=1	PLA	PLA	31.9	NUC	11.29	CHL	10.01	34.29
Glyur000085s00008853	3.D.1.6.3	gnl|TC-DB|O80800	53	2e-28	Acyl carrier protein - Arabidopsis thaliana (Mouse-ear cress).	MIT/CHL	MIT	40.26	CHL	37.88	CYT	5.843	76.29
Glyur000085s00008854	2.A.7.14.3	gnl|TC-DB|Q9LPF6	61	1e-134	Probable purine permease 11 OS=Arabidopsis thaliana GN=PUP11 PE=1 SV=1	NUC	NUC	16.51	PLA	15.02	CHL	13.31	31.06
Glyur000085s00008860	2.A.97.1.1	gnl|TC-DB|O95202	42	5e-67	LETM1 and EF-hand domain-containing protein 1, mitochondrial OS=Homo sapiens GN=LETM1 PE=1 SV=1	CHL	CHL	13.07	NUC	12.97	PLA	11.87	26.01
Glyur000085s00008872	3.D.1.6.3	gnl|TC-DB|O80800	73	2e-45	Acyl carrier protein - Arabidopsis thaliana (Mouse-ear cress).	MIT	MIT	36.72	CHL	27.45	NUC	11.53	58.23
Glyur000085s00008882		gnl|TC-DB|XP_018510600.1	26	2e-21	|8.A.32.1.5 PREDICTED: protein ASPARTIC PROTEASE IN GUARD CELL 2-like isoform X1 [Brassica rapa]	CHL	CHL	14.73	CYT	12	MIT	10.84	26
Glyur000086s00011494	2.A.7.4.1	gnl|TC-DB|O24091	36	1e-59	MTN21 GENE - Medicago truncatula (Barrel medic).	CHL	CHL	19.81	NUC	16.75	MIT	9.411	35.45
Glyur000086s00011503	4.D.3.1.7	gnl|TC-DB|Q8LPK5	100	4e-71	Cellulose synthase A catalytic subunit 8 [UDP-forming] OS=Arabidopsis thaliana GN=CESA8 PE=1 SV=1	CYT	CYT	15.24	NUC	15.02	MIT	14.27	30.2
Glyur000086s00011504	1.A.87.2.4	gnl|TC-DB|T1T4Z8	33	1e-20	GHR1 protein OS=Arabidopsis thaliana GN=GHR1 PE=2 SV=1	PLA	PLA	27.58	NUC	13.62	CHL	13.05	35.45
Glyur000086s00011508	1.I.1.1.3	gnl|TC-DB|P06493	33	2e-38	Cyclin-dependent kinase 1 OS=Homo sapiens GN=CDK1 PE=1 SV=3	NUC	NUC	17.52	CYT	12.05	PLA	11.71	27.95
Glyur000086s00011510	2.A.40.6.3	gnl|TC-DB|Q41760	48	1e-137	Nucleobase-ascorbate transporter LPE1 - Zea mays (Maize).	PLA	PLA	25.29	NUC	11.99	MIT	10.68	32.32
Glyur000086s00011513	1.A.87.2.6	gnl|TC-DB|O22476	32	2e-46	Protein BRASSINOSTEROID INSENSITIVE 1 OS=Arabidopsis thaliana OX=3702 GN=BRI1 PE=1 SV=1	PLA	PLA	29.24	CHL	12.16	MIT	10.48	34.33
Glyur000086s00011514	9.B.106.3.1	gnl|TC-DB|M5BEH1	44	1e-103	Salt overly sensitive 2 OS=Arabidopsis thaliana GN=sos2 PE=4 SV=1	PLA	PLA	24.38	NUC	12.21	CYT	11.84	32.14
Glyur000086s00011515	9.B.106.3.1	gnl|TC-DB|M5BEH1	47	1e-105	Salt overly sensitive 2 OS=Arabidopsis thaliana GN=sos2 PE=4 SV=1	PLA	PLA	22.68	NUC	15.3	CYT	13.12	35.18
Glyur000086s00011519	1.A.87.2.6	gnl|TC-DB|O22476	26	3e-21	Protein BRASSINOSTEROID INSENSITIVE 1 OS=Arabidopsis thaliana OX=3702 GN=BRI1 PE=1 SV=1	PLA	PLA	27.61	NUC	10.87	CYT	9.114	32.04
Glyur000086s00011526	2.A.28.3.6	gnl|TC-DB|Q01E11	30	1e-34	Cysteine proteinase Cathepsin F (ISS) OS=Ostreococcus tauri GN=Ot02g05670 PE=4 SV=1	EXC	EXC	15.25	PLA	15.12	NUC	13.78	30.33
Glyur000086s00011527	8.A.98.1.8	gnl|TC-DB|P48349	57	4e-31	14-3-3-like protein GF14 lambda OS=Arabidopsis thaliana GN=GRF6 PE=1 SV=1	NUC/CYT	NUC	36.83	CYT	32.85	CHL	9.462	66.91
Glyur000086s00011529	3.A.20.1.2	gnl|TC-DB|Q9LP54	82	1e-163	At1g29260 OS=Arabidopsis thaliana GN=At1g29260 PE=2 SV=1	CYT/POX	CYT	39.66	POX	37.5	NUC	3.787	75.49
Glyur000086s00011539	8.A.98.1.8	gnl|TC-DB|P48349	66	2e-89	14-3-3-like protein GF14 lambda OS=Arabidopsis thaliana GN=GRF6 PE=1 SV=1	NUC/CYT	NUC	41.66	CYT	37.07	PLA	13.24	75.11
Glyur000086s00011550	2.A.28.3.6	gnl|TC-DB|Q01E11	36	2e-37	Cysteine proteinase Cathepsin F (ISS) OS=Ostreococcus tauri GN=Ot02g05670 PE=4 SV=1	EXC	EXC	18.95	VAC	17	PLA	13.98	35.25
Glyur000087s00008541	9.A.15.3.1	gnl|TC-DB|Q94C95	30	2e-24	Serine/threonine-protein kinase ATG1a OS=Arabidopsis thaliana GN=ATG1A PE=1 SV=1	NUC	NUC	16.69	PLA	15.01	CHL	12.11	31.16
Glyur000087s00008566	9.B.82.1.3	gnl|TC-DB|O48670	64	8e-64	Protein RER1A - Arabidopsis thaliana (Mouse-ear cress).	NUC	NUC	27.79	EXC	12.12	PLA	11.35	33.65
Glyur000087s00008567	9.B.82.1.3	gnl|TC-DB|O48670	51	2e-34	Protein RER1A - Arabidopsis thaliana (Mouse-ear cress).	CSK	CSK	18.23	PLA	17.23	CHL	13.19	35.11
Glyur000087s00008571	8.A.92.1.2	gnl|TC-DB|P18064	32	1e-37	Guanine nucleotide-binding protein alpha-1 subunit OS=Arabidopsis thaliana GN=GPA1 PE=1 SV=1	NUC	NUC	14.52	CYT	11.19	PLA	10.64	24.86
Glyur000087s00008575	1.A.87.2.6	gnl|TC-DB|O22476	35	8e-45	Protein BRASSINOSTEROID INSENSITIVE 1 OS=Arabidopsis thaliana OX=3702 GN=BRI1 PE=1 SV=1	PLA	PLA	30.07	MIT	14.63	NUC	7.997	37.8
Glyur000087s00008577	3.D.3.5.2	gnl|TC-DB|O23166	64	2e-89	Thioredoxin-like protein HCF164, chloroplastic OS=Arabidopsis thaliana GN=HCF164 PE=2 SV=2	CHL	CHL	58.96	NUC	7.956	CYT	6.171	32.79
Glyur000087s00008582	9.B.56.1.9	gnl|TC-DB|M5VL89	72	1e-45	CASP-like protein OS=Prunus persica GN=PRUPE_ppa012837mg PE=3 SV=1	CHL	CHL	19.11	MIT	17.69	NUC	15.54	36.28
Glyur000088s00007685		gnl|TC-DB|XP_018510600.1	26	2e-25	|8.A.32.1.5 PREDICTED: protein ASPARTIC PROTEASE IN GUARD CELL 2-like isoform X1 [Brassica rapa]	CHL	CHL	19.98	PLA	12.73	NUC	9.086	30.35
Glyur000088s00007702	9.A.3.1.1	gnl|TC-DB|P51149	37	1e-27	Ras-related protein Rab-7a OS=Homo sapiens OX=9606 GN=RAB7A PE=1 SV=1	CHL	CHL	22.01	CYT	17.88	NUC	15.57	38.24
Glyur000088s00007715	8.A.82.2.3	gnl|TC-DB|M5BF43	57	8e-63	Salt overly sensitive 3 OS=Arabidopsis thaliana GN=sos3 PE=4 SV=1	CHL	CHL	24.49	NUC	16.54	PLA	10.49	37.78
Glyur000088s00007752	1.A.1.7.3	gnl|TC-DB|Q8LBL1	40	5e-49	Calcium-activated outward-rectifying potassium channel 1 - Arabidopsis thaliana (Mouse-ear cress).	VAC	VAC	23.12	CHL	19.06	PLA	16.54	40.48
Glyur000089s00008779	3.D.1.8.1	gnl|TC-DB|F4K2G0	56	6e-51	Peptidyl-prolyl cis-trans isomerase OS=Arabidopsis thaliana GN=CYP20-2 PE=3 SV=1	CHL	CHL	31.22	NUC	16.5	PLA	15.88	40.69
Glyur000089s00008784	9.B.191.1.5	gnl|TC-DB|P24390	33	5e-23	ER lumen protein-retaining receptor 1 OS=Homo sapiens GN=KDELR1 PE=1 SV=1	CHL	CHL	30.97	MIT	8.972	CYT	8.245	31.15
Glyur000089s00008812	9.B.247.1.8	gnl|TC-DB|A0C6L4	40	9e-25	Uncharacterized protein OS=Paramecium tetraurelia GN=GSPATT00035560001 PE=3 SV=1	CSK	CSK	11.41	NUC	11.05	PLA	10.48	22.37
Glyur000089s00008828	2.A.66.1.11	gnl|TC-DB|Q945F0	45	1e-63	Enhanced disease susceptibility 5 (Eds5) (Salicylic acid induction deficient 1) (Sid1) - Arabidopsis thaliana (Mouse-ear cress).	CSK	CSK	17.61	CYT	13.73	PLA	12.26	30.12
Glyur000089s00008829	1.P.1.1.1	gnl|TC-DB|P33176	30	5e-66	Kinesin-1 heavy chain OS=Homo sapiens OX=9606 GN=KIF5B PE=1 SV=1	NUC	NUC	15.65	CHL	14.02	CYT	9.982	29.19
Glyur000090s00011416	1.A.87.2.1	gnl|TC-DB|K7UE65	36	2e-49	Uncharacterized protein OS=Zea mays GN=ZEAMMB73_507020 PE=3 SV=1	PLA	PLA	51.37	NUC	9.272	CYT	8.165	35.11
Glyur000090s00011426	1.P.1.1.1	gnl|TC-DB|P33176	36	1e-57	Kinesin-1 heavy chain OS=Homo sapiens OX=9606 GN=KIF5B PE=1 SV=1	NUC	NUC	15.15	CSK	11.38	CHL	9.977	25.54
Glyur000090s00011429	9.A.15.3.1	gnl|TC-DB|Q94C95	26	1e-21	Serine/threonine-protein kinase ATG1a OS=Arabidopsis thaliana GN=ATG1A PE=1 SV=1	PLA	PLA	17.22	CHL	16.47	CYT	13.05	33.43
Glyur000090s00011431	1.A.87.2.6	gnl|TC-DB|O22476	30	2e-90	Protein BRASSINOSTEROID INSENSITIVE 1 OS=Arabidopsis thaliana OX=3702 GN=BRI1 PE=1 SV=1	PLA	PLA	43.29	MIT	8.771	NUC	7.054	34.09
Glyur000091s00010519	2.A.43.1.4	gnl|TC-DB|P57758	59	2e-27	Cystinosin homolog OS=Arabidopsis thaliana GN=At5g40670 PE=2 SV=1	CYT	CYT	12.71	PLA	11.37	MIT	9.816	23.76
Glyur000091s00010529	3.A.23.6.1	gnl|TC-DB|B3ET62	42	2e-68	Glyceraldehyde-3-phosphate dehydrogenase OS=Amoebophilus asiaticus (strain 5a2) GN=Aasi_1069 PE=3 SV=1	CYT	CYT	84.04	CHL	8.517	NUC	1.208	22.66
Glyur000091s00010539	2.A.18.2.2	gnl|TC-DB|Q9FKS8	67	1e-173	2.A.18.2.2 Lysine histidine transporter 1	PLA	PLA	55.84	END	5.572	CSK	4.949	30.54
Glyur000091s00010548	3.D.3.2.1	gnl|TC-DB|P00125	55	9e-82	Cytochrome c1, heme protein, mitochondrial OS=Bos taurus GN=CYC1 PE=1 SV=2	MIT	MIT	80.62	NUC	3.166	CHL	2.9	18.89
Glyur000091s00010556	1.A.87.2.2	gnl|TC-DB|Q2QQC1	26	4e-22	Protein kinase domain containing protein OS=Oryza sativa subsp. japonica GN=LOC_Os12g31560 PE=4 SV=1	PLA	PLA	26.93	NUC	14.61	CYT	9.903	36.42
Glyur000092s00007480	3.A.27.1.1	gnl|TC-DB|Q9Y3B6	32	1e-25	ER membrane protein complex subunit 9 OS=Homo sapiens GN=EMC9 PE=1 SV=3	CHL	CHL	23.89	MIT	19.75	PLA	13.75	41.83
Glyur000092s00007490	4.D.3.1.4	gnl|TC-DB|Q941L0	37	2e-67	Cellulose synthase A catalytic subunit 3 [UDP-forming] OS=Arabidopsis thaliana GN=CESA3 PE=1 SV=2	NUC	NUC	14.14	PLA	11.97	MIT	11.84	25.55
Glyur000092s00007494	1.A.87.2.3	gnl|TC-DB|Q9LSR8	30	8e-67	L-type lectin-domain containing receptor kinase I.9 OS=Arabidopsis thaliana GN=LECRK19 PE=1 SV=2	PLA	PLA	35.13	NUC	10.65	MIT	8.082	34.58
Glyur000092s00007509	1.A.1.7.3	gnl|TC-DB|Q8LBL1	47	2e-76	Calcium-activated outward-rectifying potassium channel 1 - Arabidopsis thaliana (Mouse-ear cress).	VAC	VAC	26.7	PLA	18.7	NUC	11.18	41.77
Glyur000092s00007512	3.A.8.1.1	gnl|TC-DB|Q02776	40	4e-35	Import inner membrane translocase subunit TIM50, mitochondrial - Saccharomyces cerevisiae (Baker's yeast).	MIT	MIT	37.19	NUC	10.39	CHL	9.404	34.83
Glyur000092s00007530	1.A.112.2.3	gnl|TC-DB|Q0PBV6	28	5e-37	Putative integral membrane protein with haemolysin domain OS=Campylobacter jejuni subsp. jejuni serotype O:2 (strain NCTC 11168) GN=Cj0183 PE=4 SV=1	NUC	NUC	13.25	CHL	12.45	MIT	11.15	25.5
Glyur000092s00007540	1.I.1.1.3	gnl|TC-DB|Q8TDX7	29	2e-25	Serine/threonine-protein kinase Nek7 OS=Homo sapiens GN=NEK7 PE=1 SV=1	PLA	PLA	16.23	MIT	11.97	CYT	9.913	27
Glyur000092s00007543	1.P.1.1.1	gnl|TC-DB|P33176	34	2e-49	Kinesin-1 heavy chain OS=Homo sapiens OX=9606 GN=KIF5B PE=1 SV=1	NUC	NUC	14.1	CHL	11.66	CYT	10.38	25.13
Glyur000093s00009367	2.A.37.4.8	gnl|TC-DB|Q9M353	91	2e-43	Cation/H(+) antiporter 20 OS=Arabidopsis thaliana GN=CHX20 PE=2 SV=1	NUC	NUC	20.5	PLA	19.68	CHL	14.66	39.84
Glyur000093s00009369	2.A.28.3.6	gnl|TC-DB|Q01E11	37	4e-33	Cysteine proteinase Cathepsin F (ISS) OS=Ostreococcus tauri GN=Ot02g05670 PE=4 SV=1	VAC	VAC	21.39	END	20.86	CYT	15.95	42.03
Glyur000093s00009370	1.A.87.2.6	gnl|TC-DB|O22476	39	4e-50	Protein BRASSINOSTEROID INSENSITIVE 1 OS=Arabidopsis thaliana OX=3702 GN=BRI1 PE=1 SV=1	PLA	PLA	37.77	VAC	21.13	MIT	8.112	49.1
Glyur000093s00009371	1.A.13.2.1	gnl|TC-DB|B8AFH9	55	1e-176	Putative uncharacterized protein OS=Oryza sativa subsp. indica GN=OsI_08104 PE=4 SV=1	PLA	PLA	12.46	NUC	12.15	CHL	12.09	24.54
Glyur000093s00009382	3.A.1.204.29	gnl|TC-DB|Q9C6W5	39	1e-44	ABC transporter G family member 14 OS=Arabidopsis thaliana OX=3702 GN=ABCG14 PE=2 SV=1	PLA	PLA	16.4	NUC	10.85	MIT	9.968	25.74
Glyur000093s00009394	4.C.1.1.7	gnl|TC-DB|Q42524	38	5e-96	4-coumarate--CoA ligase 1 - Arabidopsis thaliana (Mouse-ear cress).	POX	POX	25.93	MIT	13.03	CHL	9.535	33.94
Glyur000093s00009401	3.A.31.1.1	gnl|TC-DB|P36095	32	1e-21	Vacuolar protein-sorting-associated protein 24 OS=Saccharomyces cerevisiae (strain ATCC 204508 / S288c) OX=559292 GN=VPS24 PE=1 SV=1	CHL	CHL	19.75	NUC	19.31	PLA	14.71	38.88
Glyur000094s00007850	2.A.49.3.2	gnl|TC-DB|Q9XF71	40	1e-149	CLC-NT2 PROTEIN - Nicotiana tabacum (Common tobacco).	PLA	PLA	63.72	CHL	5.042	NUC	4.318	28.41
Glyur000094s00007854	8.A.97.1.1	gnl|TC-DB|Q96GC9	36	1e-58	Vacuole membrane protein 1 OS=Homo sapiens GN=VMP1 PE=1 SV=1	CHL	CHL	13.09	PLA	12.18	MIT	11.43	25.04
Glyur000094s00007856	5.B.4.1.1	gnl|TC-DB|Q9SA56	92	4e-76	Photosystem I reaction center subunit II-2, chloroplast - Arabidopsis thaliana (Mouse-ear cress).	NUC	NUC	24.47	CYT	21.3	CHL	16.56	44.32
Glyur000094s00007857	5.B.4.1.1	gnl|TC-DB|Q9SA56	92	6e-77	Photosystem I reaction center subunit II-2, chloroplast - Arabidopsis thaliana (Mouse-ear cress).	CHL	CHL	82.58	NUC	2.948	CYT	2.806	17.42
Glyur000094s00007859	1.A.33.1.3	gnl|TC-DB|P08107	32	2e-32	Heat shock 70 kDa protein 1 (HSP70.1) (HSP70-1/HSP70-2) - Homo sapiens (Human).	NUC	NUC	14.88	CHL	13.8	PLA	10.74	28.37
Glyur000095s00007012	1.A.87.2.6	gnl|TC-DB|O22476	36	2e-42	Protein BRASSINOSTEROID INSENSITIVE 1 OS=Arabidopsis thaliana OX=3702 GN=BRI1 PE=1 SV=1	PLA	PLA	43.04	EXC	10.52	MIT	8.941	36.14
Glyur000095s00007025	2.A.29.24.3	gnl|TC-DB|O95847	45	5e-69	Mitochondrial uncoupling protein 4 OS=Homo sapiens GN=SLC25A27 PE=1 SV=1	CYT	CYT	14.05	CHL	13.75	NUC	11.29	27.72
Glyur000095s00007049	3.A.28.1.3	gnl|TC-DB|Q9FLD5	44	3e-73	AAA-ATPase ASD, mitochondrial OS=Arabidopsis thaliana GN=AATP1 PE=1 SV=1	CHL	CHL	22.36	CYT	14.02	NUC	12.98	33.35
Glyur000095s00007065	1.A.87.2.6	gnl|TC-DB|O22476	41	2e-57	Protein BRASSINOSTEROID INSENSITIVE 1 OS=Arabidopsis thaliana OX=3702 GN=BRI1 PE=1 SV=1	PLA	PLA	48.16	MIT	9.044	NUC	8.039	34.83
Glyur000095s00007066	1.A.87.2.6	gnl|TC-DB|O22476	36	6e-43	Protein BRASSINOSTEROID INSENSITIVE 1 OS=Arabidopsis thaliana OX=3702 GN=BRI1 PE=1 SV=1	PLA	PLA	32	NUC	16.17	CYT	13.68	40.55
Glyur000095s00007070	1.A.87.2.4	gnl|TC-DB|T1T4Z8	27	1e-25	GHR1 protein OS=Arabidopsis thaliana GN=GHR1 PE=2 SV=1	PLA	PLA	33.89	CHL	10.07	MIT	8.62	33.48
Glyur000096s00005897	1.I.1.1.3	gnl|TC-DB|Q8TDX7	29	3e-25	Serine/threonine-protein kinase Nek7 OS=Homo sapiens GN=NEK7 PE=1 SV=1	PLA	PLA	13.98	CHL	12.68	MIT	10.89	26.31
Glyur000096s00005901	9.A.15.3.1	gnl|TC-DB|F4IRW0	47	9e-70	Serine/threonine-protein kinase ATG1c OS=Arabidopsis thaliana GN=ATG1C PE=2 SV=1	PLA	PLA	20.17	CHL	15.19	NUC	13.07	33.59
Glyur000096s00005917	2.A.7.4.1	gnl|TC-DB|O24091	30	8e-45	MTN21 GENE - Medicago truncatula (Barrel medic).	PLA	PLA	14.61	CHL	13.27	NUC	12.42	27.51
Glyur000096s00005924	4.D.3.1.4	gnl|TC-DB|Q94JQ6	59	2e-28	Cellulose synthase A catalytic subunit 6 [UDP-forming] OS=Arabidopsis thaliana GN=CESA6 PE=1 SV=2	MIT	MIT	11.88	NUC	10.95	PLA	10.61	22.62
Glyur000096s00005953	3.A.28.1.3	gnl|TC-DB|Q9FLD5	38	5e-83	AAA-ATPase ASD, mitochondrial OS=Arabidopsis thaliana GN=AATP1 PE=1 SV=1	CHL	CHL	20.33	CYT	13.96	NUC	11.28	32.11
Glyur000096s00005954	3.A.28.1.3	gnl|TC-DB|Q9FLD5	76	4e-57	AAA-ATPase ASD, mitochondrial OS=Arabidopsis thaliana GN=AATP1 PE=1 SV=1	CHL	CHL	23.75	NUC	10.95	CYT	10.13	30.26
Glyur000096s00005962	9.A.61.3.1	gnl|TC-DB|M4E3U6	40	3e-51	Peroxidase OS=Brassica rapa subsp. pekinensis GN=Bra023449 PE=3 SV=1	NUC	NUC	17.3	EXC	16.93	CHL	12.34	34.1
Glyur000096s00005966	2.A.29.10.3	gnl|TC-DB|Q4A3R4	39	1e-37	Folate transporter precursor - Arabidopsis thaliana (Mouse-ear cress)	CHL	CHL	14.05	PLA	12.89	MIT	12.4	26.62
Glyur000097s00008282	3.A.1.204.28	gnl|TC-DB|Q84TH5	64	1e-163	ABC transporter G family member 25 OS=Arabidopsis thaliana OX=3702 GN=ABCG25 PE=2 SV=1	PLA	PLA	19.56	NUC	13.21	VAC	10.49	30.69
Glyur000097s00008306	3.A.3.3.7	gnl|TC-DB|P20649	55	6e-25	ATPase 1, plasma membrane-type - Arabidopsis thaliana (Mouse-ear cress).	PLA	PLA	85.28	VAC	2.214	END	1.92	14.82
Glyur000097s00008307	9.A.61.3.1	gnl|TC-DB|M4E3U6	55	8e-89	Peroxidase OS=Brassica rapa subsp. pekinensis GN=Bra023449 PE=3 SV=1	EXC	EXC	14.82	CYT	12.58	PLA	10.8	26.79
Glyur000097s00008317	1.F.2.1.3	gnl|TC-DB|Q9LZD3	27	2e-48	Exocyst complex component EXO70A1 OS=Arabidopsis thaliana GN=EXO70A1 PE=1 SV=1	NUC	NUC	13.86	CHL	11.5	CYT	10.15	24.77
Glyur000097s00008328	1.A.87.2.6	gnl|TC-DB|O22476	37	4e-36	Protein BRASSINOSTEROID INSENSITIVE 1 OS=Arabidopsis thaliana OX=3702 GN=BRI1 PE=1 SV=1	PLA	PLA	16.77	NUC	12.47	MIT	9.673	27.98
Glyur000097s00008331	1.A.87.2.6	gnl|TC-DB|O22476	31	2e-36	Protein BRASSINOSTEROID INSENSITIVE 1 OS=Arabidopsis thaliana OX=3702 GN=BRI1 PE=1 SV=1	PLA	PLA	28.4	MIT	12.71	CHL	9.923	34.67
Glyur000097s00008337	2.A.17.3.13	gnl|TC-DB|Q9M817	52	1e-160	Probable peptide transporter At1g52190 OS=Arabidopsis thaliana GN=At1g52190 PE=1 SV=1	CHL	CHL	14.53	PLA	14.43	NUC	12.04	28.94
Glyur000098s00007963	3.A.30.1.1	gnl|TC-DB|P38116	60	4e-56	ADP-ribosylation factor-like protein 1 OS=Saccharomyces cerevisiae (strain ATCC 204508 / S288c) OX=559292 GN=ARL1 PE=1 SV=4	GOL	GOL	78.81	END	7.279	CYT	2.917	24.51
Glyur000098s00007965	9.B.106.3.1	gnl|TC-DB|M5BEH1	41	9e-85	Salt overly sensitive 2 OS=Arabidopsis thaliana GN=sos2 PE=4 SV=1	PLA	PLA	21.7	NUC	15.73	CYT	13.49	35.19
Glyur000098s00007969	8.B.9.1.5	gnl|TC-DB|P11670	42	4e-28	Basic form of pathogenesis-related protein 1 OS=Nicotiana tabacum PE=3 SV=1	EXC	EXC	14.66	CHL	14.59	PLA	12.93	29.23
Glyur000098s00007970	8.B.9.1.5	gnl|TC-DB|P11670	45	3e-35	Basic form of pathogenesis-related protein 1 OS=Nicotiana tabacum PE=3 SV=1	VAC	VAC	27.55	MIT	16.78	CHL	14.21	39.56
Glyur000098s00007975	8.A.23.1.15	gnl|TC-DB|P54760	32	3e-27	Ephrin type-B receptor 4 OS=Homo sapiens OX=9606 GN=EPHB4 PE=1 SV=2	PLA	PLA	11.88	NUC	11.44	MIT	10.88	23.22
Glyur000098s00007987	9.B.56.1.4	gnl|TC-DB|M4D8A9	36	1e-24	CASP-like protein OS=Brassica rapa subsp. pekinensis GN=Bra012719 PE=3 SV=1	MIT	MIT	22.63	CYT	21.66	PLA	14.69	43.86
Glyur000098s00007989	4.C.1.1.7	gnl|TC-DB|Q42524	72	2e-38	4-coumarate--CoA ligase 1 - Arabidopsis thaliana (Mouse-ear cress).	POX	POX	15.33	MIT	13.52	CHL	12.87	28.33
Glyur000098s00007994	1.B.8.1.5	gnl|TC-DB|P42054	45	1e-67	OUTER PLASTIDIAL MEMBRANE PROTEIN PORIN (VOLTAGE-DEPENDENT ANION- SELECTIVE CHANNEL PROTEIN) (VDAC) - Pisum sativum (Garden pea).	CHL	CHL	20.27	MIT	19.88	NUC	12.06	39.99
Glyur000098s00007995	9.B.135.1.2	gnl|TC-DB|O64614	84	2e-92	At2g18840 OS=Arabidopsis thaliana GN=At2g18840 PE=2 SV=1	NUC	NUC	19.24	PLA	18.54	CHL	11.74	37.52
Glyur000098s00007998	3.A.28.1.3	gnl|TC-DB|Q9FLD5	41	2e-96	AAA-ATPase ASD, mitochondrial OS=Arabidopsis thaliana GN=AATP1 PE=1 SV=1	CHL	CHL	18.53	NUC	13.23	PLA	10.59	30.07
Glyur000099s00014926	9.B.106.3.1	gnl|TC-DB|M5BEH1	60	1e-129	Salt overly sensitive 2 OS=Arabidopsis thaliana GN=sos2 PE=4 SV=1	PLA	PLA	30.81	CHL	17.24	NUC	10.55	41.53
Glyur000100s00008351	2.A.72.3.10	gnl|TC-DB|Q9FE38	56	1e-127	Potassium transporter 3 OS=Arabidopsis thaliana GN=POT3 PE=1 SV=1	VAC	VAC	15.69	CHL	13.46	NUC	11.95	28.51
Glyur000100s00008352	9.B.2.1.17	gnl|TC-DB|A8JDF8	37	1e-38	Metal-dependent CAAX amino terminal protease-like protein OS=Chlamydomonas reinhardtii GN=CPLD6 PE=4 SV=1	CHL	CHL	14.08	PLA	11.97	CYT	11.28	25.5
Glyur000100s00008353	9.B.2.1.17	gnl|TC-DB|A8JDF8	35	1e-31	Metal-dependent CAAX amino terminal protease-like protein OS=Chlamydomonas reinhardtii GN=CPLD6 PE=4 SV=1	CHL	CHL	15.75	NUC	13.93	PLA	9.977	29.14
Glyur000100s00008354	1.R.1.1.1	gnl|TC-DB|Q9UBP0	48	3e-61	Spastin OS=Homo sapiens OX=9606 GN=SPAST PE=1 SV=1	NUC	NUC	13.82	CHL	12.71	MIT	11.73	26.24
Glyur000100s00008355	8.A.102.1.1	gnl|TC-DB|Q6DBN4	59	8e-65	Reticulon-like protein B6 OS=Arabidopsis thaliana OX=3702 GN=RTNLB6 PE=1 SV=1	END	END	41.82	VAC	16.18	NUC	9.553	43.13
Glyur000100s00008360	5.B.1.1.9	gnl|TC-DB|O48538	71	2e-21	Respiratory burst oxidase homolog protein F OS=Arabidopsis thaliana GN=RBOHF PE=1 SV=1	PLA	PLA	66.76	NUC	4.711	CHL	4.192	27.12
Glyur000100s00008378	1.I.1.1.3	gnl|TC-DB|P06493	35	2e-48	Cyclin-dependent kinase 1 OS=Homo sapiens GN=CDK1 PE=1 SV=3	NUC	NUC	51.44	PLA	9.104	CYT	8.832	34.91
Glyur000100s00008394	3.A.20.1.1	gnl|TC-DB|P62837	38	5e-21	Ubiquitin-conjugating enzyme E2 D2 OS=Homo sapiens GN=UBE2D2 PE=1 SV=1	MIT	MIT	18.97	NUC	18.64	CYT	15.18	37.48
Glyur000101s00010288	3.A.3.3.7	gnl|TC-DB|P20649	85	5e-27	ATPase 1, plasma membrane-type - Arabidopsis thaliana (Mouse-ear cress).	CHL	CHL	25.18	CYT	16.34	NUC	16.2	37.84
Glyur000101s00010304	4.D.3.1.10	gnl|TC-DB|A8HWD0	31	4e-37	Predicted protein OS=Chlamydomonas reinhardtii GN=CHLREDRAFT_167152 PE=4 SV=1	GOL	GOL	15.83	NUC	13.07	MIT	9.633	28.1
Glyur000101s00010305	2.A.7.15.2	gnl|TC-DB|Q18779	25	2e-30	UDP-sugar transporter sqv-7 - Caenorhabditis elegans.	CHL	CHL	13.97	PLA	11.35	CYT	11.04	24.66
Glyur000101s00010308	1.A.87.2.6	gnl|TC-DB|O22476	35	9e-37	Protein BRASSINOSTEROID INSENSITIVE 1 OS=Arabidopsis thaliana OX=3702 GN=BRI1 PE=1 SV=1	PLA	PLA	15.23	NUC	12.61	CYT	10.88	27.11
Glyur000101s00010311	1.A.87.2.6	gnl|TC-DB|O22476	31	7e-34	Protein BRASSINOSTEROID INSENSITIVE 1 OS=Arabidopsis thaliana OX=3702 GN=BRI1 PE=1 SV=1	PLA	PLA	23.9	MIT	11.05	CHL	10.8	30.46
Glyur000102s00010941	2.D.1.1.5	gnl|TC-DB|Q9SVZ9	52	8e-85	Oxysterol-binding protein-related protein 4A OS=Arabidopsis thaliana GN=ORP4A PE=2 SV=2	PLA	PLA	13.92	END	11.9	CHL	10.5	25.3
Glyur000102s00010943	2.D.1.1.5	gnl|TC-DB|Q9SVZ9	44	8e-88	Oxysterol-binding protein-related protein 4A OS=Arabidopsis thaliana GN=ORP4A PE=2 SV=2	PLA	PLA	13.94	CYT	10.4	NUC	9.83	23.48
Glyur000102s00010974	1.A.87.2.6	gnl|TC-DB|O22476	30	2e-30	Protein BRASSINOSTEROID INSENSITIVE 1 OS=Arabidopsis thaliana OX=3702 GN=BRI1 PE=1 SV=1	PLA	PLA	37.86	MIT	12.53	CHL	9.811	37.63
Glyur000102s00010975	1.A.87.2.6	gnl|TC-DB|O22476	37	3e-46	Protein BRASSINOSTEROID INSENSITIVE 1 OS=Arabidopsis thaliana OX=3702 GN=BRI1 PE=1 SV=1	PLA	PLA	34.67	NUC	12.15	MIT	10.06	36.28
Glyur000103s00007416	3.A.1.201.35	gnl|TC-DB|AIX02990	46	1e-82	ATP binding cassette transporter subfamily B1 [Lavandula angustifolia subsp. angustifolia]	PLA	PLA	14.46	CHL	13.31	NUC	10.56	27.45
Glyur000103s00007417	3.D.1.8.1	gnl|TC-DB|O80634	56	2e-56	PsbP-like protein 2, chloroplastic OS=Arabidopsis thaliana GN=PPL2 PE=1 SV=2	CHL	CHL	40.36	PLA	8.874	CYT	8.586	33.73
Glyur000103s00007418	1.A.8.10.6	gnl|TC-DB|O82598	72	1e-102	Aquaporin TIP1-3 OS=Arabidopsis thaliana GN=TIP1-3 PE=1 SV=1	VAC	VAC	72.8	PLA	9.234	NUC	3.436	29.89
Glyur000103s00007430	9.A.63.1.1	gnl|TC-DB|P32939	35	1e-24	GTP-binding protein YPT7 OS=Saccharomyces cerevisiae (strain ATCC 204508 / S288c) GN=YPT7 PE=1 SV=1	CHL	CHL	21.43	PLA	14.95	CYT	10.78	34.02
Glyur000103s00007445	1.A.87.2.4	gnl|TC-DB|T1T4Z8	27	4e-42	GHR1 protein OS=Arabidopsis thaliana GN=GHR1 PE=2 SV=1	PLA	PLA	40.22	CHL	10.12	NUC	8.095	35.19
Glyur000103s00007455	2.A.85.2.1	gnl|TC-DB|O49696	48	1e-127	Hypothetical 62.3 kDa protein - Arabidopsis thaliana (Mouse-ear cress).	PLA	PLA	31.8	NUC	10.49	MIT	7.885	33.27
Glyur000103s00007457	8.A.82.3.2	gnl|TC-DB|XP_014514637.1	73	1e-147	reticulocalbin-2 [Vigna radiata var. radiata]	CYT	CYT	13.82	PLA	13.1	NUC	11.29	26.73
Glyur000103s00007458	8.A.82.3.2	gnl|TC-DB|XP_014514637.1	64	1e-53	reticulocalbin-2 [Vigna radiata var. radiata]	CYT	CYT	19.55	NUC	16.95	PLA	11.34	35.54
Glyur000103s00007471	9.B.265.1.5	gnl|TC-DB|OIP83072.1	33	6e-38	dihydroorotate dehydrogenase (quinone) [Candidatus Roizmanbacteria bacterium CG2_30_33_16]	NUC	NUC	11.89	PLA	10.92	CHL	10.79	22.59
Glyur000104s00005975	3.A.31.1.1	gnl|TC-DB|P52917	52	1e-120	Vacuolar protein sorting-associated protein 4 OS=Saccharomyces cerevisiae (strain ATCC 204508 / S288c) OX=559292 GN=VPS4 PE=1 SV=1	CHL	CHL	14.92	MIT	12.54	CSK	12.37	26.8
Glyur000104s00005992	8.A.68.1.5	gnl|TC-DB|Q84LF6	39	2e-36	Putative syntaxin SYP111 OS=Oryza sativa subsp. japonica GN=P0577B11.127 PE=4 SV=1	PLA	PLA	11.84	NUC	11.49	MIT	11.25	23.24
Glyur000105s00014172	1.A.56.1.17	gnl|TC-DB|D7TCD9	52	4e-38	Copper transporter OS=Vitis vinifera GN=CTr1 PE=2 SV=1	PLA	PLA	27.68	CHL	19.82	NUC	10.58	43.77
Glyur000105s00014174	9.A.14.5.2	gnl|TC-DB|O04714	73	1e-139	G-protein coupled receptor 1 OS=Arabidopsis thaliana GN=GCR1 PE=1 SV=1	MIT	MIT	14.41	CHL	13.88	PLA	11.79	28.14
Glyur000105s00014176	1.A.87.2.6	gnl|TC-DB|O22476	36	4e-38	Protein BRASSINOSTEROID INSENSITIVE 1 OS=Arabidopsis thaliana OX=3702 GN=BRI1 PE=1 SV=1	PLA	PLA	42.11	NUC	11.13	MIT	10.38	36.75
Glyur000105s00014192	2.A.1.86.5	gnl|TC-DB|D0J5M8	32	3e-26	Polyamine aminopropyltransferase OS=Comamonas testosteroni (strain CNB-2) GN=speE PE=3 SV=1	CHL	CHL	20.73	NUC	14.3	MIT	11.14	32.78
Glyur000105s00014197	3.A.20.1.2	gnl|TC-DB|Q9SYU4	65	1e-104	Peroxisome biogenesis factor 10 OS=Arabidopsis thaliana GN=PEX10 PE=1 SV=1	NUC	NUC	15.09	CHL	14.03	CYT	10.98	28.81
Glyur000105s00014202	2.A.72.3.9	gnl|TC-DB|Q9M7K4	65	2e-50	Potassium transporter 5 OS=Arabidopsis thaliana GN=POT5 PE=1 SV=1	CHL	CHL	35.07	VAC	21.89	END	8.499	49.45
Glyur000105s00014207	2.A.4.7.2	gnl|TC-DB|Q8L725	57	1e-142	Metal tolerance protein C1 OS=Arabidopsis thaliana GN=MTPC1 PE=2 SV=1	CHL	CHL	13.99	CYT	13.94	PLA	13.33	27.92
Glyur000105s00014208	2.A.4.7.2	gnl|TC-DB|Q8L725	70	3e-22	Metal tolerance protein C1 OS=Arabidopsis thaliana GN=MTPC1 PE=2 SV=1	PLA	PLA	17.54	NUC	16.89	CHL	15.18	34.21
Glyur000106s00011706	2.A.18.5.2	gnl|TC-DB|P47082	29	2e-29	Hypothetical 65.3 kDa protein in PRE3-MPP10 intergenic region - Saccharomyces cerevisiae (Baker's yeast).	CHL	CHL	19.08	NUC	16	PLA	9.346	34
Glyur000106s00011708	1.A.67.1.4	gnl|TC-DB|M4EJ73	100	2e-63	Uncharacterized protein OS=Brassica rapa subsp. pekinensis GN=Bra028839 PE=4 SV=1	NUC	NUC	16.83	CYT	14.28	PLA	11.41	30.32
Glyur000106s00011709	3.A.1.204.15	gnl|TC-DB|I0DHI9	40	2e-49	ATP-binding cassette transporter subfamily G member 2a OS=Strongylocentrotus purpuratus GN=ABCG2a PE=2 SV=1	PLA	PLA	15.25	NUC	9.98	CHL	9.878	23.9
Glyur000106s00011710	3.A.19.1.3	gnl|TC-DB|Q58542	35	3e-50	Putative arsenical pump-driving ATPase OS=Methanocaldococcus jannaschii (strain ATCC 43067 / DSM 2661 / JAL-1 / JCM 10045 / NBRC 100440) GN=MJ1142 PE=1 SV=1	CHL	CHL	16.31	NUC	15.36	CYT	11.64	31.37
Glyur000106s00011712	1.A.87.2.1	gnl|TC-DB|K7UE65	29	2e-20	Uncharacterized protein OS=Zea mays GN=ZEAMMB73_507020 PE=3 SV=1	PLA	PLA	20.09	CHL	17.62	NUC	16.11	36.78
Glyur000106s00011722	1.A.13.2.1	gnl|TC-DB|B8AFH9	86	1e-31	Putative uncharacterized protein OS=Oryza sativa subsp. indica GN=OsI_08104 PE=4 SV=1	CHL	CHL	21.2	MIT	13.05	NUC	12.85	31.46
Glyur000106s00011735	1.A.8.11.4	gnl|TC-DB|P43286	80	1e-135	Aquaporin PIP2-1 - Arabidopsis thaliana (Mouse-ear cress).	PLA	PLA	84.22	VAC	4.541	CHL	1.824	18.04
Glyur000107s00007209	1.A.56.1.17	gnl|TC-DB|D7TCD9	54	3e-36	Copper transporter OS=Vitis vinifera GN=CTr1 PE=2 SV=1	CHL	CHL	21.42	PLA	17.85	NUC	15.68	37.87
Glyur000107s00007210	1.A.87.2.6	gnl|TC-DB|O22476	37	2e-47	Protein BRASSINOSTEROID INSENSITIVE 1 OS=Arabidopsis thaliana OX=3702 GN=BRI1 PE=1 SV=1	CYT	CYT	13.35	NUC	13.31	PLA	12.42	26.64
Glyur000107s00007213	8.A.92.1.2	gnl|TC-DB|P18064	85	1e-165	Guanine nucleotide-binding protein alpha-1 subunit OS=Arabidopsis thaliana GN=GPA1 PE=1 SV=1	CHL	CHL	25.9	NUC	14.96	PLA	11.93	36.39
Glyur000107s00007217	1.I.1.1.3	gnl|TC-DB|O00159	37	1e-130	Unconventional myosin-Ic OS=Homo sapiens GN=MYO1C PE=1 SV=4	CYT	CYT	10.51	PLA	10.41	MIT	10.37	20.91
Glyur000107s00007219	3.A.3.5.11	gnl|TC-DB|Q9SZC9	44	2e-65	Putative copper-transporting ATPase PAA1 (EC 3.6.3.4) - Arabidopsis thaliana (Mouse-ear cress).	PLA	PLA	31.27	CHL	19.04	NUC	13.06	44.16
Glyur000107s00007220	9.A.4.2.3	gnl|TC-DB|M2WX31	48	6e-23	YggT family protein OS=Galdieria sulphuraria GN=Gasu_39520 PE=4 SV=1	PLA	PLA	16.58	NUC	14.52	CHL	12.83	30.46
Glyur000107s00007231	8.A.23.1.12	gnl|TC-DB|P12931	31	5e-23	Proto-oncogene tyrosine-protein kinase Src OS=Homo sapiens OX=9606 GN=SRC PE=1 SV=3	PLA	PLA	18.83	CHL	13.1	MIT	11.62	30.1
Glyur000107s00007245	2.A.29.14.9	gnl|TC-DB|A4S2S1	33	4e-44	MC family transporter OS=Ostreococcus lucimarinus (strain CCE9901) GN=OSTLU_88251 PE=3 SV=1	CHL	CHL	19.84	NUC	13.31	PLA	13.07	30.98
Glyur000107s00007263	1.A.87.2.6	gnl|TC-DB|O22476	36	6e-38	Protein BRASSINOSTEROID INSENSITIVE 1 OS=Arabidopsis thaliana OX=3702 GN=BRI1 PE=1 SV=1	PLA	PLA	18.82	NUC	13.85	MIT	9.936	31.04
Glyur000107s00007270	2.A.29.12.5	gnl|TC-DB|F4HW79	63	1e-123	Mitochondrial substrate carrier family protein OS=Arabidopsis thaliana GN=At1g14560 PE=3 SV=1	PLA	PLA	13.25	CHL	11.68	NUC	9.697	24.54
Glyur000107s00007273	3.D.1.6.3	gnl|TC-DB|Q9FLX7	64	5e-23	Probable NADH dehydrogenase [ubiquinone] 1 alpha subcomplex subunit 5, mitochondrial - Arabidopsis thaliana (Mouse-ear cress).	NUC	NUC	21.71	CHL	15.92	CYT	13.16	35.45
Glyur000107s00007275	1.A.87.2.6	gnl|TC-DB|O22476	29	6e-54	Protein BRASSINOSTEROID INSENSITIVE 1 OS=Arabidopsis thaliana OX=3702 GN=BRI1 PE=1 SV=1	PLA	PLA	34.61	NUC	8.617	CYT	7.602	31.99
Glyur000108s00010429	2.A.28.3.6	gnl|TC-DB|Q01E11	33	8e-29	Cysteine proteinase Cathepsin F (ISS) OS=Ostreococcus tauri GN=Ot02g05670 PE=4 SV=1	VAC	VAC	18.41	CHL	12.31	EXC	11	28.84
Glyur000108s00010449	9.B.307.1.1	gnl|TC-DB|O67077	42	3e-52	ATP-dependent zinc metalloprotease FtsH OS=Aquifex aeolicus (strain VF5) OX=224324 GN=ftsH PE=1 SV=1	CHL	CHL	24.24	MIT	14.38	NUC	14.22	34.82
Glyur000108s00010450	9.B.311.1.12	gnl|TC-DB|XP_022769062.1	58	9e-70	transmembrane protein 136-like isoform X2 [Durio zibethinus]	CHL	CHL	20.27	PLA	18.98	NUC	12.74	38.74
Glyur000109s00010626	1.A.87.2.6	gnl|TC-DB|O22476	30	2e-26	Protein BRASSINOSTEROID INSENSITIVE 1 OS=Arabidopsis thaliana OX=3702 GN=BRI1 PE=1 SV=1	PLA	PLA	35.34	MIT	10.49	CHL	10.27	34.44
Glyur000109s00010630	1.B.8.1.5	gnl|TC-DB|P42054	81	1e-129	OUTER PLASTIDIAL MEMBRANE PROTEIN PORIN (VOLTAGE-DEPENDENT ANION- SELECTIVE CHANNEL PROTEIN) (VDAC) - Pisum sativum (Garden pea).	MIT	MIT	69.33	CHL	5.049	NUC	4.495	26.57
Glyur000109s00010632	1.A.87.2.6	gnl|TC-DB|O22476	45	1e-48	Protein BRASSINOSTEROID INSENSITIVE 1 OS=Arabidopsis thaliana OX=3702 GN=BRI1 PE=1 SV=1	PLA	PLA	61.81	MIT	8.873	NUC	4.982	33.26
Glyur000109s00010638	1.A.87.2.6	gnl|TC-DB|O22476	25	6e-40	Protein BRASSINOSTEROID INSENSITIVE 1 OS=Arabidopsis thaliana OX=3702 GN=BRI1 PE=1 SV=1	PLA	PLA	30.82	MIT	10.4	CHL	7.763	32.81
Glyur000109s00010640	3.A.28.1.3	gnl|TC-DB|Q9FLD5	59	1e-165	AAA-ATPase ASD, mitochondrial OS=Arabidopsis thaliana GN=AATP1 PE=1 SV=1	CHL	CHL	18.11	NUC	13.53	CYT	12.02	30.2
Glyur000109s00010645	2.A.3.3.14	gnl|TC-DB|Q8W4K3	29	2e-59	Cationic amino acid transporter 4, vacuolar OS=Arabidopsis thaliana GN=CAT4 PE=1 SV=1	CHL	CHL	17.87	NUC	14.93	MIT	10.7	31.84
Glyur000110s00011752	1.A.25.3.4	gnl|TC-DB|B9GAY9	26	2e-32	Putative uncharacterized protein OS=Oryza sativa subsp. japonica GN=OsJ_34074 PE=4 SV=1	PLA	PLA	14.42	NUC	12.42	CYT	9.992	26.3
Glyur000110s00011755	1.A.87.2.6	gnl|TC-DB|O22476	31	6e-26	Protein BRASSINOSTEROID INSENSITIVE 1 OS=Arabidopsis thaliana OX=3702 GN=BRI1 PE=1 SV=1	CYT	CYT	12.66	NUC	11.9	PLA	11.45	24.37
Glyur000110s00011760	8.A.24.1.7	gnl|TC-DB|Q12959	37	5e-25	Disks large homolog 1 OS=Homo sapiens GN=DLG1 PE=1 SV=2	NUC	NUC	20.36	CHL	17.17	PLA	11.43	36.33
Glyur000110s00011767	1.A.87.2.4	gnl|TC-DB|T1T4Z8	29	1e-39	GHR1 protein OS=Arabidopsis thaliana GN=GHR1 PE=2 SV=1	PLA	PLA	34.93	NUC	9.055	MIT	8.047	32.6
Glyur000110s00011768	1.A.87.2.6	gnl|TC-DB|O22476	28	4e-47	Protein BRASSINOSTEROID INSENSITIVE 1 OS=Arabidopsis thaliana OX=3702 GN=BRI1 PE=1 SV=1	PLA	PLA	32.74	MIT	11.75	NUC	8.456	35.15
Glyur000110s00011772	9.B.106.3.2	gnl|TC-DB|Q24210	33	7e-37	Peripheral plasma membrane protein CASK OS=Drosophila melanogaster GN=CASK PE=1 SV=4	CYT	CYT	26.27	NUC	25.56	END	12.13	51.47
Glyur000111s00011080	1.I.1.1.3	gnl|TC-DB|P55735	52	7e-93	Protein SEC13 homologue OS=Homo sapiens GN=SEC13 PE=1 SV=3	NUC	NUC	12.71	CYT	11.08	PLA	10.81	23.4
Glyur000111s00011087	3.A.8.1.1	gnl|TC-DB|P38523	34	8e-29	GrpE protein homolog, mitochondrial precursor - Saccharomyces cerevisiae (Baker's yeast).	CHL	CHL	17.49	CYT	13.64	NUC	13.23	29.93
Glyur000112s00012297	1.A.87.2.1	gnl|TC-DB|K7UE65	41	1e-48	Uncharacterized protein OS=Zea mays GN=ZEAMMB73_507020 PE=3 SV=1	PLA	PLA	37.91	MIT	13.27	NUC	11.12	38.57
Glyur000112s00012324	3.A.11.1.5	gnl|TC-DB|AKM80112	38	2e-84	putative ATP-dependent DNA helicase [Candidatus Saccharibacteria bacterium GW2011_GWC2_44_17]	CYT	CYT	11.17	PLA	11.04	NUC	10.1	22.18
Glyur000112s00012340	2.A.7.4.1	gnl|TC-DB|O24091	40	3e-69	MTN21 GENE - Medicago truncatula (Barrel medic).	NUC	NUC	16.21	PLA	11.94	END	10.09	26.94
Glyur000112s00012343	2.A.7.4.1	gnl|TC-DB|O24091	69	8e-74	MTN21 GENE - Medicago truncatula (Barrel medic).	CHL	CHL	25.76	VAC	14.69	END	10.4	35.97
Glyur000113s00009422	2.A.1.1.124	gnl|TC-DB|Q9LT15	62	1e-180	Sugar transport protein 10 OS=Arabidopsis thaliana GN=STP10 PE=2 SV=1	PLA	PLA	70.62	NUC	3.782	END	3.495	24.67
Glyur000113s00009425	2.A.7.4.1	gnl|TC-DB|O24091	30	6e-39	MTN21 GENE - Medicago truncatula (Barrel medic).	NUC	NUC	17.55	PLA	10.4	EXC	9.573	25.96
Glyur000113s00009436	8.A.23.1.12	gnl|TC-DB|P12931	34	9e-38	Proto-oncogene tyrosine-protein kinase Src OS=Homo sapiens OX=9606 GN=SRC PE=1 SV=3	PLA	PLA	19.47	NUC	11.84	MIT	11.56	28.92
Glyur000113s00009450	2.A.3.12.5	gnl|TC-DB|Q6Z8D0	52	1e-51	Polyamine transporter PUT1 OS=Oryza sativa subsp. japonica GN=PUT1 PE=1 SV=1	CHL	CHL	14.16	PLA	12.28	MIT	10.17	25.94
Glyur000113s00009454	1.I.1.1.3	gnl|TC-DB|Q92973	37	1e-173	Transportin-1 OS=Homo sapiens GN=TNPO1 PE=1 SV=2	NUC	NUC	13.36	CHL	11.62	MIT	11.24	24.54
Glyur000114s00010460	2.A.1.75.5	gnl|TC-DB|Q8H132	53	1e-156	Major facilitator protein OS=Arabidopsis thaliana GN=At4g19450 PE=2 SV=1	PLA	PLA	14.07	CHL	12.83	NUC	11.06	26.56
Glyur000114s00010463	1.A.87.2.6	gnl|TC-DB|O22476	36	1e-43	Protein BRASSINOSTEROID INSENSITIVE 1 OS=Arabidopsis thaliana OX=3702 GN=BRI1 PE=1 SV=1	PLA	PLA	53.55	MIT	10.18	CHL	6.534	36.09
Glyur000114s00010470	1.A.87.2.6	gnl|TC-DB|O22476	31	7e-68	Protein BRASSINOSTEROID INSENSITIVE 1 OS=Arabidopsis thaliana OX=3702 GN=BRI1 PE=1 SV=1	PLA	PLA	63.27	MIT	6.97	NUC	4.985	30.7
Glyur000114s00010488	1.A.87.2.6	gnl|TC-DB|O22476	30	7e-96	Protein BRASSINOSTEROID INSENSITIVE 1 OS=Arabidopsis thaliana OX=3702 GN=BRI1 PE=1 SV=1	PLA	PLA	29.4	CHL	10.72	NUC	8.773	32.63
Glyur000114s00010493	1.A.87.2.4	gnl|TC-DB|T1T4Z8	30	2e-25	GHR1 protein OS=Arabidopsis thaliana GN=GHR1 PE=2 SV=1	PLA	PLA	30.78	MIT	10.25	CYT	8.463	32.61
Glyur000114s00010499	2.A.21.6.3	gnl|TC-DB|Q7XBS0	62	8e-20	DUR3 OS=Oryza sativa subsp. japonica GN=Os10g0580400 PE=2 SV=1	NUC	NUC	16.78	PLA	14.34	CHL	12.53	30.36
Glyur000115s00008217	1.I.1.1.3	gnl|TC-DB|Q8TDX7	29	3e-26	Serine/threonine-protein kinase Nek7 OS=Homo sapiens GN=NEK7 PE=1 SV=1	NUC	NUC	17.58	PLA	13.47	CHL	12.24	29.77
Glyur000115s00008248	3.A.18.1.1	gnl|TC-DB|P38919	63	1e-136	Eukaryotic initiation factor 4A-III - Homo sapiens (Human).	CHL	CHL	15.55	NUC	15.03	PLA	10.3	30.42
Glyur000115s00008261	2.A.29.14.9	gnl|TC-DB|A4S2S1	34	1e-46	MC family transporter OS=Ostreococcus lucimarinus (strain CCE9901) GN=OSTLU_88251 PE=3 SV=1	CHL	CHL	21.11	MIT	15.36	NUC	9.753	34.37
Glyur000115s00008273	3.A.20.1.2	gnl|TC-DB|Q9SRR0	63	8e-35	AT3g07560/F21O3_27 OS=Arabidopsis thaliana GN=At3g07560 PE=2 SV=1	NUC	NUC	18.97	MIT	12.57	PLA	12.31	29.53
Glyur000115s00008276	9.A.61.3.1	gnl|TC-DB|M4E3U6	35	7e-43	Peroxidase OS=Brassica rapa subsp. pekinensis GN=Bra023449 PE=3 SV=1	NUC	NUC	16.89	CYT	11.19	MIT	10.25	26.49
Glyur000116s00009201	2.A.72.3.9	gnl|TC-DB|Q9M7K4	52	1e-160	Potassium transporter 5 OS=Arabidopsis thaliana GN=POT5 PE=1 SV=1	VAC	VAC	23.12	PLA	18.07	END	14.83	39.11
Glyur000116s00009226	9.B.307.1.1	gnl|TC-DB|O67077	43	3e-59	ATP-dependent zinc metalloprotease FtsH OS=Aquifex aeolicus (strain VF5) OX=224324 GN=ftsH PE=1 SV=1	CHL	CHL	25.78	NUC	14	MIT	11.47	35.09
Glyur000116s00009230	3.A.3.3.7	gnl|TC-DB|P20649	92	7e-29	ATPase 1, plasma membrane-type - Arabidopsis thaliana (Mouse-ear cress).	CHL	CHL	25.29	NUC	19.63	CYT	13.74	42.37
Glyur000116s00009233	1.A.87.2.6	gnl|TC-DB|O22476	30	1e-120	Protein BRASSINOSTEROID INSENSITIVE 1 OS=Arabidopsis thaliana OX=3702 GN=BRI1 PE=1 SV=1	PLA	PLA	35.46	MIT	10.16	NUC	7.503	34.07
Glyur000116s00009234	9.B.115.1.3	gnl|TC-DB|B2HS04	30	1e-20	Conserved hypothetical membrane protein OS=Mycobacterium marinum (strain ATCC BAA-535 / M) GN=MMAR_2588 PE=4 SV=1	CHL	CHL	12.69	MIT	11.7	NUC	10.24	24.14
Glyur000116s00009250	2.A.4.3.4	gnl|TC-DB|Q9ZT63	66	1e-140	Metal tolerance protein 1 - Arabidopsis thaliana (Mouse-ear cress).	VAC	VAC	63.88	PLA	6.104	CYT	5.619	29.55
Glyur000116s00009251	2.A.4.3.4	gnl|TC-DB|Q9ZT63	60	9e-26	Metal tolerance protein 1 - Arabidopsis thaliana (Mouse-ear cress).	NUC	NUC	19.39	CHL	17.68	CYT	14.79	36.44
Glyur000117s00007620	1.C.39.11.4	gnl|TC-DB|Q9SGN6	49	2e-34	MACPF domain-containing protein NSL1 OS=Arabidopsis thaliana GN=NSL1 PE=2 SV=1	CHL	CHL	16.21	PLA	14.45	CYT	13.73	30.12
Glyur000117s00007623	1.A.87.2.5	gnl|TC-DB|Q9FZB9	26	2e-28	Putative uncharacterized protein T14L22.1 (Fragment) OS=Arabidopsis thaliana GN=T14L22.1 PE=2 SV=1	PLA	PLA	15.71	CHL	10.9	NUC	10.67	25.33
Glyur000117s00007627	2.A.29.8.6	gnl|TC-DB|Q84UC7	61	1e-103	Mitochondrial basic amino acid carrier - Arabidopsis thaliana (Mouse-ear cress).	MIT	MIT	17.31	CHL	14.46	PLA	14.4	30.86
Glyur000117s00007644	8.A.23.1.9	gnl|TC-DB|P22455	30	1e-31	Fibroblast growth factor receptor 4 OS=Homo sapiens GN=FGFR4 PE=1 SV=2	PLA	PLA	17.79	NUC	13.81	CYT	12.49	30.34
Glyur000118s00009647	9.A.3.1.1	gnl|TC-DB|Q96QK1	39	1e-149	Vacuolar protein sorting-associated protein 35 OS=Homo sapiens OX=9606 GN=VPS35 PE=1 SV=2	CHL	CHL	11.65	PLA	10.59	NUC	9.962	22.01
Glyur000118s00009650	9.A.57.1.1	gnl|TC-DB|Q9BSJ8	25	3e-28	Extended synaptotagmin-1 OS=Homo sapiens GN=ESYT1 PE=1 SV=1	PLA	PLA	14.95	NUC	12.37	CYT	10.83	26.61
Glyur000118s00009670	9.B.278.1.1	gnl|TC-DB|P61966	46	6e-36	AP-1 complex subunit sigma-1A OS=Homo sapiens OX=9606 GN=AP1S1 PE=1 SV=1	PLA	PLA	81.32	NUC	4.213	CHL	3.514	19.58
Glyur000119s00012137	1.A.87.2.6	gnl|TC-DB|O22476	34	6e-22	Protein BRASSINOSTEROID INSENSITIVE 1 OS=Arabidopsis thaliana OX=3702 GN=BRI1 PE=1 SV=1	PLA	PLA	41.08	CHL	11.35	NUC	10.65	36.84
Glyur000119s00012139	2.A.17.3.19	gnl|TC-DB|Q9LQL2	61	1e-105	Nitrate transporter 1.5 OS=Arabidopsis thaliana GN=NRT1.5 PE=1 SV=2	PLA	PLA	67.4	CHL	5.1	CYT	4.055	27.33
Glyur000119s00012169	2.A.94.1.1	gnl|TC-DB|Q8S403	37	4e-71	Putative phosphate transporter 1 - Arabidopsis thaliana (Mouse-ear cress).	NUC	NUC	13.03	CHL	11.93	PLA	9.874	24.69
Glyur000119s00012181	1.A.17.5.1	gnl|TC-DB|C0P3K9	43	1e-133	Uncharacterized protein OS=Zea mays PE=2 SV=1	PLA	PLA	10.9	CHL	10.04	MIT	9.491	20.76
Glyur000119s00012185	8.A.104.1.1	gnl|TC-DB|P54646	48	1e-122	5'-AMP-activated protein kinase catalytic subunit alpha-2 OS=Homo sapiens OX=9606 GN=PRKAA2 PE=1 SV=2	PLA	PLA	14.28	NUC	13.97	CYT	11.77	28.16
Glyur000119s00012190	1.I.1.1.3	gnl|TC-DB|P06493	35	2e-51	Cyclin-dependent kinase 1 OS=Homo sapiens GN=CDK1 PE=1 SV=3	NUC	NUC	15.26	PLA	12.58	CYT	9.817	27.1
Glyur000120s00006043	4.C.1.1.6	gnl|TC-DB|P31552	26	1e-33	PROBABLE CROTONOBETAINE/CARNITINE-COA LIGASE (EC 6.3.2.-) - Escherichia coli.	NUC	NUC	13.06	CHL	11.55	MIT	10.31	24.24
Glyur000120s00006046	4.C.1.1.4	gnl|TC-DB|P69451	29	7e-31	Long-chain-fatty-acid--CoA ligase - Escherichia coli.	NUC	NUC	12.4	MIT	12.15	CHL	10.75	24.49
Glyur000120s00006066	1.B.77.1.1	gnl|TC-DB|G7LAA5	88	1e-108	UPF0548 plant-like protein OS=Medicago truncatula GN=MTR_8g074720 PE=4 SV=2	CHL	CHL	24.76	NUC	13.87	CYT	13.08	34.42
Glyur000120s00006070	1.A.11.2.2	gnl|TC-DB|Q9M6N7	55	1e-139	Ammonium transporter - Arabidopsis thaliana (Mouse-ear cress).	PLA	PLA	28.85	CHL	10.18	MIT	8.565	31.75
Glyur000120s00006077	1.A.87.2.6	gnl|TC-DB|O22476	30	6e-35	Protein BRASSINOSTEROID INSENSITIVE 1 OS=Arabidopsis thaliana OX=3702 GN=BRI1 PE=1 SV=1	PLA	PLA	30.44	MIT	12.66	NUC	11.89	35.43
Glyur000120s00006083		gnl|TC-DB|XP_018510600.1	26	3e-26	|8.A.32.1.5 PREDICTED: protein ASPARTIC PROTEASE IN GUARD CELL 2-like isoform X1 [Brassica rapa]	CHL	CHL	14.74	NUC	12.27	CYT	10.82	26.35
Glyur000120s00006085	9.A.61.3.1	gnl|TC-DB|M4E3U6	39	6e-54	Peroxidase OS=Brassica rapa subsp. pekinensis GN=Bra023449 PE=3 SV=1	EXC	EXC	14.75	CYT	13.53	CHL	12.11	27.94
Glyur000120s00006092	1.A.87.1.1	gnl|TC-DB|Q8L7E9	65	1e-157	Protein MID1-COMPLEMENTING ACTIVITY 1 OS=Arabidopsis thaliana GN=MCA1 PE=2 SV=1	PLA	PLA	55.15	CHL	6.23	CYT	5.312	31.35
Glyur000120s00006104	9.B.238.3.1	gnl|TC-DB|WP_018128393.1	26	1e-24	hybrid sensor histidine kinase/response regulator [Balneola vulgaris]	PLA	PLA	12.83	CHL	12.52	CYT	11	25.27
Glyur000120s00006116	2.A.67.1.6	gnl|TC-DB|Q9FJD2	64	2e-45	Oligopeptide transporter 9 OS=Arabidopsis thaliana GN=OPT9 PE=2 SV=1	CHL	CHL	25.36	CYT	14.05	CSK	11.6	34.94
Glyur000120s00006119	2.A.67.1.6	gnl|TC-DB|Q9FJD2	60	1e-132	Oligopeptide transporter 9 OS=Arabidopsis thaliana GN=OPT9 PE=2 SV=1	CYT	CYT	10.57	PLA	9.952	NUC	9.691	20.39
Glyur000121s00009698	2.A.7.12.3	gnl|TC-DB|Q9C5H6	28	4e-32	Putative transporter protein - Arabidopsis thaliana (Mouse-ear cress).	CHL	CHL	18.62	NUC	12.57	VAC	9.183	29.31
Glyur000121s00009723	5.B.2.2.1	gnl|TC-DB|G7ZYU6	35	5e-47	Ferric-chelate reductase OS=Medicago truncatula GN=MTR_078s1014 PE=4 SV=1	NUC	NUC	15	CYT	11.2	PLA	10.51	25.21
Glyur000121s00009729		gnl|TC-DB|XP_018510600.1	27	7e-24	|8.A.32.1.5 PREDICTED: protein ASPARTIC PROTEASE IN GUARD CELL 2-like isoform X1 [Brassica rapa]	CYT	CYT	14.52	CHL	13.73	PLA	10.68	28.03
Glyur000122s00010165	1.A.87.2.6	gnl|TC-DB|O22476	29	2e-47	Protein BRASSINOSTEROID INSENSITIVE 1 OS=Arabidopsis thaliana OX=3702 GN=BRI1 PE=1 SV=1	PLA	PLA	31.04	MIT	9.16	CYT	8.765	31.41
Glyur000122s00010166	8.B.9.1.5	gnl|TC-DB|P11670	57	7e-53	Basic form of pathogenesis-related protein 1 OS=Nicotiana tabacum PE=3 SV=1	VAC/EXC	VAC	45.8	EXC	32.78	NUC	4.26	68.35
Glyur000122s00010169	2.A.102.5.1	gnl|TC-DB|Q5ZAL4	38	5e-73	Membrane protein-like (Putative uncharacterized protein) (Os01g0786700 protein) OS=Oryza sativa subsp. japonica GN=B1070A12.47 PE=4 SV=1	PLA	PLA	12.9	NUC	12.23	VAC	11.14	24.97
Glyur000122s00010173	1.P.1.1.1	gnl|TC-DB|P33176	38	2e-50	Kinesin-1 heavy chain OS=Homo sapiens OX=9606 GN=KIF5B PE=1 SV=1	NUC	NUC	14.06	CHL	11.9	CYT	11.06	25.4
Glyur000122s00010197	1.A.87.2.1	gnl|TC-DB|K7UE65	43	9e-58	Uncharacterized protein OS=Zea mays GN=ZEAMMB73_507020 PE=3 SV=1	PLA	PLA	40.06	MIT	14.25	NUC	7.513	40.29
Glyur000122s00010198	1.A.87.2.1	gnl|TC-DB|K7UE65	61	1e-25	Uncharacterized protein OS=Zea mays GN=ZEAMMB73_507020 PE=3 SV=1	PLA	PLA	21.89	MIT	12.57	NUC	9.602	31.24
Glyur000122s00010199	1.A.87.2.1	gnl|TC-DB|K7UE65	49	5e-54	Uncharacterized protein OS=Zea mays GN=ZEAMMB73_507020 PE=3 SV=1	PLA	PLA	41.07	MIT	16.01	NUC	6.743	42.78
Glyur000122s00010215	2.A.57.1.7	gnl|TC-DB|Q9M0Y3	73	1e-123	Putative uncharacterized protein AT4g05120 (Putative equilibrative nucleoside transporter ENT3) OS=Arabidopsis thaliana GN=ENT3 PE=2 SV=1	CHL	CHL	14.97	VAC	10.6	CYT	10.43	24.45
Glyur000122s00010223	2.A.1.1.60	gnl|TC-DB|P23586	71	6e-20	Sugar transport protein 1 - Arabidopsis thaliana (Mouse-ear cress).	CHL	CHL	21.15	PLA	16.79	END	14.75	36.28
Glyur000123s00008400	3.A.29.1.1	gnl|TC-DB|P40341	46	1e-161	Mitochondrial respiratory chain complexes assembly protein YTA12 OS=Saccharomyces cerevisiae (strain ATCC 204508 / S288c) OX=559292 GN=YTA12 PE=1 SV=2	MIT	MIT	56.18	CHL	13.16	PLA	5.346	39.5
Glyur000123s00008403	3.A.16.1.1	gnl|TC-DB|Q541A5	49	1e-56	Ubiquitin fusion degradation 1-like - Homo sapiens (Human).	NUC	NUC	12.73	MIT	12.63	CYT	11.59	25.34
Glyur000123s00008408	2.D.1.1.9	gnl|TC-DB|Q9VC05	33	6e-49	Oxysterol-binding protein OS=Drosophila melanogaster GN=Osbp PE=1 SV=1	END/GOL	END	34.47	GOL	34.32	NUC	4.833	68.69
Glyur000123s00008417	1.A.87.2.6	gnl|TC-DB|O22476	38	2e-45	Protein BRASSINOSTEROID INSENSITIVE 1 OS=Arabidopsis thaliana OX=3702 GN=BRI1 PE=1 SV=1	PLA	PLA	38.12	CHL	11.26	MIT	9.146	36.11
Glyur000123s00008418	1.A.87.2.3	gnl|TC-DB|Q9LSR8	33	3e-38	L-type lectin-domain containing receptor kinase I.9 OS=Arabidopsis thaliana GN=LECRK19 PE=1 SV=2	PLA	PLA	35.53	CHL	11.85	MIT	10.29	36.16
Glyur000123s00008423	1.A.87.2.3	gnl|TC-DB|Q9LSR8	28	2e-29	L-type lectin-domain containing receptor kinase I.9 OS=Arabidopsis thaliana GN=LECRK19 PE=1 SV=2	PLA	PLA	19.67	CHL	11.31	NUC	10.23	28.39
Glyur000123s00008427	2.A.1.1.135	gnl|TC-DB|OAY27969.1	58	5e-70	hypothetical protein MANES_15G030700 [Manihot esculenta]	PLA	PLA	71.22	VAC	4.133	CYT	3.4	24.8
Glyur000123s00008428	1.A.87.4.2	gnl|TC-DB|K4BVX1	41	1e-134	Uncharacterized protein OS=Solanum lycopersicum GN=Solyc04g082440.2 PE=4 SV=1	NUC/CYT	NUC	35.07	CYT	34.98	CHL	5.182	69.99
Glyur000123s00008434	2.A.9.2.1	gnl|TC-DB|Q8LBP4	66	1e-160	2.A.9.2.1 Inner membrane protein ALBINO3, chloroplastic	CHL	CHL	61.8	NUC	8.135	PLA	4.96	32.4
Glyur000123s00008437	3.A.16.1.2	gnl|TC-DB|C8ZEM9	51	3e-38	Ubc7p OS=Saccharomyces cerevisiae (strain Lalvin EC1118 / Prise de mousse) GN=EC1118_1M3_1838g PE=3 SV=1	CYT	CYT	20.18	NUC	17.42	MIT	13.68	36.56
Glyur000123s00008454	9.A.63.1.1	gnl|TC-DB|P32939	37	1e-25	GTP-binding protein YPT7 OS=Saccharomyces cerevisiae (strain ATCC 204508 / S288c) GN=YPT7 PE=1 SV=1	CHL	CHL	18.11	CYT	16.69	PLA	15.52	34.3
Glyur000123s00008468	1.A.8.10.3	gnl|TC-DB|P25818	79	1e-113	Aquaporin TIP1.1 - Arabidopsis thaliana (Mouse-ear cress).	VAC	VAC	74.8	PLA	8.06	CYT	3.346	27.56
Glyur000124s00011933	1.A.87.2.6	gnl|TC-DB|O22476	39	2e-47	Protein BRASSINOSTEROID INSENSITIVE 1 OS=Arabidopsis thaliana OX=3702 GN=BRI1 PE=1 SV=1	PLA	PLA	37.81	MIT	14.07	CYT	8.603	39.57
Glyur000124s00011939	1.C.113.1.9	gnl|TC-DB|Q96A54	32	6e-38	Adiponectin receptor protein 1 OS=Homo sapiens GN=ADIPOR1 PE=1 SV=1	CHL	CHL	12.8	PLA	12.11	NUC	10.32	24.74
Glyur000124s00011962	8.A.82.1.3	gnl|TC-DB|Q9ZR02	45	1e-32	Calmodulin-like protein 6 OS=Arabidopsis thaliana GN=CML6 PE=2 SV=1	NUC	NUC	21.5	CHL	19.12	CYT	14.25	39.64
Glyur000124s00011963	1.A.87.2.6	gnl|TC-DB|O22476	41	6e-53	Protein BRASSINOSTEROID INSENSITIVE 1 OS=Arabidopsis thaliana OX=3702 GN=BRI1 PE=1 SV=1	PLA	PLA	55.77	MIT	9.639	NUC	5.174	35.24
Glyur000125s00010009	9.B.106.3.1	gnl|TC-DB|M5BEH1	42	7e-23	Salt overly sensitive 2 OS=Arabidopsis thaliana GN=sos2 PE=4 SV=1	NUC	NUC	28.42	PLA	24.6	CYT	14.78	50.99
Glyur000125s00010047	2.A.29.2.6	gnl|TC-DB|Q8SF04	71	1e-113	Dicarboxylate/tricarboxylate carrier - Nicotiana tabacum (Common tobacco).	PLA	PLA	15.05	NUC	12.53	CHL	10.12	26.89
Glyur000126s00013642	2.A.29.8.16	gnl|TC-DB|Q93XM7	74	1e-125	Mitochondrial carnitine/acylcarnitine carrier-like protein OS=Arabidopsis thaliana OX=3702 GN=BOU PE=1 SV=1	MIT	MIT	58.98	CHL	9.191	PLA	6.497	34.23
Glyur000126s00013643	2.A.29.8.16	gnl|TC-DB|Q93XM7	63	3e-65	Mitochondrial carnitine/acylcarnitine carrier-like protein OS=Arabidopsis thaliana OX=3702 GN=BOU PE=1 SV=1	CHL	CHL	18.03	PLA	14.28	MIT	13.77	31.11
Glyur000126s00013644	2.A.1.49.3	gnl|TC-DB|F4IKF6	60	1e-157	Probable sphingolipid transporter spinster homolog 3 OS=Arabidopsis thaliana GN=At2g22730 PE=3 SV=1	PLA	PLA	13.2	CHL	10.95	CYT	10.27	23.6
Glyur000126s00013668	1.A.87.2.6	gnl|TC-DB|O22476	30	1e-47	Protein BRASSINOSTEROID INSENSITIVE 1 OS=Arabidopsis thaliana OX=3702 GN=BRI1 PE=1 SV=1	PLA	PLA	32.32	MIT	12.82	NUC	7.674	36.34
Glyur000126s00013673	1.A.87.2.6	gnl|TC-DB|O22476	29	4e-36	Protein BRASSINOSTEROID INSENSITIVE 1 OS=Arabidopsis thaliana OX=3702 GN=BRI1 PE=1 SV=1	PLA	PLA	34.16	MIT	9.254	CHL	8.311	32.6
Glyur000127s00009138	2.A.1.14.45	gnl|TC-DB|Q8GX78	36	1e-81	Ascorbate transporter, chloroplastic OS=Arabidopsis thaliana GN=PHT4;4 PE=1 SV=1	CHL	CHL	51.88	NUC	6.04	PLA	6.01	31.37
Glyur000127s00009147	8.A.114.1.2	gnl|TC-DB|Q9VUW9	30	3e-47	Huntingtin-interacting protein 14 OS=Drosophila melanogaster GN=Hip14 PE=2 SV=1	MIT	MIT	11.97	EXC	10.49	PLA	10.43	22.13
Glyur000127s00009183	8.A.23.1.15	gnl|TC-DB|P54760	30	8e-25	Ephrin type-B receptor 4 OS=Homo sapiens OX=9606 GN=EPHB4 PE=1 SV=2	NUC	NUC	11.11	PLA	10.82	CHL	10.55	21.86
Glyur000127s00009195	2.A.1.1.135	gnl|TC-DB|OAY27969.1	55	1e-155	hypothetical protein MANES_15G030700 [Manihot esculenta]	PLA	PLA	60.23	VAC	5.324	CHL	5	29.56
Glyur000128s00010782	1.A.87.4.1	gnl|TC-DB|A9T3V6	37	1e-113	Predicted protein OS=Physcomitrella patens subsp. patens GN=PHYPADRAFT_87730 PE=4 SV=1	NUC	NUC	13.85	CHL	13.29	PLA	11.01	26.99
Glyur000128s00010785	1.A.17.5.1	gnl|TC-DB|C0P3K9	35	9e-95	Uncharacterized protein OS=Zea mays PE=2 SV=1	NUC	NUC	12.76	CHL	12.69	PLA	12.4	25.43
Glyur000128s00010788	1.A.31.1.5	gnl|TC-DB|O65848	61	1e-97	Annexin OS=Medicago truncatula GN=Ann1 PE=1 SV=1	CHL	CHL	16.37	CYT	16.01	PLA	14.2	32.27
Glyur000128s00010789	9.A.15.3.1	gnl|TC-DB|Q9M367	86	1e-51	Beclin-1-like protein OS=Arabidopsis thaliana GN=ATG6 PE=1 SV=2	CHL	CHL	21.38	NUC	18.63	CYT	13.39	38.91
Glyur000128s00010810	3.A.31.1.1	gnl|TC-DB|P32571	26	2e-27	Ubiquitin carboxyl-terminal hydrolase 4 OS=Saccharomyces cerevisiae (strain ATCC 204508 / S288c) OX=559292 GN=DOA4 PE=1 SV=2	NUC	NUC	14.08	PLA	11.22	CYT	10.4	24.58
Glyur000128s00010811	2.A.71.2.2	gnl|TC-DB|Q9SKZ5	31	3e-52	Expressed protein - Arabidopsis thaliana (Mouse-ear cress).	PLA	PLA	12.64	CYT	12.48	CHL	11.04	25.08
Glyur000128s00010812	1.A.87.2.3	gnl|TC-DB|Q9LSR8	32	9e-63	L-type lectin-domain containing receptor kinase I.9 OS=Arabidopsis thaliana GN=LECRK19 PE=1 SV=2	PLA	PLA	26.37	NUC	14.03	CYT	9.752	35.41
Glyur000128s00010816	2.A.71.2.2	gnl|TC-DB|Q9SKZ5	26	9e-37	Expressed protein - Arabidopsis thaliana (Mouse-ear cress).	NUC	NUC	16.84	CHL	14.26	END	12.79	30.3
Glyur000129s00012434	9.A.61.3.1	gnl|TC-DB|M4E3U6	40	2e-50	Peroxidase OS=Brassica rapa subsp. pekinensis GN=Bra023449 PE=3 SV=1	CYT	CYT	13.55	NUC	10.79	EXC	10.44	23.66
Glyur000129s00012448	1.A.87.2.6	gnl|TC-DB|O22476	35	2e-28	Protein BRASSINOSTEROID INSENSITIVE 1 OS=Arabidopsis thaliana OX=3702 GN=BRI1 PE=1 SV=1	PLA	PLA	32.62	MIT	11.08	NUC	9.698	34.29
Glyur000129s00012460	8.A.82.1.1	gnl|TC-DB|P62158	77	1e-62	Calmodulin OS=Homo sapiens GN=CALM1 PE=1 SV=2	CHL	CHL	23.74	CYT	14.59	NUC	12.74	34.82
Glyur000129s00012462	3.A.30.1.1	gnl|TC-DB|P38116	45	2e-40	ADP-ribosylation factor-like protein 1 OS=Saccharomyces cerevisiae (strain ATCC 204508 / S288c) OX=559292 GN=ARL1 PE=1 SV=4	GOL	GOL	32.81	CHL	16.6	MIT	11.58	41.41
Glyur000129s00012464	3.A.30.1.1	gnl|TC-DB|P38116	47	9e-24	ADP-ribosylation factor-like protein 1 OS=Saccharomyces cerevisiae (strain ATCC 204508 / S288c) OX=559292 GN=ARL1 PE=1 SV=4	NUC	NUC	24.22	CHL	16.65	CYT	13.57	37.78
Glyur000129s00012465	3.A.30.1.1	gnl|TC-DB|P38116	51	3e-43	ADP-ribosylation factor-like protein 1 OS=Saccharomyces cerevisiae (strain ATCC 204508 / S288c) OX=559292 GN=ARL1 PE=1 SV=4	GOL	GOL	31.84	CHL	18.47	MIT	11.97	43.59
Glyur000129s00012477	1.A.87.4.1	gnl|TC-DB|A9T3V6	29	1e-117	Predicted protein OS=Physcomitrella patens subsp. patens GN=PHYPADRAFT_87730 PE=4 SV=1	CHL	CHL	13.21	NUC	11.53	CYT	11.07	24.33
Glyur000129s00012485	9.B.106.3.1	gnl|TC-DB|M5BEH1	44	9e-76	Salt overly sensitive 2 OS=Arabidopsis thaliana GN=sos2 PE=4 SV=1	PLA	PLA	15.71	NUC	14.81	CYT	12.18	30.25
Glyur000130s00006885	2.A.66.1.19	gnl|TC-DB|B7ZGM0	49	1e-119	Putative MATE transporter OS=Nicotiana tabacum GN=T401 PE=2 SV=1	PLA	PLA	16.29	NUC	15.37	CYT	9.829	31.37
Glyur000130s00006897	8.A.23.1.7	gnl|TC-DB|P11362	26	1e-21	Fibroblast growth factor receptor 1 OS=Homo sapiens GN=FGFR1 PE=1 SV=3	PLA	PLA	21.22	NUC	15.07	CYT	13.79	34.06
Glyur000131s00012975	2.A.85.2.7	gnl|TC-DB|Q9LS46	52	1e-158	Aluminum-activated malate transporter 9 OS=Arabidopsis thaliana GN=ALMT9 PE=2 SV=1	PLA	PLA	17.02	CHL	14.13	NUC	10.15	30.25
Glyur000131s00012996	3.A.1.132.3	gnl|TC-DB|A0L4L0	39	4e-43	Putative uncharacterized protein - Magnetococcus sp. (strain MC-1).	PLA	PLA	11.93	CHL	11.77	CYT	10.52	23.66
Glyur000131s00013007	9.A.29.3.2	gnl|TC-DB|Q9LHF3	78	1e-42	Uncharacterized protein OS=Arabidopsis thaliana PE=4 SV=1	NUC	NUC	14.07	PLA	12.62	CYT	11.83	26.31
Glyur000131s00013008	3.A.20.1.2	gnl|TC-DB|O81765	52	1e-115	Pollen-specific leucine-rich repeat extensin-like protein 4 OS=Arabidopsis thaliana GN=PEX4 PE=2 SV=1	PLA	PLA	22.77	NUC	16.81	CHL	16.05	37.22
Glyur000132s00015924	9.B.87.1.13	gnl|TC-DB|P93026	73	1e-30	Vacuolar-sorting receptor 1 OS=Arabidopsis thaliana GN=VSR1 PE=1 SV=2	PLA	PLA	28.29	END	10.99	EXC	10.51	32.49
Glyur000132s00015926	9.B.87.1.13	gnl|TC-DB|P93026	76	4e-94	Vacuolar-sorting receptor 1 OS=Arabidopsis thaliana GN=VSR1 PE=1 SV=2	CYT	CYT	15.63	MIT	15.39	NUC	15.03	30.94
Glyur000132s00015927	9.B.87.1.13	gnl|TC-DB|P93026	66	5e-90	Vacuolar-sorting receptor 1 OS=Arabidopsis thaliana GN=VSR1 PE=1 SV=2	NUC	NUC	19.41	CYT	16.2	PLA	12.62	34.47
Glyur000132s00015932	1.A.87.2.4	gnl|TC-DB|T1T4Z8	32	8e-29	GHR1 protein OS=Arabidopsis thaliana GN=GHR1 PE=2 SV=1	PLA	PLA	35.55	MIT	9.385	NUC	8.727	33.18
Glyur000132s00015938	1.A.87.2.6	gnl|TC-DB|O22476	29	4e-28	Protein BRASSINOSTEROID INSENSITIVE 1 OS=Arabidopsis thaliana OX=3702 GN=BRI1 PE=1 SV=1	NUC	NUC	18.02	PLA	16.96	CHL	13.08	34.61
Glyur000132s00015947	8.A.23.1.13	gnl|TC-DB|P04412	27	2e-24	Epidermal growth factor receptor OS=Drosophila melanogaster OX=7227 GN=Egfr PE=1 SV=3	PLA	PLA	25.01	NUC	15.69	MIT	14.14	36.9
Glyur000132s00015948	2.A.66.1.51	gnl|TC-DB|Q9SLV0	46	1e-120	Protein DETOXIFICATION 48 OS=Arabidopsis thaliana GN=DTX48 PE=2 SV=1	MIT	MIT	13.33	NUC	12.62	CYT	12.38	25.77
Glyur000132s00015963	9.B.106.3.1	gnl|TC-DB|M5BEH1	39	3e-70	Salt overly sensitive 2 OS=Arabidopsis thaliana GN=sos2 PE=4 SV=1	CHL	CHL	16.7	NUC	15.4	PLA	12.77	31.68
Glyur000132s00015971	9.B.106.3.1	gnl|TC-DB|M5BEH1	43	4e-94	Salt overly sensitive 2 OS=Arabidopsis thaliana GN=sos2 PE=4 SV=1	PLA	PLA	27.35	NUC	12.37	CYT	12	33.77
Glyur000133s00010370	5.B.4.1.1	gnl|TC-DB|Q6YWJ7	39	1e-38	Putative chlorophyll a/b-binding protein - Oryza sativa subsp. japonica (Rice).	CHL	CHL	57.9	NUC	8.025	EXC	5.497	33.04
Glyur000133s00010400	8.A.23.1.12	gnl|TC-DB|P12931	33	2e-34	Proto-oncogene tyrosine-protein kinase Src OS=Homo sapiens OX=9606 GN=SRC PE=1 SV=3	PLA	PLA	18.8	MIT	13.77	NUC	9.521	30.94
Glyur000134s00009744	2.A.108.1.1	gnl|TC-DB|P38993	25	4e-27	IRON TRANSPORT MULTICOPPER OXIDASE FET3 PRECURSOR (EC 1.-.-.-) - Saccharomyces cerevisiae (Baker's yeast).	EXC	EXC	11.17	MIT	10.78	PLA	10.69	21.86
Glyur000134s00009746	2.A.108.1.5	gnl|TC-DB|Q09920	36	1e-21	Iron transport multicopper oxidase fio1 precursor (EC 1.-.-.-) - Schizosaccharomyces pombe (Fission yeast).	MIT	MIT	12.26	CYT	11.79	PLA	10.95	23.94
Glyur000134s00009772	3.A.28.1.4	gnl|TC-DB|Q9LP11	41	7e-96	AAA-ATPase At1g43910 OS=Arabidopsis thaliana GN=At1g43910 PE=1 SV=1	CHL	CHL	17.82	NUC	11.49	CYT	10.7	27.45
Glyur000134s00009775	9.A.61.3.1	gnl|TC-DB|M4E3U6	40	1e-52	Peroxidase OS=Brassica rapa subsp. pekinensis GN=Bra023449 PE=3 SV=1	EXC	EXC	18.13	CHL	13.24	NUC	12.06	29.83
Glyur000134s00009776	1.A.25.3.4	gnl|TC-DB|B9GAY9	26	1e-47	Putative uncharacterized protein OS=Oryza sativa subsp. japonica GN=OsJ_34074 PE=4 SV=1	NUC	NUC	15.02	CHL	13.38	PLA	10.42	27.93
Glyur000134s00009783	2.A.7.4.1	gnl|TC-DB|O24091	34	6e-52	MTN21 GENE - Medicago truncatula (Barrel medic).	CHL	CHL	22.62	MIT	11.11	PLA	10.69	29.85
Glyur000134s00009791	3.A.25.2.1	gnl|TC-DB|Q8IDP1	34	3e-21	Ubiquitin conjugating enzyme, putative OS=Plasmodium falciparum (isolate 3D7) GN=MAL13P1.227 PE=1 SV=1	NUC	NUC	26.62	CYT	16.55	MIT	12.61	38.82
Glyur000135s00007303	2.A.6.6.10	gnl|TC-DB|K1QI94	54	1e-125	3-hydroxy-3-methylglutaryl-coenzyme A reductase OS=Crassostrea gigas PE=3 SV=1	END	END	81.46	CHL	2.856	PLA	2.407	18.04
Glyur000135s00007315	1.A.87.2.6	gnl|TC-DB|O22476	30	2e-49	Protein BRASSINOSTEROID INSENSITIVE 1 OS=Arabidopsis thaliana OX=3702 GN=BRI1 PE=1 SV=1	PLA	PLA	36.37	EXC	9.683	MIT	9.202	33.76
Glyur000135s00007319	8.A.5.1.4	gnl|TC-DB|P80874	35	3e-20	General stress protein 69 OS=Bacillus subtilis (strain 168) GN=yhdN PE=1 SV=2	CHL	CHL	15.9	NUC	12.2	CYT	10.32	27.05
Glyur000136s00007905	5.B.4.1.1	gnl|TC-DB|Q9SYW8	36	2e-27	Lhca2 protein - Arabidopsis thaliana (Mouse-ear cress).	CHL	CHL	32.89	NUC	12.7	CYT	11.06	36.39
Glyur000136s00007906	5.B.4.1.1	gnl|TC-DB|Q9SYW8	34	4e-31	Lhca2 protein - Arabidopsis thaliana (Mouse-ear cress).	CHL	CHL	79.85	NUC	4.923	CYT	2.975	21.25
Glyur000136s00007907	9.A.61.3.1	gnl|TC-DB|M4E3U6	43	1e-55	Peroxidase OS=Brassica rapa subsp. pekinensis GN=Bra023449 PE=3 SV=1	EXC	EXC	21.91	MIT	11.95	NUC	10.41	30.48
Glyur000136s00007908	1.A.87.2.6	gnl|TC-DB|O22476	33	6e-57	Protein BRASSINOSTEROID INSENSITIVE 1 OS=Arabidopsis thaliana OX=3702 GN=BRI1 PE=1 SV=1	PLA	PLA	37.02	MIT	9.99	EXC	8.243	34.3
Glyur000136s00007909	1.A.87.2.4	gnl|TC-DB|T1T4Z8	35	4e-41	GHR1 protein OS=Arabidopsis thaliana GN=GHR1 PE=2 SV=1	PLA	PLA	20.31	NUC	11.95	CHL	11.84	29.56
Glyur000136s00007916	2.A.72.3.9	gnl|TC-DB|Q9M7K4	52	3e-54	Potassium transporter 5 OS=Arabidopsis thaliana GN=POT5 PE=1 SV=1	VAC	VAC	11.85	PLA	11.19	CHL	11.08	22.89
Glyur000136s00007917	3.A.3.5.11	gnl|TC-DB|Q9SZC9	62	2e-22	Putative copper-transporting ATPase PAA1 (EC 3.6.3.4) - Arabidopsis thaliana (Mouse-ear cress).	NUC	NUC	23.36	MIT	22.34	CHL	17.79	45.23
Glyur000136s00007937	3.A.1.204.23	gnl|TC-DB|H9BZ66	70	6e-51	ABCG1 OS=Petunia hybrida PE=4 SV=1	PLA	PLA	22.96	CHL	14.81	CYT	11.14	34.69
Glyur000136s00007942	2.A.47.3.1	gnl|TC-DB|Q41364	44	1e-132	2-OXOGLUTARATE/MALATE TRANSLOCATOR PRECURSOR - Spinacia oleracea (Spinach).	CHL	CHL	21.42	NUC	10.34	PLA	9.107	28.23
Glyur000137s00013313	1.A.87.2.6	gnl|TC-DB|O22476	37	2e-51	Protein BRASSINOSTEROID INSENSITIVE 1 OS=Arabidopsis thaliana OX=3702 GN=BRI1 PE=1 SV=1	PLA	PLA	47.59	MIT	10.9	CHL	7.308	37.03
Glyur000137s00013327	8.A.44.1.6	gnl|TC-DB|A8JGI1	41	8e-62	Predicted protein OS=Chlamydomonas reinhardtii GN=CHLREDRAFT_194638 PE=4 SV=1	NUC	NUC	14.57	CHL	11.46	PLA	11.12	25.22
Glyur000137s00013343	3.A.2.1.10	gnl|TC-DB|BAK19943	31	2e-20	ApH+ATPase b subunit [Aphanothece halophytica]	CHL	CHL	35.19	NUC	12.54	MIT	8.156	36.92
Glyur000137s00013354	1.A.87.2.6	gnl|TC-DB|O22476	37	1e-54	Protein BRASSINOSTEROID INSENSITIVE 1 OS=Arabidopsis thaliana OX=3702 GN=BRI1 PE=1 SV=1	PLA	PLA	42.9	MIT	9.072	NUC	7.069	34.39
Glyur000138s00011650	9.B.106.3.1	gnl|TC-DB|M5BEH1	34	3e-43	Salt overly sensitive 2 OS=Arabidopsis thaliana GN=sos2 PE=4 SV=1	PLA	PLA	16.45	NUC	13.22	CYT	12.52	28.71
Glyur000138s00011657	1.A.87.2.3	gnl|TC-DB|Q9LSR8	37	4e-51	L-type lectin-domain containing receptor kinase I.9 OS=Arabidopsis thaliana GN=LECRK19 PE=1 SV=2	PLA	PLA	58.72	MIT	7.779	CHL	6.246	32.62
Glyur000138s00011662	3.A.20.1.1	gnl|TC-DB|P62837	73	3e-66	Ubiquitin-conjugating enzyme E2 D2 OS=Homo sapiens GN=UBE2D2 PE=1 SV=1	NUC	NUC	31.38	CHL	15.1	PLA	12.8	38.92
Glyur000138s00011664	1.A.87.2.6	gnl|TC-DB|O22476	29	1e-44	Protein BRASSINOSTEROID INSENSITIVE 1 OS=Arabidopsis thaliana OX=3702 GN=BRI1 PE=1 SV=1	PLA	PLA	34.25	MIT	23.03	CHL	7.764	50.85
Glyur000138s00011671	1.A.87.2.6	gnl|TC-DB|O22476	43	4e-46	Protein BRASSINOSTEROID INSENSITIVE 1 OS=Arabidopsis thaliana OX=3702 GN=BRI1 PE=1 SV=1	PLA	PLA	35.58	NUC	9.784	MIT	9.766	33.66
Glyur000138s00011675	2.A.5.5.7	gnl|TC-DB|A8J232	41	1e-45	ZIP family transporter OS=Chlamydomonas reinhardtii GN=ZIL2 PE=4 SV=1	CHL	CHL	15.89	CYT	11.1	PLA	11	25.7
Glyur000138s00011688	2.A.69.2.7	gnl|TC-DB|V4S612	71	1e-175	Uncharacterized protein OS=Citrus clementina OX=85681 GN=CICLE_v10011730mg PE=4 SV=1	CYT	CYT	13.41	PLA	12.59	NUC	12.2	25.78
Glyur000138s00011693	8.A.82.1.3	gnl|TC-DB|Q9ZR02	36	4e-23	Calmodulin-like protein 6 OS=Arabidopsis thaliana GN=CML6 PE=2 SV=1	NUC	NUC	27.22	CHL	19.78	CYT	16.64	43.5
Glyur000139s00009298	1.I.1.1.3	gnl|TC-DB|P06493	36	3e-44	Cyclin-dependent kinase 1 OS=Homo sapiens GN=CDK1 PE=1 SV=3	NUC	NUC	17.66	PLA	12.72	CYT	11.48	28.88
Glyur000139s00009299	3.A.16.1.2	gnl|TC-DB|E7Q288	53	9e-43	Ubc1p OS=Saccharomyces cerevisiae (strain FostersB) GN=FOSTERSB_0886 PE=3 SV=1	NUC	NUC	24.08	CHL	20.86	CYT	20.18	43.5
Glyur000139s00009304	8.A.114.1.5	gnl|TC-DB|Q9Y397	37	4e-52	Palmitoyltransferase ZDHHC9 OS=Homo sapiens OX=9606 GN=ZDHHC9 PE=1 SV=2	NUC	NUC	19.01	CYT	12.26	PLA	11.08	29.16
Glyur000139s00009305	2.A.123.1.13	gnl|TC-DB|Q9SMM5	56	1e-71	Bidirectional sugar transporter SWEET11 OS=Arabidopsis thaliana GN=SWEET11 PE=1 SV=1	PLA	PLA	33.29	CHL	9.059	MIT	8.962	32.09
Glyur000140s00011455	1.P.1.1.1	gnl|TC-DB|P33176	33	1e-58	Kinesin-1 heavy chain OS=Homo sapiens OX=9606 GN=KIF5B PE=1 SV=1	CSK	CSK	11.56	PLA	10.08	NUC	10.05	21.32
Glyur000140s00011458	1.A.87.2.6	gnl|TC-DB|O22476	48	4e-31	Protein BRASSINOSTEROID INSENSITIVE 1 OS=Arabidopsis thaliana OX=3702 GN=BRI1 PE=1 SV=1	CHL	CHL	18.94	MIT	17.77	NUC	14.37	36.28
Glyur000140s00011459	1.A.87.2.6	gnl|TC-DB|O22476	37	2e-43	Protein BRASSINOSTEROID INSENSITIVE 1 OS=Arabidopsis thaliana OX=3702 GN=BRI1 PE=1 SV=1	PLA	PLA	52.15	MIT	7.684	NUC	6.306	33.23
Glyur000140s00011463	3.A.2.2.5	gnl|TC-DB|P59229	73	3e-57	V-type proton ATPase 16 kDa proteolipid subunit c4 OS=Arabidopsis thaliana GN=VHA-C4 PE=2 SV=1	VAC	VAC	94.04	NUC	1.262	CHL	1.134	6.879
Glyur000140s00011489	8.A.104.1.2	gnl|TC-DB|XP_024578073.1	34	2e-40	camk camkl ampk protein kinase [Plasmopara halstedii]	NUC	NUC	24.9	CYT	18.11	CHL	7.963	40.09
Glyur000141s00009804	9.B.311.1.7	gnl|TC-DB|XP_013718490	65	1e-102	transmembrane protein 56-like isoform X1 [Brassica napus]	NUC	NUC	16.63	PLA	15.42	CHL	11.14	31.67
Glyur000141s00009816	2.A.66.1.44	gnl|TC-DB|U3NGY8	60	1e-157	Protein DETOXIFICATION OS=Gossypium hirsutum GN=TT12 PE=2 SV=1	CHL	CHL	16.71	PLA	14.09	CYT	9.636	29.99
Glyur000141s00009828	3.A.18.1.1	gnl|TC-DB|P38919	33	4e-57	Eukaryotic initiation factor 4A-III - Homo sapiens (Human).	CHL	CHL	29	NUC	14.7	MIT	12.19	37.46
Glyur000141s00009829	1.A.87.2.6	gnl|TC-DB|O22476	45	2e-39	Protein BRASSINOSTEROID INSENSITIVE 1 OS=Arabidopsis thaliana OX=3702 GN=BRI1 PE=1 SV=1	PLA	PLA	56.15	MIT	7.711	CHL	5.96	32.93
Glyur000141s00009832	2.A.7.25.5	gnl|TC-DB|Q9LIR9	68	1e-24	Gb|AAF34307.1 - Arabidopsis thaliana (Mouse-ear cress).	NUC	NUC	17.79	CHL	13.72	CYT	12.18	30.22
Glyur000141s00009839	1.I.1.1.3	gnl|TC-DB|Q8TD19	28	4e-24	Serine/threonine-protein kinase Nek9 OS=Homo sapiens GN=NEK9 PE=1 SV=2	NUC	NUC	13.42	PLA	12.02	CYT	9.762	25.08
Glyur000142s00009089	1.P.1.1.1	gnl|TC-DB|P33176	38	4e-25	Kinesin-1 heavy chain OS=Homo sapiens OX=9606 GN=KIF5B PE=1 SV=1	CHL	CHL	11.47	PLA	9.598	CSK	9.546	20.67
Glyur000142s00009098	1.A.87.2.3	gnl|TC-DB|Q9LSR8	34	9e-39	L-type lectin-domain containing receptor kinase I.9 OS=Arabidopsis thaliana GN=LECRK19 PE=1 SV=2	PLA	PLA	28.29	NUC	11.48	MIT	10.72	33.09
Glyur000142s00009102	1.A.87.4.2	gnl|TC-DB|K4BVX1	34	2e-58	Uncharacterized protein OS=Solanum lycopersicum GN=Solyc04g082440.2 PE=4 SV=1	NUC	NUC	22.54	PLA	19.51	CHL	11.87	40.78
Glyur000142s00009120	3.D.1.8.1	gnl|TC-DB|F4K2G0	54	5e-47	Peptidyl-prolyl cis-trans isomerase OS=Arabidopsis thaliana GN=CYP20-2 PE=3 SV=1	CYT/CHL	CYT	62.51	CHL	28.63	NUC	3.002	60.26
Glyur000142s00009121	8.A.104.1.3	gnl|TC-DB|XP_020500033.1	34	4e-39	serine/threonine-protein kinase SIK3 isoform X2 [Labrus bergylta]	NUC	NUC	18.79	CHL	15.16	PLA	14.71	32.71
Glyur000143s00011185	1.A.87.2.6	gnl|TC-DB|O22476	27	9e-46	Protein BRASSINOSTEROID INSENSITIVE 1 OS=Arabidopsis thaliana OX=3702 GN=BRI1 PE=1 SV=1	PLA	PLA	36.28	MIT	18.18	NUC	7.136	44.6
Glyur000143s00011191	3.A.2.2.5	gnl|TC-DB|Q39258	66	8e-75	V-type proton ATPase subunit E1 OS=Arabidopsis thaliana GN=VHA-E1 PE=1 SV=2	VAC	VAC	65.78	NUC	6.927	CHL	4.653	29.92
Glyur000143s00011198	8.A.104.1.3	gnl|TC-DB|XP_020500033.1	33	6e-38	serine/threonine-protein kinase SIK3 isoform X2 [Labrus bergylta]	NUC/CYT	NUC	33.39	CYT	31.48	POX	8.571	63.63
Glyur000143s00011199	1.R.1.1.1	gnl|TC-DB|Q9UBP0	51	1e-61	Spastin OS=Homo sapiens OX=9606 GN=SPAST PE=1 SV=1	CHL	CHL	17.28	NUC	12.91	MIT	10.77	28.87
Glyur000143s00011202	9.B.23.3.3	gnl|TC-DB|B9RCI8	39	8e-21	Uncharacterized protein OS=Ricinus communis GN=RCOM_1689310 PE=4 SV=1	PLA	PLA	12.86	NUC	12.11	MIT	9.979	24.78
Glyur000143s00011218	1.I.1.1.3	gnl|TC-DB|P06493	35	2e-48	Cyclin-dependent kinase 1 OS=Homo sapiens GN=CDK1 PE=1 SV=3	NUC	NUC	50.54	CYT	10.36	PLA	9.905	36.43
Glyur000144s00012207	4.C.1.1.14	gnl|TC-DB|Q9XIA9	41	1e-129	Long chain acyl-CoA synthetase 2 OS=Arabidopsis thaliana GN=LACS2 PE=2 SV=1	END	END	39.14	CHL	9.288	POX	7.622	33.97
Glyur000144s00012222	3.A.30.1.1	gnl|TC-DB|P38116	42	7e-26	ADP-ribosylation factor-like protein 1 OS=Saccharomyces cerevisiae (strain ATCC 204508 / S288c) OX=559292 GN=ARL1 PE=1 SV=4	GOL	GOL	69.98	END	21.5	CHL	2.314	47.12
Glyur000144s00012229	1.I.1.1.3	gnl|TC-DB|P06493	32	4e-33	Cyclin-dependent kinase 1 OS=Homo sapiens GN=CDK1 PE=1 SV=3	NUC	NUC	18.76	CYT	15.71	PLA	10.71	33.42
Glyur000144s00012236	9.A.61.3.1	gnl|TC-DB|M4E3U6	41	2e-53	Peroxidase OS=Brassica rapa subsp. pekinensis GN=Bra023449 PE=3 SV=1	CHL	CHL	16.56	CYT	14.85	PLA	10.26	30.87
Glyur000144s00012237	9.A.15.3.1	gnl|TC-DB|A8MS84	54	3e-34	Autophagy-related protein OS=Arabidopsis thaliana GN=APG8A PE=3 SV=1	CHL	CHL	21.32	MIT	18.61	NUC	14.38	38.85
Glyur000144s00012241	1.A.87.2.6	gnl|TC-DB|O22476	43	6e-54	Protein BRASSINOSTEROID INSENSITIVE 1 OS=Arabidopsis thaliana OX=3702 GN=BRI1 PE=1 SV=1	PLA	PLA	67.45	MIT	7.113	CHL	4.327	29.57
Glyur000144s00012249	1.P.1.1.1	gnl|TC-DB|Q9NXW2	34	7e-42	DnaJ homolog subfamily B member 12 OS=Homo sapiens GN=DNAJB12 PE=1 SV=4	NUC	NUC	22.46	CHL	18.28	MIT	10.06	39.04
Glyur000145s00010118	1.A.87.2.6	gnl|TC-DB|O22476	43	6e-56	Protein BRASSINOSTEROID INSENSITIVE 1 OS=Arabidopsis thaliana OX=3702 GN=BRI1 PE=1 SV=1	PLA	PLA	50.58	MIT	10.44	CHL	9.152	36.53
Glyur000145s00010129	2.A.7.9.6	gnl|TC-DB|Q94B38	75	1e-148	Glucose-6-phosphate/phosphate translocator 2, chloroplastic OS=Arabidopsis thaliana GN=GPT2 PE=2 SV=2	CHL	CHL	15.53	PLA	15.37	NUC	10.64	30.84
Glyur000145s00010142	1.A.87.2.6	gnl|TC-DB|O22476	41	3e-36	Protein BRASSINOSTEROID INSENSITIVE 1 OS=Arabidopsis thaliana OX=3702 GN=BRI1 PE=1 SV=1	PLA	PLA	43.89	NUC	7.538	MIT	6.943	32.73
Glyur000145s00010143	1.A.87.2.6	gnl|TC-DB|O22476	52	3e-27	Protein BRASSINOSTEROID INSENSITIVE 1 OS=Arabidopsis thaliana OX=3702 GN=BRI1 PE=1 SV=1	POX	POX	63.34	CHL	6.311	NUC	4.309	29.93
Glyur000145s00010164	1.I.1.1.3	gnl|TC-DB|P06493	34	3e-36	Cyclin-dependent kinase 1 OS=Homo sapiens GN=CDK1 PE=1 SV=3	NUC	NUC	22.24	CYT	11.65	PLA	11.41	30.3
Glyur000146s00016281	1.A.35.5.6	gnl|TC-DB|Q9ZPR4	56	1e-117	Magnesium transporter MRS2-5 OS=Arabidopsis thaliana GN=MRS2-5 PE=1 SV=1	PLA	PLA	46.27	CHL	8.312	END	7.58	33.86
Glyur000146s00016282	1.A.35.5.6	gnl|TC-DB|Q9ZPR4	78	2e-36	Magnesium transporter MRS2-5 OS=Arabidopsis thaliana GN=MRS2-5 PE=1 SV=1	CHL	CHL	29.13	CSK	8.521	MIT	7.969	29.89
Glyur000146s00016291	2.A.7.19.1	gnl|TC-DB|Q6S9Z3	70	1e-156	Allantoin permease - Phaseolus vulgaris (Kidney bean) (French bean).	PLA	PLA	48.13	CHL	7.983	CYT	7.459	33.58
Glyur000146s00016293	2.A.7.19.1	gnl|TC-DB|Q6S9Z3	65	1e-142	Allantoin permease - Phaseolus vulgaris (Kidney bean) (French bean).	PLA	PLA	41.98	NUC	9.462	CHL	8.77	34.71
Glyur000146s00016297	1.I.2.1.1	gnl|TC-DB|Q9FZ86	68	1e-27	At1g18650 OS=Arabidopsis thaliana GN=F25I16.1 PE=2 SV=1	EXC	EXC	18.98	NUC	17.49	CHL	14.52	35.93
Glyur000146s00016315	2.A.28.2.1	gnl|TC-DB|Q3EA49	41	4e-34	Putative uncharacterized protein At4g12030.2 OS=Arabidopsis thaliana GN=At4g12030 PE=4 SV=1	CHL	CHL	17.79	NUC	12.89	PLA	12.01	29.18
Glyur000146s00016317	2.A.28.2.3	gnl|TC-DB|Q1EBV7	50	5e-33	At2g26900 OS=Arabidopsis thaliana GN=At2g26900 PE=2 SV=1	CHL	CHL	20.82	NUC	13.89	VAC	10.74	32.31
Glyur000147s00013841	3.A.30.1.1	gnl|TC-DB|P38116	34	2e-20	ADP-ribosylation factor-like protein 1 OS=Saccharomyces cerevisiae (strain ATCC 204508 / S288c) OX=559292 GN=ARL1 PE=1 SV=4	CHL	CHL	18.75	NUC	17.09	CYT	16.12	35.25
Glyur000147s00013842	1.A.87.2.6	gnl|TC-DB|O22476	41	4e-47	Protein BRASSINOSTEROID INSENSITIVE 1 OS=Arabidopsis thaliana OX=3702 GN=BRI1 PE=1 SV=1	PLA	PLA	48	MIT	9.169	NUC	7.376	34.97
Glyur000147s00013845	1.I.2.1.1	gnl|TC-DB|Q0WPN8	49	2e-68	Cysteine-rich repeat secretory protein 60 OS=Arabidopsis thaliana GN=CRRSP60 PE=1 SV=1	CHL	CHL	20.49	PLA	14.74	NUC	13.16	33.21
Glyur000147s00013875	1.A.87.4.2	gnl|TC-DB|K4BVX1	25	1e-23	Uncharacterized protein OS=Solanum lycopersicum GN=Solyc04g082440.2 PE=4 SV=1	CYT	CYT	16.94	NUC	15.2	PLA	12.48	31.58
Glyur000147s00013876	1.A.87.2.6	gnl|TC-DB|O22476	38	2e-36	Protein BRASSINOSTEROID INSENSITIVE 1 OS=Arabidopsis thaliana OX=3702 GN=BRI1 PE=1 SV=1	MIT	MIT	34.57	PLA	19.58	NUC	8.157	46.03
Glyur000148s00009057	1.A.33.1.6	gnl|TC-DB|P11021	75	8e-25	78 kDa glucose-regulated protein OS=Homo sapiens GN=HSPA5 PE=1 SV=2	END	END	59.12	MIT	14.14	CHL	9.114	40.31
Glyur000148s00009064	1.I.1.1.3	gnl|TC-DB|O00571	37	1e-81	ATP-dependent RNA helicase DDX3X OS=Homo sapiens GN=DDX3X PE=1 SV=3	NUC	NUC	17.43	CHL	10.21	PLA	9.196	25.65
Glyur000149s00009564	2.A.7.9.2	gnl|TC-DB|P52178	77	1e-136	Triose phosphate/phosphate translocator, non-green plastid precursor (CTPT) - Brassica oleracea (Cauliflower).	CHL	CHL	41.71	NUC	10.99	CYT	7.811	36.51
Glyur000149s00009578	1.A.87.2.6	gnl|TC-DB|O22476	31	1e-50	Protein BRASSINOSTEROID INSENSITIVE 1 OS=Arabidopsis thaliana OX=3702 GN=BRI1 PE=1 SV=1	PLA	PLA	40.13	MIT	11.82	NUC	6.737	37.24
Glyur000149s00009585	3.A.16.1.1	gnl|TC-DB|P55072	48	1e-20	Transitional endoplasmic reticulum ATPase (TER ATPase) (15S Mg(2+)- ATPase p97 subunit) (Valosin-containing protein) (VCP) - Homo sapiens (Human).	PLA	PLA	62.95	MIT	5.796	CHL	5.781	29.46
Glyur000149s00009586	3.A.16.1.1	gnl|TC-DB|P55072	78	4e-42	Transitional endoplasmic reticulum ATPase (TER ATPase) (15S Mg(2+)- ATPase p97 subunit) (Valosin-containing protein) (VCP) - Homo sapiens (Human).	CHL	CHL	30.73	MIT	11.29	CYT	10.15	33.85
Glyur000150s00014557	1.A.87.2.3	gnl|TC-DB|Q9LSR8	36	1e-106	L-type lectin-domain containing receptor kinase I.9 OS=Arabidopsis thaliana GN=LECRK19 PE=1 SV=2	PLA	PLA	36.8	NUC	14.44	CHL	8.582	39.79
Glyur000150s00014564	1.A.87.2.6	gnl|TC-DB|O22476	29	2e-52	Protein BRASSINOSTEROID INSENSITIVE 1 OS=Arabidopsis thaliana OX=3702 GN=BRI1 PE=1 SV=1	PLA	PLA	31.9	CHL	9.433	MIT	8.687	32.05
Glyur000150s00014565	1.A.87.2.6	gnl|TC-DB|O22476	29	4e-51	Protein BRASSINOSTEROID INSENSITIVE 1 OS=Arabidopsis thaliana OX=3702 GN=BRI1 PE=1 SV=1	PLA	PLA	29.31	MIT	9.192	NUC	8.586	30.76
Glyur000150s00014582	1.A.87.2.4	gnl|TC-DB|T1T4Z8	37	2e-37	GHR1 protein OS=Arabidopsis thaliana GN=GHR1 PE=2 SV=1	PLA	PLA	39.03	MIT	11.53	NUC	7.805	36.65
Glyur000150s00014583	2.A.66.1.54	gnl|TC-DB|Q84K71	48	1e-117	Protein DETOXIFICATION 44, chloroplastic OS=Arabidopsis thaliana OX=3702 GN=DTX44 PE=2 SV=1	CHL	CHL	17.6	PLA	16.92	NUC	13.79	34.28
Glyur000151s00010746	9.A.63.1.1	gnl|TC-DB|P32939	34	7e-24	GTP-binding protein YPT7 OS=Saccharomyces cerevisiae (strain ATCC 204508 / S288c) GN=YPT7 PE=1 SV=1	PLA	PLA	17.01	CYT	15	NUC	14.53	31.37
Glyur000151s00010754	9.B.198.2.5	gnl|TC-DB|Q3KR37	44	8e-20	GRAM domain-containing protein 1B OS=Homo sapiens GN=GRAMD1B PE=1 SV=1	MIT	MIT	10.7	NUC	10.63	PLA	10.05	21.32
Glyur000152s00012720	1.P.1.1.1	gnl|TC-DB|P33176	31	1e-38	Kinesin-1 heavy chain OS=Homo sapiens OX=9606 GN=KIF5B PE=1 SV=1	NUC	NUC	14.03	CHL	11.09	CYT	10.37	24.38
Glyur000152s00012723	1.P.1.1.1	gnl|TC-DB|Q9NXW2	39	8e-25	DnaJ homolog subfamily B member 12 OS=Homo sapiens GN=DNAJB12 PE=1 SV=4	CHL	CHL	16.34	NUC	16.34	CYT	11.82	32.68
Glyur000152s00012725	9.A.61.2.1	gnl|TC-DB|Q9FT96	29	9e-22	Katanin p80 WD40 repeat-containing subunit B1 homologue OS=Arabidopsis thaliana GN=F8L15_120 PE=3 SV=1	NUC	NUC	57.17	CYT	6.064	PLA	5.049	30.92
Glyur000152s00012734	2.A.123.1.23	gnl|TC-DB|Q9LUR4	45	1e-45	Bidirectional sugar transporter SWEET16 OS=Arabidopsis thaliana GN=SWEET16 PE=1 SV=1	CHL	CHL	33.16	PLA	11.98	NUC	10.22	35.58
Glyur000153s00013685	3.A.20.1.1	gnl|TC-DB|P62837	80	1e-68	Ubiquitin-conjugating enzyme E2 D2 OS=Homo sapiens GN=UBE2D2 PE=1 SV=1	NUC	NUC	31.1	MIT	14.73	CHL	14.18	38.32
Glyur000153s00013686	1.A.87.2.6	gnl|TC-DB|O22476	31	7e-60	Protein BRASSINOSTEROID INSENSITIVE 1 OS=Arabidopsis thaliana OX=3702 GN=BRI1 PE=1 SV=1	PLA	PLA	33.94	MIT	25.01	NUC	6.326	53.68
Glyur000153s00013691	1.A.87.2.6	gnl|TC-DB|O22476	41	2e-52	Protein BRASSINOSTEROID INSENSITIVE 1 OS=Arabidopsis thaliana OX=3702 GN=BRI1 PE=1 SV=1	PLA	PLA	40.48	MIT	10.76	NUC	7.485	36.01
Glyur000153s00013694	2.A.4.5.3	gnl|TC-DB|I7FXJ5	61	1e-71	Mn-specific cation diffusion facilitator transporter MTP8.1 OS=Hordeum vulgare GN=MTP8.1 PE=2 SV=1	VAC	VAC	14.08	CHL	13.51	NUC	12.13	27.44
Glyur000153s00013703	3.A.1.210.14	gnl|TC-DB|Q9LVM1	71	4e-64	ABC transporter-like protein - Arabidopsis thaliana (Mouse-ear cress).	MIT	MIT	76.05	CHL	5.887	CYT	4.841	24.45
Glyur000153s00013706	1.A.77.1.2	gnl|TC-DB|Q1PE15	34	1e-32	Uncharacterized protein OS=Arabidopsis thaliana GN=At4g36820 PE=2 SV=1	NUC	NUC	19.95	CHL	15.87	CYT	10.11	34.35
Glyur000154s00013394	3.A.31.1.1	gnl|TC-DB|P32571	35	1e-23	Ubiquitin carboxyl-terminal hydrolase 4 OS=Saccharomyces cerevisiae (strain ATCC 204508 / S288c) OX=559292 GN=DOA4 PE=1 SV=2	NUC	NUC	13.14	CHL	11.36	PLA	10.49	24.06
Glyur000154s00013403	1.B.33.2.2	gnl|TC-DB|Q9C5J8	40	4e-64	Outer envelope protein of 80 kDa OS=Arabidopsis thaliana GN=OEP80 PE=1 SV=1	CHL	CHL	18.17	PLA	13.11	CYT	11.18	29.7
Glyur000154s00013409	1.A.87.4.2	gnl|TC-DB|K4BVX1	29	3e-21	Uncharacterized protein OS=Solanum lycopersicum GN=Solyc04g082440.2 PE=4 SV=1	CYT	CYT	38.13	CHL	9.313	PLA	8.552	33.77
Glyur000154s00013423	2.A.85.2.3	gnl|TC-DB|Q15EV0	33	1e-69	Aluminum activated malate transporter - Arabidopsis thaliana (Mouse-ear cress).	CHL	CHL	20.5	PLA	15.42	MIT	8.816	34.1
Glyur000154s00013427	1.A.87.2.6	gnl|TC-DB|O22476	41	6e-46	Protein BRASSINOSTEROID INSENSITIVE 1 OS=Arabidopsis thaliana OX=3702 GN=BRI1 PE=1 SV=1	PLA	PLA	30.33	MIT	14.98	NUC	8.857	38.35
Glyur000155s00012793	2.A.37.4.2	gnl|TC-DB|Q9SUQ7	41	1e-162	Putative Na+/H+-exchanging protein (Cation/H+ exchanger) - Arabidopsis thaliana (Mouse-ear cress).	PLA	PLA	16.89	CHL	15.33	NUC	9.847	31.72
Glyur000155s00012797	9.A.3.1.1	gnl|TC-DB|P51149	31	4e-20	Ras-related protein Rab-7a OS=Homo sapiens OX=9606 GN=RAB7A PE=1 SV=1	CHL	CHL	21.5	PLA	16.03	CYT	14.96	35.47
Glyur000155s00012798	9.A.15.3.1	gnl|TC-DB|F4IRW0	26	3e-25	Serine/threonine-protein kinase ATG1c OS=Arabidopsis thaliana GN=ATG1C PE=2 SV=1	NUC	NUC	18.01	CYT	12.62	CHL	11.51	28.98
Glyur000156s00011983	9.A.61.3.1	gnl|TC-DB|M4E3U6	43	3e-55	Peroxidase OS=Brassica rapa subsp. pekinensis GN=Bra023449 PE=3 SV=1	EXC	EXC	14.38	PLA	11.48	CYT	10.77	25.11
Glyur000157s00015847	1.A.87.2.6	gnl|TC-DB|O22476	39	5e-39	Protein BRASSINOSTEROID INSENSITIVE 1 OS=Arabidopsis thaliana OX=3702 GN=BRI1 PE=1 SV=1	CHL	CHL	34.44	CYT	14.18	NUC	11.09	38.77
Glyur000158s00011333	1.A.87.2.4	gnl|TC-DB|T1T4Z8	28	4e-21	GHR1 protein OS=Arabidopsis thaliana GN=GHR1 PE=2 SV=1	PLA	PLA	38.35	NUC	10.11	MIT	8.959	34.77
Glyur000158s00011334	1.A.87.2.6	gnl|TC-DB|O22476	44	6e-40	Protein BRASSINOSTEROID INSENSITIVE 1 OS=Arabidopsis thaliana OX=3702 GN=BRI1 PE=1 SV=1	PLA	PLA	30.89	NUC	11.9	CYT	10.97	34.67
Glyur000158s00011336	2.A.1.1.98	gnl|TC-DB|Q9FRL3	42	1e-95	Sugar transporter ERD6-like 6 OS=Arabidopsis thaliana GN=At1g75220 PE=1 SV=1	PLA	PLA	17.23	NUC	10.92	CHL	10.06	26.37
Glyur000158s00011361	1.A.112.1.6	gnl|TC-DB|Q9H8M5	31	2e-36	Metal transporter CNNM2 OS=Homo sapiens OX=9606 GN=CNNM2 PE=1 SV=2	CHL	CHL	12.63	NUC	12.06	PLA	11.3	24.55
Glyur000159s00010239	3.A.9.1.1	gnl|TC-DB|Q41009	73	1e-120	CHLOROPLAST OUTER ENVELOPE PROTEIN OEP34 (GTP-BINDING PROTEIN IAP34) - Pisum sativum (Garden pea).	CHL	CHL	58.3	CYT	7.425	PLA	5.796	32.29
Glyur000159s00010247	8.A.82.1.1	gnl|TC-DB|P62158	89	3e-75	Calmodulin OS=Homo sapiens GN=CALM1 PE=1 SV=2	MIT	MIT	22.93	CHL	20.4	CYT	13.01	42.24
Glyur000159s00010260	2.A.66.1.50	gnl|TC-DB|F4JTB2	37	7e-83	Protein DETOXIFICATION OS=Arabidopsis thaliana GN=DTX35 PE=3 SV=1	NUC	NUC	14.97	CHL	13.15	PLA	11.86	27.61
Glyur000159s00010263	2.A.66.1.50	gnl|TC-DB|F4JTB2	46	1e-115	Protein DETOXIFICATION OS=Arabidopsis thaliana GN=DTX35 PE=3 SV=1	NUC	NUC	16.64	PLA	14.31	CHL	11.4	30.23
Glyur000159s00010281	9.B.21.1.1	gnl|TC-DB|Q16595	46	9e-23	Frataxin, mitochondrial precursor (Friedreich's ataxia protein) (Fxn) - Homo sapiens (Human).	MIT	MIT	32.54	CHL	19.32	NUC	18.61	45
Glyur000160s00019155	9.B.247.1.5	gnl|TC-DB|F4IH20	49	1e-58	Autophagy-like protein OS=Arabidopsis thaliana GN=At2g40313 PE=4 SV=1	NUC	NUC	17.25	PLA	12.6	MIT	10.95	28.47
Glyur000160s00019163	2.A.37.4.8	gnl|TC-DB|Q9M353	26	1e-73	Cation/H(+) antiporter 20 OS=Arabidopsis thaliana GN=CHX20 PE=2 SV=1	CHL	CHL	15.71	PLA	11.43	CYT	10.54	25.98
Glyur000160s00019165	2.A.37.4.2	gnl|TC-DB|Q9SUQ7	31	8e-55	Putative Na+/H+-exchanging protein (Cation/H+ exchanger) - Arabidopsis thaliana (Mouse-ear cress).	PLA	PLA	15.79	CHL	12.64	CYT	11.6	27.53
Glyur000160s00019170	2.A.37.4.2	gnl|TC-DB|Q9SUQ7	28	1e-79	Putative Na+/H+-exchanging protein (Cation/H+ exchanger) - Arabidopsis thaliana (Mouse-ear cress).	CHL	CHL	15.22	PLA	11.29	NUC	10.7	25.47
Glyur000160s00019174	1.A.87.2.4	gnl|TC-DB|T1T4Z8	33	8e-30	GHR1 protein OS=Arabidopsis thaliana GN=GHR1 PE=2 SV=1	PLA	PLA	51.09	CHL	7.618	NUC	6.862	33.19
Glyur000161s00011254	4.C.1.1.4	gnl|TC-DB|P69451	25	2e-28	Long-chain-fatty-acid--CoA ligase - Escherichia coli.	CHL	CHL	12.07	MIT	10.51	NUC	10.24	22.22
Glyur000161s00011261	1.B.30.1.2	gnl|TC-DB|Q0WMZ5	57	3e-47	Outer envelope pore protein 16-2, chloroplastic OS=Arabidopsis thaliana GN=OEP162 PE=1 SV=1	CHL	CHL	21.84	PLA	15.66	CYT	15.05	35.18
Glyur000161s00011282	3.A.16.1.2	gnl|TC-DB|E7NGV2	45	8e-33	Ubc6p OS=Saccharomyces cerevisiae (strain FostersO) GN=FOSTERSO_1338 PE=4 SV=1	PLA	PLA	14.45	CSK	13.03	NUC	10.56	27.08
Glyur000162s00009925	3.A.9.1.1	gnl|TC-DB|O49931	96	2e-36	Rieske iron-sulfur protein Tic55 precursor - Pisum sativum (Garden pea).	CHL	CHL	31.36	PLA	10.97	MIT	10.41	33.7
Glyur000162s00009928	9.A.61.3.1	gnl|TC-DB|M4E3U6	41	2e-55	Peroxidase OS=Brassica rapa subsp. pekinensis GN=Bra023449 PE=3 SV=1	CHL	CHL	16.73	CYT	14.56	NUC	13.15	30.6
Glyur000162s00009939	9.A.43.1.3	gnl|TC-DB|K4CL21	26	3e-21	Uncharacterized protein OS=Solanum lycopersicum PE=4 SV=1	CHL	CHL	16.49	PLA	14.28	CYT	11.25	30.09
Glyur000163s00011089	2.A.1.75.5	gnl|TC-DB|Q8H132	32	1e-20	Major facilitator protein OS=Arabidopsis thaliana GN=At4g19450 PE=2 SV=1	CHL	CHL	19.82	NUC	14.21	PLA	13.69	32.12
Glyur000163s00011114	4.D.3.1.10	gnl|TC-DB|A8HWD0	30	1e-36	Predicted protein OS=Chlamydomonas reinhardtii GN=CHLREDRAFT_167152 PE=4 SV=1	GOL	GOL	67.75	CHL	4.19	MIT	3.788	26.22
Glyur000163s00011118	1.A.67.1.4	gnl|TC-DB|M4EJ73	66	6e-36	Uncharacterized protein OS=Brassica rapa subsp. pekinensis GN=Bra028839 PE=4 SV=1	PLA	PLA	12.29	NUC	11.83	CYT	10.61	24
Glyur000163s00011123	1.A.67.1.4	gnl|TC-DB|M4EJ73	46	2e-76	Uncharacterized protein OS=Brassica rapa subsp. pekinensis GN=Bra028839 PE=4 SV=1	PLA	PLA	13.55	CYT	13.26	NUC	10.69	26.74
Glyur000163s00011127	3.A.1.204.15	gnl|TC-DB|I0DHI9	41	1e-52	ATP-binding cassette transporter subfamily G member 2a OS=Strongylocentrotus purpuratus GN=ABCG2a PE=2 SV=1	PLA	PLA	14.24	CHL	10.7	NUC	10.35	24.05
Glyur000164s00014474	8.A.82.3.2	gnl|TC-DB|XP_014514637.1	26	3e-29	reticulocalbin-2 [Vigna radiata var. radiata]	END	END	14.15	NUC	13.89	CHL	11.2	27.97
Glyur000164s00014502	9.B.106.3.1	gnl|TC-DB|M5BEH1	30	1e-31	Salt overly sensitive 2 OS=Arabidopsis thaliana GN=sos2 PE=4 SV=1	NUC	NUC	13.97	PLA	12.94	CHL	12.3	26.63
Glyur000165s00008473	2.A.3.12.3	gnl|TC-DB|Q9FFL1	52	1e-130	Polyamine transporter RMV1 OS=Arabidopsis thaliana GN=RMV1 PE=1 SV=1	CHL	CHL	18.39	NUC	11.77	CYT	11.07	28.16
Glyur000165s00008505	1.A.87.2.1	gnl|TC-DB|K7UE65	31	4e-31	Uncharacterized protein OS=Zea mays GN=ZEAMMB73_507020 PE=3 SV=1	PLA	PLA	29.7	MIT	9.557	NUC	9.423	31.35
Glyur000165s00008510	2.A.37.1.8	gnl|TC-DB|Q8VYR9	64	1e-178	K(+) efflux antiporter 5 OS=Arabidopsis thaliana GN=KEA5 PE=2 SV=1	NUC	NUC	12.07	CHL	11.46	PLA	11.33	23.39
Glyur000166s00010577	1.A.54.3.1	gnl|TC-DB|Q9JJF9	29	4e-45	Signal peptide peptidase-like 2A OS=Mus musculus GN=Sppl2a PE=2 SV=1	NUC	NUC	14.42	PLA	12.78	CYT	10.71	26.75
Glyur000166s00010579	1.I.1.1.3	gnl|TC-DB|O95373	27	1e-107	Importin-7 OS=Homo sapiens GN=IPO7 PE=1 SV=1	NUC	NUC	11.76	CHL	10.91	MIT	9.759	22.48
Glyur000166s00010590	3.D.1.8.1	gnl|TC-DB|F4K2G0	80	3e-81	Peptidyl-prolyl cis-trans isomerase OS=Arabidopsis thaliana GN=CYP20-2 PE=3 SV=1	CHL/CYT	CHL	48.67	CYT	29.35	NUC	6.15	62.94
Glyur000166s00010598	1.A.87.2.6	gnl|TC-DB|O22476	40	3e-31	Protein BRASSINOSTEROID INSENSITIVE 1 OS=Arabidopsis thaliana OX=3702 GN=BRI1 PE=1 SV=1	PLA	PLA	35.84	CHL	11.51	NUC	9.245	35.83
Glyur000166s00010599	1.F.2.1.3	gnl|TC-DB|Q9LZD3	28	2e-67	Exocyst complex component EXO70A1 OS=Arabidopsis thaliana GN=EXO70A1 PE=1 SV=1	NUC	NUC	12.29	PLA	11.51	CYT	11.22	23.62
Glyur000167s00012291	8.A.107.4.1	gnl|TC-DB|XP_010480094.1	40	2e-55	PREDICTED: uncharacterized protein LOC104758837 [Camelina sativa]	CHL	CHL	20.5	NUC	17.8	CYT	13.27	37.26
Glyur000167s00012292	3.A.1.204.4	gnl|TC-DB|Q9C8K2	74	1e-145	ATP-dependent transmembrane transporter, putative; 39775-42780 (ATP- dependent transmembrane transporter, putative) (At1g51500/F5D21_6) (At1g51560) (ABC transporter CER5) - Arabidopsis thaliana (Mouse-ear cress).	PLA	PLA	48.88	CHL	9.997	VAC	6.897	35.98
Glyur000170s00010987	9.B.229.1.5	gnl|TC-DB|G2SIT7	33	1e-78	Glutamate carboxypeptidase II OS=Rhodothermus marinus SG0.5JP17-172 GN=Rhom172_0780 PE=4 SV=1	MIT	MIT	26.54	CHL	11.83	NUC	10.53	32.73
Glyur000170s00010988	2.A.18.8.4	gnl|TC-DB|Q495N2	25	3e-29	Proton-coupled amino acid transporter 3 OS=Homo sapiens GN=SLC36A3 PE=1 SV=2	PLA	PLA	13.64	CHL	11.61	NUC	10.68	24.74
Glyur000170s00011001	3.A.1.204.11	gnl|TC-DB|A9SCA8	49	1e-159	ATP-binding cassette transporter, subfamily G, member 4, group WBC protein PpABCG4 OS=Physcomitrella patens subsp. patens GN=ppabcg4 PE=4 SV=1	PLA	PLA	18.56	CHL	14.12	VAC	10.51	31.24
Glyur000170s00011011	8.A.104.1.2	gnl|TC-DB|XP_024578073.1	30	7e-27	camk camkl ampk protein kinase [Plasmopara halstedii]	NUC	NUC	23	CYT	21.6	POX	17.66	43.98
Glyur000170s00011016	3.A.31.1.1	gnl|TC-DB|P32571	38	5e-25	Ubiquitin carboxyl-terminal hydrolase 4 OS=Saccharomyces cerevisiae (strain ATCC 204508 / S288c) OX=559292 GN=DOA4 PE=1 SV=2	PLA	PLA	13.36	MIT	10.21	CYT	10.06	22.83
Glyur000170s00011026	8.A.91.1.1	gnl|TC-DB|Q42374	44	6e-57	Syntaxin-related protein KNOLLE OS=Arabidopsis thaliana GN=KN PE=1 SV=1	CHL	CHL	21.48	PLA	14.99	NUC	10.68	34.1
Glyur000172s00014871	1.A.87.2.6	gnl|TC-DB|O22476	40	7e-58	Protein BRASSINOSTEROID INSENSITIVE 1 OS=Arabidopsis thaliana OX=3702 GN=BRI1 PE=1 SV=1	PLA	PLA	50.14	MIT	8.089	CHL	6.906	33.74
Glyur000172s00014892	8.A.102.1.1	gnl|TC-DB|Q6DBN4	55	9e-73	Reticulon-like protein B6 OS=Arabidopsis thaliana OX=3702 GN=RTNLB6 PE=1 SV=1	END	END	39.48	VAC	13.23	NUC	10.07	38.88
Glyur000173s00011806	1.A.87.2.6	gnl|TC-DB|O22476	26	4e-47	Protein BRASSINOSTEROID INSENSITIVE 1 OS=Arabidopsis thaliana OX=3702 GN=BRI1 PE=1 SV=1	PLA	PLA	34.11	CHL	10.47	NUC	9.346	34.04
Glyur000173s00011810	8.A.68.1.2	gnl|TC-DB|Q9LIC2	42	1e-144	Multispanning membrane protein-like OS=Arabidopsis thaliana GN=TMN7 PE=4 SV=1	PLA	PLA	12.4	NUC	11.16	MIT	10.66	23.27
Glyur000173s00011813	2.A.19.2.4	gnl|TC-DB|Q39254	64	1e-129	Low affinity calcium antiporter CAX2 - Arabidopsis thaliana (Mouse-ear cress).	CHL	CHL	21.05	PLA	11.61	CYT	9.514	29.57
Glyur000173s00011834	4.C.1.1.14	gnl|TC-DB|Q9XIA9	30	5e-80	Long chain acyl-CoA synthetase 2 OS=Arabidopsis thaliana GN=LACS2 PE=2 SV=1	CHL	CHL	35.5	CYT	7.923	MIT	7.72	31.45
Glyur000173s00011837	3.A.30.1.1	gnl|TC-DB|P38116	46	4e-38	ADP-ribosylation factor-like protein 1 OS=Saccharomyces cerevisiae (strain ATCC 204508 / S288c) OX=559292 GN=ARL1 PE=1 SV=4	GOL	GOL	33	CHL	15.1	END	14.24	39.5
Glyur000174s00018472	3.A.31.1.1	gnl|TC-DB|P39940	39	4e-71	E3 ubiquitin-protein ligase RSP5 OS=Saccharomyces cerevisiae (strain ATCC 204508 / S288c) OX=559292 GN=RSP5 PE=1 SV=1	NUC	NUC	12.48	CHL	10.65	PLA	10.08	22.71
Glyur000174s00018490	9.B.106.3.1	gnl|TC-DB|M5BEH1	60	1e-149	Salt overly sensitive 2 OS=Arabidopsis thaliana GN=sos2 PE=4 SV=1	PLA	PLA	28.38	NUC	16.74	CYT	12.32	39.87
Glyur000175s00012028	1.A.87.2.1	gnl|TC-DB|K7UE65	33	5e-38	Uncharacterized protein OS=Zea mays GN=ZEAMMB73_507020 PE=3 SV=1	PLA	PLA	28.58	MIT	9.955	NUC	9.503	31.36
Glyur000175s00012070	2.A.66.1.51	gnl|TC-DB|Q9SLV0	55	1e-138	Protein DETOXIFICATION 48 OS=Arabidopsis thaliana GN=DTX48 PE=2 SV=1	NUC	NUC	16.2	PLA	12.51	CHL	11.35	27.66
Glyur000176s00012125	9.B.178.1.2	gnl|TC-DB|A1CC48	30	9e-66	N2,N2-dimethylguanosine tRNA methyltransferase, putative OS=Aspergillus clavatus (strain ATCC 1007 / CBS 513.65 / DSM 816 / NCTC 3887 / NRRL 1) GN=ACLA_060600 PE=4 SV=1	CHL	CHL	12.58	NUC	12.45	PLA	12.23	24.99
Glyur000176s00012128	2.A.29.14.9	gnl|TC-DB|A4S2S1	40	7e-66	MC family transporter OS=Ostreococcus lucimarinus (strain CCE9901) GN=OSTLU_88251 PE=3 SV=1	CHL	CHL	23.9	MIT	16.14	PLA	9.588	36.93
Glyur000176s00012132	1.A.87.2.1	gnl|TC-DB|K7UE65	41	1e-23	Uncharacterized protein OS=Zea mays GN=ZEAMMB73_507020 PE=3 SV=1	PLA	PLA	40.45	NUC	8.897	CYT	8.445	33.78
Glyur000177s00010904	9.A.3.1.1	gnl|TC-DB|P51149	35	2e-22	Ras-related protein Rab-7a OS=Homo sapiens OX=9606 GN=RAB7A PE=1 SV=1	CHL	CHL	19.48	CYT	16.21	PLA	12.99	34.52
Glyur000177s00010909	4.C.1.1.7	gnl|TC-DB|Q42524	39	2e-85	4-coumarate--CoA ligase 1 - Arabidopsis thaliana (Mouse-ear cress).	POX	POX	23.39	MIT	19.55	NUC	9.302	41.29
Glyur000177s00010912	9.A.61.3.1	gnl|TC-DB|M4E3U6	45	9e-72	Peroxidase OS=Brassica rapa subsp. pekinensis GN=Bra023449 PE=3 SV=1	CHL	CHL	21.44	MIT	12.75	NUC	10.6	31.22
Glyur000178s00013199	1.A.87.2.6	gnl|TC-DB|O22476	33	1e-34	Protein BRASSINOSTEROID INSENSITIVE 1 OS=Arabidopsis thaliana OX=3702 GN=BRI1 PE=1 SV=1	PLA	PLA	24.93	CHL	10.9	NUC	8.78	30.81
Glyur000178s00013217	1.A.87.2.6	gnl|TC-DB|O22476	39	8e-51	Protein BRASSINOSTEROID INSENSITIVE 1 OS=Arabidopsis thaliana OX=3702 GN=BRI1 PE=1 SV=1	PLA	PLA	50.45	MIT	10.17	NUC	6.99	36.21
Glyur000178s00013218	2.A.28.3.6	gnl|TC-DB|Q01E11	31	1e-22	Cysteine proteinase Cathepsin F (ISS) OS=Ostreococcus tauri GN=Ot02g05670 PE=4 SV=1	VAC	VAC	58.05	PLA	5.252	EXC	5.068	29.88
Glyur000179s00010671	2.A.43.2.11	gnl|TC-DB|823139245	62	2e-34	PREDICTED: probable vacuolar amino acid transporter YPQ1 [Gossypium raimondii]	CHL	CHL	14.42	PLA	12.81	CYT	12.32	26.8
Glyur000179s00010678	1.A.77.1.2	gnl|TC-DB|Q1PE15	44	2e-67	Uncharacterized protein OS=Arabidopsis thaliana GN=At4g36820 PE=2 SV=1	CHL	CHL	34.43	NUC	20.85	PLA	11.47	47.77
Glyur000179s00010689	2.A.1.1.79	gnl|TC-DB|Q1XF07	54	1e-143	Putative polyol transporter protein 4 OS=Lotus japonicus GN=plt4 PE=2 SV=1	PLA	PLA	32.51	MIT	8.774	CHL	7.783	31.49
Glyur000179s00010691	1.A.87.2.6	gnl|TC-DB|O22476	41	5e-51	Protein BRASSINOSTEROID INSENSITIVE 1 OS=Arabidopsis thaliana OX=3702 GN=BRI1 PE=1 SV=1	PLA	PLA	39.64	NUC	12.7	CHL	11.6	38.24
Glyur000179s00010693	2.A.102.5.2	gnl|TC-DB|OAE35033.1	26	8e-38	hypothetical protein AXG93_3104s1130 [Marchantia polymorpha subsp. ruderalis]	CHL	CHL	16.44	PLA	13.14	MIT	10.11	28.61
Glyur000179s00010706	9.B.278.1.1	gnl|TC-DB|P61966	38	9e-27	AP-1 complex subunit sigma-1A OS=Homo sapiens OX=9606 GN=AP1S1 PE=1 SV=1	NUC	NUC	19.44	CHL	16.95	MIT	16.48	35.48
Glyur000179s00010710	3.A.30.1.1	gnl|TC-DB|P38116	46	6e-38	ADP-ribosylation factor-like protein 1 OS=Saccharomyces cerevisiae (strain ATCC 204508 / S288c) OX=559292 GN=ARL1 PE=1 SV=4	GOL	GOL	33.4	CHL	18.86	END	11.09	44.67
Glyur000180s00014056	9.B.106.3.1	gnl|TC-DB|M5BEH1	30	6e-36	Salt overly sensitive 2 OS=Arabidopsis thaliana GN=sos2 PE=4 SV=1	NUC	NUC	13.09	CYT	11.9	PLA	11.29	24.7
Glyur000180s00014069	1.A.47.4.1	gnl|TC-DB|Q9LVA7	53	1e-62	Genomic DNA, chromosome 5, P1 clone:MMI9 (Hypothetical protein) - Arabidopsis thaliana (Mouse-ear cress).	CHL	CHL	16.3	PLA	14.6	CYT	12.62	30.37
Glyur000181s00013077	2.A.18.2.2	gnl|TC-DB|Q9FKS8	29	3e-47	2.A.18.2.2 Lysine histidine transporter 1	PLA	PLA	13.89	CHL	12.96	MIT	10.64	26.6
Glyur000181s00013080	4.D.3.1.10	gnl|TC-DB|A8HWD0	33	7e-47	Predicted protein OS=Chlamydomonas reinhardtii GN=CHLREDRAFT_167152 PE=4 SV=1	GOL	GOL	37.6	MIT	7.482	CHL	7.189	31.5
Glyur000182s00014514	3.A.30.1.1	gnl|TC-DB|P40529	41	1e-27	ADP-ribosylation factor GTPase-activating protein effector protein 2 OS=Saccharomyces cerevisiae (strain ATCC 204508 / S288c) OX=559292 GN=AGE2 PE=1 SV=1	GOL	GOL	12.34	NUC	11.14	CHL	10.92	23.19
Glyur000182s00014530	3.A.1.204.29	gnl|TC-DB|Q9C6W5	50	1e-176	ABC transporter G family member 14 OS=Arabidopsis thaliana OX=3702 GN=ABCG14 PE=2 SV=1	PLA	PLA	21.25	CHL	10.91	VAC	10.69	28.83
Glyur000182s00014535	8.A.49.1.1	gnl|TC-DB|Q9UEF7	40	5e-30	Klotho OS=Homo sapiens GN=KL PE=1 SV=2	END	END	18.88	POX	12.24	CHL	11	29.06
Glyur000183s00013019	1.A.87.2.6	gnl|TC-DB|O22476	32	1e-69	Protein BRASSINOSTEROID INSENSITIVE 1 OS=Arabidopsis thaliana OX=3702 GN=BRI1 PE=1 SV=1	PLA	PLA	39.63	CHL	8.303	MIT	8.264	32.92
Glyur000183s00013020	5.B.4.1.1	gnl|TC-DB|Q9SYW8	36	1e-32	Lhca2 protein - Arabidopsis thaliana (Mouse-ear cress).	MIT	MIT	17.56	NUC	14.82	CHL	9.944	31.49
Glyur000183s00013028	1.A.1.7.4	gnl|TC-DB|A9QMN9	63	1e-139	TPK1 - Nicotiana tabacum (Common tobacco).	PLA	PLA	42.19	NUC	10.41	VAC	7.852	35.89
Glyur000183s00013039	1.A.25.3.4	gnl|TC-DB|B9GAY9	25	2e-29	Putative uncharacterized protein OS=Oryza sativa subsp. japonica GN=OsJ_34074 PE=4 SV=1	PLA	PLA	12.28	NUC	10.77	CYT	10.24	22.7
Glyur000183s00013042	1.A.87.2.6	gnl|TC-DB|O22476	30	1e-59	Protein BRASSINOSTEROID INSENSITIVE 1 OS=Arabidopsis thaliana OX=3702 GN=BRI1 PE=1 SV=1	PLA	PLA	35.11	MIT	8.735	NUC	8.623	32.28
Glyur000183s00013048	1.A.105.1.2	gnl|TC-DB|594627457	38	1e-36	PREDICTED: LOW QUALITY PROTEIN: mixed lineage kinase domain-like protein [Balaenoptera acutorostrata scammoni]	PLA	PLA	16.91	CHL	16.86	NUC	12.98	33.75
Glyur000183s00013056	2.A.7.4.1	gnl|TC-DB|O24091	31	2e-50	MTN21 GENE - Medicago truncatula (Barrel medic).	NUC	NUC	11.6	EXC	10.72	MIT	10.47	22.12
Glyur000183s00013068	1.A.87.2.6	gnl|TC-DB|O22476	32	1e-20	Protein BRASSINOSTEROID INSENSITIVE 1 OS=Arabidopsis thaliana OX=3702 GN=BRI1 PE=1 SV=1	PLA	PLA	31.71	CYT	11.22	NUC	10.17	34.14
Glyur000183s00013071	1.A.87.2.6	gnl|TC-DB|O22476	28	1e-27	Protein BRASSINOSTEROID INSENSITIVE 1 OS=Arabidopsis thaliana OX=3702 GN=BRI1 PE=1 SV=1	PLA	PLA	30.61	NUC	12.97	CHL	10.38	35.89
Glyur000184s00008165	3.A.5.1.2	gnl|TC-DB|O80842	52	9e-21	Cell division protein FtsY homolog, chloroplastic OS=Arabidopsis thaliana GN=CPFTSY PE=1 SV=2	CHL	CHL	16.2	MIT	14.28	NUC	11.4	29.89
Glyur000184s00008173	1.I.1.1.3	gnl|TC-DB|O00571	30	3e-40	ATP-dependent RNA helicase DDX3X OS=Homo sapiens GN=DDX3X PE=1 SV=3	CHL	CHL	22.35	NUC	14.73	CYT	9.523	34.25
Glyur000184s00008175	1.I.1.1.3	gnl|TC-DB|O00571	29	4e-38	ATP-dependent RNA helicase DDX3X OS=Homo sapiens GN=DDX3X PE=1 SV=3	NUC	NUC	18.09	CHL	12.99	CYT	11.11	29.5
Glyur000184s00008199	3.A.18.1.1	gnl|TC-DB|P38919	38	6e-75	Eukaryotic initiation factor 4A-III - Homo sapiens (Human).	NUC	NUC	31.09	CHL	11.85	VAC	8.194	34.67
Glyur000184s00008210	1.A.87.2.3	gnl|TC-DB|Q9LSR8	29	6e-25	L-type lectin-domain containing receptor kinase I.9 OS=Arabidopsis thaliana GN=LECRK19 PE=1 SV=2	CHL	CHL	17.89	CYT	10.55	MIT	9.544	26.36
Glyur000184s00008213	1.A.46.2.7	gnl|TC-DB|Q9M2D2	57	1e-115	UPF0187 protein At3g61320, chloroplastic OS=Arabidopsis thaliana GN=At3g61320 PE=2 SV=2	CYT	CYT	17.99	CHL	16.83	NUC	14.02	34.41
Glyur000185s00016443	1.A.87.2.6	gnl|TC-DB|O22476	28	7e-60	Protein BRASSINOSTEROID INSENSITIVE 1 OS=Arabidopsis thaliana OX=3702 GN=BRI1 PE=1 SV=1	PLA	PLA	33.33	MIT	10.21	NUC	7.612	33.47
Glyur000185s00016447	1.A.87.2.6	gnl|TC-DB|O22476	26	2e-56	Protein BRASSINOSTEROID INSENSITIVE 1 OS=Arabidopsis thaliana OX=3702 GN=BRI1 PE=1 SV=1	PLA	PLA	29.75	MIT	10.58	NUC	10.24	32.6
Glyur000185s00016451	1.A.87.2.6	gnl|TC-DB|O22476	34	1e-48	Protein BRASSINOSTEROID INSENSITIVE 1 OS=Arabidopsis thaliana OX=3702 GN=BRI1 PE=1 SV=1	PLA	PLA	41.65	MIT	12.35	NUC	8.55	38.18
Glyur000185s00016457	1.A.87.2.6	gnl|TC-DB|O22476	33	1e-39	Protein BRASSINOSTEROID INSENSITIVE 1 OS=Arabidopsis thaliana OX=3702 GN=BRI1 PE=1 SV=1	PLA	PLA	36.51	MIT	9.7	NUC	8.549	33.82
Glyur000185s00016463	1.A.87.2.6	gnl|TC-DB|O22476	36	1e-46	Protein BRASSINOSTEROID INSENSITIVE 1 OS=Arabidopsis thaliana OX=3702 GN=BRI1 PE=1 SV=1	PLA	PLA	33.83	MIT	13.51	NUC	9.159	37.72
Glyur000186s00009846	1.C.121.1.2	gnl|TC-DB|P04347	45	2e-55	Glycinin OS=Glycine max PE=1 SV=1	NUC	NUC	21.65	VAC	17.47	CYT	11.92	37.48
Glyur000186s00009850	1.C.121.1.2	gnl|TC-DB|P04347	46	6e-57	Glycinin OS=Glycine max PE=1 SV=1	NUC	NUC	20.31	CHL	13.5	VAC	11.91	31.51
Glyur000186s00009851	1.A.87.4.2	gnl|TC-DB|K4BVX1	43	9e-49	Uncharacterized protein OS=Solanum lycopersicum GN=Solyc04g082440.2 PE=4 SV=1	NUC	NUC	17.36	PLA	12.85	CYT	12.85	28.85
Glyur000186s00009862	9.B.106.3.1	gnl|TC-DB|M5BEH1	32	6e-32	Salt overly sensitive 2 OS=Arabidopsis thaliana GN=sos2 PE=4 SV=1	NUC	NUC	22.05	PLA	19.24	CHL	13.64	40.13
Glyur000186s00009864	3.A.31.1.1	gnl|TC-DB|P36108	31	4e-20	DOA4-independent degradation protein 4 OS=Saccharomyces cerevisiae (strain ATCC 204508 / S288c) OX=559292 GN=DID4 PE=1 SV=2	CHL	CHL	33.93	CYT	11.13	MIT	11.03	34.79
Glyur000186s00009878	2.A.17.3.22	gnl|TC-DB|R7W971	57	1e-145	Peptide transporter PTR3-A OS=Aegilops tauschii GN=F775_27357 PE=4 SV=1	PLA	PLA	20.9	CHL	12.85	NUC	9.965	31.03
Glyur000186s00009881	2.A.17.3.4	gnl|TC-DB|Q9FNL7	56	5e-21	Peptide transporter PTR3-A - Arabidopsis thaliana (Mouse-ear cress).	NUC	NUC	16.94	CHL	15.06	PLA	12.86	31.39
Glyur000186s00009882	2.A.17.3.22	gnl|TC-DB|R7W971	56	2e-59	Peptide transporter PTR3-A OS=Aegilops tauschii GN=F775_27357 PE=4 SV=1	PLA	PLA	23.31	VAC	10.71	CHL	10.13	29.73
Glyur000186s00009883	2.A.17.3.22	gnl|TC-DB|R7W971	74	2e-22	Peptide transporter PTR3-A OS=Aegilops tauschii GN=F775_27357 PE=4 SV=1	CHL	CHL	21.6	NUC	15.63	CYT	15.37	35.01
Glyur000188s00019468	2.A.108.1.5	gnl|TC-DB|Q09920	25	2e-31	Iron transport multicopper oxidase fio1 precursor (EC 1.-.-.-) - Schizosaccharomyces pombe (Fission yeast).	NUC	NUC	12.04	EXC	10.71	MIT	9.751	22.45
Glyur000188s00019484	1.A.87.4.2	gnl|TC-DB|K4BVX1	36	2e-91	Uncharacterized protein OS=Solanum lycopersicum GN=Solyc04g082440.2 PE=4 SV=1	NUC	NUC	25.7	CYT	24.66	CHL	9.086	49.83
Glyur000189s00009588	1.A.87.2.6	gnl|TC-DB|O22476	51	4e-41	Protein BRASSINOSTEROID INSENSITIVE 1 OS=Arabidopsis thaliana OX=3702 GN=BRI1 PE=1 SV=1	PLA	PLA	41.74	NUC	8.377	CHL	8.239	33.4
Glyur000189s00009599	1.I.1.1.3	gnl|TC-DB|P06493	38	1e-53	Cyclin-dependent kinase 1 OS=Homo sapiens GN=CDK1 PE=1 SV=3	NUC	NUC	19.25	CYT	13.17	PLA	13.12	30.45
Glyur000189s00009609	9.A.15.3.1	gnl|TC-DB|Q94C95	27	6e-34	Serine/threonine-protein kinase ATG1a OS=Arabidopsis thaliana GN=ATG1A PE=1 SV=1	PLA	PLA	14.49	NUC	11.64	CHL	9.749	25.39
Glyur000189s00009612	9.B.257.3.1	gnl|TC-DB|XP_015973699.1	43	6e-42	uncharacterized protein LOC107496887 [Arachis duranensis]	PLA	PLA	13.51	CYT	9.995	MIT	9.831	22.68
Glyur000189s00009618	2.A.1.1.97	gnl|TC-DB|O04036	40	4e-98	Sugar transporter ERD6 OS=Arabidopsis thaliana GN=ERD6 PE=1 SV=3	PLA	PLA	17.52	NUC	10.67	CYT	9.861	26.26
Glyur000189s00009626	1.A.87.2.5	gnl|TC-DB|Q9FZB9	26	5e-46	Putative uncharacterized protein T14L22.1 (Fragment) OS=Arabidopsis thaliana GN=T14L22.1 PE=2 SV=1	PLA	PLA	32.11	MIT	13.92	VAC	7.915	37.65
Glyur000190s00015715	1.I.1.1.3	gnl|TC-DB|Q8TD19	28	2e-27	Serine/threonine-protein kinase Nek9 OS=Homo sapiens GN=NEK9 PE=1 SV=2	CHL	CHL	12.63	MIT	10.28	PLA	9.803	22.38
Glyur000190s00015738	9.B.56.1.2	gnl|TC-DB|Q8LE26	44	6e-34	CASP-like protein 4B1 OS=Arabidopsis thaliana GN=At2g38480 PE=2 SV=2	CHL	CHL	26.07	NUC	16.22	MIT	12.69	38.12
Glyur000191s00015616	3.D.1.6.3	gnl|TC-DB|Q42577	75	7e-41	NADH-ubiquinone oxidoreductase 20 kDa subunit, mitochondrial - Arabidopsis thaliana (Mouse-ear cress).	MIT	MIT	73.24	NUC	5.084	CHL	4.581	24.94
Glyur000191s00015621	2.A.5.1.7	gnl|TC-DB|Q93XE7	60	1e-126	ZIP-like zinc transporter OS=Thlaspi caerulescens GN=ZNT2 PE=2 SV=1	PLA	PLA	37.1	CHL	8.775	NUC	8.561	32.88
Glyur000191s00015622	1.A.79.2.1	gnl|TC-DB|D8KC08	27	2e-23	Putative uncharacterized protein OS=Nitrosococcus watsoni (strain C-113) GN=Nwat_2942 PE=4 SV=1	PLA	PLA	14.67	NUC	12.73	MIT	10.16	26.87
Glyur000191s00015625	3.A.29.1.1	gnl|TC-DB|P32795	43	1e-124	Mitochondrial inner membrane i-AAA protease supercomplex subunit YME1 OS=Saccharomyces cerevisiae (strain ATCC 204508 / S288c) OX=559292 GN=YME1 PE=1 SV=1	MIT	MIT	35.31	CHL	20.46	NUC	12.92	47.5
Glyur000191s00015627	2.A.29.1.8	gnl|TC-DB|Q9H0C2	46	1e-72	ADP/ATP translocase 4 OS=Homo sapiens GN=SLC25A31 PE=1 SV=1	MIT	MIT	26.17	CHL	16.21	CYT	12.07	38.15
Glyur000191s00015633	1.I.1.1.3	gnl|TC-DB|P06493	36	1e-44	Cyclin-dependent kinase 1 OS=Homo sapiens GN=CDK1 PE=1 SV=3	NUC	NUC	19.8	PLA	14.83	CYT	11.99	32.91
Glyur000191s00015637	9.A.61.3.1	gnl|TC-DB|M4E3U6	41	4e-46	Peroxidase OS=Brassica rapa subsp. pekinensis GN=Bra023449 PE=3 SV=1	EXC	EXC	17.91	CYT	15.94	NUC	11.63	33.18
Glyur000191s00015639	1.A.87.2.6	gnl|TC-DB|O22476	37	1e-48	Protein BRASSINOSTEROID INSENSITIVE 1 OS=Arabidopsis thaliana OX=3702 GN=BRI1 PE=1 SV=1	PLA	PLA	34.2	CHL	11.62	MIT	11.23	35.48
Glyur000191s00015640	9.A.61.3.1	gnl|TC-DB|M4E3U6	41	4e-55	Peroxidase OS=Brassica rapa subsp. pekinensis GN=Bra023449 PE=3 SV=1	CHL	CHL	15.42	NUC	12.99	EXC	11.94	27.72
Glyur000191s00015642	8.A.114.1.5	gnl|TC-DB|Q9Y397	41	3e-51	Palmitoyltransferase ZDHHC9 OS=Homo sapiens OX=9606 GN=ZDHHC9 PE=1 SV=2	CHL	CHL	14.09	PLA	11.78	MIT	10.47	25.27
Glyur000191s00015644	8.A.114.1.5	gnl|TC-DB|Q9Y397	42	2e-49	Palmitoyltransferase ZDHHC9 OS=Homo sapiens OX=9606 GN=ZDHHC9 PE=1 SV=2	CHL	CHL	15	PLA	11.86	CYT	11.14	26.02
Glyur000192s00009308	1.I.1.1.3	gnl|TC-DB|P06493	31	2e-33	Cyclin-dependent kinase 1 OS=Homo sapiens GN=CDK1 PE=1 SV=3	NUC	NUC	18.53	CYT	12.75	CHL	11.16	29.47
Glyur000192s00009309	3.A.9.1.1	gnl|TC-DB|Q02028	81	4e-76	Stromal 70 kDa heat shock-related protein, chloroplast precursor - Pisum sativum (Garden pea).	CHL	CHL	63.47	MIT	7.007	END	6.639	30.68
Glyur000192s00009316	1.A.87.2.6	gnl|TC-DB|O22476	33	1e-122	Protein BRASSINOSTEROID INSENSITIVE 1 OS=Arabidopsis thaliana OX=3702 GN=BRI1 PE=1 SV=1	PLA	PLA	49.22	MIT	7.727	NUC	7.182	33.32
Glyur000192s00009337	2.A.7.25.5	gnl|TC-DB|Q9LIR9	54	1e-92	Gb|AAF34307.1 - Arabidopsis thaliana (Mouse-ear cress).	PLA	PLA	13.98	CHL	13.75	CYT	12.31	27.67
Glyur000192s00009338	2.A.121.3.3	gnl|TC-DB|Q5BPL5	65	1e-110	Uncharacterized protein OS=Arabidopsis thaliana GN=At4g06676 PE=2 SV=1	PLA	PLA	13.92	MIT	11.95	NUC	10.65	25.37
Glyur000192s00009357	8.A.68.1.7	gnl|TC-DB|O04091	81	2e-40	Endomembrane protein EMP70 precusor isolog; 68664-64364 OS=Arabidopsis thaliana GN=T19D16.13 PE=4 SV=1	PLA	PLA	17.72	NUC	10.79	MIT	10.78	26.53
Glyur000192s00009360	2.A.16.2.2	gnl|TC-DB|Q5EAK4	28	4e-23	ATP-dependent DNA helicase tlh1 - Schizosaccharomyces pombe (Fission yeast).	NUC	NUC	13.54	PLA	11.38	MIT	9.969	24.38
Glyur000193s00013964	3.D.1.8.1	gnl|TC-DB|F4K2G0	52	8e-34	Peptidyl-prolyl cis-trans isomerase OS=Arabidopsis thaliana GN=CYP20-2 PE=3 SV=1	CHL	CHL	26.88	CYT	14.87	NUC	7.59	36.74
Glyur000193s00013983	3.A.9.1.2	gnl|TC-DB|Q8LPR8	89	7e-28	AT5g22640/MDJ22_6 OS=Arabidopsis thaliana GN=emb1211 PE=1 SV=1	NUC	NUC	16.02	CYT	11.87	PLA	11.32	26.74
Glyur000193s00013987	4.D.3.1.10	gnl|TC-DB|A8HWD0	33	5e-46	Predicted protein OS=Chlamydomonas reinhardtii GN=CHLREDRAFT_167152 PE=4 SV=1	GOL	GOL	35.16	MIT	10.21	CYT	7.562	34.05
Glyur000194s00016321	3.A.18.1.1	gnl|TC-DB|Q13838	29	3e-36	Spliceosome RNA helicase BAT1 - Homo sapiens (Human).	NUC	NUC	13.76	CHL	12.09	CYT	11.1	25.42
Glyur000194s00016348	2.A.29.23.4	gnl|TC-DB|O04619	80	1e-160	Adenine nucleotide transporter, ADNT1 OS=Arabidopsis thaliana GN=A_IG002N01.16 PE=2 SV=1	CHL	CHL	23.56	PLA	11.99	MIT	9.3	31.44
Glyur000195s00012852	2.A.1.1.60	gnl|TC-DB|P23586	60	1e-173	Sugar transport protein 1 - Arabidopsis thaliana (Mouse-ear cress).	PLA	PLA	66.47	MIT	4.098	CHL	3.964	26.55
Glyur000195s00012853	2.A.66.1.51	gnl|TC-DB|Q9SLV0	59	1e-158	Protein DETOXIFICATION 48 OS=Arabidopsis thaliana GN=DTX48 PE=2 SV=1	NUC	NUC	12.65	CHL	12.5	VAC	12.2	25.11
Glyur000196s00010866	8.A.27.1.4	gnl|TC-DB|Q9LTW0	82	1e-84	Gb|AAD25612.1 - Arabidopsis thaliana (Mouse-ear cress).	CHL	CHL	14.1	PLA	12.22	MIT	11.83	25.83
Glyur000196s00010868	1.I.1.1.3	gnl|TC-DB|O95067	40	3e-34	G2/mitotic-specific cyclin-B2 OS=Homo sapiens GN=CCNB2 PE=1 SV=1	NUC	NUC	17.84	PLA	11.95	CYT	10.04	28.03
Glyur000196s00010871	2.A.4.5.1	gnl|TC-DB|A4ZUV2	69	5e-73	Mn-specific cation diffusion facilitator transporter - Populus trichocarpa (Western balsam poplar) (Populus balsamifera subsp. trichocarpa).	VAC	VAC	19.66	GOL	18.86	CHL	10.63	38.21
Glyur000196s00010875	9.B.307.1.1	gnl|TC-DB|O67077	29	5e-57	ATP-dependent zinc metalloprotease FtsH OS=Aquifex aeolicus (strain VF5) OX=224324 GN=ftsH PE=1 SV=1	CHL	CHL	49.82	MIT	6.423	NUC	5.844	31.83
Glyur000196s00010881	8.A.23.1.12	gnl|TC-DB|P12931	31	2e-27	Proto-oncogene tyrosine-protein kinase Src OS=Homo sapiens OX=9606 GN=SRC PE=1 SV=3	PLA	PLA	13.47	NUC	12.3	CYT	10.21	25.46
Glyur000197s00010073	9.A.3.1.1	gnl|TC-DB|P51149	57	5e-31	Ras-related protein Rab-7a OS=Homo sapiens OX=9606 GN=RAB7A PE=1 SV=1	CYT	CYT	20.93	PLA	18.57	CHL	15.42	38.56
Glyur000197s00010086	1.A.87.2.6	gnl|TC-DB|O22476	33	3e-35	Protein BRASSINOSTEROID INSENSITIVE 1 OS=Arabidopsis thaliana OX=3702 GN=BRI1 PE=1 SV=1	PLA	PLA	43.41	MIT	10.23	CHL	7.543	35.85
Glyur000197s00010088	1.I.1.1.3	gnl|TC-DB|P49792	50	5e-25	E3 SUMO-protein ligase RanBP2 OS=Homo sapiens GN=RANBP2 PE=1 SV=2	NUC	NUC	23.88	CYT	19.18	CHL	9.917	41.03
Glyur000197s00010094	1.A.8.12.3	gnl|TC-DB|Q9SV84	68	1e-113	Probable aquaporin NIP5-1 - Arabidopsis thaliana (Mouse-ear cress).	PLA	PLA	53.48	NUC	7.187	CHL	6.423	32.58
Glyur000197s00010097	2.A.29.18.2	gnl|TC-DB|Q94AG6	63	1e-100	Putative mitochondrial carrier protein - Arabidopsis thaliana (Mouse-ear cress).	PLA	PLA	14.3	MIT	11.81	CYT	11.69	25.46
Glyur000197s00010102	2.A.7.9.13	gnl|TC-DB|Q9LPU2	60	5e-30	At1g21070 OS=Arabidopsis thaliana GN=T22I11.10 PE=2 SV=1	PLA	PLA	13.71	GOL	11.55	NUC	10.64	24.72
Glyur000198s00008729	1.A.87.2.6	gnl|TC-DB|O22476	31	8e-57	Protein BRASSINOSTEROID INSENSITIVE 1 OS=Arabidopsis thaliana OX=3702 GN=BRI1 PE=1 SV=1	PLA	PLA	45.93	MIT	7.392	EXC	7.277	32.77
Glyur000198s00008740	2.A.7.9.2	gnl|TC-DB|P52178	75	1e-132	Triose phosphate/phosphate translocator, non-green plastid precursor (CTPT) - Brassica oleracea (Cauliflower).	CHL	CHL	50.53	NUC	8.328	PLA	6.907	34.02
Glyur000198s00008754	3.A.20.1.2	gnl|TC-DB|Q9FE40	35	5e-35	AtPex14p OS=Arabidopsis thaliana GN=PEX14 PE=1 SV=1	NUC	NUC	29.35	PLA	14.36	MIT	13.36	37.15
Glyur000198s00008758	8.A.23.1.9	gnl|TC-DB|P22455	29	1e-31	Fibroblast growth factor receptor 4 OS=Homo sapiens GN=FGFR4 PE=1 SV=2	PLA	PLA	20.52	NUC	13.44	CYT	12.95	31.55
Glyur000199s00018198	1.A.87.2.6	gnl|TC-DB|O22476	36	7e-43	Protein BRASSINOSTEROID INSENSITIVE 1 OS=Arabidopsis thaliana OX=3702 GN=BRI1 PE=1 SV=1	PLA	PLA	31.27	MIT	17.97	NUC	9.386	42.69
Glyur000199s00018202	2.A.82.1.3	gnl|TC-DB|Q9Y519	29	1e-33	Transmembrane protein 184B OS=Homo sapiens GN=TMEM184B PE=1 SV=2	PLA	PLA	13.56	CHL	11.39	NUC	9.947	24.41
Glyur000199s00018211	2.A.69.1.2	gnl|TC-DB|Q9LU77	69	3e-53	2.A.69.1.2 Auxin efflux carrier component 2	NUC	NUC	12.21	CYT	12.16	EXC	11.56	24.36
Glyur000199s00018213	2.A.69.1.4	gnl|TC-DB|Q9S7Z8	68	1e-31	Auxin efflux carrier component 3 - Arabidopsis thaliana (Mouse-ear cress).	NUC	NUC	14.3	MIT	11.25	CHL	11.23	24.77
Glyur000199s00018216	2.A.123.1.9	gnl|TC-DB|Q8L9J7	56	4e-62	Bidirectional sugar transporter SWEET1 OS=Arabidopsis thaliana GN=SWEET1 PE=1 SV=1	PLA	PLA	45.44	NUC	8.562	CYT	8.355	34.09
Glyur000199s00018225	9.A.3.1.1	gnl|TC-DB|P51149	33	2e-20	Ras-related protein Rab-7a OS=Homo sapiens OX=9606 GN=RAB7A PE=1 SV=1	CHL	CHL	21.77	PLA	15.37	NUC	14.4	34.76
Glyur000199s00018226	3.A.30.1.1	gnl|TC-DB|P40564	41	6e-22	DnaJ-like protein 1 OS=Saccharomyces cerevisiae (strain ATCC 204508 / S288c) OX=559292 GN=DJP1 PE=1 SV=1	PLA	PLA	12.33	NUC	11.96	CHL	11.56	24.21
Glyur000200s00011140	1.C.39.11.1	gnl|TC-DB|Q1SKW8	45	1e-134	Membrane attack complex component/perforin/complement C9 OS=Medicago truncatula GN=MtrDRAFT_AC140550g15v2 PE=4 SV=1	PLA	PLA	12.25	NUC	10.6	CSK	10.51	22.48
Glyur000200s00011142	1.C.39.11.1	gnl|TC-DB|Q1SKW8	53	1e-38	Membrane attack complex component/perforin/complement C9 OS=Medicago truncatula GN=MtrDRAFT_AC140550g15v2 PE=4 SV=1	CSK	CSK	18.29	PLA	12.05	VAC	10.74	28.44
Glyur000200s00011143	1.C.39.11.1	gnl|TC-DB|Q1SKW8	70	1e-73	Membrane attack complex component/perforin/complement C9 OS=Medicago truncatula GN=MtrDRAFT_AC140550g15v2 PE=4 SV=1	CHL	CHL	12.04	PLA	10.75	CSK	10.14	22.49
Glyur000200s00011150	2.A.7.25.5	gnl|TC-DB|Q9LIR9	65	1e-114	Gb|AAF34307.1 - Arabidopsis thaliana (Mouse-ear cress).	NUC	NUC	11.99	PLA	11.35	CHL	11.18	23.18
Glyur000200s00011152	1.A.11.2.2	gnl|TC-DB|Q9M6N7	61	1e-159	Ammonium transporter - Arabidopsis thaliana (Mouse-ear cress).	PLA	PLA	43.13	NUC	7.741	CYT	7.483	32.87
Glyur000200s00011153	1.A.87.2.6	gnl|TC-DB|O22476	32	7e-64	Protein BRASSINOSTEROID INSENSITIVE 1 OS=Arabidopsis thaliana OX=3702 GN=BRI1 PE=1 SV=1	PLA	PLA	46.59	END	11.92	CHL	8.081	38.22
Glyur000200s00011157	1.A.35.5.2	gnl|TC-DB|Q9SAH0	36	5e-55	F23A5.26 protein OS=Arabidopsis thaliana GN=At1g80900 PE=4 SV=1	PLA	PLA	35.14	END	18.13	NUC	8.207	44.2
Glyur000200s00011171		gnl|TC-DB|XP_018510600.1	25	9e-26	|8.A.32.1.5 PREDICTED: protein ASPARTIC PROTEASE IN GUARD CELL 2-like isoform X1 [Brassica rapa]	NUC	NUC	14.82	PLA	10.98	MIT	10.53	24.81
Glyur000200s00011181	1.I.1.1.3	gnl|TC-DB|Q8TD19	29	7e-35	Serine/threonine-protein kinase Nek9 OS=Homo sapiens GN=NEK9 PE=1 SV=2	CHL	CHL	25.24	NUC	10.43	PLA	9.473	30.39
Glyur000201s00012352	3.D.1.6.3	gnl|TC-DB|Q9LZI6	86	5e-40	Putative uncharacterized protein F26K9_220 - Arabidopsis thaliana (Mouse-ear cress).	CHL	CHL	36.83	CYT	14.03	NUC	11.46	39.27
Glyur000201s00012361	1.P.1.1.1	gnl|TC-DB|P33176	32	1e-44	Kinesin-1 heavy chain OS=Homo sapiens OX=9606 GN=KIF5B PE=1 SV=1	NUC	NUC	14.79	CHL	13.8	CSK	10.22	28.31
Glyur000201s00012390	1.A.87.2.6	gnl|TC-DB|O22476	32	5e-42	Protein BRASSINOSTEROID INSENSITIVE 1 OS=Arabidopsis thaliana OX=3702 GN=BRI1 PE=1 SV=1	PLA	PLA	32.51	MIT	12.6	CYT	9.374	36.13
Glyur000202s00015383	3.D.1.6.3	gnl|TC-DB|Q9LZI6	92	9e-40	Putative uncharacterized protein F26K9_220 - Arabidopsis thaliana (Mouse-ear cress).	CHL	CHL	36	CYT	13.29	MIT	11.62	38.1
Glyur000202s00015394	1.B.30.2.1	gnl|TC-DB|Q9LZH8	50	2e-31	Outer envelope pore protein 16-4, chloroplastic OS=Arabidopsis thaliana GN=OEP164 PE=2 SV=1	CHL	CHL	25.03	PLA	16.67	NUC	14.75	38.21
Glyur000202s00015420	9.B.238.3.1	gnl|TC-DB|WP_018128393.1	31	5e-34	hybrid sensor histidine kinase/response regulator [Balneola vulgaris]	END	END	38.56	PLA	10.03	CHL	6.865	34.73
Glyur000203s00012900	2.A.6.6.5	gnl|TC-DB|P04035	55	1e-120	3-HYDROXY-3-METHYLGLUTARYL-COENZYME A REDUCTASE (EC 1.1.1.34) (HMG-COA REDUCTASE) - Homo sapiens (Human).	END	END	64.15	NUC	6.254	CHL	6.247	29.64
Glyur000204s00012401	9.B.106.3.2	gnl|TC-DB|Q24210	34	3e-41	Peripheral plasma membrane protein CASK OS=Drosophila melanogaster GN=CASK PE=1 SV=4	NUC	NUC	24.88	CYT	24.7	END	11.64	49.5
Glyur000204s00012402	3.A.3.3.9	gnl|TC-DB|P19456	82	5e-26	ATPase 2, plasma membrane-type OS=Arabidopsis thaliana GN=AHA2 PE=1 SV=2	PLA	PLA	86.72	VAC	1.896	END	1.588	13.45
Glyur000204s00012403	2.A.17.3.15	gnl|TC-DB|Q8RX77	38	1e-97	Nitrate transporter 1.7 OS=Arabidopsis thaliana GN=NRT1.7 PE=1 SV=1	PLA	PLA	41.03	MIT	8.565	CYT	8.482	33.49
Glyur000204s00012406	1.A.87.2.6	gnl|TC-DB|O22476	30	3e-36	Protein BRASSINOSTEROID INSENSITIVE 1 OS=Arabidopsis thaliana OX=3702 GN=BRI1 PE=1 SV=1	PLA	PLA	43.25	MIT	10.38	CHL	9.237	36
Glyur000204s00012410	2.A.17.3.16	gnl|TC-DB|Q8H157	59	1e-98	Nitrate transporter 1.2 OS=Arabidopsis thaliana GN=NRT1.2 PE=1 SV=1	CHL	CHL	16.01	PLA	14.21	NUC	12.42	29.68
Glyur000204s00012412	1.B.8.1.15	gnl|TC-DB|Q9SRH5	33	3e-34	Mitochondrial outer membrane protein porin 1 OS=Arabidopsis thaliana GN=VDAC1 PE=1 SV=3	MIT	MIT	29.42	CHL	14.58	PLA	9.479	37.47
Glyur000204s00012422	3.A.20.1.1	gnl|TC-DB|P62837	48	1e-37	Ubiquitin-conjugating enzyme E2 D2 OS=Homo sapiens GN=UBE2D2 PE=1 SV=1	NUC	NUC	26.36	CYT	22.14	CHL	17.33	46.45
Glyur000205s00012916	1.A.8.7.1	gnl|TC-DB|E3UN01	36	3e-44	X intrinsic protein OS=Nicotiana tomentosiformis GN=XIP1-1-beta PE=2 SV=1	CHL	CHL	31.33	MIT	12.58	NUC	10.84	35.68
Glyur000205s00012918	1.A.8.7.2	gnl|TC-DB|E3UMZ6	41	1e-51	X intrinsic protein OS=Solanum tuberosum GN=XIP1-1-alpha PE=2 SV=1	CHL	CHL	26.26	CYT	9.866	PLA	9.814	30.2
Glyur000205s00012922	9.B.191.1.5	gnl|TC-DB|P24390	35	8e-28	ER lumen protein-retaining receptor 1 OS=Homo sapiens GN=KDELR1 PE=1 SV=1	CHL	CHL	30.99	MIT	10.1	CYT	9.279	32.5
Glyur000205s00012936	3.D.1.8.1	gnl|TC-DB|F4K2G0	57	1e-49	Peptidyl-prolyl cis-trans isomerase OS=Arabidopsis thaliana GN=CYP20-2 PE=3 SV=1	CYT	CYT	67.2	CHL	16.73	NUC	3.003	41.57
Glyur000205s00012937	3.D.1.8.1	gnl|TC-DB|F4K2G0	60	4e-34	Peptidyl-prolyl cis-trans isomerase OS=Arabidopsis thaliana GN=CYP20-2 PE=3 SV=1	CHL	CHL	39.15	NUC	13.55	PLA	12.47	39.21
Glyur000205s00012956	3.A.26.1.1	gnl|TC-DB|O97252	42	3e-33	ATP-dependent Clp protease proteolytic subunit OS=Plasmodium falciparum (isolate 3D7) GN=PF3D7_0307400 PE=1 SV=1	MIT	MIT	56.4	CHL	20.2	NUC	5.05	48.87
Glyur000206s00012585	1.A.87.2.6	gnl|TC-DB|O22476	31	7e-42	Protein BRASSINOSTEROID INSENSITIVE 1 OS=Arabidopsis thaliana OX=3702 GN=BRI1 PE=1 SV=1	PLA	PLA	34.59	MIT	10.81	NUC	8.924	34.6
Glyur000206s00012594	8.A.61.1.9	gnl|TC-DB|Q9C7D7	46	2e-34	Protein cornichon homolog 1 OS=Arabidopsis thaliana OX=3702 GN=At3g12180 PE=2 SV=1	NUC	NUC	24.88	PLA	13.13	CYT	12	33.54
Glyur000206s00012602	1.A.87.2.4	gnl|TC-DB|T1T4Z8	32	9e-20	GHR1 protein OS=Arabidopsis thaliana GN=GHR1 PE=2 SV=1	PLA	PLA	35.77	NUC	9.034	MIT	8.323	32.82
Glyur000206s00012605	1.A.87.2.6	gnl|TC-DB|O22476	38	7e-24	Protein BRASSINOSTEROID INSENSITIVE 1 OS=Arabidopsis thaliana OX=3702 GN=BRI1 PE=1 SV=1	PLA	PLA	49.02	NUC	8.014	MIT	7.268	33.65
Glyur000207s00015906	1.A.87.2.6	gnl|TC-DB|O22476	33	4e-40	Protein BRASSINOSTEROID INSENSITIVE 1 OS=Arabidopsis thaliana OX=3702 GN=BRI1 PE=1 SV=1	PLA	PLA	37.65	CHL	10.5	NUC	7.838	35.08
Glyur000207s00015913	1.F.1.1.5	gnl|TC-DB|Q9UJ41	29	4e-20	Rab5 GDP/GTP exchange factor OS=Homo sapiens GN=RABGEF1 PE=1 SV=2	NUC	NUC	16.55	MIT	12.54	PLA	10.33	27.92
Glyur000207s00015916	3.A.20.1.2	gnl|TC-DB|Q9FMA3	79	4e-30	Peroxisomal targeting signal type 1 receptor OS=Arabidopsis thaliana GN=At5g56290 PE=1 SV=1	CHL	CHL	28.18	NUC	12.62	CYT	12.43	34.46
Glyur000208s00014265	2.A.19.10.2	gnl|TC-DB|B3S273	43	1e-31	Putative uncharacterized protein OS=Trichoplax adhaerens GN=TRIADDRAFT_57950 PE=4 SV=1	PLA	PLA	14.84	CHL	13.37	CYT	10.09	27.8
Glyur000208s00014269	1.A.10.1.24	gnl|TC-DB|Q84W41	28	2e-77	Glutamate receptor 3.6 OS=Arabidopsis thaliana OX=3702 GN=GLR3.6 PE=2 SV=1	PLA	PLA	16.85	CYT	10.62	NUC	10.33	25.76
Glyur000208s00014284	3.A.16.1.1	gnl|TC-DB|P55072	43	2e-49	Transitional endoplasmic reticulum ATPase (TER ATPase) (15S Mg(2+)- ATPase p97 subunit) (Valosin-containing protein) (VCP) - Homo sapiens (Human).	NUC	NUC	13	CHL	12.94	PLA	10.7	25.93
Glyur000208s00014292	1.A.87.2.6	gnl|TC-DB|O22476	40	3e-56	Protein BRASSINOSTEROID INSENSITIVE 1 OS=Arabidopsis thaliana OX=3702 GN=BRI1 PE=1 SV=1	PLA	PLA	58.29	END	27.17	MIT	2.183	58.87
Glyur000209s00013446	8.A.23.1.7	gnl|TC-DB|P11362	29	4e-33	Fibroblast growth factor receptor 1 OS=Homo sapiens GN=FGFR1 PE=1 SV=3	PLA	PLA	18.81	NUC	13.84	MIT	12.55	31.02
Glyur000209s00013482	2.A.28.3.6	gnl|TC-DB|Q01E11	33	5e-30	Cysteine proteinase Cathepsin F (ISS) OS=Ostreococcus tauri GN=Ot02g05670 PE=4 SV=1	VAC	VAC	17.98	EXC	13.12	END	11.83	29.58
Glyur000210s00014466	2.A.7.4.1	gnl|TC-DB|O24091	32	1e-56	MTN21 GENE - Medicago truncatula (Barrel medic).	CHL	CHL	18.48	MIT	10.82	NUC	9.762	27.05
Glyur000211s00017629	3.A.28.1.3	gnl|TC-DB|Q9FLD5	35	7e-29	AAA-ATPase ASD, mitochondrial OS=Arabidopsis thaliana GN=AATP1 PE=1 SV=1	NUC	NUC	15.4	CYT	14.91	MIT	11.45	30.17
Glyur000211s00017630	3.A.28.1.3	gnl|TC-DB|Q9FLD5	33	6e-60	AAA-ATPase ASD, mitochondrial OS=Arabidopsis thaliana GN=AATP1 PE=1 SV=1	CHL	CHL	11.12	MIT	10.87	PLA	10.72	21.94
Glyur000211s00017631	9.A.63.1.1	gnl|TC-DB|P32939	39	3e-26	GTP-binding protein YPT7 OS=Saccharomyces cerevisiae (strain ATCC 204508 / S288c) GN=YPT7 PE=1 SV=1	PLA	PLA	18.48	NUC	14.13	CHL	14.04	31.19
Glyur000211s00017633	1.A.87.4.1	gnl|TC-DB|A9T3V6	38	1e-172	Predicted protein OS=Physcomitrella patens subsp. patens GN=PHYPADRAFT_87730 PE=4 SV=1	NUC	NUC	12.74	CHL	11.32	PLA	11.29	23.71
Glyur000211s00017641	1.I.1.1.3	gnl|TC-DB|Q8TDX7	32	5e-29	Serine/threonine-protein kinase Nek7 OS=Homo sapiens GN=NEK7 PE=1 SV=1	PLA	PLA	14.12	NUC	11.62	CHL	10.21	25.1
Glyur000211s00017648	2.A.108.1.4	gnl|TC-DB|P43561	26	2e-41	Iron transport multicopper oxidase FET5 precursor (EC 1.-.-.-) - Saccharomyces cerevisiae (Baker's yeast).	CHL	CHL	12.55	NUC	12.25	PLA	11.94	24.73
Glyur000212s00017509	1.A.87.2.6	gnl|TC-DB|O22476	33	1e-126	Protein BRASSINOSTEROID INSENSITIVE 1 OS=Arabidopsis thaliana OX=3702 GN=BRI1 PE=1 SV=1	PLA	PLA	66.9	MIT	5.937	EXC	3.871	28.43
Glyur000212s00017512	1.A.87.2.4	gnl|TC-DB|T1T4Z8	34	3e-24	GHR1 protein OS=Arabidopsis thaliana GN=GHR1 PE=2 SV=1	PLA	PLA	44.3	MIT	10.72	CHL	7.006	36.54
Glyur000213s00016087	1.A.77.1.2	gnl|TC-DB|Q1PE15	41	8e-65	Uncharacterized protein OS=Arabidopsis thaliana GN=At4g36820 PE=2 SV=1	NUC	NUC	14.75	CYT	14.08	PLA	11.51	28.63
Glyur000213s00016096	1.A.87.2.6	gnl|TC-DB|O22476	31	2e-32	Protein BRASSINOSTEROID INSENSITIVE 1 OS=Arabidopsis thaliana OX=3702 GN=BRI1 PE=1 SV=1	NUC	NUC	15.98	CHL	11.58	PLA	10.75	26.35
Glyur000213s00016100	2.A.66.1.50	gnl|TC-DB|F4JTB2	45	3e-87	Protein DETOXIFICATION OS=Arabidopsis thaliana GN=DTX35 PE=3 SV=1	PLA	PLA	18.32	CYT	10.55	NUC	9.107	26.62
Glyur000213s00016109	1.A.87.2.6	gnl|TC-DB|O22476	48	8e-39	Protein BRASSINOSTEROID INSENSITIVE 1 OS=Arabidopsis thaliana OX=3702 GN=BRI1 PE=1 SV=1	PLA	PLA	34.68	MIT	11.4	NUC	8.298	35.36
Glyur000214s00016035	2.A.7.9.6	gnl|TC-DB|Q94B38	71	1e-161	Glucose-6-phosphate/phosphate translocator 2, chloroplastic OS=Arabidopsis thaliana GN=GPT2 PE=2 SV=2	CHL	CHL	21.59	PLA	13.77	NUC	9.235	32.6
Glyur000214s00016036	8.A.49.1.1	gnl|TC-DB|Q9UEF7	27	8e-45	Klotho OS=Homo sapiens GN=KL PE=1 SV=2	POX	POX	12.91	CHL	12.27	END	10.17	25.01
Glyur000214s00016040	1.A.87.2.6	gnl|TC-DB|O22476	41	4e-54	Protein BRASSINOSTEROID INSENSITIVE 1 OS=Arabidopsis thaliana OX=3702 GN=BRI1 PE=1 SV=1	PLA	PLA	45.21	MIT	10.42	CHL	8.812	36.28
Glyur000215s00017011	1.A.25.3.4	gnl|TC-DB|B9GAY9	28	2e-34	Putative uncharacterized protein OS=Oryza sativa subsp. japonica GN=OsJ_34074 PE=4 SV=1	PLA	PLA	11.93	NUC	10.47	CYT	10.21	22.08
Glyur000216s00014130	2.A.1.1.45	gnl|TC-DB|Q8L6Z8	61	1e-170	D-xylose-proton symporter-like 1 - Arabidopsis thaliana (Mouse-ear cress).	PLA	PLA	17.85	CHL	15.55	NUC	10.25	32.63
Glyur000216s00014131	3.A.16.1.4	gnl|TC-DB|Q86TM6	37	6e-57	E3 ubiquitin-protein ligase synoviolin OS=Homo sapiens OX=9606 GN=SYVN1 PE=1 SV=2	NUC	NUC	14	MIT	10.05	CYT	9.786	23.1
Glyur000216s00014140	3.A.30.1.1	gnl|TC-DB|P38116	48	9e-49	ADP-ribosylation factor-like protein 1 OS=Saccharomyces cerevisiae (strain ATCC 204508 / S288c) OX=559292 GN=ARL1 PE=1 SV=4	GOL	GOL	59.45	END	18.25	CHL	4.628	45.69
Glyur000216s00014150	9.A.36.1.2	gnl|TC-DB|P47140	37	3e-32	Altered inheritance of mitochondria protein 25 - Saccharomyces cerevisiae (Baker's yeast).	CHL	CHL	17.11	MIT	11.73	NUC	11.06	27.28
Glyur000217s00014833	3.A.1.204.28	gnl|TC-DB|Q84TH5	64	1e-109	ABC transporter G family member 25 OS=Arabidopsis thaliana OX=3702 GN=ABCG25 PE=2 SV=1	PLA	PLA	27.7	CHL	16.65	NUC	11.74	39.46
Glyur000217s00014838	9.B.106.3.1	gnl|TC-DB|M5BEH1	38	2e-39	Salt overly sensitive 2 OS=Arabidopsis thaliana GN=sos2 PE=4 SV=1	NUC/CYT	NUC	35.02	CYT	34.03	POX	10.02	68.37
Glyur000217s00014840	9.B.27.2.6	gnl|TC-DB|D7UNZ8	26	5e-23	Oxalate transporter OS=Fomitopsis palustris GN=FpOAR PE=2 SV=1	END	END	60.75	NUC	6.687	PLA	6.563	30.98
Glyur000217s00014849	1.A.87.2.6	gnl|TC-DB|O22476	33	3e-30	Protein BRASSINOSTEROID INSENSITIVE 1 OS=Arabidopsis thaliana OX=3702 GN=BRI1 PE=1 SV=1	PLA	PLA	38.81	MIT	9.584	CHL	8.388	34.25
Glyur000218s00011601	3.A.3.2.42	gnl|TC-DB|Q9LY77	32	9e-88	Calcium-transporting ATPase 12, plasma membrane-type OS=Arabidopsis thaliana GN=ACA12 PE=2 SV=1	NUC	NUC	13.39	PLA	13.06	CHL	10.57	26.36
Glyur000218s00011602	5.B.4.1.1	gnl|TC-DB|Q9SYW8	33	2e-24	Lhca2 protein - Arabidopsis thaliana (Mouse-ear cress).	CHL	CHL	94.28	CYT	0.847	NUC	0.8108	6.244
Glyur000218s00011613	1.I.1.1.3	gnl|TC-DB|Q8TDX7	28	4e-24	Serine/threonine-protein kinase Nek7 OS=Homo sapiens GN=NEK7 PE=1 SV=1	PLA	PLA	20.16	CHL	13.5	CYT	10.79	31.42
Glyur000218s00011619	5.B.2.2.2	gnl|TC-DB|Q0WRW8	38	4e-28	Cytochrome b561/ferric reductase transmembrane with DOMON related domain OS=Arabidopsis thaliana GN=At3g07575 PE=2 SV=1	NUC	NUC	18.14	CHL	13.03	MIT	11.74	29.59
Glyur000218s00011636	8.A.87.1.5	gnl|TC-DB|Q96HU1	36	1e-44	Small G protein signaling modulator 3 OS=Homo sapiens OX=9606 GN=SGSM3 PE=1 SV=1	CHL	CHL	15	NUC	11.82	PLA	10.82	25.97
Glyur000219s00011553	8.A.82.2.3	gnl|TC-DB|M5BF43	51	2e-54	Salt overly sensitive 3 OS=Arabidopsis thaliana GN=sos3 PE=4 SV=1	NUC	NUC	12.82	CHL	11.29	CYT	10.71	23.74
Glyur000219s00011557	9.A.49.1.4	gnl|TC-DB|Q9LYN0	32	4e-23	PRA1 family protein B1 OS=Arabidopsis thaliana GN=PRA1B1 PE=1 SV=1	PLA	PLA	45.91	NUC	14.05	CHL	13.55	40.85
Glyur000219s00011560	1.A.87.2.6	gnl|TC-DB|O22476	39	2e-51	Protein BRASSINOSTEROID INSENSITIVE 1 OS=Arabidopsis thaliana OX=3702 GN=BRI1 PE=1 SV=1	PLA	PLA	30.54	MIT	12.48	NUC	10.31	35.25
Glyur000219s00011572	1.A.87.2.5	gnl|TC-DB|Q9FZB9	35	1e-91	Putative uncharacterized protein T14L22.1 (Fragment) OS=Arabidopsis thaliana GN=T14L22.1 PE=2 SV=1	PLA	PLA	24.41	MIT	12.9	NUC	10.08	33.01
Glyur000219s00011589	1.A.87.2.6	gnl|TC-DB|O22476	38	1e-40	Protein BRASSINOSTEROID INSENSITIVE 1 OS=Arabidopsis thaliana OX=3702 GN=BRI1 PE=1 SV=1	PLA	PLA	25.62	NUC	9.396	VAC	8.481	29.34
Glyur000220s00014764	3.A.1.205.17	gnl|TC-DB|H6WS94	66	1e-122	ABCG/PDR subfamily ABC protein OS=Petunia hybrida GN=PDR1 PE=2 SV=1	PLA	PLA	57.2	CHL	5.415	NUC	5.173	30.19
Glyur000220s00014768	3.A.2.2.3	gnl|TC-DB|P23968	48	5e-39	VACUOLAR ATP SYNTHASE 22 KDA PROTEOLIPID SUBUNIT (EC 3.6.1.34) - Saccharomyces cerevisiae (Baker's yeast).	CHL	CHL	25.48	CYT	16.93	PLA	13.3	38.78
Glyur000220s00014781	2.A.29.11.2	gnl|TC-DB|Q9ZNY4	60	1e-115	Mitochondrial energy transfer protein - Solanum tuberosum (Potato).	NUC	NUC	16.72	CYT	15.22	CHL	13.4	31.46
Glyur000220s00014788	3.A.18.1.1	gnl|TC-DB|Q13838	67	1e-146	Spliceosome RNA helicase BAT1 - Homo sapiens (Human).	NUC	NUC	19.48	MIT	14.58	CHL	13.12	32.39
Glyur000221s00012489	4.C.1.1.4	gnl|TC-DB|P69451	26	2e-20	Long-chain-fatty-acid--CoA ligase - Escherichia coli.	CHL	CHL	11.45	NUC	11.23	PLA	9.787	22.62
Glyur000221s00012503	2.A.18.2.8	gnl|TC-DB|Q9SX98	58	1e-153	Lysine histidine transporter-like 8 OS=Arabidopsis thaliana GN=AATL1 PE=1 SV=1	PLA	PLA	27.65	NUC	8.993	GOL	8.523	29.81
Glyur000221s00012508	1.A.87.2.5	gnl|TC-DB|Q9FZB9	32	3e-82	Putative uncharacterized protein T14L22.1 (Fragment) OS=Arabidopsis thaliana GN=T14L22.1 PE=2 SV=1	PLA	PLA	28.48	MIT	11.28	NUC	9.203	32.92
Glyur000221s00012511	9.B.265.1.6	gnl|TC-DB|WP_017304407.1	32	2e-36	hypothetical protein [Spirulina subsalsa]	CHL	CHL	17.25	PLA	14.91	MIT	11.18	31.4
Glyur000221s00012513	8.A.23.1.12	gnl|TC-DB|P12931	39	7e-45	Proto-oncogene tyrosine-protein kinase Src OS=Homo sapiens OX=9606 GN=SRC PE=1 SV=3	PLA	PLA	21.21	MIT	10.67	CYT	9.583	28.52
Glyur000223s00013793	2.A.7.25.5	gnl|TC-DB|Q9LIR9	63	1e-117	Gb|AAF34307.1 - Arabidopsis thaliana (Mouse-ear cress).	PLA	PLA	15.13	MIT	13.87	CYT	11.11	28.63
Glyur000223s00013801	2.A.37.4.4	gnl|TC-DB|Q58P71	31	1e-110	Cation/H+ exchanger (Fragment) OS=Arabidopsis thaliana GN=CHX08 PE=2 SV=1	PLA	PLA	14.54	CHL	13.15	NUC	10.1	27.3
Glyur000223s00013811	1.I.2.1.1	gnl|TC-DB|Q9T0I0	74	3e-31	Putative uncharacterized protein AT4g13600 OS=Arabidopsis thaliana GN=T6G15.150 PE=2 SV=1	NUC	NUC	12.6	MIT	11.21	CYT	10.99	23.49
Glyur000223s00013819	3.A.1.201.34	gnl|TC-DB|Q9LHD1	54	3e-26	ABC transporter B family member 15 OS=Arabidopsis thaliana OX=3702 GN=ABCB15 PE=3 SV=1	PLA	PLA	24.81	CHL	17.91	VAC	11.61	39.77
Glyur000223s00013823	1.I.1.1.3	gnl|TC-DB|O00571	60	1e-148	ATP-dependent RNA helicase DDX3X OS=Homo sapiens GN=DDX3X PE=1 SV=3	NUC	NUC	27.82	CHL	10.03	CYT	9.198	31.12
Glyur000224s00017361	8.A.104.1.2	gnl|TC-DB|XP_024578073.1	30	1e-39	camk camkl ampk protein kinase [Plasmopara halstedii]	POX	POX	24.29	END	22.01	NUC	19.8	45.24
Glyur000224s00017379	1.A.87.2.3	gnl|TC-DB|Q9LSR8	36	8e-69	L-type lectin-domain containing receptor kinase I.9 OS=Arabidopsis thaliana GN=LECRK19 PE=1 SV=2	PLA	PLA	26.44	NUC	13.26	CHL	10.84	34.47
Glyur000224s00017386	1.A.87.2.4	gnl|TC-DB|T1T4Z8	25	8e-32	GHR1 protein OS=Arabidopsis thaliana GN=GHR1 PE=2 SV=1	PLA	PLA	27.16	CHL	11.94	CYT	9.804	33.15
Glyur000225s00014725	1.A.25.3.4	gnl|TC-DB|B9GAY9	26	6e-38	Putative uncharacterized protein OS=Oryza sativa subsp. japonica GN=OsJ_34074 PE=4 SV=1	CHL	CHL	15.35	PLA	13.29	CYT	11.55	28.04
Glyur000225s00014729	1.A.87.2.4	gnl|TC-DB|T1T4Z8	58	1e-100	GHR1 protein OS=Arabidopsis thaliana GN=GHR1 PE=2 SV=1	PLA	PLA	31.38	CHL	9.736	NUC	8.993	32.22
Glyur000225s00014732	9.A.61.3.1	gnl|TC-DB|M4E3U6	38	2e-51	Peroxidase OS=Brassica rapa subsp. pekinensis GN=Bra023449 PE=3 SV=1	CHL	CHL	24.61	CYT	14.73	EXC	11.03	35.45
Glyur000225s00014733	2.A.17.3.4	gnl|TC-DB|Q9FNL7	45	1e-70	Peptide transporter PTR3-A - Arabidopsis thaliana (Mouse-ear cress).	PLA	PLA	23.07	VAC	13.43	MIT	9.344	32.98
Glyur000225s00014734	2.A.40.7.3	gnl|TC-DB|Q9SRK7	70	8e-40	At3g10960 OS=Arabidopsis thaliana GN=At3g10960 PE=2 SV=1	CHL	CHL	19.57	MIT	15.7	PLA	13.29	33.91
Glyur000225s00014743	2.A.7.9.13	gnl|TC-DB|Q9LPU2	38	3e-40	At1g21070 OS=Arabidopsis thaliana GN=T22I11.10 PE=2 SV=1	GOL	GOL	55.04	PLA	9.734	MIT	6.356	35.43
Glyur000226s00010833	8.A.37.1.6	gnl|TC-DB|POE55702.1	95	3e-26	hypothetical protein CFP56_27738 [Quercus suber]	CHL	CHL	33.4	NUC	19.55	MIT	11.94	45.62
Glyur000226s00010847	1.I.1.1.3	gnl|TC-DB|P52948	27	5e-39	Nuclear pore complex protein Nup98-Nup96 OS=Homo sapiens OX=9606 GN=NUP98 PE=1 SV=4	NUC	NUC	14.84	CHL	11.36	PLA	10.33	25.28
Glyur000226s00010850	3.A.31.1.1	gnl|TC-DB|P32571	37	3e-22	Ubiquitin carboxyl-terminal hydrolase 4 OS=Saccharomyces cerevisiae (strain ATCC 204508 / S288c) OX=559292 GN=DOA4 PE=1 SV=2	CHL	CHL	11.15	NUC	9.91	MIT	9.678	20.8
Glyur000227s00015119	2.A.66.1.51	gnl|TC-DB|Q9SLV0	37	3e-90	Protein DETOXIFICATION 48 OS=Arabidopsis thaliana GN=DTX48 PE=2 SV=1	CHL	CHL	16.26	PLA	12.01	NUC	9.551	27.07
Glyur000227s00015130	1.P.1.1.1	gnl|TC-DB|P33176	32	9e-40	Kinesin-1 heavy chain OS=Homo sapiens OX=9606 GN=KIF5B PE=1 SV=1	NUC	NUC	12.08	CHL	11.29	CSK	10.81	23.19
Glyur000227s00015132	1.I.1.1.3	gnl|TC-DB|Q9HC62	36	5e-33	Sentrin-specific protease 2 OS=Homo sapiens GN=SENP2 PE=1 SV=3	NUC	NUC	28.5	CHL	10.28	CYT	8.368	31.72
Glyur000228s00011897	8.A.82.1.7	gnl|TC-DB|K4DIE3	46	6e-29	RCaMP OS=Entacmaea quadricolor OX=6118 PE=1 SV=1	CHL	CHL	16.58	NUC	15.51	MIT	13.46	31.75
Glyur000228s00011903	8.A.109.2.2	gnl|TC-DB|Q8L766	51	1e-105	At4g31080 OS=Arabidopsis thaliana OX=3702 GN=At4g31080 PE=1 SV=1	PLA	PLA	14.22	CHL	13.99	NUC	11.12	28.14
Glyur000229s00018866	1.A.87.4.2	gnl|TC-DB|K4BVX1	34	4e-44	Uncharacterized protein OS=Solanum lycopersicum GN=Solyc04g082440.2 PE=4 SV=1	CHL	CHL	21.47	NUC	18.73	CYT	11.47	39.1
Glyur000229s00018867	1.B.8.1.5	gnl|TC-DB|P42054	42	1e-58	OUTER PLASTIDIAL MEMBRANE PROTEIN PORIN (VOLTAGE-DEPENDENT ANION- SELECTIVE CHANNEL PROTEIN) (VDAC) - Pisum sativum (Garden pea).	NUC	NUC	18.37	MIT	18.06	CYT	13.41	36.32
Glyur000230s00016878	1.I.1.1.3	gnl|TC-DB|O00410	35	1e-148	Importin-5 OS=Homo sapiens GN=IPO5 PE=1 SV=4	CHL	CHL	11.13	PLA	11.08	NUC	10.17	22.2
Glyur000230s00016885	2.A.37.4.5	gnl|TC-DB|Q8VYD4	31	4e-30	Cation/H(+) antiporter 23, chloroplastic OS=Arabidopsis thaliana GN=CHX23 PE=1 SV=1	PLA	PLA	13.38	CHL	12.49	MIT	10.21	25.64
Glyur000230s00016901	8.A.27.1.4	gnl|TC-DB|Q9LTW0	62	1e-124	Gb|AAD25612.1 - Arabidopsis thaliana (Mouse-ear cress).	NUC	NUC	15.54	CHL	12.23	MIT	12.18	26.85
Glyur000231s00022065	1.A.87.2.6	gnl|TC-DB|O22476	38	1e-48	Protein BRASSINOSTEROID INSENSITIVE 1 OS=Arabidopsis thaliana OX=3702 GN=BRI1 PE=1 SV=1	PLA	PLA	27.98	NUC	16.43	CYT	14.72	39.29
Glyur000231s00022067	1.A.87.2.6	gnl|TC-DB|O22476	39	1e-53	Protein BRASSINOSTEROID INSENSITIVE 1 OS=Arabidopsis thaliana OX=3702 GN=BRI1 PE=1 SV=1	PLA	PLA	45.09	CYT	10.36	NUC	9.458	36.19
Glyur000231s00022069	1.A.10.1.10	gnl|TC-DB|Q8GXJ4	32	3e-54	Glutamate receptor 3.4 OS=Arabidopsis thaliana GN=GLR3.4 PE=2 SV=2	PLA	PLA	30.13	NUC	10.72	CHL	8.52	32.92
Glyur000231s00022086	8.A.112.1.6	gnl|TC-DB|Q7X843	51	4e-26	RING-H2 finger protein ATL48 OS=Arabidopsis thaliana OX=3702 GN=ATL48 PE=1 SV=2	PLA	PLA	18.79	NUC	16.18	MIT	10.84	34.05
Glyur000232s00013764	9.B.197.1.1	gnl|TC-DB|P93766	27	9e-52	Protein MLO OS=Hordeum vulgare GN=MLO PE=1 SV=1	PLA	PLA	12.46	CHL	11.66	NUC	11.27	23.93
Glyur000232s00013766	2.A.1.75.5	gnl|TC-DB|Q8H132	27	4e-48	Major facilitator protein OS=Arabidopsis thaliana GN=At4g19450 PE=2 SV=1	CYT	CYT	10.23	PLA	9.822	CHL	9.731	19.97
Glyur000234s00015066	3.D.1.8.1	gnl|TC-DB|F4JW56	56	2e-23	Putative FKBP-type peptidyl-prolyl cis-trans isomerase 4 OS=Arabidopsis thaliana GN=FKBP16-2 PE=3 SV=1	CHL	CHL	59.53	PLA	11.71	NUC	6.832	37.17
Glyur000234s00015068	1.A.87.2.6	gnl|TC-DB|O22476	33	1e-134	Protein BRASSINOSTEROID INSENSITIVE 1 OS=Arabidopsis thaliana OX=3702 GN=BRI1 PE=1 SV=1	PLA	PLA	44.89	MIT	8.399	NUC	7.273	33.84
Glyur000234s00015076	3.A.2.2.5	gnl|TC-DB|Q9ZQX4	83	7e-54	V-type proton ATPase subunit F OS=Arabidopsis thaliana GN=VHA-F PE=2 SV=1	CHL	CHL	18.73	NUC	14.27	END	11.7	31.53
Glyur000234s00015087	2.A.17.3.2	gnl|TC-DB|P46032	77	1e-145	PEPTIDE TRANSPORTER PTR2-B (HISTIDINE TRANSPORTING PROTEIN) - Arabidopsis thaliana (Mouse-ear cress).	VAC/PLA	VAC	41.36	PLA	33.65	CYT	3.8	69.23
Glyur000234s00015093	2.A.17.3.2	gnl|TC-DB|P46032	68	1e-131	PEPTIDE TRANSPORTER PTR2-B (HISTIDINE TRANSPORTING PROTEIN) - Arabidopsis thaliana (Mouse-ear cress).	PLA	PLA	25.77	VAC	23.5	CHL	7.675	48.15
Glyur000235s00019539	2.A.3.4.7	gnl|TC-DB|Q9KZF1	34	1e-73	Probable amino acid/metabolite permease OS=Streptomyces coelicolor (strain ATCC BAA-471 / A3(2) / M145) GN=SCO7002 PE=4 SV=1	CHL	CHL	20.67	PLA	12.3	MIT	9.382	30.21
Glyur000235s00019540	2.A.3.4.7	gnl|TC-DB|Q9KZF1	34	2e-71	Probable amino acid/metabolite permease OS=Streptomyces coelicolor (strain ATCC BAA-471 / A3(2) / M145) GN=SCO7002 PE=4 SV=1	CHL	CHL	20.73	PLA	11.79	MIT	10.33	29.61
Glyur000235s00019549	1.A.87.2.6	gnl|TC-DB|O22476	37	2e-21	Protein BRASSINOSTEROID INSENSITIVE 1 OS=Arabidopsis thaliana OX=3702 GN=BRI1 PE=1 SV=1	PLA	PLA	37.2	MIT	9.598	CHL	9.05	33.88
Glyur000235s00019556	8.A.102.1.1	gnl|TC-DB|Q6DBN4	34	6e-31	Reticulon-like protein B6 OS=Arabidopsis thaliana OX=3702 GN=RTNLB6 PE=1 SV=1	NUC	NUC	16.49	CHL	13.59	END	12.38	29.2
Glyur000235s00019562	1.A.87.2.6	gnl|TC-DB|O22476	37	2e-43	Protein BRASSINOSTEROID INSENSITIVE 1 OS=Arabidopsis thaliana OX=3702 GN=BRI1 PE=1 SV=1	PLA	PLA	34.09	MIT	14.26	CHL	9.296	38.76
Glyur000235s00019565	1.A.87.2.6	gnl|TC-DB|O22476	41	3e-41	Protein BRASSINOSTEROID INSENSITIVE 1 OS=Arabidopsis thaliana OX=3702 GN=BRI1 PE=1 SV=1	PLA	PLA	36.05	MIT	12.95	END	6.356	37.68
Glyur000235s00019568	1.A.87.2.6	gnl|TC-DB|O22476	33	5e-24	Protein BRASSINOSTEROID INSENSITIVE 1 OS=Arabidopsis thaliana OX=3702 GN=BRI1 PE=1 SV=1	PLA	PLA	49.81	MIT	15.41	CHL	9.05	42.78
Glyur000236s00014221	1.A.87.2.6	gnl|TC-DB|O22476	30	7e-30	Protein BRASSINOSTEROID INSENSITIVE 1 OS=Arabidopsis thaliana OX=3702 GN=BRI1 PE=1 SV=1	PLA	PLA	30.88	MIT	10.88	CHL	9.932	33.41
Glyur000236s00014224	2.A.7.2.4	gnl|TC-DB|K9FTF6	32	5e-26	Pyridoxamine phosphate oxidase, putative OS=Penicillium digitatum (strain PHI26 / CECT 20796) GN=PDIG_48160 PE=4 SV=1	NUC	NUC	11.96	MIT	11.66	CYT	11.02	23.56
Glyur000236s00014232	3.A.20.1.2	gnl|TC-DB|Q9LJ64	64	1e-139	Pollen-specific leucine-rich repeat extensin-like protein 1 OS=Arabidopsis thaliana GN=PEX1 PE=2 SV=1	NUC	NUC	18.22	PLA	16.72	CHL	16.22	34.42
Glyur000236s00014234	2.A.17.3.16	gnl|TC-DB|Q8H157	50	5e-73	Nitrate transporter 1.2 OS=Arabidopsis thaliana GN=NRT1.2 PE=1 SV=1	CHL	CHL	12.69	PLA	11.05	NUC	10.29	23.34
Glyur000236s00014235	2.A.17.3.16	gnl|TC-DB|Q8H157	48	4e-62	Nitrate transporter 1.2 OS=Arabidopsis thaliana GN=NRT1.2 PE=1 SV=1	PLA	PLA	21.35	CHL	15.36	CYT	9.582	34.51
Glyur000236s00014238	2.A.40.6.3	gnl|TC-DB|Q41760	47	1e-126	Nucleobase-ascorbate transporter LPE1 - Zea mays (Maize).	PLA	PLA	24.03	CHL	9.363	CYT	9.269	28.5
Glyur000236s00014240	9.A.15.3.1	gnl|TC-DB|Q94C95	29	1e-29	Serine/threonine-protein kinase ATG1a OS=Arabidopsis thaliana GN=ATG1A PE=1 SV=1	NUC	NUC	13.23	CHL	10.84	MIT	10.32	23.5
Glyur000237s00014401	1.P.1.1.1	gnl|TC-DB|P33176	36	9e-52	Kinesin-1 heavy chain OS=Homo sapiens OX=9606 GN=KIF5B PE=1 SV=1	CHL	CHL	12.57	NUC	12.32	CSK	11.22	24.83
Glyur000237s00014403	2.A.29.10.11	gnl|TC-DB|O22261	70	1e-122	AT2G47490 protein OS=Arabidopsis thaliana GN=AT2G47490 PE=2 SV=2	NUC	NUC	14.24	CHL	12.72	MIT	11.24	26.55
Glyur000238s00016783	2.A.29.3.7	gnl|TC-DB|Q9MBE7	83	1e-131	Uncoupling protein a OS=Symplocarpus renifolius GN=SrUCPa PE=2 SV=1	CHL	CHL	18.89	PLA	12.75	MIT	11.38	29.7
Glyur000238s00016788	2.A.90.3.4	gnl|TC-DB|C4LVC4	31	2e-31	Steroid 5-alpha reductase, putative OS=Entamoeba histolytica OX=5759 GN=EHI_197070 PE=4 SV=1	END	END	11.63	CHL	11.36	NUC	11.3	22.93
Glyur000238s00016792	2.A.1.14.22	gnl|TC-DB|O82390	37	5e-82	Sodium-dependent phosphate transport protein 1, chloroplastic OS=Arabidopsis thaliana GN=ANTR1 PE=1 SV=1	CHL	CHL	51.64	NUC	6.425	CYT	6.178	31.81
Glyur000238s00016804	2.A.17.3.7	gnl|TC-DB|Q9M390	72	1e-124	Peptide transport-like protein OS=Arabidopsis thaliana GN=F24B22.100 PE=2 SV=1	PLA	PLA	56.37	VAC	20.19	CHL	4.07	48.86
Glyur000239s00017874	8.A.82.1.1	gnl|TC-DB|P62158	38	2e-25	Calmodulin OS=Homo sapiens GN=CALM1 PE=1 SV=2	VAC	VAC	26.44	CHL	19.59	MIT	16.71	42.88
Glyur000239s00017882	1.A.87.2.6	gnl|TC-DB|O22476	44	5e-60	Protein BRASSINOSTEROID INSENSITIVE 1 OS=Arabidopsis thaliana OX=3702 GN=BRI1 PE=1 SV=1	PLA	PLA	65.55	MIT	9.104	CYT	4.668	32.51
Glyur000239s00017884	9.B.311.1.19	gnl|TC-DB|XP_013382240.1	35	4e-35	ceramide synthase 6 isoform X1 [Lingula anatina]	NUC	NUC	15.08	CHL	14.44	CYT	13.97	29.33
Glyur000239s00017902	1.A.87.2.1	gnl|TC-DB|K7UE65	41	1e-40	Uncharacterized protein OS=Zea mays GN=ZEAMMB73_507020 PE=3 SV=1	PLA	PLA	34.66	NUC	10.41	MIT	9.949	34.15
Glyur000239s00017904	2.A.1.8.12	gnl|TC-DB|O82811	43	1e-122	High-affinity nitrate transporter ACH1 - Arabidopsis thaliana (Mouse-ear cress).	PLA	PLA	16.7	VAC	13.27	MIT	10.79	28.94
Glyur000240s00016370	3.A.28.1.3	gnl|TC-DB|Q9FLD5	38	4e-74	AAA-ATPase ASD, mitochondrial OS=Arabidopsis thaliana GN=AATP1 PE=1 SV=1	CHL	CHL	13.43	CYT	12.67	NUC	12.48	25.9
Glyur000240s00016380	3.A.2.2.5	gnl|TC-DB|Q9XGM1	79	1e-105	V-type proton ATPase subunit D OS=Arabidopsis thaliana GN=VHA-D PE=1 SV=2	CHL	CHL	21.62	CYT	13.31	PLA	12.17	32.02
Glyur000240s00016389	9.B.119.1.2	gnl|TC-DB|Q3B724	56	1e-148	Callose synthase 5 OS=Arabidopsis thaliana GN=CALS5 PE=1 SV=1	PLA	PLA	62.75	NUC	5.743	CHL	5.444	29.45
Glyur000241s00022763	2.A.94.1.1	gnl|TC-DB|Q8S403	72	2e-63	Putative phosphate transporter 1 - Arabidopsis thaliana (Mouse-ear cress).	MIT	MIT	12.34	NUC	10.16	VAC	9.662	22.01
Glyur000242s00021044	2.A.1.2.58	gnl|TC-DB|Q8RWN2	49	1e-134	Protein ZINC INDUCED FACILITATOR 1 OS=Arabidopsis thaliana GN=ZIF1 PE=1 SV=2	PLA	PLA	19.75	VAC	17.92	CYT	8.863	36.98
Glyur000242s00021046	3.A.1.201.34	gnl|TC-DB|Q9LHD1	37	3e-97	ABC transporter B family member 15 OS=Arabidopsis thaliana OX=3702 GN=ABCB15 PE=3 SV=1	PLA	PLA	26.31	CHL	15.83	VAC	11.95	37.72
Glyur000242s00021058	1.A.25.3.4	gnl|TC-DB|B9GAY9	30	3e-68	Putative uncharacterized protein OS=Oryza sativa subsp. japonica GN=OsJ_34074 PE=4 SV=1	PLA	PLA	12.41	NUC	11.35	CYT	10.96	23.5
Glyur000242s00021067	1.A.25.3.4	gnl|TC-DB|B9GAY9	31	6e-64	Putative uncharacterized protein OS=Oryza sativa subsp. japonica GN=OsJ_34074 PE=4 SV=1	CYT	CYT	12.09	PLA	11.92	NUC	9.826	23.97
Glyur000243s00013112	2.A.69.1.6	gnl|TC-DB|Q9FFD0	68	1e-135	Putative auxin efflux carrier component 8 OS=Arabidopsis thaliana GN=PIN8 PE=2 SV=2	CHL	CHL	15	PLA	13.42	CYT	10.27	27.97
Glyur000243s00013117	1.A.87.2.4	gnl|TC-DB|T1T4Z8	30	8e-59	GHR1 protein OS=Arabidopsis thaliana GN=GHR1 PE=2 SV=1	PLA	PLA	48.7	MIT	6.759	NUC	6.703	32.2
Glyur000243s00013119	3.A.1.27.2	gnl|TC-DB|Q9AT00	79	1e-133	Non-intrinsic ABC protein 11, chloroplast - Arabidopsis thaliana (Mouse-ear cress).	CHL	CHL	57.85	NUC	7.02	PLA	5.68	31.9
Glyur000243s00013139	1.A.87.2.6	gnl|TC-DB|O22476	35	9e-49	Protein BRASSINOSTEROID INSENSITIVE 1 OS=Arabidopsis thaliana OX=3702 GN=BRI1 PE=1 SV=1	MIT	MIT	24.23	PLA	21.79	NUC	7.052	44.9
Glyur000244s00014794	9.A.61.3.1	gnl|TC-DB|M4E3U6	42	6e-59	Peroxidase OS=Brassica rapa subsp. pekinensis GN=Bra023449 PE=3 SV=1	NUC	NUC	13.71	EXC	12.12	CYT	12.01	25.41
Glyur000244s00014799	2.A.4.4.6	gnl|TC-DB|Q6ICY4	66	1e-129	Metal tolerance protein C2 OS=Arabidopsis thaliana GN=MTPC2 PE=1 SV=1	CHL	CHL	16.07	NUC	15.16	PLA	11.44	30.95
Glyur000244s00014822	1.A.87.2.6	gnl|TC-DB|O22476	27	1e-33	Protein BRASSINOSTEROID INSENSITIVE 1 OS=Arabidopsis thaliana OX=3702 GN=BRI1 PE=1 SV=1	PLA	PLA	31.74	NUC	9.74	MIT	9.55	32.35
Glyur000244s00014823	1.B.30.4.1	gnl|TC-DB|K4D2B1	63	1e-54	Uncharacterized protein OS=Solanum lycopersicum GN=Solyc10g078690.1 PE=4 SV=1	CYT	CYT	21.57	CHL	21.42	NUC	13.83	42.92
Glyur000245s00014676		gnl|TC-DB|XP_018510600.1	26	7e-29	|8.A.32.1.5 PREDICTED: protein ASPARTIC PROTEASE IN GUARD CELL 2-like isoform X1 [Brassica rapa]	NUC	NUC	14.56	MIT	11.67	PLA	11.64	25.47
Glyur000245s00014697	4.C.1.1.14	gnl|TC-DB|Q9XIA9	30	2e-73	Long chain acyl-CoA synthetase 2 OS=Arabidopsis thaliana GN=LACS2 PE=2 SV=1	CHL	CHL	48.97	END	6.522	MIT	6.138	31.94
Glyur000245s00014702	2.A.7.9.15	gnl|TC-DB|Q7Z769	29	2e-26	Solute carrier family 35 member E3 OS=Homo sapiens GN=SLC35E3 PE=2 SV=1	GOL	GOL	64.13	PLA	6.34	NUC	5.853	29.74
Glyur000246s00016965	3.A.25.2.1	gnl|TC-DB|Q8ID54	31	3e-24	UBA/THIF-type NAD/FAD binding protein, putative OS=Plasmodium falciparum (isolate 3D7) GN=PF13_0344 PE=4 SV=1	PLA	PLA	16.97	MIT	11.35	CHL	10.28	26.72
Glyur000246s00016967	1.I.2.1.1	gnl|TC-DB|Q1G3P4	45	1e-23	Carbohydrate-binding X8 domain-containing protein OS=Arabidopsis thaliana GN=At2g30933 PE=2 SV=1	NUC	NUC	13.64	EXC	11.63	CHL	10.73	24.75
Glyur000246s00016970	1.I.1.1.3	gnl|TC-DB|P55735	53	3e-92	Protein SEC13 homologue OS=Homo sapiens GN=SEC13 PE=1 SV=3	NUC	NUC	13.89	CHL	13.01	CYT	12.13	26.67
Glyur000246s00016994	3.A.8.1.1	gnl|TC-DB|P38523	36	3e-21	GrpE protein homolog, mitochondrial precursor - Saccharomyces cerevisiae (Baker's yeast).	CHL	CHL	19.33	NUC	16.02	MIT	10.24	34.18
Glyur000247s00015509	9.B.106.3.1	gnl|TC-DB|M5BEH1	35	5e-35	Salt overly sensitive 2 OS=Arabidopsis thaliana GN=sos2 PE=4 SV=1	NUC	NUC	16.39	CHL	15.32	PLA	13.65	31.37
Glyur000247s00015517	3.A.28.1.3	gnl|TC-DB|Q9FLD5	59	1e-165	AAA-ATPase ASD, mitochondrial OS=Arabidopsis thaliana GN=AATP1 PE=1 SV=1	CHL	CHL	14.75	NUC	14.17	CYT	11.82	28.76
Glyur000248s00011300	1.A.87.2.6	gnl|TC-DB|O22476	39	1e-26	Protein BRASSINOSTEROID INSENSITIVE 1 OS=Arabidopsis thaliana OX=3702 GN=BRI1 PE=1 SV=1	PLA	PLA	25.93	CHL	16.04	CYT	9.14	37.81
Glyur000248s00011302	3.A.31.1.1	gnl|TC-DB|P36108	32	4e-22	DOA4-independent degradation protein 4 OS=Saccharomyces cerevisiae (strain ATCC 204508 / S288c) OX=559292 GN=DID4 PE=1 SV=2	CHL	CHL	42.47	NUC	11.87	CYT	9.475	37.71
Glyur000248s00011318	1.A.87.4.2	gnl|TC-DB|K4BVX1	45	3e-54	Uncharacterized protein OS=Solanum lycopersicum GN=Solyc04g082440.2 PE=4 SV=1	NUC	NUC	17.55	CYT	15.02	PLA	11.27	31.75
Glyur000248s00011324	1.C.121.1.2	gnl|TC-DB|P04347	66	2e-63	Glycinin OS=Glycine max PE=1 SV=1	NUC	NUC	22.59	CHL	17.6	CSK	12.47	38.19
Glyur000249s00015889	9.B.257.3.1	gnl|TC-DB|XP_015973699.1	64	4e-73	uncharacterized protein LOC107496887 [Arachis duranensis]	CHL	CHL	12.41	NUC	10.87	PLA	10.8	22.92
Glyur000250s00014093	9.A.3.1.1	gnl|TC-DB|P51149	44	1e-32	Ras-related protein Rab-7a OS=Homo sapiens OX=9606 GN=RAB7A PE=1 SV=1	CYT	CYT	20.79	CHL	19.33	NUC	17.77	39.53
Glyur000250s00014094	9.A.63.1.1	gnl|TC-DB|P32939	41	5e-31	GTP-binding protein YPT7 OS=Saccharomyces cerevisiae (strain ATCC 204508 / S288c) GN=YPT7 PE=1 SV=1	PLA	PLA	19.98	CHL	17.93	NUC	16.86	37.13
Glyur000250s00014095	1.I.1.1.3	gnl|TC-DB|P06493	40	2e-41	Cyclin-dependent kinase 1 OS=Homo sapiens GN=CDK1 PE=1 SV=3	NUC	NUC	13.18	PLA	10.94	CHL	10.72	23.58
Glyur000250s00014097	9.A.15.3.1	gnl|TC-DB|F4IRW0	26	3e-22	Serine/threonine-protein kinase ATG1c OS=Arabidopsis thaliana GN=ATG1C PE=2 SV=1	NUC	NUC	17.53	CHL	16.27	PLA	13.89	33.37
Glyur000250s00014108	2.A.49.3.2	gnl|TC-DB|Q9XF71	44	1e-172	CLC-NT2 PROTEIN - Nicotiana tabacum (Common tobacco).	PLA	PLA	58.65	CHL	6.499	NUC	4.824	31.17
Glyur000250s00014120	2.A.17.3.18	gnl|TC-DB|Q9SZY4	39	1e-105	Nitrate transporter 1.4 OS=Arabidopsis thaliana GN=NRT1.4 PE=1 SV=1	PLA	PLA	17.08	CHL	16.46	NUC	8.932	33.33
Glyur000251s00019375	2.A.7.24.12	gnl|TC-DB|Q948Q9	63	1e-109	Anthocyanin-related membrane protein 1 OS=Arabidopsis thaliana GN=Anm1 PE=2 SV=1	NUC	NUC	12.45	CYT	10.94	CHL	10.46	23.03
Glyur000252s00012651	8.A.110.1.3	gnl|TC-DB|KJU82691	37	2e-30	MORN repeat-containing protein [Candidatus Magnetobacterium bavaricum]	MIT	MIT	10.96	CYT	10.67	NUC	10.37	21.57
Glyur000252s00012666	9.B.106.3.1	gnl|TC-DB|M5BEH1	39	4e-47	Salt overly sensitive 2 OS=Arabidopsis thaliana GN=sos2 PE=4 SV=1	NUC/CYT	NUC	32.3	CYT	31.5	END	11.11	63.29
Glyur000252s00012679	2.A.29.23.8	gnl|TC-DB|Q6NUK1	35	2e-79	Calcium-binding mitochondrial carrier protein SCaMC-1 OS=Homo sapiens GN=SLC25A24 PE=1 SV=2	PLA	PLA	11.65	NUC	10.91	MIT	9.918	22.39
Glyur000253s00020230	1.A.87.2.2	gnl|TC-DB|Q2QQC1	39	5e-58	Protein kinase domain containing protein OS=Oryza sativa subsp. japonica GN=LOC_Os12g31560 PE=4 SV=1	PLA	PLA	29.2	NUC	12.96	CHL	9.993	35.32
Glyur000253s00020237	3.D.1.8.1	gnl|TC-DB|F4K2G0	50	1e-43	Peptidyl-prolyl cis-trans isomerase OS=Arabidopsis thaliana GN=CYP20-2 PE=3 SV=1	CYT/CHL	CYT	36.35	CHL	32.06	END	5.567	65.47
Glyur000253s00020243	2.A.37.4.5	gnl|TC-DB|Q8VYD4	32	1e-112	Cation/H(+) antiporter 23, chloroplastic OS=Arabidopsis thaliana GN=CHX23 PE=1 SV=1	PLA	PLA	14.5	NUC	12.56	CHL	10.46	26.53
Glyur000254s00017611	8.A.104.1.3	gnl|TC-DB|XP_020500033.1	35	8e-42	serine/threonine-protein kinase SIK3 isoform X2 [Labrus bergylta]	NUC	NUC	27.82	CYT	24.61	END	9.213	50.75
Glyur000255s00016807	9.A.3.1.1	gnl|TC-DB|Q9ULJ7	34	4e-23	Ankyrin repeat domain-containing protein 50 OS=Homo sapiens GN=ANKRD50 PE=1 SV=4	NUC	NUC	14.37	CHL	11.32	MIT	11.14	24.91
Glyur000255s00016811	9.A.61.2.1	gnl|TC-DB|Q9FT96	26	3e-23	Katanin p80 WD40 repeat-containing subunit B1 homologue OS=Arabidopsis thaliana GN=F8L15_120 PE=3 SV=1	NUC	NUC	14.71	CYT	11.96	PLA	10.53	25.94
Glyur000255s00016826	2.A.3.3.14	gnl|TC-DB|Q8W4K3	76	3e-30	Cationic amino acid transporter 4, vacuolar OS=Arabidopsis thaliana GN=CAT4 PE=1 SV=1	PLA	PLA	16.52	NUC	14.63	CHL	10.35	30.57
Glyur000255s00016830	8.A.92.1.2	gnl|TC-DB|P18064	82	1e-175	Guanine nucleotide-binding protein alpha-1 subunit OS=Arabidopsis thaliana GN=GPA1 PE=1 SV=1	CHL	CHL	16.82	MIT	10.88	NUC	10.57	26.05
Glyur000256s00016234	2.A.7.9.2	gnl|TC-DB|P52178	55	6e-54	Triose phosphate/phosphate translocator, non-green plastid precursor (CTPT) - Brassica oleracea (Cauliflower).	CHL	CHL	47.03	MIT	8.043	NUC	7.144	33.6
Glyur000256s00016239	3.A.20.1.1	gnl|TC-DB|P62837	36	2e-22	Ubiquitin-conjugating enzyme E2 D2 OS=Homo sapiens GN=UBE2D2 PE=1 SV=1	NUC	NUC	15.52	CHL	13.51	CYT	13.26	28.44
Glyur000256s00016253	1.R.1.1.1	gnl|TC-DB|Q9UBP0	37	2e-51	Spastin OS=Homo sapiens OX=9606 GN=SPAST PE=1 SV=1	CHL	CHL	20.96	NUC	11.16	MIT	10.65	28.97
Glyur000256s00016276	1.A.87.2.6	gnl|TC-DB|O22476	41	1e-25	Protein BRASSINOSTEROID INSENSITIVE 1 OS=Arabidopsis thaliana OX=3702 GN=BRI1 PE=1 SV=1	PLA	PLA	23.74	NUC	14.09	CHL	11.41	34.18
Glyur000257s00022018	9.A.61.3.1	gnl|TC-DB|M4E3U6	43	4e-56	Peroxidase OS=Brassica rapa subsp. pekinensis GN=Bra023449 PE=3 SV=1	CHL	CHL	13.62	EXC	11.55	NUC	11.25	24.64
Glyur000257s00022031	2.A.19.4.7	gnl|TC-DB|Q9LJI2	32	9e-74	Na/Ca,K-exchanger-like protein OS=Arabidopsis thaliana GN=At3g14070 PE=4 SV=1	PLA	PLA	15.8	NUC	12.98	CYT	12.9	27.97
Glyur000257s00022032	2.A.19.4.7	gnl|TC-DB|Q9LJI2	40	1e-114	Na/Ca,K-exchanger-like protein OS=Arabidopsis thaliana GN=At3g14070 PE=4 SV=1	CHL	CHL	20.54	CYT	10.26	PLA	10.05	27.63
Glyur000257s00022036	2.A.3.3.13	gnl|TC-DB|Q9ASS7	58	1e-109	Cationic amino acid transporter 2, vacuolar OS=Arabidopsis thaliana GN=CAT2 PE=1 SV=1	CHL	CHL	17.35	PLA	13.75	MIT	10.86	29.98
Glyur000258s00015269	1.I.1.1.3	gnl|TC-DB|P06493	35	8e-51	Cyclin-dependent kinase 1 OS=Homo sapiens GN=CDK1 PE=1 SV=3	NUC	NUC	15.1	PLA	13.26	CYT	11.24	27.84
Glyur000258s00015271	8.A.104.1.1	gnl|TC-DB|P54646	46	1e-121	5'-AMP-activated protein kinase catalytic subunit alpha-2 OS=Homo sapiens OX=9606 GN=PRKAA2 PE=1 SV=2	NUC	NUC	16.78	PLA	16.12	CYT	13.07	32.68
Glyur000258s00015273	1.A.17.5.1	gnl|TC-DB|C0P3K9	39	1e-125	Uncharacterized protein OS=Zea mays PE=2 SV=1	PLA	PLA	10.52	NUC	10.23	CYT	9.799	20.69
Glyur000258s00015280	9.B.188.1.4	gnl|TC-DB|P49755	28	8e-21	Transmembrane emp24 domain-containing protein 10 OS=Homo sapiens OX=9606 GN=TMED10 PE=1 SV=2	NUC	NUC	15.59	CYT	13.25	MIT	13.1	28.16
Glyur000259s00016730	9.B.257.3.1	gnl|TC-DB|XP_015973699.1	78	6e-44	uncharacterized protein LOC107496887 [Arachis duranensis]	CYT	CYT	16.74	NUC	15.94	END	14.78	32.42
Glyur000259s00016732	9.A.3.1.2	gnl|TC-DB|Q9UBQ0	66	1e-70	Vacuolar protein sorting-associated protein 29 OS=Homo sapiens OX=9606 GN=VPS29 PE=1 SV=1	NUC	NUC	14.9	END	14.11	PLA	13.11	28.79
Glyur000259s00016741	8.A.28.1.8	gnl|TC-DB|Q8LPS2	26	2e-43	Protein ACCELERATED CELL DEATH 6 OS=Arabidopsis thaliana OX=3702 GN=ACD6 PE=1 SV=1	CYT	CYT	13.11	CHL	11.68	NUC	10.59	24.44
Glyur000259s00016742	1.I.2.1.1	gnl|TC-DB|Q1G3P4	56	1e-24	Carbohydrate-binding X8 domain-containing protein OS=Arabidopsis thaliana GN=At2g30933 PE=2 SV=1	NUC	NUC	16.2	PLA	13.48	EXC	12.7	28.87
Glyur000259s00016746	1.A.87.2.4	gnl|TC-DB|T1T4Z8	43	1e-23	GHR1 protein OS=Arabidopsis thaliana GN=GHR1 PE=2 SV=1	PLA	PLA	35.63	MIT	10.65	CHL	8.979	34.72
Glyur000259s00016747	2.A.40.6.3	gnl|TC-DB|Q41760	48	1e-130	Nucleobase-ascorbate transporter LPE1 - Zea mays (Maize).	PLA	PLA	25.12	NUC	11.11	CHL	9.556	31.16
Glyur000259s00016751	1.A.87.2.1	gnl|TC-DB|K7UE65	33	1e-33	Uncharacterized protein OS=Zea mays GN=ZEAMMB73_507020 PE=3 SV=1	PLA	PLA	18.39	MIT	12.22	NUC	10.57	28.72
Glyur000259s00016752	2.A.17.3.1	gnl|TC-DB|Q05085	46	6e-67	NITRATE/CHLORATE TRANSPORTER - Arabidopsis thaliana (Mouse-ear cress).	PLA	PLA	25.78	NUC	13	CHL	10.97	33.82
Glyur000259s00016753	2.A.17.3.3	gnl|TC-DB|Q43390	38	4e-42	RCH2 PROTEIN - Brassica napus (Rape).	PLA	PLA	39.26	CHL	12.36	MIT	9.763	37.73
Glyur000260s00013535	2.A.29.4.6	gnl|TC-DB|Q9FMU6	68	1e-140	AT5g14040/MUA22_4 OS=Arabidopsis thaliana GN=PHT3;1 PE=2 SV=1	NUC	NUC	16.23	CHL	14.21	CYT	12.62	29.83
Glyur000260s00013548	1.A.87.2.6	gnl|TC-DB|O22476	26	4e-34	Protein BRASSINOSTEROID INSENSITIVE 1 OS=Arabidopsis thaliana OX=3702 GN=BRI1 PE=1 SV=1	PLA	PLA	38.5	MIT	16.38	CHL	7.489	42.74
Glyur000261s00014345	9.B.307.1.1	gnl|TC-DB|O67077	43	1e-122	ATP-dependent zinc metalloprotease FtsH OS=Aquifex aeolicus (strain VF5) OX=224324 GN=ftsH PE=1 SV=1	CHL	CHL	67.92	MIT	9.424	PLA	4.234	32.1
Glyur000261s00014359	3.A.31.1.1	gnl|TC-DB|P52917	39	3e-45	Vacuolar protein sorting-associated protein 4 OS=Saccharomyces cerevisiae (strain ATCC 204508 / S288c) OX=559292 GN=VPS4 PE=1 SV=1	CHL	CHL	14.16	CSK	11.22	MIT	10.9	24.64
Glyur000261s00014364	5.B.2.3.5	gnl|TC-DB|KHN35905	45	2e-55	hypothetical protein glysoja_038276 [Glycine soja]	CYT	CYT	16.64	NUC	16.55	PLA	13.59	33.16
Glyur000261s00014367	3.A.9.1.1	gnl|TC-DB|Q8SKU2	35	7e-28	Tic62 protein precursor - Pisum sativum (Garden pea).	CHL	CHL	39.18	NUC	8.629	CYT	7.715	33.2
Glyur000262s00020204	1.A.87.2.6	gnl|TC-DB|O22476	41	3e-38	Protein BRASSINOSTEROID INSENSITIVE 1 OS=Arabidopsis thaliana OX=3702 GN=BRI1 PE=1 SV=1	PLA	PLA	32.98	NUC	12.54	MIT	11.71	36.21
Glyur000263s00013556	3.A.1.204.1	gnl|TC-DB|P10090	31	1e-76	White protein - Drosophila melanogaster (Fruit fly).	PLA	PLA	14.42	CHL	13.6	NUC	12.3	27.79
Glyur000263s00013574	2.A.28.3.6	gnl|TC-DB|Q01E11	38	7e-38	Cysteine proteinase Cathepsin F (ISS) OS=Ostreococcus tauri GN=Ot02g05670 PE=4 SV=1	VAC	VAC	22.28	PLA	16.78	CYT	13.92	36.91
Glyur000263s00013587	2.A.62.1.3	gnl|TC-DB|A5PGV3	63	1e-160	Putative Na+/H+ antiporter OS=Physcomitrella patens subsp. patens GN=nhad1 PE=4 SV=1	CHL	CHL	15.49	NUC	11.79	PLA	10.85	26.28
Glyur000263s00013590	1.A.87.2.4	gnl|TC-DB|T1T4Z8	34	2e-27	GHR1 protein OS=Arabidopsis thaliana GN=GHR1 PE=2 SV=1	PLA	PLA	30.99	NUC	10.96	MIT	8.81	33.54
Glyur000263s00013593	3.A.9.1.2	gnl|TC-DB|Q9SHU7	77	6e-90	Protein TIC 21, chloroplastic OS=Arabidopsis thaliana GN=TIC21 PE=1 SV=1	CHL	CHL	25.26	PLA	15.19	NUC	14.45	36.37
Glyur000264s00019967	1.A.87.2.6	gnl|TC-DB|O22476	35	5e-35	Protein BRASSINOSTEROID INSENSITIVE 1 OS=Arabidopsis thaliana OX=3702 GN=BRI1 PE=1 SV=1	PLA	PLA	22.45	MIT	11.07	NUC	9.996	29.7
Glyur000265s00020617	1.A.87.2.6	gnl|TC-DB|O22476	34	2e-43	Protein BRASSINOSTEROID INSENSITIVE 1 OS=Arabidopsis thaliana OX=3702 GN=BRI1 PE=1 SV=1	PLA	PLA	32.11	MIT	12.7	CHL	11.63	36.11
Glyur000265s00020623	1.A.87.2.6	gnl|TC-DB|O22476	28	2e-59	Protein BRASSINOSTEROID INSENSITIVE 1 OS=Arabidopsis thaliana OX=3702 GN=BRI1 PE=1 SV=1	PLA	PLA	30.68	CHL	12.15	NUC	8.346	34.9
Glyur000265s00020626	1.A.87.2.6	gnl|TC-DB|O22476	28	3e-35	Protein BRASSINOSTEROID INSENSITIVE 1 OS=Arabidopsis thaliana OX=3702 GN=BRI1 PE=1 SV=1	PLA	PLA	30.31	CHL	10.95	NUC	9.143	33.27
Glyur000265s00020632	1.A.87.2.4	gnl|TC-DB|T1T4Z8	28	2e-27	GHR1 protein OS=Arabidopsis thaliana GN=GHR1 PE=2 SV=1	PLA	PLA	33.12	CHL	15.3	NUC	8.447	39.79
Glyur000266s00012620	1.I.2.1.1	gnl|TC-DB|Q6NM73	69	1e-113	Cysteine-rich repeat secretory protein 3 OS=Arabidopsis thaliana GN=CRRSP3 PE=2 SV=1	CHL	CHL	22.94	NUC	14.12	CYT	13.13	33.79
Glyur000266s00012634	9.B.174.1.1	gnl|TC-DB|O35002	28	7e-31	Carboxy-terminal processing protease CtpB OS=Bacillus subtilis (strain 168) GN=ctpB PE=1 SV=1	NUC	NUC	13.82	CHL	12.87	MIT	9.887	26.44
Glyur000267s00016662	3.A.28.1.3	gnl|TC-DB|Q9FLD5	67	9e-32	AAA-ATPase ASD, mitochondrial OS=Arabidopsis thaliana GN=AATP1 PE=1 SV=1	NUC	NUC	13.57	CHL	12.98	PLA	9.965	26.39
Glyur000267s00016664	3.A.28.1.3	gnl|TC-DB|Q9FLD5	55	3e-96	AAA-ATPase ASD, mitochondrial OS=Arabidopsis thaliana GN=AATP1 PE=1 SV=1	CHL	CHL	25.58	NUC	13.07	MIT	9.172	33.82
Glyur000267s00016668	1.A.87.2.4	gnl|TC-DB|T1T4Z8	38	2e-40	GHR1 protein OS=Arabidopsis thaliana GN=GHR1 PE=2 SV=1	PLA	PLA	38.58	MIT	17.24	CHL	7.886	43.91
Glyur000267s00016672	2.A.28.2.3	gnl|TC-DB|Q1EBV7	68	1e-151	At2g26900 OS=Arabidopsis thaliana GN=At2g26900 PE=2 SV=1	CHL	CHL	12.7	PLA	12.34	CYT	10.57	24.95
Glyur000268s00013357	1.I.1.1.3	gnl|TC-DB|P06493	34	2e-47	Cyclin-dependent kinase 1 OS=Homo sapiens GN=CDK1 PE=1 SV=3	NUC	NUC	42.31	CYT	11.71	PLA	10.9	37.49
Glyur000268s00013361	1.A.87.2.6	gnl|TC-DB|O22476	41	3e-52	Protein BRASSINOSTEROID INSENSITIVE 1 OS=Arabidopsis thaliana OX=3702 GN=BRI1 PE=1 SV=1	PLA	PLA	48.9	MIT	10.24	NUC	6.722	36.28
Glyur000268s00013364	9.B.106.3.1	gnl|TC-DB|M5BEH1	28	2e-28	Salt overly sensitive 2 OS=Arabidopsis thaliana GN=sos2 PE=4 SV=1	PLA/CYT	PLA	40.1	CYT	29.06	NUC	6.06	61.52
Glyur000268s00013382	1.A.87.2.3	gnl|TC-DB|Q9LSR8	36	2e-48	L-type lectin-domain containing receptor kinase I.9 OS=Arabidopsis thaliana GN=LECRK19 PE=1 SV=2	PLA	PLA	62.47	MIT	7.246	VAC	3.966	31.22
Glyur000268s00013385	1.A.4.7.1	gnl|TC-DB|Q7T1G6	27	2e-22	Ion channel NompC - Danio rerio (Zebrafish) (Brachydanio rerio).	MIT	MIT	13.04	VAC	10.39	PLA	10.22	22.8
Glyur000269s00013882	4.C.1.1.4	gnl|TC-DB|P69451	26	5e-35	Long-chain-fatty-acid--CoA ligase - Escherichia coli.	PLA	PLA	10.8	NUC	10.57	CHL	10.42	21.32
Glyur000269s00013889	1.I.1.1.3	gnl|TC-DB|P06493	39	2e-33	Cyclin-dependent kinase 1 OS=Homo sapiens GN=CDK1 PE=1 SV=3	NUC	NUC	22	PLA	14.44	CYT	12.98	33.69
Glyur000269s00013892	3.A.18.1.1	gnl|TC-DB|Q9Y5S9	46	4e-32	RNA-binding protein 8A - Homo sapiens (Human).	NUC	NUC	19.91	CHL	16.14	CYT	12.44	34.69
Glyur000269s00013908	1.R.1.1.1	gnl|TC-DB|P50570	37	1e-73	Dynamin-2 OS=Homo sapiens OX=9606 GN=DNM2 PE=1 SV=2	CSK/CYT	CSK	49.65	CYT	31.56	CHL	3.888	66.51
Glyur000270s00013271	2.A.67.1.6	gnl|TC-DB|Q9FJD2	70	1e-27	Oligopeptide transporter 9 OS=Arabidopsis thaliana GN=OPT9 PE=2 SV=1	CHL	CHL	45.44	CYT	8.721	NUC	8.474	34.27
Glyur000270s00013286	2.A.1.49.3	gnl|TC-DB|F4IKF6	56	1e-136	Probable sphingolipid transporter spinster homolog 3 OS=Arabidopsis thaliana GN=At2g22730 PE=3 SV=1	CHL	CHL	13.21	MIT	12.52	NUC	12	25.56
Glyur000270s00013297	1.A.87.2.6	gnl|TC-DB|O22476	29	2e-51	Protein BRASSINOSTEROID INSENSITIVE 1 OS=Arabidopsis thaliana OX=3702 GN=BRI1 PE=1 SV=1	PLA	PLA	43.98	MIT	10.03	CHL	6.576	35.67
Glyur000270s00013304	1.A.112.1.6	gnl|TC-DB|Q9H8M5	37	2e-46	Metal transporter CNNM2 OS=Homo sapiens OX=9606 GN=CNNM2 PE=1 SV=2	PLA	PLA	14.81	CHL	12.07	NUC	10.37	26.15
Glyur000270s00013306	8.B.9.1.5	gnl|TC-DB|P11670	58	1e-52	Basic form of pathogenesis-related protein 1 OS=Nicotiana tabacum PE=3 SV=1	EXC	EXC	21.08	VAC	19.15	NUC	16.23	39.45
Glyur000270s00013309	8.B.9.1.5	gnl|TC-DB|P11670	56	5e-47	Basic form of pathogenesis-related protein 1 OS=Nicotiana tabacum PE=3 SV=1	VAC	VAC	29.16	EXC	27.15	CHL	13.82	55.18
Glyur000271s00015152	2.A.17.3.8	gnl|TC-DB|Q9LFB8	31	1e-77	2.A.17.3.8 Peptide transporter PTR5	PLA	PLA	14.65	CHL	12	CYT	10.36	25.95
Glyur000271s00015162	3.A.1.201.34	gnl|TC-DB|Q9LHD1	54	1e-139	ABC transporter B family member 15 OS=Arabidopsis thaliana OX=3702 GN=ABCB15 PE=3 SV=1	PLA	PLA	26.1	CHL	13.34	VAC	9.636	34.41
Glyur000271s00015165	8.A.21.2.3	gnl|TC-DB|Q84VJ0	53	3e-62	Prohibitin protein Wph OS=Triticum aestivum PE=2 SV=1	CHL	CHL	13.08	CSK	12.8	END	11.22	25.81
Glyur000271s00015169	1.A.87.2.6	gnl|TC-DB|O22476	35	2e-72	Protein BRASSINOSTEROID INSENSITIVE 1 OS=Arabidopsis thaliana OX=3702 GN=BRI1 PE=1 SV=1	PLA	PLA	32.15	CHL	11.72	NUC	10.54	34.9
Glyur000272s00017860	2.A.40.6.6	gnl|TC-DB|Q3E7D0	57	4e-35	Nucleobase-ascorbate transporter 12 OS=Arabidopsis thaliana GN=NAT12 PE=1 SV=3	NUC	NUC	25	CYT	15.53	CHL	15.13	36.7
Glyur000272s00017866	1.A.87.2.6	gnl|TC-DB|O22476	35	3e-43	Protein BRASSINOSTEROID INSENSITIVE 1 OS=Arabidopsis thaliana OX=3702 GN=BRI1 PE=1 SV=1	PLA	PLA	23.92	NUC	20.63	CYT	19.59	43.09
Glyur000273s00014643	1.F.2.1.3	gnl|TC-DB|Q9LZD3	30	2e-69	Exocyst complex component EXO70A1 OS=Arabidopsis thaliana GN=EXO70A1 PE=1 SV=1	NUC	NUC	17.99	PLA	10.55	MIT	9.132	26.41
Glyur000273s00014645	1.A.4.7.2	gnl|TC-DB|Q9VMR4	28	3e-27	CG11020 protein (Mechanosensory transduction channel NOMPC) - Drosophila melanogaster (Fruit fly).	NUC	NUC	12.79	CYT	10.81	MIT	10.6	23.14
Glyur000273s00014648	1.A.87.2.6	gnl|TC-DB|O22476	37	6e-50	Protein BRASSINOSTEROID INSENSITIVE 1 OS=Arabidopsis thaliana OX=3702 GN=BRI1 PE=1 SV=1	PLA	PLA	60.22	MIT	7.19	CHL	5.322	31.66
Glyur000273s00014657	1.P.1.1.1	gnl|TC-DB|P33176	25	2e-64	Kinesin-1 heavy chain OS=Homo sapiens OX=9606 GN=KIF5B PE=1 SV=1	CSK	CSK	33.34	NUC	9.394	PLA	7.692	32.5
Glyur000273s00014663	1.A.87.2.1	gnl|TC-DB|K7UE65	36	5e-30	Uncharacterized protein OS=Zea mays GN=ZEAMMB73_507020 PE=3 SV=1	PLA	PLA	48.85	MIT	9.418	END	6.747	35.29
Glyur000274s00012535		gnl|TC-DB|XP_018510600.1	33	1e-31	|8.A.32.1.5 PREDICTED: protein ASPARTIC PROTEASE IN GUARD CELL 2-like isoform X1 [Brassica rapa]	CHL	CHL	23.86	PLA	15.01	CYT	11.29	35.44
Glyur000274s00012554	3.A.9.1.1	gnl|TC-DB|O49931	28	9e-49	Rieske iron-sulfur protein Tic55 precursor - Pisum sativum (Garden pea).	NUC	NUC	13.73	PLA	9.759	CYT	9.576	22.56
Glyur000275s00017038	1.I.2.1.1	gnl|TC-DB|Q9FZ86	73	5e-34	At1g18650 OS=Arabidopsis thaliana GN=F25I16.1 PE=2 SV=1	CHL	CHL	26.7	NUC	14.45	MIT	12.8	36.11
Glyur000275s00017042	3.A.2.1.11	gnl|TC-DB|Q4LDE7	41	4e-40	ATP synthase gamma chain, mitochondrial OS=Polytomella sp. Pringsheim 198.80 GN=atp3 PE=2 SV=1	MIT	MIT	26.32	CHL	22.93	NUC	14.71	47.59
Glyur000275s00017043	2.A.29.18.6	gnl|TC-DB|Q03829	31	4e-33	Uncharacterized mitochondrial carrier YMR166C OS=Saccharomyces cerevisiae (strain ATCC 204508 / S288c) OX=559292 GN=YMR166C PE=1 SV=1	CHL	CHL	24.17	PLA	11.72	NUC	9.494	31.42
Glyur000275s00017047	1.F.2.1.3	gnl|TC-DB|Q9LZD3	30	5e-73	Exocyst complex component EXO70A1 OS=Arabidopsis thaliana GN=EXO70A1 PE=1 SV=1	NUC	NUC	14.93	CHL	10.47	CYT	10.09	24.27
Glyur000275s00017060	8.A.49.1.1	gnl|TC-DB|Q9UEF7	30	4e-20	Klotho OS=Homo sapiens GN=KL PE=1 SV=2	CHL	CHL	20.62	POX	13.72	VAC	13.04	31.97
Glyur000275s00017061	8.A.49.1.2	gnl|TC-DB|Q86Z14	29	1e-21	Beta-klotho OS=Homo sapiens GN=KLB PE=1 SV=1	VAC	VAC	15.24	END	12.87	POX	12.51	27.44
Glyur000276s00017171	8.A.23.1.7	gnl|TC-DB|P11362	28	3e-24	Fibroblast growth factor receptor 1 OS=Homo sapiens GN=FGFR1 PE=1 SV=3	PLA	PLA	22.35	NUC	15.1	CYT	12.3	34.74
Glyur000276s00017179	1.I.1.1.3	gnl|TC-DB|Q8TDX7	31	7e-30	Serine/threonine-protein kinase Nek7 OS=Homo sapiens GN=NEK7 PE=1 SV=1	NUC	NUC	13.64	PLA	13.38	MIT	10.85	26.96
Glyur000276s00017180	8.A.20.1.1	gnl|TC-DB|Q9FGS5	45	3e-33	High-affinity nitrate transporter 3.1 OS=Arabidopsis thaliana GN=NRT3.1 PE=1 SV=1	NUC	NUC	13.86	PLA	13.47	MIT	12.18	27.22
Glyur000277s00017313	8.A.30.1.1	gnl|TC-DB|Q8CFI0	28	3e-31	E3 ubiquitin-protein ligase NEDD4-like protein - Mus musculus (Mouse).	NUC	NUC	12.02	PLA	11.01	CYT	9.826	22.81
Glyur000277s00017326	1.I.1.1.3	gnl|TC-DB|O15131	28	3e-37	Importin subunit alpha-6 OS=Homo sapiens GN=KPNA5 PE=1 SV=2	CYT	CYT	35.13	PLA	8.912	NUC	8.823	32.49
Glyur000279s00013232	3.D.1.6.3	gnl|TC-DB|Q9M9M9	85	8e-64	Probable NADH dehydrogenase [ubiquinone] 1 alpha subcomplex subunit 12 - Arabidopsis thaliana (Mouse-ear cress).	NUC	NUC	14.84	CYT	11.04	CHL	9.509	24.89
Glyur000279s00013240	9.A.15.3.1	gnl|TC-DB|Q8VZ52	52	2e-57	Ubiquitin-like-conjugating enzyme ATG10 OS=Arabidopsis thaliana GN=ATG10 PE=1 SV=1	CHL	CHL	15.24	PLA	14.13	CYT	12.8	29.05
Glyur000279s00013244	1.A.87.2.6	gnl|TC-DB|O22476	37	2e-86	Protein BRASSINOSTEROID INSENSITIVE 1 OS=Arabidopsis thaliana OX=3702 GN=BRI1 PE=1 SV=1	PLA	PLA	49.47	MIT	8.255	NUC	6.662	33.93
Glyur000279s00013252	9.B.197.1.1	gnl|TC-DB|P93766	38	3e-82	Protein MLO OS=Hordeum vulgare GN=MLO PE=1 SV=1	PLA	PLA	15.48	NUC	15.46	CYT	15.08	30.93
Glyur000279s00013255	9.B.35.1.3	gnl|TC-DB|Q9LVM5	58	1e-103	Uric acid degradation bifunctional protein TTL OS=Arabidopsis thaliana GN=TTL PE=1 SV=1	PLA	PLA	28.8	NUC	11.33	MIT	9.469	33.12
Glyur000280s00015704	3.A.26.1.1	gnl|TC-DB|O97252	41	1e-34	ATP-dependent Clp protease proteolytic subunit OS=Plasmodium falciparum (isolate 3D7) GN=PF3D7_0307400 PE=1 SV=1	CHL	CHL	57.22	PLA	6.906	CYT	5.626	31.86
Glyur000281s00018231	1.A.87.2.1	gnl|TC-DB|K7UE65	37	1e-48	Uncharacterized protein OS=Zea mays GN=ZEAMMB73_507020 PE=3 SV=1	PLA	PLA	34.56	MIT	11.76	CHL	9.713	35.76
Glyur000281s00018235	1.A.87.2.6	gnl|TC-DB|O22476	37	3e-47	Protein BRASSINOSTEROID INSENSITIVE 1 OS=Arabidopsis thaliana OX=3702 GN=BRI1 PE=1 SV=1	PLA	PLA	26.95	MIT	10.22	NUC	9.622	30.95
Glyur000281s00018245	2.A.40.6.3	gnl|TC-DB|Q41760	46	1e-128	Nucleobase-ascorbate transporter LPE1 - Zea mays (Maize).	PLA	PLA	25.12	NUC	9.996	CYT	8.577	29.8
Glyur000281s00018249	1.I.1.1.3	gnl|TC-DB|Q8TDX7	32	1e-29	Serine/threonine-protein kinase Nek7 OS=Homo sapiens GN=NEK7 PE=1 SV=1	NUC	NUC	16.39	CHL	14.94	CYT	11.89	30.88
Glyur000282s00015763	9.B.106.3.1	gnl|TC-DB|M5BEH1	40	3e-49	Salt overly sensitive 2 OS=Arabidopsis thaliana GN=sos2 PE=4 SV=1	NUC/CYT	NUC	32.07	CYT	32.04	END	11.93	64.09
Glyur000283s00016946	2.A.89.3.7	gnl|TC-DB|Q9M2C0	52	1e-49	Vacuolar iron transporter homolog 4 OS=Arabidopsis thaliana GN=At3g43660 PE=2 SV=1	PLA	PLA	17.04	CHL	15.52	NUC	14.57	32.07
Glyur000283s00016948	2.A.89.3.7	gnl|TC-DB|Q9M2C0	44	1e-34	Vacuolar iron transporter homolog 4 OS=Arabidopsis thaliana GN=At3g43660 PE=2 SV=1	CHL	CHL	24.57	PLA	22.28	NUC	10.14	45.78
Glyur000283s00016957	2.A.7.4.2	gnl|TC-DB|Q4PT23	37	1e-35	Nodulin MtN21 family protein - Arabidopsis thaliana (Mouse-ear cress).	PLA	PLA	20.25	NUC	16.99	MIT	11.52	36.02
Glyur000283s00016958	2.A.7.4.2	gnl|TC-DB|Q4PT23	34	8e-56	Nodulin MtN21 family protein - Arabidopsis thaliana (Mouse-ear cress).	NUC	NUC	12.7	CHL	11.2	PLA	10.95	23.54
Glyur000283s00016959	2.A.7.4.2	gnl|TC-DB|Q4PT23	29	7e-40	Nodulin MtN21 family protein - Arabidopsis thaliana (Mouse-ear cress).	NUC	NUC	15.56	CYT	12.62	CHL	10.23	27.35
Glyur000283s00016960	2.A.7.4.2	gnl|TC-DB|Q4PT23	31	8e-43	Nodulin MtN21 family protein - Arabidopsis thaliana (Mouse-ear cress).	CHL	CHL	16.64	NUC	13	MIT	12.02	28.56
Glyur000283s00016963	2.A.7.4.2	gnl|TC-DB|Q4PT23	33	2e-35	Nodulin MtN21 family protein - Arabidopsis thaliana (Mouse-ear cress).	PLA	PLA	15.99	MIT	10.86	CYT	10.66	25.47
Glyur000286s00016486	3.A.3.3.8	gnl|TC-DB|Q9SH76	51	9e-22	ATPase 6, plasma membrane-type OS=Arabidopsis thaliana GN=AHA6 PE=2 SV=1	PLA	PLA	85.76	VAC	2.091	END	1.68	14.35
Glyur000286s00016488	1.A.87.2.6	gnl|TC-DB|O22476	46	3e-51	Protein BRASSINOSTEROID INSENSITIVE 1 OS=Arabidopsis thaliana OX=3702 GN=BRI1 PE=1 SV=1	PLA	PLA	55.51	MIT	8.671	NUC	6.3	34.12
Glyur000286s00016492	1.B.8.1.5	gnl|TC-DB|P42054	78	1e-125	OUTER PLASTIDIAL MEMBRANE PROTEIN PORIN (VOLTAGE-DEPENDENT ANION- SELECTIVE CHANNEL PROTEIN) (VDAC) - Pisum sativum (Garden pea).	MIT	MIT	75.47	PLA	4.557	NUC	4.249	23.28
Glyur000286s00016493	1.B.8.1.5	gnl|TC-DB|P42054	81	1e-27	OUTER PLASTIDIAL MEMBRANE PROTEIN PORIN (VOLTAGE-DEPENDENT ANION- SELECTIVE CHANNEL PROTEIN) (VDAC) - Pisum sativum (Garden pea).	CHL	CHL	30.59	NUC	17.23	PLA	14.39	41.44
Glyur000286s00016494	2.A.69.1.7	gnl|TC-DB|Q9LFP6	52	1e-100	Putative auxin efflux carrier component 5 OS=Arabidopsis thaliana GN=PIN5 PE=3 SV=1	CHL	CHL	14.89	PLA	14.41	NUC	14.33	29.16
Glyur000286s00016511	2.A.123.1.9	gnl|TC-DB|Q8L9J7	44	4e-21	Bidirectional sugar transporter SWEET1 OS=Arabidopsis thaliana GN=SWEET1 PE=1 SV=1	CHL	CHL	17.52	CYT	16.11	PLA	13.05	33.16
Glyur000287s00022154	5.B.2.1.6	gnl|TC-DB|Q6I681	56	1e-63	Ascorbate-specific transmembrane electron transporter 1 OS=Zea mays GN=ZCYB PE=1 SV=1	CHL	CHL	16.48	PLA	15.26	CSK	11.22	31.36
Glyur000288s00019856	1.A.87.2.6	gnl|TC-DB|O22476	29	8e-42	Protein BRASSINOSTEROID INSENSITIVE 1 OS=Arabidopsis thaliana OX=3702 GN=BRI1 PE=1 SV=1	PLA	PLA	30.65	MIT	9.718	CHL	9.382	31.92
Glyur000288s00019874	9.B.106.3.1	gnl|TC-DB|M5BEH1	44	3e-95	Salt overly sensitive 2 OS=Arabidopsis thaliana GN=sos2 PE=4 SV=1	PLA	PLA	30.02	NUC	13.21	CYT	11.53	35.96
Glyur000288s00019876	2.A.17.3.22	gnl|TC-DB|R7W971	50	1e-159	Peptide transporter PTR3-A OS=Aegilops tauschii GN=F775_27357 PE=4 SV=1	PLA	PLA	19.6	VAC	11.4	CYT	9.248	28.46
Glyur000290s00015779	9.A.61.3.1	gnl|TC-DB|M4E3U6	44	2e-59	Peroxidase OS=Brassica rapa subsp. pekinensis GN=Bra023449 PE=3 SV=1	EXC	EXC	17.71	PLA	10.33	CYT	10.2	25.97
Glyur000290s00015796	5.B.4.1.1	gnl|TC-DB|Q9SHE8	87	3e-78	5.B.4.1.1 Photosystem I reaction center subunit III, chloroplastic	CHL	CHL	85.74	NUC	4.032	PLA	2.841	16.42
Glyur000290s00015799	1.N.5.1.6	gnl|TC-DB|Q99287	26	8e-67	Protein SEY1 OS=Saccharomyces cerevisiae (strain ATCC 204508 / S288c) OX=559292 GN=SEY1 PE=1 SV=1	CYT	CYT	11.76	NUC	10.95	CHL	10.46	22.53
Glyur000290s00015802	2.A.7.9.22	gnl|TC-DB|Q9LF61	66	1e-146	Xylulose 5-phosphate/phosphate translocator, chloroplastic OS=Arabidopsis thaliana GN=XPT PE=1 SV=1	CHL	CHL	14.44	PLA	13.61	NUC	9.765	27.82
Glyur000291s00016212	2.A.4.6.1	gnl|TC-DB|Q6PML9	39	4e-56	Zinc transporter 9 - Homo sapiens (Human).	PLA	PLA	13.34	CSK	11.4	CYT	11.23	24.26
Glyur000291s00016220	1.F.2.1.3	gnl|TC-DB|Q9LZD3	25	5e-44	Exocyst complex component EXO70A1 OS=Arabidopsis thaliana GN=EXO70A1 PE=1 SV=1	NUC	NUC	13.47	PLA	11.99	CYT	11.03	25.09
Glyur000291s00016227	4.D.3.1.10	gnl|TC-DB|A8HWD0	31	3e-30	Predicted protein OS=Chlamydomonas reinhardtii GN=CHLREDRAFT_167152 PE=4 SV=1	GOL	GOL	12.81	NUC	11.12	PLA	10.95	23.53
Glyur000292s00034058	8.A.110.1.2	gnl|TC-DB|SBS83369.1	41	4e-35	MORN repeat-containing protein 1, putative [Plasmodium malariae]	MIT	MIT	11.3	EXC	10.95	CYT	10.82	22.17
Glyur000293s00015216	2.A.64.2.1	gnl|TC-DB|Q9SJV5	77	1e-120	TATC-like protein - Arabidopsis thaliana (Mouse-ear cress).	CHL	CHL	18.38	NUC	14.53	PLA	12.82	31.64
Glyur000293s00015220	2.A.66.1.52	gnl|TC-DB|Q9C994	45	2e-25	Protein DETOXIFICATION 14 OS=Arabidopsis thaliana GN=DTX14 PE=3 SV=1	CHL	CHL	42.97	NUC	11.16	CYT	11.14	36.91
Glyur000293s00015221	2.A.66.1.52	gnl|TC-DB|Q9C994	45	1e-109	Protein DETOXIFICATION 14 OS=Arabidopsis thaliana GN=DTX14 PE=3 SV=1	CHL	CHL	16.15	PLA	14.74	NUC	10.63	30.46
Glyur000293s00015222	3.A.2.1.6	gnl|TC-DB|F8L1Z1	63	6e-40	ATP synthase subunit beta OS=Parachlamydia acanthamoebae (strain UV7) GN=atpD-B PE=3 SV=1	MIT	MIT	90.91	CYT	1.82	CHL	1.314	10.12
Glyur000294s00011854	1.P.1.1.1	gnl|TC-DB|P33176	32	1e-63	Kinesin-1 heavy chain OS=Homo sapiens OX=9606 GN=KIF5B PE=1 SV=1	NUC	NUC	13.17	MIT	10.44	CSK	9.911	22.97
Glyur000294s00011859	1.A.23.4.4	gnl|TC-DB|Q56X46	70	6e-39	Putative uncharacterized protein At5g10490 OS=Arabidopsis thaliana GN=At5g10490 PE=2 SV=1	CHL	CHL	12.59	NUC	12.57	PLA	11.21	25.15
Glyur000294s00011880	2.A.29.2.9	gnl|TC-DB|Q9SJY5	63	1e-108	Putative mitochondrial dicarboxylate carrier protein - Arabidopsis thaliana (Mouse-ear cress).	PLA	PLA	17.95	CYT	11.97	NUC	11.94	28.14
Glyur000294s00011882	8.A.98.1.8	gnl|TC-DB|P48349	92	4e-20	14-3-3-like protein GF14 lambda OS=Arabidopsis thaliana GN=GRF6 PE=1 SV=1	CHL	CHL	15.91	PLA	11.63	MIT	11.41	26.36
Glyur000294s00011883	8.A.98.1.8	gnl|TC-DB|P48349	86	1e-118	14-3-3-like protein GF14 lambda OS=Arabidopsis thaliana GN=GRF6 PE=1 SV=1	NUC/CYT	NUC	42.58	CYT	31.88	PLA	19.6	66.48
Glyur000295s00015294	1.A.87.2.3	gnl|TC-DB|Q9LSR8	38	5e-21	L-type lectin-domain containing receptor kinase I.9 OS=Arabidopsis thaliana GN=LECRK19 PE=1 SV=2	PLA	PLA	36.12	NUC	10.08	MIT	7.67	34.17
Glyur000295s00015304	1.A.35.5.2	gnl|TC-DB|Q9SAH0	39	2e-55	F23A5.26 protein OS=Arabidopsis thaliana GN=At1g80900 PE=4 SV=1	CHL	CHL	19.56	NUC	14.67	PLA	11.19	32.56
Glyur000295s00015305	1.A.35.5.2	gnl|TC-DB|Q9SAH0	44	5e-83	F23A5.26 protein OS=Arabidopsis thaliana GN=At1g80900 PE=4 SV=1	PLA	PLA	51.51	END	11.29	CHL	9.513	37.54
Glyur000296s00018758	1.A.79.2.1	gnl|TC-DB|D8KC08	34	3e-30	Putative uncharacterized protein OS=Nitrosococcus watsoni (strain C-113) GN=Nwat_2942 PE=4 SV=1	NUC	NUC	36.46	CHL	10.36	VAC	8.712	34.6
Glyur000296s00018761	3.A.1.132.3	gnl|TC-DB|A0L4L0	42	1e-30	Putative uncharacterized protein - Magnetococcus sp. (strain MC-1).	CHL	CHL	19.79	PLA	10.7	MIT	9.83	27.72
Glyur000296s00018762	2.A.5.1.6	gnl|TC-DB|Q9M7J1	56	1e-111	Zn and Cd transporter ZNT1 OS=Thlaspi caerulescens GN=ZNT1 PE=2 SV=1	PLA	PLA	34.45	CHL	12.7	NUC	11.06	36.9
Glyur000297s00023394	1.A.87.2.6	gnl|TC-DB|O22476	37	4e-48	Protein BRASSINOSTEROID INSENSITIVE 1 OS=Arabidopsis thaliana OX=3702 GN=BRI1 PE=1 SV=1	PLA	PLA	27.45	MIT	10.95	CHL	10.37	32.06
Glyur000297s00023405	3.A.1.204.11	gnl|TC-DB|A9SCA8	51	1e-168	ATP-binding cassette transporter, subfamily G, member 4, group WBC protein PpABCG4 OS=Physcomitrella patens subsp. patens GN=ppabcg4 PE=4 SV=1	PLA	PLA	19.6	CHL	11.53	NUC	10.81	28.62
Glyur000298s00025034	9.A.3.1.1	gnl|TC-DB|P51149	34	4e-29	Ras-related protein Rab-7a OS=Homo sapiens OX=9606 GN=RAB7A PE=1 SV=1	PLA	PLA	18.81	MIT	15.82	CHL	13.25	33.59
Glyur000298s00025040	5.B.2.2.1	gnl|TC-DB|G7ZYU6	26	1e-23	Ferric-chelate reductase OS=Medicago truncatula GN=MTR_078s1014 PE=4 SV=1	CHL	CHL	22	CYT	11.88	MIT	10.39	30.44
Glyur000299s00021232	1.A.87.2.6	gnl|TC-DB|O22476	41	9e-20	Protein BRASSINOSTEROID INSENSITIVE 1 OS=Arabidopsis thaliana OX=3702 GN=BRI1 PE=1 SV=1	PLA	PLA	27.98	CHL	10.56	MIT	9.789	31.83
Glyur000300s00017242	1.A.87.2.4	gnl|TC-DB|T1T4Z8	25	9e-34	GHR1 protein OS=Arabidopsis thaliana GN=GHR1 PE=2 SV=1	PLA	PLA	31.17	CHL	14.03	MIT	8.746	37.45
Glyur000300s00017248	1.A.35.5.2	gnl|TC-DB|Q9SAH0	85	2e-20	F23A5.26 protein OS=Arabidopsis thaliana GN=At1g80900 PE=4 SV=1	PLA	PLA	62.48	END	8.835	CHL	4.875	33.06
Glyur000300s00017252	1.A.87.2.3	gnl|TC-DB|Q9LSR8	36	1e-34	L-type lectin-domain containing receptor kinase I.9 OS=Arabidopsis thaliana GN=LECRK19 PE=1 SV=2	PLA	PLA	43.77	NUC	8.349	MIT	8.004	33.66
Glyur000300s00017267	2.A.55.2.4	gnl|TC-DB|Q9SAH8	58	1e-164	Metal transporter Nramp1 OS=Arabidopsis thaliana GN=NRAMP1 PE=2 SV=1	PLA	PLA	54.25	VAC	9.657	CHL	5.587	35.41
Glyur000301s00024482	2.A.7.4.1	gnl|TC-DB|O24091	41	2e-74	MTN21 GENE - Medicago truncatula (Barrel medic).	CHL	CHL	12.42	MIT	12.4	PLA	10.93	24.81
Glyur000301s00024495	9.B.106.3.1	gnl|TC-DB|M5BEH1	33	3e-34	Salt overly sensitive 2 OS=Arabidopsis thaliana GN=sos2 PE=4 SV=1	NUC	NUC	17.29	CYT	16.16	END	9.894	33.07
Glyur000304s00027651	1.A.8.11.1	gnl|TC-DB|P25794	77	1e-124	WATER-STRESS INDUCED TONOPLAST INTRINSIC PROTEIN (WSI-TIP) (TURGOR- RESPONSIVE PROTEIN 7A) - Pisum sativum (Garden pea).	PLA	PLA	85.81	VAC	2.479	NUC	2.408	14.72
Glyur000306s00013997	1.A.33.1.1	gnl|TC-DB|P22953	63	1e-129	HEAT SHOCK COGNATE 70 KDA PROTEIN 1 (HSC70.1) - Arabidopsis thaliana (Mouse-ear cress).	END	END	27.22	CHL	19.52	NUC	16.65	43.15
Glyur000307s00023019	1.I.1.1.3	gnl|TC-DB|Q8TD19	26	4e-26	Serine/threonine-protein kinase Nek9 OS=Homo sapiens GN=NEK9 PE=1 SV=2	CHL	CHL	12.67	NUC	9.761	CYT	9.644	21.78
Glyur000309s00018407	1.A.87.2.3	gnl|TC-DB|Q9LSR8	35	3e-65	L-type lectin-domain containing receptor kinase I.9 OS=Arabidopsis thaliana GN=LECRK19 PE=1 SV=2	PLA	PLA	30.42	NUC	12.85	CHL	11.12	35.67
Glyur000309s00018413	4.C.1.1.7	gnl|TC-DB|Q42524	35	2e-94	4-coumarate--CoA ligase 1 - Arabidopsis thaliana (Mouse-ear cress).	POX	POX	21.69	MIT	13.8	CYT	8.931	32.69
Glyur000309s00018426	3.A.8.1.1	gnl|TC-DB|Q02776	37	5e-35	Import inner membrane translocase subunit TIM50, mitochondrial - Saccharomyces cerevisiae (Baker's yeast).	MIT	MIT	29.45	CHL	11.96	CYT	11.63	34.17
Glyur000309s00018428	2.A.7.14.3	gnl|TC-DB|Q9LPF6	42	7e-77	Probable purine permease 11 OS=Arabidopsis thaliana GN=PUP11 PE=1 SV=1	CHL	CHL	13.97	NUC	13.44	PLA	12.17	27.26
Glyur000309s00018429	2.A.5.3.4	gnl|TC-DB|Q94DG6	53	6e-90	Zinc transporter 1 OS=Oryza sativa subsp. japonica GN=ZIP1 PE=1 SV=1	PLA	PLA	15.89	CHL	13.33	MIT	13.02	28.46
Glyur000309s00018432	9.B.257.3.1	gnl|TC-DB|XP_015973699.1	63	3e-72	uncharacterized protein LOC107496887 [Arachis duranensis]	CHL	CHL	32.56	NUC	17.06	PLA	10.29	41.93
Glyur000309s00018433	9.B.257.3.1	gnl|TC-DB|XP_015973699.1	60	8e-51	uncharacterized protein LOC107496887 [Arachis duranensis]	CYT	CYT	13.1	NUC	12.59	MIT	12.47	25.56
Glyur000309s00018439	9.B.257.3.1	gnl|TC-DB|XP_015973699.1	58	2e-61	uncharacterized protein LOC107496887 [Arachis duranensis]	CHL	CHL	14.69	PLA	12.8	NUC	11.53	26.97
Glyur000310s00013608	9.B.132.1.1	gnl|TC-DB|Q7K0P4	32	7e-42	Post-GPI attachment to proteins factor 3 OS=Drosophila melanogaster GN=CG3271 PE=1 SV=2	MIT	MIT	13.35	NUC	12.58	PLA	9.966	25.73
Glyur000310s00013628	1.I.1.1.3	gnl|TC-DB|P06493	44	1e-61	Cyclin-dependent kinase 1 OS=Homo sapiens GN=CDK1 PE=1 SV=3	NUC	NUC	23.69	PLA	19.85	CYT	16.44	41.87
Glyur000313s00016907	9.A.3.1.1	gnl|TC-DB|P51149	42	6e-31	Ras-related protein Rab-7a OS=Homo sapiens OX=9606 GN=RAB7A PE=1 SV=1	CHL	CHL	17.25	PLA	16.84	CYT	13.6	33.95
Glyur000313s00016910	2.A.29.23.4	gnl|TC-DB|O04619	35	5e-28	Adenine nucleotide transporter, ADNT1 OS=Arabidopsis thaliana GN=A_IG002N01.16 PE=2 SV=1	MIT	MIT	12.84	NUC	12.17	PLA	12.07	24.84
Glyur000313s00016917	9.B.135.2.2	gnl|TC-DB|Q60EM1	52	6e-73	Os05g0455800 protein OS=Oryza sativa subsp. japonica GN=OJ1651_D06.12 PE=4 SV=1	CHL	CHL	24.98	MIT	11.34	NUC	10.87	31.36
Glyur000313s00016918	9.B.103.1.3	gnl|TC-DB|KMZ66701.1	47	5e-44	Mam33-like mitochondrial acidic matrix protein [Zostera marina]	CHL	CHL	15.06	MIT	15.02	NUC	11.54	30.06
Glyur000314s00018002	9.B.2.1.19	gnl|TC-DB|XP_016555472.1	53	4e-75	PREDICTED: putative membrane peptidase YdiL [Capsicum annuum]	NUC	NUC	14.78	PLA	13.96	CHL	13.48	28.5
Glyur000314s00018003	8.A.40.5.2	gnl|TC-DB|Q93XY5	29	5e-24	Tetraspanin-18 OS=Arabidopsis thaliana GN=TOM2AH2 PE=2 SV=1	CHL	CHL	14.61	PLA	11.48	MIT	11.43	25.27
Glyur000314s00018028	8.A.103.1.6	gnl|TC-DB|Q9SKT3	70	9e-38	Secretory carrier-associated membrane protein 1 OS=Arabidopsis thaliana OX=3702 GN=SCAMP1 PE=2 SV=1	CHL	CHL	27.79	NUC	22.51	CYT	8.811	47.64
Glyur000315s00012761	3.A.5.4.2	gnl|TC-DB|Q9SYI0	58	2e-39	Protein translocase subunit SECA1, chloroplastic OS=Arabidopsis thaliana GN=SECA1 PE=1 SV=2	CYT	CYT	30.03	NUC	20.73	PLA	11.4	46.04
Glyur000315s00012784	9.A.3.1.1	gnl|TC-DB|P51149	34	3e-28	Ras-related protein Rab-7a OS=Homo sapiens OX=9606 GN=RAB7A PE=1 SV=1	NUC	NUC	22.13	CHL	19.6	PLA	16.03	40.67
Glyur000315s00012787	4.C.1.1.4	gnl|TC-DB|P69451	28	7e-38	Long-chain-fatty-acid--CoA ligase - Escherichia coli.	NUC	NUC	18.89	CHL	12.73	PLA	12.58	29.67
Glyur000316s00018261	1.A.87.2.6	gnl|TC-DB|O22476	34	2e-44	Protein BRASSINOSTEROID INSENSITIVE 1 OS=Arabidopsis thaliana OX=3702 GN=BRI1 PE=1 SV=1	PLA	PLA	35.98	MIT	9.446	CYT	8.463	33.37
Glyur000316s00018286	1.I.1.1.3	gnl|TC-DB|O00571	55	1e-136	ATP-dependent RNA helicase DDX3X OS=Homo sapiens GN=DDX3X PE=1 SV=3	NUC	NUC	21.12	CHL	13.35	CYT	9.715	31.79
Glyur000316s00018289	2.A.7.9.17	gnl|TC-DB|Q9SKJ7	75	1e-143	Probable sugar phosphate/phosphate translocator At2g25520 OS=Arabidopsis thaliana GN=At2g25520 PE=1 SV=1	CHL	CHL	16	CYT	13.88	MIT	11.04	29.24
Glyur000316s00018290	2.A.17.3.18	gnl|TC-DB|Q9SZY4	85	1e-20	Nitrate transporter 1.4 OS=Arabidopsis thaliana GN=NRT1.4 PE=1 SV=1	MIT	MIT	17.65	NUC	16.14	CYT	14.89	33.28
Glyur000317s00022172	3.A.9.1.1	gnl|TC-DB|Q9ZST8	68	1e-106	TIC20 - Pisum sativum (Garden pea).	PLA	PLA	14.56	MIT	12.25	CYT	10.88	26.19
Glyur000317s00022174	2.A.53.1.6	gnl|TC-DB|Q9MAX3	42	1e-135	Sulfate transporter 1.2 - Arabidopsis thaliana (Mouse-ear cress).	CHL	CHL	13.03	NUC	12.06	PLA	11.64	24.84
Glyur000317s00022178	2.A.53.1.6	gnl|TC-DB|Q9MAX3	54	1e-51	Sulfate transporter 1.2 - Arabidopsis thaliana (Mouse-ear cress).	CHL	CHL	18.45	PLA	14.52	NUC	12.15	31.67
Glyur000317s00022180	1.A.33.1.3	gnl|TC-DB|P08107	37	8e-37	Heat shock 70 kDa protein 1 (HSP70.1) (HSP70-1/HSP70-2) - Homo sapiens (Human).	NUC	NUC	11.39	CHL	10.85	CYT	10.48	22.11
Glyur000319s00018976	3.A.2.1.11	gnl|TC-DB|D7P7X6	35	3e-24	Mitochondrial ATP synthase subunit delta OS=Polytomella sp. Pringsheim 198.80 PE=2 SV=1	MIT	MIT	82.28	CHL	3.584	NUC	3.307	18.29
Glyur000319s00018985	1.A.87.2.3	gnl|TC-DB|Q9LSR8	36	4e-47	L-type lectin-domain containing receptor kinase I.9 OS=Arabidopsis thaliana GN=LECRK19 PE=1 SV=2	PLA	PLA	30.92	MIT	10.09	NUC	8.824	32.47
Glyur000319s00018994	8.A.110.1.3	gnl|TC-DB|KJU82691	36	1e-27	MORN repeat-containing protein [Candidatus Magnetobacterium bavaricum]	CHL	CHL	18.34	NUC	13.2	MIT	10.73	29.93
Glyur000320s00014313	1.A.8.11.3	gnl|TC-DB|P61837	84	1e-139	Aquaporin PIP1.1 (Plasma membrane intrinsic protein 1a) (PIP1a) (Aquaporin 1) (Plasma membrane aquaporin 1) - Arabidopsis thaliana (Mouse-ear cress).	PLA	PLA	86.62	NUC	2.116	VAC	2.023	13.75
Glyur000320s00014314	1.A.8.11.1	gnl|TC-DB|P25794	55	4e-42	WATER-STRESS INDUCED TONOPLAST INTRINSIC PROTEIN (WSI-TIP) (TURGOR- RESPONSIVE PROTEIN 7A) - Pisum sativum (Garden pea).	CHL	CHL	26.69	PLA	15.05	NUC	13.84	36.88
Glyur000320s00014337	1.A.87.2.6	gnl|TC-DB|O22476	27	1e-38	Protein BRASSINOSTEROID INSENSITIVE 1 OS=Arabidopsis thaliana OX=3702 GN=BRI1 PE=1 SV=1	PLA	PLA	41.52	NUC	9.055	CHL	8.917	34.16
Glyur000321s00019396	2.A.108.1.5	gnl|TC-DB|Q09920	26	5e-26	Iron transport multicopper oxidase fio1 precursor (EC 1.-.-.-) - Schizosaccharomyces pombe (Fission yeast).	PLA	PLA	11.71	NUC	10.7	MIT	10.31	22.18
Glyur000321s00019409	2.D.1.1.9	gnl|TC-DB|Q9VC05	37	7e-69	Oxysterol-binding protein OS=Drosophila melanogaster GN=Osbp PE=1 SV=1	NUC	NUC	15.22	CHL	13.48	GOL	9.451	28.2
Glyur000321s00019412	2.A.17.3.3	gnl|TC-DB|Q43390	58	3e-94	RCH2 PROTEIN - Brassica napus (Rape).	PLA	PLA	39.85	CYT	10.36	NUC	8.993	35.4
Glyur000323s00028433	1.I.1.1.3	gnl|TC-DB|Q8TDX7	31	3e-34	Serine/threonine-protein kinase Nek7 OS=Homo sapiens GN=NEK7 PE=1 SV=1	CHL	CHL	13.86	PLA	13.27	NUC	12.1	26.97
Glyur000323s00028436	2.A.45.2.4	gnl|TC-DB|Q10SY9	60	2e-43	Transmembrane protein, putative, expressed - Oryza sativa subsp. japonica (Rice).	CHL	CHL	18.13	PLA	12.01	NUC	11.66	28.29
Glyur000324s00015438	3.A.16.1.4	gnl|TC-DB|Q96Q80	40	3e-41	Derlin-3 OS=Homo sapiens OX=9606 GN=DERL3 PE=1 SV=2	END	END	59.1	CYT	7.191	PLA	5.454	31.88
Glyur000324s00015440	3.A.20.1.2	gnl|TC-DB|Q9XIB6	42	6e-71	Pollen-specific leucine-rich repeat extensin-like protein 2 OS=Arabidopsis thaliana GN=PEX2 PE=1 SV=1	PLA	PLA	31.93	NUC	10.58	CHL	10.14	33.43
Glyur000324s00015446	9.B.278.1.1	gnl|TC-DB|P61966	43	9e-31	AP-1 complex subunit sigma-1A OS=Homo sapiens OX=9606 GN=AP1S1 PE=1 SV=1	PLA	PLA	17.18	CHL	16.9	NUC	15.82	33.98
Glyur000325s00013487	9.B.197.1.1	gnl|TC-DB|P93766	45	3e-56	Protein MLO OS=Hordeum vulgare GN=MLO PE=1 SV=1	PLA	PLA	23.36	NUC	16.16	MIT	11.13	36.68
Glyur000325s00013518	1.I.1.1.3	gnl|TC-DB|P06493	36	5e-46	Cyclin-dependent kinase 1 OS=Homo sapiens GN=CDK1 PE=1 SV=3	NUC	NUC	32.53	PLA	14.28	CYT	12.18	38.27
Glyur000325s00013519	1.I.1.1.3	gnl|TC-DB|P06493	39	7e-34	Cyclin-dependent kinase 1 OS=Homo sapiens GN=CDK1 PE=1 SV=3	CYT	CYT	50.58	NUC	11.62	PLA	8.159	37.96
Glyur000328s00018319	9.B.278.1.1	gnl|TC-DB|P61966	58	1e-46	AP-1 complex subunit sigma-1A OS=Homo sapiens OX=9606 GN=AP1S1 PE=1 SV=1	CHL	CHL	33.64	NUC	16.52	MIT	15.04	41.57
Glyur000328s00018320	2.A.108.1.1	gnl|TC-DB|P38993	29	9e-45	IRON TRANSPORT MULTICOPPER OXIDASE FET3 PRECURSOR (EC 1.-.-.-) - Saccharomyces cerevisiae (Baker's yeast).	PLA	PLA	13.1	MIT	9.633	VAC	9.22	21.95
Glyur000328s00018336	8.A.82.1.1	gnl|TC-DB|P62158	90	1e-74	Calmodulin OS=Homo sapiens GN=CALM1 PE=1 SV=2	MIT	MIT	21.21	CHL	18.87	CYT	14.54	39.14
Glyur000328s00018337	3.A.1.27.2	gnl|TC-DB|Q9LTR2	55	1e-86	3.A.1.27.2 Protein TRIGALACTOSYLDIACYLGLYCEROL 2, chloroplastic	NUC	NUC	20.37	CYT	14.15	MIT	11.78	32.37
Glyur000328s00018338	3.A.1.27.2	gnl|TC-DB|Q9LTR2	67	1e-138	3.A.1.27.2 Protein TRIGALACTOSYLDIACYLGLYCEROL 2, chloroplastic	CHL	CHL	34.62	NUC	10.44	PLA	9.123	34.16
Glyur000328s00018339	9.B.106.3.1	gnl|TC-DB|M5BEH1	53	1e-126	Salt overly sensitive 2 OS=Arabidopsis thaliana GN=sos2 PE=4 SV=1	PLA	PLA	41.67	NUC	11.06	CYT	9.854	36.59
Glyur000328s00018340	1.A.87.2.6	gnl|TC-DB|O22476	39	1e-50	Protein BRASSINOSTEROID INSENSITIVE 1 OS=Arabidopsis thaliana OX=3702 GN=BRI1 PE=1 SV=1	PLA	PLA	49.06	MIT	11.19	CHL	7.024	37.44
Glyur000328s00018341	1.I.1.1.3	gnl|TC-DB|P06493	44	2e-66	Cyclin-dependent kinase 1 OS=Homo sapiens GN=CDK1 PE=1 SV=3	NUC	NUC	22.08	PLA	15.74	CYT	12.73	35.42
Glyur000329s00019821	1.A.87.2.6	gnl|TC-DB|O22476	34	1e-46	Protein BRASSINOSTEROID INSENSITIVE 1 OS=Arabidopsis thaliana OX=3702 GN=BRI1 PE=1 SV=1	PLA	PLA	47.06	MIT	9.301	CHL	7.813	35.08
Glyur000329s00019835	9.A.3.1.1	gnl|TC-DB|P51149	43	4e-30	Ras-related protein Rab-7a OS=Homo sapiens OX=9606 GN=RAB7A PE=1 SV=1	CYT	CYT	18.78	PLA	18.45	NUC	18.34	37.1
Glyur000329s00019838	2.A.28.3.6	gnl|TC-DB|Q01E11	32	1e-31	Cysteine proteinase Cathepsin F (ISS) OS=Ostreococcus tauri GN=Ot02g05670 PE=4 SV=1	VAC	VAC	19.26	EXC	18.01	END	14.87	36.8
Glyur000330s00019515	9.A.61.3.1	gnl|TC-DB|M4E3U6	43	8e-63	Peroxidase OS=Brassica rapa subsp. pekinensis GN=Bra023449 PE=3 SV=1	CHL	CHL	17.41	CYT	13.05	NUC	12.79	29.13
Glyur000330s00019528	4.D.3.1.10	gnl|TC-DB|A8HWD0	34	3e-29	Predicted protein OS=Chlamydomonas reinhardtii GN=CHLREDRAFT_167152 PE=4 SV=1	GOL	GOL	16.64	MIT	10.27	NUC	10.03	25.2
Glyur000331s00020721	1.A.87.2.3	gnl|TC-DB|Q9LSR8	42	1e-29	L-type lectin-domain containing receptor kinase I.9 OS=Arabidopsis thaliana GN=LECRK19 PE=1 SV=2	PLA	PLA	35.59	NUC	11.76	CYT	9.969	36.07
Glyur000335s00017445	1.A.87.2.6	gnl|TC-DB|O22476	35	3e-37	Protein BRASSINOSTEROID INSENSITIVE 1 OS=Arabidopsis thaliana OX=3702 GN=BRI1 PE=1 SV=1	PLA	PLA	27.95	MIT	25.49	CHL	9.849	52.13
Glyur000335s00017447	2.A.53.5.1	gnl|TC-DB|Q9SL95	85	2e-27	Molybdate transporter 1 OS=Arabidopsis thaliana GN=MOT1 PE=2 SV=1	PLA	PLA	10.64	CYT	10.48	NUC	10.47	21.09
Glyur000335s00017467	8.A.109.2.2	gnl|TC-DB|Q8L766	52	5e-92	At4g31080 OS=Arabidopsis thaliana OX=3702 GN=At4g31080 PE=1 SV=1	NUC	NUC	18.66	CHL	17.12	PLA	10.62	35.23
Glyur000336s00018090	1.I.1.1.3	gnl|TC-DB|O00571	58	1e-143	ATP-dependent RNA helicase DDX3X OS=Homo sapiens GN=DDX3X PE=1 SV=3	NUC	NUC	26.56	CHL	13.67	CYT	8.197	35.04
Glyur000336s00018108	2.A.7.25.5	gnl|TC-DB|Q9LIR9	60	1e-107	Gb|AAF34307.1 - Arabidopsis thaliana (Mouse-ear cress).	PLA	PLA	16.76	NUC	12.21	MIT	11.67	27.66
Glyur000337s00026845	9.A.61.3.1	gnl|TC-DB|M4E3U6	38	3e-48	Peroxidase OS=Brassica rapa subsp. pekinensis GN=Bra023449 PE=3 SV=1	CHL	CHL	17.18	NUC	11.95	PLA	10.61	27.61
Glyur000337s00026847	9.A.61.3.1	gnl|TC-DB|M4E3U6	39	4e-54	Peroxidase OS=Brassica rapa subsp. pekinensis GN=Bra023449 PE=3 SV=1	NUC	NUC	16.12	CHL	12.63	PLA	10.73	27.74
Glyur000337s00026848	2.A.1.14.45	gnl|TC-DB|Q8GX78	31	2e-63	Ascorbate transporter, chloroplastic OS=Arabidopsis thaliana GN=PHT4;4 PE=1 SV=1	GOL	GOL	52.91	CHL	7.986	PLA	6.28	33.54
Glyur000338s00015555	9.A.61.3.1	gnl|TC-DB|M4E3U6	44	4e-58	Peroxidase OS=Brassica rapa subsp. pekinensis GN=Bra023449 PE=3 SV=1	EXC	EXC	18.62	CYT	14.61	NUC	10.28	31.89
Glyur000338s00015569	3.A.9.1.1	gnl|TC-DB|Q41010	55	1e-155	CHLOROPLAST OUTER ENVELOPE PROTEIN OEP86 PRECURSOR (GTP-BINDING PROTEIN IAP86) - Pisum sativum (Garden pea).	CHL	CHL	21.33	CYT	20.1	NUC	10.98	40.92
Glyur000338s00015575	3.A.30.1.1	gnl|TC-DB|P40529	44	1e-22	ADP-ribosylation factor GTPase-activating protein effector protein 2 OS=Saccharomyces cerevisiae (strain ATCC 204508 / S288c) OX=559292 GN=AGE2 PE=1 SV=1	PLA/GOL	PLA	34.58	GOL	30.46	CHL	7.559	62.36
Glyur000338s00015576	4.C.1.1.6	gnl|TC-DB|P31552	26	5e-36	PROBABLE CROTONOBETAINE/CARNITINE-COA LIGASE (EC 6.3.2.-) - Escherichia coli.	CHL	CHL	24.38	POX	21.68	NUC	7.277	44.81
Glyur000338s00015579	1.A.87.2.3	gnl|TC-DB|Q9LSR8	37	9e-52	L-type lectin-domain containing receptor kinase I.9 OS=Arabidopsis thaliana GN=LECRK19 PE=1 SV=2	PLA	PLA	55.4	MIT	8.384	CHL	5.04	33.79
Glyur000340s00024358	3.D.1.6.3	gnl|TC-DB|Q9FLX7	64	5e-23	Probable NADH dehydrogenase [ubiquinone] 1 alpha subcomplex subunit 5, mitochondrial - Arabidopsis thaliana (Mouse-ear cress).	NUC	NUC	23.87	CHL	18.52	CYT	12.15	40.12
Glyur000340s00024369	9.B.278.1.1	gnl|TC-DB|O43747	25	2e-52	AP-1 complex subunit gamma-1 OS=Homo sapiens OX=9606 GN=AP1G1 PE=1 SV=5	NUC	NUC	13	CHL	12.77	PLA	10.72	25.71
Glyur000340s00024371	1.I.1.1.3	gnl|TC-DB|Q96P70	25	3e-93	Importin-9 OS=Homo sapiens GN=IPO9 PE=1 SV=3	CHL	CHL	27.3	NUC	16.39	MIT	15.28	38.92
Glyur000341s00020127	8.A.40.4.1	gnl|TC-DB|Q75IM5	30	1e-33	Putative senescence-associated protein OS=Oryza sativa subsp. japonica GN=P0683F12.5 PE=2 SV=1	PLA	PLA	18.4	MIT	14.73	NUC	12.48	31.91
Glyur000341s00020135	9.B.27.2.6	gnl|TC-DB|D7UNZ8	27	6e-23	Oxalate transporter OS=Fomitopsis palustris GN=FpOAR PE=2 SV=1	END	END	27.22	NUC	17.27	PLA	12.23	40.07
Glyur000341s00020139	3.A.1.201.35	gnl|TC-DB|AIX02990	67	9e-42	ATP binding cassette transporter subfamily B1 [Lavandula angustifolia subsp. angustifolia]	PLA	PLA	26.07	CHL	13.64	VAC	8.857	34.77
Glyur000341s00020145	9.B.106.3.3	gnl|TC-DB|C5L569	27	1e-21	Putative uncharacterized protein OS=Perkinsus marinus (strain ATCC 50983 / TXsc) GN=Pmar_PMAR014892 PE=4 SV=1	PLA	PLA	17.7	CHL	16.26	NUC	13.31	33.47
Glyur000342s00013725	1.A.87.2.6	gnl|TC-DB|O22476	34	2e-23	Protein BRASSINOSTEROID INSENSITIVE 1 OS=Arabidopsis thaliana OX=3702 GN=BRI1 PE=1 SV=1	PLA	PLA	34.88	MIT	10.45	NUC	9.187	34.25
Glyur000342s00013727	5.B.1.4.4	gnl|TC-DB|P92949	30	5e-88	Ferric reduction oxidase 2 OS=Arabidopsis thaliana GN=FRO2 PE=1 SV=2	PLA	PLA	13.7	CHL	13.38	NUC	10.13	26.99
Glyur000342s00013734	9.B.27.5.3	gnl|TC-DB|I1L089	77	1e-138	Uncharacterized protein OS=Glycine max PE=4 SV=1	PLA	PLA	13.92	CHL	12.55	MIT	10.62	26.1
Glyur000342s00013739	2.A.36.1.5	gnl|TC-DB|Q93YH1	94	2e-29	Na+/H+ antiporter, isoform 2 - Lycopersicon esculentum (Tomato).	PLA	PLA	15.06	NUC	13.3	CYT	10.34	27.86
Glyur000342s00013743		gnl|TC-DB|XP_018510600.1	27	2e-26	|8.A.32.1.5 PREDICTED: protein ASPARTIC PROTEASE IN GUARD CELL 2-like isoform X1 [Brassica rapa]	CHL	CHL	18.17	PLA	12.29	NUC	9.461	28.67
Glyur000346s00018171	1.A.23.4.14	gnl|TC-DB|Q9LYG9	39	1e-123	Mechanosensitive ion channel protein 10 OS=Arabidopsis thaliana OX=3702 GN=MSL10 PE=1 SV=1	CHL	CHL	14.27	NUC	13.97	CYT	11.31	28.15
Glyur000346s00018182	1.A.87.2.3	gnl|TC-DB|Q9LSR8	34	2e-41	L-type lectin-domain containing receptor kinase I.9 OS=Arabidopsis thaliana GN=LECRK19 PE=1 SV=2	PLA	PLA	45.03	MIT	10.99	NUC	9.998	36.95
Glyur000347s00029055	1.I.2.1.1	gnl|TC-DB|Q6NM73	64	1e-101	Cysteine-rich repeat secretory protein 3 OS=Arabidopsis thaliana GN=CRRSP3 PE=2 SV=1	CHL	CHL	23.69	NUC	18.14	CYT	11.44	39.51
Glyur000348s00020025	1.C.121.1.1	gnl|TC-DB|P11827	28	2e-43	Beta-conglycinin, alpha' chain OS=Glycine max GN=CG-1 PE=2 SV=1	NUC	NUC	17.46	CHL	15.11	MIT	11.83	31.8
Glyur000348s00020041	3.A.31.1.1	gnl|TC-DB|P53622	29	2e-27	Coatomer subunit alpha OS=Saccharomyces cerevisiae (strain ATCC 204508 / S288c) OX=559292 GN=COP1 PE=1 SV=2	CHL	CHL	17.47	NUC	14.45	CYT	11.42	30.96
Glyur000349s00021092	1.A.87.2.6	gnl|TC-DB|O22476	27	3e-96	Protein BRASSINOSTEROID INSENSITIVE 1 OS=Arabidopsis thaliana OX=3702 GN=BRI1 PE=1 SV=1	PLA	PLA	33.91	NUC	9.302	CYT	7.608	32.58
Glyur000350s00020055	9.B.23.3.2	gnl|TC-DB|M5VQY3	65	4e-55	Uncharacterized protein OS=Prunus persica GN=PRUPE_ppa011027mg PE=4 SV=1	NUC	NUC	20.01	CHL	18.32	PLA	13.42	37.68
Glyur000350s00020070	1.A.25.3.4	gnl|TC-DB|B9GAY9	25	7e-41	Putative uncharacterized protein OS=Oryza sativa subsp. japonica GN=OsJ_34074 PE=4 SV=1	MIT	MIT	23.33	CYT	13.75	NUC	13.07	33.52
Glyur000350s00020074	2.A.1.1.34	gnl|TC-DB|Q8VZ80	54	1e-126	Polyol transporter 5 - Arabidopsis thaliana (Mouse-ear cress).	CHL	CHL	21.35	PLA	19.15	NUC	12.3	39.61
Glyur000350s00020076	3.A.24.1.1	gnl|TC-DB|O69733	35	1e-29	Uncharacterized protein Rv3868/MT3981 OS=Mycobacterium tuberculosis GN=Rv3868 PE=3 SV=1	CHL	CHL	16.39	MIT	13.17	NUC	11.54	28.61
Glyur000350s00020078	1.A.87.2.6	gnl|TC-DB|O22476	45	5e-65	Protein BRASSINOSTEROID INSENSITIVE 1 OS=Arabidopsis thaliana OX=3702 GN=BRI1 PE=1 SV=1	PLA	PLA	46.98	NUC	10.57	MIT	9.458	36.59
Glyur000351s00019052	2.A.7.9.10	gnl|TC-DB|Q6PGC7	27	1e-22	Solute carrier family 35 member E3 OS=Mus musculus GN=Slc35e3 PE=2 SV=1	CHL	CHL	18.6	NUC	12.04	CYT	11.99	28.63
Glyur000351s00019053	1.A.76.2.1	gnl|TC-DB|O64567	58	2e-43	Oligosaccharyltransferase complex/magnesium transporter family protein OS=Arabidopsis thaliana GN=At2g19340 PE=2 SV=1	CHL	CHL	37.62	VAC	11.48	CYT	10.05	36.27
Glyur000351s00019061	3.A.3.2.10	gnl|TC-DB|Q9LF79	85	8e-57	Calcium-transporting ATPase 8, plasma membrane-type (EC 3.6.3.8) (Ca(2+)-ATPase isoform 8) - Arabidopsis thaliana (Mouse-ear cress).	PLA	PLA	62.87	END	9.977	VAC	9.211	34.32
Glyur000352s00022293	2.A.1.19.39	gnl|TC-DB|Q9SA36	38	1e-97	Organic cation/carnitine transporter 6 OS=Arabidopsis thaliana GN=OCT6 PE=2 SV=1	PLA	PLA	15.45	CHL	10.13	MIT	10.07	24.22
Glyur000352s00022306	1.A.87.2.1	gnl|TC-DB|K7UE65	29	5e-27	Uncharacterized protein OS=Zea mays GN=ZEAMMB73_507020 PE=3 SV=1	PLA	PLA	25.14	CHL	10.38	MIT	10.22	30.27
Glyur000353s00015531	9.B.307.1.1	gnl|TC-DB|O67077	39	2e-73	ATP-dependent zinc metalloprotease FtsH OS=Aquifex aeolicus (strain VF5) OX=224324 GN=ftsH PE=1 SV=1	CHL	CHL	21.83	MIT	15.29	PLA	10.92	34.69
Glyur000353s00015541	9.B.119.1.2	gnl|TC-DB|Q3B724	90	4e-27	Callose synthase 5 OS=Arabidopsis thaliana GN=CALS5 PE=1 SV=1	PLA	PLA	35.85	CYT	6.989	END	6.861	30.48
Glyur000353s00015543	1.I.1.1.3	gnl|TC-DB|Q8TDX7	32	7e-36	Serine/threonine-protein kinase Nek7 OS=Homo sapiens GN=NEK7 PE=1 SV=1	NUC	NUC	20.05	PLA	11.61	CHL	10.77	28.99
Glyur000353s00015545	3.D.1.8.1	gnl|TC-DB|Q9S829	86	1e-45	At1g74880/F9E10_27 OS=Arabidopsis thaliana GN=F9E10.27 PE=2 SV=1	CHL	CHL	21.57	NUC	16.48	CYT	10.92	36.12
Glyur000353s00015546	3.A.1.26.9	gnl|TC-DB|Q03PY5	37	5e-27	Energy-coupling factor transporter ATP-binding protein EcfA1 OS=Lactobacillus brevis (strain ATCC 367 / JCM 1170) GN=ecfA1 PE=3 SV=1	CHL	CHL	47.46	PLA	13.43	VAC	7.25	40.17
Glyur000353s00015547	2.A.7.13.3	gnl|TC-DB|Q941R4	80	1e-141	GDP-mannose transporter - Arabidopsis thaliana (Mouse-ear cress).	GOL	GOL	55.42	CHL	10.31	NUC	5.655	36.08
Glyur000353s00015554	9.A.63.1.1	gnl|TC-DB|P32939	36	2e-21	GTP-binding protein YPT7 OS=Saccharomyces cerevisiae (strain ATCC 204508 / S288c) GN=YPT7 PE=1 SV=1	CHL	CHL	33.13	PLA	17.61	CYT	14.19	42.87
Glyur000354s00015196	1.A.8.10.11	gnl|TC-DB|P23958	73	1e-101	Probable aquaporin TIP-type alpha OS=Phaseolus vulgaris PE=1 SV=1	VAC	VAC	61.29	PLA	15.21	CHL	4.291	41.25
Glyur000354s00015207	2.A.85.2.4	gnl|TC-DB|A1XGH3	39	2e-71	ALMT1-like protein - Zea mays (Maize).	PLA	PLA	16.41	MIT	11.39	CHL	10.05	26.41
Glyur000355s00013942	1.I.1.1.3	gnl|TC-DB|P06493	44	2e-75	Cyclin-dependent kinase 1 OS=Homo sapiens GN=CDK1 PE=1 SV=3	NUC	NUC	22.5	PLA	12	CYT	11.48	30.88
Glyur000355s00013953	3.A.5.9.1	gnl|TC-DB|O76094	31	1e-54	Signal recognition particle 72 kDa protein (SRP72) - Homo sapiens (Human).	CHL	CHL	18.49	NUC	14.07	MIT	11.39	31.12
Glyur000357s00018130	2.A.1.1.102	gnl|TC-DB|Q56ZZ7	40	6e-93	Plastidic glucose transporter 4 OS=Arabidopsis thaliana GN=At5g16150 PE=1 SV=2	PLA	PLA	14.7	CHL	12.19	CYT	10.4	26.21
Glyur000357s00018131	1.I.1.1.3	gnl|TC-DB|P06493	42	2e-22	Cyclin-dependent kinase 1 OS=Homo sapiens GN=CDK1 PE=1 SV=3	NUC	NUC	22.47	CYT	12.74	PLA	10.52	31.78
Glyur000358s00021174	2.A.66.1.51	gnl|TC-DB|Q9SLV0	44	1e-119	Protein DETOXIFICATION 48 OS=Arabidopsis thaliana GN=DTX48 PE=2 SV=1	PLA	PLA	15.61	CYT	9.956	CHL	9.934	24.12
Glyur000359s00016693	1.A.56.1.14	gnl|TC-DB|Q8GWP3	51	7e-31	Copper transporter 6 OS=Arabidopsis thaliana GN=COPT6 PE=2 SV=1	PLA	PLA	35.63	CHL	25.03	NUC	9.295	54.23
Glyur000359s00016701	2.A.4.3.8	gnl|TC-DB|I1ZI47	49	1e-100	Metal transport protein 4 OS=Cucumis sativus GN=MTP4 PE=2 SV=1	PLA	PLA	18.07	NUC	16.21	CYT	14.9	33.64
Glyur000359s00016702	2.A.4.3.8	gnl|TC-DB|I1ZI47	49	1e-100	Metal transport protein 4 OS=Cucumis sativus GN=MTP4 PE=2 SV=1	VAC	VAC	19.66	CYT	10.02	EXC	9.66	26.81
Glyur000359s00016710	3.A.18.1.1	gnl|TC-DB|Q8IYB3	42	4e-41	Serine/arginine repetitive matrix protein 1 - Homo sapiens (Human).	NUC	NUC	17.31	CHL	13.59	CYT	10.36	29.76
Glyur000359s00016714	2.A.1.1.103	gnl|TC-DB|Q0WWW9	51	1e-125	D-xylose-proton symporter-like 3, chloroplastic OS=Arabidopsis thaliana GN=At5g59250 PE=1 SV=2	PLA	PLA	23.06	CHL	17.48	NUC	9.109	38.28
Glyur000359s00016726	2.A.108.1.1	gnl|TC-DB|P38993	26	7e-34	IRON TRANSPORT MULTICOPPER OXIDASE FET3 PRECURSOR (EC 1.-.-.-) - Saccharomyces cerevisiae (Baker's yeast).	NUC	NUC	10.88	MIT	10.88	EXC	9.217	21.75
Glyur000359s00016727	3.A.29.1.1	gnl|TC-DB|P40341	49	1e-106	Mitochondrial respiratory chain complexes assembly protein YTA12 OS=Saccharomyces cerevisiae (strain ATCC 204508 / S288c) OX=559292 GN=YTA12 PE=1 SV=2	MIT	MIT	49.41	CHL	14.29	PLA	6.298	41.33
Glyur000360s00014602	9.A.15.3.1	gnl|TC-DB|Q94C95	29	2e-33	Serine/threonine-protein kinase ATG1a OS=Arabidopsis thaliana GN=ATG1A PE=1 SV=1	NUC	NUC	12.72	PLA	11.31	CSK	9.644	23.69
Glyur000360s00014604	1.A.8.11.3	gnl|TC-DB|P61837	85	1e-142	Aquaporin PIP1.1 (Plasma membrane intrinsic protein 1a) (PIP1a) (Aquaporin 1) (Plasma membrane aquaporin 1) - Arabidopsis thaliana (Mouse-ear cress).	PLA	PLA	85.86	VAC	2.808	NUC	2.142	15.03
Glyur000360s00014606	2.A.128.2.3	gnl|TC-DB|WP_087280510.1	29	3e-52	UDP-N-acetylmuramoyl-L-alanyl-D-glutamate--2, 6-diaminopimelate ligase [Eubacterium sp. An3]	CHL	CHL	12.31	NUC	11.98	MIT	11.01	24.21
Glyur000360s00014618	1.P.1.1.1	gnl|TC-DB|P33176	34	8e-47	Kinesin-1 heavy chain OS=Homo sapiens OX=9606 GN=KIF5B PE=1 SV=1	CHL	CHL	15.66	NUC	13.84	MIT	10.35	28.97
Glyur000360s00014626	1.A.87.2.3	gnl|TC-DB|Q9LSR8	28	3e-23	L-type lectin-domain containing receptor kinase I.9 OS=Arabidopsis thaliana GN=LECRK19 PE=1 SV=2	PLA	PLA	15.8	CHL	14.15	NUC	11.71	29.45
Glyur000361s00013175	1.A.87.2.4	gnl|TC-DB|T1T4Z8	31	7e-23	GHR1 protein OS=Arabidopsis thaliana GN=GHR1 PE=2 SV=1	PLA	PLA	20.52	CHL	11.74	MIT	10.04	29.43
Glyur000361s00013178	4.C.1.1.7	gnl|TC-DB|Q42524	35	1e-76	4-coumarate--CoA ligase 1 - Arabidopsis thaliana (Mouse-ear cress).	POX	POX	29.97	CHL	13.08	MIT	10.34	35.78
Glyur000363s00015350	8.B.9.1.5	gnl|TC-DB|P11670	58	4e-48	Basic form of pathogenesis-related protein 1 OS=Nicotiana tabacum PE=3 SV=1	VAC	VAC	40.38	EXC	17.98	NUC	11.23	45.29
Glyur000363s00015355	1.A.112.1.4	gnl|TC-DB|Q6P4Q7	31	5e-47	Metal transporter CNNM4 OS=Homo sapiens GN=CNNM4 PE=1 SV=3	CHL	CHL	14.98	PLA	12.53	CYT	10.56	26.83
Glyur000363s00015362	8.A.114.1.1	gnl|TC-DB|Q8IUH5	27	4e-44	Palmitoyltransferase ZDHHC17 OS=Homo sapiens GN=ZDHHC17 PE=1 SV=2	NUC	NUC	14.08	CHL	13.09	PLA	9.462	26.9
Glyur000363s00015364	2.A.1.49.3	gnl|TC-DB|F4IKF6	63	1e-169	Probable sphingolipid transporter spinster homolog 3 OS=Arabidopsis thaliana GN=At2g22730 PE=3 SV=1	PLA	PLA	12.4	MIT	12.03	CHL	9.87	24.33
Glyur000363s00015376	1.A.33.1.4	gnl|TC-DB|G4NXA5	49	5e-49	Chaperone protein DnaK OS=Bacillus subtilis subsp. spizizenii TU-B-10 GN=dnaK PE=3 SV=1	MIT	MIT	68.04	CHL	7.56	END	6.133	29.88
Glyur000363s00015377	1.A.33.1.2	gnl|TC-DB|P0A6Y8	50	1e-166	Chaperone protein dnaK - Escherichia coli.	MIT	MIT	61.27	END	12.65	CHL	7.918	37.98
Glyur000364s00018047	1.F.1.1.5	gnl|TC-DB|O43752	26	1e-21	Syntaxin-6 OS=Homo sapiens GN=STX6 PE=1 SV=1	VAC	VAC	26.29	GOL	25.19	MIT	8.804	50.91
Glyur000364s00018049	9.B.106.3.2	gnl|TC-DB|Q24210	28	1e-38	Peripheral plasma membrane protein CASK OS=Drosophila melanogaster GN=CASK PE=1 SV=4	CYT	CYT	24.36	NUC	24.13	END	11.99	48.37
Glyur000364s00018054	3.A.16.1.2	gnl|TC-DB|P43558	31	1e-28	Ubiquitin thioesterase OTU1 OS=Saccharomyces cerevisiae (strain ATCC 204508 / S288c) OX=559292 GN=OTU1 PE=1 SV=1	CHL	CHL	21.1	NUC	14.31	CYT	14.23	33
Glyur000364s00018062	3.A.16.1.2	gnl|TC-DB|P43558	30	2e-24	Ubiquitin thioesterase OTU1 OS=Saccharomyces cerevisiae (strain ATCC 204508 / S288c) OX=559292 GN=OTU1 PE=1 SV=1	CHL	CHL	22.26	NUC	13.36	CYT	11.53	32.45
Glyur000365s00022113	5.B.14.1.1	gnl|TC-DB|Q8Y435	27	3e-31	Lmo2638 protein OS=Listeria monocytogenes serovar 1/2a (strain ATCC BAA-679 / EGD-e) OX=169963 GN=lmo2638 PE=4 SV=1	NUC	NUC	11.99	CHL	10.26	CYT	9.894	21.87
Glyur000365s00022122	2.A.57.1.7	gnl|TC-DB|Q9M0Y3	56	1e-124	Putative uncharacterized protein AT4g05120 (Putative equilibrative nucleoside transporter ENT3) OS=Arabidopsis thaliana GN=ENT3 PE=2 SV=1	CYT	CYT	13.94	MIT	11.18	EXC	10.29	24.43
Glyur000365s00022123	3.D.3.5.2	gnl|TC-DB|Q9ZR03	75	1e-80	Cytochrome b6-f complex iron-sulfur subunit, chloroplastic OS=Arabidopsis thaliana GN=petC PE=1 SV=1	MIT	MIT	28.8	CYT	13.55	PLA	12.75	35.89
Glyur000365s00022131	1.A.87.2.6	gnl|TC-DB|O22476	37	1e-44	Protein BRASSINOSTEROID INSENSITIVE 1 OS=Arabidopsis thaliana OX=3702 GN=BRI1 PE=1 SV=1	PLA	PLA	34.41	MIT	11.84	NUC	9.684	35.81
Glyur000365s00022132	1.A.87.2.3	gnl|TC-DB|Q9LSR8	40	3e-21	L-type lectin-domain containing receptor kinase I.9 OS=Arabidopsis thaliana GN=LECRK19 PE=1 SV=2	PLA	PLA	53.42	CHL	15.56	MIT	8.101	42.86
Glyur000366s00019207	1.A.1.5.26	gnl|TC-DB|Q9LEQ3	63	6e-76	Putative cyclic nucleotide-gated ion channel 18 OS=Arabidopsis thaliana GN=CNGC18 PE=3 SV=1	NUC	NUC	14.56	CYT	10.61	PLA	9.598	24.17
Glyur000366s00019210	8.A.110.1.3	gnl|TC-DB|KJU82691	42	8e-44	MORN repeat-containing protein [Candidatus Magnetobacterium bavaricum]	NUC	NUC	11.15	MIT	10.33	PLA	10.14	21.3
Glyur000366s00019239	4.C.1.1.14	gnl|TC-DB|Q9XIA9	28	2e-35	Long chain acyl-CoA synthetase 2 OS=Arabidopsis thaliana GN=LACS2 PE=2 SV=1	PLA	PLA	11.4	CHL	11.2	CYT	10.32	22.56
Glyur000367s00029071	9.B.257.3.1	gnl|TC-DB|XP_015973699.1	35	4e-24	uncharacterized protein LOC107496887 [Arachis duranensis]	CHL	CHL	23.62	MIT	15.61	PLA	15.38	36.08
Glyur000367s00029077	9.B.257.3.1	gnl|TC-DB|XP_015973699.1	35	9e-28	uncharacterized protein LOC107496887 [Arachis duranensis]	CHL	CHL	14.7	PLA	11.63	CYT	10.18	25.52
Glyur000369s00020550	8.A.104.1.2	gnl|TC-DB|XP_024578073.1	30	3e-31	camk camkl ampk protein kinase [Plasmopara halstedii]	NUC	NUC	17.89	CYT	16.77	PLA	11.91	34.27
Glyur000369s00020559	1.A.87.2.2	gnl|TC-DB|Q2QQC1	34	6e-23	Protein kinase domain containing protein OS=Oryza sativa subsp. japonica GN=LOC_Os12g31560 PE=4 SV=1	PLA	PLA	33.76	MIT	23.6	NUC	7.055	51.54
Glyur000369s00020560	1.A.87.2.6	gnl|TC-DB|O22476	36	6e-44	Protein BRASSINOSTEROID INSENSITIVE 1 OS=Arabidopsis thaliana OX=3702 GN=BRI1 PE=1 SV=1	PLA	PLA	27.01	MIT	21.34	NUC	8.382	45.61
Glyur000369s00020562	2.A.53.5.1	gnl|TC-DB|Q9SL95	60	5e-63	Molybdate transporter 1 OS=Arabidopsis thaliana GN=MOT1 PE=2 SV=1	CHL	CHL	15.06	PLA	14.66	NUC	10.78	29.61
Glyur000370s00022672	9.B.278.1.1	gnl|TC-DB|Q10567	33	2e-24	AP-1 complex subunit beta-1 OS=Homo sapiens OX=9606 GN=AP1B1 PE=1 SV=2	PLA	PLA	11.22	MIT	10.5	CYT	10.41	21.57
Glyur000371s00032980	1.I.1.1.3	gnl|TC-DB|Q8TD19	29	2e-24	Serine/threonine-protein kinase Nek9 OS=Homo sapiens GN=NEK9 PE=1 SV=2	NUC	NUC	14.14	PLA	10.74	MIT	10.34	24.03
Glyur000372s00017111	9.B.135.1.1	gnl|TC-DB|P53039	33	1e-25	Protein transport protein YIP1 OS=Saccharomyces cerevisiae (strain ATCC 204508 / S288c) GN=YIP1 PE=1 SV=1	PLA	PLA	24.43	CHL	18.09	CYT	9.492	39.82
Glyur000372s00017114	3.A.31.1.1	gnl|TC-DB|P52917	52	1e-120	Vacuolar protein sorting-associated protein 4 OS=Saccharomyces cerevisiae (strain ATCC 204508 / S288c) OX=559292 GN=VPS4 PE=1 SV=1	CHL	CHL	14.46	PLA	13.1	MIT	12.99	27.18
Glyur000372s00017122	3.A.1.205.23	gnl|TC-DB|Q7PC87	70	7e-65	ABC transporter G family member 34 OS=Arabidopsis thaliana GN=ABCG34 PE=2 SV=1	PLA	PLA	48.08	CYT	6.378	MIT	6.048	31.75
Glyur000373s00018541	3.A.31.1.1	gnl|TC-DB|P39940	45	3e-95	E3 ubiquitin-protein ligase RSP5 OS=Saccharomyces cerevisiae (strain ATCC 204508 / S288c) OX=559292 GN=RSP5 PE=1 SV=1	NUC	NUC	11.95	PLA	10.19	MIT	9.895	21.75
Glyur000374s00017936	9.A.61.3.1	gnl|TC-DB|M4E3U6	34	3e-39	Peroxidase OS=Brassica rapa subsp. pekinensis GN=Bra023449 PE=3 SV=1	EXC	EXC	17.99	CHL	13.97	MIT	10.42	30.68
Glyur000374s00017967	1.A.87.2.1	gnl|TC-DB|K7UE65	41	1e-50	Uncharacterized protein OS=Zea mays GN=ZEAMMB73_507020 PE=3 SV=1	PLA	PLA	49.1	MIT	14.17	NUC	8.887	41.17
Glyur000375s00022194	1.A.87.2.6	gnl|TC-DB|O22476	29	7e-24	Protein BRASSINOSTEROID INSENSITIVE 1 OS=Arabidopsis thaliana OX=3702 GN=BRI1 PE=1 SV=1	PLA	PLA	44.32	NUC	7.143	MIT	7.008	32.33
Glyur000375s00022196	2.A.66.3.3	gnl|TC-DB|Q6V5B3	87	9e-26	Nuclear division RFT1-like protein - Cardaminopsis arenosa (Sand rock-cress) (Arabidopsis arenosa).	PLA	PLA	12.85	NUC	11.76	CHL	11.66	24.34
Glyur000376s00018673	2.A.1.9.4	gnl|TC-DB|Q01MW8	56	1e-168	Probable inorganic phosphate transporter 1-4 OS=Oryza sativa subsp. indica GN=PHT1-4 PE=2 SV=2	PLA	PLA	66.21	CYT	4.705	MIT	4.574	27.3
Glyur000376s00018680	3.A.20.1.1	gnl|TC-DB|P62837	80	2e-69	Ubiquitin-conjugating enzyme E2 D2 OS=Homo sapiens GN=UBE2D2 PE=1 SV=1	NUC	NUC	31.75	CHL	16.54	MIT	10.94	40.95
Glyur000376s00018687	2.A.123.1.9	gnl|TC-DB|Q8L9J7	44	9e-46	Bidirectional sugar transporter SWEET1 OS=Arabidopsis thaliana GN=SWEET1 PE=1 SV=1	PLA	PLA	21.79	CYT	12.57	NUC	11.48	31.2
Glyur000376s00018689	3.A.29.1.1	gnl|TC-DB|P32795	58	1e-27	Mitochondrial inner membrane i-AAA protease supercomplex subunit YME1 OS=Saccharomyces cerevisiae (strain ATCC 204508 / S288c) OX=559292 GN=YME1 PE=1 SV=1	MIT/CHL	MIT	37.15	CHL	36.75	NUC	4.651	73.6
Glyur000376s00018698	1.A.87.2.3	gnl|TC-DB|Q9LSR8	33	1e-39	L-type lectin-domain containing receptor kinase I.9 OS=Arabidopsis thaliana GN=LECRK19 PE=1 SV=2	PLA	PLA	53.77	MIT	6.806	EXC	5.858	32.13
Glyur000376s00018699	1.A.87.2.6	gnl|TC-DB|O22476	38	1e-32	Protein BRASSINOSTEROID INSENSITIVE 1 OS=Arabidopsis thaliana OX=3702 GN=BRI1 PE=1 SV=1	PLA	PLA	25.58	MIT	10.25	CYT	9.669	30.33
Glyur000377s00019605	2.A.102.5.2	gnl|TC-DB|OAE35033.1	29	2e-23	hypothetical protein AXG93_3104s1130 [Marchantia polymorpha subsp. ruderalis]	PLA	PLA	14.03	CYT	10.82	MIT	10.02	24.06
Glyur000377s00019606	1.A.54.3.4	gnl|TC-DB|A7KX19	39	1e-58	Signal peptide peptidase OS=Drosophila melanogaster GN=spp PE=4 SV=1	PLA	PLA	17.43	CHL	10.76	CYT	10.36	26.31
Glyur000378s00022515	9.B.315.1.5	gnl|TC-DB|P47026	32	8e-24	GPI-anchored wall transfer protein 1 OS=Saccharomyces cerevisiae (strain ATCC 204508 / S288c) OX=559292 GN=GWT1 PE=1 SV=2	CHL	CHL	26.36	NUC	19.72	PLA	13.92	43.02
Glyur000378s00022519	8.A.40.4.1	gnl|TC-DB|Q75IM5	32	5e-39	Putative senescence-associated protein OS=Oryza sativa subsp. japonica GN=P0683F12.5 PE=2 SV=1	PLA	PLA	17.11	CHL	12.99	VAC	11.72	28.86
Glyur000379s00015013	1.A.25.3.4	gnl|TC-DB|B9GAY9	28	3e-35	Putative uncharacterized protein OS=Oryza sativa subsp. japonica GN=OsJ_34074 PE=4 SV=1	NUC	NUC	13.09	PLA	11.81	CYT	9.147	24.58
Glyur000379s00015022	1.A.25.3.4	gnl|TC-DB|B9GAY9	28	5e-46	Putative uncharacterized protein OS=Oryza sativa subsp. japonica GN=OsJ_34074 PE=4 SV=1	NUC	NUC	12.59	PLA	11.15	CYT	10.44	23.4
Glyur000379s00015023	8.A.49.1.2	gnl|TC-DB|Q86Z14	39	1e-31	Beta-klotho OS=Homo sapiens GN=KLB PE=1 SV=1	CHL	CHL	18.71	VAC	12.3	POX	10.64	29.02
Glyur000381s00016140	8.A.49.1.1	gnl|TC-DB|Q9UEF7	33	5e-26	Klotho OS=Homo sapiens GN=KL PE=1 SV=2	CHL	CHL	24.29	VAC	13.88	NUC	9.82	34.19
Glyur000381s00016145	8.A.98.1.8	gnl|TC-DB|P48349	66	7e-86	14-3-3-like protein GF14 lambda OS=Arabidopsis thaliana GN=GRF6 PE=1 SV=1	NUC/CYT	NUC	39	CYT	34.85	PLA	13.05	70.79
Glyur000381s00016146	1.I.2.1.1	gnl|TC-DB|Q6NPI4	52	1e-29	At2g03505 OS=Arabidopsis thaliana GN=At2g03505 PE=2 SV=1	PLA	PLA	20.65	CYT	19.16	NUC	17.42	39.22
Glyur000382s00020372	3.D.1.6.3	gnl|TC-DB|Q9M9M6	89	3e-36	T17B22.24 protein - Arabidopsis thaliana (Mouse-ear cress).	CHL	CHL	33.68	NUC	13.62	EXC	12.49	37.82
Glyur000382s00020376	4.D.3.1.9	gnl|TC-DB|Q9LFL0	72	1e-129	Cellulose synthase-like protein D2 OS=Arabidopsis thaliana GN=CSLD2 PE=3 SV=1	PLA	PLA	13.81	NUC	12.17	MIT	10.54	25.56
Glyur000383s00019463	2.A.1.2.30	gnl|TC-DB|Q5SR56	25	2e-21	Hippocampus abundant transcript-like protein 1 - Homo sapiens (Human).	CHL	CHL	14.31	CYT	9.477	MIT	9.394	22.64
Glyur000383s00019467	2.A.18.2.2	gnl|TC-DB|Q9FKS8	58	1e-148	2.A.18.2.2 Lysine histidine transporter 1	PLA	PLA	29.29	NUC	9.59	MIT	8.991	31.22
Glyur000385s00019792	1.A.10.1.10	gnl|TC-DB|Q9C8E7	32	1e-129	Glutamate receptor 3.3 OS=Arabidopsis thaliana GN=GLR3.3 PE=2 SV=1	PLA	PLA	41.37	CHL	9.939	NUC	5.844	35.18
Glyur000385s00019794	9.B.238.3.1	gnl|TC-DB|WP_018128393.1	30	1e-21	hybrid sensor histidine kinase/response regulator [Balneola vulgaris]	PLA	PLA	29.16	CYT	28.45	NUC	6.678	57.2
Glyur000385s00019813	1.A.56.1.17	gnl|TC-DB|D7TCD9	54	2e-36	Copper transporter OS=Vitis vinifera GN=CTr1 PE=2 SV=1	CHL	CHL	21.7	PLA	17.78	NUC	15.65	37.94
Glyur000385s00019814	1.A.87.2.6	gnl|TC-DB|O22476	37	2e-47	Protein BRASSINOSTEROID INSENSITIVE 1 OS=Arabidopsis thaliana OX=3702 GN=BRI1 PE=1 SV=1	PLA	PLA	50.46	CHL	9.752	MIT	8.786	35.7
Glyur000387s00017695	9.A.3.1.1	gnl|TC-DB|P51149	39	5e-29	Ras-related protein Rab-7a OS=Homo sapiens OX=9606 GN=RAB7A PE=1 SV=1	PLA	PLA	17.18	CYT	16.71	CHL	14.53	33.74
Glyur000387s00017697	9.A.70.1.1	gnl|TC-DB|P00505	57	1e-134	Aspartate aminotransferase, mitochondrial OS=Homo sapiens GN=GOT2 PE=1 SV=3	MIT	MIT	48.76	CYT	17.9	CHL	5.832	46.09
Glyur000387s00017699	1.I.1.1.3	gnl|TC-DB|P06493	32	4e-38	Cyclin-dependent kinase 1 OS=Homo sapiens GN=CDK1 PE=1 SV=3	NUC	NUC	16.23	CHL	12.17	CYT	10.75	27.25
Glyur000387s00017704	1.C.82.1.1	gnl|TC-DB|Q9ZK21	33	8e-31	50S ribosomal protein L1 - Helicobacter pylori J99 (Campylobacter pylori J99).	CHL	CHL	29.13	NUC	14.48	CYT	10.66	37.22
Glyur000389s00028178	2.A.17.3.14	gnl|TC-DB|Q9LFX9	35	2e-93	Nitrate transporter 1.6 OS=Arabidopsis thaliana GN=NRT1.6 PE=1 SV=2	PLA	PLA	21.47	CYT	10.41	NUC	9.152	28.36
Glyur000389s00028184	2.A.29.23.8	gnl|TC-DB|Q6NUK1	37	4e-44	Calcium-binding mitochondrial carrier protein SCaMC-1 OS=Homo sapiens GN=SLC25A24 PE=1 SV=2	PLA	PLA	13.24	NUC	12.89	CHL	12.14	26.04
Glyur000389s00028188	2.A.17.3.22	gnl|TC-DB|R7W971	39	3e-61	Peptide transporter PTR3-A OS=Aegilops tauschii GN=F775_27357 PE=4 SV=1	PLA	PLA	25.52	MIT	12.5	CHL	9.32	33.07
Glyur000390s00023096	2.A.29.14.9	gnl|TC-DB|A4S2S1	38	2e-62	MC family transporter OS=Ostreococcus lucimarinus (strain CCE9901) GN=OSTLU_88251 PE=3 SV=1	CHL	CHL	17.82	MIT	14.42	NUC	12.05	31.15
Glyur000390s00023097	2.A.1.82.2	gnl|TC-DB|Q010B9	43	3e-66	Synaptic vesicle transporter SVOP and related transporters (Major facilitator superfamily) (ISS) OS=Ostreococcus tauri GN=Ot10g01560 PE=4 SV=1	CYT	CYT	17.41	CHL	12.21	PLA	11.05	28.08
Glyur000390s00023101	9.B.178.1.2	gnl|TC-DB|A1CC48	29	3e-59	N2,N2-dimethylguanosine tRNA methyltransferase, putative OS=Aspergillus clavatus (strain ATCC 1007 / CBS 513.65 / DSM 816 / NCTC 3887 / NRRL 1) GN=ACLA_060600 PE=4 SV=1	CHL	CHL	15.65	PLA	11.82	NUC	10.85	26.42
Glyur000391s00016054	1.A.87.2.4	gnl|TC-DB|T1T4Z8	33	2e-25	GHR1 protein OS=Arabidopsis thaliana GN=GHR1 PE=2 SV=1	PLA	PLA	39.98	CYT	8.393	NUC	8.32	33.09
Glyur000392s00023196	2.A.37.4.3	gnl|TC-DB|O22920	33	1e-115	CHX3 OS=Arabidopsis thaliana GN=CHX13 PE=2 SV=1	PLA	PLA	15.27	MIT	10.65	NUC	9.752	24.73
Glyur000392s00023199	4.C.1.1.7	gnl|TC-DB|Q42524	33	4e-64	4-coumarate--CoA ligase 1 - Arabidopsis thaliana (Mouse-ear cress).	POX	POX	33.8	CYT	8.772	MIT	8.606	31.92
Glyur000392s00023202	4.C.1.1.7	gnl|TC-DB|Q42524	54	1e-29	4-coumarate--CoA ligase 1 - Arabidopsis thaliana (Mouse-ear cress).	POX	POX	51.52	MIT	10.69	CHL	9.867	36.81
Glyur000396s00032770	3.A.1.204.29	gnl|TC-DB|Q9C6W5	51	1e-167	ABC transporter G family member 14 OS=Arabidopsis thaliana OX=3702 GN=ABCG14 PE=2 SV=1	PLA	PLA	21.67	VAC	11.33	CHL	11.27	29.59
Glyur000397s00020463	3.A.1.201.2	gnl|TC-DB|O95342	43	3e-45	Bile salt export pump (ATP-binding cassette, sub-family B, member 11) - Homo sapiens (Human).	CHL	CHL	43.13	PLA	15	VAC	9.145	41.78
Glyur000397s00020466	2.A.66.1.50	gnl|TC-DB|F4JTB2	45	1e-120	Protein DETOXIFICATION OS=Arabidopsis thaliana GN=DTX35 PE=3 SV=1	PLA	PLA	14.4	NUC	12.29	CHL	11.26	26.13
Glyur000397s00020467	2.A.66.1.50	gnl|TC-DB|F4JTB2	48	1e-134	Protein DETOXIFICATION OS=Arabidopsis thaliana GN=DTX35 PE=3 SV=1	PLA	PLA	17.25	NUC	15.55	MIT	12.16	32.24
Glyur000397s00020473	3.A.16.1.4	gnl|TC-DB|Q9UBV2	29	3e-21	Protein sel-1 homolog 1 OS=Homo sapiens OX=9606 GN=SEL1L PE=1 SV=3	CHL	CHL	17.6	NUC	15.99	PLA	10.95	33.04
Glyur000397s00020480	9.A.61.3.1	gnl|TC-DB|M4E3U6	34	3e-39	Peroxidase OS=Brassica rapa subsp. pekinensis GN=Bra023449 PE=3 SV=1	NUC	NUC	17.4	CYT	15.41	MIT	13.89	32.15
Glyur000397s00020482	1.A.87.2.6	gnl|TC-DB|O22476	36	2e-45	Protein BRASSINOSTEROID INSENSITIVE 1 OS=Arabidopsis thaliana OX=3702 GN=BRI1 PE=1 SV=1	PLA	PLA	25.94	MIT	13	NUC	11.88	33.91
Glyur000399s00017825	1.A.87.2.6	gnl|TC-DB|O22476	31	4e-34	Protein BRASSINOSTEROID INSENSITIVE 1 OS=Arabidopsis thaliana OX=3702 GN=BRI1 PE=1 SV=1	PLA	PLA	31.77	MIT	10.87	NUC	9.291	33.73
Glyur000399s00017833	2.A.67.2.9	gnl|TC-DB|Q9SHY2	76	1e-106	Probable metal-nicotianamine transporter YSL7 OS=Arabidopsis thaliana GN=YSL7 PE=2 SV=1	PLA	PLA	20.83	CYT	10.62	NUC	10.14	28.24
Glyur000400s00020168	3.D.1.8.1	gnl|TC-DB|P0CC32	90	1e-128	NAD(P)H-quinone oxidoreductase subunit 2 A, chloroplastic OS=Arabidopsis thaliana GN=ndhB1 PE=2 SV=1	CHL	CHL	17.5	PLA	13.55	NUC	11.06	29.82
Glyur000400s00020169	3.D.1.8.1	gnl|TC-DB|P0CC32	95	3e-77	NAD(P)H-quinone oxidoreductase subunit 2 A, chloroplastic OS=Arabidopsis thaliana GN=ndhB1 PE=2 SV=1	NUC	NUC	17.78	MIT	14.99	CYT	13.49	31.86
Glyur000400s00020174	2.A.31.3.1	gnl|TC-DB|Q8VYR7	94	2e-30	Putative anion exchange protein (BOR1 protein) - Arabidopsis thaliana (Mouse-ear cress).	PLA/VAC	PLA	39.25	VAC	32.48	CHL	3.892	66.87
Glyur000401s00023661	2.A.18.6.1	gnl|TC-DB|Q9JM15	26	3e-28	NEURONAL GLUTAMINE TRANSPORTER - Rattus norvegicus (Rat).	PLA	PLA	17.36	MIT	11.36	NUC	10.63	27
Glyur000403s00026491	3.A.5.9.1	gnl|TC-DB|Q9UGP8	28	2e-37	Translocation protein SEC63 homolog - Homo sapiens (Human).	NUC	NUC	14.91	PLA	12.31	CYT	10.04	26.51
Glyur000404s00017727	2.A.1.19.39	gnl|TC-DB|Q9SA36	43	1e-30	Organic cation/carnitine transporter 6 OS=Arabidopsis thaliana GN=OCT6 PE=2 SV=1	NUC	NUC	20.78	CHL	18.46	CYT	12.38	38.33
Glyur000404s00017750	2.A.85.2.1	gnl|TC-DB|O49696	34	3e-50	Hypothetical 62.3 kDa protein - Arabidopsis thaliana (Mouse-ear cress).	NUC	NUC	14.39	PLA	13.3	CYT	11.2	27.39
Glyur000406s00019719	3.A.5.9.1	gnl|TC-DB|P61011	52	1e-138	Signal recognition particle 54 kDa protein (SRP54) - Homo sapiens (Human).	CYT	CYT	87.81	NUC	1.613	PLA	1.452	12.34
Glyur000406s00019725	1.A.87.2.6	gnl|TC-DB|O22476	39	5e-56	Protein BRASSINOSTEROID INSENSITIVE 1 OS=Arabidopsis thaliana OX=3702 GN=BRI1 PE=1 SV=1	PLA	PLA	45.98	MIT	11.83	NUC	7.19	38.07
Glyur000406s00019726	1.A.87.2.4	gnl|TC-DB|T1T4Z8	34	2e-29	GHR1 protein OS=Arabidopsis thaliana GN=GHR1 PE=2 SV=1	PLA	PLA	31.94	CHL	10.72	NUC	9.877	33.61
Glyur000407s00023562	9.B.278.1.1	gnl|TC-DB|O43747	52	1e-175	AP-1 complex subunit gamma-1 OS=Homo sapiens OX=9606 GN=AP1G1 PE=1 SV=5	CHL	CHL	13.45	NUC	11.35	PLA	10.73	24.28
Glyur000407s00023563	8.A.112.1.6	gnl|TC-DB|Q7X843	42	5e-38	RING-H2 finger protein ATL48 OS=Arabidopsis thaliana OX=3702 GN=ATL48 PE=1 SV=2	NUC	NUC	21.78	CHL	18.94	PLA	12.18	39.57
Glyur000407s00023567	2.A.7.4.1	gnl|TC-DB|O24091	32	8e-44	MTN21 GENE - Medicago truncatula (Barrel medic).	NUC	NUC	12.57	PLA	11.07	CHL	10.65	23.28
Glyur000407s00023571	1.A.87.2.6	gnl|TC-DB|O22476	38	1e-51	Protein BRASSINOSTEROID INSENSITIVE 1 OS=Arabidopsis thaliana OX=3702 GN=BRI1 PE=1 SV=1	PLA	PLA	49.83	MIT	12.57	CHL	7.494	39.15
Glyur000408s00029649	2.A.43.2.5	gnl|TC-DB|O49437	54	4e-33	PQ-loop repeat-containing protein OS=Arabidopsis thaliana GN=AT4g20100 PE=2 SV=1	PLA	PLA	15.17	CYT	14.23	NUC	13.56	29.12
Glyur000409s00019929	2.A.5.1.3	gnl|TC-DB|O81123	53	1e-65	Zinc transporter 1 precursor (ZRT/IRT-like protein 1) - Arabidopsis thaliana (Mouse-ear cress).	PLA	PLA	46.15	NUC	9.08	MIT	6.776	34.76
Glyur000409s00019947	3.A.16.1.4	gnl|TC-DB|Q9Y4L1	29	4e-76	Hypoxia up-regulated protein 1 OS=Homo sapiens OX=9606 GN=HYOU1 PE=1 SV=1	CHL	CHL	12.69	NUC	12.61	CYT	11.67	25.28
Glyur000410s00016193	3.A.3.8.7	gnl|TC-DB|P98204	57	1e-173	Phospholipid-transporting ATPase 1 OS=Arabidopsis thaliana GN=ALA1 PE=1 SV=1	PLA	PLA	32.25	END	10.68	GOL	9.104	33.67
Glyur000412s00023287	2.A.31.3.5	gnl|TC-DB|M0ULF4	52	1e-174	Boron transporter OS=Hordeum vulgare var. distichum GN=Bot1 PE=2 SV=1	PLA	PLA	45.54	VAC	17.1	MIT	5.603	44.83
Glyur000412s00023301	2.A.53.5.1	gnl|TC-DB|Q9SL95	50	1e-110	Molybdate transporter 1 OS=Arabidopsis thaliana GN=MOT1 PE=2 SV=1	CHL	CHL	14.98	NUC	14.42	PLA	10.66	29.24
Glyur000412s00023303	2.A.53.5.1	gnl|TC-DB|Q9SL95	47	5e-20	Molybdate transporter 1 OS=Arabidopsis thaliana GN=MOT1 PE=2 SV=1	CHL	CHL	23.11	NUC	20.95	CYT	11.78	43.11
Glyur000412s00023306	3.A.1.205.25	gnl|TC-DB|BAR94041	71	5e-68	PDR-type ACB transporter [Nicotiana benthamiana]	PLA	PLA	57.38	CHL	16.55	MIT	7.404	43.75
Glyur000412s00023308	3.A.1.205.25	gnl|TC-DB|BAR94041	75	1e-174	PDR-type ACB transporter [Nicotiana benthamiana]	PLA	PLA	70.82	NUC	5.241	CYT	4.244	26.18
Glyur000413s00015458	2.A.1.1.66	gnl|TC-DB|Q8VZR6	59	2e-91	Probable inositol transporter 1 - Arabidopsis thaliana (Mouse-ear cress).	PLA	PLA	29.59	CYT	9.278	NUC	8.827	30.97
Glyur000413s00015462	1.A.17.5.9	gnl|TC-DB|Q9SY14	27	2e-85	ERD (Early-responsive to dehydration stress) family protein OS=Arabidopsis thaliana GN=T5J8.22 PE=4 SV=1	CHL	CHL	11.9	NUC	11.48	PLA	11.18	23.28
Glyur000413s00015476	3.A.1.201.25	gnl|TC-DB|A5X7X7	41	1e-122	MDR-like ABC transporter OS=Catharanthus roseus GN=mdr PE=2 SV=1	PLA	PLA	33.6	CHL	12.58	VAC	11.57	36.47
Glyur000415s00025770	9.B.106.3.3	gnl|TC-DB|C5L569	31	7e-25	Putative uncharacterized protein OS=Perkinsus marinus (strain ATCC 50983 / TXsc) GN=Pmar_PMAR014892 PE=4 SV=1	CHL	CHL	18.85	PLA	16.02	NUC	11.62	33.88
Glyur000415s00025780	1.A.87.2.6	gnl|TC-DB|O22476	34	1e-132	Protein BRASSINOSTEROID INSENSITIVE 1 OS=Arabidopsis thaliana OX=3702 GN=BRI1 PE=1 SV=1	PLA	PLA	41.35	MIT	10.67	NUC	6.81	36.06
Glyur000415s00025783	2.A.66.1.6	gnl|TC-DB|Q9LUH2	63	5e-23	Aberrant lateral root formation 5 (Hypothetical 51.9 kDa protein) - Arabidopsis thaliana (Mouse-ear cress).	PLA	PLA	18.43	NUC	14.48	CYT	11.44	31.61
Glyur000416s00028497	3.A.31.1.1	gnl|TC-DB|P36108	45	8e-38	DOA4-independent degradation protein 4 OS=Saccharomyces cerevisiae (strain ATCC 204508 / S288c) OX=559292 GN=DID4 PE=1 SV=2	NUC	NUC	19.66	CHL	15.91	CYT	10.73	34.23
Glyur000416s00028504	1.A.23.4.14	gnl|TC-DB|Q9LYG9	43	1e-120	Mechanosensitive ion channel protein 10 OS=Arabidopsis thaliana OX=3702 GN=MSL10 PE=1 SV=1	NUC	NUC	17.99	CHL	16.94	CYT	12.34	34.57
Glyur000418s00021338	2.A.1.4.8	gnl|TC-DB|Q8TED4	43	1e-103	Sugar phosphate exchanger 2 OS=Homo sapiens GN=SLC37A2 PE=2 SV=2	PLA	PLA	13.36	CYT	12.7	NUC	10.96	25.89
Glyur000418s00021341	1.A.87.2.6	gnl|TC-DB|O22476	41	8e-51	Protein BRASSINOSTEROID INSENSITIVE 1 OS=Arabidopsis thaliana OX=3702 GN=BRI1 PE=1 SV=1	PLA	PLA	49.8	MIT	8.091	NUC	6.491	33.75
Glyur000418s00021348	1.F.2.1.3	gnl|TC-DB|Q9LZD3	33	2e-80	Exocyst complex component EXO70A1 OS=Arabidopsis thaliana GN=EXO70A1 PE=1 SV=1	CHL	CHL	15.12	NUC	14.89	PLA	11.33	29.94
Glyur000419s00025984	1.A.87.2.6	gnl|TC-DB|O22476	30	1e-42	Protein BRASSINOSTEROID INSENSITIVE 1 OS=Arabidopsis thaliana OX=3702 GN=BRI1 PE=1 SV=1	PLA	PLA	24.7	MIT	9.388	CYT	9.319	28.87
Glyur000420s00021416	9.B.191.1.5	gnl|TC-DB|P24390	48	6e-53	ER lumen protein-retaining receptor 1 OS=Homo sapiens GN=KDELR1 PE=1 SV=1	END	END	66.07	CHL	8.218	CSK	5.482	31.31
Glyur000420s00021436	2.A.40.6.3	gnl|TC-DB|Q41760	43	1e-117	Nucleobase-ascorbate transporter LPE1 - Zea mays (Maize).	PLA	PLA	25.21	NUC	11.25	CYT	9.552	31.37
Glyur000422s00020636	9.B.199.1.3	gnl|TC-DB|B7FGM3	79	3e-53	Transmembrane protein 50A, putative OS=Medicago truncatula GN=MTR_3g073300 PE=2 SV=1	CHL	CHL	20.26	MIT	14.87	PLA	13.59	33.23
Glyur000422s00020641	1.I.1.1.3	gnl|TC-DB|Q8TDX7	30	2e-28	Serine/threonine-protein kinase Nek7 OS=Homo sapiens GN=NEK7 PE=1 SV=1	PLA	PLA	18.05	NUC	16.39	CHL	14.06	33.87
Glyur000422s00020644	4.D.3.1.4	gnl|TC-DB|O48946	56	3e-55	Cellulose synthase A catalytic subunit 1 [UDP-forming] OS=Arabidopsis thaliana GN=CESA1 PE=1 SV=1	NUC	NUC	48.49	CYT	7.324	PLA	6.493	32.84
Glyur000422s00020648	8.A.82.1.7	gnl|TC-DB|K4DIE3	42	6e-29	RCaMP OS=Entacmaea quadricolor OX=6118 PE=1 SV=1	CHL	CHL	22.58	PLA	15.94	MIT	14.27	35.96
Glyur000422s00020650	1.A.87.2.6	gnl|TC-DB|O22476	31	1e-100	Protein BRASSINOSTEROID INSENSITIVE 1 OS=Arabidopsis thaliana OX=3702 GN=BRI1 PE=1 SV=1	PLA	PLA	54.5	MIT	8.533	CHL	5.662	34.06
Glyur000423s00024426	8.A.21.2.3	gnl|TC-DB|Q84VJ0	54	2e-71	Prohibitin protein Wph OS=Triticum aestivum PE=2 SV=1	CHL	CHL	16.54	NUC	12.53	END	9.911	27.9
Glyur000423s00024445	9.A.61.3.1	gnl|TC-DB|M4E3U6	66	7e-25	Peroxidase OS=Brassica rapa subsp. pekinensis GN=Bra023449 PE=3 SV=1	PLA	PLA	13.01	NUC	13	CHL	11.08	26.01
Glyur000424s00026894	1.A.87.2.6	gnl|TC-DB|O22476	36	8e-46	Protein BRASSINOSTEROID INSENSITIVE 1 OS=Arabidopsis thaliana OX=3702 GN=BRI1 PE=1 SV=1	PLA	PLA	28.75	NUC	13.83	CYT	9.771	36.22
Glyur000424s00026900	1.A.87.2.6	gnl|TC-DB|O22476	30	4e-43	Protein BRASSINOSTEROID INSENSITIVE 1 OS=Arabidopsis thaliana OX=3702 GN=BRI1 PE=1 SV=1	PLA	PLA	43.98	MIT	9.116	NUC	6.553	34.58
Glyur000424s00026903	3.D.3.3.1	gnl|TC-DB|P08067	51	3e-55	Cytochrome b-c1 complex subunit Rieske, mitochondrial OS=Saccharomyces cerevisiae (strain ATCC 204508 / S288c) GN=RIP1 PE=1 SV=1	CHL	CHL	18.91	NUC	15.91	PLA	11.69	33.78
Glyur000424s00026904	3.D.3.3.1	gnl|TC-DB|P08067	51	3e-55	Cytochrome b-c1 complex subunit Rieske, mitochondrial OS=Saccharomyces cerevisiae (strain ATCC 204508 / S288c) GN=RIP1 PE=1 SV=1	MIT	MIT	81.22	CHL	4.414	PLA	2.134	19.86
Glyur000425s00021409	1.P.1.1.1	gnl|TC-DB|P33176	31	3e-62	Kinesin-1 heavy chain OS=Homo sapiens OX=9606 GN=KIF5B PE=1 SV=1	NUC	NUC	12.87	CHL	12.34	CSK	11.04	25.08
Glyur000426s00022728	2.A.7.9.17	gnl|TC-DB|Q9SKJ7	43	2e-63	Probable sugar phosphate/phosphate translocator At2g25520 OS=Arabidopsis thaliana GN=At2g25520 PE=1 SV=1	CYT	CYT	17.98	CHL	14.04	PLA	12.78	30.76
Glyur000428s00019741	9.B.132.1.1	gnl|TC-DB|Q7K0P4	34	2e-38	Post-GPI attachment to proteins factor 3 OS=Drosophila melanogaster GN=CG3271 PE=1 SV=2	MIT	MIT	11.98	NUC	11.19	PLA	10.79	22.98
Glyur000428s00019748	1.A.87.4.2	gnl|TC-DB|K4BVX1	28	9e-23	Uncharacterized protein OS=Solanum lycopersicum GN=Solyc04g082440.2 PE=4 SV=1	CHL	CHL	17.39	NUC	13.62	PLA	10.54	29.84
Glyur000428s00019756	2.A.40.6.3	gnl|TC-DB|Q41760	56	1e-176	Nucleobase-ascorbate transporter LPE1 - Zea mays (Maize).	PLA	PLA	59.02	NUC	5.362	CHL	4.891	29.84
Glyur000428s00019758	1.A.87.2.4	gnl|TC-DB|T1T4Z8	36	2e-31	GHR1 protein OS=Arabidopsis thaliana GN=GHR1 PE=2 SV=1	PLA	PLA	25.21	NUC	12.03	MIT	12	32.34
Glyur000429s00022702	1.B.82.1.3	gnl|TC-DB|A5C9I8	51	3e-93	Putative uncharacterized protein OS=Vitis vinifera GN=VITISV_031303 PE=4 SV=1	PLA	PLA	14.92	CHL	12.2	NUC	11.69	26.38
Glyur000429s00022710	1.R.1.1.1	gnl|TC-DB|P50570	37	5e-88	Dynamin-2 OS=Homo sapiens OX=9606 GN=DNM2 PE=1 SV=2	CSK/CYT	CSK	40.88	CYT	37.87	MIT	3.585	76.37
Glyur000431s00018634	9.A.15.3.1	gnl|TC-DB|A8MS84	82	2e-23	Autophagy-related protein OS=Arabidopsis thaliana GN=APG8A PE=3 SV=1	MIT	MIT	23.16	CHL	16.28	NUC	14.44	36.73
Glyur000431s00018641	1.A.8.10.5	gnl|TC-DB|Q9M8W5	49	6e-23	Aquaporin SIP1-1 - Arabidopsis thaliana (Mouse-ear cress).	CSK	CSK	22.14	CHL	21.63	NUC	13.77	43.55
Glyur000431s00018645	1.I.1.1.3	gnl|TC-DB|Q8TD19	28	1e-23	Serine/threonine-protein kinase Nek9 OS=Homo sapiens GN=NEK9 PE=1 SV=2	NUC	NUC	18.94	CHL	14.86	PLA	13.24	32.43
Glyur000431s00018647	8.A.32.1.4	gnl|TC-DB|P20142	36	1e-51	Gastricsin OS=Homo sapiens OX=9606 GN=PGC PE=1 SV=1	VAC	VAC	45.65	PLA	9.807	NUC	7.03	35.58
Glyur000431s00018652	4.D.3.1.7	gnl|TC-DB|Q9SWW6	30	1e-74	Cellulose synthase A catalytic subunit 7 [UDP-forming] OS=Arabidopsis thaliana GN=CESA7 PE=1 SV=1	CHL	CHL	11.44	PLA	10.46	NUC	10.23	21.69
Glyur000431s00018653	4.D.3.1.7	gnl|TC-DB|Q8LPK5	47	2e-30	Cellulose synthase A catalytic subunit 8 [UDP-forming] OS=Arabidopsis thaliana GN=CESA8 PE=1 SV=1	PLA	PLA	16.36	NUC	10.3	EXC	10.01	25.04
Glyur000432s00027003	8.A.61.1.9	gnl|TC-DB|Q9C7D7	55	8e-42	Protein cornichon homolog 1 OS=Arabidopsis thaliana OX=3702 GN=At3g12180 PE=2 SV=1	CHL	CHL	35.28	PLA	18.19	NUC	13.61	44.33
Glyur000432s00027006	1.A.87.2.6	gnl|TC-DB|O22476	33	4e-29	Protein BRASSINOSTEROID INSENSITIVE 1 OS=Arabidopsis thaliana OX=3702 GN=BRI1 PE=1 SV=1	PLA	PLA	35.17	MIT	10.81	CHL	8.723	34.77
Glyur000432s00027009	9.A.3.1.1	gnl|TC-DB|P51149	41	4e-28	Ras-related protein Rab-7a OS=Homo sapiens OX=9606 GN=RAB7A PE=1 SV=1	MIT	MIT	18.85	CYT	16.7	NUC	14.35	34.79
Glyur000434s00017236	2.A.66.1.35	gnl|TC-DB|S6APG9	55	1e-131	MATE efflux family protein OS=Lotus japonicus GN=MATE PE=2 SV=1	PLA	PLA	32.27	NUC	9.972	CYT	8.591	32.82
Glyur000435s00027245	8.A.28.1.1	gnl|TC-DB|Q01484	38	3e-22	Ankyrin-2 - Homo sapiens (Human).	PLA	PLA	16.38	CHL	16.36	NUC	15.51	32.74
Glyur000436s00018447	9.A.61.1.1	gnl|TC-DB|Q9FMV2	72	7e-23	At5g63500 OS=Arabidopsis thaliana GN=At5g63500 PE=2 SV=1	CHL	CHL	23.49	NUC	15.55	PLA	13.04	35.95
Glyur000436s00018463	3.A.18.1.1	gnl|TC-DB|Q13838	29	2e-33	Spliceosome RNA helicase BAT1 - Homo sapiens (Human).	NUC	NUC	17.97	CHL	14.3	CYT	11.07	31.09
Glyur000436s00018464	8.A.40.4.2	gnl|TC-DB|F4I214	68	1e-91	Tetraspanin-10 OS=Arabidopsis thaliana GN=TET10 PE=2 SV=1	CHL	CHL	15.83	NUC	11.49	EXC	11.45	26.14
Glyur000439s00019012	4.D.3.1.10	gnl|TC-DB|A8HWD0	34	1e-33	Predicted protein OS=Chlamydomonas reinhardtii GN=CHLREDRAFT_167152 PE=4 SV=1	GOL	GOL	16.19	PLA	11.34	CYT	9.495	26.2
Glyur000439s00019014	8.A.11.1.1	gnl|TC-DB|Q9LDC0	32	2e-29	42 kDa peptidyl-prolyl isomerase - Arabidopsis thaliana (Mouse-ear cress).	CHL	CHL	14.77	CYT	12.77	NUC	12.53	27
Glyur000440s00021867	2.A.108.1.5	gnl|TC-DB|Q09920	27	2e-32	Iron transport multicopper oxidase fio1 precursor (EC 1.-.-.-) - Schizosaccharomyces pombe (Fission yeast).	NUC	NUC	13.19	END	9.634	CYT	9.529	22.01
Glyur000440s00021870	1.A.87.2.4	gnl|TC-DB|T1T4Z8	44	4e-52	GHR1 protein OS=Arabidopsis thaliana GN=GHR1 PE=2 SV=1	PLA	PLA	54	CHL	7.363	MIT	6.282	32.75
Glyur000440s00021871	9.A.49.1.4	gnl|TC-DB|Q9LYN0	49	2e-47	PRA1 family protein B1 OS=Arabidopsis thaliana GN=PRA1B1 PE=1 SV=1	PLA	PLA	60.46	CHL	8.525	END	7.245	33.16
Glyur000441s00028792	1.A.87.2.6	gnl|TC-DB|O22476	30	6e-63	Protein BRASSINOSTEROID INSENSITIVE 1 OS=Arabidopsis thaliana OX=3702 GN=BRI1 PE=1 SV=1	PLA	PLA	31.39	MIT	9.042	CHL	8.628	31.4
Glyur000443s00016840	2.A.7.24.12	gnl|TC-DB|Q948Q9	72	1e-125	Anthocyanin-related membrane protein 1 OS=Arabidopsis thaliana GN=Anm1 PE=2 SV=1	PLA	PLA	17.64	CHL	14.08	NUC	13.96	30.59
Glyur000443s00016843	2.A.17.3.19	gnl|TC-DB|Q9LQL2	51	1e-161	Nitrate transporter 1.5 OS=Arabidopsis thaliana GN=NRT1.5 PE=1 SV=2	PLA	PLA	43.29	CHL	9.288	VAC	7.998	34.7
Glyur000443s00016852	1.I.2.1.1	gnl|TC-DB|Q9T0I0	51	5e-20	Putative uncharacterized protein AT4g13600 OS=Arabidopsis thaliana GN=T6G15.150 PE=2 SV=1	NUC	NUC	11.5	CYT	10.39	PLA	10.37	21.65
Glyur000443s00016857	2.A.1.1.66	gnl|TC-DB|Q8VZR6	67	1e-160	Probable inositol transporter 1 - Arabidopsis thaliana (Mouse-ear cress).	PLA	PLA	36.46	CHL	12.45	MIT	7.163	37.17
Glyur000443s00016858	2.A.1.1.66	gnl|TC-DB|Q8VZR6	61	1e-149	Probable inositol transporter 1 - Arabidopsis thaliana (Mouse-ear cress).	PLA	PLA	25.96	NUC	11.06	CYT	10.21	31.5
Glyur000443s00016864	1.A.87.2.6	gnl|TC-DB|O22476	39	7e-45	Protein BRASSINOSTEROID INSENSITIVE 1 OS=Arabidopsis thaliana OX=3702 GN=BRI1 PE=1 SV=1	PLA	PLA	72.01	MIT	5.812	CHL	4.158	26.31
Glyur000443s00016865	9.B.112.1.1	gnl|TC-DB|G0ZL54	67	1e-81	TMPIT1 OS=Triticum dicoccoides GN=TMPIT1 PE=2 SV=1	NUC	NUC	20.33	CHL	15.72	PLA	15.45	34.39
Glyur000445s00020000	1.A.87.2.6	gnl|TC-DB|O22476	39	3e-51	Protein BRASSINOSTEROID INSENSITIVE 1 OS=Arabidopsis thaliana OX=3702 GN=BRI1 PE=1 SV=1	PLA	PLA	45.23	MIT	9.714	CYT	6.67	35.43
Glyur000445s00020014	1.P.1.1.1	gnl|TC-DB|P33176	30	3e-54	Kinesin-1 heavy chain OS=Homo sapiens OX=9606 GN=KIF5B PE=1 SV=1	CSK	CSK	11.77	CHL	11.44	NUC	11.32	23.13
Glyur000445s00020017	2.A.28.2.1	gnl|TC-DB|Q3EA49	61	1e-104	Putative uncharacterized protein At4g12030.2 OS=Arabidopsis thaliana GN=At4g12030 PE=4 SV=1	PLA	PLA	12.45	NUC	11.47	CHL	10.92	23.69
Glyur000445s00020019	9.B.27.5.3	gnl|TC-DB|I1L089	41	5e-60	Uncharacterized protein OS=Glycine max PE=4 SV=1	CHL	CHL	21.25	PLA	12.14	CYT	11.85	30.35
Glyur000445s00020020	1.A.87.2.6	gnl|TC-DB|O22476	30	2e-94	Protein BRASSINOSTEROID INSENSITIVE 1 OS=Arabidopsis thaliana OX=3702 GN=BRI1 PE=1 SV=1	PLA	PLA	45.19	MIT	9.326	CHL	7.547	34.96
Glyur000446s00029771	1.A.87.2.6	gnl|TC-DB|O22476	27	7e-72	Protein BRASSINOSTEROID INSENSITIVE 1 OS=Arabidopsis thaliana OX=3702 GN=BRI1 PE=1 SV=1	PLA	PLA	43.12	MIT	9.032	CHL	8.101	34.37
Glyur000447s00016642	2.A.17.3.16	gnl|TC-DB|Q8H157	39	1e-116	Nitrate transporter 1.2 OS=Arabidopsis thaliana GN=NRT1.2 PE=1 SV=1	PLA	PLA	16.87	CHL	14.2	MIT	8.996	30.23
Glyur000447s00016650	3.A.18.1.1	gnl|TC-DB|P38919	33	4e-54	Eukaryotic initiation factor 4A-III - Homo sapiens (Human).	CHL	CHL	46.51	NUC	11.74	PLA	6.233	37.99
Glyur000448s00026711	1.A.87.2.6	gnl|TC-DB|O22476	38	7e-50	Protein BRASSINOSTEROID INSENSITIVE 1 OS=Arabidopsis thaliana OX=3702 GN=BRI1 PE=1 SV=1	PLA	PLA	32.84	VAC	18.81	NUC	9.301	44.41
Glyur000449s00027094	2.A.53.1.4	gnl|TC-DB|P53393	37	3e-57	LOW AFFINITY SULPHATE TRANSPORTER 3 - Stylosanthes hamata.	NUC	NUC	13.14	CHL	12.81	CYT	10.45	25.87
Glyur000451s00016514	3.A.8.1.1	gnl|TC-DB|P39515	44	2e-23	Mitochondrial import inner membrane translocase subunit TIM17 (Mitochondrial protein import protein 2) (Mitochondrial inner membrane protein MIM17) - Saccharomyces cerevisiae (Baker's yeast).	NUC	NUC	21.84	CYT	19.56	CHL	16.26	40.46
Glyur000451s00016521	3.A.1.201.29	gnl|TC-DB|XP_020538546.1	33	5e-76	ABC transporter B family member 11 isoform X1 [Jatropha curcas]	PLA	PLA	22.1	CHL	16.96	VAC	10.62	37.05
Glyur000451s00016533	9.B.142.3.3	gnl|TC-DB|B3S136	45	1e-177	Putative uncharacterized protein OS=Trichoplax adhaerens GN=TRIADDRAFT_36216 PE=4 SV=1	PLA	PLA	13.15	CYT	11.11	VAC	10.64	23.76
Glyur000452s00029830	1.A.87.2.6	gnl|TC-DB|O22476	26	5e-36	Protein BRASSINOSTEROID INSENSITIVE 1 OS=Arabidopsis thaliana OX=3702 GN=BRI1 PE=1 SV=1	PLA	PLA	32.75	MIT	16.84	CHL	9.585	41.7
Glyur000452s00029832	3.A.20.1.1	gnl|TC-DB|P62837	76	6e-67	Ubiquitin-conjugating enzyme E2 D2 OS=Homo sapiens GN=UBE2D2 PE=1 SV=1	NUC	NUC	31.18	CHL	18.14	MIT	10.72	42.88
Glyur000452s00029835	2.A.29.14.8	gnl|TC-DB|Q9BZJ4	32	7e-35	Solute carrier family 25 member 39 OS=Homo sapiens GN=SLC25A39 PE=2 SV=2	CHL	CHL	13.91	MIT	12.2	NUC	12.04	25.66
Glyur000453s00023829	1.A.8.12.9	gnl|TC-DB|Q9SAI4	63	1e-77	Aquaporin NIP6-1 OS=Arabidopsis thaliana GN=NIP6-1 PE=1 SV=1	PLA	PLA	55.7	CHL	9.582	NUC	8.647	35.18
Glyur000454s00019912	5.B.1.4.3	gnl|TC-DB|Q6EMC0	55	1e-149	Ferric-chelate reductase - Solanum lycopersicum (Tomato) (Lycopersicon esculentum).	CHL	CHL	20.68	CYT	10.7	MIT	9.901	28.25
Glyur000454s00019913	5.B.1.4.3	gnl|TC-DB|Q6EMC0	59	1e-34	Ferric-chelate reductase - Solanum lycopersicum (Tomato) (Lycopersicon esculentum).	CHL	CHL	20.58	CYT	18.28	NUC	16.95	37.97
Glyur000454s00019922	2.A.66.1.50	gnl|TC-DB|F4JTB2	53	1e-132	Protein DETOXIFICATION OS=Arabidopsis thaliana GN=DTX35 PE=3 SV=1	NUC	NUC	13.81	PLA	12.63	CYT	10.21	26.13
Glyur000454s00019924	3.A.20.1.1	gnl|TC-DB|P62837	38	2e-22	Ubiquitin-conjugating enzyme E2 D2 OS=Homo sapiens GN=UBE2D2 PE=1 SV=1	NUC	NUC	18.76	CHL	15.7	PLA	15.35	33.4
Glyur000455s00015985	8.A.49.1.2	gnl|TC-DB|Q86Z14	31	2e-34	Beta-klotho OS=Homo sapiens GN=KLB PE=1 SV=1	POX	POX	23.72	CHL	15.65	NUC	8.777	36.19
Glyur000456s00017914	1.A.8.10.2	gnl|TC-DB|Q9XG70	90	1e-71	AQUAGLYCEROPORIN - Nicotiana tabacum (Common tobacco).	VAC	VAC	52.55	PLA	14.69	CHL	9.403	41.79
Glyur000456s00017916	2.A.17.3.13	gnl|TC-DB|Q9M817	49	4e-72	Probable peptide transporter At1g52190 OS=Arabidopsis thaliana GN=At1g52190 PE=1 SV=1	PLA	PLA	15.41	CHL	13.57	MIT	12.1	28.44
Glyur000456s00017924	5.B.4.1.1	gnl|TC-DB|Q9SUI5	73	4e-47	Photosystem I reaction center subunit psaK, chloroplast - Arabidopsis thaliana (Mouse-ear cress).	CHL	CHL	18.54	NUC	18.31	MIT	17.9	36.77
Glyur000461s00027797	8.A.51.1.2	gnl|TC-DB|Q8N608	25	9e-45	Inactive dipeptidyl peptidase 10 OS=Homo sapiens GN=DPP10 PE=1 SV=2	NUC	NUC	12.24	PLA	11.13	CYT	9.785	23.1
Glyur000461s00027799	8.A.82.2.3	gnl|TC-DB|M5BF43	69	7e-81	Salt overly sensitive 3 OS=Arabidopsis thaliana GN=sos3 PE=4 SV=1	NUC	NUC	17.93	PLA	17.76	CHL	15.73	35.62
Glyur000461s00027807	1.A.17.5.19	gnl|TC-DB|Q9XEA1	68	2e-55	Protein OSCA1 OS=Arabidopsis thaliana OX=3702 GN=OSCA1 PE=1 SV=1	NUC	NUC	15.03	CYT	13.86	EXC	11.88	28.55
Glyur000462s00025047	8.A.102.1.1	gnl|TC-DB|Q6DBN4	35	3e-28	Reticulon-like protein B6 OS=Arabidopsis thaliana OX=3702 GN=RTNLB6 PE=1 SV=1	PLA	PLA	17.88	CHL	16.37	MIT	9.386	33.73
Glyur000463s00026767	1.A.87.2.6	gnl|TC-DB|O22476	30	1e-58	Protein BRASSINOSTEROID INSENSITIVE 1 OS=Arabidopsis thaliana OX=3702 GN=BRI1 PE=1 SV=1	PLA	PLA	32.07	NUC	9.997	CHL	9.467	32.78
Glyur000464s00022397	3.A.20.1.1	gnl|TC-DB|P63279	54	2e-43	SUMO-conjugating enzyme UBC9 OS=Homo sapiens GN=UBE2I PE=1 SV=1	CHL	CHL	17.28	CYT	16.11	MIT	15.37	33
Glyur000464s00022398	1.P.1.1.1	gnl|TC-DB|P33176	26	1e-64	Kinesin-1 heavy chain OS=Homo sapiens OX=9606 GN=KIF5B PE=1 SV=1	NUC	NUC	14.36	CSK	11.23	CYT	9.869	24.79
Glyur000464s00022401	1.A.87.2.4	gnl|TC-DB|T1T4Z8	37	2e-35	GHR1 protein OS=Arabidopsis thaliana GN=GHR1 PE=2 SV=1	PLA	PLA	26.76	NUC	12.76	CHL	11.53	33.99
Glyur000464s00022414	2.A.28.3.6	gnl|TC-DB|Q01E11	36	2e-36	Cysteine proteinase Cathepsin F (ISS) OS=Ostreococcus tauri GN=Ot02g05670 PE=4 SV=1	VAC	VAC	20.68	CYT	15.66	EXC	15.25	34.51
Glyur000465s00024382	1.A.87.2.6	gnl|TC-DB|O22476	32	7e-49	Protein BRASSINOSTEROID INSENSITIVE 1 OS=Arabidopsis thaliana OX=3702 GN=BRI1 PE=1 SV=1	PLA	PLA	30.14	CHL	10.8	NUC	8.261	33.02
Glyur000465s00024387	2.A.18.1.1	gnl|TC-DB|Q96247	91	3e-89	AUX1 GENE - Arabidopsis thaliana (Mouse-ear cress).	PLA	PLA	69.12	NUC	3.998	CYT	3.945	25.5
Glyur000466s00022893	1.A.87.2.4	gnl|TC-DB|T1T4Z8	30	6e-54	GHR1 protein OS=Arabidopsis thaliana GN=GHR1 PE=2 SV=1	PLA	PLA	43.1	CHL	8.436	MIT	7.597	33.67
Glyur000467s00022312	1.F.2.1.3	gnl|TC-DB|Q9LZD3	39	4e-92	Exocyst complex component EXO70A1 OS=Arabidopsis thaliana GN=EXO70A1 PE=1 SV=1	NUC	NUC	16.45	CHL	12.89	MIT	10.44	28.29
Glyur000468s00019620	9.B.119.1.2	gnl|TC-DB|Q3B724	67	3e-33	Callose synthase 5 OS=Arabidopsis thaliana GN=CALS5 PE=1 SV=1	PLA	PLA	31.61	NUC	8.615	CYT	8.131	30.98
Glyur000468s00019623	1.A.87.2.6	gnl|TC-DB|O22476	42	2e-20	Protein BRASSINOSTEROID INSENSITIVE 1 OS=Arabidopsis thaliana OX=3702 GN=BRI1 PE=1 SV=1	PLA	PLA	50.8	MIT	9.399	CYT	6.802	35.28
Glyur000468s00019624	1.A.87.2.6	gnl|TC-DB|O22476	25	9e-42	Protein BRASSINOSTEROID INSENSITIVE 1 OS=Arabidopsis thaliana OX=3702 GN=BRI1 PE=1 SV=1	PLA	PLA	31.36	CHL	8.674	CYT	8.196	30.95
Glyur000468s00019628	1.I.2.1.1	gnl|TC-DB|Q1G3P4	41	1e-33	Carbohydrate-binding X8 domain-containing protein OS=Arabidopsis thaliana GN=At2g30933 PE=2 SV=1	NUC	NUC	22.98	CHL	17.3	MIT	11.31	37.99
Glyur000468s00019641	3.A.18.1.1	gnl|TC-DB|Q13838	71	1e-161	Spliceosome RNA helicase BAT1 - Homo sapiens (Human).	CYT	CYT	15.48	NUC	15.44	MIT	12.36	30.91
Glyur000469s00029357	2.A.17.3.2	gnl|TC-DB|P46032	43	2e-63	PEPTIDE TRANSPORTER PTR2-B (HISTIDINE TRANSPORTING PROTEIN) - Arabidopsis thaliana (Mouse-ear cress).	CHL	CHL	15.96	PLA	15.05	NUC	14.05	30.73
Glyur000470s00020952	1.A.87.2.4	gnl|TC-DB|T1T4Z8	33	1e-31	GHR1 protein OS=Arabidopsis thaliana GN=GHR1 PE=2 SV=1	PLA	PLA	28.57	MIT	15.97	NUC	9.248	38.93
Glyur000470s00020954	8.A.21.2.3	gnl|TC-DB|Q84VJ0	50	8e-66	Prohibitin protein Wph OS=Triticum aestivum PE=2 SV=1	CHL	CHL	18.83	PLA	14.3	NUC	13.22	31.63
Glyur000473s00018942	8.A.23.1.9	gnl|TC-DB|P22455	28	5e-21	Fibroblast growth factor receptor 4 OS=Homo sapiens GN=FGFR4 PE=1 SV=2	PLA	PLA	18.19	NUC	12.77	CSK	10.96	29.28
Glyur000473s00018945	2.A.123.1.21	gnl|TC-DB|XP_020105579	58	1e-66	uncharacterized protein LOC109722106 [Ananas comosus]	PLA	PLA	29.99	MIT	10.91	NUC	8.719	33.09
Glyur000473s00018955	1.A.87.2.3	gnl|TC-DB|Q9LSR8	30	2e-31	L-type lectin-domain containing receptor kinase I.9 OS=Arabidopsis thaliana GN=LECRK19 PE=1 SV=2	PLA	PLA	24.28	MIT	10.91	CHL	10.62	30.49
Glyur000475s00029911	8.A.104.1.2	gnl|TC-DB|XP_024578073.1	31	6e-36	camk camkl ampk protein kinase [Plasmopara halstedii]	NUC	NUC	22.53	CYT	21.02	END	19.47	42.89
Glyur000476s00022366	1.A.87.2.6	gnl|TC-DB|O22476	39	8e-48	Protein BRASSINOSTEROID INSENSITIVE 1 OS=Arabidopsis thaliana OX=3702 GN=BRI1 PE=1 SV=1	MIT	MIT	33.97	PLA	21.79	CHL	7.264	48.97
Glyur000476s00022379	3.D.4.8.1	gnl|TC-DB|P19516	47	1e-47	Cytochrome c oxidase assembly protein COX11, mitochondrial OS=Saccharomyces cerevisiae (strain ATCC 204508 / S288c) GN=COX11 PE=2 SV=2	NUC	NUC	13.43	MIT	11.77	PLA	11.4	24.79
Glyur000476s00022386	1.A.87.2.3	gnl|TC-DB|Q9LSR8	43	6e-61	L-type lectin-domain containing receptor kinase I.9 OS=Arabidopsis thaliana GN=LECRK19 PE=1 SV=2	PLA	PLA	42.03	MIT	9.865	CHL	8.417	35.2
Glyur000477s00024395	8.A.11.1.1	gnl|TC-DB|Q9LDC0	30	2e-22	42 kDa peptidyl-prolyl isomerase - Arabidopsis thaliana (Mouse-ear cress).	PLA	PLA	12.74	CHL	10.93	CYT	10.62	23.24
Glyur000477s00024403	1.P.1.1.1	gnl|TC-DB|P33176	41	4e-61	Kinesin-1 heavy chain OS=Homo sapiens OX=9606 GN=KIF5B PE=1 SV=1	CSK	CSK	11.48	CHL	11.47	NUC	11.13	22.95
Glyur000478s00024539	3.A.1.204.8	gnl|TC-DB|Q8RXN0	80	2e-25	ABC transporter G family member 11 OS=Arabidopsis thaliana GN=ABCG11 PE=1 SV=1	PLA	PLA	54.23	CHL	8.968	NUC	5.485	34.59
Glyur000478s00024551	1.A.8.10.11	gnl|TC-DB|P23958	78	1e-115	Probable aquaporin TIP-type alpha OS=Phaseolus vulgaris PE=1 SV=1	VAC	VAC	68.23	PLA	11.41	CHL	5.728	34.39
Glyur000478s00024553	1.A.87.2.6	gnl|TC-DB|O22476	28	2e-27	Protein BRASSINOSTEROID INSENSITIVE 1 OS=Arabidopsis thaliana OX=3702 GN=BRI1 PE=1 SV=1	PLA	PLA	26.38	MIT	13.68	NUC	7.837	34.97
Glyur000479s00019692	1.A.87.2.3	gnl|TC-DB|Q9LSR8	35	9e-35	L-type lectin-domain containing receptor kinase I.9 OS=Arabidopsis thaliana GN=LECRK19 PE=1 SV=2	PLA	PLA	24.44	CHL	13.81	MIT	11.12	34.18
Glyur000479s00019693	3.A.20.1.1	gnl|TC-DB|P62837	76	1e-42	Ubiquitin-conjugating enzyme E2 D2 OS=Homo sapiens GN=UBE2D2 PE=1 SV=1	CHL	CHL	20.42	PLA	17.79	MIT	16.41	37.2
Glyur000479s00019699	8.A.30.1.1	gnl|TC-DB|Q8CFI0	28	1e-21	E3 ubiquitin-protein ligase NEDD4-like protein - Mus musculus (Mouse).	CHL	CHL	13.54	NUC	12.75	PLA	10.86	26.08
Glyur000479s00019710	2.A.18.2.3	gnl|TC-DB|Q39134	57	1e-44	Amino acid permease (Amino acid carrier, putative) (Putative amino acid carrier) - Arabidopsis thaliana (Mouse-ear cress).	CHL	CHL	14.88	NUC	11.94	EXC	10.11	26.03
Glyur000480s00023782	1.A.87.2.3	gnl|TC-DB|Q9LSR8	41	4e-59	L-type lectin-domain containing receptor kinase I.9 OS=Arabidopsis thaliana GN=LECRK19 PE=1 SV=2	PLA	PLA	47.65	NUC	8.93	MIT	7.693	34.67
Glyur000480s00023797	5.B.2.1.6	gnl|TC-DB|Q6I681	36	2e-36	Ascorbate-specific transmembrane electron transporter 1 OS=Zea mays GN=ZCYB PE=1 SV=1	CHL	CHL	19.99	PLA	12.84	EXC	12.68	30.48
Glyur000481s00027086	3.A.5.9.1	gnl|TC-DB|P61011	55	1e-150	Signal recognition particle 54 kDa protein (SRP54) - Homo sapiens (Human).	CYT	CYT	88.05	NUC	1.507	PLA	1.371	12.05
Glyur000482s00021726	1.A.87.4.2	gnl|TC-DB|K4BVX1	25	6e-51	Uncharacterized protein OS=Solanum lycopersicum GN=Solyc04g082440.2 PE=4 SV=1	NUC	NUC	14.68	CYT	14.23	MIT	9.261	28.78
Glyur000482s00021729	8.A.23.1.9	gnl|TC-DB|P22455	29	9e-29	Fibroblast growth factor receptor 4 OS=Homo sapiens GN=FGFR4 PE=1 SV=2	PLA	PLA	24.16	NUC	12.86	CHL	11.18	32.83
Glyur000482s00021741	8.A.23.1.9	gnl|TC-DB|P22455	30	4e-24	Fibroblast growth factor receptor 4 OS=Homo sapiens GN=FGFR4 PE=1 SV=2	PLA	PLA	25.11	NUC	16	MIT	11.95	37.36
Glyur000483s00030637	3.A.1.201.34	gnl|TC-DB|Q9LHD1	80	9e-33	ABC transporter B family member 15 OS=Arabidopsis thaliana OX=3702 GN=ABCB15 PE=3 SV=1	PLA	PLA	39.73	CHL	19.76	VAC	10.4	47.61
Glyur000484s00024948	2.A.7.9.17	gnl|TC-DB|Q9SKJ7	73	2e-59	Probable sugar phosphate/phosphate translocator At2g25520 OS=Arabidopsis thaliana GN=At2g25520 PE=1 SV=1	CHL	CHL	24.68	MIT	11.65	NUC	11.26	31.6
Glyur000484s00024963	1.I.1.1.3	gnl|TC-DB|O00571	34	1e-37	ATP-dependent RNA helicase DDX3X OS=Homo sapiens GN=DDX3X PE=1 SV=3	NUC	NUC	20.39	CYT	13.39	CHL	10.95	31.41
Glyur000484s00024964	1.P.1.1.1	gnl|TC-DB|P33176	35	1e-52	Kinesin-1 heavy chain OS=Homo sapiens OX=9606 GN=KIF5B PE=1 SV=1	CHL	CHL	17.33	NUC	14.49	CYT	11.04	30.92
[truncated: 1,560 more rows]

## Sheet: vacuole
Supplemental Table S15
Predicted subcellular localization of transporters.
Nore: Subcellular localization prediction of transporters in vacuole
ID	TC-id	Subject-id	Identity	E value	Anontation	Prediction	Pred1	Prob1	Pred2	Prob2	Pred3	Prob3	MLCS
Glyur000001s00000138	2.A.36.5.1	gnl|TC-DB|Q68KI4	51	1e-137	2.A.36.5.1 Sodium/hydrogen exchanger 1	VAC	VAC	40.01	PLA	8.948	NUC	7.417	33.75
Glyur000008s00001297	1.C.121.1.1	gnl|TC-DB|P11827	45	1e-109	Beta-conglycinin, alpha' chain OS=Glycine max GN=CG-1 PE=2 SV=1	VAC	VAC	36.82	NUC	14.52	CHL	12.29	39.9
Glyur000012s00000538	8.A.32.1.4	gnl|TC-DB|P20142	34	2e-54	Gastricsin OS=Homo sapiens OX=9606 GN=PGC PE=1 SV=1	VAC	VAC	19.38	NUC	11.07	PLA	10.48	27.92
Glyur000017s00002382	3.A.2.2.5	gnl|TC-DB|Q9C9Z8	64	2e-69	V-type proton ATPase subunit E2 OS=Arabidopsis thaliana GN=VHA-E2 PE=2 SV=1	VAC	VAC	29.84	CHL	26.3	NUC	9.665	54.15
Glyur000017s00002388	2.A.28.3.6	gnl|TC-DB|Q01E11	32	2e-28	Cysteine proteinase Cathepsin F (ISS) OS=Ostreococcus tauri GN=Ot02g05670 PE=4 SV=1	VAC	VAC	20.26	EXC	14.12	NUC	10.3	32.27
Glyur000017s00002439	3.A.2.2.5	gnl|TC-DB|P59227	72	3e-55	V-type proton ATPase 16 kDa proteolipid subunit c1/c3/c5 OS=Arabidopsis thaliana GN=VHA-C1 PE=1 SV=1	VAC	VAC	94.2	CHL	1.211	NUC	1.199	6.688
Glyur000026s00001929	8.A.32.1.4	gnl|TC-DB|P20142	45	2e-53	Gastricsin OS=Homo sapiens OX=9606 GN=PGC PE=1 SV=1	VAC	VAC	60.39	NUC	5.434	PLA	4.822	29.65
Glyur000028s00003545	2.A.28.3.6	gnl|TC-DB|Q01E11	35	9e-32	Cysteine proteinase Cathepsin F (ISS) OS=Ostreococcus tauri GN=Ot02g05670 PE=4 SV=1	VAC	VAC	17.02	EXC	14.44	PLA	12.47	30.64
Glyur000031s00004424	2.A.28.3.6	gnl|TC-DB|Q01E11	38	1e-37	Cysteine proteinase Cathepsin F (ISS) OS=Ostreococcus tauri GN=Ot02g05670 PE=4 SV=1	VAC	VAC	19.39	EXC	14.55	END	13.96	32.3
Glyur000034s00002917	8.A.32.1.4	gnl|TC-DB|P20142	43	5e-52	Gastricsin OS=Homo sapiens OX=9606 GN=PGC PE=1 SV=1	VAC	VAC	37.6	PLA	7.789	CYT	7.77	31.86
Glyur000035s00005009	2.A.47.1.6	gnl|TC-DB|Q8LG88	56	9e-90	2.A.47.1.6 Tonoplast dicarboxylate transporter	VAC	VAC	26.28	PLA	11.18	CHL	10.27	31.81
Glyur000043s00003780	1.A.8.10.10	gnl|TC-DB|Q41951	73	3e-99	Aquaporin TIP2-1 OS=Arabidopsis thaliana GN=TIP2-1 PE=1 SV=2	VAC	VAC	76.97	PLA	8.868	CHL	3.453	27.38
Glyur000064s00005596	1.A.8.10.4	gnl|TC-DB|Q9FGL2	59	2e-72	Aquaporin TIP2-3 - Arabidopsis thaliana (Mouse-ear cress).	VAC	VAC	79.41	PLA	6.547	CHL	4.326	23.33
Glyur000072s00008113	2.A.4.3.4	gnl|TC-DB|Q9ZT63	64	1e-139	Metal tolerance protein 1 - Arabidopsis thaliana (Mouse-ear cress).	VAC	VAC	66.68	CHL	4.48	NUC	4.409	26.9
Glyur000073s00007790	3.A.2.2.5	gnl|TC-DB|P59227	72	2e-57	V-type proton ATPase 16 kDa proteolipid subunit c1/c3/c5 OS=Arabidopsis thaliana GN=VHA-C1 PE=1 SV=1	VAC	VAC	94.2	CHL	1.211	NUC	1.199	6.688
Glyur000083s00007002	8.A.32.1.4	gnl|TC-DB|P20142	39	3e-45	Gastricsin OS=Homo sapiens OX=9606 GN=PGC PE=1 SV=1	VAC	VAC	43.74	NUC	8.173	PLA	5.981	33.45
Glyur000088s00007752	1.A.1.7.3	gnl|TC-DB|Q8LBL1	40	5e-49	Calcium-activated outward-rectifying potassium channel 1 - Arabidopsis thaliana (Mouse-ear cress).	VAC	VAC	23.12	CHL	19.06	PLA	16.54	40.48
Glyur000092s00007509	1.A.1.7.3	gnl|TC-DB|Q8LBL1	47	2e-76	Calcium-activated outward-rectifying potassium channel 1 - Arabidopsis thaliana (Mouse-ear cress).	VAC	VAC	26.7	PLA	18.7	NUC	11.18	41.77
Glyur000093s00009369	2.A.28.3.6	gnl|TC-DB|Q01E11	37	4e-33	Cysteine proteinase Cathepsin F (ISS) OS=Ostreococcus tauri GN=Ot02g05670 PE=4 SV=1	VAC	VAC	21.39	END	20.86	CYT	15.95	42.03
Glyur000098s00007970	8.B.9.1.5	gnl|TC-DB|P11670	45	3e-35	Basic form of pathogenesis-related protein 1 OS=Nicotiana tabacum PE=3 SV=1	VAC	VAC	27.55	MIT	16.78	CHL	14.21	39.56
Glyur000100s00008351	2.A.72.3.10	gnl|TC-DB|Q9FE38	56	1e-127	Potassium transporter 3 OS=Arabidopsis thaliana GN=POT3 PE=1 SV=1	VAC	VAC	15.69	CHL	13.46	NUC	11.95	28.51
Glyur000103s00007418	1.A.8.10.6	gnl|TC-DB|O82598	72	1e-102	Aquaporin TIP1-3 OS=Arabidopsis thaliana GN=TIP1-3 PE=1 SV=1	VAC	VAC	72.8	PLA	9.234	NUC	3.436	29.89
Glyur000108s00010429	2.A.28.3.6	gnl|TC-DB|Q01E11	33	8e-29	Cysteine proteinase Cathepsin F (ISS) OS=Ostreococcus tauri GN=Ot02g05670 PE=4 SV=1	VAC	VAC	18.41	CHL	12.31	EXC	11	28.84
Glyur000116s00009201	2.A.72.3.9	gnl|TC-DB|Q9M7K4	52	1e-160	Potassium transporter 5 OS=Arabidopsis thaliana GN=POT5 PE=1 SV=1	VAC	VAC	23.12	PLA	18.07	END	14.83	39.11
Glyur000116s00009250	2.A.4.3.4	gnl|TC-DB|Q9ZT63	66	1e-140	Metal tolerance protein 1 - Arabidopsis thaliana (Mouse-ear cress).	VAC	VAC	63.88	PLA	6.104	CYT	5.619	29.55
Glyur000122s00010166	8.B.9.1.5	gnl|TC-DB|P11670	57	7e-53	Basic form of pathogenesis-related protein 1 OS=Nicotiana tabacum PE=3 SV=1	VAC/EXC	VAC	45.8	EXC	32.78	NUC	4.26	68.35
Glyur000123s00008468	1.A.8.10.3	gnl|TC-DB|P25818	79	1e-113	Aquaporin TIP1.1 - Arabidopsis thaliana (Mouse-ear cress).	VAC	VAC	74.8	PLA	8.06	CYT	3.346	27.56
Glyur000136s00007916	2.A.72.3.9	gnl|TC-DB|Q9M7K4	52	3e-54	Potassium transporter 5 OS=Arabidopsis thaliana GN=POT5 PE=1 SV=1	VAC	VAC	11.85	PLA	11.19	CHL	11.08	22.89
Glyur000140s00011463	3.A.2.2.5	gnl|TC-DB|P59229	73	3e-57	V-type proton ATPase 16 kDa proteolipid subunit c4 OS=Arabidopsis thaliana GN=VHA-C4 PE=2 SV=1	VAC	VAC	94.04	NUC	1.262	CHL	1.134	6.879
Glyur000143s00011191	3.A.2.2.5	gnl|TC-DB|Q39258	66	8e-75	V-type proton ATPase subunit E1 OS=Arabidopsis thaliana GN=VHA-E1 PE=1 SV=2	VAC	VAC	65.78	NUC	6.927	CHL	4.653	29.92
Glyur000153s00013694	2.A.4.5.3	gnl|TC-DB|I7FXJ5	61	1e-71	Mn-specific cation diffusion facilitator transporter MTP8.1 OS=Hordeum vulgare GN=MTP8.1 PE=2 SV=1	VAC	VAC	14.08	CHL	13.51	NUC	12.13	27.44
Glyur000178s00013218	2.A.28.3.6	gnl|TC-DB|Q01E11	31	1e-22	Cysteine proteinase Cathepsin F (ISS) OS=Ostreococcus tauri GN=Ot02g05670 PE=4 SV=1	VAC	VAC	58.05	PLA	5.252	EXC	5.068	29.88
Glyur000196s00010871	2.A.4.5.1	gnl|TC-DB|A4ZUV2	69	5e-73	Mn-specific cation diffusion facilitator transporter - Populus trichocarpa (Western balsam poplar) (Populus balsamifera subsp. trichocarpa).	VAC	VAC	19.66	GOL	18.86	CHL	10.63	38.21
Glyur000209s00013482	2.A.28.3.6	gnl|TC-DB|Q01E11	33	5e-30	Cysteine proteinase Cathepsin F (ISS) OS=Ostreococcus tauri GN=Ot02g05670 PE=4 SV=1	VAC	VAC	17.98	EXC	13.12	END	11.83	29.58
Glyur000234s00015087	2.A.17.3.2	gnl|TC-DB|P46032	77	1e-145	PEPTIDE TRANSPORTER PTR2-B (HISTIDINE TRANSPORTING PROTEIN) - Arabidopsis thaliana (Mouse-ear cress).	VAC/PLA	VAC	41.36	PLA	33.65	CYT	3.8	69.23
Glyur000239s00017874	8.A.82.1.1	gnl|TC-DB|P62158	38	2e-25	Calmodulin OS=Homo sapiens GN=CALM1 PE=1 SV=2	VAC	VAC	26.44	CHL	19.59	MIT	16.71	42.88
Glyur000263s00013574	2.A.28.3.6	gnl|TC-DB|Q01E11	38	7e-38	Cysteine proteinase Cathepsin F (ISS) OS=Ostreococcus tauri GN=Ot02g05670 PE=4 SV=1	VAC	VAC	22.28	PLA	16.78	CYT	13.92	36.91
Glyur000270s00013309	8.B.9.1.5	gnl|TC-DB|P11670	56	5e-47	Basic form of pathogenesis-related protein 1 OS=Nicotiana tabacum PE=3 SV=1	VAC	VAC	29.16	EXC	27.15	CHL	13.82	55.18
Glyur000275s00017061	8.A.49.1.2	gnl|TC-DB|Q86Z14	29	1e-21	Beta-klotho OS=Homo sapiens GN=KLB PE=1 SV=1	VAC	VAC	15.24	END	12.87	POX	12.51	27.44
Glyur000329s00019838	2.A.28.3.6	gnl|TC-DB|Q01E11	32	1e-31	Cysteine proteinase Cathepsin F (ISS) OS=Ostreococcus tauri GN=Ot02g05670 PE=4 SV=1	VAC	VAC	19.26	EXC	18.01	END	14.87	36.8
Glyur000354s00015196	1.A.8.10.11	gnl|TC-DB|P23958	73	1e-101	Probable aquaporin TIP-type alpha OS=Phaseolus vulgaris PE=1 SV=1	VAC	VAC	61.29	PLA	15.21	CHL	4.291	41.25
Glyur000359s00016702	2.A.4.3.8	gnl|TC-DB|I1ZI47	49	1e-100	Metal transport protein 4 OS=Cucumis sativus GN=MTP4 PE=2 SV=1	VAC	VAC	19.66	CYT	10.02	EXC	9.66	26.81
Glyur000363s00015350	8.B.9.1.5	gnl|TC-DB|P11670	58	4e-48	Basic form of pathogenesis-related protein 1 OS=Nicotiana tabacum PE=3 SV=1	VAC	VAC	40.38	EXC	17.98	NUC	11.23	45.29
Glyur000364s00018047	1.F.1.1.5	gnl|TC-DB|O43752	26	1e-21	Syntaxin-6 OS=Homo sapiens GN=STX6 PE=1 SV=1	VAC	VAC	26.29	GOL	25.19	MIT	8.804	50.91
Glyur000431s00018647	8.A.32.1.4	gnl|TC-DB|P20142	36	1e-51	Gastricsin OS=Homo sapiens OX=9606 GN=PGC PE=1 SV=1	VAC	VAC	45.65	PLA	9.807	NUC	7.03	35.58
Glyur000456s00017914	1.A.8.10.2	gnl|TC-DB|Q9XG70	90	1e-71	AQUAGLYCEROPORIN - Nicotiana tabacum (Common tobacco).	VAC	VAC	52.55	PLA	14.69	CHL	9.403	41.79
Glyur000464s00022414	2.A.28.3.6	gnl|TC-DB|Q01E11	36	2e-36	Cysteine proteinase Cathepsin F (ISS) OS=Ostreococcus tauri GN=Ot02g05670 PE=4 SV=1	VAC	VAC	20.68	CYT	15.66	EXC	15.25	34.51
Glyur000478s00024551	1.A.8.10.11	gnl|TC-DB|P23958	78	1e-115	Probable aquaporin TIP-type alpha OS=Phaseolus vulgaris PE=1 SV=1	VAC	VAC	68.23	PLA	11.41	CHL	5.728	34.39
Glyur000515s00023230	8.A.32.1.4	gnl|TC-DB|P20142	45	1e-59	Gastricsin OS=Homo sapiens OX=9606 GN=PGC PE=1 SV=1	VAC	VAC	56.88	NUC	5.562	PLA	5.09	30.4
Glyur000553s00020394	2.A.28.3.6	gnl|TC-DB|Q01E11	35	1e-30	Cysteine proteinase Cathepsin F (ISS) OS=Ostreococcus tauri GN=Ot02g05670 PE=4 SV=1	VAC	VAC	28.17	PLA	25.57	CYT	11.37	52.34
Glyur000660s00025395	8.A.61.1.7	gnl|TC-DB|B6T2L9	59	7e-23	ER-derived vesicles protein ERV14 OS=Zea mays PE=2 SV=1	VAC	VAC	17	PLA	16.1	CYT	15.15	32.8
Glyur000660s00025407	2.A.72.3.5	gnl|TC-DB|A5PH39	36	1e-88	HAK1 potassium transporter OS=Physcomitrella patens GN=hak1 PE=4 SV=1	VAC	VAC	12.45	CHL	11.67	PLA	11.5	23.93
Glyur000678s00024768	1.A.8.10.3	gnl|TC-DB|P25818	74	1e-105	Aquaporin TIP1.1 - Arabidopsis thaliana (Mouse-ear cress).	VAC	VAC	73.18	PLA	8.08	CHL	3.493	28.36
Glyur000690s00025180	1.A.1.7.3	gnl|TC-DB|Q8LBL1	52	3e-99	Calcium-activated outward-rectifying potassium channel 1 - Arabidopsis thaliana (Mouse-ear cress).	VAC	VAC	25.33	PLA	14.8	CHL	14.35	35.9
Glyur000717s00025331	2.A.28.3.6	gnl|TC-DB|Q01E11	32	1e-23	Cysteine proteinase Cathepsin F (ISS) OS=Ostreococcus tauri GN=Ot02g05670 PE=4 SV=1	VAC	VAC	27.66	PLA	9.943	CYT	9.79	30.94
Glyur000744s00021930	3.A.2.2.5	gnl|TC-DB|P59229	73	4e-58	V-type proton ATPase 16 kDa proteolipid subunit c4 OS=Arabidopsis thaliana GN=VHA-C4 PE=2 SV=1	VAC	VAC	94.21	CHL	1.209	NUC	1.197	6.677
Glyur000763s00023756	3.A.2.2.5	gnl|TC-DB|Q9SDS7	71	1e-162	V-type proton ATPase subunit C OS=Arabidopsis thaliana GN=VHA-C PE=1 SV=1	VAC	VAC	43.2	CHL	9.713	NUC	6.492	35.19
Glyur000770s00019680	1.A.8.10.10	gnl|TC-DB|Q41951	71	2e-97	Aquaporin TIP2-1 OS=Arabidopsis thaliana GN=TIP2-1 PE=1 SV=2	VAC	VAC	75.59	PLA	8.847	CHL	4.594	28.08
Glyur000876s00020490	2.A.36.5.4	gnl|TC-DB|G3MDF0	57	4e-74	Sodium/hydrogen exchanger OS=Vigna radiata GN=nhx1 PE=2 SV=1	VAC	VAC	40.58	END	9.061	CYT	8.853	33.99
Glyur000886s00024473	2.A.72.3.1	gnl|TC-DB|O22397	36	1e-131	2.A.72.3.1 Potassium transporter 1	VAC	VAC	20.4	CYT	10.45	NUC	9.578	27.78
Glyur000930s00030244	3.A.2.2.5	gnl|TC-DB|Q9SDS7	79	1e-158	V-type proton ATPase subunit C OS=Arabidopsis thaliana GN=VHA-C PE=1 SV=1	VAC	VAC	46.99	CHL	8.003	NUC	6.559	33.55
Glyur001007s00026092	2.A.72.3.9	gnl|TC-DB|Q9M7K4	47	1e-168	Potassium transporter 5 OS=Arabidopsis thaliana GN=POT5 PE=1 SV=1	VAC	VAC	15.48	PLA	11.86	MIT	9.804	26.35
Glyur001053s00027288	1.A.8.10.3	gnl|TC-DB|P25818	73	1e-101	Aquaporin TIP1.1 - Arabidopsis thaliana (Mouse-ear cress).	VAC	VAC	75.01	PLA	9.047	CHL	3.299	28.61
Glyur001127s00032705	8.A.32.1.4	gnl|TC-DB|P20142	37	1e-40	Gastricsin OS=Homo sapiens OX=9606 GN=PGC PE=1 SV=1	VAC	VAC	27.59	CYT	13.21	EXC	10.55	34.93
Glyur001495s00036177	2.A.47.1.6	gnl|TC-DB|Q8LG88	59	1e-177	2.A.47.1.6 Tonoplast dicarboxylate transporter	VAC	VAC	33.75	CHL	9.544	PLA	7.695	32.82
Glyur001574s00034445	2.A.28.3.6	gnl|TC-DB|Q01E11	37	3e-35	Cysteine proteinase Cathepsin F (ISS) OS=Ostreococcus tauri GN=Ot02g05670 PE=4 SV=1	VAC	VAC	17.57	EXC	17.31	END	16.57	34.79
Glyur001671s00039464	2.A.72.3.11	gnl|TC-DB|Q19A13	71	2e-79	Potassium transporter OS=Nicotiana rustica GN=HAK1 PE=2 SV=1	VAC	VAC	41.53	NUC	7.561	CYT	7.204	32.41
Glyur001895s00033539	2.A.4.5.3	gnl|TC-DB|I7FXJ5	69	1e-145	Mn-specific cation diffusion facilitator transporter MTP8.1 OS=Hordeum vulgare GN=MTP8.1 PE=2 SV=1	VAC	VAC	16.81	GOL	15.42	NUC	12.43	31.78
Glyur002221s00037513	3.A.2.2.5	gnl|TC-DB|P0CAN7	66	3e-39	V-type proton ATPase subunit E3 OS=Arabidopsis thaliana GN=VHA-E3 PE=2 SV=1	VAC	VAC	53.25	PLA	8.358	NUC	7.871	33.95
Glyur002314s00032887	1.A.8.10.3	gnl|TC-DB|P25818	52	1e-59	Aquaporin TIP1.1 - Arabidopsis thaliana (Mouse-ear cress).	VAC	VAC	56.04	PLA	12.96	CHL	7.188	39.28
Glyur002314s00032890	1.A.8.10.9	gnl|TC-DB|Q41963	61	2e-22	Aquaporin TIP1-2 OS=Arabidopsis thaliana GN=TIP1-2 PE=1 SV=2	VAC	VAC	35.06	PLA	25.37	CHL	9.37	54.57
Glyur002405s00033428	2.A.72.3.9	gnl|TC-DB|Q9M7K4	72	1e-75	Potassium transporter 5 OS=Arabidopsis thaliana GN=POT5 PE=1 SV=1	VAC	VAC	17.05	PLA	11.01	CYT	9.851	26.37
Glyur002828s00039809	2.A.72.3.4	gnl|TC-DB|Q9M7K3	77	5e-75	HAK2 - Hordeum vulgare (Barley).	VAC	VAC	24.64	CHL	10.5	PLA	8.942	30.17
Glyur003111s00038646	2.A.4.5.5	gnl|TC-DB|O80632	52	1e-108	Metal tolerance protein 11 OS=Arabidopsis thaliana GN=MTP11 PE=2 SV=1	VAC	VAC	23.3	GOL	22.61	CYT	9.413	45.59
Glyur003701s00042010	3.A.2.2.5	gnl|TC-DB|Q9SDS7	75	1e-163	V-type proton ATPase subunit C OS=Arabidopsis thaliana GN=VHA-C PE=1 SV=1	VAC	VAC	43.42	CHL	9.283	NUC	6.905	34.71
Glyur003881s00043566	8.B.9.1.5	gnl|TC-DB|P11670	58	2e-31	Basic form of pathogenesis-related protein 1 OS=Nicotiana tabacum PE=3 SV=1	VAC	VAC	43.28	EXC	15.12	NUC	14.65	41.95
Glyur003888s00041507	3.A.10.1.8	gnl|TC-DB|P21616	89	5e-97	Pyrophosphate-energized vacuolar membrane proton pump OS=Vigna radiata var. radiata PE=1 SV=3	VAC	VAC	67.98	CHL	5.998	MIT	5.72	28.12
Glyur006319s00043634	2.A.4.5.1	gnl|TC-DB|A4ZUV2	51	3e-99	Mn-specific cation diffusion facilitator transporter - Populus trichocarpa (Western balsam poplar) (Populus balsamifera subsp. trichocarpa).	VAC	VAC	23.93	GOL	23.69	CHL	10.37	47.51
Glyur010403s00046212	3.A.2.2.5	gnl|TC-DB|P0CAN7	77	3e-50	V-type proton ATPase subunit E3 OS=Arabidopsis thaliana GN=VHA-E3 PE=2 SV=1	VAC	VAC	55.67	CHL	10.37	NUC	7.491	36.13
Glyur011003s00047047	2.A.72.3.9	gnl|TC-DB|Q9M7K4	45	1e-85	Potassium transporter 5 OS=Arabidopsis thaliana GN=POT5 PE=1 SV=1	VAC	VAC	16.11	CHL	15.31	CYT	8.661	31.17

## Sheet: Endoplasmic reticulum
Supplemental Table S15
Predicted subcellular localization of transporters.
Nore: Subcellular localization prediction of transporters in Endoplasmic reticulum.
ID	TC-id	Subject-id	Identity	E value	Anontation	Prediction	Pred1	Prob1	Pred2	Prob2	Pred3	Prob3	MLCS
Glyur000009s00001485	3.A.3.8.9	gnl|TC-DB|P98205	50	1e-110	Putative phospholipid-transporting ATPase 2 OS=Arabidopsis thaliana GN=ALA2 PE=1 SV=1	END/VAC	END	36.74	VAC	36.43	PLA	6.083	72.95
Glyur000010s00000888	2.A.28.3.6	gnl|TC-DB|Q01E11	31	5e-23	Cysteine proteinase Cathepsin F (ISS) OS=Ostreococcus tauri GN=Ot02g05670 PE=4 SV=1	END	END	32.03	VAC	27.13	CYT	19.07	56.26
Glyur000022s00002040	8.A.49.1.1	gnl|TC-DB|Q9UEF7	41	4e-20	Klotho OS=Homo sapiens GN=KL PE=1 SV=2	END	END	16.77	CHL	13.55	VAC	12.5	29.35
Glyur000025s00003325	8.A.102.1.1	gnl|TC-DB|Q6DBN4	58	5e-72	Reticulon-like protein B6 OS=Arabidopsis thaliana OX=3702 GN=RTNLB6 PE=1 SV=1	END	END	49.46	VAC	14.32	PLA	6.112	41.36
Glyur000037s00002618	2.A.6.6.10	gnl|TC-DB|K1QI94	54	1e-120	3-hydroxy-3-methylglutaryl-coenzyme A reductase OS=Crassostrea gigas PE=3 SV=1	END	END	81.06	CHL	2.704	PLA	2.416	18.13
Glyur000042s00005040	3.A.3.2.12	gnl|TC-DB|O81108	67	1e-50	Calcium-transporting ATPase 2, plasma membrane-type - Arabidopsis thaliana (Mouse-ear cress).	END/PLA	END	33.93	PLA	33.78	CHL	7.935	67.61
Glyur000049s00003138	4.C.1.1.14	gnl|TC-DB|Q9XIA9	47	1e-50	Long chain acyl-CoA synthetase 2 OS=Arabidopsis thaliana GN=LACS2 PE=2 SV=1	END	END	45.97	CHL	8.352	PLA	7.703	33.89
Glyur000100s00008355	8.A.102.1.1	gnl|TC-DB|Q6DBN4	59	8e-65	Reticulon-like protein B6 OS=Arabidopsis thaliana OX=3702 GN=RTNLB6 PE=1 SV=1	END	END	41.82	VAC	16.18	NUC	9.553	43.13
Glyur000123s00008408	2.D.1.1.9	gnl|TC-DB|Q9VC05	33	6e-49	Oxysterol-binding protein OS=Drosophila melanogaster GN=Osbp PE=1 SV=1	END/GOL	END	34.47	GOL	34.32	NUC	4.833	68.69
Glyur000135s00007303	2.A.6.6.10	gnl|TC-DB|K1QI94	54	1e-125	3-hydroxy-3-methylglutaryl-coenzyme A reductase OS=Crassostrea gigas PE=3 SV=1	END	END	81.46	CHL	2.856	PLA	2.407	18.04
Glyur000144s00012207	4.C.1.1.14	gnl|TC-DB|Q9XIA9	41	1e-129	Long chain acyl-CoA synthetase 2 OS=Arabidopsis thaliana GN=LACS2 PE=2 SV=1	END	END	39.14	CHL	9.288	POX	7.622	33.97
Glyur000148s00009057	1.A.33.1.6	gnl|TC-DB|P11021	75	8e-25	78 kDa glucose-regulated protein OS=Homo sapiens GN=HSPA5 PE=1 SV=2	END	END	59.12	MIT	14.14	CHL	9.114	40.31
Glyur000164s00014474	8.A.82.3.2	gnl|TC-DB|XP_014514637.1	26	3e-29	reticulocalbin-2 [Vigna radiata var. radiata]	END	END	14.15	NUC	13.89	CHL	11.2	27.97
Glyur000172s00014892	8.A.102.1.1	gnl|TC-DB|Q6DBN4	55	9e-73	Reticulon-like protein B6 OS=Arabidopsis thaliana OX=3702 GN=RTNLB6 PE=1 SV=1	END	END	39.48	VAC	13.23	NUC	10.07	38.88
Glyur000182s00014535	8.A.49.1.1	gnl|TC-DB|Q9UEF7	40	5e-30	Klotho OS=Homo sapiens GN=KL PE=1 SV=2	END	END	18.88	POX	12.24	CHL	11	29.06
Glyur000202s00015420	9.B.238.3.1	gnl|TC-DB|WP_018128393.1	31	5e-34	hybrid sensor histidine kinase/response regulator [Balneola vulgaris]	END	END	38.56	PLA	10.03	CHL	6.865	34.73
Glyur000203s00012900	2.A.6.6.5	gnl|TC-DB|P04035	55	1e-120	3-HYDROXY-3-METHYLGLUTARYL-COENZYME A REDUCTASE (EC 1.1.1.34) (HMG-COA REDUCTASE) - Homo sapiens (Human).	END	END	64.15	NUC	6.254	CHL	6.247	29.64
Glyur000217s00014840	9.B.27.2.6	gnl|TC-DB|D7UNZ8	26	5e-23	Oxalate transporter OS=Fomitopsis palustris GN=FpOAR PE=2 SV=1	END	END	60.75	NUC	6.687	PLA	6.563	30.98
Glyur000238s00016788	2.A.90.3.4	gnl|TC-DB|C4LVC4	31	2e-31	Steroid 5-alpha reductase, putative OS=Entamoeba histolytica OX=5759 GN=EHI_197070 PE=4 SV=1	END	END	11.63	CHL	11.36	NUC	11.3	22.93
Glyur000306s00013997	1.A.33.1.1	gnl|TC-DB|P22953	63	1e-129	HEAT SHOCK COGNATE 70 KDA PROTEIN 1 (HSC70.1) - Arabidopsis thaliana (Mouse-ear cress).	END	END	27.22	CHL	19.52	NUC	16.65	43.15
Glyur000324s00015438	3.A.16.1.4	gnl|TC-DB|Q96Q80	40	3e-41	Derlin-3 OS=Homo sapiens OX=9606 GN=DERL3 PE=1 SV=2	END	END	59.1	CYT	7.191	PLA	5.454	31.88
Glyur000341s00020135	9.B.27.2.6	gnl|TC-DB|D7UNZ8	27	6e-23	Oxalate transporter OS=Fomitopsis palustris GN=FpOAR PE=2 SV=1	END	END	27.22	NUC	17.27	PLA	12.23	40.07
Glyur000420s00021416	9.B.191.1.5	gnl|TC-DB|P24390	48	6e-53	ER lumen protein-retaining receptor 1 OS=Homo sapiens GN=KDELR1 PE=1 SV=1	END	END	66.07	CHL	8.218	CSK	5.482	31.31
Glyur000507s00030433	9.B.1.2.5	gnl|TC-DB|Q8GW19	53	3e-69	CAAX prenyl protease 2 OS=Arabidopsis thaliana GN=FACE2 PE=2 SV=2	END	END	33.46	CYT	14.27	MIT	10.25	38.58
Glyur000542s00017551	9.B.238.3.1	gnl|TC-DB|WP_018128393.1	25	4e-26	hybrid sensor histidine kinase/response regulator [Balneola vulgaris]	END	END	26.29	PLA	11.9	NUC	9.151	32.69
Glyur000682s00024324	2.A.6.6.10	gnl|TC-DB|K1QI94	57	1e-130	3-hydroxy-3-methylglutaryl-coenzyme A reductase OS=Crassostrea gigas PE=3 SV=1	END	END	79.63	CHL	3.272	PLA	3.197	19.6
Glyur000726s00027898	9.B.238.3.1	gnl|TC-DB|WP_018128393.1	32	6e-44	hybrid sensor histidine kinase/response regulator [Balneola vulgaris]	END	END	58.16	CYT	4.804	PLA	4.781	29.37
Glyur000823s00027914	1.A.33.1.6	gnl|TC-DB|P11021	68	7e-57	78 kDa glucose-regulated protein OS=Homo sapiens GN=HSPA5 PE=1 SV=2	END	END	77.68	CHL	4.749	NUC	4.225	22.31
Glyur001113s00028460	9.B.191.1.5	gnl|TC-DB|P24390	46	6e-53	ER lumen protein-retaining receptor 1 OS=Homo sapiens GN=KDELR1 PE=1 SV=1	END	END	76.08	CYT	3.569	PLA	3.381	21.89
Glyur001147s00028999	9.B.1.1.2	gnl|TC-DB|Q8RX88	65	1e-146	CAAX prenyl protease 1 homolog OS=Arabidopsis thaliana GN=FACE1 PE=1 SV=1	END	END	57.61	CHL	7.464	NUC	6.794	32.44
Glyur001297s00038236	4.C.1.1.14	gnl|TC-DB|Q9XIA9	71	1e-104	Long chain acyl-CoA synthetase 2 OS=Arabidopsis thaliana GN=LACS2 PE=2 SV=1	END	END	41.8	POX	8.99	CHL	8.302	34.13
Glyur001385s00038499	1.A.8.10.5	gnl|TC-DB|Q9M8W5	51	1e-62	Aquaporin SIP1-1 - Arabidopsis thaliana (Mouse-ear cress).	END	END	24.02	CHL	13.28	PLA	11.5	33.29
Glyur001413s00028470	3.A.16.1.4	gnl|TC-DB|Q9GZP9	47	5e-56	Derlin-2 OS=Homo sapiens OX=9606 GN=DERL2 PE=1 SV=1	END	END	79.17	CHL	5.179	MIT	2.903	21.94
Glyur002269s00032419	3.A.16.1.4	gnl|TC-DB|Q96Q80	35	1e-31	Derlin-3 OS=Homo sapiens OX=9606 GN=DERL3 PE=1 SV=2	END	END	34.95	NUC	10.38	CYT	7.731	34.19
Glyur002366s00039478	1.A.35.5.4	gnl|TC-DB|Q93ZD7	42	9e-51	Magnesium transporter MRS2-4 OS=Arabidopsis thaliana GN=MRS2-4 PE=1 SV=1	END	END	34.27	PLA	28.73	MIT	7.521	59.52
Glyur004008s00037411	9.B.238.3.1	gnl|TC-DB|WP_018128393.1	31	5e-34	hybrid sensor histidine kinase/response regulator [Balneola vulgaris]	END	END	38.99	PLA	9.878	CHL	7.276	34.64
Glyur005138s00043873	4.C.1.1.14	gnl|TC-DB|Q9XIA9	66	7e-71	Long chain acyl-CoA synthetase 2 OS=Arabidopsis thaliana GN=LACS2 PE=2 SV=1	END	END	63.15	CHL	9.186	POX	7.681	33.3
Glyur008262s00043819	2.A.5.5.1	gnl|TC-DB|P0A8H3	33	5e-26	Zinc transporter zupT - Escherichia coli.	END	END	57.35	PLA	9.529	MIT	6.991	34.9
