# Supplementary material for: Integrated Analysis of mRNA and microRNA Elucidates the Regulation of Glycyrrhizic Acid Biosynthesis in Glycyrrhiza uralensis Fisch
Source: Int J Mol Sci. 2020 Apr 28;21(9):3101. doi: 10.3390/ijms21093101 (PMC7247157; doi:10.3390/ijms21093101)
Supplement: Supplementary file 1 [file ijms-21-03101-s001.zip › Supplemental Tables/Supplemental Tables/Table S14. Correlation analysis between transporters localized in vacuoles and endoplasmic reticulum and structural genes..xlsx]

## Sheet: vacuoles
Supplemental Table S14
Correlation analysis between transporters localized in vacuoles and endoplasmic reticulum and structural genes.
ID	GO_annotation	KEGG_annotation	NR_annotation	TC-id	Subject-id	Identity	E value	Anontation	Prediction	Pred1	Prob1	Pred2	Prob2	Pred3	Prob3	MLCS	GUCPR1	AACT	MK	PMK	MPD	FPPS	SQS1	β-AS	C-30	C-11	HMGS	HMGR	Number of co-expression structural genes
Glyur000001s00000138	Biological Process: regulation of pH (GO:0006885);; Molecular Function: sodium:proton antiporter activity (GO:0015385);; Cellular Component: integral component of membrane (GO:0016021);; Biological Process: sodium ion transmembrane transport (GO:0035725);; Biological Process: hydrogen ion transmembrane transport (GO:1902600);;	K14724|0|mtr:MTR_1g082440|K14724 solute carrier family 9 (sodium/hydrogen exchanger), member 8 | (RefSeq) Na+/H+ exchanger 1	Na+/H+ exchanger 1 [Trifolium pratense]	2.A.36.5.1	gnl|TC-DB|Q68KI4	51	1e-137	2.A.36.5.1 Sodium/hydrogen exchanger 1	VAC	VAC	40.01	PLA	8.948	NUC	7.417	33.75	0.908823	-0.904276	-0.56045	0.360639	-0.934118	-0.912756	-0.869348	-0.845996	-0.945976	-0.938178	-0.93606	-0.943102	10
Glyur000017s00002382	Cellular Component: vacuole (GO:0005773);; Biological Process: ATP hydrolysis coupled proton transport (GO:0015991);; Cellular Component: proton-transporting two-sector ATPase complex, catalytic domain (GO:0033178);; Molecular Function: proton-transporting ATPase activity, rotational mechanism (GO:0046961);;	K02150|2.12848e-116|cam:101490511|K02150 V-type H+-transporting ATPase subunit E | (RefSeq) V-type proton ATPase subunit E2	V-type proton ATPase subunit E2 [Glycine soja]	3.A.2.2.5	gnl|TC-DB|Q9C9Z8	64	2e-69	V-type proton ATPase subunit E2 OS=Arabidopsis thaliana GN=VHA-E2 PE=2 SV=1	VAC	VAC	29.84	CHL	26.3	NUC	9.665	54.15	0.818163	-0.941339	-0.604293	0.349375	-0.936941	-0.990673	-0.907426	-0.964878	-0.913169	-0.963324	-0.966249	-0.94541	10
Glyur000035s00005009	Molecular Function: transporter activity (GO:0005215);; Biological Process: sodium ion transport (GO:0006814);; Cellular Component: integral component of membrane (GO:0016021);; Biological Process: anion transmembrane transport (GO:0098656);;	K14445|5.28659e-125|mtr:MTR_2g026030|K14445 solute carrier family 13 (sodium-dependent dicarboxylate transporter), member 2/3/5 | (RefSeq) tonoplast dicarboxylate transporter	tonoplast dicarboxylate transporter [Medicago truncatula]	2.A.47.1.6	gnl|TC-DB|Q8LG88	56	9e-90	2.A.47.1.6 Tonoplast dicarboxylate transporter	VAC	VAC	26.28	PLA	11.18	CHL	10.27	31.81	0.892009	-0.940698	-0.516721	0.301447	-0.961218	-0.912538	-0.913494	-0.863506	-0.981761	-0.958105	-0.95181	-0.972029	10
Glyur000064s00005596	Cellular Component: integral component of plasma membrane (GO:0005887);; Cellular Component: plant-type vacuole membrane (GO:0009705);; Biological Process: cellular water homeostasis (GO:0009992);; Molecular Function: water channel activity (GO:0015250);; Molecular Function: glycerol channel activity (GO:0015254);; Biological Process: ion transmembrane transport (GO:0034220);; Cellular Component:…	K09873|5.77303e-102|cam:101505621|K09873 aquaporin TIP | (RefSeq) Tip2; probable aquaporin TIP2-2	hypothetical protein TSUD_226920 [Trifolium subterraneum]	1.A.8.10.4	gnl|TC-DB|Q9FGL2	59	2e-72	Aquaporin TIP2-3 - Arabidopsis thaliana (Mouse-ear cress).	VAC	VAC	79.41	PLA	6.547	CHL	4.326	23.33	-0.845872	0.977639	0.576215	-0.326842	0.98206	0.991762	0.946559	0.965075	0.970555	0.992801	0.991854	0.98852	10
Glyur000116s00009201	Molecular Function: potassium ion transmembrane transporter activity (GO:0015079);; Cellular Component: integral component of membrane (GO:0016021);; Biological Process: potassium ion transmembrane transport (GO:0071805);;	K03549|0|mtr:MTR_4g099260|K03549 KUP system potassium uptake protein | (RefSeq) high-affinity potassium transporter	high-affinity potassium transporter [Medicago truncatula]	2.A.72.3.9	gnl|TC-DB|Q9M7K4	52	1e-160	Potassium transporter 5 OS=Arabidopsis thaliana GN=POT5 PE=1 SV=1	VAC	VAC	23.12	PLA	18.07	END	14.83	39.11	-0.876632	0.975598	0.508589	-0.271482	0.988029	0.959799	0.951943	0.924515	0.995839	0.988863	0.985531	0.994779	10
Glyur000122s00010166	Cellular Component: extracellular region (GO:0005576);;	K13449|1.44399e-103|mtr:MTR_2g435490|K13449 pathogenesis-related protein 1 | (RefSeq) CAP, cysteine-rich secretory protein, antigen 5	CAP, cysteine-rich secretory protein, antigen 5 [Medicago truncatula]	8.B.9.1.5	gnl|TC-DB|P11670	57	7e-53	Basic form of pathogenesis-related protein 1 OS=Nicotiana tabacum PE=3 SV=1	VAC/EXC	VAC	45.8	EXC	32.78	NUC	4.26	68.35	0.861802	-0.907357	-0.303628	0.0751871	-0.916175	-0.87302	-0.9092	-0.833854	-0.947603	-0.918949	-0.918621	-0.922531	10
Glyur000239s00017874	Molecular Function: calcium ion binding (GO:0005509);; Molecular Function: 2-alkenal reductase [NAD(P)] activity (GO:0032440);; Biological Process: oxidation-reduction process (GO:0055114);;	K13448|7.02549e-103|mtr:MTR_8g069915|K13448 calcium-binding protein CML | (RefSeq) EF hand calcium-binding family protein	EF hand calcium-binding family protein [Medicago truncatula]	8.A.82.1.1	gnl|TC-DB|P62158	38	2e-25	Calmodulin OS=Homo sapiens GN=CALM1 PE=1 SV=2	VAC	VAC	26.44	CHL	19.59	MIT	16.71	42.88	0.848341	-0.984603	-0.408736	0.154442	-0.987279	-0.962688	-0.975714	-0.942395	-0.994904	-0.989356	-0.988704	-0.990134	10
Glyur000329s00019838	Biological Process: proteolysis (GO:0006508);; Molecular Function: cysteine-type peptidase activity (GO:0008234);;	--	PREDICTED: ervatamin-B-like [Cicer arietinum]	2.A.28.3.6	gnl|TC-DB|Q01E11	32	1e-31	Cysteine proteinase Cathepsin F (ISS) OS=Ostreococcus tauri GN=Ot02g05670 PE=4 SV=1	VAC	VAC	19.26	EXC	18.01	END	14.87	36.8	0.945383	-0.906367	-0.627934	0.406069	-0.91678	-0.925437	-0.867861	-0.855673	-0.936933	-0.943401	-0.939408	-0.942087	10
Glyur000431s00018647	Molecular Function: aspartic-type endopeptidase activity (GO:0004190);; Biological Process: proteolysis (GO:0006508);; Biological Process: lipid metabolic process (GO:0006629);; Biological Process: protein catabolic process (GO:0030163);;	K08245|0|vra:106760823|K08245 phytepsin [EC:3.4.23.40] | (RefSeq) aspartic proteinase-like	aspartic proteinase A1-like isoform X1 [Cajanus cajan]	8.A.32.1.4	gnl|TC-DB|P20142	36	1e-51	Gastricsin OS=Homo sapiens OX=9606 GN=PGC PE=1 SV=1	VAC	VAC	45.65	PLA	9.807	NUC	7.03	35.58	0.864793	-0.973091	-0.499791	0.266513	-0.986962	-0.94839	-0.949785	-0.915566	-0.996012	-0.983311	-0.978848	-0.992799	10
Glyur000456s00017914	Molecular Function: transporter activity (GO:0005215);; Biological Process: transport (GO:0006810);; Cellular Component: integral component of membrane (GO:0016021);;	K09873|9.35404e-101|mtr:MTR_1g006490|K09873 aquaporin TIP | (RefSeq) major intrinsic protein (MIP) family transporter	unknown [Medicago truncatula]	1.A.8.10.2	gnl|TC-DB|Q9XG70	90	1e-71	AQUAGLYCEROPORIN - Nicotiana tabacum (Common tobacco).	VAC	VAC	52.55	PLA	14.69	CHL	9.403	41.79	-0.917343	0.899749	0.402849	-0.17636	0.909397	0.892791	0.889909	0.834646	0.940987	0.926151	0.926305	0.923921	10
Glyur001127s00032705	Molecular Function: aspartic-type endopeptidase activity (GO:0004190);; Biological Process: proteolysis (GO:0006508);; Biological Process: lipid metabolic process (GO:0006629);; Biological Process: protein catabolic process (GO:0030163);;	K08245|0|vra:106778333|K08245 phytepsin [EC:3.4.23.40] | (RefSeq) cyprosin-like	putative aspartic proteinase precursor [Glycine max]	8.A.32.1.4	gnl|TC-DB|P20142	37	1e-40	Gastricsin OS=Homo sapiens OX=9606 GN=PGC PE=1 SV=1	VAC	VAC	27.59	CYT	13.21	EXC	10.55	34.93	0.895325	-0.950445	-0.622325	0.374704	-0.951981	-0.98616	-0.914772	-0.940786	-0.947913	-0.979082	-0.979055	-0.968098	10
Glyur001495s00036177	Molecular Function: transporter activity (GO:0005215);; Biological Process: sodium ion transport (GO:0006814);; Cellular Component: integral component of membrane (GO:0016021);; Biological Process: anion transmembrane transport (GO:0098656);;	K14445|0|mtr:MTR_4g133230|K14445 solute carrier family 13 (sodium-dependent dicarboxylate transporter), member 2/3/5 | (RefSeq) tonoplast dicarboxylate transporter-like protein	tonoplast dicarboxylate transporter-like protein [Medicago truncatula]	2.A.47.1.6	gnl|TC-DB|Q8LG88	59	1e-177	2.A.47.1.6 Tonoplast dicarboxylate transporter	VAC	VAC	33.75	CHL	9.544	PLA	7.695	32.82	0.980916	-0.868594	-0.688853	0.490566	-0.89282	-0.91505	-0.819389	-0.820897	-0.910982	-0.923419	-0.921425	-0.918634	10
Glyur001574s00034445	Molecular Function: cysteine-type endopeptidase activity (GO:0004197);; Cellular Component: extracellular space (GO:0005615);; Cellular Component: lysosome (GO:0005764);; Cellular Component: integral component of membrane (GO:0016021);; Biological Process: proteolysis involved in cellular protein catabolic process (GO:0051603);;	--	PREDICTED: cysteine proteinase RD21a [Cicer arietinum]	2.A.28.3.6	gnl|TC-DB|Q01E11	37	3e-35	Cysteine proteinase Cathepsin F (ISS) OS=Ostreococcus tauri GN=Ot02g05670 PE=4 SV=1	VAC	VAC	17.57	EXC	17.31	END	16.57	34.79	0.964103	-0.9098	-0.637846	0.418084	-0.925836	-0.947266	-0.869614	-0.870328	-0.939843	-0.954346	-0.953422	-0.947592	10
Glyur003111s00038646	Molecular Function: zinc ion transmembrane transporter activity (GO:0005385);; Biological Process: response to zinc ion (GO:0010043);; Cellular Component: integral component of membrane (GO:0016021);; Biological Process: regulation of sequestering of zinc ion (GO:0061088);; Biological Process: zinc II ion transmembrane transport (GO:0071577);;	--	PREDICTED: metal tolerance protein 10-like [Glycine max]	2.A.4.5.5	gnl|TC-DB|O80632	52	1e-108	Metal tolerance protein 11 OS=Arabidopsis thaliana GN=MTP11 PE=2 SV=1	VAC	VAC	23.3	GOL	22.61	CYT	9.413	45.59	0.820311	-0.914806	-0.393932	0.194489	-0.942172	-0.856167	-0.899429	-0.820957	-0.964618	-0.919441	-0.912711	-0.942109	10
Glyur000012s00000538	Molecular Function: aspartic-type endopeptidase activity (GO:0004190);; Biological Process: proteolysis (GO:0006508);; Biological Process: protein catabolic process (GO:0030163);;	K08245|0|cam:101503657|K08245 phytepsin [EC:3.4.23.40] | (RefSeq) cyprosin-like	PREDICTED: cyprosin-like [Cicer arietinum]	8.A.32.1.4	gnl|TC-DB|P20142	34	2e-54	Gastricsin OS=Homo sapiens OX=9606 GN=PGC PE=1 SV=1	VAC	VAC	19.38	NUC	11.07	PLA	10.48	27.92	0.657193	-0.911395	-0.565883	0.348948	-0.920891	-0.89089	-0.873647	-0.897753	-0.891333	-0.902982	-0.896095	-0.916106	9
Glyur000088s00007752	--	K05389|4.07799e-91|cam:101499201|K05389 potassium channel subfamily K, other eukaryote | (RefSeq) two-pore potassium channel 1-like	PREDICTED: two-pore potassium channel 1-like [Cicer arietinum]	1.A.1.7.3	gnl|TC-DB|Q8LBL1	40	5e-49	Calcium-activated outward-rectifying potassium channel 1 - Arabidopsis thaliana (Mouse-ear cress).	VAC	VAC	23.12	CHL	19.06	PLA	16.54	40.48	0.708867	-0.884301	-0.611288	0.425638	-0.911578	-0.856618	-0.837147	-0.83748	-0.895505	-0.887188	-0.87727	-0.910237	9
Glyur000092s00007509	Molecular Function: voltage-gated potassium channel activity (GO:0005249);; Cellular Component: plant-type vacuole membrane (GO:0009705);; Cellular Component: integral component of membrane (GO:0016021);; Biological Process: cellular potassium ion homeostasis (GO:0030007);; Biological Process: potassium ion transmembrane transport (GO:0071805);;	K05389|1.22966e-149|mtr:MTR_5g095650|K05389 potassium channel subfamily K, other eukaryote | (RefSeq) outward rectifying potassium channel protein	outward rectifying potassium channel protein [Medicago truncatula]	1.A.1.7.3	gnl|TC-DB|Q8LBL1	47	2e-76	Calcium-activated outward-rectifying potassium channel 1 - Arabidopsis thaliana (Mouse-ear cress).	VAC	VAC	26.7	PLA	18.7	NUC	11.18	41.77	0.886546	-0.826705	-0.776959	0.598513	-0.857983	-0.898297	-0.761314	-0.81368	-0.847078	-0.882186	-0.880993	-0.875578	9
Glyur000098s00007970	Cellular Component: extracellular region (GO:0005576);; Biological Process: defense response (GO:0006952);; Biological Process: response to biotic stimulus (GO:0009607);;	--	SCP-like extracellular protein domain-containing protein precursor [Glycine max]	8.B.9.1.5	gnl|TC-DB|P11670	45	3e-35	Basic form of pathogenesis-related protein 1 OS=Nicotiana tabacum PE=3 SV=1	VAC	VAC	27.55	MIT	16.78	CHL	14.21	39.56	-0.940906	0.843528	0.75569	-0.578196	0.877959	0.897759	0.781757	0.802888	0.883383	0.900393	0.897282	0.899499	9
Glyur000123s00008468	Cellular Component: integral component of plasma membrane (GO:0005887);; Biological Process: water transport (GO:0006833);; Cellular Component: plant-type vacuole membrane (GO:0009705);; Biological Process: cellular water homeostasis (GO:0009992);; Molecular Function: water channel activity (GO:0015250);; Molecular Function: glycerol channel activity (GO:0015254);; Biological Process: glycerol tr…	K09873|3.61182e-159|gmx:100777419|K09873 aquaporin TIP | (RefSeq) aquaporin TIP1-3-like	aquaporin TIP1-1-like [Cajanus cajan]	1.A.8.10.3	gnl|TC-DB|P25818	79	1e-113	Aquaporin TIP1.1 - Arabidopsis thaliana (Mouse-ear cress).	VAC	VAC	74.8	PLA	8.06	CYT	3.346	27.56	0.605704	-0.931268	-0.19258	-0.0398977	-0.93319	-0.82847	-0.942454	-0.866284	-0.934145	-0.891067	-0.884714	-0.915651	9
Glyur000515s00023230	Molecular Function: aspartic-type endopeptidase activity (GO:0004190);; Biological Process: proteolysis (GO:0006508);; Biological Process: lipid metabolic process (GO:0006629);; Cellular Component: integral component of membrane (GO:0016021);; Biological Process: protein catabolic process (GO:0030163);;	K08245|0|gmx:100801598|K08245 phytepsin [EC:3.4.23.40] | (RefSeq) aspartic proteinase A1-like	PREDICTED: aspartic proteinase A1-like [Glycine max]	8.A.32.1.4	gnl|TC-DB|P20142	45	1e-59	Gastricsin OS=Homo sapiens OX=9606 GN=PGC PE=1 SV=1	VAC	VAC	56.88	NUC	5.562	PLA	5.09	30.4	-0.658008	0.977824	0.225569	0.0563555	0.958663	0.940929	0.992794	0.979805	0.940949	0.950716	0.954304	0.944185	9
Glyur000678s00024768	Cellular Component: integral component of plasma membrane (GO:0005887);; Biological Process: water transport (GO:0006833);; Cellular Component: plant-type vacuole membrane (GO:0009705);; Biological Process: cellular water homeostasis (GO:0009992);; Molecular Function: water channel activity (GO:0015250);; Molecular Function: glycerol channel activity (GO:0015254);; Biological Process: glycerol tr…	K09873|8.35185e-143|gmx:547794|K09873 aquaporin TIP | (RefSeq) nodulin-26	aquaporin TIP1-1-like [Cajanus cajan]	1.A.8.10.3	gnl|TC-DB|P25818	74	1e-105	Aquaporin TIP1.1 - Arabidopsis thaliana (Mouse-ear cress).	VAC	VAC	73.18	PLA	8.08	CHL	3.493	28.36	0.760615	-0.974928	-0.494424	0.25671	-0.983078	-0.940138	-0.950878	-0.936587	-0.973695	-0.968699	-0.962996	-0.981192	9
Glyur000886s00024473	Molecular Function: potassium ion transmembrane transporter activity (GO:0015079);; Cellular Component: integral component of membrane (GO:0016021);; Biological Process: potassium ion transmembrane transport (GO:0071805);;	K03549|0|cam:101494703|K03549 KUP system potassium uptake protein | (RefSeq) probable potassium transporter 17	PREDICTED: probable potassium transporter 17 [Cicer arietinum]	2.A.72.3.1	gnl|TC-DB|O22397	36	1e-131	2.A.72.3.1 Potassium transporter 1	VAC	VAC	20.4	CYT	10.45	NUC	9.578	27.78	-0.63959	0.918921	0.0584203	0.198218	0.908832	0.850004	0.951555	0.882697	0.912815	0.888546	0.8922	0.890005	9
Glyur001671s00039464	Cellular Component: plasma membrane (GO:0005886);; Molecular Function: potassium ion transmembrane transporter activity (GO:0015079);; Cellular Component: integral component of membrane (GO:0016021);; Biological Process: potassium ion transmembrane transport (GO:0071805);;	K03549|0|pvu:PHAVU_002G072300g|K03549 KUP system potassium uptake protein | (RefSeq) hypothetical protein	hypothetical protein CISIN_1g004007mg [Citrus sinensis]	2.A.72.3.11	gnl|TC-DB|Q19A13	71	2e-79	Potassium transporter OS=Nicotiana rustica GN=HAK1 PE=2 SV=1	VAC	VAC	41.53	NUC	7.561	CYT	7.204	32.41	-0.449625	0.902128	0.234055	0.0228078	0.882418	0.853446	0.90881	0.929709	0.835536	0.854303	0.854785	0.856091	9
Glyur001895s00033539	Molecular Function: cation transmembrane transporter activity (GO:0008324);; Cellular Component: integral component of membrane (GO:0016021);; Biological Process: cation transmembrane transport (GO:0098655);;	--	PREDICTED: metal tolerance protein 4-like [Cicer arietinum]	2.A.4.5.3	gnl|TC-DB|I7FXJ5	69	1e-145	Mn-specific cation diffusion facilitator transporter MTP8.1 OS=Hordeum vulgare GN=MTP8.1 PE=2 SV=1	VAC	VAC	16.81	GOL	15.42	NUC	12.43	31.78	0.793333	-0.987843	-0.495286	0.247416	-0.992409	-0.963867	-0.965775	-0.955652	-0.984737	-0.986119	-0.982216	-0.992925	9
Glyur000143s00011191	Biological Process: ATP hydrolysis coupled proton transport (GO:0015991);; Cellular Component: proton-transporting two-sector ATPase complex, catalytic domain (GO:0033178);; Molecular Function: proton-transporting ATPase activity, rotational mechanism (GO:0046961);;	K02150|7.61826e-113|pvu:PHAVU_009G037400g|K02150 V-type H+-transporting ATPase subunit E | (RefSeq) hypothetical protein	uncharacterized LOC100500452 [Glycine max]	3.A.2.2.5	gnl|TC-DB|Q39258	66	8e-75	V-type proton ATPase subunit E1 OS=Arabidopsis thaliana GN=VHA-E1 PE=1 SV=2	VAC	VAC	65.78	NUC	6.927	CHL	4.653	29.92	0.960314	-0.804714	-0.521365	0.349123	-0.836035	-0.811082	-0.773332	-0.711401	-0.880409	-0.854182	-0.850666	-0.860127	8
Glyur000364s00018047	Molecular Function: SNARE binding (GO:0000149);; Molecular Function: SNAP receptor activity (GO:0005484);; Biological Process: intracellular protein transport (GO:0006886);; Biological Process: vesicle fusion (GO:0006906);; Cellular Component: endomembrane system (GO:0012505);; Cellular Component: integral component of membrane (GO:0016021);; Cellular Component: SNARE complex (GO:0031201);; Biolo…	K08498|3.38628e-146|mtr:MTR_5g092870|K08498 syntaxin 6 | (RefSeq) syntaxin protein	syntaxin protein [Medicago truncatula]	1.F.1.1.5	gnl|TC-DB|O43752	26	1e-21	Syntaxin-6 OS=Homo sapiens GN=STX6 PE=1 SV=1	VAC	VAC	26.29	GOL	25.19	MIT	8.804	50.91	0.968134	-0.785366	-0.791819	0.632486	-0.822705	-0.854262	-0.717609	-0.738211	-0.837631	-0.855561	-0.852225	-0.852569	7
Glyur000553s00020394	Molecular Function: cysteine-type endopeptidase activity (GO:0004197);; Cellular Component: extracellular space (GO:0005615);; Cellular Component: lysosome (GO:0005764);; Biological Process: proteolysis involved in cellular protein catabolic process (GO:0051603);;	K16290|0|gmx:100788466|K16290 xylem cysteine proteinase [EC:3.4.22.-] | (RefSeq) uncharacterized LOC100788466	PREDICTED: uncharacterized protein LOC100788466 [Glycine max]	2.A.28.3.6	gnl|TC-DB|Q01E11	35	1e-30	Cysteine proteinase Cathepsin F (ISS) OS=Ostreococcus tauri GN=Ot02g05670 PE=4 SV=1	VAC	VAC	28.17	PLA	25.57	CYT	11.37	52.34	-0.366956	0.870454	0.00226754	0.267392	0.836668	0.795668	0.907588	0.897455	0.797766	0.804961	0.808872	0.803035	7
Glyur000660s00025395	Biological Process: transport (GO:0006810);; Cellular Component: integral component of membrane (GO:0016021);;	K20368|1.29157e-56|cam:101497181|K20368 protein cornichon | (RefSeq) protein cornichon homolog 4	PREDICTED: protein cornichon homolog 4 [Cicer arietinum]	8.A.61.1.7	gnl|TC-DB|B6T2L9	59	7e-23	ER-derived vesicles protein ERV14 OS=Zea mays PE=2 SV=1	VAC	VAC	17	PLA	16.1	CYT	15.15	32.8	-0.989969	0.788076	0.69108	-0.528004	0.821046	0.821549	0.734628	0.705821	0.859421	0.850701	0.844854	0.855104	7
Glyur000930s00030244	Cellular Component: vacuolar proton-transporting V-type ATPase, V1 domain (GO:0000221);; Cellular Component: plant-type vacuole (GO:0000325);; Cellular Component: Golgi apparatus (GO:0005794);; Cellular Component: plasma membrane (GO:0005886);; Cellular Component: chloroplast (GO:0009507);; Biological Process: unidimensional cell growth (GO:0009826);; Molecular Function: hydrogen ion transmembran…	K02148|0|adu:107494708|K02148 V-type H+-transporting ATPase subunit C | (RefSeq) V-type proton ATPase subunit C	V-type proton ATPase subunit C [Arachis duranensis]	3.A.2.2.5	gnl|TC-DB|Q9SDS7	79	1e-158	V-type proton ATPase subunit C OS=Arabidopsis thaliana GN=VHA-C PE=1 SV=1	VAC	VAC	46.99	CHL	8.003	NUC	6.559	33.55	0.911208	-0.824724	-0.4788	0.305132	-0.853903	-0.790165	-0.798063	-0.710336	-0.902042	-0.855888	-0.847542	-0.875096	7
Glyur000108s00010429	Molecular Function: cysteine-type endopeptidase activity (GO:0004197);; Cellular Component: extracellular space (GO:0005615);; Cellular Component: lysosome (GO:0005764);; Biological Process: proteolysis involved in cellular protein catabolic process (GO:0051603);;	K01373|0|pvu:PHAVU_001G009900g|K01373 cathepsin F [EC:3.4.22.41] | (RefSeq) hypothetical protein	hypothetical protein PHAVU_001G009900g [Phaseolus vulgaris]	2.A.28.3.6	gnl|TC-DB|Q01E11	33	8e-29	Cysteine proteinase Cathepsin F (ISS) OS=Ostreococcus tauri GN=Ot02g05670 PE=4 SV=1	VAC	VAC	18.41	CHL	12.31	EXC	11	28.84	-0.924944	0.764378	0.704676	-0.575154	0.814831	0.770233	0.702661	0.660108	0.848308	0.818696	0.808175	0.840249	6
Glyur000270s00013309	Cellular Component: extracellular region (GO:0005576);;	K13449|2.00588e-90|mtr:MTR_2g010600|K13449 pathogenesis-related protein 1 | (RefSeq) CAP, cysteine-rich secretory protein, antigen 5	CAP, cysteine-rich secretory protein, antigen 5 [Medicago truncatula]	8.B.9.1.5	gnl|TC-DB|P11670	56	5e-47	Basic form of pathogenesis-related protein 1 OS=Nicotiana tabacum PE=3 SV=1	VAC	VAC	29.16	EXC	27.15	CHL	13.82	55.18	0.938087	-0.783913	-0.472287	0.307923	-0.815801	-0.772287	-0.757526	-0.67548	-0.867612	-0.828262	-0.823177	-0.839576	6
Glyur000744s00021930	Cellular Component: vacuolar proton-transporting V-type ATPase, V0 domain (GO:0000220);; Cellular Component: plasma membrane (GO:0005886);; Biological Process: vacuolar acidification (GO:0007035);; Cellular Component: chloroplast (GO:0009507);; Biological Process: ATP hydrolysis coupled proton transport (GO:0015991);; Cellular Component: integral component of membrane (GO:0016021);; Molecular Fun…	K02155|2.90716e-70|aip:107609515|K02155 V-type H+-transporting ATPase 16kDa proteolipid subunit | (RefSeq) V-type proton ATPase 16 kDa proteolipid subunit	V-type proton ATPase 16 kDa proteolipid subunit [Arachis duranensis]	3.A.2.2.5	gnl|TC-DB|P59229	73	4e-58	V-type proton ATPase 16 kDa proteolipid subunit c4 OS=Arabidopsis thaliana GN=VHA-C4 PE=2 SV=1	VAC	VAC	94.21	CHL	1.209	NUC	1.197	6.677	0.519614	-0.810309	0.085619	-0.295158	-0.808037	-0.673024	-0.853439	-0.716464	-0.834809	-0.760561	-0.756376	-0.786988	4
Glyur000008s00001297	Cellular Component: vacuole (GO:0005773);; Cellular Component: aleurone grain (GO:0033095);; Molecular Function: nutrient reservoir activity (GO:0045735);;	--	PREDICTED: vicilin-like [Cicer arietinum]	1.C.121.1.1	gnl|TC-DB|P11827	45	1e-109	Beta-conglycinin, alpha' chain OS=Glycine max GN=CG-1 PE=2 SV=1	VAC	VAC	36.82	NUC	14.52	CHL	12.29	39.9	0.741683	-0.782646	-0.601791	0.47089	-0.828976	-0.729391	-0.730401	-0.675179	-0.845021	-0.797413	-0.781799	-0.836963	3
Glyur000028s00003545	Molecular Function: cysteine-type endopeptidase activity (GO:0004197);; Cellular Component: extracellular space (GO:0005615);; Cellular Component: lysosome (GO:0005764);; Molecular Function: 2-alkenal reductase [NAD(P)] activity (GO:0032440);; Biological Process: proteolysis involved in cellular protein catabolic process (GO:0051603);; Biological Process: oxidation-reduction process (GO:0055114);;	--	PREDICTED: zingipain-2 [Cicer arietinum]	2.A.28.3.6	gnl|TC-DB|Q01E11	35	9e-32	Cysteine proteinase Cathepsin F (ISS) OS=Ostreococcus tauri GN=Ot02g05670 PE=4 SV=1	VAC	VAC	17.02	EXC	14.44	PLA	12.47	30.64	0.873047	-0.531551	-0.954971	0.865013	-0.569683	-0.655841	-0.434101	-0.505907	-0.583462	-0.629449	-0.62395	-0.619608	3
Glyur000363s00015350	--	--	CAP, cysteine-rich secretory protein, antigen 5 [Medicago truncatula]	8.B.9.1.5	gnl|TC-DB|P11670	58	4e-48	Basic form of pathogenesis-related protein 1 OS=Nicotiana tabacum PE=3 SV=1	VAC	VAC	40.38	EXC	17.98	NUC	11.23	45.29	0.665746	-0.75843	-0.541076	0.295892	-0.730846	-0.870868	-0.730515	-0.853559	-0.688844	-0.789372	-0.801018	-0.74287	3
Glyur002314s00032890	Cellular Component: integral component of plasma membrane (GO:0005887);; Cellular Component: plant-type vacuole membrane (GO:0009705);; Biological Process: cellular water homeostasis (GO:0009992);; Molecular Function: water channel activity (GO:0015250);; Molecular Function: glycerol channel activity (GO:0015254);; Biological Process: ion transmembrane transport (GO:0034220);; Cellular Component:…	K09873|1.48586e-26|gmx:100820403|K09873 aquaporin TIP | (RefSeq) aquaporin TIP1-1-like	PREDICTED: aquaporin TIP1-1-like [Glycine max]	1.A.8.10.9	gnl|TC-DB|Q41963	61	2e-22	Aquaporin TIP1-2 OS=Arabidopsis thaliana GN=TIP1-2 PE=1 SV=2	VAC	VAC	35.06	PLA	25.37	CHL	9.37	54.57	0.702086	-0.778494	-0.335822	0.195593	-0.818056	-0.675529	-0.761019	-0.640514	-0.855336	-0.773867	-0.759696	-0.818165	3
Glyur000017s00002388	Molecular Function: cysteine-type endopeptidase activity (GO:0004197);; Cellular Component: extracellular space (GO:0005615);; Cellular Component: lysosome (GO:0005764);; Biological Process: proteolysis involved in cellular protein catabolic process (GO:0051603);;	K01373|0|cam:101490203|K01373 cathepsin F [EC:3.4.22.41] | (RefSeq) probable cysteine proteinase A494	PREDICTED: probable cysteine proteinase A494 [Cicer arietinum]	2.A.28.3.6	gnl|TC-DB|Q01E11	32	2e-28	Cysteine proteinase Cathepsin F (ISS) OS=Ostreococcus tauri GN=Ot02g05670 PE=4 SV=1	VAC	VAC	20.26	EXC	14.12	NUC	10.3	32.27	-0.455069	0.787367	0.207332	0.0184536	0.77901	0.800968	0.793348	0.845897	0.725999	0.768299	0.778444	0.749912	2
Glyur000140s00011463	Cellular Component: vacuolar proton-transporting V-type ATPase, V0 domain (GO:0000220);; Biological Process: vacuolar acidification (GO:0007035);; Biological Process: ATP hydrolysis coupled proton transport (GO:0015991);; Cellular Component: integral component of membrane (GO:0016021);; Molecular Function: proton-transporting ATPase activity, rotational mechanism (GO:0046961);;	K02155|1.76064e-69|eus:EUTSA_v10022840mg|K02155 V-type H+-transporting ATPase 16kDa proteolipid subunit | (RefSeq) hypothetical protein	V-type proton ATPase 16 kDa proteolipid subunit [Glycine soja]	3.A.2.2.5	gnl|TC-DB|P59229	73	3e-57	V-type proton ATPase 16 kDa proteolipid subunit c4 OS=Arabidopsis thaliana GN=VHA-C4 PE=2 SV=1	VAC	VAC	94.04	NUC	1.262	CHL	1.134	6.879	-0.960355	0.704497	0.819801	-0.696039	0.751878	0.773418	0.628595	0.638361	0.776592	0.783993	0.778207	0.786891	2
Glyur000660s00025407	Cellular Component: plant-type vacuole (GO:0000325);; Cellular Component: vacuolar membrane (GO:0005774);; Molecular Function: potassium ion transmembrane transporter activity (GO:0015079);; Cellular Component: integral component of membrane (GO:0016021);; Biological Process: potassium ion transmembrane transport (GO:0071805);;	--	PREDICTED: potassium transporter 7-like isoform X2 [Cicer arietinum]	2.A.72.3.5	gnl|TC-DB|A5PH39	36	1e-88	HAK1 potassium transporter OS=Physcomitrella patens GN=hak1 PE=4 SV=1	VAC	VAC	12.45	CHL	11.67	PLA	11.5	23.93	0.957131	-0.618122	-0.824494	0.7221	-0.663021	-0.687795	-0.539864	-0.536769	-0.703945	-0.705394	-0.697412	-0.709514	2
Glyur002314s00032887	Cellular Component: integral component of plasma membrane (GO:0005887);; Cellular Component: plant-type vacuole membrane (GO:0009705);; Biological Process: cellular water homeostasis (GO:0009992);; Molecular Function: water channel activity (GO:0015250);; Molecular Function: glycerol channel activity (GO:0015254);; Biological Process: ion transmembrane transport (GO:0034220);; Cellular Component:…	K09873|9.39231e-77|gmx:100820403|K09873 aquaporin TIP | (RefSeq) aquaporin TIP1-1-like	hypothetical protein TSUD_410850 [Trifolium subterraneum]	1.A.8.10.3	gnl|TC-DB|P25818	52	1e-59	Aquaporin TIP1.1 - Arabidopsis thaliana (Mouse-ear cress).	VAC	VAC	56.04	PLA	12.96	CHL	7.188	39.28	-0.743056	0.447104	0.962656	-0.930317	0.506912	0.533782	0.337932	0.392278	0.515315	0.533251	0.520684	0.547165	2
Glyur003701s00042010	Cellular Component: vacuolar proton-transporting V-type ATPase, V1 domain (GO:0000221);; Cellular Component: plant-type vacuole (GO:0000325);; Cellular Component: Golgi apparatus (GO:0005794);; Cellular Component: plasma membrane (GO:0005886);; Cellular Component: chloroplast (GO:0009507);; Biological Process: unidimensional cell growth (GO:0009826);; Molecular Function: hydrogen ion transmembran…	K02148|0|aip:107604848|K02148 V-type H+-transporting ATPase subunit C | (RefSeq) V-type proton ATPase subunit C	V-type proton ATPase subunit C [Arachis ipaensis]	3.A.2.2.5	gnl|TC-DB|Q9SDS7	75	1e-163	V-type proton ATPase subunit C OS=Arabidopsis thaliana GN=VHA-C PE=1 SV=1	VAC	VAC	43.42	CHL	9.283	NUC	6.905	34.71	0.806812	-0.746234	-0.351211	0.216495	-0.788064	-0.672734	-0.728482	-0.602408	-0.842403	-0.76501	-0.754161	-0.798995	2
Glyur000017s00002439	Cellular Component: vacuolar proton-transporting V-type ATPase, V0 domain (GO:0000220);; Cellular Component: plasma membrane (GO:0005886);; Biological Process: vacuolar acidification (GO:0007035);; Cellular Component: chloroplast (GO:0009507);; Biological Process: ATP hydrolysis coupled proton transport (GO:0015991);; Cellular Component: integral component of membrane (GO:0016021);; Molecular Fun…	K02155|4.17447e-73|gmx:100812380|K02155 V-type H+-transporting ATPase 16kDa proteolipid subunit | (RefSeq) V-type proton ATPase 16 kDa proteolipid subunit	PREDICTED: V-type proton ATPase 16 kDa proteolipid subunit [Glycine max]	3.A.2.2.5	gnl|TC-DB|P59227	72	3e-55	V-type proton ATPase 16 kDa proteolipid subunit c1/c3/c5 OS=Arabidopsis thaliana GN=VHA-C1 PE=1 SV=1	VAC	VAC	94.2	CHL	1.211	NUC	1.199	6.688	-0.495362	-0.129974	0.704696	-0.809589	-0.0700048	0.0227044	-0.224826	-0.172094	-0.0304437	-0.00356389	-0.00702707	-0.0134421	1
Glyur000043s00003780	Cellular Component: integral component of plasma membrane (GO:0005887);; Biological Process: water transport (GO:0006833);; Cellular Component: plant-type vacuole membrane (GO:0009705);; Biological Process: cellular water homeostasis (GO:0009992);; Molecular Function: water channel activity (GO:0015250);; Molecular Function: glycerol channel activity (GO:0015254);; Biological Process: glycerol tr…	K09873|2.50004e-130|mtr:MTR_2g101370|K09873 aquaporin TIP | (RefSeq) major intrinsic protein (MIP) family transporter	aquaporin tip2-1-like protein [Trifolium pratense]	1.A.8.10.10	gnl|TC-DB|Q41951	73	3e-99	Aquaporin TIP2-1 OS=Arabidopsis thaliana GN=TIP2-1 PE=1 SV=2	VAC	VAC	76.97	PLA	8.868	CHL	3.453	27.38	-0.648849	0.48724	0.90163	-0.794412	0.507017	0.649732	0.394789	0.553556	0.467938	0.566998	0.569401	0.53761	1
Glyur000073s00007790	Cellular Component: vacuolar proton-transporting V-type ATPase, V0 domain (GO:0000220);; Biological Process: vacuolar acidification (GO:0007035);; Biological Process: ATP hydrolysis coupled proton transport (GO:0015991);; Cellular Component: integral component of membrane (GO:0016021);; Molecular Function: proton-transporting ATPase activity, rotational mechanism (GO:0046961);;	K02155|2.87351e-71|eus:EUTSA_v10022840mg|K02155 V-type H+-transporting ATPase 16kDa proteolipid subunit | (RefSeq) hypothetical protein	V-type proton ATPase 16 kDa proteolipid subunit [Glycine soja]	3.A.2.2.5	gnl|TC-DB|P59227	72	2e-57	V-type proton ATPase 16 kDa proteolipid subunit c1/c3/c5 OS=Arabidopsis thaliana GN=VHA-C1 PE=1 SV=1	VAC	VAC	94.2	CHL	1.211	NUC	1.199	6.688	-0.846945	0.357709	0.739156	-0.724964	0.420309	0.435126	0.277646	0.253128	0.478572	0.462078	0.454042	0.470257	1
Glyur000100s00008351	Cellular Component: vacuolar membrane (GO:0005774);; Biological Process: cell tip growth (GO:0009932);; Molecular Function: potassium ion transmembrane transporter activity (GO:0015079);; Cellular Component: integral component of membrane (GO:0016021);; Biological Process: potassium ion transmembrane transport (GO:0071805);;	K03549|0|mtr:MTR_8g099090|K03549 KUP system potassium uptake protein | (RefSeq) potassium transporter-like protein	potassium transporter-like protein [Medicago truncatula]	2.A.72.3.10	gnl|TC-DB|Q9FE38	56	1e-127	Potassium transporter 3 OS=Arabidopsis thaliana GN=POT3 PE=1 SV=1	VAC	VAC	15.69	CHL	13.46	NUC	11.95	28.51	0.875699	-0.384205	-0.732269	0.682787	-0.42553	-0.475604	-0.311296	-0.299601	-0.486526	-0.488246	-0.482326	-0.48418	1
Glyur000116s00009250	Molecular Function: zinc ion transmembrane transporter activity (GO:0005385);; Cellular Component: vacuolar membrane (GO:0005774);; Biological Process: response to zinc ion (GO:0010043);; Molecular Function: inorganic anion transmembrane transporter activity (GO:0015103);; Cellular Component: integral component of membrane (GO:0016021);; Molecular Function: metal ion binding (GO:0046872);; Biolog…	K14689|0|gmx:100790458|K14689 solute carrier family 30 (zinc transporter), member 2 | (RefSeq) metal tolerance protein 1-like	PREDICTED: metal tolerance protein 1-like isoform X3 [Lupinus angustifolius]	2.A.4.3.4	gnl|TC-DB|Q9ZT63	66	1e-140	Metal tolerance protein 1 - Arabidopsis thaliana (Mouse-ear cress).	VAC	VAC	63.88	PLA	6.104	CYT	5.619	29.55	0.743445	-0.720242	-0.434681	0.197538	-0.695504	-0.83263	-0.706737	-0.789073	-0.680657	-0.764204	-0.778795	-0.713334	1
Glyur000178s00013218	Biological Process: proteolysis (GO:0006508);; Molecular Function: cysteine-type peptidase activity (GO:0008234);;	K01366|0|cam:101510518|K01366 cathepsin H [EC:3.4.22.16] | (RefSeq) thiol protease aleurain-like	PREDICTED: thiol protease aleurain-like [Cicer arietinum]	2.A.28.3.6	gnl|TC-DB|Q01E11	31	1e-22	Cysteine proteinase Cathepsin F (ISS) OS=Ostreococcus tauri GN=Ot02g05670 PE=4 SV=1	VAC	VAC	58.05	PLA	5.252	EXC	5.068	29.88	-0.377469	-0.126094	0.685917	-0.825934	-0.0523839	-0.0735246	-0.225915	-0.238602	-0.00262461	-0.035177	-0.0538952	-0.002366	1
Glyur000717s00025331	Molecular Function: cysteine-type endopeptidase activity (GO:0004197);; Cellular Component: extracellular space (GO:0005615);; Cellular Component: lysosome (GO:0005764);; Biological Process: proteolysis involved in cellular protein catabolic process (GO:0051603);;	--	P34 probable thiol protease precursor [Glycine max]	2.A.28.3.6	gnl|TC-DB|Q01E11	32	1e-23	Cysteine proteinase Cathepsin F (ISS) OS=Ostreococcus tauri GN=Ot02g05670 PE=4 SV=1	VAC	VAC	27.66	PLA	9.943	CYT	9.79	30.94	0.936761	-0.576501	-0.658717	0.573329	-0.627272	-0.613454	-0.516802	-0.461504	-0.687414	-0.657747	-0.649918	-0.66899	1
Glyur000876s00020490	Cellular Component: vacuolar membrane (GO:0005774);; Cellular Component: plasma membrane (GO:0005886);; Biological Process: regulation of pH (GO:0006885);; Biological Process: response to salt stress (GO:0009651);; Molecular Function: sodium:proton antiporter activity (GO:0015385);; Cellular Component: integral component of membrane (GO:0016021);; Biological Process: sodium ion transmembrane tran…	--	sodium/hydrogen exchanger 4 [Cajanus cajan]	2.A.36.5.4	gnl|TC-DB|G3MDF0	57	4e-74	Sodium/hydrogen exchanger OS=Vigna radiata GN=nhx1 PE=2 SV=1	VAC	VAC	40.58	END	9.061	CYT	8.853	33.99	-0.82069	0.589019	0.744656	-0.612335	0.600262	0.641675	0.52424	0.534355	0.634917	0.650946	0.64146	0.65064	1
Glyur001053s00027288	Molecular Function: transporter activity (GO:0005215);; Biological Process: transport (GO:0006810);; Cellular Component: integral component of membrane (GO:0016021);;	K09873|1.28444e-126|pvu:PHAVU_001G181100g|K09873 aquaporin TIP | (RefSeq) hypothetical protein	nodulin-26 [Glycine max]	1.A.8.10.3	gnl|TC-DB|P25818	73	1e-101	Aquaporin TIP1.1 - Arabidopsis thaliana (Mouse-ear cress).	VAC	VAC	75.01	PLA	9.047	CHL	3.299	28.61	-0.981037	0.665034	0.750821	-0.620096	0.702891	0.75092	0.600115	0.60698	0.73756	0.75242	0.750736	0.743427	1
Glyur002828s00039809	Cellular Component: vacuolar membrane (GO:0005774);; Biological Process: cell tip growth (GO:0009932);; Molecular Function: potassium ion transmembrane transporter activity (GO:0015079);; Cellular Component: integral component of membrane (GO:0016021);; Biological Process: potassium ion transmembrane transport (GO:0071805);;	K03549|0|cam:101502227|K03549 KUP system potassium uptake protein | (RefSeq) potassium transporter 4	PREDICTED: potassium transporter 4 isoform X2 [Populus euphratica]	2.A.72.3.4	gnl|TC-DB|Q9M7K3	77	5e-75	HAK2 - Hordeum vulgare (Barley).	VAC	VAC	24.64	CHL	10.5	PLA	8.942	30.17	0.804309	-0.467824	-0.799953	0.673569	-0.473177	-0.638568	-0.39545	-0.506724	-0.477756	-0.566574	-0.572364	-0.524184	1
Glyur010403s00046212	Biological Process: ATP hydrolysis coupled proton transport (GO:0015991);; Cellular Component: proton-transporting two-sector ATPase complex, catalytic domain (GO:0033178);; Molecular Function: proton-transporting ATPase activity, rotational mechanism (GO:0046961);;	K02150|3.13468e-70|gmx:100795235|K02150 V-type H+-transporting ATPase subunit E | (RefSeq) V-type proton ATPase subunit E	hypothetical protein GLYMA_08G020300 [Glycine max]	3.A.2.2.5	gnl|TC-DB|P0CAN7	77	3e-50	V-type proton ATPase subunit E3 OS=Arabidopsis thaliana GN=VHA-E3 PE=2 SV=1	VAC	VAC	55.67	CHL	10.37	NUC	7.491	36.13	-0.801233	0.529094	0.595591	-0.439653	0.529609	0.684162	0.486052	0.572242	0.53484	0.615308	0.627511	0.566213	1
Glyur011003s00047047	Molecular Function: potassium ion transmembrane transporter activity (GO:0015079);; Cellular Component: integral component of membrane (GO:0016021);; Biological Process: potassium ion transmembrane transport (GO:0071805);;	K03549|3.22168e-162|mtr:MTR_7g108480|K03549 KUP system potassium uptake protein | (RefSeq) potassium transporter-like protein	Potassium transporter 5, partial [Cajanus cajan]	2.A.72.3.9	gnl|TC-DB|Q9M7K4	45	1e-85	Potassium transporter 5 OS=Arabidopsis thaliana GN=POT5 PE=1 SV=1	VAC	VAC	16.11	CHL	15.31	CYT	8.661	31.17	0.622313	-0.376458	-0.811403	0.781714	-0.434323	-0.504379	-0.283616	-0.380765	-0.414866	-0.463083	-0.462387	-0.455396	1

## Sheet: endoplasmic reticulum
Supplemental Table S16
Correlation analysis between transporters localized in vacuoles and endoplasmic reticulum and structural genes.
ID	GO_annotation	KEGG_annotation	NR_annotation	TC-id	Subject-id	Identity	E value	Anontation	Prediction	Pred1	Prob1	Pred2	Prob2	Pred3	Prob3	MLCS	GUCPR1	AACT	MK	PMK	MPD	FPPS	SQS1	β-AS	C-30	C-11	HMGS	HMGR	Number of co-expression structural genes
Glyur000100s00008355	Cellular Component: endoplasmic reticulum membrane (GO:0005789);; Cellular Component: integral component of membrane (GO:0016021);;	--	PREDICTED: reticulon-like protein B2 [Cicer arietinum]	8.A.102.1.1	gnl|TC-DB|Q6DBN4	59	8e-65	Reticulon-like protein B6 OS=Arabidopsis thaliana OX=3702 GN=RTNLB6 PE=1 SV=1	END	END	41.82	VAC	16.18	NUC	9.553	43.13	0.838578	-0.965781	-0.581528	0.322905	-0.961307	-0.992969	-0.935661	-0.96848	-0.947578	-0.982464	-0.982896	-0.971326	10
Glyur000135s00007303	Molecular Function: hydroxymethylglutaryl-CoA reductase (NADPH) activity (GO:0004420);; Cellular Component: peroxisomal membrane (GO:0005778);; Cellular Component: endoplasmic reticulum membrane (GO:0005789);; Biological Process: isoprenoid biosynthetic process (GO:0008299);; Biological Process: coenzyme A metabolic process (GO:0015936);; Cellular Component: integral component of membrane (GO:001…	K00021|0|cam:101507469|K00021 hydroxymethylglutaryl-CoA reductase (NADPH) [EC:1.1.1.34] | (RefSeq) 3-hydroxy-3-methylglutaryl-coenzyme A reductase 1-like	PREDICTED: 3-hydroxy-3-methylglutaryl-coenzyme A reductase 1-like [Cicer arietinum]	2.A.6.6.10	gnl|TC-DB|K1QI94	54	1e-125	3-hydroxy-3-methylglutaryl-coenzyme A reductase OS=Crassostrea gigas PE=3 SV=1	END	END	81.46	CHL	2.856	PLA	2.407	18.04	-0.951922	0.866514	0.759561	-0.570998	0.895776	0.914864	0.806116	0.824102	0.903429	0.920022	0.915971	0.919655	10
Glyur000144s00012207	Biological Process: long-chain fatty acid metabolic process (GO:0001676);; Molecular Function: long-chain fatty acid-CoA ligase activity (GO:0004467);;	K01897|0|aip:107618477|K01897 long-chain acyl-CoA synthetase [EC:6.2.1.3] | (RefSeq) long chain acyl-CoA synthetase 1-like	long chain acyl-CoA synthetase 1 [Arachis ipaensis]	4.C.1.1.14	gnl|TC-DB|Q9XIA9	41	1e-129	Long chain acyl-CoA synthetase 2 OS=Arabidopsis thaliana GN=LACS2 PE=2 SV=1	END	END	39.14	CHL	9.288	POX	7.622	33.97	0.948821	-0.907379	-0.559126	0.353079	-0.931339	-0.907029	-0.874827	-0.833562	-0.957623	-0.942519	-0.938495	-0.948866	10
Glyur000172s00014892	Cellular Component: endoplasmic reticulum membrane (GO:0005789);; Cellular Component: integral component of membrane (GO:0016021);;	--	PREDICTED: reticulon-like protein B1 [Cicer arietinum]	8.A.102.1.1	gnl|TC-DB|Q6DBN4	55	9e-73	Reticulon-like protein B6 OS=Arabidopsis thaliana OX=3702 GN=RTNLB6 PE=1 SV=1	END	END	39.48	VAC	13.23	NUC	10.07	38.88	-0.954241	0.917578	0.641841	-0.428844	0.939111	0.94356	0.875434	0.868961	0.95232	0.958643	0.956079	0.957935	10
Glyur000682s00024324	Molecular Function: hydroxymethylglutaryl-CoA reductase (NADPH) activity (GO:0004420);; Cellular Component: peroxisomal membrane (GO:0005778);; Cellular Component: endoplasmic reticulum membrane (GO:0005789);; Biological Process: isoprenoid biosynthetic process (GO:0008299);; Biological Process: coenzyme A metabolic process (GO:0015936);; Cellular Component: integral component of membrane (GO:001…	K00021|0|cam:101499627|K00021 hydroxymethylglutaryl-CoA reductase (NADPH) [EC:1.1.1.34] | (RefSeq) 3-hydroxy-3-methylglutaryl-coenzyme A reductase 3-like	HMG-CoA reductase [Glycyrrhiza uralensis]	2.A.6.6.10	gnl|TC-DB|K1QI94	57	1e-130	3-hydroxy-3-methylglutaryl-coenzyme A reductase OS=Crassostrea gigas PE=3 SV=1	END	END	79.63	CHL	3.272	PLA	3.197	19.6	-0.837	0.991608	0.485888	-0.236029	0.997536	0.975873	0.971801	0.956776	0.995633	0.996977	0.994796	1	10
Glyur002269s00032419	Cellular Component: endoplasmic reticulum membrane (GO:0005789);; Cellular Component: integral component of membrane (GO:0016021);;	K13989|8.19254e-151|gmx:100780491|K13989 Derlin-2/3 | (RefSeq) derlin-1.1-like	Derlin-1 [Glycine soja]	3.A.16.1.4	gnl|TC-DB|Q96Q80	35	1e-31	Derlin-3 OS=Homo sapiens OX=9606 GN=DERL3 PE=1 SV=2	END	END	34.95	NUC	10.38	CYT	7.731	34.19	0.871662	-0.966716	-0.506856	0.275917	-0.980608	-0.940824	-0.942457	-0.904877	-0.992816	-0.97817	-0.973043	-0.988565	10
Glyur005138s00043873	Biological Process: metabolic process (GO:0008152);; Molecular Function: ligase activity (GO:0016874);;	K01897|1.95776e-96|mtr:MTR_4g068670|K01897 long-chain acyl-CoA synthetase [EC:6.2.1.3] | (RefSeq) long-chain fatty acyl CoA ligase	long chain acyl-CoA synthetase 2-like protein [Trifolium pratense]	4.C.1.1.14	gnl|TC-DB|Q9XIA9	66	7e-71	Long chain acyl-CoA synthetase 2 OS=Arabidopsis thaliana GN=LACS2 PE=2 SV=1	END	END	63.15	CHL	9.186	POX	7.681	33.3	0.916473	-0.938396	-0.559682	0.345737	-0.960874	-0.927373	-0.905909	-0.869372	-0.978636	-0.963745	-0.958675	-0.973486	10
Glyur000037s00002618	Molecular Function: hydroxymethylglutaryl-CoA reductase (NADPH) activity (GO:0004420);; Cellular Component: peroxisomal membrane (GO:0005778);; Cellular Component: endoplasmic reticulum membrane (GO:0005789);; Biological Process: isoprenoid biosynthetic process (GO:0008299);; Biological Process: coenzyme A metabolic process (GO:0015936);; Cellular Component: integral component of membrane (GO:001…	K00021|0|cam:101506157|K00021 hydroxymethylglutaryl-CoA reductase (NADPH) [EC:1.1.1.34] | (RefSeq) 3-hydroxy-3-methylglutaryl-coenzyme A reductase 1-like	PREDICTED: 3-hydroxy-3-methylglutaryl-coenzyme A reductase 1-like [Cicer arietinum]	2.A.6.6.10	gnl|TC-DB|K1QI94	54	1e-120	3-hydroxy-3-methylglutaryl-coenzyme A reductase OS=Crassostrea gigas PE=3 SV=1	END	END	81.06	CHL	2.704	PLA	2.416	18.13	-0.604021	0.963838	0.32448	-0.0691379	0.956878	0.91067	0.961103	0.954213	0.929816	0.930976	0.928467	0.939731	9
Glyur000202s00015420	Molecular Function: phosphorelay sensor kinase activity (GO:0000155);; Cellular Component: endoplasmic reticulum (GO:0005783);; Biological Process: negative regulation of ethylene-activated signaling pathway (GO:0010105);; Cellular Component: integral component of membrane (GO:0016021);; Biological Process: signal transduction by protein phosphorylation (GO:0023014);; Molecular Function: ethylene…	K14509|0|cam:101492847|K14509 ethylene receptor [EC:2.7.13.-] | (RefSeq) ethylene response sensor 1	PREDICTED: ethylene response sensor 1 [Cicer arietinum]	9.B.238.3.1	gnl|TC-DB|WP_018128393.1	31	5e-34	hybrid sensor histidine kinase/response regulator [Balneola vulgaris]	END	END	38.56	PLA	10.03	CHL	6.865	34.73	-0.576647	0.939772	0.264457	-0.028753	0.940927	0.855491	0.941414	0.900386	0.924119	0.899908	0.894299	0.920712	9
Glyur000203s00012900	Molecular Function: hydroxymethylglutaryl-CoA reductase (NADPH) activity (GO:0004420);; Cellular Component: peroxisomal membrane (GO:0005778);; Cellular Component: endoplasmic reticulum membrane (GO:0005789);; Biological Process: isoprenoid biosynthetic process (GO:0008299);; Biological Process: coenzyme A metabolic process (GO:0015936);; Cellular Component: integral component of membrane (GO:001…	K00021|0|gmx:100784330|K00021 hydroxymethylglutaryl-CoA reductase (NADPH) [EC:1.1.1.34] | (RefSeq) 3-hydroxy-3-methylglutaryl-coenzyme A reductase 1-like	3-hydroxy-3-methylglutaryl-coenzyme a reductase 1-like protein, partial [Trifolium pratense]	2.A.6.6.5	gnl|TC-DB|P04035	55	1e-120	3-HYDROXY-3-METHYLGLUTARYL-COENZYME A REDUCTASE (EC 1.1.1.34) (HMG-COA REDUCTASE) - Homo sapiens (Human).	END	END	64.15	NUC	6.254	CHL	6.247	29.64	-0.663298	0.946327	0.477224	-0.211764	0.932028	0.960145	0.927094	0.982145	0.892448	0.937679	0.939794	0.925867	9
Glyur000217s00014840	Cellular Component: integral component of membrane (GO:0016021);;	--	PREDICTED: uncharacterized membrane protein At4g09580-like [Cicer arietinum]	9.B.27.2.6	gnl|TC-DB|D7UNZ8	26	5e-23	Oxalate transporter OS=Fomitopsis palustris GN=FpOAR PE=2 SV=1	END	END	60.75	NUC	6.687	PLA	6.563	30.98	0.748024	-0.892613	-0.704501	0.486772	-0.902013	-0.931233	-0.83928	-0.906185	-0.868888	-0.911942	-0.909028	-0.908534	9
Glyur004008s00037411	Molecular Function: phosphorelay sensor kinase activity (GO:0000155);; Cellular Component: endoplasmic reticulum (GO:0005783);; Biological Process: negative regulation of ethylene-activated signaling pathway (GO:0010105);; Cellular Component: integral component of membrane (GO:0016021);; Biological Process: signal transduction by protein phosphorylation (GO:0023014);; Molecular Function: ethylene…	K14509|0|cam:101492847|K14509 ethylene receptor [EC:2.7.13.-] | (RefSeq) ethylene response sensor 1	PREDICTED: ethylene response sensor 1 [Cicer arietinum]	9.B.238.3.1	gnl|TC-DB|WP_018128393.1	31	5e-34	hybrid sensor histidine kinase/response regulator [Balneola vulgaris]	END	END	38.99	PLA	9.878	CHL	7.276	34.64	-0.788204	0.927285	0.545382	-0.344166	0.95616	0.906897	0.89169	0.877011	0.948341	0.937176	0.931756	0.952878	9
Glyur000238s00016788	Molecular Function: 3-oxo-5-alpha-steroid 4-dehydrogenase activity (GO:0003865);; Cellular Component: cytoplasm (GO:0005737);; Molecular Function: sterol 5-alpha reductase activity (GO:0009917);; Cellular Component: integral component of membrane (GO:0016021);; Biological Process: brassinosteroid biosynthetic process (GO:0016132);; Molecular Function: progesterone 5-alpha-reductase activity (GO:0…	K09591|8.70112e-136|cam:101490577|K09591 steroid 5-alpha-reductase [EC:1.3.1.22] | (RefSeq) steroid 5-alpha-reductase DET2	PREDICTED: steroid 5-alpha-reductase DET2 [Cicer arietinum]	2.A.90.3.4	gnl|TC-DB|C4LVC4	31	2e-31	Steroid 5-alpha reductase, putative OS=Entamoeba histolytica OX=5759 GN=EHI_197070 PE=4 SV=1	END	END	11.63	CHL	11.36	NUC	11.3	22.93	-0.917387	0.798056	0.792745	-0.643449	0.842704	0.8438	0.727276	0.741207	0.850776	0.856935	0.850472	0.865108	7
Glyur001113s00028460	Cellular Component: endoplasmic reticulum membrane (GO:0005789);; Cellular Component: Golgi apparatus (GO:0005794);; Biological Process: protein retention in ER lumen (GO:0006621);; Biological Process: defense response signaling pathway, resistance gene-independent (GO:0010204);; Biological Process: protein transport (GO:0015031);; Cellular Component: integral component of membrane (GO:0016021);;…	K10949|7.54407e-137|mtr:MTR_7g056337|K10949 ER lumen protein retaining receptor | (RefSeq) ER lumen protein retaining receptor-like protein	hypothetical protein TSUD_163990 [Trifolium subterraneum]	9.B.191.1.5	gnl|TC-DB|P24390	46	6e-53	ER lumen protein-retaining receptor 1 OS=Homo sapiens GN=KDELR1 PE=1 SV=1	END	END	76.08	CYT	3.569	PLA	3.381	21.89	0.985788	-0.777297	-0.740017	0.586282	-0.816556	-0.827272	-0.715899	-0.706258	-0.845812	-0.846017	-0.841216	-0.848356	7
Glyur000324s00015438	Cellular Component: endoplasmic reticulum membrane (GO:0005789);; Cellular Component: integral component of membrane (GO:0016021);;	K13989|2.81859e-160|mtr:MTR_8g102300|K13989 Derlin-2/3 | (RefSeq) derlin-2 protein	derlin-2 protein [Medicago truncatula]	3.A.16.1.4	gnl|TC-DB|Q96Q80	40	3e-41	Derlin-3 OS=Homo sapiens OX=9606 GN=DERL3 PE=1 SV=2	END	END	59.1	CYT	7.191	PLA	5.454	31.88	0.974378	-0.752126	-0.742891	0.558915	-0.76514	-0.83814	-0.695717	-0.723439	-0.789684	-0.82492	-0.824427	-0.807062	5
Glyur000420s00021416	Cellular Component: endoplasmic reticulum membrane (GO:0005789);; Cellular Component: Golgi apparatus (GO:0005794);; Cellular Component: cis-Golgi network (GO:0005801);; Biological Process: protein retention in ER lumen (GO:0006621);; Biological Process: protein transport (GO:0015031);; Cellular Component: integral component of membrane (GO:0016021);; Molecular Function: ER retention sequence bin…	K10949|1.59929e-133|cam:101491584|K10949 ER lumen protein retaining receptor | (RefSeq) ER lumen protein-retaining receptor A	ER lumen protein retaining receptor [Glycine soja]	9.B.191.1.5	gnl|TC-DB|P24390	48	6e-53	ER lumen protein-retaining receptor 1 OS=Homo sapiens GN=KDELR1 PE=1 SV=1	END	END	66.07	CHL	8.218	CSK	5.482	31.31	0.639408	-0.279175	-0.960282	0.974251	-0.343341	-0.397062	-0.163029	-0.244317	-0.345198	-0.377443	-0.367171	-0.384787	2
Glyur001147s00028999	Molecular Function: metalloendopeptidase activity (GO:0004222);; Cellular Component: integral component of membrane (GO:0016021);; Cellular Component: intracellular membrane-bounded organelle (GO:0043231);; Cellular Component: cytoplasmic part (GO:0044444);; Biological Process: CAAX-box protein processing (GO:0071586);;	K06013|0|mtr:MTR_7g078760|K06013 STE24 endopeptidase [EC:3.4.24.84] | (RefSeq) CAAX prenyl protease-like protein	CAAX prenyl protease-like protein [Medicago truncatula]	9.B.1.1.2	gnl|TC-DB|Q8RX88	65	1e-146	CAAX prenyl protease 1 homolog OS=Arabidopsis thaliana GN=FACE1 PE=1 SV=1	END	END	57.61	CHL	7.464	NUC	6.794	32.44	0.702704	-0.712798	-0.845264	0.678197	-0.728037	-0.818303	-0.63495	-0.759971	-0.685212	-0.762214	-0.761734	-0.745625	2
Glyur000010s00000888	Molecular Function: cysteine-type endopeptidase activity (GO:0004197);; Cellular Component: extracellular space (GO:0005615);; Cellular Component: lysosome (GO:0005764);; Cellular Component: endoplasmic reticulum lumen (GO:0005788);; Cellular Component: aleurone grain (GO:0033095);; Biological Process: proteolysis involved in cellular protein catabolic process (GO:0051603);;	--	KDEL-tailed cysteine endopeptidase CEP1 [Medicago truncatula]	2.A.28.3.6	gnl|TC-DB|Q01E11	31	5e-23	Cysteine proteinase Cathepsin F (ISS) OS=Ostreococcus tauri GN=Ot02g05670 PE=4 SV=1	END	END	32.03	VAC	27.13	CYT	19.07	56.26	-0.252038	0.782216	-0.217724	0.46106	0.749047	0.653893	0.842354	0.772995	0.728067	0.697404	0.699086	0.708463	1
Glyur000049s00003138	Biological Process: metabolic process (GO:0008152);; Molecular Function: ligase activity (GO:0016874);;	K01897|1.03424e-118|gmx:100807687|K01897 long-chain acyl-CoA synthetase [EC:6.2.1.3] | (RefSeq) long chain acyl-CoA synthetase 1-like	hypothetical protein TanjilG_15455 [Lupinus angustifolius]	4.C.1.1.14	gnl|TC-DB|Q9XIA9	47	1e-50	Long chain acyl-CoA synthetase 2 OS=Arabidopsis thaliana GN=LACS2 PE=2 SV=1	END	END	45.97	CHL	8.352	PLA	7.703	33.89	0.910601	-0.546318	-0.710491	0.646812	-0.606958	-0.587431	-0.476272	-0.430835	-0.660586	-0.630762	-0.621562	-0.646461	1
Glyur000507s00030433	Molecular Function: cysteine-type endopeptidase activity (GO:0004197);; Molecular Function: metalloendopeptidase activity (GO:0004222);; Cellular Component: integral component of endoplasmic reticulum membrane (GO:0030176);; Biological Process: CAAX-box protein processing (GO:0071586);;	K08658|3.07892e-132|cam:101514895|K08658 prenyl protein peptidase [EC:3.4.22.-] | (RefSeq) CAAX prenyl protease 2	PREDICTED: CAAX prenyl protease 2 [Cicer arietinum]	9.B.1.2.5	gnl|TC-DB|Q8GW19	53	3e-69	CAAX prenyl protease 2 OS=Arabidopsis thaliana GN=FACE2 PE=2 SV=2	END	END	33.46	CYT	14.27	MIT	10.25	38.58	0.916934	-0.507188	-0.657503	0.545511	-0.531976	-0.62376	-0.452346	-0.469335	-0.575445	-0.606089	-0.609301	-0.581028	1
Glyur000726s00027898	Molecular Function: phosphorelay sensor kinase activity (GO:0000155);; Biological Process: vasculature development (GO:0001944);; Biological Process: response to molecule of bacterial origin (GO:0002237);; Cellular Component: endoplasmic reticulum membrane (GO:0005789);; Biological Process: response to heat (GO:0009408);; Biological Process: response to insect (GO:0009625);; Biological Process: c…	K14509|0|gmx:100795340|K14509 ethylene receptor [EC:2.7.13.-] | (RefSeq) ETR1; ethylene receptor-like	PREDICTED: ethylene receptor-like isoform X1 [Glycine max]	9.B.238.3.1	gnl|TC-DB|WP_018128393.1	32	6e-44	hybrid sensor histidine kinase/response regulator [Balneola vulgaris]	END	END	58.16	CYT	4.804	PLA	4.781	29.37	0.810347	-0.307867	-0.559231	0.547642	-0.364409	-0.364443	-0.250413	-0.188324	-0.438833	-0.405236	-0.399262	-0.412364	1
Glyur002366s00039478	Molecular Function: magnesium ion transmembrane transporter activity (GO:0015095);; Biological Process: magnesium ion transport (GO:0015693);; Cellular Component: integral component of membrane (GO:0016021);; Biological Process: magnesium ion transmembrane transport (GO:1903830);;	K16075|9.13739e-145|aip:107618506|K16075 magnesium transporter | (RefSeq) magnesium transporter MRS2-I-like	hypothetical protein TSUD_31030 [Trifolium subterraneum]	1.A.35.5.4	gnl|TC-DB|Q93ZD7	42	9e-51	Magnesium transporter MRS2-4 OS=Arabidopsis thaliana GN=MRS2-4 PE=1 SV=1	END	END	34.27	PLA	28.73	MIT	7.521	59.52	0.902544	-0.471153	-0.763547	0.709977	-0.528374	-0.559669	-0.393489	-0.387983	-0.574273	-0.572798	-0.567866	-0.573468	1
Glyur000009s00001485	Molecular Function: binding (GO:0005488);;	K01530|0|pmum:103328398|K01530 phospholipid-translocating ATPase [EC:3.6.3.1] | (RefSeq) phospholipid-transporting ATPase 2	PREDICTED: phospholipid-transporting ATPase 2 [Prunus mume]	3.A.3.8.9	gnl|TC-DB|P98205	50	1e-110	Putative phospholipid-transporting ATPase 2 OS=Arabidopsis thaliana GN=ALA2 PE=1 SV=1	END/VAC	END	36.74	VAC	36.43	PLA	6.083	72.95	0.97635	-0.650858	-0.789302	0.672527	-0.692662	-0.719452	-0.579225	-0.572236	-0.734093	-0.736101	-0.729813	-0.737179	1
