# Supplementary material for: Integrated Analysis of mRNA and microRNA Elucidates the Regulation of Glycyrrhizic Acid Biosynthesis in Glycyrrhiza uralensis Fisch
Source: Int J Mol Sci. 2020 Apr 28;21(9):3101. doi: 10.3390/ijms21093101 (PMC7247157; doi:10.3390/ijms21093101)
Supplement: Supplementary file 1 [file ijms-21-03101-s001.zip › Supplemental Tables/Supplemental Tables/Table S15. TFs expression and function annotation..xlsx]

## Sheet: Sheet1
Supplemental Table S15
Expression profiles of TFs and function classification.
Note: L1,L2,L3,R1,R2 and R3 represent the leave1, leave2, leave3, root1,root2 and root3 respectively.
TF-ID	family	L1	L2	L3	R1	R2	R3	L1-Log	L2-Log	L3-Log	R1-Log	R2-Log	R3-Log	GO_annotation	KEGG_annotation	NR_annotation
Glycyrrhiza_uralensis_newGene_1164	WRKY	24.4938	54.5697	38.2455	5.90461	29.5142	21.6454	4.67208	5.79623	5.29445	2.78756	4.93141	4.50114	Molecular Function: transcription factor activity, sequence-specific DNA binding (GO:0003700);; Biological Process: regulation of transcription, DNA-templated (GO:0006355);; Molecular Function: sequence-specific DNA binding (GO:0043565);;	K13424|1.55097e-28|gmx:100127393|K13424 WRKY transcription factor 33 | (RefSeq) WRKY, WRKY49; probable WRKY transcription factor 25	hypothetical protein [Lupinus angustifolius]
Glycyrrhiza_uralensis_newGene_1342	NAC	0.402185	0.209565	0.296607	3.94926	0	0.415272	0.487677	0.274488	0.374741	2.30721	0	0.501079	Molecular Function: DNA binding (GO:0003677);; Cellular Component: nucleus (GO:0005634);; Biological Process: regulation of transcription, DNA-templated (GO:0006355);;	--	NAC transcription factor 25 [Durio zibethinus]
Glycyrrhiza_uralensis_newGene_1534	zf-HD	0	0	0	0	1.75373	0	0	0	0	0	1.46139	0	--	--	PREDICTED: mini zinc finger protein 2-like isoform X1 [Lupinus angustifolius]
Glycyrrhiza_uralensis_newGene_1701	NAC	0.079131	0	0	0	0.530075	0.812834	0.10987	0	0	0	0.613602	0.858247	Molecular Function: DNA binding (GO:0003677);; Cellular Component: nucleus (GO:0005634);; Biological Process: regulation of transcription, DNA-templated (GO:0006355);;	--	protein CUP-SHAPED COTYLEDON 3-like [Cajanus cajan]
Glycyrrhiza_uralensis_newGene_25	FAR1	1.75258	1.11551	0.819747	0	0.105774	0.32512	1.46078	1.08101	0.863738	0	0.145057	0.406123	--	--	FAR1 DNA-binding domain protein [Medicago truncatula]
Glycyrrhiza_uralensis_newGene_3335	B3->B3	1.27528	1.68203	0.24461	0	0	0.095835	1.18604	1.42333	0.315694	0	0	0.132031	--	--	--
Glycyrrhiza_uralensis_newGene_3440	MADS->MADS-MIKC	0.593247	0.779053	0.835185	0	0.072224	0	0.67197	0.831109	0.875926	0	0.100606	0	Molecular Function: DNA binding (GO:0003677);; Molecular Function: transcription factor activity, sequence-specific DNA binding (GO:0003700);; Cellular Component: nucleus (GO:0005634);; Biological Process: regulation of transcription, DNA-templated (GO:0006355);; Molecular Function: protein dimerization activity (GO:0046983);;	K09264|7.77876e-114|cam:101503680|K09264 MADS-box transcription factor, plant | (RefSeq) truncated transcription factor CAULIFLOWER A-like	PREDICTED: truncated transcription factor CAULIFLOWER A-like [Cicer arietinum]
Glycyrrhiza_uralensis_newGene_419	Trihelix	0	0	0	0	0.602726	0.492752	0	0	0	0	0.680528	0.577975	--	--	Myb/SANT-like DNA-binding domain protein [Medicago truncatula]
Glycyrrhiza_uralensis_newGene_420	Trihelix	1.1546	0	1.47965	0	0	0	1.10742	0	1.31014	0	0	0	--	--	Myb/SANT-like DNA-binding domain protein [Medicago truncatula]
Glycyrrhiza_uralensis_newGene_4374	SRS	0.387908	0.196837	0.793617	0.200034	0	0.119178	0.472912	0.259227	0.842872	0.263075	0	0.16244	--	--	--
Glycyrrhiza_uralensis_newGene_4593	B3->B3	0	0	0	0	0.597007	0.13113	0	0	0	0	0.675371	0.177765	--	--	hypothetical protein L195_g045643, partial [Trifolium pratense]
Glycyrrhiza_uralensis_newGene_5134	AP2/ERF->AP2/ERF-ERF	0	0.667428	0.941676	0	0	0	0	0.737624	0.957302	0	0	0	Molecular Function: DNA binding (GO:0003677);; Molecular Function: transcription factor activity, sequence-specific DNA binding (GO:0003700);; Cellular Component: nucleus (GO:0005634);; Biological Process: regulation of transcription, DNA-templated (GO:0006355);;	--	PREDICTED: ethylene-responsive transcription factor ERF115-like [Lupinus angustifolius]
Glycyrrhiza_uralensis_newGene_5188	FAR1	0	6.08541	8.00748	0.146297	3.64969	3.33579	0	2.82485	3.17112	0.196981	2.21713	2.11629	--	--	FAR1 DNA-binding domain protein [Medicago truncatula]
Glycyrrhiza_uralensis_newGene_5412	WRKY	9.61224	13.4387	7.78535	1.9205	12.5433	10.7664	3.40766	3.85186	3.1351	1.54622	3.75951	3.5566	Molecular Function: transcription factor activity, sequence-specific DNA binding (GO:0003700);; Biological Process: regulation of transcription, DNA-templated (GO:0006355);; Molecular Function: sequence-specific DNA binding (GO:0043565);;	K13424|9.4183e-159|gmx:100127393|K13424 WRKY transcription factor 33 | (RefSeq) WRKY, WRKY49; probable WRKY transcription factor 25	WRKY transcription factor WRKY24-like [Cajanus cajan]
Glycyrrhiza_uralensis_newGene_5639	WRKY	0	0.581743	1.13602	0	0.063332	0	0	0.661515	1.09493	0	0.0885921	0	Molecular Function: transcription factor activity, sequence-specific DNA binding (GO:0003700);; Biological Process: regulation of transcription, DNA-templated (GO:0006355);; Molecular Function: sequence-specific DNA binding (GO:0043565);;	K13424|2.93691e-79|vra:106755105|K13424 WRKY transcription factor 33 | (RefSeq) probable WRKY transcription factor 33	probable WRKY transcription factor 33 [Vigna radiata var. radiata]
Glyur000001s00000001	C2C2->C2C2-LSD	18.5809	11.5658	12.7097	0.204593	0.181173	0.240542	4.29137	3.65143	3.77712	0.268546	0.24022	0.310971	--	--	PREDICTED: protein LOL1 [Cicer arietinum]
Glyur000001s00000010	C2H2	0.611417	0.320018	0.162202	0	0	0	0.68833	0.400558	0.216861	0	0	0	Molecular Function: transcription factor activity, sequence-specific DNA binding (GO:0003700);; Cellular Component: nucleus (GO:0005634);; Molecular Function: sequence-specific DNA binding (GO:0043565);; Molecular Function: transcription regulatory region DNA binding (GO:0044212);;	--	hypothetical protein TanjilG_28383 [Lupinus angustifolius]
Glyur000001s00000014	bHLH	0	0.332394	1.26963	8.20329	10.2947	10.3396	0	0.414021	1.18246	3.20215	3.49757	3.5033	Molecular Function: protein dimerization activity (GO:0046983);;	--	bHLH transcription factor 3 [Glycyrrhiza uralensis]
Glyur000001s00000016	bHLH	4.53365	22.0556	21.8874	1.21586	11.6328	10.0708	2.46823	4.52704	4.51648	1.14787	3.6591	3.46868	Molecular Function: binding (GO:0005488);;	--	PREDICTED: transcription factor bHLH18-like [Glycine max]
Glyur000001s00000028	HB->HB-HD-ZIP	20.6511	16.8859	20.2825	12.6156	15.0454	11.7499	4.43637	4.16075	4.4116	3.76719	4.00409	3.67241	Molecular Function: transcription factor activity, sequence-specific DNA binding (GO:0003700);; Cellular Component: nucleus (GO:0005634);; Biological Process: regulation of transcription, DNA-templated (GO:0006355);; Molecular Function: sequence-specific DNA binding (GO:0043565);;	K09338|2.7983e-110|cam:101499622|K09338 homeobox-leucine zipper protein | (RefSeq) homeobox-leucine zipper protein HAT22	PREDICTED: homeobox-leucine zipper protein HAT22 [Cicer arietinum]
Glyur000001s00000030	MYB->MYB	0.167852	0.115676	0.292788	0.861676	1.68183	1.20667	0.223857	0.157918	0.370486	0.896602	1.42322	1.14187	--	K09422|2.89943e-103|gmx:106795158|K09422 myb proto-oncogene protein, plant | (RefSeq) transcription factor RAX3-like	PREDICTED: transcription factor RAX3-like [Glycine max]
Glyur000001s00000084	C2H2	31.1374	33.2657	27.0256	24.952	41.4123	34.3469	5.00618	5.0987	4.80867	4.69778	5.40641	5.14351	Molecular Function: binding (GO:0005488);;	--	PREDICTED: protein indeterminate-domain 2-like [Glycine max]
Glyur000001s00000088	NF-Y->NF-YB	0	0	0	0.126857	0.166901	0.185455	0	0	0	0.172304	0.222682	0.245441	Cellular Component: nucleus (GO:0005634);; Biological Process: regulation of transcription, DNA-templated (GO:0006355);; Molecular Function: sequence-specific DNA binding (GO:0043565);; Molecular Function: protein heterodimerization activity (GO:0046982);;	K08065|7.53546e-61|gmx:100815151|K08065 nuclear transcription Y subunit beta | (RefSeq) nuclear transcription factor Y subunit B-4-like	nuclear transcription factor Y subunit B-4 [Cajanus cajan]
Glyur000001s00000094	MYB->MYB-related	2.33594	3.19	2.33892	1.9811	5.84718	5.66833	1.73809	2.06695	1.73938	1.57585	2.77551	2.73733	Molecular Function: DNA binding (GO:0003677);; Cellular Component: nucleus (GO:0005634);; Biological Process: transcription, DNA-templated (GO:0006351);; Biological Process: cell cycle (GO:0007049);; Cellular Component: transcriptional repressor complex (GO:0017053);;	--	PREDICTED: protein ALWAYS EARLY 2-like isoform X4 [Cicer arietinum]
Glyur000001s00000123	NF-Y->NF-YC	18.3528	17.3911	14.7144	18.5929	21.8024	21.1856	4.27447	4.20094	3.97401	4.29226	4.51111	4.47155	Cellular Component: nucleus (GO:0005634);; Molecular Function: protein heterodimerization activity (GO:0046982);;	K08066|1.25844e-121|cam:101507067|K08066 nuclear transcription factor Y, gamma | (RefSeq) nuclear transcription factor Y subunit C-3-like	PREDICTED: nuclear transcription factor Y subunit C-3-like [Cicer arietinum]
Glyur000001s00000134	bHLH	0	0.112657	0.465945	16.102	8.26999	9.36934	0	0.154009	0.551831	4.09609	3.21257	3.37425	Molecular Function: binding (GO:0005488);;	--	PREDICTED: transcription factor bHLH94-like [Vigna angularis]
Glyur000001s00000182	GeBP	0.042476	0.02858	0	0.115263	0	0.021051	0.0600142	0.040654	0	0.157384	0	0.0300549	--	--	hypothetical protein L195_g020615 [Trifolium pratense]
Glyur000001s00000195	Trihelix	8.27042	5.54627	8.26994	1.0181	5.05238	4.32559	3.21264	2.71067	3.21256	1.013	2.5975	2.41294	--	--	PREDICTED: trihelix transcription factor GTL2-like [Glycine max]
Glyur000001s00000206	bHLH	19.8439	26.349	20.6076	41.3629	64.1291	55.7777	4.38155	4.77342	4.43347	5.40473	6.02523	5.82725	Molecular Function: core promoter sequence-specific DNA binding (GO:0001046);; Molecular Function: transcriptional activator activity, RNA polymerase II transcription regulatory region sequence-specific binding (GO:0001228);; Cellular Component: nucleus (GO:0005634);; Biological Process: positive regulation of transcription from RNA polymerase II promoter (GO:0045944);; Molecular Function: protei…	--	transcription factor UNE12-like protein [Medicago truncatula]
Glyur000002s00000209	bHLH	16.5398	1.87071	9.79852	1.98138	0.055522	0.228568	4.13256	1.52141	3.43276	1.57598	0.0779566	0.296978	Molecular Function: DNA binding (GO:0003677);; Biological Process: anther morphogenesis (GO:0048654);; Biological Process: anther wall tapetum development (GO:0048658);;	--	putative transcription factor ABORTED MICROSPORES-like protein [Trifolium pratense]
Glyur000002s00000213	B3->B3	0.355175	1.02245	0.702042	0.056903	0	0.057413	0.438479	1.0161	0.767267	0.079843	0	0.080539	Biological Process: metabolic process (GO:0008152);;	--	hypothetical protein GLYMA_20G108000 [Glycine max]
Glyur000002s00000216	B3->B3	0	0	0.020534	0	0	0	0	0	0.0293242	0	0	0	Biological Process: transcription, DNA-templated (GO:0006351);;	--	PREDICTED: B3 domain-containing transcription factor VRN1-like [Cicer arietinum]
Glyur000002s00000219	GARP->GARP-G2-like	0.580541	0.621191	1.00402	10.7915	3.04797	3.95493	0.660418	0.697054	1.0029	3.55967	2.0172	2.30887	--	--	myb family transcription factor PHL6-like [Cajanus cajan]
Glyur000002s00000229	C2H2	29.8641	21.4977	20.1167	0	1.04245	0.929046	4.94786	4.49171	4.40032	0	1.0303	0.947888	Molecular Function: binding (GO:0005488);;	--	protein indeterminate-domain 5, chloroplastic-like [Cajanus cajan]
Glyur000002s00000258	MYB->MYB-related	8.10587	17.8584	12.2436	8.57729	10.3057	11.1059	3.1868	4.23714	3.72723	3.25962	3.49897	3.59764	Molecular Function: DNA binding (GO:0003677);; Cellular Component: nucleus (GO:0005634);; Biological Process: regulation of transcription, DNA-templated (GO:0006355);;	--	PREDICTED: transcription factor DIVARICATA [Cicer arietinum]
Glyur000002s00000268	OFP	0.89867	0.193913	0.999469	0	0	0	0.924989	0.255698	0.999617	0	0	0	Biological Process: negative regulation of transcription, DNA-templated (GO:0045892);;	--	ovate transcriptional repressor domain-containing protein [Glycine max]
Glyur000002s00000290	bZIP	0.132728	0	0.071848	0.299816	0.501147	0.124765	0.179801	0	0.1001	0.378307	0.586065	0.169624	Molecular Function: transcription factor activity, sequence-specific DNA binding (GO:0003700);; Biological Process: regulation of transcription, DNA-templated (GO:0006355);; Molecular Function: sequence-specific DNA binding (GO:0043565);;	K14431|0|pvu:PHAVU_007G025500g|K14431 transcription factor TGA | (RefSeq) hypothetical protein	transcription factor TGA2.3-like isoform X1 [Cajanus cajan]
Glyur000002s00000311	AP2/ERF->AP2/ERF-ERF	35.8425	25.2839	24.9348	52.5977	50.7137	47.5425	5.2033	4.71611	4.69682	5.7441	5.69248	5.60118	--	--	PREDICTED: ethylene-responsive transcription factor ERF118-like [Glycine max]
Glyur000002s00000316	LOB	0.513788	2.50471	3.44266	0.680391	0.349491	0.438716	0.598163	1.8093	2.15142	0.748797	0.432415	0.524782	--	--	PREDICTED: LOB domain-containing protein 40-like [Glycine max]
Glyur000002s00000341	MYB->MYB	0.181456	0.296417	0.131237	0	0.189478	0	0.240566	0.37453	0.177901	0	0.250329	0	Molecular Function: DNA binding (GO:0003677);; Molecular Function: catalytic activity (GO:0003824);; Biological Process: metabolic process (GO:0008152);;	K09422|5.1593e-169|pvu:PHAVU_007G028700g|K09422 myb proto-oncogene protein, plant | (RefSeq) hypothetical protein	Transcription factor MYB21 [Glycine soja]
Glyur000003s00001136	NAC	0	0.105678	0.343143	0	0.311782	0.316858	0	0.144931	0.425613	0	0.391528	0.3971	Molecular Function: DNA binding (GO:0003677);; Cellular Component: nucleus (GO:0005634);; Biological Process: regulation of transcription, DNA-templated (GO:0006355);;	--	NAC domain-containing protein 86 [Cajanus cajan]
Glyur000003s00001140	MYB->MYB-related	50.4671	44.13	34.4335	5.61057	18.0245	13.004	5.68558	5.49602	5.14704	2.72478	4.24979	3.80777	Biological Process: transcription, DNA-templated (GO:0006351);;	--	MYB transcription factor [Trifolium pratense]
Glyur000003s00001142	HB->HB-HD-ZIP	0.313187	0.143374	0.867552	0.154583	0.251668	0.339644	0.393072	0.193297	0.901148	0.207372	0.323852	0.42185	Molecular Function: DNA binding (GO:0003677);;	K09338|0|gmx:100809075|K09338 homeobox-leucine zipper protein | (RefSeq) homeobox-leucine zipper protein HDG11-like	homeobox-leucine zipper protein HDG11-like [Cajanus cajan]
Glyur000003s00001167	MADS->MADS-MIKC	26.7667	21.0486	18.7973	5.332	7.74485	8.28971	4.79528	4.46262	4.30723	2.66266	3.12843	3.21563	Molecular Function: DNA binding (GO:0003677);; Molecular Function: transcription factor activity, sequence-specific DNA binding (GO:0003700);; Cellular Component: nucleus (GO:0005634);; Biological Process: regulation of transcription, DNA-templated (GO:0006355);; Molecular Function: protein dimerization activity (GO:0046983);;	--	PREDICTED: MADS-box protein SOC1-like [Cicer arietinum]
Glyur000003s00001191	HB->HB-HD-ZIP	14.914	8.67942	10.5882	0.011498	0.29751	0.117015	3.99222	3.27492	3.53459	0.0164935	0.375746	0.159649	Cellular Component: nucleus (GO:0005634);; Biological Process: regulation of transcription, DNA-templated (GO:0006355);; Molecular Function: lipid binding (GO:0008289);; Molecular Function: sequence-specific DNA binding (GO:0043565);;	K09338|0|vra:106753007|K09338 homeobox-leucine zipper protein | (RefSeq) homeobox-leucine zipper protein ANTHOCYANINLESS 2-like	homeobox-leucine zipper protein ANTHOCYANINLESS 2 [Vigna radiata var. radiata]
Glyur000003s00001241	LIM	0	0.02796	0	0	0.048118	0.017099	0	0.0397841	0	0	0.0678011	0.0244601	Molecular Function: methyltransferase activity (GO:0008168);; Molecular Function: zinc ion binding (GO:0008270);; Biological Process: methylation (GO:0032259);;	--	PREDICTED: LIM domain-containing protein PLIM2c-like [Vigna angularis]
Glyur000003s00001246	MYB->MYB	0.189211	0.582776	0.279064	0.48131	0.367902	0.819056	0.250005	0.662457	0.355088	0.566874	0.451965	0.86319	Molecular Function: DNA binding (GO:0003677);;	K09422|5.08246e-154|mtr:MTR_7g076740|K09422 myb proto-oncogene protein, plant | (RefSeq) myb transcription factor MIXTA-like protein	myb transcription factor MIXTA-like protein [Medicago truncatula]
Glyur000004s00000370	GRAS	0.754896	0.84693	0.536284	3.0415	9.54785	8.53141	0.811386	0.885129	0.619445	2.01489	3.39888	3.25269	Molecular Function: transcription factor activity, sequence-specific DNA binding (GO:0003700);; Cellular Component: nucleus (GO:0005634);; Biological Process: regulation of transcription, DNA-templated (GO:0006355);; Molecular Function: sequence-specific DNA binding (GO:0043565);;	--	PREDICTED: protein SHORT-ROOT-like [Cicer arietinum]
Glyur000004s00000376	bZIP	25.62	27.7172	27.9391	14.3603	25.2958	17.08	4.73444	4.84385	4.85495	3.94114	4.71676	4.17632	Molecular Function: transcription factor activity, sequence-specific DNA binding (GO:0003700);; Cellular Component: nucleus (GO:0005634);; Biological Process: regulation of transcription, DNA-templated (GO:0006355);; Molecular Function: sequence-specific DNA binding (GO:0043565);;	--	probable transcription factor PosF21 [Arachis ipaensis]
Glyur000004s00000387	FAR1	9.35986	11.0888	10.4301	1.43206	3.36882	3.60544	3.37293	3.5956	3.51476	1.28218	2.12724	2.20334	Biological Process: regulation of transcription, DNA-templated (GO:0006355);;	--	hypothetical protein VIGAN_07039800 [Vigna angularis var. angularis]
Glyur000004s00000390	FAR1	6.90864	3.84487	3.74468	0.746932	2.51626	1.75897	2.98343	2.27646	2.24631	0.804823	1.81404	1.46413	Biological Process: regulation of transcription, DNA-templated (GO:0006355);;	--	PREDICTED: protein FAR1-RELATED SEQUENCE 5 [Cicer arietinum]
Glyur000004s00000413	EIL	18.1692	17.848	15.7988	2.90208	11.301	10.9896	4.26072	4.23634	4.07028	1.96424	3.62071	3.58372	--	K14514|9.65369e-104|cam:101514824|K14514 ethylene-insensitive protein 3 | (RefSeq) ETHYLENE INSENSITIVE 3-like 3 protein	ETHYLENE INSENSITIVE 3-like 3 protein [Cajanus cajan]
Glyur000004s00000430	FAR1	5.27293	5.32618	4.94599	1.82817	4.55036	4.38754	2.64914	2.66133	2.57192	1.49987	2.47258	2.42963	Biological Process: regulation of transcription, DNA-templated (GO:0006355);; Molecular Function: zinc ion binding (GO:0008270);;	--	PREDICTED: protein FAR1-RELATED SEQUENCE 4-like isoform X1 [Glycine max]
Glyur000004s00000434	AP2/ERF->AP2/ERF-AP2	0	0	0	0.177876	0	0	0	0	0	0.236188	0	0	Molecular Function: DNA binding (GO:0003677);; Molecular Function: transcription factor activity, sequence-specific DNA binding (GO:0003700);; Cellular Component: nucleus (GO:0005634);; Biological Process: regulation of transcription, DNA-templated (GO:0006355);; Biological Process: multicellular organism development (GO:0007275);;	K09285|0|vra:106755856|K09285 AP2-like factor, ANT lineage | (RefSeq) AP2-like ethylene-responsive transcription factor PLT2	AP2-like ethylene-responsive transcription factor PLT2 [Cajanus cajan]
Glyur000004s00000442	C2H2	0.376475	0.279959	0.099948	19.5507	20.0291	18.8401	0.460978	0.356098	0.137435	4.36111	4.39431	4.31034	Molecular Function: nucleic acid binding (GO:0003676);; Molecular Function: metal ion binding (GO:0046872);;	--	hypothetical protein TanjilG_05926 [Lupinus angustifolius]
Glyur000004s00000445	Trihelix	19.015	18.1718	14.6067	5.39192	21.8969	17.2322	4.32301	4.26092	3.96409	2.67625	4.51708	4.18842	--	--	uncharacterized protein LOC109806698 [Cajanus cajan]
Glyur000004s00000452	MYB->MYB	0.319198	0	0.180815	0	0.038083	0.12263	0.399661	0	0.239783	0	0.0539218	0.166883	--	K09422|1.1374e-114|gmx:100785810|K09422 myb proto-oncogene protein, plant | (RefSeq) transcription factor MYB46-like	PREDICTED: transcription factor MYB46-like [Glycine max]
Glyur000004s00000484	GRAS	19.6543	28.4541	19.4675	19.6555	62.0363	36.1014	4.36837	4.8804	4.35526	4.36846	5.97811	5.2134	Molecular Function: transcription factor activity, sequence-specific DNA binding (GO:0003700);; Cellular Component: nucleus (GO:0005634);; Biological Process: regulation of transcription, DNA-templated (GO:0006355);; Molecular Function: sequence-specific DNA binding (GO:0043565);;	--	PREDICTED: uncharacterized protein LOC101504630 [Cicer arietinum]
Glyur000004s00000485	GRAS	21.8321	23.2155	35.0283	19.8747	25.4676	25.8001	4.51299	4.59786	5.17106	4.38369	4.72615	4.74417	Molecular Function: transcription factor activity, sequence-specific DNA binding (GO:0003700);; Cellular Component: nucleus (GO:0005634);; Biological Process: regulation of transcription, DNA-templated (GO:0006355);; Molecular Function: sequence-specific DNA binding (GO:0043565);;	--	GRAS family transcription factor [Medicago truncatula]
Glyur000004s00000510	C2C2->C2C2-Dof	2.64154	4.4069	5.24031	4.29122	8.32824	7.06717	1.86455	2.4348	2.64162	2.4036	3.2216	3.01206	--	--	PREDICTED: dof zinc finger protein DOF3.6-like [Vigna angularis]
Glyur000005s00001026	WRKY	9.92317	13.1708	8.42606	11.933	12.8855	12.5926	3.44932	3.82485	3.23666	3.69299	3.79551	3.76475	--	--	WRKY transcription factor, partial [Trifolium pratense]
Glyur000005s00001050	MYB->MYB	2.66879	13.4957	6.66831	3.06647	8.06448	6.51264	1.8753	3.85756	2.93891	2.02378	3.18022	2.90932	Molecular Function: DNA binding (GO:0003677);;	K09422|7.85057e-135|pvu:PHAVU_006G120800g|K09422 myb proto-oncogene protein, plant | (RefSeq) hypothetical protein	transcription factor MYB108-like [Cajanus cajan]
Glyur000005s00001090	MYB->MYB-related	18.8774	21.5191	19.5683	5.38459	9.51709	9.64738	4.31306	4.49308	4.36235	2.67459	3.39466	3.41243	Cellular Component: nuclear chromosome, telomeric region (GO:0000784);; Cellular Component: nucleosome (GO:0000786);; Molecular Function: double-stranded telomeric DNA binding (GO:0003691);; Biological Process: nucleosome assembly (GO:0006334);; Biological Process: telomeric loop formation (GO:0031627);;	K09422|6.55969e-145|adu:107483272|K09422 myb proto-oncogene protein, plant | (RefSeq) telomere repeat-binding factor 1	PREDICTED: telomere repeat-binding factor 1 [Lupinus angustifolius]
Glyur000006s00001667	GARP->GARP-G2-like	25.3695	21.5249	17.1026	10.4175	19.4394	16.7795	4.7208	4.49345	4.17812	3.51317	4.35328	4.15214	Molecular Function: DNA binding (GO:0003677);; Cellular Component: nucleus (GO:0005634);; Biological Process: regulation of transcription, DNA-templated (GO:0006355);;	--	myb-like transcription factor family protein [Medicago truncatula]
Glyur000006s00001714	bHLH	24.3658	18.7345	13.9741	5.26536	5.45887	5.09982	4.66481	4.30265	3.9044	2.6474	2.69128	2.60877	Molecular Function: DNA binding (GO:0003677);; Molecular Function: protein dimerization activity (GO:0046983);;	--	PREDICTED: transcription factor bHLH30-like [Glycine max]
Glyur000007s00002771	HB->HB-BELL	114.782	174.484	128.609	20.4956	95.2542	77.421	6.85527	7.45519	7.01802	4.42597	6.58878	6.29317	Molecular Function: DNA binding (GO:0003677);; Cellular Component: nucleus (GO:0005634);; Biological Process: regulation of transcription, DNA-templated (GO:0006355);;	--	hypothetical protein PHAVU_001G195800g [Phaseolus vulgaris]
Glyur000007s00002799	OFP	0.626716	0.461677	1.33816	0.930714	0.57209	0.873741	0.701962	0.547625	1.22537	0.949134	0.652684	0.905922	--	--	PREDICTED: transcription repressor OFP6 [Cicer arietinum]
Glyur000007s00002801	OFP	0.720979	1.85579	5.29501	0.202802	0.127577	0.165551	0.783229	1.51389	2.65421	0.266399	0.173226	0.221012	--	--	PREDICTED: transcription repressor OFP15 [Cicer arietinum]
Glyur000007s00002819	B3->B3	0.966803	1.47409	1.3136	15.3743	11.3965	12.5937	0.975852	1.3069	1.21014	4.03336	3.63186	3.76487	Biological Process: transcription, DNA-templated (GO:0006351);;	--	PREDICTED: B3 domain-containing protein At2g36080-like isoform X1 [Cicer arietinum]
Glyur000007s00002889	bZIP	0.731589	0.695831	0.921794	0	0.591127	0.687106	0.792097	0.761992	0.942454	0	0.670049	0.754551	Molecular Function: transcription factor activity, sequence-specific DNA binding (GO:0003700);; Biological Process: regulation of transcription, DNA-templated (GO:0006355);; Molecular Function: sequence-specific DNA binding (GO:0043565);;	--	bZIP transcription factor [Medicago truncatula]
Glyur000008s00001271	HSF	0	0.041295	0.073245	0.19433	0.492718	0.621572	0	0.0583788	0.101979	0.256202	0.577942	0.697393	Molecular Function: transcription factor activity, sequence-specific DNA binding (GO:0003700);; Cellular Component: nucleus (GO:0005634);; Biological Process: regulation of transcription, DNA-templated (GO:0006355);; Molecular Function: sequence-specific DNA binding (GO:0043565);;	K09419|8.99779e-180|gmx:100809515|K09419 heat shock transcription factor, other eukaryote | (RefSeq) heat stress transcription factor A-6b-like	PREDICTED: heat stress transcription factor A-6b-like [Glycine max]
Glyur000008s00001275	Tify	9.38338	9.58537	9.37933	10.2796	15.0581	13.3618	3.3762	3.404	3.37564	3.49564	4.00523	3.84417	Molecular Function: transcription corepressor activity (GO:0003714);; Cellular Component: nucleus (GO:0005634);; Biological Process: response to wounding (GO:0009611);; Biological Process: regulation of defense response (GO:0031347);; Biological Process: negative regulation of nucleic acid-templated transcription (GO:1903507);; Biological Process: regulation of jasmonic acid mediated signaling pa…	--	PREDICTED: protein TIFY 4B-like isoform X4 [Cicer arietinum]
Glyur000008s00001289	CPP	1.04054	1.23481	3.89221	1.23257	0.593804	0.409474	1.02895	1.16015	2.29049	1.1587	0.672474	0.495157	--	--	protein tesmin/TSO1-like CXC 2 isoform X1 [Cajanus cajan]
Glyur000008s00001316	OFP	0.194983	0.446066	0.381899	14.6541	7.08953	6.24704	0.25699	0.532133	0.466652	3.96847	3.01606	2.85739	--	--	ovate transcriptional repressor [Medicago truncatula]
Glyur000009s00001386	MYB->MYB-related	2.27545	1.90071	0	0	0	0	1.71169	1.53641	0	0	0	0	Molecular Function: DNA binding (GO:0003677);;	K09422|1.54737e-49|mtr:MTR_2g089450|K09422 myb proto-oncogene protein, plant | (RefSeq) myb transcription factor	GAMYB transcription factor [Trema orientalis]
Glyur000009s00001395	MYB->MYB	0.032655	0.219872	0.124422	0	0	0	0.0463583	0.28673	0.169184	0	0	0	Molecular Function: DNA binding (GO:0003677);;	K09422|2.54241e-115|vra:106754253|K09422 myb proto-oncogene protein, plant | (RefSeq) transcription factor MYB39-like	hypothetical protein VIGAN_07091600 [Vigna angularis var. angularis]
Glyur000009s00001419	ULT	0.607027	0.559013	0.555513	3.40948	2.5328	2.71738	0.684394	0.640633	0.63739	2.14061	1.82081	1.89429	Molecular Function: DNA binding (GO:0003677);; Cellular Component: nucleus (GO:0005634);; Cellular Component: cytosol (GO:0005829);;	--	protein ULTRAPETALA 1-like [Cajanus cajan]
Glyur000009s00001474	bHLH	0.280878	0	0.099066	0	0	0	0.357133	0	0.136278	0	0	0	Molecular Function: RNA polymerase II regulatory region sequence-specific DNA binding (GO:0000977);; Molecular Function: transcription factor activity, sequence-specific DNA binding (GO:0003700);; Biological Process: regulation of transcription from RNA polymerase II promoter (GO:0006357);; Molecular Function: protein dimerization activity (GO:0046983);; Cellular Component: RNA polymerase II tran…	--	transcription factor bHLH36-like [Cajanus cajan]
Glyur000009s00001481	SBP	7.21077	11.0678	9.01403	0.627885	1.28672	1.25108	3.03752	3.59309	3.32395	0.702999	1.19328	1.17062	Molecular Function: DNA binding (GO:0003677);; Cellular Component: nucleus (GO:0005634);;	--	SBP-box transcription factor [Betula luminifera]
Glyur000010s00000895	C2H2	6.57843	7.22034	6.92723	1.10956	6.37144	6.35009	2.9219	3.0392	2.98682	1.07694	2.88195	2.87776	Molecular Function: nucleic acid binding (GO:0003676);; Biological Process: histone modification (GO:0016570);; Biological Process: single-organism cellular process (GO:0044763);; Molecular Function: metal ion binding (GO:0046872);; Biological Process: system development (GO:0048731);;	--	PREDICTED: lysine-specific demethylase REF6-like [Cicer arietinum]
Glyur000010s00000896	C3H	50.7495	56.0893	52.1718	34.5211	45.9964	42.4923	5.69347	5.83515	5.73259	5.1506	5.55448	5.44269	Molecular Function: transferase activity (GO:0016740);; Molecular Function: metal ion binding (GO:0046872);;	--	zinc finger CCCH domain-containing protein 67-like [Cajanus cajan]
Glyur000010s00000910	GRAS	0.147276	0.325538	0.129858	0	0.273875	0.113776	0.198213	0.406578	0.176141	0	0.349224	0.155459	Molecular Function: transcription factor activity, sequence-specific DNA binding (GO:0003700);; Cellular Component: nucleus (GO:0005634);; Biological Process: regulation of transcription, DNA-templated (GO:0006355);; Molecular Function: sequence-specific DNA binding (GO:0043565);;	--	della protein gai1-like protein [Trifolium pratense]
Glyur000010s00000918	Trihelix	4.88571	4.40111	3.29346	0.490862	2.97473	2.74706	2.55722	2.43326	2.10214	0.576147	1.99086	1.90576	Molecular Function: DNA binding (GO:0003677);; Molecular Function: RNA binding (GO:0003723);; Molecular Function: metal ion binding (GO:0046872);;	--	uncharacterized protein LOC109800834 isoform X1 [Cajanus cajan]
Glyur000010s00000976	NF-Y->NF-YA	25.4615	19.136	16.0533	3.73764	6.34647	5.76827	4.72582	4.33171	4.09198	2.24417	2.87705	2.75879	Molecular Function: DNA binding (GO:0003677);; Molecular Function: transcription factor activity, sequence-specific DNA binding (GO:0003700);; Biological Process: regulation of transcription, DNA-templated (GO:0006355);; Cellular Component: CCAAT-binding factor complex (GO:0016602);;	K08064|4.86456e-99|vra:106769072|K08064 nuclear transcription factor Y, alpha | (RefSeq) nuclear transcription factor Y subunit A-7	hypothetical protein LR48_Vigan01g035900 [Vigna angularis]
Glyur000010s00000978	HB->HB-HD-ZIP	0.411723	0.329092	0.911945	0.872931	1.77423	1.95213	0.497457	0.410441	0.935041	0.905298	1.47209	1.56176	Molecular Function: DNA binding (GO:0003677);; Cellular Component: nucleus (GO:0005634);; Molecular Function: lipid binding (GO:0008289);;	K09338|0|cam:101501398|K09338 homeobox-leucine zipper protein | (RefSeq) homeobox-leucine zipper protein ATHB-14-like	homeobox-leucine zipper protein ATHB-14-like [Cajanus cajan]
Glyur000011s00000705	bHLH	0	0	0	0.551958	2.14815	1.75805	0	0	0	0.63409	1.65451	1.46365	Molecular Function: protein dimerization activity (GO:0046983);;	--	PREDICTED: transcription factor bHLH93-like [Glycine max]
Glyur000011s00000731	BES1	9.82966	10.1628	12.1832	11.6894	17.3661	16.606	3.43692	3.48063	3.72063	3.66555	4.19898	4.138	Molecular Function: transcription factor activity, sequence-specific DNA binding (GO:0003700);; Biological Process: regulation of transcription, DNA-templated (GO:0006355);; Biological Process: brassinosteroid mediated signaling pathway (GO:0009742);;	K14503|8.58607e-105|mtr:MTR_3g111680|K14503 brassinosteroid resistant 1/2 | (RefSeq) brassinazole-resistant 1 protein	brassinazole-resistant 1 protein [Medicago truncatula]
Glyur000011s00000736	C2H2	9.1389	15.8341	10.3708	30.9891	19.8556	23.5362	3.34183	4.07332	3.50726	4.99951	4.38236	4.61684	Molecular Function: binding (GO:0005488);;	--	protein indeterminate-domain 2-like [Cajanus cajan]
Glyur000012s00000534	Tify	277.307	215.048	264.552	25.4856	36.3141	35.874	8.12053	7.75521	8.05285	4.72714	5.22165	5.20453	Biological Process: response to stress (GO:0006950);; Biological Process: regulation of response to stimulus (GO:0048583);; Biological Process: regulation of cellular process (GO:0050794);;	K13464|1.78715e-65|cam:101502388|K13464 jasmonate ZIM domain-containing protein | (RefSeq) protein TIFY 3B	protein TIFY 3B, partial [Trifolium pratense]
Glyur000012s00000551	WRKY	4.97433	6.92859	4.9172	0.078857	0	0.015848	2.57878	2.98706	2.56491	0.109504	0	0.0226845	--	--	PREDICTED: WRKY transcription factor 6-like isoform X1 [Glycine max]
Glyur000012s00000599	CAMTA	4.59755	6.95081	4.52166	1.2074	4.37824	4.34152	2.4848	2.9911	2.4651	1.14235	2.42713	2.41725	Molecular Function: transcriptional activator activity, RNA polymerase II core promoter proximal region sequence-specific binding (GO:0001077);; Cellular Component: nucleus (GO:0005634);; Molecular Function: sequence-specific DNA binding (GO:0043565);; Biological Process: positive regulation of transcription from RNA polymerase II promoter (GO:0045944);;	--	PREDICTED: calmodulin-binding transcription activator 2-like isoform X1 [Glycine max]
Glyur000012s00000626	MYB->MYB	0.692508	1.9252	2.85374	0.700811	1.44447	1.37585	0.759163	1.54853	1.94626	0.766223	1.28952	1.24844	Molecular Function: DNA binding (GO:0003677);;	K09422|3.44876e-122|mtr:MTR_4g123040|K09422 myb proto-oncogene protein, plant | (RefSeq) myb transcription factor	myb transcription factor [Medicago truncatula]
Glyur000013s00003180	bHLH	0.477739	4.50069	0.591195	0.033714	0.052007	0.052796	0.563391	2.45961	0.670111	0.0478371	0.0731443	0.0742259	--	--	PREDICTED: transcription factor bHLH100 [Cicer arietinum]
Glyur000013s00003218	bZIP	25.725	38.1507	23.2181	19.9664	38.3034	38.0457	4.74012	5.29097	4.59801	4.39001	5.29658	5.28709	Molecular Function: transcription factor activity, sequence-specific DNA binding (GO:0003700);; Biological Process: regulation of transcription, DNA-templated (GO:0006355);; Molecular Function: sequence-specific DNA binding (GO:0043565);;	K14431|0|cam:101504455|K14431 transcription factor TGA | (RefSeq) transcription factor HBP-1b(c38)-like	PREDICTED: transcription factor HBP-1b(c38)-like [Cicer arietinum]
Glyur000013s00003234	bHLH	2.17061	3.23429	5.56702	15.4356	9.88244	8.58337	1.66476	2.08212	2.71524	4.03875	3.44393	3.26053	Molecular Function: protein dimerization activity (GO:0046983);;	--	hypothetical protein TSUD_329860 [Trifolium subterraneum]
Glyur000013s00003235	bHLH	0	0	0.034186	0	0	0	0	0	0.0484957	0	0	0	Molecular Function: protein dimerization activity (GO:0046983);;	--	hypothetical protein TSUD_329860 [Trifolium subterraneum]
Glyur000013s00003244	MYB->MYB-related	11.3063	5.28673	11.2421	0	0	0	3.62132	2.65231	3.61378	0	0	0	Molecular Function: DNA binding (GO:0003677);; Cellular Component: nucleus (GO:0005634);;	--	protein RADIALIS-like 1 [Cajanus cajan]
Glyur000013s00003257	GARP->GARP-G2-like	13.9897	15.3388	14.4803	23.8807	25.9775	23.2134	3.9059	4.03023	3.95236	4.63696	4.75368	4.59774	Molecular Function: DNA binding (GO:0003677);; Cellular Component: nucleus (GO:0005634);; Biological Process: regulation of transcription, DNA-templated (GO:0006355);;	--	PREDICTED: transcription factor PCL1 [Cicer arietinum]
Glyur000013s00003262	bZIP	23.3387	32.1455	23.2931	64.8649	62.9796	62.816	4.60518	5.05074	4.60248	6.04144	5.99954	5.99585	Molecular Function: DNA binding (GO:0003677);; Cellular Component: membrane (GO:0016020);;	--	PREDICTED: bZIP transcription factor 17-like [Cicer arietinum]
Glyur000014s00002493	bHLH	2.02515	10.3349	5.64194	0.163359	2.28885	1.68533	1.59701	3.5027	2.7316	0.218296	1.71759	1.4251	Molecular Function: RNA polymerase II regulatory region sequence-specific DNA binding (GO:0000977);; Molecular Function: transcription factor activity, sequence-specific DNA binding (GO:0003700);; Biological Process: regulation of transcription from RNA polymerase II promoter (GO:0006357);; Molecular Function: protein dimerization activity (GO:0046983);; Cellular Component: RNA polymerase II tran…	--	PREDICTED: transcription factor bHLH36-like [Glycine max]
Glyur000014s00002511	AP2/ERF->AP2/ERF-ERF	434.497	402.715	435.672	856.695	620.46	618.811	8.76652	8.65719	8.77041	9.74432	9.27952	9.27568	Biological Process: transcription, DNA-templated (GO:0006351);;	K09286|4.15909e-51|cam:101502158|K09286 EREBP-like factor | (RefSeq) ethylene-responsive transcription factor 9	PREDICTED: ethylene-responsive transcription factor 9 [Cicer arietinum]
Glyur000014s00002519	GARP->GARP-G2-like	53.1005	52.0077	44.1774	1.41011	3.81296	3.48162	5.75757	5.72813	5.49753	1.2691	2.26692	2.16402	Biological Process: transcription, DNA-templated (GO:0006351);;	--	transcription activator GLK1-like [Cajanus cajan]
Glyur000014s00002524	HB->HB-other	9.74416	8.57682	9.52811	0.815572	7.69232	7.424	3.42548	3.25955	3.39617	0.860424	3.11974	3.07451	Molecular Function: DNA binding (GO:0003677);; Cellular Component: nucleus (GO:0005634);; Biological Process: regulation of transcription, DNA-templated (GO:0006355);;	--	PREDICTED: uncharacterized protein LOC101497214 isoform X2 [Cicer arietinum]
Glyur000014s00002529	NAC	0.736179	0.152319	0.72317	0.346333	1.20619	0.923578	0.795916	0.20454	0.785065	0.429035	1.14156	0.943792	Molecular Function: DNA binding (GO:0003677);; Cellular Component: nucleus (GO:0005634);; Biological Process: regulation of transcription, DNA-templated (GO:0006355);;	--	PREDICTED: NAC domain-containing protein 73-like [Glycine max]
Glyur000014s00002532	C2H2	0.464749	0.828536	0.544003	0.213201	0.587686	0.207934	0.550653	0.870689	0.626676	0.278819	0.666926	0.272542	Molecular Function: nucleic acid binding (GO:0003676);; Cellular Component: membrane (GO:0016020);; Molecular Function: metal ion binding (GO:0046872);;	--	hypothetical protein GLYMA_12G118800 [Glycine max]
Glyur000014s00002543	VOZ	15.8661	14.3717	14.0145	4.9138	9.56447	8.705	4.07605	3.9422	3.90828	2.56409	3.40115	3.27873	--	--	PREDICTED: transcription factor VOZ1 [Cicer arietinum]
Glyur000014s00002554	bZIP	0.046098	0.54449	1.72726	0	0.213403	0.279814	0.065018	0.627131	1.44745	0	0.279059	0.355934	--	--	basic leucine zipper 34 [Vigna radiata var. radiata]
Glyur000014s00002559	TCP	6.82926	4.88262	6.12365	0.064442	0.508872	0.346152	2.96888	2.55646	2.83262	0.0900973	0.59347	0.428841	--	--	PREDICTED: transcription factor TCP4 [Cicer arietinum]
Glyur000015s00000770	NAC	83.454	207.662	200.634	35.5906	147.981	137.323	6.40009	7.70503	7.65559	5.1934	7.21898	7.1119	Biological Process: transcription, DNA-templated (GO:0006351);; Cellular Component: membrane (GO:0016020);;	--	PREDICTED: uncharacterized protein LOC101492664 isoform X1 [Cicer arietinum]
Glyur000015s00000812	GRF	0.05139	0.06373	0.136553	1.46858	1.34904	0.853788	0.0722979	0.089132	0.184665	1.30368	1.23207	0.890476	Biological Process: transcription, DNA-templated (GO:0006351);;	--	PREDICTED: growth-regulating factor 2 isoform X3 [Vigna angularis]
Glyur000015s00000834	C2H2	23.3838	16.9756	16.7025	1.85098	5.2692	4.56886	4.60785	4.16796	4.14588	1.51146	2.64828	2.47738	Molecular Function: nucleic acid binding (GO:0003676);; Molecular Function: metal ion binding (GO:0046872);;	K09191|0|cam:101512638|K09191 general transcription factor IIIA | (RefSeq) transcription factor IIIA	PREDICTED: transcription factor IIIA [Cicer arietinum]
Glyur000015s00000839	Trihelix	4.75833	3.35207	4.58985	1.00469	7.35016	6.94482	2.52565	2.1217	2.48281	1.00338	3.0618	2.99002	--	--	PREDICTED: trihelix transcription factor ASIL2 [Lupinus angustifolius]
Glyur000015s00000849	SRS	0.8615	0.642422	0.856144	18.1054	10.5655	12.9209	0.896466	0.715825	0.892309	4.25591	3.53176	3.79918	--	--	LRP1 carboxy-terminal domain protein [Medicago truncatula]
Glyur000016s00003008	LOB	0.064953	0	0	1.56599	1.43671	1.08911	0.0907898	0	0	1.35952	1.28494	1.06289	--	K13945|2.95262e-96|gmx:100805623|K13945 LOB domain-containing protein 29 | (RefSeq) LOB domain-containing protein 29-like	LOB domain-containing protein 29-like [Cajanus cajan]
Glyur000016s00003009	LOB	0	0	0	1.45901	0	0.537964	0	0	0	1.29808	0	0.621022	--	K13944|2.2881e-79|gmx:100816433|K13944 LOB domain-containing protein 16 | (RefSeq) LOB domain-containing protein 16-like	PREDICTED: LOB domain-containing protein 16-like [Lupinus angustifolius]
Glyur000016s00003035	WRKY	17.4075	19.9816	12.6605	31.1315	68.7647	65.3809	4.20222	4.39105	3.77194	5.00592	6.12442	6.0527	Molecular Function: transcription factor activity, sequence-specific DNA binding (GO:0003700);; Biological Process: regulation of transcription, DNA-templated (GO:0006355);; Cellular Component: integral component of membrane (GO:0016021);; Molecular Function: sequence-specific DNA binding (GO:0043565);;	--	transcription factor [Glycine max]
Glyur000016s00003055	bHLH	18.778	20.1259	15.6726	30.1759	35.7244	34.8189	4.30582	4.40094	4.05941	4.96236	5.19867	5.16265	Molecular Function: core promoter sequence-specific DNA binding (GO:0001046);; Molecular Function: transcriptional activator activity, RNA polymerase II transcription regulatory region sequence-specific binding (GO:0001228);; Cellular Component: nucleus (GO:0005634);; Biological Process: positive regulation of transcription from RNA polymerase II promoter (GO:0045944);; Molecular Function: protei…	--	transcription factor UNE12-like protein [Trifolium pratense]
Glyur000016s00003080	C2H2	1.12011	2.14217	1.95981	10.2672	7.6407	7.66664	1.08414	1.65176	1.5655	3.49406	3.11115	3.11547	Molecular Function: binding (GO:0005488);;	--	PREDICTED: protein indeterminate-domain 12-like [Glycine max]
Glyur000017s00002379	bZIP	118.206	58.1666	72.1685	253.002	153.226	165.46	6.89731	5.88671	6.19315	7.9887	7.2689	7.37904	Molecular Function: transcription factor activity, sequence-specific DNA binding (GO:0003700);; Biological Process: regulation of transcription, DNA-templated (GO:0006355);; Molecular Function: sequence-specific DNA binding (GO:0043565);;	--	bZIP transcription factor bZIP124 [Glycine max]
Glyur000017s00002392	SRS	0	0	0	0.433456	0.915527	0.891575	0	0	0	0.519498	0.937741	0.919588	Cellular Component: membrane (GO:0016020);;	--	PREDICTED: protein SHI RELATED SEQUENCE 3-like [Glycine max]
Glyur000017s00002417	C2C2->C2C2-GATA	161.181	115.642	93.2841	97.2472	62.8768	66.2944	7.34146	6.86594	6.55894	6.61834	5.99722	6.07241	Molecular Function: RNA polymerase II regulatory region sequence-specific DNA binding (GO:0000977);; Molecular Function: RNA polymerase II transcription factor binding (GO:0001085);; Molecular Function: transcriptional activator activity, RNA polymerase II transcription regulatory region sequence-specific binding (GO:0001228);; Molecular Function: chromatin binding (GO:0003682);; Cellular Compone…	--	hypothetical protein TSUD_90750 [Trifolium subterraneum]
Glyur000017s00002443	bZIP	24.8739	37.8778	43.5245	13.7559	27.2975	26.4147	4.69342	5.28088	5.47653	3.88322	4.8226	4.77688	Molecular Function: transcription factor activity, sequence-specific DNA binding (GO:0003700);; Cellular Component: nucleus (GO:0005634);; Biological Process: regulation of transcription, DNA-templated (GO:0006355);; Molecular Function: sequence-specific DNA binding (GO:0043565);;	--	PREDICTED: probable transcription factor PosF21 [Cicer arietinum]
Glyur000018s00003709	TUB	20.457	28.6667	28.1139	45.0715	36.946	36.9792	4.42338	4.89077	4.86363	5.5258	5.24588	5.24714	Cellular Component: cilium (GO:0005929);; Molecular Function: phosphatidylinositol binding (GO:0035091);; Biological Process: protein localization to cilium (GO:0061512);;	--	PREDICTED: tubby-like F-box protein 7 [Glycine max]
Glyur000018s00003729	WRKY	4.35776	7.47195	1.39269	0.059302	0.044515	0.144986	2.42163	3.08269	1.25864	0.083114	0.0628332	0.19533	--	--	PREDICTED: probable WRKY transcription factor 62 [Vigna angularis]
Glyur000018s00003733	BES1	36.4888	51.9707	39.0919	113.61	103.538	102.783	5.22839	5.72712	5.32524	6.84059	6.70788	6.69743	Molecular Function: transcription factor activity, sequence-specific DNA binding (GO:0003700);; Biological Process: regulation of transcription, DNA-templated (GO:0006355);; Biological Process: brassinosteroid mediated signaling pathway (GO:0009742);;	--	BES1/BZR1 homolog protein 4 isoform X1 [Vigna radiata var. radiata]
Glyur000018s00003756	DBB	16.7891	8.40891	5.86397	6.78797	3.92287	4.08732	4.15292	3.23403	2.77904	2.96125	2.2995	2.34691	Molecular Function: transcription factor activity, transcription factor binding (GO:0000989);; Cellular Component: nucleus (GO:0005634);; Biological Process: regulation of transcription, DNA-templated (GO:0006355);; Molecular Function: zinc ion binding (GO:0008270);; Biological Process: photomorphogenesis (GO:0009640);;	--	B-box type zinc finger protein [Medicago truncatula]
Glyur000019s00002152	HSF	4.7129	7.6358	5.7603	1.83682	3.34437	3.12768	2.51422	3.11033	2.75709	1.50427	2.11915	2.04533	Molecular Function: transcription factor activity, sequence-specific DNA binding (GO:0003700);; Cellular Component: nucleus (GO:0005634);; Biological Process: regulation of transcription, DNA-templated (GO:0006355);; Molecular Function: sequence-specific DNA binding (GO:0043565);;	K09419|1.59556e-109|cam:101502316|K09419 heat shock transcription factor, other eukaryote | (RefSeq) heat stress transcription factor B-3	Heat stress transcription factor B-3 [Cajanus cajan]
Glyur000019s00002182	C2H2	2.27804	1.6707	3.18799	5.58575	8.74792	6.97887	1.71284	1.41722	2.06626	2.71935	3.28509	2.99618	Molecular Function: zinc ion binding (GO:0008270);;	--	zinc finger AN1 and C2H2 domain-containing stress-associated protein 11 [Arachis ipaensis]
Glyur000020s00001729	PLATZ	2.17354	1.87012	1.30802	0	0.591971	0.039484	1.66609	1.52111	1.20666	0	0.670814	0.0558676	--	--	PREDICTED: uncharacterized protein LOC107416213 [Ziziphus jujuba]
Glyur000020s00001744	MYB->MYB	1.95437	1.85392	1.43801	0.35893	0.485904	0.454651	1.56285	1.51295	1.2857	0.442471	0.571341	0.540673	--	K09422|0|gmx:100818609|K09422 myb proto-oncogene protein, plant | (RefSeq) transcription factor GAMYB-like	transcription factor GAMYB-like [Cajanus cajan]
Glyur000020s00001774	WRKY	0.194617	0.30445	0.382094	0.023354	0.416151	0.333548	0.256548	0.383442	0.466856	0.0333053	0.501975	0.41527	--	--	PREDICTED: probable WRKY transcription factor 61 [Glycine max]
Glyur000020s00001802	TCP	5.51715	3.37845	4.07187	21.8009	19.2253	20.5458	2.70424	2.13042	2.34252	4.51102	4.33809	4.42934	--	--	hypothetical protein PHAVU_009G188100g [Phaseolus vulgaris]
Glyur000020s00001810	zf-HD	0.524939	0.297392	1.11304	0	6.30859	4.82799	0.608752	0.375614	1.07932	0	2.86959	2.543	Molecular Function: DNA binding (GO:0003677);;	--	mini zinc finger protein 3 [Cajanus cajan]
Glyur000020s00001819	C2C2->C2C2-Dof	18.9979	17.1522	14.3097	7.54973	13.7014	13.6504	4.32177	4.18207	3.93637	3.09588	3.87788	3.87287	--	--	PREDICTED: cyclic dof factor 3-like [Cicer arietinum]
Glyur000020s00001828	NAC	1.32646	0.905846	0.400385	1.61195	1.11994	0.864291	1.21814	0.930432	0.485824	1.38513	1.08402	0.898627	Biological Process: transcription, DNA-templated (GO:0006351);;	--	NAC domain-containing protein 100 [Glycine soja]
Glyur000021s00002698	bHLH	2.08324	2.91948	2.75119	1.29024	1.87703	1.71463	1.62445	1.97066	1.90735	1.1955	1.52458	1.44075	--	--	transcription factor bHLH87 [Cajanus cajan]
Glyur000021s00002715	C2C2->C2C2-Dof	39.4618	36.3989	26.521	2.53768	12.24	8.0505	5.33849	5.22493	4.78246	1.8228	3.72684	3.178	Molecular Function: DNA binding (GO:0003677);; Biological Process: regulation of transcription, DNA-templated (GO:0006355);;	--	dof zinc finger protein DOF3.1 [Cajanus cajan]
Glyur000021s00002755	C2H2	35.1737	30.4423	23.8676	0.511467	3.02835	2.56251	5.17687	4.97463	4.6362	0.595949	2.01019	1.83289	--	--	PREDICTED: protein indeterminate-domain 7-like isoform X1 [Juglans regia]
Glyur000021s00002762	MYB->MYB	0	0	0	0	0	0.042566	0	0	0	0	0	0.0601387	--	K09422|1.73958e-157|gmx:100785147|K09422 myb proto-oncogene protein, plant | (RefSeq) transcription factor MYB26	Transcription factor MYB86 [Glycine soja]
Glyur000022s00002010	bHLH	32.9789	36.1056	31.5127	42.1444	32.3054	31.2469	5.08657	5.21356	5.02293	5.4311	5.05769	5.01109	Molecular Function: protein dimerization activity (GO:0046983);;	--	PREDICTED: transcription factor ILR3-like [Glycine max]
Glyur000022s00002021	C2H2	3.40386	3.5153	3.76843	3.66259	3.87744	3.04022	2.13877	2.17482	2.25351	2.22113	2.28613	2.01443	Molecular Function: NAD+ ADP-ribosyltransferase activity (GO:0003950);; Molecular Function: metal ion binding (GO:0046872);;	--	uncharacterized protein LOC109810275 [Cajanus cajan]
Glyur000022s00002024	GRAS	0.014407	0.546515	0.2649	0	0.074225	0.157085	0.0206366	0.629021	0.339023	0	0.103296	0.210495	Molecular Function: transcription factor activity, sequence-specific DNA binding (GO:0003700);; Cellular Component: nucleus (GO:0005634);; Biological Process: regulation of transcription, DNA-templated (GO:0006355);; Molecular Function: sequence-specific DNA binding (GO:0043565);;	--	PREDICTED: scarecrow-like protein 21 [Glycine max]
Glyur000022s00002046	GARP->GARP-G2-like	34.9885	17.6879	24.5494	0.523072	8.2862	6.1718	5.16947	4.22403	4.67522	0.606984	3.21509	2.84234	Molecular Function: DNA binding (GO:0003677);; Cellular Component: nucleus (GO:0005634);; Biological Process: regulation of transcription, DNA-templated (GO:0006355);;	--	myb family transcription factor PHL8-like [Cajanus cajan]
Glyur000022s00002050	C2C2->C2C2-Dof	7.12235	6.20387	5.74368	0.357373	2.3466	1.98805	3.0219	2.84877	2.75354	0.440817	1.7427	1.5792	--	--	PREDICTED: cyclic dof factor 1 [Cicer arietinum]
Glyur000022s00002054	MYB->MYB	0	0	0.024534	0.146716	0.335438	0.603745	0	0	0.0349679	0.197508	0.417313	0.681445	--	K09422|4.06771e-140|pvu:PHAVU_002G170500g|K09422 myb proto-oncogene protein, plant | (RefSeq) hypothetical protein	transcription factor MYB108-like [Cajanus cajan]
Glyur000022s00002081	AP2/ERF->AP2/ERF-ERF	0.050449	0.100491	0	0	0	0.040337	0.0710061	0.138147	0	0	0	0.0570509	Biological Process: transcription, DNA-templated (GO:0006351);;	K09286|6.03924e-99|mtr:MTR_4g082345|K09286 EREBP-like factor | (RefSeq) AP2/ERF domain transcription factor	hypothetical protein TSUD_59770 [Trifolium subterraneum]
Glyur000023s00004883	LOB	0.104156	0.041375	0.09267	0	0	0	0.142944	0.0584897	0.127858	0	0	0	--	--	unknown [Medicago truncatula]
Glyur000023s00004884	LOB	65.1761	51.5802	34.7301	2.84794	2.64517	3.67976	6.04824	5.71645	5.15907	1.94409	1.86599	2.22644	--	--	PREDICTED: LOB domain-containing protein 21-like [Glycine max]
Glyur000023s00004890	MYB->MYB	2.33607	4.6311	1.33972	0.514266	0.645881	1.04269	1.73815	2.49342	1.22634	0.598619	0.71886	1.03047	Molecular Function: DNA binding (GO:0003677);;	--	PREDICTED: transcription factor MYB44-like [Cicer arietinum]
Glyur000023s00004891	bHLH	5.39213	3.4383	2.6655	2.03526	2.91475	3.0562	2.6763	2.15001	1.87401	1.60182	1.96892	2.02013	Molecular Function: protein dimerization activity (GO:0046983);;	--	PREDICTED: transcription factor bHLH51-like [Lupinus angustifolius]
Glyur000023s00004900	C3H	625.725	450.462	449.157	1037.32	1188.36	1142.74	9.29169	8.81846	8.81429	10.02	10.216	10.1595	Molecular Function: metal ion binding (GO:0046872);;	--	zinc finger CCCH domain-containing protein 29 [Arachis duranensis]
Glyur000024s00006586	AP2/ERF->AP2/ERF-AP2	0.040281	0	0	0	0	0	0.0569733	0	0	0	0	0	Molecular Function: DNA binding (GO:0003677);; Molecular Function: transcription factor activity, sequence-specific DNA binding (GO:0003700);; Cellular Component: nucleus (GO:0005634);; Biological Process: regulation of transcription, DNA-templated (GO:0006355);; Biological Process: multicellular organism development (GO:0007275);;	K09285|4.75233e-155|mtr:MTR_2g460730|K09285 AP2-like factor, ANT lineage | (RefSeq) AP2-type transcription factor	AP2-like ethylene-responsive transcription factor [Glycine soja]
Glyur000024s00006603	C2H2	0	0.107063	0.170473	0	0.075783	0.078679	0	0.146737	0.227092	0	0.105387	0.109266	--	K10572|1.15821e-08|cam:101495995|K10572 inositol-pentakisphosphate 2-kinase [EC:2.7.1.158] | (RefSeq) inositol-pentakisphosphate 2-kinase-like	PREDICTED: inositol-pentakisphosphate 2-kinase-like isoform X1 [Cicer arietinum]
Glyur000024s00006613	HB->HB-HD-ZIP	0.380406	0.947521	1.74961	0.372869	0.896887	0.804124	0.465093	0.961639	1.45923	0.457194	0.923634	0.851299	Molecular Function: transcription factor activity, sequence-specific DNA binding (GO:0003700);; Cellular Component: nucleus (GO:0005634);; Biological Process: regulation of transcription, DNA-templated (GO:0006355);; Molecular Function: sequence-specific DNA binding (GO:0043565);;	K09338|1.32653e-134|gmx:100776113|K09338 homeobox-leucine zipper protein | (RefSeq) homeobox-leucine zipper protein HOX11-like	PREDICTED: homeobox-leucine zipper protein HOX11-like [Glycine max]
Glyur000024s00006643	GARP->GARP-G2-like	0.663855	1.13049	0.97453	0.144601	0.434367	0.849981	0.73453	1.09118	0.981509	0.194845	0.520414	0.88751	Molecular Function: DNA binding (GO:0003677);; Cellular Component: nucleus (GO:0005634);; Biological Process: regulation of transcription, DNA-templated (GO:0006355);;	--	PREDICTED: protein PHR1-LIKE 1-like isoform X1 [Glycine max]
Glyur000024s00006647	SBP	0.08248	0	0.143428	0.231304	0.867294	0.602865	0.11434	0	0.193366	0.300187	0.900949	0.680653	--	--	PREDICTED: squamosa promoter-binding-like protein 9 [Glycine max]
Glyur000025s00003282	Trihelix	22.8096	26.2318	17.8529	6.82122	22.8359	22.1974	4.57347	4.76722	4.23672	2.96739	4.57506	4.53589	--	--	PREDICTED: uncharacterized protein LOC100812134 [Glycine max]
Glyur000025s00003338	MYB->MYB-related	7.28022	11.0529	8.2084	0.628624	2.88042	2.82029	3.04967	3.5913	3.20295	0.703654	1.95621	1.93368	Molecular Function: DNA binding (GO:0003677);; Cellular Component: nucleus (GO:0005634);; Biological Process: regulation of transcription, DNA-templated (GO:0006355);;	--	Myb-like protein G [Cajanus cajan]
Glyur000025s00003373	RWP-RK	21.2586	18.9682	14.8927	2.69925	11.1946	9.21378	4.47629	4.31963	3.99029	1.88723	3.60818	3.35244	--	--	PREDICTED: protein NLP6-like [Glycine max]
Glyur000026s00001937	C3H	17.7633	13.295	11.513	7.72041	11.9628	11.6169	4.22984	3.83743	3.64535	3.1244	3.69631	3.65728	Biological Process: carbohydrate metabolic process (GO:0005975);; Biological Process: dephosphorylation (GO:0016311);; Molecular Function: fructose 1,6-bisphosphate 1-phosphatase activity (GO:0042132);;	K03841|0|gmx:100797157|K03841 fructose-1,6-bisphosphatase I [EC:3.1.3.11] | (RefSeq) fructose-1,6-bisphosphatase, cytosolic-like	PREDICTED: fructose-1,6-bisphosphatase, cytosolic-like [Glycine max]
Glyur000026s00001955	NAC	0.328319	0.899385	0.166594	0.030865	0.719724	0.833431	0.409602	0.925532	0.222303	0.0438554	0.782177	0.874546	Molecular Function: DNA binding (GO:0003677);; Cellular Component: nucleus (GO:0005634);; Biological Process: regulation of transcription, DNA-templated (GO:0006355);;	--	PREDICTED: NAC transcription factor 56-like [Glycine max]
Glyur000027s00001501	NF-Y->NF-YB	0	0.26676	0.547883	0.246172	0	0.132188	0	0.341143	0.630296	0.317503	0	0.179114	Molecular Function: binding (GO:0005488);; Biological Process: regulation of cellular process (GO:0050794);;	K08065|3.1192e-35|mtr:MTR_4g133952|K08065 nuclear transcription Y subunit beta | (RefSeq) nuclear transcription factor Y protein	nuclear transcription factor Y subunit B-9-like [Cajanus cajan]
Glyur000027s00001555	B3->B3	0	0	0	0	0.077833	0	0	0	0	0	0.108134	0	--	--	PREDICTED: B3 domain-containing transcription factor VRN1-like [Cicer arietinum]
Glyur000027s00001561	MYB->MYB	0	0.516419	0.457715	0	0.024684	0	0	0.600668	0.543709	0	0.0351791	0	Cellular Component: nucleus (GO:0005634);; Biological Process: trichome morphogenesis (GO:0010090);; Molecular Function: sequence-specific DNA binding (GO:0043565);; Biological Process: anther wall tapetum development (GO:0048658);;	K09422|0|cam:101494483|K09422 myb proto-oncogene protein, plant | (RefSeq) transcription factor MYB3	PREDICTED: transcription factor MYB3 [Cicer arietinum]
Glyur000027s00001567	NF-Y->NF-YA	25.1745	41.0692	29.8357	28.1178	22.7982	20.853	4.71009	5.39469	4.94653	4.86383	4.57278	4.44976	Molecular Function: DNA binding (GO:0003677);; Molecular Function: transcription factor activity, sequence-specific DNA binding (GO:0003700);; Biological Process: regulation of transcription, DNA-templated (GO:0006355);; Biological Process: somatic embryogenesis (GO:0010262);; Cellular Component: CCAAT-binding factor complex (GO:0016602);; Biological Process: regulation of timing of transition fr…	K08064|0|gmx:100808378|K08064 nuclear transcription factor Y, alpha | (RefSeq) nuclear transcription factor Y subunit A-1-like	Nuclear transcription factor Y subunit A-1 [Glycine soja]
Glyur000027s00001603	B3->B3	0.258444	1.40108	0.36876	0	0.012843	0.278458	0.331641	1.26368	0.45287	0	0.0184106	0.354405	Biological Process: transcription, DNA-templated (GO:0006351);;	--	transcriptional factor B3 family protein [Medicago truncatula]
Glyur000028s00003491	MYB->MYB-related	0.231125	0.122242	0	0	0	0	0.299977	0.166384	0	0	0	0	Molecular Function: DNA binding (GO:0003677);; Cellular Component: nucleus (GO:0005634);;	--	hypothetical protein PHAVU_009G058100g [Phaseolus vulgaris]
Glyur000028s00003496	MYB->MYB-related	0	0.188061	0	0	0	0.186536	0	0.248609	0	0	0	0.246756	Molecular Function: DNA binding (GO:0003677);; Cellular Component: nucleus (GO:0005634);;	--	protein RADIALIS-like 6 [Cajanus cajan]
Glyur000028s00003532	bZIP	10.7491	18.8543	10.5557	57.1748	92.6096	86.2	3.55448	4.31138	3.53053	5.86232	6.54858	6.44626	Molecular Function: DNA binding (GO:0003677);;	--	PREDICTED: bZIP transcription factor 44-like [Lupinus angustifolius]
Glyur000028s00003536	HB->HB-BELL	0.449643	0.386565	0.622651	1.15234	1.73195	1.42963	0.535698	0.471515	0.698353	1.10591	1.44993	1.28073	Molecular Function: DNA binding (GO:0003677);; Cellular Component: nucleus (GO:0005634);; Biological Process: regulation of transcription, DNA-templated (GO:0006355);;	--	PREDICTED: BEL1-like homeodomain protein 11 [Cicer arietinum]
Glyur000028s00003537	HB->HB-BELL	21.751	21.8077	17.8943	6.56611	13.7979	8.29907	4.50786	4.51145	4.23988	2.91955	3.88732	3.21709	Molecular Function: DNA binding (GO:0003677);; Cellular Component: nucleus (GO:0005634);; Biological Process: regulation of transcription, DNA-templated (GO:0006355);;	--	BEL1-like homeodomain protein 7 [Cajanus cajan]
Glyur000028s00003556	SRS	0	0	0	0.723804	1.51462	1.35071	0	0	0	0.785596	1.33034	1.2331	--	--	PREDICTED: protein SHI RELATED SEQUENCE 1-like [Glycine max]
Glyur000029s00003578	MYB->MYB	0.087054	0.146629	0	0	0.067581	0.115089	0.120424	0.197399	0	0	0.0943455	0.157159	--	K09422|2.50073e-177|gmx:102659401|K09422 myb proto-oncogene protein, plant | (RefSeq) transcription factor GAMYB-like	PREDICTED: transcription factor MYB86-like [Lupinus angustifolius]
Glyur000030s00002322	zf-HD	4.58737	3.40808	6.04283	0	0.999837	0.368681	2.48217	2.14015	2.81616	0	0.999882	0.452786	--	--	zinc-finger homeodomain protein 4 [Cajanus cajan]
Glyur000030s00002330	Alfin-like	31.3218	31.2642	27.2582	6.75071	14.4254	13.3118	5.01444	5.01186	4.8206	2.95433	3.94724	3.83914	Biological Process: regulation of transcription, DNA-templated (GO:0006355);; Molecular Function: zinc ion binding (GO:0008270);; Molecular Function: histone binding (GO:0042393);;	--	PREDICTED: PHD finger protein Alfin1 [Glycine max]
Glyur000030s00002335	NAC	5.6883	3.20279	6.7047	0.534288	0.379162	0.269848	2.74164	2.07135	2.94574	0.617569	0.463792	0.344656	--	--	PREDICTED: putative NAC domain-containing protein 94 [Glycine max]
Glyur000031s00004336	GRF	1.19857	1.04892	1.18701	1.21413	0.988487	1.43206	1.13657	1.03486	1.12896	1.14674	0.991671	1.28218	Biological Process: transcription, DNA-templated (GO:0006351);;	--	PREDICTED: growth-regulating factor 1-like isoform X2 [Lupinus angustifolius]
Glyur000031s00004341	bZIP	0	0	0	0.218224	0.154617	0.476686	0	0	0	0.284779	0.207414	0.562363	Biological Process: MAPK cascade (GO:0000165);; Molecular Function: transcription factor activity, sequence-specific DNA binding (GO:0003700);; Molecular Function: MAP kinase activity (GO:0004707);; Cellular Component: intracellular (GO:0005622);; Biological Process: regulation of transcription, DNA-templated (GO:0006355);; Molecular Function: sequence-specific DNA binding (GO:0043565);;	--	PREDICTED: light-inducible protein CPRF2-like [Glycine max]
Glyur000031s00004361	LIM	35.9894	13.4849	18.2236	1.62892	1.74265	1.65287	5.20904	3.85648	4.26481	1.39447	1.45557	1.40755	Molecular Function: zinc ion binding (GO:0008270);;	K09377|1.97982e-127|gmx:100305720|K09377 cysteine and glycine-rich protein | (RefSeq) uncharacterized LOC100305720	LIM domain-containing protein WLIM1-like [Cajanus cajan]
Glyur000031s00004378	bHLH	0.127714	0.322352	0.300544	0	2.13088	1.42166	0.173401	0.403106	0.379115	0	1.64657	1.276	Molecular Function: binding (GO:0005488);; Biological Process: transcription from RNA polymerase II promoter (GO:0006366);;	--	transcription factor [Medicago truncatula]
Glyur000031s00004382	C2H2	1285.45	1601.56	1504.02	2058.72	1936.06	1827.74	10.3292	10.6462	10.5556	11.0082	10.9197	10.8366	Molecular Function: transcription factor activity, sequence-specific DNA binding (GO:0003700);; Cellular Component: nucleus (GO:0005634);; Biological Process: response to chitin (GO:0010200);; Molecular Function: sequence-specific DNA binding (GO:0043565);; Molecular Function: transcription regulatory region DNA binding (GO:0044212);;	--	PREDICTED: zinc finger protein ZAT10 [Glycine max]
Glyur000031s00004383	C2H2	17.6719	24.8155	28.4443	15.5841	26.2933	22.0325	4.2228	4.69017	4.87992	4.05172	4.77048	4.5256	Molecular Function: transcription factor activity, sequence-specific DNA binding (GO:0003700);; Cellular Component: nucleus (GO:0005634);; Biological Process: regulation of transcription, DNA-templated (GO:0006355);; Biological Process: response to chitin (GO:0010200);; Molecular Function: sequence-specific DNA binding (GO:0043565);; Molecular Function: transcription regulatory region DNA binding…	--	PREDICTED: zinc finger protein ZAT10 [Glycine max]
Glyur000031s00004401	MADS->MADS-M-type	0	0.17852	0.049471	0	0.409488	0	0	0.236976	0.0696623	0	0.495171	0	Molecular Function: DNA binding (GO:0003677);; Cellular Component: nucleus (GO:0005634);; Biological Process: regulation of transcription, DNA-templated (GO:0006355);; Molecular Function: protein dimerization activity (GO:0046983);;	K09260|4.79194e-149|mtr:MTR_3g102570|K09260 MADS-box transcription enhancer factor 2A | (RefSeq) MADS-box transcription factor family protein	MADS-box transcription factor family protein [Medicago truncatula]
Glyur000031s00004417	MYB->MYB	144.402	295.217	292.228	215.292	241.846	228.699	7.1839	8.21051	8.19588	7.75683	7.92389	7.8436	--	K09422|1.21824e-97|gmx:778037|K09422 myb proto-oncogene protein, plant | (RefSeq) MYB68; MYB transcription factor MYB68	transcription factor MYB44-like [Durio zibethinus]
Glyur000031s00004434	AP2/ERF->AP2/ERF-ERF	70.634	55.1073	38.7388	30.9981	38.3661	40.121	6.16257	5.81012	5.31248	4.99991	5.29888	5.3618	Molecular Function: DNA binding (GO:0003677);; Molecular Function: transcription factor activity, sequence-specific DNA binding (GO:0003700);; Cellular Component: nucleus (GO:0005634);; Biological Process: regulation of transcription, DNA-templated (GO:0006355);;	K09286|9.99878e-64|cam:101512420|K09286 EREBP-like factor | (RefSeq) ethylene-responsive transcription factor RAP2-1-like	dehydration responsive element binding protein [Halimodendron halodendron]
Glyur000031s00004437	HB->HB-WOX	16.3806	7.48898	5.91364	50.6458	57.1642	53.4087	4.11941	3.08559	2.78945	5.69058	5.86206	5.76577	Molecular Function: DNA binding (GO:0003677);; Cellular Component: nucleus (GO:0005634);;	--	unknown [Lotus japonicus]
Glyur000032s00003863	LOB	0.208702	0.306917	1.19383	5.4176	3.88029	4.61859	0.273459	0.386168	1.13345	2.68203	2.28697	2.49021	Molecular Function: carbamoyl-phosphate synthase (glutamine-hydrolyzing) activity (GO:0004088);;	--	PREDICTED: LOB domain-containing protein 4-like [Cicer arietinum]
Glyur000032s00003928	HB->HB-WOX	0	0	0	0	0	0.204988	0	0	0	0	0	0.269019	--	--	WUSCHEL-related homeobox 6-like isoform X1 [Cajanus cajan]
Glyur000032s00003943	HB->HB-HD-ZIP	0.15165	1.26021	1.47297	4.7422	3.73063	4.44364	0.203702	1.17645	1.30625	2.5216	2.24203	2.44457	Molecular Function: transcription factor activity, sequence-specific DNA binding (GO:0003700);; Cellular Component: nucleus (GO:0005634);; Biological Process: regulation of transcription, DNA-templated (GO:0006355);; Molecular Function: sequence-specific DNA binding (GO:0043565);;	K09338|4.82087e-90|mtr:MTR_4g084750|K09338 homeobox-leucine zipper protein | (RefSeq) homeobox associated leucine zipper protein	homeobox associated leucine zipper protein [Medicago truncatula]
Glyur000033s00008608	HSF	0.029719	0	0.069368	0	0.022888	0	0.0422507	0	0.0967584	0	0.0326482	0	Molecular Function: transcription factor activity, sequence-specific DNA binding (GO:0003700);; Cellular Component: nucleus (GO:0005634);; Biological Process: regulation of transcription, DNA-templated (GO:0006355);; Molecular Function: sequence-specific DNA binding (GO:0043565);;	K09419|7.83395e-92|aip:107632158|K09419 heat shock transcription factor, other eukaryote | (RefSeq) heat stress transcription factor A-4c-like	heat stress transcription factor A-4c [Arachis ipaensis]
Glyur000033s00008642	C2C2->C2C2-GATA	15.122	8.76994	10.2573	5.76788	6.53766	6.73307	4.01096	3.28835	3.49279	2.7587	2.91412	2.95104	Molecular Function: RNA polymerase II regulatory region sequence-specific DNA binding (GO:0000977);; Molecular Function: RNA polymerase II transcription factor binding (GO:0001085);; Molecular Function: transcriptional activator activity, RNA polymerase II transcription regulatory region sequence-specific binding (GO:0001228);; Molecular Function: chromatin binding (GO:0003682);; Cellular Compone…	--	GATA transcription factor 1-like [Glycine max]
Glyur000034s00002904	MYB->MYB	0	0.105018	0	0	0.993958	0.924771	0	0.14407	0	0	0.995635	0.944687	--	K09422|1.09081e-167|vra:106770964|K09422 myb proto-oncogene protein, plant | (RefSeq) transcription factor MYB86	transcription factor MYB86-like [Cajanus cajan]
Glyur000034s00002906	bHLH	4.85279	5.83083	5.01716	3.03286	9.0088	7.49396	2.54913	2.77206	2.58908	2.0118	3.3232	3.08644	Molecular Function: protein dimerization activity (GO:0046983);;	K12126|0|gmx:100794974|K12126 phytochrome-interacting factor 3 | (RefSeq) transcription factor PIF3-like	PREDICTED: transcription factor PIF3-like [Glycine max]
Glyur000034s00002909	MADS->MADS-M-type	0	0	0	0	0.047269	0	0	0	0	0	0.0666321	0	Molecular Function: DNA binding (GO:0003677);; Cellular Component: nucleus (GO:0005634);; Biological Process: regulation of transcription, DNA-templated (GO:0006355);; Molecular Function: protein dimerization activity (GO:0046983);;	--	PREDICTED: agamous-like MADS-box protein AGL80 [Cicer arietinum]
Glyur000034s00002912	MADS->MADS-M-type	0.929522	1.74531	1.62887	0.412657	1.78553	1.12477	0.948243	1.45697	1.39444	0.498411	1.47795	1.08731	Molecular Function: DNA binding (GO:0003677);; Molecular Function: transcription factor activity, sequence-specific DNA binding (GO:0003700);; Cellular Component: nucleus (GO:0005634);; Biological Process: regulation of transcription, DNA-templated (GO:0006355);; Molecular Function: protein dimerization activity (GO:0046983);;	--	PREDICTED: agamous-like MADS-box protein AGL80 [Cicer arietinum]
Glyur000034s00002932	C3H	11.7995	8.89632	13.182	15.4941	7.56137	6.51802	3.67801	3.30689	3.82599	4.04388	3.09784	2.91035	Molecular Function: binding (GO:0005488);;	K13152|2.3954e-42|pvu:PHAVU_007G203900g|K13152 U11/U12 small nuclear ribonucleoprotein 20 kDa protein | (RefSeq) hypothetical protein	zinc finger CCCH domain-containing protein 3-like [Trifolium pratense]
Glyur000034s00002965	HB->HB-KNOX	0.112389	0.283747	0.173189	5.42092	8.24825	10.8016	0.153661	0.360361	0.230435	2.68278	3.20918	3.56091	Cellular Component: nucleus (GO:0005634);; Biological Process: regulation of transcription, DNA-templated (GO:0006355);; Molecular Function: sequence-specific DNA binding (GO:0043565);;	--	unknown [Lotus japonicus]
Glyur000035s00005030	MYB->MYB-related	9.23525	8.83258	7.75498	4.05919	9.5651	8.40248	3.35547	3.29757	3.1301	2.33891	3.40123	3.23304	Molecular Function: DNA binding (GO:0003677);; Molecular Function: chromatin binding (GO:0003682);; Molecular Function: transcription factor activity, sequence-specific DNA binding (GO:0003700);; Molecular Function: transcription coactivator activity (GO:0003713);; Molecular Function: histone acetyltransferase activity (GO:0004402);; Cellular Component: nucleus (GO:0005634);; Biological Process: …	K11314|0|gmx:100811887|K11314 transcriptional adapter 2-alpha | (RefSeq) transcriptional adapter ADA2b-like	Transcriptional adapter ADA2b [Glycine soja]
Glyur000036s00004618	NAC	1.62508	2.08976	2.96138	1.0023	6.54933	5.11352	1.39236	1.62749	1.986	1.00166	2.91635	2.612	Molecular Function: DNA binding (GO:0003677);; Cellular Component: nucleus (GO:0005634);; Biological Process: regulation of transcription, DNA-templated (GO:0006355);;	--	hypothetical protein TSUD_77660 [Trifolium subterraneum]
Glyur000036s00004637	WRKY	7.19527	4.02903	3.97289	6.7065	20.0679	1.58251	3.03479	2.33028	2.31408	2.94608	4.39697	1.36878	Molecular Function: transcription factor activity, sequence-specific DNA binding (GO:0003700);; Biological Process: regulation of transcription, DNA-templated (GO:0006355);; Biological Process: response to abscisic acid (GO:0009737);; Molecular Function: sequence-specific DNA binding (GO:0043565);;	--	PREDICTED: probable WRKY transcription factor 41 [Cicer arietinum]
Glyur000036s00004638	WRKY	125.067	141.473	177.059	10.7154	56.8231	48.3993	6.97804	7.15455	7.47621	3.55033	5.85357	5.62642	Molecular Function: transcription factor activity, sequence-specific DNA binding (GO:0003700);; Biological Process: regulation of transcription, DNA-templated (GO:0006355);; Biological Process: response to abscisic acid (GO:0009737);; Molecular Function: sequence-specific DNA binding (GO:0043565);;	--	PREDICTED: probable WRKY transcription factor 41 [Cicer arietinum]
Glyur000037s00002612	FAR1	7.06137	6.08457	6.29628	2.96833	7.36949	7.96879	3.01103	2.82468	2.86716	1.98853	3.06514	3.16491	--	--	PREDICTED: protein FAR1-RELATED SEQUENCE 5-like [Glycine max]
Glyur000037s00002660	RWP-RK	0	0.411334	0.616142	0	0.049943	0	0	0.497059	0.692554	0	0.070311	0	--	--	Protein RKD5 [Glycine soja]
Glyur000038s00004463	bHLH	0.065288	0.379661	0.244901	6.24219	11.2221	11.4819	0.0912435	0.464314	0.316031	2.85643	3.61142	3.64176	Molecular Function: binding (GO:0005488);;	--	Transcription factor bHLH96 [Glycine soja]
Glyur000038s00004491	NF-Y->NF-YC	49.7959	53.3762	59.7741	66.2889	42.431	48.8556	5.66664	5.7649	5.92539	6.0723	5.44065	5.63968	Cellular Component: nucleus (GO:0005634);; Molecular Function: protein heterodimerization activity (GO:0046982);;	--	PREDICTED: nuclear transcription factor Y subunit C-1-like [Glycine max]
Glyur000038s00004503	SBP	0.232995	0.235545	0.420268	0.764069	0.836172	0.87427	0.302167	0.305148	0.506163	0.818907	0.876701	0.906329	--	--	squamosa promoter-binding 13A-like protein [Medicago truncatula]
Glyur000039s00004191	TCP	0	0.163586	0	0	1.59138	1.62655	0	0.218578	0	0	1.37372	1.39317	--	--	hypothetical protein TSUD_169310 [Trifolium subterraneum]
Glyur000039s00004204	Trihelix	7.6047	5.63594	4.50719	20.7505	11.36	12.6187	3.10513	2.7303	2.46132	4.44298	3.62761	3.76751	Molecular Function: DNA binding (GO:0003677);;	--	trihelix transcription factor ASR3 [Vigna radiata var. radiata]
Glyur000040s00007334	WRKY	0.197035	0.16595	0.133736	0	0.077671	0.132571	0.259465	0.221506	0.181085	0	0.107917	0.179601	--	--	hypothetical protein PHAVU_010G057900g [Phaseolus vulgaris]
Glyur000040s00007376	LOB	0.031363	0	0	0.362554	0.958796	0.739019	0.0445522	0	0	0.446313	0.969967	0.798274	Biological Process: xylem development (GO:0010089);; Biological Process: organ boundary specification between lateral organs and the meristem (GO:0010199);;	--	PREDICTED: LOB domain-containing protein 30-like [Cicer arietinum]
Glyur000040s00007396	bHLH	24.3008	19.7949	13.6977	1.23832	3.5001	3.43746	4.66111	4.37816	3.87752	1.16241	2.16996	2.14973	Molecular Function: core promoter sequence-specific DNA binding (GO:0001046);; Molecular Function: transcriptional activator activity, RNA polymerase II transcription regulatory region sequence-specific binding (GO:0001228);; Cellular Component: nucleus (GO:0005634);; Biological Process: transcription from RNA polymerase II promoter (GO:0006366);;	--	transcription factor bHLH130-like [Cajanus cajan]
Glyur000041s00007082	C2C2->C2C2-GATA	0.169542	0.169564	0.350868	2.11285	1.39181	1.51695	0.225944	0.225971	0.433887	1.63824	1.2581	1.33168	Molecular Function: transcription factor activity, sequence-specific DNA binding (GO:0003700);; Cellular Component: nucleus (GO:0005634);; Molecular Function: zinc ion binding (GO:0008270);; Molecular Function: sequence-specific DNA binding (GO:0043565);; Biological Process: positive regulation of transcription, DNA-templated (GO:0045893);;	--	hypothetical protein PHAVU_010G146300g [Phaseolus vulgaris]
Glyur000041s00007085	HB->HB-HD-ZIP	9.46462	6.55544	6.24696	6.60603	17.9107	14.9418	3.38745	2.91752	2.85738	2.92714	4.24113	3.99475	Molecular Function: DNA binding (GO:0003677);; Cellular Component: nucleus (GO:0005634);; Molecular Function: lipid binding (GO:0008289);;	K09338|0|cam:101510535|K09338 homeobox-leucine zipper protein | (RefSeq) homeobox-leucine zipper protein ATHB-15-like	PREDICTED: homeobox-leucine zipper protein ATHB-15-like isoform X1 [Cicer arietinum]
Glyur000041s00007132	PLATZ	0.093253	0.105751	0	0.083063	0	0	0.128627	0.145027	0	0.115117	0	0	--	--	PREDICTED: uncharacterized protein LOC100806234 [Glycine max]
Glyur000041s00007139	AP2/ERF->AP2/ERF-ERF	0.608873	0	0.190604	0.009487	0	0.098292	0.68605	0	0.251694	0.0136223	0	0.135262	Molecular Function: DNA binding (GO:0003677);; Molecular Function: transcription factor activity, sequence-specific DNA binding (GO:0003700);; Cellular Component: nucleus (GO:0005634);; Biological Process: regulation of transcription, DNA-templated (GO:0006355);;	--	PREDICTED: ethylene-responsive transcription factor ERF098-like [Glycine max]
Glyur000042s00005032	GRAS	4.99591	5.82756	6.52374	6.34461	12.5269	10.2567	2.58398	2.77137	2.91145	2.87669	3.75776	3.49272	Molecular Function: transcription factor activity, sequence-specific DNA binding (GO:0003700);; Cellular Component: nucleus (GO:0005634);; Biological Process: regulation of transcription, DNA-templated (GO:0006355);; Biological Process: asymmetric cell division (GO:0008356);; Biological Process: radial pattern formation (GO:0009956);; Molecular Function: sequence-specific DNA binding (GO:0043565)…	--	PREDICTED: protein SHORT-ROOT-like [Lupinus angustifolius]
Glyur000042s00005059	LOB	33.7456	37.7527	27.9894	192.103	97.5438	112.794	5.11876	5.27623	4.85745	7.59323	6.62269	6.83028	--	--	LBD domain-containing transcription factor [Glycine max]
Glyur000042s00005064	GRAS	0.216645	0.643924	0.811938	0.091764	0	0	0.282908	0.717144	0.857534	0.126661	0	0	Molecular Function: transcription factor activity, sequence-specific DNA binding (GO:0003700);; Cellular Component: nucleus (GO:0005634);; Biological Process: regulation of transcription, DNA-templated (GO:0006355);; Molecular Function: sequence-specific DNA binding (GO:0043565);;	--	scarecrow-like protein 32 [Cajanus cajan]
Glyur000042s00005103	MYB->MYB	164.527	184.641	163.781	221.876	155.201	162.529	7.37093	7.53637	7.36441	7.8001	7.28726	7.3534	Molecular Function: DNA binding (GO:0003677);;	K09422|2.13009e-159|cam:101507248|K09422 myb proto-oncogene protein, plant | (RefSeq) transcription factor MYB44-like	PREDICTED: transcription factor MYB44-like [Cicer arietinum]
Glyur000042s00005112	C2C2->C2C2-Dof	0.26676	0.362323	0.857346	2.08768	4.39646	3.97132	0.341143	0.446069	0.893243	1.62652	2.43201	2.31363	--	--	dof zinc finger protein DOF4.1-like [Cajanus cajan]
Glyur000042s00005119	GARP->GARP-G2-like	5.98747	5.5067	8.05668	1.81573	8.86641	6.04816	2.80477	2.70193	3.17898	1.49351	3.30253	2.81725	Biological Process: transcription, DNA-templated (GO:0006351);;	--	hypothetical protein PHAVU_002G021400g [Phaseolus vulgaris]
Glyur000042s00005121	LOB	0.151838	0.335999	1.37262	0.600273	1.29405	0.812037	0.203938	0.417919	1.24648	0.678318	1.1979	0.857612	--	--	PREDICTED: LOB domain-containing protein 36-like [Vigna angularis]
Glyur000043s00003766	HB->HB-HD-ZIP	6.3182	7.13602	6.86321	10.1575	34.8999	29.8789	2.87149	3.02432	2.97512	3.47995	5.16591	4.94855	Molecular Function: DNA binding (GO:0003677);; Cellular Component: nucleus (GO:0005634);; Molecular Function: lipid binding (GO:0008289);;	K09338|0|cam:101493124|K09338 homeobox-leucine zipper protein | (RefSeq) homeobox-leucine zipper protein ATHB-15	PREDICTED: homeobox-leucine zipper protein ATHB-15 [Cicer arietinum]
Glyur000043s00003776	AP2/ERF->AP2/ERF-ERF	0.20884	1.07313	0.622063	3.35453	8.76803	5.15465	0.273623	1.05181	0.69783	2.12252	3.28807	2.62168	Molecular Function: DNA binding (GO:0003677);; Molecular Function: transcription factor activity, sequence-specific DNA binding (GO:0003700);; Cellular Component: nucleus (GO:0005634);; Biological Process: regulation of transcription, DNA-templated (GO:0006355);;	--	AP2 domain class transcription factor [Medicago truncatula]
Glyur000043s00003798	MADS->MADS-M-type	0.422841	0	0.385514	0	0	0	0.508774	0	0.470421	0	0	0	--	--	PREDICTED: agamous-like MADS-box protein AGL103 [Lupinus angustifolius]
Glyur000043s00003802	HB->HB-HD-ZIP	4.15868	4.72922	8.3877	0.48432	5.65587	4.6848	2.367	2.51834	3.23077	0.569802	2.73463	2.50711	Cellular Component: nucleus (GO:0005634);; Biological Process: regulation of transcription, DNA-templated (GO:0006355);; Molecular Function: lipid binding (GO:0008289);; Molecular Function: sequence-specific DNA binding (GO:0043565);;	K09338|0|pvu:PHAVU_005G168900g|K09338 homeobox-leucine zipper protein | (RefSeq) hypothetical protein	homeobox-leucine zipper protein GLABRA 2 [Cajanus cajan]
Glyur000043s00003825	OFP	39.5519	33.6833	33.0364	1.00261	1.97478	1.85495	5.3417	5.11617	5.08901	1.00188	1.57278	1.51347	--	--	ovate transcriptional repressor [Medicago truncatula]
Glyur000043s00003829	Trihelix	6.10018	3.9615	3.35678	0.989412	2.48753	2.35858	2.82786	2.31078	2.12326	0.992342	1.8022	1.74785	Molecular Function: DNA binding (GO:0003677);;	--	hypothetical protein KK1_031486 [Cajanus cajan]
Glyur000045s00009950	bHLH	65.3026	68.2532	57.3862	62.0931	45.6022	47.7555	6.05099	6.11381	5.86755	5.97941	5.54232	5.60749	Molecular Function: protein dimerization activity (GO:0046983);;	--	PREDICTED: transcription factor ILR3 [Ricinus communis]
Glyur000045s00009965	GRAS	333.673	321.144	323.938	255.589	498.603	458.125	8.38661	8.33156	8.34402	8.00332	8.96464	8.84274	Molecular Function: transcription factor activity, sequence-specific DNA binding (GO:0003700);; Cellular Component: nucleus (GO:0005634);; Biological Process: regulation of transcription, DNA-templated (GO:0006355);; Molecular Function: sequence-specific DNA binding (GO:0043565);;	--	PREDICTED: scarecrow-like protein 21 [Cicer arietinum]
Glyur000045s00009979	NF-Y->NF-YC	0.119913	0.125021	0	0	0.24374	0.102613	0.163387	0.169952	0	0	0.314685	0.140927	Cellular Component: nucleus (GO:0005634);; Molecular Function: protein heterodimerization activity (GO:0046982);;	--	nuclear transcription factor Y subunit C-2-like [Cajanus cajan]
Glyur000045s00009992	NOZZLE	0	0	0.12515	0	0	0.230911	0	0	0.170117	0	0	0.299726	--	--	protein SPOROCYTELESS [Vigna radiata var. radiata]
Glyur000045s00009997	MYB->MYB	0.182509	0.207562	0.321056	0	0.326362	0.076449	0.241851	0.272097	0.401692	0	0.407475	0.10628	Molecular Function: DNA binding (GO:0003677);;	K09422|4.61034e-131|gmx:100820398|K09422 myb proto-oncogene protein, plant | (RefSeq) myb-related protein 308-like	PREDICTED: myb-related protein 308-like [Glycine max]
Glyur000046s00004822	NAC	1.71804	1.14196	0.726295	1.28563	0.692664	1.04205	1.44257	1.09893	0.787679	1.19259	0.759296	1.03002	Biological Process: transcription, DNA-templated (GO:0006351);;	--	hypothetical protein PHAVU_006G188900g [Phaseolus vulgaris]
Glyur000046s00004839	MYB->MYB-related	8.5147	6.54987	5.52933	3.54848	6.36852	6.37047	3.25016	2.91645	2.70694	2.18539	2.88137	2.88176	--	--	uncharacterized protein LOC109803972 [Cajanus cajan]
Glyur000047s00003959	HB->HB-HD-ZIP	72.6156	12.7392	11.5433	14.7619	15.4786	14.0941	6.20194	3.78022	3.64884	3.97837	4.04252	3.91592	Molecular Function: transcription factor activity, sequence-specific DNA binding (GO:0003700);; Cellular Component: nucleus (GO:0005634);; Biological Process: cell proliferation (GO:0008283);; Biological Process: response to auxin (GO:0009733);; Biological Process: unidimensional cell growth (GO:0009826);; Biological Process: shoot system morphogenesis (GO:0010016);; Molecular Function: protein h…	K09338|3.30341e-112|mtr:MTR_5g013010|K09338 homeobox-leucine zipper protein | (RefSeq) homeobox associated leucine zipper protein	unknown [Medicago truncatula]
Glyur000047s00003987	C2C2->C2C2-GATA	10.54	8.45292	9.606	2.08954	4.4538	4.83876	3.52858	3.24076	3.40681	1.62739	2.44726	2.54566	Molecular Function: RNA polymerase II regulatory region sequence-specific DNA binding (GO:0000977);; Molecular Function: RNA polymerase II transcription factor binding (GO:0001085);; Molecular Function: transcriptional activator activity, RNA polymerase II transcription regulatory region sequence-specific binding (GO:0001228);; Molecular Function: chromatin binding (GO:0003682);; Cellular Compone…	--	PREDICTED: GATA transcription factor 26-like [Cicer arietinum]
Glyur000047s00003994	Tify	739.871	1102.12	834.931	127.958	304.108	253.825	9.53308	10.1074	9.70724	7.01075	8.25318	7.99336	Biological Process: response to stress (GO:0006950);; Biological Process: regulation of response to stimulus (GO:0048583);; Biological Process: regulation of cellular process (GO:0050794);;	K13464|1.36859e-51|gmx:100306332|K13464 jasmonate ZIM domain-containing protein | (RefSeq) uncharacterized LOC100306332	uncharacterized protein LOC100306332 [Glycine max]
Glyur000047s00004006	SRS	5.86772	4.70158	4.00689	1.05473	3.1033	2.64819	2.77983	2.51136	2.32391	1.03895	2.03679	1.86718	--	--	uncharacterized protein LOC106766975 isoform X1 [Vigna radiata var. radiata]
Glyur000048s00002213	bZIP	5.44614	9.45458	3.08404	5.02251	8.2064	7.70755	2.68844	3.38606	2.03	2.59036	3.20264	3.12227	Molecular Function: transcription factor activity, sequence-specific DNA binding (GO:0003700);; Biological Process: regulation of transcription, DNA-templated (GO:0006355);; Molecular Function: sequence-specific DNA binding (GO:0043565);;	K14431|0|cam:101494292|K14431 transcription factor TGA | (RefSeq) transcription factor TGA4-like	PREDICTED: transcription factor TGA4-like [Cicer arietinum]
Glyur000048s00002220	NF-Y->NF-YB	0.413123	0.196331	1.13086	1.51513	2.60222	1.8331	0.498887	0.258617	1.09144	1.33063	1.84889	1.50238	Cellular Component: nucleus (GO:0005634);; Biological Process: regulation of transcription, DNA-templated (GO:0006355);; Molecular Function: sequence-specific DNA binding (GO:0043565);; Molecular Function: protein heterodimerization activity (GO:0046982);;	K08065|1.92159e-119|gmx:100797721|K08065 nuclear transcription Y subunit beta | (RefSeq) nuclear transcription factor Y subunit B-10-like	PREDICTED: nuclear transcription factor Y subunit B-10-like isoform X1 [Glycine max]
Glyur000048s00002242	WRKY	15.9149	36.4567	17.4504	1.53001	5.229	3.80003	4.08022	5.22715	4.20558	1.33914	2.639	2.26304	--	--	WRKY family transcription factor [Medicago truncatula]
Glyur000048s00002253	WRKY	0.156367	0.293974	0.174335	0.600928	1.93843	2.0887	0.209599	0.371809	0.231844	0.678908	1.55505	1.627	Molecular Function: transcription factor activity, sequence-specific DNA binding (GO:0003700);; Biological Process: regulation of transcription, DNA-templated (GO:0006355);; Molecular Function: sequence-specific DNA binding (GO:0043565);;	--	hypothetical protein PHAVU_002G266400g [Phaseolus vulgaris]
Glyur000048s00002271	AP2/ERF->AP2/ERF-ERF	6.28016	9.97127	6.5292	0	0.573633	0.298531	2.86397	3.45566	2.9125	0	0.654099	0.37688	Biological Process: transcription, DNA-templated (GO:0006351);;	--	transcription factor AP2-EREBP [Lotus japonicus]
Glyur000049s00003134	MYB->MYB	0.01323	0.043876	0.060916	0.571062	0.481376	0.731168	0.0189617	0.0619503	0.0853104	0.65174	0.566938	0.791746	--	K09422|4.63632e-81|gmx:547458|K09422 myb proto-oncogene protein, plant | (RefSeq) MYB12, GmMYB12, GmMYB12a; MYB12 protein	R2R3-type MYB transcription factor MYB12a [Glycine max]
Glyur000049s00003147	WRKY	8.83931	8.95599	7.74895	15.7595	11.477	10.7958	3.29856	3.31556	3.12911	4.06691	3.6412	3.5602	--	--	probable WRKY transcription factor 23 [Cajanus cajan]
Glyur000049s00003157	WRKY	9.48523	5.34189	5.87145	3.61989	8.82572	8.25511	3.39029	2.66491	2.78061	2.20786	3.29656	3.21025	Molecular Function: transcription factor activity, sequence-specific DNA binding (GO:0003700);; Biological Process: regulation of transcription, DNA-templated (GO:0006355);; Molecular Function: sequence-specific DNA binding (GO:0043565);;	--	hypothetical protein GLYMA_19G217000 [Glycine max]
Glyur000049s00003159	GRAS	0.068939	0.14772	0.113755	0.00445	0.372369	0.113399	0.0961795	0.198771	0.155432	0.00640575	0.456668	0.154971	Molecular Function: transcription factor activity, sequence-specific DNA binding (GO:0003700);; Cellular Component: nucleus (GO:0005634);; Biological Process: regulation of transcription, DNA-templated (GO:0006355);; Cellular Component: membrane (GO:0016020);; Molecular Function: sequence-specific DNA binding (GO:0043565);;	--	DELLA protein GAI1 [Glycine soja]
Glyur000049s00003165	bZIP	203.079	280.82	226.99	110.332	90.1959	96.8175	7.67299	8.13863	7.83283	6.79872	6.5109	6.61202	Biological Process: MAPK cascade (GO:0000165);; Molecular Function: transcription factor activity, sequence-specific DNA binding (GO:0003700);; Molecular Function: MAP kinase activity (GO:0004707);; Cellular Component: intracellular (GO:0005622);; Biological Process: regulation of transcription, DNA-templated (GO:0006355);; Molecular Function: sequence-specific DNA binding (GO:0043565);;	--	bZIP transcription factor 53-like isoform X1 [Cajanus cajan]
Glyur000050s00005671	C2C2->C2C2-Dof	16.5785	13.9102	10.2038	53.5513	51.6354	52.6965	4.13574	3.89823	3.48591	5.76954	5.71796	5.74676	--	--	PREDICTED: dof zinc finger protein DOF5.4 [Cicer arietinum]
Glyur000050s00005679	MADS->MADS-MIKC	1.53624	3.54293	2.94493	0	0.210714	0.289852	1.34269	2.18362	1.98	0	0.275858	0.367206	Molecular Function: DNA binding (GO:0003677);; Molecular Function: transcription factor activity, sequence-specific DNA binding (GO:0003700);; Cellular Component: nucleus (GO:0005634);; Biological Process: regulation of transcription, DNA-templated (GO:0006355);; Biological Process: maintenance of inflorescence meristem identity (GO:0010077);; Biological Process: fruit development (GO:0010154);; …	K09264|1.9189e-104|cam:101507855|K09264 MADS-box transcription factor, plant | (RefSeq) truncated transcription factor CAULIFLOWER A	MADS-box protein [Pisum sativum]
Glyur000050s00005680	MADS->MADS-MIKC	7.22162	4.0453	11.8852	0.082096	0	0.05419	3.03942	2.33494	3.68765	0.113828	0	0.0761349	Molecular Function: DNA binding (GO:0003677);; Molecular Function: transcription factor activity, sequence-specific DNA binding (GO:0003700);; Cellular Component: nucleus (GO:0005634);; Biological Process: regulation of transcription, DNA-templated (GO:0006355);; Molecular Function: protein dimerization activity (GO:0046983);;	K09264|6.5474e-126|pvu:PHAVU_003G182800g|K09264 MADS-box transcription factor, plant | (RefSeq) hypothetical protein	hypothetical protein PHAVU_003G182800g [Phaseolus vulgaris]
Glyur000050s00005683	SBP	0.443335	0.318047	0.628566	1.64978	3.84675	2.92322	0.529406	0.398402	0.703602	1.40587	2.27702	1.97204	Molecular Function: DNA binding (GO:0003677);; Cellular Component: nucleus (GO:0005634);;	--	squamosa promoter-binding-like protein 6 isoform X1 [Cajanus cajan]
Glyur000050s00005684	SBP	0	0	0	0	0	0.028564	0	0	0	0	0	0.0406316	--	--	PREDICTED: squamosa promoter-binding-like protein 16 [Glycine max]
Glyur000050s00005694	TCP	2.97542	3.83175	3.96174	0	0	0	1.99111	2.27255	2.31084	0	0	0	--	--	hypothetical protein TanjilG_26309 [Lupinus angustifolius]
Glyur000050s00005708	C2H2	17.7221	18.6525	15.7562	1.37234	11.5668	9.12769	4.22667	4.29664	4.06663	1.24631	3.65155	3.34023	Molecular Function: nucleic acid binding (GO:0003676);; Molecular Function: zinc ion binding (GO:0008270);;	K09506|0|gmx:100788305|K09506 DnaJ homolog subfamily A member 5 | (RefSeq) dnaJ homolog subfamily C member 21-like	PREDICTED: dnaJ homolog subfamily C member 21-like isoform X1 [Glycine max]
Glyur000050s00005723	C2H2	0.351629	0.491875	0.490616	1.3495	1.5903	2.46232	0.434699	0.577127	0.575909	1.23235	1.37312	1.79174	--	--	hypothetical protein PHAVU_003G186100g [Phaseolus vulgaris]
Glyur000051s00003403	PLATZ	14.7296	15.7792	11.5057	3.95456	7.98259	6.02798	3.97541	4.0686	3.64451	2.30876	3.16713	2.81311	Cellular Component: integral component of membrane (GO:0016021);;	--	PREDICTED: uncharacterized protein LOC100792668 isoform X2 [Glycine max]
Glyur000051s00003410	MYB->MYB	0	0	0	1.87231	1.25066	1.08582	0	0	0	1.52221	1.17035	1.06061	--	K09422|4.00036e-119|mtr:MTR_5g007370|K09422 myb proto-oncogene protein, plant | (RefSeq) myb transcription factor	Transcription factor MYB39 [Cajanus cajan]
Glyur000051s00003423	E2F-DP	20.2115	23.4067	19.5071	11.068	16.6602	15.6389	4.40677	4.6092	4.35805	3.59312	4.14243	4.05649	Molecular Function: RNA polymerase II transcription factor activity, sequence-specific DNA binding (GO:0000981);; Molecular Function: DNA binding (GO:0003677);; Cellular Component: nucleus (GO:0005634);; Cellular Component: transcription factor complex (GO:0005667);; Biological Process: regulation of transcription from RNA polymerase II promoter (GO:0006357);; Biological Process: cell cycle (GO:0…	--	transcription factor-like protein DPB [Cajanus cajan]
Glyur000051s00003425	MYB->MYB-related	8.22132	7.61948	6.17414	1.24003	4.66509	3.63291	3.20497	3.1076	2.84281	1.16352	2.5021	2.21192	--	K15198|0|gmx:100792788|K15198 transcription factor TFIIIB component B'' | (RefSeq) uncharacterized LOC100792788	uncharacterized protein LOC109810960 isoform X1 [Cajanus cajan]
Glyur000051s00003473	AP2/ERF->AP2/ERF-ERF	1.90869	4.78944	4.92753	0.547651	0.835886	0.850334	1.54037	2.53342	2.56743	0.63008	0.876476	0.887786	Molecular Function: DNA binding (GO:0003677);; Molecular Function: transcription factor activity, sequence-specific DNA binding (GO:0003700);; Cellular Component: nucleus (GO:0005634);; Biological Process: regulation of transcription, DNA-templated (GO:0006355);;	--	AP2 domain class transcription factor [Medicago truncatula]
Glyur000052s00005754	GRAS	0.405561	2.64474	1.5154	0.501088	1.46278	1.47219	0.491146	1.86582	1.33079	0.586009	1.30029	1.30579	Molecular Function: transcription factor activity, sequence-specific DNA binding (GO:0003700);; Cellular Component: nucleus (GO:0005634);; Biological Process: regulation of transcription, DNA-templated (GO:0006355);; Biological Process: nodulation (GO:0009877);; Molecular Function: sequence-specific DNA binding (GO:0043565);; Biological Process: regulation of secondary shoot formation (GO:2000032…	--	PREDICTED: nodulation-signaling pathway 1 protein [Cicer arietinum]
Glyur000052s00005763	GRF	0.360281	0.732807	0.40307	0	0.789314	0.385419	0.443905	0.793111	0.488587	0	0.839407	0.470322	Molecular Function: ATP binding (GO:0005524);; Cellular Component: nucleus (GO:0005634);; Biological Process: regulation of transcription, DNA-templated (GO:0006355);; Biological Process: developmental process (GO:0032502);;	--	hypothetical protein LR48_Vigan192s000300 [Vigna angularis]
Glyur000052s00005769	AP2/ERF->AP2/ERF-AP2	0.018786	0.049929	0.079499	0	0.319634	0.138664	0.026851	0.0702918	0.110362	0	0.400138	0.187342	Molecular Function: DNA binding (GO:0003677);; Molecular Function: transcription factor activity, sequence-specific DNA binding (GO:0003700);; Cellular Component: nucleus (GO:0005634);; Biological Process: regulation of transcription, DNA-templated (GO:0006355);; Biological Process: multicellular organism development (GO:0007275);;	K09285|0|pvu:PHAVU_010G130200g|K09285 AP2-like factor, ANT lineage | (RefSeq) hypothetical protein	AP2-like ethylene-responsive transcription factor AIL1 [Cajanus cajan]
Glyur000052s00005773	MYB->MYB	0.362274	0.406507	0.438846	0	0.069001	0.033408	0.446017	0.492117	0.524912	0	0.0962632	0.04741	--	K09422|1.50873e-124|vra:106773092|K09422 myb proto-oncogene protein, plant | (RefSeq) transcription factor WER-like	transcription factor MYB6-like [Cajanus cajan]
Glyur000052s00005798	Alfin-like	24.4449	24.1864	21.69	36.6423	24.9863	29.1289	4.6693	4.65457	4.50399	5.23428	4.69968	4.91308	Biological Process: regulation of transcription, DNA-templated (GO:0006355);; Molecular Function: zinc ion binding (GO:0008270);; Cellular Component: integral component of membrane (GO:0016021);; Molecular Function: histone binding (GO:0042393);;	--	PHD finger protein ALFIN-LIKE 3-like isoform X4 [Cajanus cajan]
Glyur000053s00006438	HB->HB-PHD	5.92191	5.34014	5.05265	0.764237	3.53126	3.6546	2.79117	2.66451	2.59757	0.819044	2.17991	2.21866	Molecular Function: DNA binding (GO:0003677);; Molecular Function: metal ion binding (GO:0046872);;	--	PREDICTED: homeobox protein HAT3.1 [Cicer arietinum]
Glyur000053s00006453	FAR1	3.67045	5.01453	4.19653	0.897167	4.60569	3.50218	2.22356	2.58845	2.37755	0.923847	2.48689	2.17062	Biological Process: regulation of transcription, DNA-templated (GO:0006355);; Molecular Function: zinc ion binding (GO:0008270);;	--	PREDICTED: protein FAR-RED IMPAIRED RESPONSE 1 isoform X2 [Cicer arietinum]
Glyur000053s00006465	LOB	2.46365	2.42726	2.59398	3.3827	2.74924	4.24027	1.79229	1.77706	1.84558	2.13182	1.9066	2.38964	--	--	PREDICTED: LOB domain-containing protein 38-like [Glycine max]
Glyur000053s00006468	C2H2	235.624	191.352	245.49	393.663	236.614	248.097	7.88645	7.58761	7.94538	8.62448	7.89248	7.96057	Molecular Function: DNA binding (GO:0003677);;	--	PREDICTED: zinc finger protein ZAT10 [Glycine max]
Glyur000053s00006483	LIM	0.891326	0	0.479803	0.086563	0.096192	0.064341	0.919398	0	0.565405	0.119772	0.132501	0.0899604	Molecular Function: zinc ion binding (GO:0008270);;	K09377|5.32183e-124|vra:106770685|K09377 cysteine and glycine-rich protein | (RefSeq) LIM domain-containing protein WLIM1-like	LIM domain-containing protein WLIM1-like [Vigna radiata var. radiata]
Glyur000055s00004532	NF-Y->NF-YB	0	0.194704	0.144132	0	0	0	0	0.256653	0.194254	0	0	0	Cellular Component: nucleus (GO:0005634);; Biological Process: regulation of transcription, DNA-templated (GO:0006355);; Molecular Function: sequence-specific DNA binding (GO:0043565);; Molecular Function: protein heterodimerization activity (GO:0046982);;	K08065|3.15885e-46|cam:101491613|K08065 nuclear transcription Y subunit beta | (RefSeq) nuclear transcription factor Y subunit B-4-like	PREDICTED: nuclear transcription factor Y subunit B-4-like [Cicer arietinum]
Glyur000055s00004533	NF-Y->NF-YB	0.451732	0.695796	1.88295	0	0.442207	0.224817	0.537775	0.761963	1.52755	0	0.528278	0.292566	Cellular Component: nucleus (GO:0005634);; Biological Process: regulation of transcription, DNA-templated (GO:0006355);; Molecular Function: sequence-specific DNA binding (GO:0043565);; Molecular Function: protein heterodimerization activity (GO:0046982);;	K08065|1.83954e-51|cam:101491613|K08065 nuclear transcription Y subunit beta | (RefSeq) nuclear transcription factor Y subunit B-4-like	nuclear transcription factor Y subunit B-5-like [Cajanus cajan]
Glyur000055s00004540	MYB->MYB-related	3.92518	3.91701	4.51159	0.646072	3.95424	3.68741	2.30018	2.29778	2.46247	0.719027	2.30866	2.22879	Molecular Function: DNA binding (GO:0003677);; Biological Process: transcription, DNA-templated (GO:0006351);; Biological Process: cell cycle (GO:0007049);; Cellular Component: transcriptional repressor complex (GO:0017053);;	--	protein ALWAYS EARLY 3 [Cajanus cajan]
Glyur000055s00004545	C3H	4.95051	5.13643	6.77927	6.22013	8.69323	7.48261	2.57301	2.6174	2.95963	2.85202	3.27698	3.08451	Molecular Function: metal ion binding (GO:0046872);;	--	hypothetical protein LR48_Vigan01g309100 [Vigna angularis]
Glyur000055s00004546	AP2/ERF->AP2/ERF-ERF	0	0	0	0.717354	0.295114	0.203709	0	0	0	0.780187	0.373079	0.267487	Molecular Function: DNA binding (GO:0003677);; Biological Process: transcription, DNA-templated (GO:0006351);; Biological Process: flower development (GO:0009908);;	--	hypothetical protein PHAVU_003G102500g [Phaseolus vulgaris]
Glyur000055s00004566	bHLH	0.052855	0.166954	0.035529	0	0.071906	0.055964	0.0743068	0.222748	0.050368	0	0.100178	0.0785607	Molecular Function: binding (GO:0005488);;	--	hypothetical protein GLYMA_17G023200 [Glycine max]
Glyur000056s00004102	C2C2->C2C2-Dof	4.46011	3.96504	3.5914	4.30791	14.054	10.9276	2.44893	2.31181	2.19893	2.40814	3.91208	3.57623	--	--	hypothetical protein PHAVU_002G226100g [Phaseolus vulgaris]
Glyur000056s00004164	C2C2->C2C2-Dof	0.527779	1.18934	0.57443	3.82637	4.796	4.23274	0.611436	1.13049	0.65483	2.27094	2.53506	2.38757	--	--	Dof11, partial [Cajanus cajan]
Glyur000056s00004166	C2C2->C2C2-Dof	11.7233	9.89004	3.60969	28.2159	30.5485	28.7667	3.6694	3.44494	2.20467	4.86868	4.9795	4.89563	--	--	dof zinc finger protein DOF1.4-like [Cajanus cajan]
Glyur000056s00004168	SBP	33.7678	26.1245	24.5762	1.72482	14.7964	13.1493	5.11968	4.76152	4.67673	1.44616	3.98152	3.82266	Molecular Function: DNA binding (GO:0003677);; Molecular Function: transcription factor activity, sequence-specific DNA binding (GO:0003700);; Cellular Component: nucleus (GO:0005634);; Biological Process: regulation of transcription, DNA-templated (GO:0006355);; Biological Process: flower development (GO:0009908);; Molecular Function: metal ion binding (GO:0046872);;	--	PREDICTED: squamosa promoter-binding-like protein 3 [Lupinus angustifolius]
Glyur000057s00008986	SRS	0.518875	0.186639	1.05379	10.9475	5.67978	6.03207	0.603003	0.246881	1.03829	3.57863	2.7398	2.81395	--	--	LRP1 carboxy-terminal domain protein [Medicago truncatula]
Glyur000058s00006152	E2F-DP	3.14158	2.4086	4.4035	0.411735	0.975743	0.951137	2.05018	1.76918	2.43389	0.497469	0.982395	0.964315	Molecular Function: DNA binding (GO:0003677);; Molecular Function: transcription factor activity, sequence-specific DNA binding (GO:0003700);; Cellular Component: nucleus (GO:0005634);; Cellular Component: transcription factor complex (GO:0005667);; Biological Process: regulation of transcription, DNA-templated (GO:0006355);;	K09391|0|gmx:100818090|K09391 transcription factor E2F7/8 | (RefSeq) E2F transcription factor-like E2FE	PREDICTED: E2F transcription factor-like E2FE isoform X1 [Glycine max]
Glyur000058s00006163	MYB->MYB	13.7805	19.7928	20.5211	0	0.097635	0.025234	3.88562	4.37801	4.42768	0	0.134398	0.0359532	--	K09422|3.13069e-79|mtr:MTR_2g089450|K09422 myb proto-oncogene protein, plant | (RefSeq) myb transcription factor	MYB-related protein MYB 4-like [Trifolium pratense]
Glyur000058s00006178	AP2/ERF->AP2/ERF-ERF	0.064684	0.165904	0.308761	0.178302	0.221817	0.558859	0.0904253	0.221449	0.388202	0.236709	0.289028	0.64049	Molecular Function: DNA binding (GO:0003677);; Molecular Function: transcription factor activity, sequence-specific DNA binding (GO:0003700);; Cellular Component: nucleus (GO:0005634);; Biological Process: regulation of transcription, DNA-templated (GO:0006355);; Cellular Component: membrane (GO:0016020);;	--	ethylene-responsive transcription factor win1-like protein [Trifolium pratense]
Glyur000058s00006191	C2C2->C2C2-YABBY	11.9858	15.2288	15.5766	0.03849	0.118784	0.081323	3.69887	4.02049	4.05108	0.0544873	0.161932	0.112798	Biological Process: multicellular organism development (GO:0007275);;	--	transcription factor YABBY13 [Glycine max]
Glyur000059s00006276	FAR1	8.24517	7.34651	5.71994	0.93504	6.69204	5.86597	3.2087	3.06117	2.74845	0.952363	2.94337	2.77946	--	--	LOW QUALITY PROTEIN: protein FAR1-RELATED SEQUENCE 5 [Carica papaya]
Glyur000059s00006294	RWP-RK	0	0	0	0.05076	0.015985	0.03206	0	0	0	0.0714332	0.0228791	0.0455268	--	--	nodule inception, partial [Sesbania rostrata]
Glyur000061s00006510	AP2/ERF->AP2/ERF-ERF	0.992102	0.269252	2.18775	7.09723	7.21962	6.5598	0.994292	0.343979	1.67254	3.01743	3.03907	2.91835	Biological Process: transcription, DNA-templated (GO:0006351);;	K09286|1.01505e-87|cam:101506537|K09286 EREBP-like factor | (RefSeq) ethylene-responsive transcription factor TINY-like	PREDICTED: ethylene-responsive transcription factor TINY-like [Cicer arietinum]
Glyur000061s00006545	CPP	4.50805	4.10794	4.51662	1.76928	4.45389	4.3031	2.46154	2.35274	2.46379	1.46951	2.44729	2.40684	--	--	protein tesmin/TSO1-like CXC 5 [Vigna radiata var. radiata]
Glyur000061s00006562	OFP	0	0.1049	0.188371	3.38081	2.6531	3.2911	0	0.143916	0.248985	2.1312	1.86912	2.10135	--	--	LOW QUALITY PROTEIN: transcription repressor OFP8 [Arachis duranensis]
Glyur000062s00005480	bZIP	32.9218	36.0109	30.477	18.3178	32.2181	31.2969	5.08414	5.20988	4.97622	4.27186	5.0539	5.01332	--	K09060|3.50838e-112|cam:101496595|K09060 plant G-box-binding factor | (RefSeq) transcription factor HBP-1a-like	bZIP transcription factor 16 isoform X1 [Cajanus cajan]
Glyur000063s00005846	AP2/ERF->AP2/ERF-AP2	0	0	0.028191	1.20963	0.869034	0.660126	0	0	0.0401083	1.14381	0.902293	0.731293	Molecular Function: DNA binding (GO:0003677);; Molecular Function: transcription factor activity, sequence-specific DNA binding (GO:0003700);; Cellular Component: nucleus (GO:0005634);; Biological Process: regulation of transcription, DNA-templated (GO:0006355);; Biological Process: multicellular organism development (GO:0007275);;	K09285|3.80702e-165|cam:101497557|K09285 AP2-like factor, ANT lineage | (RefSeq) AP2-like ethylene-responsive transcription factor At1g16060	PREDICTED: AP2-like ethylene-responsive transcription factor At1g16060 [Cicer arietinum]
Glyur000064s00005605	C2H2	10.5233	11.3659	7.19723	16.878	11.3772	9.68389	3.52648	3.6283	3.03514	4.16011	3.62961	3.41736	Molecular Function: DNA binding (GO:0003677);;	--	Zinc finger protein ZAT9 [Glycine soja]
Glyur000064s00005643	NAC	0	0	0	0.082123	0.392895	0.648881	0	0	0	0.113864	0.478087	0.721487	--	--	hypothetical protein TanjilG_17497 [Lupinus angustifolius]
Glyur000064s00005651	MYB->MYB	2.10454	0.783966	0.641086	14.5981	4.68931	6.23933	1.63438	0.835088	0.714651	3.9633	2.50825	2.85586	Molecular Function: DNA binding (GO:0003677);;	K09422|9.23089e-144|gmx:100800360|K09422 myb proto-oncogene protein, plant | (RefSeq) protein ODORANT1	PREDICTED: protein ODORANT1 [Glycine max]
Glyur000065s00004306	B3->B3	1.28696	2.8318	1.35313	1.41183	2.74396	2.52766	1.19343	1.93802	1.23458	1.27013	1.90457	1.81871	Molecular Function: DNA binding (GO:0003677);; Cellular Component: nucleus (GO:0005634);; Biological Process: regulation of transcription, DNA-templated (GO:0006355);;	--	B3 domain-containing transcription factor VRN1-like isoform X2 [Cajanus cajan]
Glyur000065s00004308	B3->B3	16.9564	18.231	11.1522	11.0417	15.5407	14.4093	4.16642	4.26536	3.60314	3.58997	4.04795	3.94573	Molecular Function: DNA binding (GO:0003677);; Cellular Component: nucleus (GO:0005634);; Biological Process: regulation of transcription, DNA-templated (GO:0006355);;	--	B3 domain-containing transcription factor VRN1-like isoform X1 [Cajanus cajan]
Glyur000065s00004309	B3->B3	0.105007	0	0	0	0	0	0.144056	0	0	0	0	0	Biological Process: transcription, DNA-templated (GO:0006351);;	--	PREDICTED: B3 domain-containing protein Os11g0197600-like isoform X2 [Cicer arietinum]
Glyur000065s00004324	RWP-RK	3.51709	1.47234	2.17916	0.312462	0.691449	0.69414	2.17539	1.30587	1.66865	0.392276	0.75826	0.760553	--	--	PREDICTED: protein NLP9-like [Glycine max]
Glyur000066s00006208	C2C2->C2C2-GATA	3.912	4.07445	7.18565	6.90286	8.55119	8.04943	2.29631	2.34325	3.0331	2.98237	3.25568	3.17783	Molecular Function: RNA polymerase II regulatory region sequence-specific DNA binding (GO:0000977);; Molecular Function: RNA polymerase II transcription factor binding (GO:0001085);; Molecular Function: transcriptional activator activity, RNA polymerase II transcription regulatory region sequence-specific binding (GO:0001228);; Molecular Function: chromatin binding (GO:0003682);; Cellular Compone…	--	PREDICTED: GATA transcription factor 11-like isoform X1 [Glycine max]
Glyur000066s00006209	B3->B3-ARF	7.81102	5.88925	5.73834	2.57143	5.22418	4.70961	3.13931	2.78435	2.75239	1.8365	2.63788	2.51339	Molecular Function: DNA binding (GO:0003677);; Cellular Component: nucleus (GO:0005634);; Biological Process: regulation of transcription, DNA-templated (GO:0006355);; Biological Process: auxin-activated signaling pathway (GO:0009734);;	--	auxin response factor 18 [Arachis ipaensis]
Glyur000066s00006213	HB->HB-HD-ZIP	4.46455	4.41943	4.57821	2.70563	14.6708	12.531	2.4501	2.43814	2.4798	1.88972	3.97	3.75819	Cellular Component: nucleus (GO:0005634);; Molecular Function: lipid binding (GO:0008289);; Biological Process: determination of bilateral symmetry (GO:0009855);; Biological Process: polarity specification of adaxial/abaxial axis (GO:0009944);; Biological Process: radial pattern formation (GO:0009956);; Biological Process: meristem initiation (GO:0010014);; Biological Process: xylem and phloem pa…	K09338|0|aip:107613143|K09338 homeobox-leucine zipper protein | (RefSeq) homeobox-leucine zipper protein REVOLUTA-like	TPA: class III HD-Zip protein REV1 [Lotus japonicus]
Glyur000066s00006248	C2H2	14.1106	18.6132	12.7203	5.89778	19.0165	11.2864	3.91749	4.29375	3.77824	2.78613	4.32312	3.61899	--	--	PREDICTED: protein indeterminate-domain 9-like [Glycine max]
Glyur000066s00006252	B3->B3	3.34415	1.42546	1.97934	0.632863	4.74557	4.30201	2.11907	1.27826	1.57499	0.707404	2.52245	2.40654	Molecular Function: DNA binding (GO:0003677);; Cellular Component: nucleus (GO:0005634);; Biological Process: regulation of transcription, DNA-templated (GO:0006355);; Biological Process: auxin-activated signaling pathway (GO:0009734);;	--	Auxin response factor 4 [Glycine soja]
Glyur000066s00006258	LOB	2.97241	1.4385	0.906743	0.715082	1.3686	1.07523	1.99001	1.28599	0.93111	0.778278	1.24403	1.05327	Molecular Function: carbamoyl-phosphate synthase (glutamine-hydrolyzing) activity (GO:0004088);;	--	LOB domain-containing protein 1-like [Vigna radiata var. radiata]
Glyur000066s00006263	C2C2->C2C2-Dof	1.00315	2.06834	3.3012	2.33333	6.76204	4.93159	1.00227	1.61746	2.10474	1.73696	2.95644	2.56842	--	--	Dof zinc finger protein DOF2.1, partial [Cajanus cajan]
Glyur000067s00006340	HB->HB-HD-ZIP	1.12817	0.556224	1.41931	6.69308	6.23334	6.65794	1.08961	0.63805	1.27459	2.94356	2.85466	2.93696	Molecular Function: transcription factor activity, sequence-specific DNA binding (GO:0003700);; Cellular Component: nucleus (GO:0005634);; Biological Process: cell proliferation (GO:0008283);; Biological Process: response to auxin (GO:0009733);; Biological Process: unidimensional cell growth (GO:0009826);; Biological Process: shoot system morphogenesis (GO:0010016);; Molecular Function: protein h…	K09338|6.01182e-151|gmx:100813367|K09338 homeobox-leucine zipper protein | (RefSeq) homeobox-leucine zipper protein HAT4	homeobox-leucine zipper protein HAT4 [Cajanus cajan]
Glyur000067s00006360	C2C2->C2C2-GATA	5.62534	8.01096	5.93448	3.55687	7.79566	7.50344	2.728	3.17168	2.79379	2.18804	3.13679	3.08805	Molecular Function: RNA polymerase II regulatory region sequence-specific DNA binding (GO:0000977);; Molecular Function: RNA polymerase II transcription factor binding (GO:0001085);; Molecular Function: transcriptional activator activity, RNA polymerase II transcription regulatory region sequence-specific binding (GO:0001228);; Molecular Function: chromatin binding (GO:0003682);; Cellular Compone…	--	PREDICTED: GATA transcription factor 26-like [Cicer arietinum]
Glyur000067s00006411	GARP->GARP-ARR-B	14.0854	10.1869	10.9659	0.727115	5.00517	4.92758	3.91508	3.48374	3.58086	0.788364	2.5862	2.56744	Biological Process: phosphorelay signal transduction system (GO:0000160);; Molecular Function: DNA binding (GO:0003677);; Cellular Component: nucleus (GO:0005634);; Biological Process: regulation of transcription, DNA-templated (GO:0006355);;	--	two-component response regulator APRR2-like protein, partial [Trifolium pratense]
Glyur000068s00006807	MYB->MYB-related	9.8252	18.782	26.3562	15.4783	10.9673	9.7449	3.43632	4.30611	4.77379	4.0425	3.58102	3.42558	Molecular Function: DNA binding (GO:0003677);;	--	PREDICTED: MYB-like transcription factor ETC3 [Vigna angularis]
Glyur000068s00006816	HB->HB-HD-ZIP	1.99548	2.05882	5.13456	0.01212	0.516827	0.456543	1.58279	1.61298	2.61696	0.0173804	0.601057	0.542548	Cellular Component: nucleus (GO:0005634);; Biological Process: regulation of transcription, DNA-templated (GO:0006355);; Molecular Function: lipid binding (GO:0008289);; Molecular Function: sequence-specific DNA binding (GO:0043565);;	K09338|0|vra:106756483|K09338 homeobox-leucine zipper protein | (RefSeq) homeobox-leucine zipper protein HDG2	homeobox-leucine zipper protein HDG2 isoform X2 [Vigna radiata var. radiata]
Glyur000068s00006835	MYB->MYB	0	0.058048	0	0	0	0	0	0.0814051	0	0	0	0	--	K09422|2.53684e-128|gmx:100798860|K09422 myb proto-oncogene protein, plant | (RefSeq) transcription factor GAMYB-like	Transcription factor GAMYB [Glycine soja]
Glyur000068s00006850	WRKY	1.18291	2.0041	2.54825	0.891813	2.16358	2.11597	1.12626	1.58693	1.82711	0.919769	1.66156	1.63968	Molecular Function: transcription factor activity, sequence-specific DNA binding (GO:0003700);; Biological Process: regulation of transcription, DNA-templated (GO:0006355);; Cellular Component: membrane (GO:0016020);; Molecular Function: sequence-specific DNA binding (GO:0043565);;	--	probable WRKY transcription factor 31 [Cajanus cajan]
Glyur000068s00006864	C2C2->C2C2-YABBY	16.9638	14.6029	16.7277	0	0.126912	0	4.16702	3.96374	4.14793	0	0.172375	0	Biological Process: multicellular organism development (GO:0007275);; Cellular Component: integral component of membrane (GO:0016021);;	--	transcription factor YABBY9 isoform 2 [Glycine max]
Glyur000069s00004071	bHLH	0.024627	0.024609	0.128873	20.0446	9.10418	12.1182	0.0350988	0.0350735	0.174883	4.39538	3.33688	3.7135	--	--	PREDICTED: transcription factor bHLH94-like [Glycine max]
Glyur000069s00004078	NF-Y->NF-YC	24.5857	31.3307	23.7921	46.9456	59.673	56.5882	4.67727	5.01483	4.63181	5.58333	5.92298	5.8477	Cellular Component: nucleus (GO:0005634);; Molecular Function: protein heterodimerization activity (GO:0046982);;	K08066|2.36732e-145|vra:106774419|K08066 nuclear transcription factor Y, gamma | (RefSeq) nuclear transcription factor Y subunit C-9	hypothetical protein PHAVU_006G093200g, partial [Phaseolus vulgaris]
Glyur000070s00008071	C2C2->C2C2-LSD	52.7155	65.9478	48.5992	29.459	29.7977	27.2997	5.74727	6.06497	5.63225	4.9288	4.94475	4.82271	--	--	protein LSD1 isoform X1 [Cajanus cajan]
Glyur000071s00005250	AP2/ERF->AP2/ERF-ERF	0	0	0.062602	0	0	0	0	0	0.0876013	0	0	0	--	--	PREDICTED: ethylene-responsive transcription factor ERF091-like [Lupinus angustifolius]
Glyur000071s00005251	AP2/ERF->AP2/ERF-ERF	205.7	270.614	182.978	31.4963	32.0617	26.345	7.69139	8.08541	7.52339	5.0222	5.04709	4.7732	Molecular Function: DNA binding (GO:0003677);; Molecular Function: transcription factor activity, sequence-specific DNA binding (GO:0003700);; Cellular Component: nucleus (GO:0005634);; Biological Process: regulation of transcription, DNA-templated (GO:0006355);;	--	PREDICTED: pathogenesis-related genes transcriptional activator PTI5-like [Cicer arietinum]
Glyur000071s00005258	HB->HB-WOX	0.068824	0	0.073006	0.158273	0.267514	0.365562	0.0960243	0	0.101658	0.211975	0.342002	0.449495	--	--	WUSCHEL-related homeobox 9 [Glycine soja]
Glyur000071s00005270	VOZ	14.428	12.7817	10.9443	1.89256	5.32343	4.33913	3.94748	3.78468	3.57825	1.53235	2.66071	2.4166	--	--	PREDICTED: transcription factor VOZ1 [Glycine max]
Glyur000071s00005278	NAC	2.34451	2.53831	2.21718	0.105339	1.14281	1.30083	1.74179	1.82306	1.6858	0.144489	1.0995	1.20215	Molecular Function: DNA binding (GO:0003677);; Cellular Component: nucleus (GO:0005634);; Biological Process: regulation of transcription, DNA-templated (GO:0006355);;	--	NAC domain-containing protein 73-like [Cajanus cajan]
Glyur000071s00005288	HB->HB-other	17.3305	21.9186	16.4684	2.04908	21.127	18.4488	4.19617	4.51844	4.12668	1.60837	4.46774	4.28161	Molecular Function: DNA binding (GO:0003677);; Cellular Component: nucleus (GO:0005634);; Biological Process: regulation of transcription, DNA-templated (GO:0006355);;	--	PREDICTED: uncharacterized protein LOC101510178 [Cicer arietinum]
Glyur000072s00008098	NAC	2.93034	0.938334	2.00234	1.2741	3.17024	2.24763	1.97465	0.954817	1.58609	1.18529	2.06013	1.69939	--	--	NAC domain-containing protein [Trifolium pratense]
Glyur000072s00008114	bHLH	0.761846	1.71865	4.51186	0	0.108343	0	0.817088	1.44289	2.46254	0	0.148404	0	Molecular Function: protein dimerization activity (GO:0046983);;	--	PREDICTED: transcription factor bHLH57 [Glycine max]
Glyur000072s00008129	B3->B3	3.38979	4.73276	4.69988	0.270726	1.01503	0.628359	2.13415	2.51923	2.51093	0.345653	1.0108	0.703419	--	--	PREDICTED: B3 domain-containing transcription factor NGA1-like isoform X3 [Lupinus angustifolius]
Glyur000072s00008131	NAC	0.10967	0.09625	0.586855	0.087536	0.449632	0.40462	0.150131	0.132577	0.66617	0.121063	0.535687	0.49018	--	--	NAC domain-containing protein 69 [Cajanus cajan]
Glyur000072s00008133	NAC	1.65064	2.81013	1.64624	0.575674	4.01923	2.76831	1.40634	1.92984	1.40394	0.655969	2.32746	1.91392	Molecular Function: DNA binding (GO:0003677);; Cellular Component: nucleus (GO:0005634);; Biological Process: regulation of transcription, DNA-templated (GO:0006355);; Cellular Component: integral component of membrane (GO:0016021);;	--	PREDICTED: protein NTM1-like 9 isoform X2 [Cicer arietinum]
Glyur000072s00008134	NAC	4.32597	4.83899	3.65214	1.50538	6.31299	4.86518	2.41304	2.54572	2.2179	1.32503	2.87046	2.55218	--	--	NAC domain-containing protein 69 [Glycine soja]
Glyur000073s00007762	CSD	16.2863	18.7241	1.79861	98.2921	61.075	58.5957	4.11155	4.30189	1.48471	6.63361	5.95594	5.89714	Molecular Function: nucleic acid binding (GO:0003676);; Molecular Function: metal ion binding (GO:0046872);;	K09250|5.74679e-81|gmx:106796585|K09250 cellular nucleic acid-binding protein | (RefSeq) cold shock domain-containing protein 3-like	PREDICTED: cold shock protein 1 isoform X1 [Vigna angularis]
Glyur000073s00007787	C3H	4.00305	5.5492	4.58978	2.87316	5.62861	5.40891	2.32281	2.71132	2.48279	1.95351	2.72871	2.68008	Cellular Component: membrane (GO:0016020);; Molecular Function: metal ion binding (GO:0046872);;	--	zinc finger CCCH domain-containing protein 6-like [Cajanus cajan]
Glyur000073s00007810	C2C2->C2C2-GATA	3.53896	1.48242	2.70521	2.09736	2.88848	2.4355	2.18236	1.31175	1.88955	1.63104	1.95921	1.78052	Molecular Function: DNA binding (GO:0003677);; Biological Process: regulation of transcription, DNA-templated (GO:0006355);;	--	PREDICTED: GATA transcription factor 5-like [Cicer arietinum]
Glyur000073s00007821	SRS	0.323964	0.315504	1.12584	1.63757	1.49599	0.961557	0.404864	0.395616	1.08804	1.39921	1.31961	0.971999	--	--	hypothetical protein PHAVU_003G258100g [Phaseolus vulgaris]
Glyur000073s00007830	TCP	10.1637	11.5115	14.6742	16.9543	13.8654	16.5352	3.48074	3.64518	3.97032	4.16625	3.89388	4.13218	Cellular Component: nucleus (GO:0005634);; Biological Process: cell proliferation (GO:0008283);; Biological Process: response to cytokinin (GO:0009735);; Biological Process: response to abscisic acid (GO:0009737);; Biological Process: response to gibberellin (GO:0009739);; Biological Process: inflorescence development (GO:0010229);; Biological Process: regulation of defense response (GO:0031347);;	--	PREDICTED: transcription factor TCP14-like [Lupinus angustifolius]
Glyur000074s00005537	HB->HB-WOX	0.837315	1.52653	3.1376	0.034999	0.087048	0.221841	0.877599	1.33716	2.04879	0.0496294	0.120416	0.289057	Molecular Function: DNA binding (GO:0003677);; Cellular Component: nucleus (GO:0005634);;	--	WUSCHEL-related homeobox 1-like [Cajanus cajan]
Glyur000075s00007158	GRF	2.45022	2.1183	3.42691	0.105548	1.17674	0.969291	1.78669	1.64076	2.1463	0.144762	1.12217	0.977676	Biological Process: transcription, DNA-templated (GO:0006351);;	--	growth-regulating factor 3 [Cajanus cajan]
Glyur000075s00007167	AP2/ERF->AP2/ERF-ERF	0.606229	0.217424	0.988375	0	4.20703	2.87533	0.683678	0.283832	0.99159	0	2.38046	1.95432	Biological Process: transcription, DNA-templated (GO:0006351);;	--	ethylene-responsive transcription factor erf024-like protein [Trifolium pratense]
Glyur000075s00007170	Trihelix	1.58905	1.49464	2.58522	4.96992	12.8008	10.6922	1.37242	1.31883	1.84206	2.57771	3.78668	3.54747	--	--	PREDICTED: trihelix transcription factor PTL-like [Glycine max]
Glyur000075s00007174	C2H2	11.1288	12.1846	10.7506	5.17664	14.9015	13.8138	3.60036	3.72078	3.55466	2.62682	3.99109	3.88887	Molecular Function: RNA polymerase II core binding (GO:0000993);; Molecular Function: mRNA binding (GO:0003729);; Cellular Component: cytoplasm (GO:0005737);; Cellular Component: mRNA cleavage factor complex (GO:0005849);; Biological Process: termination of RNA polymerase II transcription (GO:0006369);; Biological Process: mRNA polyadenylation (GO:0006378);; Biological Process: mRNA cleavage (GO:…	K14400|0|cam:101498250|K14400 pre-mRNA cleavage complex 2 protein Pcf11 | (RefSeq) polyadenylation and cleavage factor homolog 4-like	PREDICTED: polyadenylation and cleavage factor homolog 4-like [Cicer arietinum]
Glyur000075s00007178	C2H2	54.0881	50.4315	39.9304	12.0889	40.6076	36.5055	5.78367	5.68458	5.3551	3.71028	5.37877	5.22903	Molecular Function: metal ion binding (GO:0046872);;	--	hypothetical protein TSUD_338960 [Trifolium subterraneum]
Glyur000075s00007197	HB->HB-HD-ZIP	0.656202	0.22332	0.333334	1.71757	2.4623	2.21976	0.727879	0.290802	0.415038	1.44232	1.79173	1.68695	Molecular Function: DNA binding (GO:0003677);;	--	homeobox leucine zipper protein [Medicago truncatula]
Glyur000077s00006678	CSD	76.7494	86.5831	80.0363	0.14454	7.39074	188.8	6.28076	6.45258	6.3405	0.194768	3.0688	7.56834	Molecular Function: DNA binding (GO:0003677);; Biological Process: regulation of transcription, DNA-templated (GO:0006355);; Molecular Function: zinc ion binding (GO:0008270);;	--	hypothetical protein GLYMA_11G105900 [Glycine max]
Glyur000078s00005397	MYB->MYB-related	3.31201	6.71384	2.44164	0.219173	0.267261	0.712018	2.10836	2.94745	1.7831	0.285903	0.341714	0.775698	Molecular Function: DNA binding (GO:0003677);; Cellular Component: nucleus (GO:0005634);;	--	hypothetical protein glysoja_010295 [Glycine soja]
Glyur000078s00005400	bHLH	4.55215	8.29528	9.75779	0.816519	1.91947	0.910121	2.47305	3.2165	3.42731	0.861176	1.54571	0.933664	--	--	PREDICTED: transcription factor bHLH63-like [Glycine max]
Glyur000078s00005433	bZIP	9.73684	9.84173	6.62101	327.109	176.203	216.364	3.4245	3.43852	2.92998	8.35803	7.46926	7.76397	Molecular Function: transcription factor activity, sequence-specific DNA binding (GO:0003700);; Biological Process: regulation of transcription, DNA-templated (GO:0006355);; Molecular Function: sequence-specific DNA binding (GO:0043565);;	--	hypothetical protein PHAVU_009G005800g [Phaseolus vulgaris]
Glyur000079s00008900	BES1	65.4069	97.9444	84.8524	87.5887	75.6039	79.2442	6.05326	6.62855	6.42379	6.46905	6.25935	6.32633	Molecular Function: transcription factor activity, sequence-specific DNA binding (GO:0003700);; Biological Process: regulation of transcription, DNA-templated (GO:0006355);; Biological Process: brassinosteroid mediated signaling pathway (GO:0009742);;	K14503|3.41764e-129|mtr:MTR_5g019550|K14503 brassinosteroid resistant 1/2 | (RefSeq) brassinazole-resistant 1 protein	brassinazole-resistant 1 protein [Medicago truncatula]
Glyur000079s00008908	HB->HB-other	2.72511	4.96471	10.5151	0	0.380572	0.277468	1.89728	2.57645	3.52545	0	0.465266	0.353287	Cellular Component: nucleus (GO:0005634);; Biological Process: regulation of transcription, DNA-templated (GO:0006355);; Molecular Function: sequence-specific DNA binding (GO:0043565);;	K09338|6.48204e-103|cam:101492395|K09338 homeobox-leucine zipper protein | (RefSeq) homeobox-leucine zipper protein ATHB-40	PREDICTED: homeobox-leucine zipper protein ATHB-40 [Cicer arietinum]
Glyur000079s00008913	bZIP	26.4896	38.4957	33.7383	5.74777	13.861	12.7686	4.78081	5.30362	5.11845	2.75441	3.89346	3.78331	Molecular Function: transcription factor activity, sequence-specific DNA binding (GO:0003700);; Biological Process: regulation of transcription, DNA-templated (GO:0006355);; Molecular Function: sequence-specific DNA binding (GO:0043565);;	K09060|2.48209e-150|gmx:100808533|K09060 plant G-box-binding factor | (RefSeq) G-box-binding factor 1-like	PREDICTED: G-box-binding factor 1-like isoform X1 [Glycine max]
Glyur000079s00008916	GRAS	10.666	11.4637	10.2669	2.3259	5.35795	6.0835	3.54424	3.63966	3.49402	1.73374	2.66856	2.82446	Molecular Function: transcription factor activity, sequence-specific DNA binding (GO:0003700);; Cellular Component: nucleus (GO:0005634);; Biological Process: regulation of transcription, DNA-templated (GO:0006355);; Biological Process: cell differentiation (GO:0030154);; Molecular Function: sequence-specific DNA binding (GO:0043565);; Biological Process: regulation of shoot system development (G…	--	PREDICTED: scarecrow-like protein 15 [Lupinus angustifolius]
Glyur000079s00008917	GRAS	1.0758	0.894836	1.20724	0.49998	0.677976	0.346358	1.05367	0.922073	1.14224	0.584943	0.746722	0.429062	Molecular Function: transcription factor activity, sequence-specific DNA binding (GO:0003700);; Cellular Component: nucleus (GO:0005634);; Biological Process: regulation of transcription, DNA-templated (GO:0006355);; Biological Process: cell differentiation (GO:0030154);; Molecular Function: sequence-specific DNA binding (GO:0043565);; Biological Process: regulation of shoot system development (G…	--	scarecrow-like protein 15 [Arachis duranensis]
Glyur000079s00008918	GRAS	0.083729	0.047868	0.011223	0	0.022248	0.021021	0.116004	0.067457	0.0161012	0	0.0317452	0.0300125	Molecular Function: transcription factor activity, sequence-specific DNA binding (GO:0003700);; Cellular Component: nucleus (GO:0005634);; Biological Process: regulation of transcription, DNA-templated (GO:0006355);; Biological Process: cell differentiation (GO:0030154);; Molecular Function: sequence-specific DNA binding (GO:0043565);; Biological Process: regulation of shoot system development (G…	--	PREDICTED: scarecrow-like protein 15 [Lupinus angustifolius]
Glyur000079s00008921	C2H2	13.3457	15.3817	14.7706	11.9468	24.2052	20.9653	3.84255	4.03401	3.97916	3.69452	4.65565	4.45716	Molecular Function: nucleic acid binding (GO:0003676);; Molecular Function: metal ion binding (GO:0046872);;	--	protein indeterminate-domain 2-like isoform X1 [Cajanus cajan]
Glyur000079s00008949	C2C2->C2C2-GATA	0	0	0	0.051152	0.053316	0.162415	0	0	0	0.0719713	0.0749383	0.217125	Molecular Function: RNA polymerase II regulatory region sequence-specific DNA binding (GO:0000977);; Molecular Function: RNA polymerase II transcription factor binding (GO:0001085);; Molecular Function: transcriptional activator activity, RNA polymerase II transcription regulatory region sequence-specific binding (GO:0001228);; Molecular Function: chromatin binding (GO:0003682);; Cellular Compone…	--	PREDICTED: GATA transcription factor 18 [Cicer arietinum]
Glyur000080s00008660	GRF	0	0	0.068871	0	0.066517	0.166341	0	0	0.0960877	0	0.092907	0.22199	Molecular Function: ATP binding (GO:0005524);; Cellular Component: nucleus (GO:0005634);; Biological Process: regulation of transcription, DNA-templated (GO:0006355);; Biological Process: developmental process (GO:0032502);;	--	hypothetical protein PHAVU_003G131800g [Phaseolus vulgaris]
Glyur000080s00008664	MYB->MYB-related	0	0.714703	2.48625	0	0	0	0	0.777959	1.80168	0	0	0	--	K09422|2.91385e-72|gmx:100781908|K09422 myb proto-oncogene protein, plant | (RefSeq) transcription factor MYB23-like	hypothetical protein TSUD_206350 [Trifolium subterraneum]
Glyur000080s00008676	NF-Y->NF-YA	6.17031	5.00228	3.0609	24.1084	28.2643	30.2486	2.84204	2.58551	2.0218	4.6501	4.87107	4.96572	--	K08064|6.7813e-88|aip:107643481|K08064 nuclear transcription factor Y, alpha | (RefSeq) nuclear transcription factor Y subunit A-3-like	PREDICTED: nuclear transcription factor Y subunit A-7-like [Lupinus angustifolius]
Glyur000081s00006738	WRKY	8.477	6.05886	8.37881	0.016877	1.25457	0.864246	3.24443	2.81944	3.22941	0.0241452	1.17285	0.898592	Molecular Function: transcription factor activity, sequence-specific DNA binding (GO:0003700);; Biological Process: regulation of transcription, DNA-templated (GO:0006355);; Molecular Function: sequence-specific DNA binding (GO:0043565);;	--	PREDICTED: WRKY transcription factor 44 isoform X3 [Glycine max]
Glyur000081s00006746	MYB->MYB-related	22.5922	25.453	17.9342	0.142631	0.080842	0.114459	4.56024	4.72536	4.24292	0.19236	0.112156	0.156344	Molecular Function: DNA binding (GO:0003677);; Cellular Component: nucleus (GO:0005634);; Biological Process: regulation of transcription, DNA-templated (GO:0006355);;	--	hypothetical protein GLYMA_03G177300 [Glycine max]
Glyur000081s00006756	NF-Y->NF-YB	8.86451	6.598	11.4426	25.1644	8.67354	9.34277	3.30225	2.92562	3.63722	4.70953	3.27404	3.37055	Cellular Component: nucleus (GO:0005634);; Biological Process: regulation of transcription, DNA-templated (GO:0006355);; Molecular Function: sequence-specific DNA binding (GO:0043565);; Molecular Function: protein heterodimerization activity (GO:0046982);;	K08065|5.74175e-84|pvu:PHAVU_001G174600g|K08065 nuclear transcription Y subunit beta | (RefSeq) hypothetical protein	hypothetical protein PHAVU_001G174600g, partial [Phaseolus vulgaris]
Glyur000081s00006774	S1Fa-like	79.5041	68.5813	66.3717	49.5648	41.4297	41.3763	6.33099	6.12063	6.07407	5.66006	5.407	5.40519	Molecular Function: DNA binding (GO:0003677);; Cellular Component: nucleus (GO:0005634);; Biological Process: regulation of transcription, DNA-templated (GO:0006355);; Cellular Component: integral component of membrane (GO:0016021);;	--	hypothetical protein TSUD_337150 [Trifolium subterraneum]
Glyur000081s00006796	B3->B3-ARF	3.18383	2.46717	2.65374	4.92517	7.90067	7.86571	2.06482	1.79376	1.86937	2.56686	3.15391	3.14824	Molecular Function: DNA binding (GO:0003677);; Cellular Component: nucleus (GO:0005634);; Biological Process: regulation of transcription, DNA-templated (GO:0006355);; Biological Process: auxin-activated signaling pathway (GO:0009734);;	--	auxin response factor 18-like [Cajanus cajan]
Glyur000082s00007589	CAMTA	8.7434	12.6342	8.65259	6.12674	18.077	14.6332	3.28443	3.76915	3.27092	2.83324	4.25376	3.96654	Molecular Function: transcriptional activator activity, RNA polymerase II core promoter proximal region sequence-specific binding (GO:0001077);; Cellular Component: nucleus (GO:0005634);; Cellular Component: integral component of membrane (GO:0016021);; Molecular Function: sequence-specific DNA binding (GO:0043565);; Biological Process: positive regulation of transcription from RNA polymerase II …	--	calmodulin-binding transcription activator [Medicago truncatula]
Glyur000082s00007601	C2C2->C2C2-GATA	13.6614	11.2366	15.9918	18.5921	21.5861	20.4572	3.87395	3.61313	4.08677	4.2922	4.49737	4.42339	Molecular Function: RNA polymerase II regulatory region sequence-specific DNA binding (GO:0000977);; Molecular Function: RNA polymerase II transcription factor binding (GO:0001085);; Molecular Function: transcriptional activator activity, RNA polymerase II transcription regulatory region sequence-specific binding (GO:0001228);; Molecular Function: chromatin binding (GO:0003682);; Cellular Compone…	--	unknown [Lotus japonicus]
Glyur000082s00007607	GARP->GARP-G2-like	25.0696	34.5102	27.5913	68.0284	75.3002	74.7331	4.7043	5.15016	4.83751	6.10912	6.25361	6.24285	Biological Process: phosphorelay signal transduction system (GO:0000160);; Molecular Function: DNA binding (GO:0003677);; Molecular Function: transcription factor activity, sequence-specific DNA binding (GO:0003700);; Cellular Component: nucleus (GO:0005634);; Biological Process: regulation of transcription, DNA-templated (GO:0006355);;	K14491|0|gmx:100814930|K14491 two-component response regulator ARR-B family | (RefSeq) two-component response regulator ARR2	Two-component response regulator ARR2 [Glycine soja]
Glyur000083s00006942	C2C2->C2C2-GATA	6.62055	3.61871	3.96724	0.330029	0.622566	1.24627	2.92989	2.20749	2.31245	0.411458	0.698277	1.16753	Molecular Function: binding (GO:0005488);;	--	PREDICTED: GATA transcription factor 15-like [Lupinus angustifolius]
Glyur000084s00009472	LOB	0	0	0	6.1552	3.2258	2.96608	0	0	0	2.83899	2.07923	1.98771	Molecular Function: carbamoyl-phosphate synthase (glutamine-hydrolyzing) activity (GO:0004088);; Cellular Component: membrane (GO:0016020);;	--	LOB domain-containing protein 13 isoform X2 [Cajanus cajan]
Glyur000084s00009485	OFP	0.327234	0.204068	0.343532	0.116986	0.243251	0.134299	0.408423	0.267917	0.426031	0.159611	0.314118	0.181801	Molecular Function: DNA binding (GO:0003677);;	--	PREDICTED: transcription repressor OFP1-like [Glycine max]
Glyur000084s00009497	bZIP	0.03152	0.033655	0.228133	0	0	0.015499	0.0447718	0.0477547	0.296467	0	0	0.0221888	Molecular Function: transcription factor activity, sequence-specific DNA binding (GO:0003700);; Biological Process: regulation of transcription, DNA-templated (GO:0006355);; Molecular Function: sequence-specific DNA binding (GO:0043565);;	--	basic leucine zipper 43 [Cajanus cajan]
Glyur000084s00009517	AP2/ERF->AP2/ERF-ERF	0	0	0	0	0.178162	0	0	0	0	0	0.236538	0	Biological Process: transcription, DNA-templated (GO:0006351);;	--	unknown [Glycine max]
Glyur000084s00009525	NF-Y->NF-YB	27.2823	34.3894	30.8361	9.89221	18.3546	17.6105	4.82183	5.14525	4.99259	3.44522	4.2746	4.21804	Cellular Component: nucleus (GO:0005634);; Molecular Function: protein heterodimerization activity (GO:0046982);;	--	PREDICTED: protein Dr1 homolog isoform X1 [Cicer arietinum]
Glyur000085s00008869	AP2/ERF->AP2/ERF-ERF	0.061081	0	0	0.045132	0.068399	0.02152	0.0855348	0	0	0.0636852	0.0954505	0.0307175	--	K09285|5.52255e-147|mtr:MTR_7g080460|K09285 AP2-like factor, ANT lineage | (RefSeq) AP2-like ethylene-responsive transcription factor	hypothetical protein TSUD_158480 [Trifolium subterraneum]
Glyur000085s00008894	WRKY	0.550413	0.745972	1.47559	0.211864	0.28302	0.406524	0.632653	0.80403	1.30777	0.277228	0.359544	0.492134	Molecular Function: transcription factor activity, sequence-specific DNA binding (GO:0003700);; Biological Process: regulation of transcription, DNA-templated (GO:0006355);; Molecular Function: sequence-specific DNA binding (GO:0043565);;	K18835|6.70297e-102|mtr:MTR_7g080020|K18835 WRKY transcription factor 2 | (RefSeq) WRKY family transcription factor	WRKY family transcription factor [Medicago truncatula]
Glyur000086s00011493	AP2/ERF->AP2/ERF-ERF	0	0.058943	0.064356	0	0.040395	0	0	0.0826249	0.0899808	0	0.0571314	0	--	--	hypothetical protein PHAVU_006G173500g [Phaseolus vulgaris]
Glyur000086s00011523	GARP->GARP-G2-like	0.286013	0.264159	0.398958	0	0.098639	0.029036	0.362905	0.338178	0.484353	0	0.135717	0.0412935	--	--	myb-related protein 1-like isoform X2 [Cajanus cajan]
Glyur000086s00011532	Trihelix	17.2803	21.3572	19.0429	24.3414	18.0836	19.2675	4.19222	4.48266	4.32502	4.66342	4.25426	4.34109	--	--	PREDICTED: trihelix transcription factor ASIL2-like [Glycine max]
Glyur000086s00011536	C2C2->C2C2-Dof	1.08883	0.447705	0.637834	8.09365	4.51756	4.49827	1.0627	0.533768	0.711789	3.18486	2.46403	2.45898	--	--	PREDICTED: dof zinc finger protein DOF1.5-like isoform X2 [Lupinus angustifolius]
Glyur000087s00008538	bHLH	0.108632	0.055363	0.192438	0.14989	0.052078	0	0.148781	0.0777393	0.253914	0.201496	0.0732417	0	Molecular Function: protein dimerization activity (GO:0046983);;	--	PREDICTED: transcription factor HEC1 [Vigna angularis]
Glyur000087s00008555	AP2/ERF->AP2/ERF-AP2	13.362	8.67175	11.4749	3.6052	11.0479	10.0179	3.84418	3.27378	3.64095	2.20326	3.59071	3.46178	Molecular Function: DNA binding (GO:0003677);; Molecular Function: transcription factor activity, sequence-specific DNA binding (GO:0003700);; Cellular Component: nucleus (GO:0005634);; Biological Process: regulation of transcription, DNA-templated (GO:0006355);; Biological Process: multicellular organism development (GO:0007275);;	K09284|0|pvu:PHAVU_003G241900g|K09284 AP2-like factor, euAP2 lineage | (RefSeq) hypothetical protein	hypothetical protein PHAVU_003G241900g [Phaseolus vulgaris]
Glyur000087s00008559	AP2/ERF->AP2/ERF-ERF	14.4855	13.4811	12.4277	65.3397	28.3042	35.1118	3.95284	3.8561	3.74715	6.0518	4.87304	5.1744	Molecular Function: DNA binding (GO:0003677);; Molecular Function: transcription factor activity, sequence-specific DNA binding (GO:0003700);; Cellular Component: nucleus (GO:0005634);; Biological Process: regulation of transcription, DNA-templated (GO:0006355);;	K09286|1.76954e-65|cam:101511508|K09286 EREBP-like factor | (RefSeq) ethylene-responsive transcription factor ERF011-like	PREDICTED: ethylene-responsive transcription factor ERF011-like [Cicer arietinum]
Glyur000088s00007692	GARP->GARP-G2-like	16.6697	17.3705	15.0087	15.742	13.4127	12.8738	4.14321	4.19932	4.00079	4.0654	3.84927	3.79429	Molecular Function: DNA binding (GO:0003677);; Cellular Component: nucleus (GO:0005634);; Biological Process: regulation of transcription, DNA-templated (GO:0006355);;	--	PREDICTED: uncharacterized protein LOC101503318 isoform X1 [Cicer arietinum]
Glyur000088s00007737	Trihelix	1.37929	0.795488	1.67447	0.596393	3.34055	2.99547	1.25053	0.844376	1.41925	0.674816	2.11788	1.99837	--	--	trihelix transcription factor GTL1-like [Cajanus cajan]
Glyur000088s00007739	NF-Y->NF-YB	93.7524	56.6826	42.8212	72.3117	84.1762	86.1641	6.56609	5.85007	5.45356	6.19597	6.41238	6.44566	Cellular Component: nucleus (GO:0005634);; Biological Process: regulation of transcription, DNA-templated (GO:0006355);; Molecular Function: sequence-specific DNA binding (GO:0043565);; Molecular Function: protein heterodimerization activity (GO:0046982);;	K08065|9.1262e-80|gmx:100778034|K08065 nuclear transcription Y subunit beta | (RefSeq) nuclear transcription factor Y subunit B-3	nuclear transcription factor Y subunit B-3-like [Cajanus cajan]
Glyur000088s00007753	FAR1	8.01868	6.92274	7.62414	0.505019	2.18556	1.74919	3.17292	2.986	3.10838	0.589782	1.67155	1.45901	Biological Process: regulation of transcription, DNA-templated (GO:0006355);; Molecular Function: zinc ion binding (GO:0008270);;	--	PREDICTED: putative protein FAR1-RELATED SEQUENCE 10 isoform X1 [Cicer arietinum]
Glyur000089s00008777	MYB->MYB-related	9.07016	9.92856	7.90147	0.59276	3.13468	2.06169	3.33201	3.45003	3.15404	0.671529	2.04777	1.61433	Molecular Function: DNA binding (GO:0003677);;	--	hypothetical protein PHAVU_009G025400g [Phaseolus vulgaris]
Glyur000089s00008801	C3H	11.4441	6.51829	7.54257	5.37541	8.29126	8.53382	3.63739	2.9104	3.09467	2.67252	3.21587	3.25305	Biological Process: tRNA dihydrouridine synthesis (GO:0002943);; Cellular Component: cytosol (GO:0005829);; Molecular Function: tRNA dihydrouridine synthase activity (GO:0017150);; Molecular Function: metal ion binding (GO:0046872);; Molecular Function: flavin adenine dinucleotide binding (GO:0050660);; Biological Process: oxidation-reduction process (GO:0055114);;	K05544|0|gmx:100783494|K05544 tRNA-dihydrouridine synthase 3 [EC:1.3.1.89] | (RefSeq) tRNA-dihydrouridine(47) synthase [NAD(P)(+)]-like	PREDICTED: tRNA-dihydrouridine(47) synthase [NAD(P)(+)]-like isoform X2 [Glycine max]
Glyur000089s00008822	C2C2->C2C2-GATA	225.254	197.132	156.86	286.097	202.567	204.454	7.8218	7.63032	7.3025	8.16539	7.66936	7.68267	Molecular Function: RNA polymerase II regulatory region sequence-specific DNA binding (GO:0000977);; Molecular Function: RNA polymerase II transcription factor binding (GO:0001085);; Molecular Function: transcriptional activator activity, RNA polymerase II transcription regulatory region sequence-specific binding (GO:0001228);; Molecular Function: chromatin binding (GO:0003682);; Cellular Compone…	--	PREDICTED: GATA transcription factor 7 [Cicer arietinum]
Glyur000089s00008833	SRS	0	0	0	0.39521	0.711791	0.879388	0	0	0	0.480482	0.775507	0.910263	--	--	protein SHI RELATED SEQUENCE 3-like [Cajanus cajan]
Glyur000090s00011408	NAC	9.74871	10.6725	3.00851	0.100167	0.191841	0.590728	3.42609	3.54504	2.00307	0.137723	0.253192	0.669687	Molecular Function: DNA binding (GO:0003677);; Cellular Component: nucleus (GO:0005634);; Biological Process: regulation of transcription, DNA-templated (GO:0006355);;	--	hypothetical protein LR48_Vigan05g019600 [Vigna angularis]
Glyur000092s00007497	NF-Y->NF-YB	0	0	0	0.077511	0	0	0	0	0	0.107703	0	0	Molecular Function: binding (GO:0005488);;	K08065|6.45797e-24|bvg:104886848|K08065 nuclear transcription Y subunit beta | (RefSeq) nuclear transcription factor Y subunit B-9-like	PREDICTED: nuclear transcription factor Y subunit B-9 [Beta vulgaris subsp. vulgaris]
Glyur000092s00007535	GRAS	20.4141	26.9652	12.8982	2.64003	7.77876	7.31483	4.42049	4.80556	3.79683	1.86395	3.13402	3.05569	Molecular Function: transcription factor activity, sequence-specific DNA binding (GO:0003700);; Cellular Component: nucleus (GO:0005634);; Biological Process: regulation of transcription, DNA-templated (GO:0006355);; Molecular Function: sequence-specific DNA binding (GO:0043565);;	--	scarecrow-like protein 21 [Cajanus cajan]
Glyur000092s00007536	GRAS	0.271835	0.092521	0.359894	0	0	0.096874	0.346912	0.127661	0.443494	0	0	0.133398	Molecular Function: transcription factor activity, sequence-specific DNA binding (GO:0003700);; Cellular Component: nucleus (GO:0005634);; Biological Process: regulation of transcription, DNA-templated (GO:0006355);; Molecular Function: sequence-specific DNA binding (GO:0043565);;	--	scarecrow-like protein 21 [Cajanus cajan]
Glyur000093s00009378	HB->HB-BELL	0.68767	0.2956	0.667211	7.09194	21.0457	20.7025	0.755033	0.37362	0.737437	3.01649	4.46243	4.43979	--	--	PREDICTED: BEL1-like homeodomain protein 8 [Glycine max]
Glyur000093s00009396	MYB->MYB	0.200729	0.40216	0.069647	2.44478	5.85491	4.17846	0.263911	0.487651	0.0971348	1.78441	2.77714	2.37252	--	K09422|3.21875e-119|cam:101506220|K09422 myb proto-oncogene protein, plant | (RefSeq) transcription factor RAX2-like	PREDICTED: transcription factor RAX2-like [Cicer arietinum]
Glyur000094s00007880	CPP	0.80911	2.29911	8.78589	5.03599	7.64636	7.41434	0.85528	1.72208	3.2907	2.59359	3.11209	3.07285	--	--	Protein lin-54 like [Glycine soja]
Glyur000094s00007893	bHLH	1.15494	0.884946	0.69888	12.2837	25.031	21.8432	1.10765	0.914523	0.764584	3.73158	4.70216	4.51369	--	--	hypothetical protein LR48_Vigan03g118100 [Vigna angularis]
Glyur000095s00007029	AP2/ERF->AP2/ERF-ERF	18.9666	28.9693	24.9059	1.08226	7.50619	3.68205	4.31951	4.90541	4.69521	1.05815	3.08851	2.22714	Molecular Function: DNA binding (GO:0003677);; Molecular Function: transcription factor activity, sequence-specific DNA binding (GO:0003700);; Cellular Component: nucleus (GO:0005634);; Biological Process: regulation of transcription, DNA-templated (GO:0006355);;	K09286|1.94859e-80|gmx:100306125|K09286 EREBP-like factor | (RefSeq) uncharacterized LOC100306125	putative ethylene-responsive transcription factor [Glycine max]
Glyur000096s00005913	Trihelix	12.6136	15.4098	11.9882	2.6895	15.1822	12.3151	3.76697	4.03648	3.69913	1.88343	4.01633	3.73499	--	--	trihelix transcription factor GT-2 [Arachis ipaensis]
Glyur000096s00005929	TUB	16.2623	14.4825	13.3107	8.02853	13.9477	12.8539	4.10955	3.95257	3.83902	3.17449	3.90185	3.79222	Cellular Component: cilium (GO:0005929);; Molecular Function: phosphatidylinositol binding (GO:0035091);; Biological Process: protein localization to cilium (GO:0061512);;	--	PREDICTED: tubby-like F-box protein 5 [Ipomoea nil]
Glyur000096s00005930	TUB	0.787742	0.209059	0.283084	0	0.220758	0.098346	0.838139	0.273885	0.359616	0	0.287777	0.135333	Cellular Component: cilium (GO:0005929);; Molecular Function: phosphatidylinositol binding (GO:0035091);; Biological Process: protein localization to cilium (GO:0061512);;	--	PREDICTED: tubby-like F-box protein 2 [Glycine max]
Glyur000097s00008304	C2H2	25.7683	26.2688	22.4661	35.9814	40.0729	37.6404	4.74246	4.76918	4.5525	5.20873	5.36012	5.27204	Molecular Function: nucleic acid binding (GO:0003676);; Molecular Function: zinc ion binding (GO:0008270);; Cellular Component: cytosolic large ribosomal subunit (GO:0022625);; Cellular Component: preribosome, large subunit precursor (GO:0030687);; Biological Process: ribosomal large subunit biogenesis (GO:0042273);;	K14816|0|cam:101515235|K14816 pre-60S factor REI1 | (RefSeq) zinc finger protein 622-like	PREDICTED: zinc finger protein 622-like [Cicer arietinum]
Glyur000097s00008318	WRKY	40.2226	81.8949	83.1281	122.402	115.416	111.67	5.36536	6.37321	6.39452	6.94723	6.86314	6.81597	Molecular Function: transcription factor activity, sequence-specific DNA binding (GO:0003700);; Biological Process: regulation of transcription, DNA-templated (GO:0006355);; Molecular Function: sequence-specific DNA binding (GO:0043565);;	--	PREDICTED: probable WRKY transcription factor 17 [Cicer arietinum]
Glyur000098s00007974	MYB->MYB	0	0	0	0	0.029597	0.057557	0	0	0	0	0.0420798	0.0807354	--	K09422|1.90042e-141|gmx:778083|K09422 myb proto-oncogene protein, plant | (RefSeq) MYB71; transcription factor RAX1	PREDICTED: transcription factor RAX1 [Glycine max]
Glyur000098s00007988	C2H2	0.072692	0	0	0	0	0	0.101236	0	0	0	0	0	Molecular Function: binding (GO:0005488);;	--	zinc finger protein 2 [Cajanus cajan]
Glyur000098s00008022	AP2/ERF->AP2/ERF-AP2	0.043043	0.267502	0.689742	0.683052	2.67573	2.00667	0.0607986	0.341988	0.756803	0.75108	1.87803	1.58817	Molecular Function: DNA binding (GO:0003677);; Molecular Function: transcription factor activity, sequence-specific DNA binding (GO:0003700);; Cellular Component: nucleus (GO:0005634);; Biological Process: regulation of transcription, DNA-templated (GO:0006355);; Biological Process: seed germination (GO:0009845);; Biological Process: positive regulation of embryonic development (GO:0040019);; Bio…	K09285|7.86157e-175|gmx:100797828|K09285 AP2-like factor, ANT lineage | (RefSeq) AP2-like ethylene-responsive transcription factor AIL5	PREDICTED: AP2-like ethylene-responsive transcription factor AIL5 [Glycine max]
Glyur000099s00014930	bHLH	15.606	19.4148	15.8551	17.5077	11.96	13.8146	4.05363	4.35154	4.07511	4.21005	3.69599	3.88895	Molecular Function: binding (GO:0005488);;	K13422|2.07027e-172|gmx:100804965|K13422 transcription factor MYC2 | (RefSeq) transcription factor MYC2-like	Transcription factor bHLH14 [Glycine soja]
Glyur000099s00014943	HB->HB-HD-ZIP	3.89257	5.11629	5.58482	0.424207	5.58802	4.53084	2.29059	2.61266	2.71914	0.510159	2.71984	2.4675	Molecular Function: transcription factor activity, sequence-specific DNA binding (GO:0003700);; Cellular Component: nucleus (GO:0005634);; Biological Process: regulation of transcription, DNA-templated (GO:0006355);; Molecular Function: sequence-specific DNA binding (GO:0043565);;	K09338|2.29449e-117|mtr:MTR_8g026960|K09338 homeobox-leucine zipper protein | (RefSeq) homeobox associated leucine zipper protein	homeobox-leucine zipper protein [Medicago sativa]
Glyur000099s00014965	HB->HB-HD-ZIP	22.923	22.6354	12.9784	23.3614	43.4673	43.7268	4.58033	4.56288	3.80512	4.60653	5.47467	5.48307	Molecular Function: DNA binding (GO:0003677);;	K09338|5.55346e-118|gmx:100777924|K09338 homeobox-leucine zipper protein | (RefSeq) homeobox-leucine zipper protein ATHB-6	homeobox-leucine zipper protein ATHB-6-like [Cajanus cajan]
Glyur000100s00008375	MYB->MYB	0.554825	0.711286	0.670451	0.462363	1.1111	0.703978	0.636752	0.775081	0.740238	0.548301	1.078	0.768907	Molecular Function: DNA binding (GO:0003677);;	K09422|9.29022e-146|pvu:PHAVU_002G292600g|K09422 myb proto-oncogene protein, plant | (RefSeq) hypothetical protein	Transcription factor MYB86 [Cajanus cajan]
Glyur000101s00010298	WRKY	93.102	101.137	104.149	118.552	84.564	82.9342	6.55615	6.67436	6.71629	6.90149	6.41893	6.39119	Molecular Function: transcription factor activity, sequence-specific DNA binding (GO:0003700);; Biological Process: regulation of transcription, DNA-templated (GO:0006355);; Molecular Function: sequence-specific DNA binding (GO:0043565);;	--	transcription factor, partial [Glycine max]
Glyur000101s00010306	C3H	36.5664	36.3565	35.5632	25.3533	28.5588	27.8043	5.23137	5.22329	5.19232	4.71991	4.88552	4.84821	Molecular Function: nucleotide binding (GO:0000166);; Molecular Function: RNA binding (GO:0003723);;	--	unknown [Glycine max]
Glyur000101s00010324	bZIP	6.15254	18.8139	9.5961	13.2454	34.827	30.328	2.83846	4.30844	3.40546	3.83242	5.16298	4.96938	Molecular Function: transcription factor activity, sequence-specific DNA binding (GO:0003700);; Biological Process: regulation of transcription, DNA-templated (GO:0006355);; Molecular Function: sequence-specific DNA binding (GO:0043565);;	--	PREDICTED: basic leucine zipper 9-like [Cicer arietinum]
Glyur000101s00010327	NAC	0	0	0	1.7656	0.749754	2.71092	0	0	0	1.46759	0.807152	1.89178	--	--	Protein CUP-SHAPED COTYLEDON 2 [Glycine soja]
Glyur000102s00010972	WRKY	187.208	152.26	133.594	124.946	199.742	187.143	7.55618	7.25984	7.07247	6.97667	7.6492	7.55568	Molecular Function: transcription factor activity, sequence-specific DNA binding (GO:0003700);; Biological Process: regulation of transcription, DNA-templated (GO:0006355);; Molecular Function: sequence-specific DNA binding (GO:0043565);;	--	unknown [Glycine max]
Glyur000103s00007427	C2H2	6.40192	11.8782	16.5132	20.7898	6.06336	8.42832	2.8879	3.68686	4.13037	4.44558	2.82035	3.237	Molecular Function: DNA binding (GO:0003677);;	--	PREDICTED: zinc finger protein ZAT12-like [Vigna angularis]
Glyur000103s00007431	HB->HB-WOX	1.82921	0.818828	1.49487	2.18267	6.44927	7.14886	1.5004	0.863009	1.31896	1.67024	2.8971	3.0266	Molecular Function: DNA binding (GO:0003677);; Cellular Component: nucleus (GO:0005634);; Cellular Component: integral component of membrane (GO:0016021);;	--	PREDICTED: WUSCHEL-related homeobox 8-like [Cicer arietinum]
Glyur000104s00005986	C2H2	2.4969	2.17837	1.28598	44.4731	21.7867	26.0321	1.80608	1.66829	1.19282	5.50694	4.51012	4.7566	Molecular Function: nucleic acid binding (GO:0003676);; Molecular Function: metal ion binding (GO:0046872);;	--	uncharacterized protein LOC100802773 [Glycine max]
Glyur000104s00005990	bZIP	2.43849	3.38491	2.24814	3.58454	4.29577	4.39768	1.78178	2.13255	1.69961	2.19678	2.40484	2.43234	Biological Process: transcription, DNA-templated (GO:0006351);;	K14431|0|vra:106754080|K14431 transcription factor TGA | (RefSeq) transcription factor HBP-1b(c38)	transcription factor TGA9-like isoform X2 [Cajanus cajan]
Glyur000104s00005994	GARP->GARP-G2-like	8.24911	7.52947	8.26023	0	0.294736	0.285019	3.20931	3.09246	3.21105	0	0.372658	0.36179	Molecular Function: DNA binding (GO:0003677);; Cellular Component: nucleus (GO:0005634);; Biological Process: regulation of transcription, DNA-templated (GO:0006355);;	--	myb-related protein 2-like [Cajanus cajan]
Glyur000104s00005999	NF-Y->NF-YB	7.56691	7.48424	8.11444	12.0395	7.79183	10.324	3.09878	3.08479	3.18815	3.70482	3.13616	3.50131	Cellular Component: nucleus (GO:0005634);; Molecular Function: protein heterodimerization activity (GO:0046982);;	K02326|3.53091e-61|gmx:100306382|K02326 DNA polymerase epsilon subunit 3 [EC:2.7.7.7] | (RefSeq) uncharacterized LOC100306382	DNA polymerase epsilon subunit 3 [Cajanus cajan]
Glyur000104s00006015	NAC	10.9276	26.1095	15.368	0.695941	0	0.348164	3.57623	4.76072	4.0328	0.762086	0	0.430996	Biological Process: transcription, DNA-templated (GO:0006351);;	--	NAC transcription factor-like protein [Medicago truncatula]
Glyur000104s00006039	OFP	0.279491	0.071077	0.122109	0.177233	1.8837	1.68729	0.35557	0.0990622	0.166213	0.2354	1.52792	1.42615	--	--	PREDICTED: transcription repressor OFP4 isoform X2 [Cicer arietinum]
Glyur000104s00006041	E2F-DP	4.11458	5.17455	4.68731	3.16239	7.38083	7.11522	2.35462	2.62633	2.50775	2.05741	3.06709	3.02063	Molecular Function: DNA binding (GO:0003677);; Molecular Function: transcription factor activity, sequence-specific DNA binding (GO:0003700);; Cellular Component: nucleus (GO:0005634);; Cellular Component: transcription factor complex (GO:0005667);; Cellular Component: cytoplasm (GO:0005737);; Biological Process: positive regulation of cell proliferation (GO:0008284);; Biological Process: trichom…	K06620|0|cam:101503426|K06620 transcription factor E2F3 | (RefSeq) transcription factor E2FB	PREDICTED: transcription factor E2FB isoform X1 [Cicer arietinum]
Glyur000105s00014169	C2H2	33.8931	18.4453	25.455	0.762624	2.56394	2.34251	5.12487	4.28135	4.72547	0.817725	1.83347	1.74093	Molecular Function: metal ion binding (GO:0046872);;	--	hypothetical protein GOBAR_DD21003 [Gossypium barbadense]
Glyur000105s00014183	WRKY	2.6319	4.471	2.44352	0.125492	0.674241	0.351038	1.86072	2.4518	1.78389	0.170556	0.743507	0.434068	--	--	hypothetical protein TSUD_07080 [Trifolium subterraneum]
Glyur000105s00014186	Alfin-like	11.4216	6.27184	7.16346	8.45644	7.89203	7.44025	3.63478	2.86232	3.02918	3.2413	3.15251	3.07729	Biological Process: regulation of transcription, DNA-templated (GO:0006355);; Molecular Function: zinc ion binding (GO:0008270);; Molecular Function: histone binding (GO:0042393);;	--	PHD finger protein ALFIN-LIKE 4 [Jatropha curcas]
Glyur000105s00014204	NF-Y->NF-YB	0.148514	0.105255	0.649888	5.04047	2.20222	3.61647	0.199768	0.144379	0.722368	2.59466	1.67907	2.20679	Cellular Component: nucleus (GO:0005634);; Biological Process: regulation of transcription, DNA-templated (GO:0006355);; Molecular Function: sequence-specific DNA binding (GO:0043565);; Molecular Function: protein heterodimerization activity (GO:0046982);;	K08065|1.24421e-73|gmx:100817274|K08065 nuclear transcription Y subunit beta | (RefSeq) nuclear transcription factor Y subunit B-5	PREDICTED: nuclear transcription factor Y subunit B-5 [Glycine max]
Glyur000106s00011714	C2H2	5.833	5.75461	6.57898	0.983837	4.12055	3.95873	2.77252	2.75587	2.922	0.988293	2.3563	2.30997	Molecular Function: nucleic acid binding (GO:0003676);; Cellular Component: nucleus (GO:0005634);; Molecular Function: methyltransferase activity (GO:0008168);; Biological Process: response to brassinosteroid (GO:0009741);; Biological Process: unidimensional cell growth (GO:0009826);; Biological Process: methylation (GO:0032259);; Biological Process: histone H3-K9 demethylation (GO:0033169);; Mol…	--	PREDICTED: probable lysine-specific demethylase ELF6 isoform X1 [Glycine max]
Glyur000106s00011728	C2C2->C2C2-GATA	79.9636	83.7443	110.049	218.122	284.257	256.73	6.3392	6.40504	6.79506	7.77559	8.15612	8.00972	Molecular Function: RNA polymerase II regulatory region sequence-specific DNA binding (GO:0000977);; Molecular Function: RNA polymerase II transcription factor binding (GO:0001085);; Molecular Function: transcriptional activator activity, RNA polymerase II transcription regulatory region sequence-specific binding (GO:0001228);; Molecular Function: chromatin binding (GO:0003682);; Cellular Compone…	--	GATA transcription factor 8 [Arachis duranensis]
Glyur000107s00007244	Alfin-like	23.9917	18.3462	20.3897	22.8028	24.3689	24.1508	4.64338	4.27398	4.41885	4.57306	4.66499	4.65253	Biological Process: regulation of transcription, DNA-templated (GO:0006355);; Molecular Function: zinc ion binding (GO:0008270);; Molecular Function: histone binding (GO:0042393);;	--	PHD finger protein ALFIN-LIKE 4 [Jatropha curcas]
Glyur000107s00007252	WRKY	21.1182	36.0678	25.7266	0.029665	0	1.79578	4.46716	5.2121	4.74021	0.042175	0	1.48325	Molecular Function: transcription factor activity, sequence-specific DNA binding (GO:0003700);; Biological Process: regulation of transcription, DNA-templated (GO:0006355);; Biological Process: jasmonic acid mediated signaling pathway (GO:0009867);; Molecular Function: sequence-specific DNA binding (GO:0043565);; Biological Process: defense response to fungus (GO:0050832);;	--	probable WRKY transcription factor 50 [Cajanus cajan]
Glyur000108s00010413	bZIP	33.1409	25.2969	21.7251	19.8331	42.0729	37.8921	5.09343	4.71682	4.50622	4.38081	5.42871	5.28141	Molecular Function: transcription factor activity, sequence-specific DNA binding (GO:0003700);; Cellular Component: nucleus (GO:0005634);; Biological Process: regulation of transcription, DNA-templated (GO:0006355);; Molecular Function: sequence-specific DNA binding (GO:0043565);;	--	transcription factor RF2a-like [Cajanus cajan]
Glyur000108s00010414	BBR-BPC	34.5398	33.7699	28.3313	30.2849	46.2998	39.2545	5.15136	5.11977	4.87437	4.96739	5.56376	5.33108	--	--	protein BASIC PENTACYSTEINE6 [Cajanus cajan]
Glyur000108s00010427	SRS	0.273054	0.179271	0.701145	2.83911	1.1443	2.09893	0.348294	0.237895	0.766506	1.94077	1.10051	1.63177	--	--	hypothetical protein TSUD_03160 [Trifolium subterraneum]
Glyur000108s00010433	AP2/ERF->AP2/ERF-ERF	0	0	0	0	0.027989	0	0	0	0	0	0.0398248	0	Molecular Function: transcription factor activity, sequence-specific DNA binding (GO:0003700);; Cellular Component: nucleus (GO:0005634);; Molecular Function: sequence-specific DNA binding (GO:0043565);; Molecular Function: transcription regulatory region DNA binding (GO:0044212);; Biological Process: positive regulation of transcription, DNA-templated (GO:0045893);;	--	PREDICTED: dehydration-responsive element-binding protein 2D-like [Glycine max]
Glyur000108s00010444	HB->HB-BELL	15.584	13.5171	12.7107	10.558	16.481	15.1387	4.05172	3.85968	3.77723	3.53082	4.12772	4.01245	Molecular Function: DNA binding (GO:0003677);; Cellular Component: nucleus (GO:0005634);; Biological Process: regulation of transcription, DNA-templated (GO:0006355);;	--	BEL1-related homeotic protein [Medicago truncatula]
Glyur000109s00010627	AP2/ERF->AP2/ERF-AP2	0	0.147852	0.031419	0.090013	0	0	0	0.198937	0.0446305	0.124345	0	0	Molecular Function: DNA binding (GO:0003677);; Molecular Function: transcription factor activity, sequence-specific DNA binding (GO:0003700);; Cellular Component: nucleus (GO:0005634);; Biological Process: regulation of transcription, DNA-templated (GO:0006355);; Biological Process: multicellular organism development (GO:0007275);;	--	AP2-like ethylene-responsive transcription factor At1g16060 [Cajanus cajan]
Glyur000109s00010656	AP2/ERF->AP2/ERF-ERF	0	0	0	0	0.103173	0.078313	0	0	0	0	0.141659	0.108776	--	--	hypothetical protein TSUD_180600 [Trifolium subterraneum]
Glyur000110s00011777	C2H2	13.1403	14.1974	12.524	3.74076	4.65536	4.5192	3.82174	3.92575	3.75745	2.24512	2.49962	2.46446	Molecular Function: zinc ion binding (GO:0008270);;	--	PREDICTED: zinc finger AN1 and C2H2 domain-containing stress-associated protein 16-like [Cicer arietinum]
Glyur000111s00011064	WRKY	0.431264	0.180687	0.061566	0	0.028844	0.029517	0.51729	0.239627	0.0861941	0	0.0410242	0.0419677	Biological Process: cellular process (GO:0009987);;	--	PREDICTED: probable WRKY transcription factor 31 [Cicer arietinum]
Glyur000111s00011065	C3H	3.60149	3.70601	2.9461	0.194392	1.74304	1.45045	2.2021	2.2345	1.98043	0.256276	1.45577	1.29304	--	--	zinc finger CCCH domain-containing protein [Trifolium pratense]
Glyur000111s00011073	AP2/ERF->AP2/ERF-ERF	22.8699	19.1099	19.4901	109.436	49.304	51.1303	4.57712	4.32983	4.35686	6.78706	5.6526	5.70405	Molecular Function: transcription factor activity, sequence-specific DNA binding (GO:0003700);; Cellular Component: nucleus (GO:0005634);; Biological Process: response to water deprivation (GO:0009414);; Biological Process: response to abscisic acid (GO:0009737);; Molecular Function: sequence-specific DNA binding (GO:0043565);; Molecular Function: transcription regulatory region DNA binding (GO:0…	K09286|3.9635e-82|cam:101497710|K09286 EREBP-like factor | (RefSeq) ethylene-responsive transcription factor 7-like	PREDICTED: ethylene-responsive transcription factor 7-like [Cicer arietinum]
Glyur000111s00011076	C3H	9.24338	9.4269	8.85221	1.97619	6.96626	6.11435	3.35662	3.38224	3.30045	1.57347	2.9939	2.83073	Molecular Function: nucleic acid binding (GO:0003676);; Molecular Function: metal ion binding (GO:0046872);;	--	zinc finger CCCH domain-containing protein 18 [Cajanus cajan]
Glyur000114s00010453	BES1	24.8756	22.4064	17.2772	11.179	17.4094	16.3289	4.69352	4.54883	4.19198	3.60632	4.20237	4.11511	Biological Process: polysaccharide catabolic process (GO:0000272);; Molecular Function: transcription factor activity, sequence-specific DNA binding (GO:0003700);; Cellular Component: nucleus (GO:0005634);; Biological Process: regulation of transcription, DNA-templated (GO:0006355);; Molecular Function: beta-amylase activity (GO:0016161);; Biological Process: regulation of shoot system developmen…	--	PREDICTED: beta-amylase 8 [Cicer arietinum]
Glyur000114s00010477	Trihelix	7.94509	8.81307	9.52718	2.02485	10.755	8.93208	3.1611	3.2947	3.39605	1.59687	3.5552	3.3121	Molecular Function: transcription factor activity, sequence-specific DNA binding (GO:0003700);; Cellular Component: nucleus (GO:0005634);; Biological Process: regulation of transcription, DNA-templated (GO:0006355);;	--	PREDICTED: trihelix transcription factor GT-3b-like [Cicer arietinum]
Glyur000114s00010497	FAR1	29.9847	17.3645	16.9252	1.64601	2.33635	1.68958	4.95348	4.19885	4.16392	1.40382	1.73827	1.42738	Cellular Component: integral component of plasma membrane (GO:0005887);; Molecular Function: urea transmembrane transporter activity (GO:0015204);; Molecular Function: symporter activity (GO:0015293);; Biological Process: urea transmembrane transport (GO:0071918);;	K20989|0|mtr:MTR_5g026640|K20989 urea-proton symporter | (RefSeq) sodium:solute symporter family protein	sodium:solute symporter family protein [Medicago truncatula]
Glyur000114s00010499	FAR1	3.91724	2.90964	3.20139	0.036089	0.394746	0.074142	2.29785	1.96704	2.07086	0.0511479	0.480002	0.103185	Molecular Function: DNA binding (GO:0003677);; Cellular Component: integral component of plasma membrane (GO:0005887);; Biological Process: regulation of transcription, DNA-templated (GO:0006355);; Biological Process: cellular response to nitrogen starvation (GO:0006995);; Molecular Function: urea transmembrane transporter activity (GO:0015204);; Molecular Function: solute:sodium symporter activi…	--	hypothetical protein TSUD_135800 [Trifolium subterraneum]
Glyur000115s00008222	C2H2	12.57	10.7916	9.86524	10.6918	13.841	14.0848	3.76235	3.55968	3.44165	3.54743	3.89152	3.91503	--	--	protein indeterminate-domain 7 [Vigna radiata var. radiata]
Glyur000115s00008239	MYB->MYB	0.789784	0	0.502465	0.127795	0.160204	0.055265	0.839785	0	0.587331	0.173505	0.214378	0.0776053	--	K09422|3.10926e-135|gmx:102662609|K09422 myb proto-oncogene protein, plant | (RefSeq) transcription factor MYB26-like	transcription factor MYB26-like [Cajanus cajan]
Glyur000115s00008249	MYB->MYB-related	16.7694	9.57527	10.3194	8.55441	12.4321	10.8605	4.15132	3.40262	3.50072	3.25617	3.74762	3.56809	Cellular Component: intracellular organelle (GO:0043229);;	K09422|1.88903e-99|vra:106773642|K09422 myb proto-oncogene protein, plant | (RefSeq) telomere repeat-binding factor 4-like	telomere repeat-binding factor 4 [Vigna radiata var. radiata]
Glyur000115s00008266	NF-Y->NF-YA	11.9359	13.1323	6.27043	15.5714	9.91952	13.2106	3.6933	3.82092	2.86204	4.05062	3.44884	3.8289	--	K08064|6.83009e-112|mtr:MTR_2g099490|K08064 nuclear transcription factor Y, alpha | (RefSeq) CCAAT-binding transcription factor	hypothetical protein TSUD_111290 [Trifolium subterraneum]
Glyur000115s00008274	RWP-RK	7.6798	7.28392	6.19726	1.2193	6.73301	4.92609	3.11766	3.05031	2.84745	1.15011	2.95103	2.56708	--	--	hypothetical protein TSUD_111120 [Trifolium subterraneum]
Glyur000115s00008277	MYB->MYB-related	22.3766	23.0877	18.775	9.25724	16.8632	16.4047	4.547	4.59022	4.30561	3.35857	4.15892	4.12141	Molecular Function: DNA binding (GO:0003677);;	--	PREDICTED: uncharacterized protein LOC101498979 [Cicer arietinum]
Glyur000116s00009207	AP2/ERF->AP2/ERF-ERF	10.6591	9.84873	9.51212	1.66791	3.05906	2.74098	3.54338	3.43945	3.39398	1.41571	2.02115	1.90342	Molecular Function: DNA binding (GO:0003677);; Molecular Function: transcription factor activity, sequence-specific DNA binding (GO:0003700);; Cellular Component: nucleus (GO:0005634);; Biological Process: regulation of transcription, DNA-templated (GO:0006355);;	K09286|6.36602e-136|pvu:PHAVU_009G262200g|K09286 EREBP-like factor | (RefSeq) hypothetical protein	ethylene-responsive transcription factor RAP2-12-like [Cajanus cajan]
Glyur000116s00009239	B3->B3	11.4789	17.3445	14.2389	0.597789	0.778838	0.520814	3.64141	4.19728	3.92969	0.676077	0.830935	0.604844	Biological Process: transcription, DNA-templated (GO:0006351);;	--	PREDICTED: B3 domain-containing transcription factor NGA1-like [Glycine max]
Glyur000116s00009249	bHLH	0.047517	0.487854	1.3958	0	0	0.033372	0.0669737	0.573233	1.26051	0	0	0.0473597	--	--	PREDICTED: transcription factor bHLH57 [Glycine max]
Glyur000117s00007628	SBP	12.3152	11.6992	13.8324	2.00287	4.83147	4.73681	3.735	3.66666	3.89068	1.58634	2.54386	2.52025	Molecular Function: DNA binding (GO:0003677);; Molecular Function: transcription factor activity, sequence-specific DNA binding (GO:0003700);; Cellular Component: nucleus (GO:0005634);; Biological Process: regulation of transcription, DNA-templated (GO:0006355);; Biological Process: positive regulation of flower development (GO:0009911);; Biological Process: vegetative to reproductive phase trans…	--	squamosa promoter-binding-like protein 3 isoform X1 [Cajanus cajan]
Glyur000117s00007629	C2C2->C2C2-Dof	13.584	14.874	12.8185	15.1341	9.06679	12.3161	3.86632	3.98859	3.78853	4.01204	3.33153	3.7351	--	--	PREDICTED: dof zinc finger protein DOF1.4-like [Vigna angularis]
Glyur000117s00007658	C2C2->C2C2-LSD	24.2073	19.4395	15.6067	25.7322	11.3653	16.4819	4.65577	4.35329	4.05369	4.74051	3.62822	4.12779	--	--	PREDICTED: protein LOL2 [Glycine max]
Glyur000118s00009673	C2H2	4.33074	1.57102	4.03299	9.62635	9.73863	9.53514	2.41434	1.36234	2.33142	3.40957	3.42474	3.39714	--	--	PREDICTED: uncharacterized protein LOC109358939 [Lupinus angustifolius]
Glyur000119s00012147	C2C2->C2C2-Dof	2.24879	4.13029	3.02456	5.00939	8.44162	6.939	1.6999	2.35904	2.00883	2.58722	3.23903	2.98896	Molecular Function: DNA binding (GO:0003677);; Biological Process: regulation of transcription, DNA-templated (GO:0006355);;	--	cyclic dof factor 2 isoform X1 [Cajanus cajan]
Glyur000119s00012162	MYB->MYB	2.2649	1.63485	4.21693	5.11391	4.61029	5.27016	1.70704	1.39772	2.3832	2.61209	2.48808	2.6485	--	K09422|1.55447e-158|vra:106775449|K09422 myb proto-oncogene protein, plant | (RefSeq) transcription factor MYB34	MIXTA-like transcription factor [Lotus japonicus]
Glyur000119s00012184	AP2/ERF->AP2/ERF-ERF	0.037294	0	0	0	0.035757	0.036349	0.0528249	0	0	0	0.0506856	0.0515099	Biological Process: transcription, DNA-templated (GO:0006351);;	K09286|2.22556e-131|gmx:100796159|K09286 EREBP-like factor | (RefSeq) ethylene-responsive transcription factor CRF5-like	Ethylene-responsive transcription factor RAP2-11 [Glycine soja]
Glyur000121s00009709	WRKY	34.2455	32.2618	30.6338	4.29202	9.7981	8.21215	5.13937	5.0558	4.98339	2.40382	3.43271	3.20354	Molecular Function: anthocyanidin reductase activity (GO:0033729);; Molecular Function: coenzyme binding (GO:0050662);; Biological Process: oxidation-reduction process (GO:0055114);;	--	PREDICTED: anthocyanidin reductase-like isoform X2 [Glycine max]
Glyur000121s00009710	WRKY	64.6356	65.2102	59.5032	5.00176	16.9444	12.9048	6.03641	6.04898	5.91894	2.58539	4.16546	3.79751	Molecular Function: transcription factor activity, sequence-specific DNA binding (GO:0003700);; Biological Process: regulation of transcription, DNA-templated (GO:0006355);; Molecular Function: sequence-specific DNA binding (GO:0043565);;	--	PREDICTED: probable WRKY transcription factor 53 [Glycine max]
Glyur000121s00009734	bHLH	85.2767	107.092	94.6888	48.8387	55.0114	52.4751	6.4309	6.75612	6.58028	5.63919	5.80765	5.7408	--	--	transcription factor bHLH13 [Vigna radiata var. radiata]
Glyur000121s00009735	AP2/ERF->AP2/ERF-ERF	3.36479	3.18632	8.34706	10.3351	4.75137	3.69482	2.12591	2.06568	3.22451	3.50273	2.52391	2.23107	Molecular Function: DNA binding (GO:0003677);; Molecular Function: transcription factor activity, sequence-specific DNA binding (GO:0003700);; Cellular Component: nucleus (GO:0005634);; Biological Process: regulation of transcription, DNA-templated (GO:0006355);;	K09286|6.93387e-76|mtr:MTR_7g117690|K09286 EREBP-like factor | (RefSeq) AP2 domain class transcription factor	AP2 domain class transcription factor [Medicago truncatula]
Glyur000121s00009740	LOB	0	0	0.124519	0	0.224002	0	0	0	0.169308	0	0.291606	0	--	--	PREDICTED: LOB domain-containing protein 1-like [Glycine max]
Glyur000122s00010171	bHLH	23.6208	15.2123	7.06851	2.15963	6.14428	6.29706	4.62181	4.01902	3.0123	1.65976	2.83679	2.86732	Molecular Function: protein dimerization activity (GO:0046983);;	--	transcription factor ILR3-like isoform X1 [Cajanus cajan]
Glyur000122s00010174	GeBP	28.4419	28.329	29.5101	84.139	63.0599	65.2042	4.8798	4.87426	4.93121	6.41175	6.00135	6.04885	--	--	PREDICTED: mediator-associated protein 1-like [Glycine max]
Glyur000122s00010218	MYB->MYB	1.24674	0.946627	1.63497	0.606287	0.641952	0.351717	1.16784	0.960976	1.39779	0.68373	0.715412	0.434793	--	K09422|2.63412e-125|gmx:778071|K09422 myb proto-oncogene protein, plant | (RefSeq) MYB77; protein ODORANT1	PREDICTED: protein ODORANT1 [Glycine max]
Glyur000123s00008405	GRAS	16.4779	15.401	13.523	19.5961	30.8806	30.3126	4.12746	4.03571	3.86027	4.3643	4.99461	4.96867	Molecular Function: transcription factor activity, sequence-specific DNA binding (GO:0003700);; Cellular Component: nucleus (GO:0005634);; Biological Process: regulation of transcription, DNA-templated (GO:0006355);; Molecular Function: sequence-specific DNA binding (GO:0043565);;	--	PREDICTED: uncharacterized protein LOC101504630 [Cicer arietinum]
Glyur000123s00008406	GRAS	4.38326	3.83009	1.73273	7.87024	9.41834	7.50764	2.42848	2.27205	1.45034	3.14897	3.38105	3.08876	Molecular Function: transcription factor activity, sequence-specific DNA binding (GO:0003700);; Cellular Component: nucleus (GO:0005634);; Biological Process: regulation of transcription, DNA-templated (GO:0006355);; Molecular Function: sequence-specific DNA binding (GO:0043565);;	--	SCARECROW-like protein 14-like [Trifolium pratense]
Glyur000123s00008429	C2C2->C2C2-Dof	6.16686	9.09164	7.97145	7.041	25.9215	21.8175	2.84134	3.33509	3.16534	3.00738	4.75069	4.51207	--	--	dof zinc finger protein DOF3.6 isoform X2 [Arachis ipaensis]
Glyur000123s00008456	C2H2	1.65033	2.03237	2.88532	9.07427	1.15286	4.75595	1.40617	1.60045	1.95803	3.3326	1.10625	2.52505	Molecular Function: transcription factor activity, sequence-specific DNA binding (GO:0003700);; Cellular Component: nucleus (GO:0005634);; Biological Process: response to chitin (GO:0010200);; Molecular Function: sequence-specific DNA binding (GO:0043565);; Molecular Function: transcription regulatory region DNA binding (GO:0044212);;	--	Zinc finger protein ZAT8 [Glycine soja]
Glyur000123s00008465	MYB->MYB	11.5976	23.3274	4.4188	3.12748	7.35163	6.55728	3.65508	4.60451	2.43797	2.04526	3.06206	2.91787	Cellular Component: membrane (GO:0016020);;	K09422|3.00834e-103|vra:106776240|K09422 myb proto-oncogene protein, plant | (RefSeq) transcription factor MYB59-like	transcription factor MYB59 [Vigna radiata var. radiata]
Glyur000125s00010046	MYB->MYB	2.77651	1.79719	2.61307	0.055145	0.17585	0	1.91705	1.48398	1.85323	0.0774413	0.233704	0	Molecular Function: DNA binding (GO:0003677);;	K09422|1.89093e-64|pvu:PHAVU_001G071000g|K09422 myb proto-oncogene protein, plant | (RefSeq) hypothetical protein	hypothetical protein PHAVU_001G071000g [Phaseolus vulgaris]
Glyur000126s00013635	bHLH	119.997	134.687	151.769	445.103	316.836	337.781	6.91882	7.08414	7.25521	8.80123	8.31214	8.40421	Molecular Function: protein dimerization activity (GO:0046983);;	K13422|0|cam:101499336|K13422 transcription factor MYC2 | (RefSeq) transcription factor MYC2-like	bHLH transcription factor 2 [Glycyrrhiza uralensis]
Glyur000126s00013656	bHLH	0.025938	0.051839	0.421994	2.15984	14.0355	11.9362	0.0369435	0.0729139	0.507915	1.65985	3.9103	3.69334	Molecular Function: 2-alkenal reductase [NAD(P)] activity (GO:0032440);; Molecular Function: protein dimerization activity (GO:0046983);; Biological Process: oxidation-reduction process (GO:0055114);;	--	transcription factor bHLH93-like isoform X1 [Cajanus cajan]
Glyur000126s00013674	MADS->MADS-MIKC	0	0	0	0.215272	2.63709	2.24551	0	0	0	0.281279	1.86278	1.69844	Molecular Function: DNA binding (GO:0003677);; Molecular Function: transcription factor activity, sequence-specific DNA binding (GO:0003700);; Cellular Component: nucleus (GO:0005634);; Biological Process: regulation of transcription, DNA-templated (GO:0006355);; Molecular Function: protein dimerization activity (GO:0046983);;	K09264|1.04639e-137|mtr:MTR_5g031000|K09264 MADS-box transcription factor, plant | (RefSeq) MADS-box transcription factor	PREDICTED: MADS-box transcription factor 23-like isoform X1 [Lupinus angustifolius]
Glyur000127s00009151	FAR1	0	0.942557	0.100177	0.017374	0.333046	0.196028	0	0.957957	0.137736	0.0248501	0.414727	0.258251	Molecular Function: binding (GO:0005488);;	--	hypothetical protein GLYMA_07G168800 [Glycine max]
Glyur000127s00009165	PLATZ	0	0	0.110157	1.2619	0.708484	0.525864	0	0	0.150764	1.17753	0.772717	0.609626	Cellular Component: intracellular (GO:0005622);; Molecular Function: zinc ion binding (GO:0008270);;	--	PREDICTED: uncharacterized protein LOC101509020 [Cicer arietinum]
Glyur000127s00009172	DBP	26.5418	14.2127	16.9991	1.79559	1.4502	1.44023	4.78355	3.9272	4.16985	1.48315	1.2929	1.28701	Molecular Function: protein serine/threonine phosphatase activity (GO:0004722);; Biological Process: protein dephosphorylation (GO:0006470);; Molecular Function: metal ion binding (GO:0046872);;	K14803|0|mtr:MTR_4g116420|K14803 protein phosphatase PTC2/3 [EC:3.1.3.16] | (RefSeq) phosphatase 2C family protein	phosphatase 2C family protein [Medicago truncatula]
Glyur000127s00009185	HB->HB-KNOX	71.7368	50.9193	53.707	10.1081	20.7891	17.9961	6.18461	5.6982	5.77365	3.47353	4.44554	4.24763	Molecular Function: DNA binding (GO:0003677);; Cellular Component: nucleus (GO:0005634);; Biological Process: regulation of transcription, DNA-templated (GO:0006355);;	--	homeobox protein knotted-1-like LET12 isoform X2 [Vigna radiata var. radiata]
Glyur000128s00010762	GRAS	0.169034	0.111859	0.119403	0.103659	0	0.072603	0.225317	0.152974	0.16273	0.142294	0	0.101116	Molecular Function: transcription factor activity, transcription factor binding (GO:0000989);; Cellular Component: nucleus (GO:0005634);; Biological Process: regulation of transcription, DNA-templated (GO:0006355);;	--	hypothetical protein PHAVU_005G032800g [Phaseolus vulgaris]
Glyur000128s00010793	AP2/ERF->AP2/ERF-ERF	0	0	0	0.353439	0.296772	0.316187	0	0	0	0.43663	0.374925	0.396364	Biological Process: transcription, DNA-templated (GO:0006351);;	--	PREDICTED: ethylene-responsive transcription factor ERF003-like isoform X2 [Glycine max]
Glyur000129s00012433	zf-HD	0	0	0	0	0.099642	0	0	0	0	0	0.137034	0	Molecular Function: DNA binding (GO:0003677);;	--	PREDICTED: zinc-finger homeodomain protein 4-like [Cicer arietinum]
Glyur000130s00006890	MYB->MYB-related	2.67256	0.608372	1.79287	0	0	0.171915	1.87678	0.685601	1.48175	0	0	0.228868	Molecular Function: DNA binding (GO:0003677);; Cellular Component: nucleus (GO:0005634);;	--	hypothetical protein PHAVU_004G002400g [Phaseolus vulgaris]
Glyur000130s00006898	NAC	0.878474	1.22836	1.23036	2.06106	2.82521	2.71477	0.909561	1.15598	1.15728	1.61403	1.93554	1.89327	Molecular Function: DNA binding (GO:0003677);; Cellular Component: nucleus (GO:0005634);; Biological Process: regulation of transcription, DNA-templated (GO:0006355);;	--	PREDICTED: SUPPRESSOR OF GAMMA RESPONSE 1-like isoform X2 [Lupinus angustifolius]
Glyur000130s00006930	LOB	0.039297	0.097361	0.148823	7.52761	2.97788	4.55582	0.055608	0.134038	0.200157	3.09214	1.992	2.474	--	--	LOB domain-containing protein 25 [Morus notabilis]
Glyur000132s00015923	WRKY	78.6348	113.416	99.7125	6.56622	15.4213	15.0034	6.31533	6.83814	6.6541	2.91957	4.0375	4.0003	--	--	Putative WRKY transcription factor 70 [Glycine soja]
Glyur000132s00015958	OFP	0.574859	0.863902	3.61442	0.805589	1.17927	0.845353	0.655223	0.898326	2.20615	0.85247	1.12384	0.883897	Molecular Function: DNA binding (GO:0003677);; Cellular Component: membrane (GO:0016020);;	--	hypothetical protein GLYMA_18G215300 [Glycine max]
Glyur000133s00010360	B3->B3	0	0.130008	0.468487	1.38994	0.878272	0.776787	0	0.176333	0.55433	1.25697	0.909406	0.829271	Molecular Function: DNA binding (GO:0003677);; Cellular Component: nucleus (GO:0005634);; Biological Process: regulation of transcription, DNA-templated (GO:0006355);;	--	PREDICTED: B3 domain-containing protein At5g42700-like [Glycine max]
Glyur000133s00010380	bZIP	11.4298	15.3614	14.1449	3.6858	10.4854	8.22709	3.63573	4.03222	3.92076	2.2283	3.52173	3.20588	--	K14432|1.00896e-166|cam:101514696|K14432 ABA responsive element binding factor | (RefSeq) bZIP transcription factor TRAB1	bZIP transcription factor [Caragana korshinskii]
Glyur000133s00010383	bHLH	0	0	0	0	0.051922	0.098132	0	0	0	0	0.0730277	0.135051	--	--	hypothetical protein PHAVU_009G065700g [Phaseolus vulgaris]
Glyur000133s00010387	HSF	0.152826	0.200608	0.962681	3.03344	3.40273	5.049	0.205175	0.263765	0.972826	2.01201	2.1384	2.5967	Molecular Function: transcription factor activity, sequence-specific DNA binding (GO:0003700);; Cellular Component: nucleus (GO:0005634);; Biological Process: regulation of transcription, DNA-templated (GO:0006355);; Biological Process: asymmetric cell division (GO:0008356);; Molecular Function: sequence-specific DNA binding (GO:0043565);;	K09419|4.65639e-170|gmx:100780813|K09419 heat shock transcription factor, other eukaryote | (RefSeq) HSF; heat stress transcription factor B-4	PREDICTED: heat stress transcription factor B-4 [Glycine max]
Glyur000134s00009741	TUB	3.67594	4.09254	6.49913	14.7706	12.4843	22.3681	2.22526	2.34839	2.90672	3.97917	3.75321	4.54647	Cellular Component: cilium (GO:0005929);; Molecular Function: phosphatidylinositol binding (GO:0035091);; Biological Process: protein localization to cilium (GO:0061512);;	--	PREDICTED: tubby-like F-box protein 5 [Glycine max]
Glyur000134s00009780	SRS	0.922547	1.23472	1.79447	7.30008	4.90569	6.00639	0.943019	1.1601	1.48257	3.05313	2.56211	2.80867	--	--	transcription factor, putative [Medicago truncatula]
Glyur000134s00009792	MADS->MADS-MIKC	0.259581	1.42301	2.97183	20.0632	36.8189	27.5099	0.332944	1.2768	1.9898	4.39665	5.24104	4.83339	Molecular Function: DNA binding (GO:0003677);; Molecular Function: transcription factor activity, sequence-specific DNA binding (GO:0003700);; Cellular Component: nucleus (GO:0005634);; Biological Process: regulation of transcription, DNA-templated (GO:0006355);; Molecular Function: protein dimerization activity (GO:0046983);;	K09264|6.17598e-151|pvu:PHAVU_002G112200g|K09264 MADS-box transcription factor, plant | (RefSeq) hypothetical protein	hypothetical protein PHAVU_002G112200g [Phaseolus vulgaris]
Glyur000135s00007298	FAR1	18.0638	24.1957	20.6075	3.75439	14.6321	23.2154	4.25277	4.65511	4.43346	2.24926	3.96644	4.59785	--	--	FAR1 DNA binding domain [Macleaya cordata]
Glyur000136s00007928	C2H2	8.50912	9.16217	7.72168	9.75249	12.978	12.7025	3.24931	3.34514	3.12461	3.4266	3.80508	3.77637	Molecular Function: DNA binding (GO:0003677);; Cellular Component: nucleus (GO:0005634);; Molecular Function: metal ion binding (GO:0046872);;	--	PREDICTED: uncharacterized protein LOC101489448 [Cicer arietinum]
Glyur000137s00013311	AP2/ERF->AP2/ERF-ERF	0	1.60865	1.58185	2.91882	1.22775	0.92631	0	1.3833	1.3684	1.97042	1.15559	0.94584	Molecular Function: DNA binding (GO:0003677);; Molecular Function: transcription factor activity, sequence-specific DNA binding (GO:0003700);; Cellular Component: nucleus (GO:0005634);; Biological Process: regulation of transcription, DNA-templated (GO:0006355);;	--	PREDICTED: protein PPLZ02-like [Lupinus angustifolius]
Glyur000137s00013317	HB->HB-KNOX	13.2138	21.7075	20.4253	7.09831	29.4043	25.0114	3.82922	4.5051	4.42124	3.01762	4.9262	4.70107	Molecular Function: DNA binding (GO:0003677);; Cellular Component: nucleus (GO:0005634);; Biological Process: regulation of transcription, DNA-templated (GO:0006355);;	--	PREDICTED: homeobox protein knotted-1-like 3 isoform X1 [Vigna angularis]
Glyur000139s00009285	bHLH	4.47356	4.35876	4.69288	3.32051	2.04869	1.75377	2.45248	2.4219	2.50916	2.1112	1.60819	1.46141	--	--	PREDICTED: transcription factor ICE1-like [Cicer arietinum]
Glyur000139s00009301	NAC	0	0	0.052506	0.796973	1.62383	1.31499	0	0	0.0738285	0.845569	1.39167	1.21101	Molecular Function: DNA binding (GO:0003677);; Cellular Component: nucleus (GO:0005634);; Biological Process: regulation of transcription, DNA-templated (GO:0006355);;	--	PREDICTED: NAC domain-containing protein 83 [Glycine max]
Glyur000140s00011439	C2C2->C2C2-GATA	9.80359	5.31488	9.70199	9.15739	5.03589	4.88728	3.43344	2.65876	3.41981	3.34446	2.59357	2.5576	Molecular Function: transcription factor activity, sequence-specific DNA binding (GO:0003700);; Molecular Function: sequence-specific DNA binding (GO:0043565);; Cellular Component: intracellular part (GO:0044424);; Biological Process: positive regulation of transcription, DNA-templated (GO:0045893);;	--	PREDICTED: GATA transcription factor 5 [Cicer arietinum]
Glyur000140s00011449	DBB	65.3954	48.7971	41.3548	27.5268	17.8657	22.7977	6.05301	5.63799	5.40445	4.83425	4.2377	4.57275	Molecular Function: transcription factor activity, transcription factor binding (GO:0000989);; Cellular Component: nucleus (GO:0005634);; Biological Process: regulation of transcription, DNA-templated (GO:0006355);; Molecular Function: zinc ion binding (GO:0008270);; Biological Process: photomorphogenesis (GO:0009640);;	--	hypothetical protein GLYMA_01G168500 [Glycine max]
Glyur000140s00011472	C3H	0.201162	0.30924	0.069942	0.666174	3.21664	3.14688	0.264431	0.38873	0.0975326	0.736539	2.07609	2.05203	--	--	zinc finger CCCH domain-containing protein 6 isoform X1 [Arachis duranensis]
Glyur000141s00009805	GARP->GARP-G2-like	0.840855	2.68647	0.988791	0	0	0.081762	0.880376	1.88224	0.991892	0	0	0.113383	--	--	PREDICTED: putative Myb family transcription factor At1g14600 [Glycine max]
Glyur000141s00009840	HB->HB-other	13.5566	12.6763	12.2862	1.29809	7.07438	6.15932	3.8636	3.77361	3.73185	1.20043	3.01335	2.83982	Molecular Function: DNA binding (GO:0003677);; Cellular Component: nucleus (GO:0005634);;	--	PREDICTED: uncharacterized protein LOC101506919 [Cicer arietinum]
Glyur000142s00009112	Whirly	14.4991	11.873	13.411	14.426	12.2231	10.7228	3.95411	3.68628	3.8491	3.94729	3.72499	3.55125	Molecular Function: DNA binding (GO:0003677);; Cellular Component: mitochondrion (GO:0005739);; Biological Process: DNA repair (GO:0006281);; Biological Process: regulation of transcription, DNA-templated (GO:0006355);;	--	hypothetical protein KK1_011122 [Cajanus cajan]
Glyur000142s00009132	MYB->MYB	11.3124	8.5697	8.71871	2.45003	21.6163	18.4404	3.62204	3.25847	3.28077	1.78661	4.49929	4.28098	Molecular Function: DNA binding (GO:0003677);; Biological Process: cell division (GO:0051301);;	K12860|0|mtr:MTR_7g115550|K12860 pre-mRNA-splicing factor CDC5/CEF1 | (RefSeq) cell division control protein, putative	hypothetical protein TSUD_346510 [Trifolium subterraneum]
Glyur000142s00009134	MYB->MYB	0.28724	0.592909	0.190432	0	0.132041	0.133309	0.364281	0.671664	0.251485	0	0.178926	0.180541	Molecular Function: DNA binding (GO:0003677);;	K09422|1.75664e-116|mtr:MTR_7g115650|K09422 myb proto-oncogene protein, plant | (RefSeq) myb transcription factor	myb transcription factor [Medicago truncatula]
Glyur000143s00011215	MYB->MYB	0.188299	0.187643	1.14664	0	1.3194	1.2413	0.248898	0.248101	1.10208	0	1.21375	1.16433	Molecular Function: DNA binding (GO:0003677);;	K09422|1.87486e-150|pvu:PHAVU_002G159700g|K09422 myb proto-oncogene protein, plant | (RefSeq) hypothetical protein	hypothetical protein LR48_Vigan401s001100 [Vigna angularis]
Glyur000144s00012202	WRKY	14.8329	35.8718	18.3909	15.4229	21.6336	18.3435	3.98485	5.20445	4.27731	4.03763	4.50039	4.27377	Molecular Function: transcription factor activity, sequence-specific DNA binding (GO:0003700);; Biological Process: regulation of transcription, DNA-templated (GO:0006355);; Molecular Function: sequence-specific DNA binding (GO:0043565);;	--	putative WRKY transcription factor 23 [Cajanus cajan]
Glyur000144s00012217	MYB->MYB	0.078401	0.997899	0.620552	0.179815	1.68886	1.47464	0.108894	0.998484	0.696485	0.238561	1.427	1.30722	--	K09422|6.02517e-103|mtr:MTR_1g086530|K09422 myb proto-oncogene protein, plant | (RefSeq) myb transcription factor	MYB2 [Medicago sativa]
Glyur000144s00012218	MYB->MYB-related	6.12414	41.9492	21.4875	1.57848	8.04313	6.34838	2.83272	5.42456	4.49105	1.36652	3.17682	2.87743	--	K09422|2.49568e-78|mtr:MTR_1g086510|K09422 myb proto-oncogene protein, plant | (RefSeq) myb transcription factor	MYB transcription factor MYB61 [Medicago truncatula]
Glyur000144s00012240	SBP	42.7622	45.6604	40.5674	15.4402	56.7231	49.1811	5.45161	5.54413	5.37738	4.03915	5.85108	5.64907	Molecular Function: DNA binding (GO:0003677);; Cellular Component: nucleus (GO:0005634);; Cellular Component: integral component of membrane (GO:0016021);;	--	hypothetical protein VIGAN_08191800 [Vigna angularis var. angularis]
Glyur000145s00010150	MADS->MADS-MIKC	0.73091	0.759883	1.89737	1.75137	1.65901	2.40029	0.791531	0.81548	1.53474	1.46015	1.41089	1.76566	Molecular Function: DNA binding (GO:0003677);; Molecular Function: transcription factor activity, sequence-specific DNA binding (GO:0003700);; Cellular Component: nucleus (GO:0005634);; Biological Process: regulation of transcription, DNA-templated (GO:0006355);; Molecular Function: protein dimerization activity (GO:0046983);;	K09264|2.70295e-106|vra:106763874|K09264 MADS-box transcription factor, plant | (RefSeq) agamous-like MADS-box protein AGL5	PREDICTED: agamous-like MADS-box protein AGL5 isoform X2 [Lupinus angustifolius]
Glyur000147s00013840	MYB->MYB	66.745	77.1814	57.2433	0.126711	1.19152	0.817402	6.08204	6.28875	5.86402	0.172118	1.13193	0.861878	--	K09422|5.82564e-119|gmx:100792103|K09422 myb proto-oncogene protein, plant | (RefSeq) protein ODORANT1-like	unknown [Lotus japonicus]
Glyur000147s00013873	PLATZ	0.814842	1.58241	0.691142	0.095273	1.15964	0.458338	0.859844	1.36872	0.757998	0.131291	1.11079	0.544325	--	--	PREDICTED: uncharacterized protein At3g50808-like [Glycine max]
Glyur000147s00013878	C2H2	9.15634	8.90601	9.64678	5.75937	9.06108	7.11859	3.34431	3.3083	3.41234	2.75689	3.33071	3.02123	Molecular Function: metal ion binding (GO:0046872);;	--	uncharacterized protein LOC100794851 [Glycine max]
Glyur000147s00013881	GARP->GARP-G2-like	0	0	0	0	0.08123	0.023164	0	0	0	0	0.112673	0.0330374	--	--	transcription repressor KAN1-like [Cajanus cajan]
Glyur000148s00009062	C2H2	8.32842	7.30158	9.08042	5.03776	10.254	9.86953	3.22163	3.05339	3.33348	2.59401	3.49236	3.44222	--	--	PREDICTED: protein indeterminate-domain 2-like [Glycine max]
Glyur000148s00009074	MYB->MYB-related	0.617971	0.466595	0.173493	0	1.03289	1.86536	0.694186	0.552471	0.230809	0	1.02353	1.51872	Molecular Function: DNA binding (GO:0003677);; Cellular Component: nucleus (GO:0005634);; Biological Process: transcription, DNA-templated (GO:0006351);; Biological Process: cell cycle (GO:0007049);; Cellular Component: transcriptional repressor complex (GO:0017053);;	--	protein ALWAYS EARLY 3 isoform X4 [Arachis ipaensis]
Glyur000149s00009563	MYB->MYB	0	0.064907	0.03445	0	0	0	0	0.0907274	0.0488639	0	0	0	--	K09422|0|gmx:102662267|K09422 myb proto-oncogene protein, plant | (RefSeq) transcription factor MYB98-like	transcription factor MYB98-like [Cajanus cajan]
Glyur000150s00014553	GARP->GARP-G2-like	1.01587	0.813035	1.31126	0	0	0	1.0114	0.858407	1.20868	0	0	0	--	--	two-component response regulator ARR14-like [Cajanus cajan]
Glyur000150s00014558	GRAS	0.530894	1.09947	0.620829	1.20508	1.89792	1.91357	0.614374	1.07002	0.696732	1.14083	1.53502	1.54279	Molecular Function: transcription factor activity, sequence-specific DNA binding (GO:0003700);; Cellular Component: nucleus (GO:0005634);; Biological Process: regulation of transcription, DNA-templated (GO:0006355);; Molecular Function: sequence-specific DNA binding (GO:0043565);;	--	Nodulation-signaling pathway 2 protein [Glycine soja]
Glyur000150s00014582	S1Fa-like	3.48527	2.09916	2.15764	9.38029	5.99891	5.59371	2.16519	1.63188	1.65885	3.37577	2.80713	2.72109	Molecular Function: protein kinase activity (GO:0004672);; Molecular Function: ATP binding (GO:0005524);; Biological Process: protein phosphorylation (GO:0006468);; Cellular Component: integral component of membrane (GO:0016021);;	--	PREDICTED: probable inactive leucine-rich repeat receptor-like protein kinase At1g66830 [Cicer arietinum]
Glyur000150s00014584	AP2/ERF->AP2/ERF-ERF	0.444832	0.557556	0.262995	0	0	0.107515	0.530902	0.639284	0.336849	0	0	0.147326	Molecular Function: DNA binding (GO:0003677);; Biological Process: regulation of transcription, DNA-templated (GO:0006355);;	--	PREDICTED: uncharacterized protein LOC101505842 [Cicer arietinum]
Glyur000151s00010735	WRKY	1.12928	1.03727	0.784115	1.74254	8.08058	6.98933	1.09037	1.02664	0.835209	1.45551	3.18278	2.99807	Molecular Function: transcription factor activity, sequence-specific DNA binding (GO:0003700);; Biological Process: regulation of transcription, DNA-templated (GO:0006355);; Molecular Function: sequence-specific DNA binding (GO:0043565);;	--	hypothetical protein PHAVU_008G0481001g, partial [Phaseolus vulgaris]
Glyur000151s00010757	AP2/ERF->AP2/ERF-ERF	1.3049	3.30078	5.1481	1.08083	6.11875	4.94215	1.2047	2.1046	2.62014	1.05716	2.83162	2.57098	Molecular Function: transcription factor activity, sequence-specific DNA binding (GO:0003700);; Cellular Component: nucleus (GO:0005634);; Biological Process: regulation of transcription, DNA-templated (GO:0006355);; Biological Process: ethylene-activated signaling pathway (GO:0009873);; Biological Process: response to chitin (GO:0010200);; Molecular Function: sequence-specific DNA binding (GO:00…	K09286|2.32836e-79|mtr:MTR_8g006840|K09286 EREBP-like factor | (RefSeq) ethylene response factor	ethylene response factor [Medicago truncatula]
Glyur000153s00013692	B3->B3	2.70347	3.42078	2.83	0.664011	2.93844	2.21117	1.88888	2.1443	1.93734	0.734665	1.97762	1.6831	Biological Process: transcription, DNA-templated (GO:0006351);;	--	PREDICTED: putative B3 domain-containing protein At5g58280 isoform X2 [Glycine max]
Glyur000154s00013392	C2C2->C2C2-YABBY	18.1861	18.2249	20.2635	0	0.167208	0.233535	4.26199	4.26491	4.41031	0	0.223062	0.302799	Biological Process: multicellular organism development (GO:0007275);;	--	putative axial regulator YABBY 2 isoform X3 [Cajanus cajan]
Glyur000154s00013413	HB->HB-BELL	34.9686	57.0977	34.0047	7.43529	63.6854	55.0612	5.16866	5.86041	5.12948	3.07644	6.01537	5.80893	--	--	PREDICTED: BEL1-like homeodomain protein 1, partial [Glycine max]
Glyur000154s00013434	E2F-DP	1.80032	1.53701	2.06217	2.37485	5.49162	4.87112	1.48559	1.34313	1.61455	1.75482	2.69858	2.55364	--	K06620|1.10617e-57|pvu:PHAVU_011G097700g|K06620 transcription factor E2F3 | (RefSeq) hypothetical protein	hypothetical protein PHAVU_011G097700g [Phaseolus vulgaris]
Glyur000154s00013435	OFP	1.87651	3.06415	2.51119	4.12561	2.55901	4.174	1.52432	2.02295	1.81196	2.35772	1.83148	2.37128	--	--	PREDICTED: transcription repressor OFP10-like [Glycine max]
Glyur000154s00013441	NAC	1.38009	1.09072	1.74747	0.269748	0.949135	0.609065	1.25101	1.064	1.4581	0.344542	0.962834	0.686223	Biological Process: transcription, DNA-templated (GO:0006351);; Cellular Component: membrane (GO:0016020);;	--	PREDICTED: NAC domain-containing protein 40-like [Cicer arietinum]
Glyur000155s00012792	NAC	2.73119	1.12993	0.806256	0.041048	0.05629	0.102791	1.89963	1.0908	0.853002	0.0580366	0.079006	0.141159	--	--	NAC domain-containing protein 104-like [Cajanus cajan]
Glyur000155s00012802	NAC	26.4041	26.8809	26.2668	9.1085	19.5154	18.5995	4.77632	4.80121	4.76907	3.3375	4.35863	4.29274	Molecular Function: DNA binding (GO:0003677);; Cellular Component: nucleus (GO:0005634);; Biological Process: regulation of transcription, DNA-templated (GO:0006355);; Cellular Component: integral component of membrane (GO:0016021);;	--	PREDICTED: LOW QUALITY PROTEIN: NAC domain-containing protein 78-like [Cicer arietinum]
Glyur000155s00012813	C3H	12.086	11.7109	9.14737	2.09386	8.01011	8.39676	3.70995	3.66799	3.34303	1.62941	3.17154	3.23216	--	--	PREDICTED: zinc finger CCCH domain-containing protein 38 isoform X1 [Cicer arietinum]
Glyur000156s00011992	B3->B3-ARF	1.57527	1.27186	2.66492	1.67973	1.81417	1.49481	1.36472	1.18387	1.87378	1.42209	1.49271	1.31893	Biological Process: cellular process (GO:0009987);;	K14486|0|pvu:PHAVU_001G202000g|K14486 auxin response factor | (RefSeq) hypothetical protein	Auxin response factor 7 [Glycine soja]
Glyur000156s00012014	C3H	6.3265	9.4579	7.68593	16.0348	14.9257	16.0844	2.87312	3.38652	3.11868	4.09041	3.99328	4.0946	Molecular Function: metal ion binding (GO:0046872);;	--	Zinc finger CCCH domain-containing protein 32 [Glycine soja]
Glyur000157s00015824	MYB->MYB-related	75.081	63.3584	52.6881	42.2504	45.5672	41.7306	6.24946	6.00806	5.74653	5.43464	5.54124	5.4172	Molecular Function: DNA binding (GO:0003677);; Molecular Function: chromatin binding (GO:0003682);; Molecular Function: transcription factor activity, sequence-specific DNA binding (GO:0003700);; Molecular Function: transcription coactivator activity (GO:0003713);; Molecular Function: histone acetyltransferase activity (GO:0004402);; Cellular Component: nucleus (GO:0005634);; Biological Process: …	--	PREDICTED: transcription factor MYB1R1-like [Cicer arietinum]
Glyur000157s00015833	bHLH	4.57378	3.13226	6.93903	4.49773	4.33922	2.99248	2.47866	2.04693	2.98896	2.45884	2.41663	1.99729	--	--	hypothetical protein GLYMA_01G039200 [Glycine max]
Glyur000158s00011375	bHLH	0	0.265274	1.41123	0.020446	0	0.015342	0	0.33945	1.26977	0.0291998	0	0.0219658	--	--	hypothetical protein LR48_Vigan902s000500 [Vigna angularis]
Glyur000159s00010236	bZIP	6.40297	5.78924	6.07287	9.99693	10.9263	10.2472	2.8881	2.76325	2.8223	3.45903	3.57608	3.49149	Molecular Function: transcription factor activity, sequence-specific DNA binding (GO:0003700);; Biological Process: regulation of transcription, DNA-templated (GO:0006355);; Molecular Function: sequence-specific DNA binding (GO:0043565);;	K14432|6.38225e-161|gmx:100783666|K14432 ABA responsive element binding factor | (RefSeq) ABSCISIC ACID-INSENSITIVE 5-like protein 2	PREDICTED: ABSCISIC ACID-INSENSITIVE 5-like protein 2 [Vigna angularis]
Glyur000159s00010238	GARP->GARP-G2-like	23.7519	41.9857	41.6579	9.73692	20.0597	19.2543	4.62946	5.42579	5.41474	3.42451	4.39642	4.34016	Molecular Function: DNA binding (GO:0003677);; Cellular Component: nucleus (GO:0005634);; Biological Process: regulation of transcription, DNA-templated (GO:0006355);;	--	PREDICTED: protein PHR1-LIKE 1-like isoform X1 [Cicer arietinum]
Glyur000159s00010272	MYB->MYB	8.03382	5.1875	4.02309	0	0	0.198493	3.17534	2.62936	2.32857	0	0	0.261221	--	K09422|2.09252e-127|pvu:PHAVU_001G107600g|K09422 myb proto-oncogene protein, plant | (RefSeq) hypothetical protein	hypothetical protein PHAVU_001G107600g [Phaseolus vulgaris]
Glyur000159s00010285	MYB->MYB	0	0.211527	0.372252	2.76977	6.66202	6.82203	0	0.276827	0.456545	1.91448	2.93773	2.96754	--	K09422|2.39705e-109|mtr:MTR_7g086960|K09422 myb proto-oncogene protein, plant | (RefSeq) myb transcription factor	transcription factor MYB56-like [Cajanus cajan]
Glyur000160s00019149	LOB	0	0	0	0	0.142799	0	0	0	0	0	0.192572	0	Molecular Function: carbamoyl-phosphate synthase (glutamine-hydrolyzing) activity (GO:0004088);;	--	hypothetical protein CUMW_052330 [Citrus unshiu]
Glyur000161s00011246	MYB->MYB-related	0	0.100149	0.795105	0	0	0	0	0.137699	0.844068	0	0	0	--	K09422|3.9815e-58|gmx:100819041|K09422 myb proto-oncogene protein, plant | (RefSeq) transcription repressor MYB4-like	PREDICTED: transcription repressor MYB4-like [Glycine max]
Glyur000161s00011247	MYB->MYB-related	0	0	0.035057	0	0	0	0	0	0.0497102	0	0	0	--	K09422|4.20878e-52|gmx:100819041|K09422 myb proto-oncogene protein, plant | (RefSeq) transcription repressor MYB4-like	Transcription factor MYB12 [Glycine soja]
Glyur000161s00011256	CAMTA	11.1711	15.067	15.281	2.82933	14.4476	11.0339	3.60538	4.00603	4.02511	1.93709	3.94931	3.58904	Molecular Function: transcriptional activator activity, RNA polymerase II core promoter proximal region sequence-specific binding (GO:0001077);; Cellular Component: nucleus (GO:0005634);; Molecular Function: sequence-specific DNA binding (GO:0043565);; Biological Process: positive regulation of transcription from RNA polymerase II promoter (GO:0045944);;	--	calmodulin-binding transcription activator [Medicago truncatula]
Glyur000161s00011280	GRAS	0	0	0.027019	0	0.047542	0.0255	0	0	0.0384629	0	0.0670081	0.0363275	Molecular Function: transcription factor activity, sequence-specific DNA binding (GO:0003700);; Cellular Component: nucleus (GO:0005634);; Biological Process: regulation of transcription, DNA-templated (GO:0006355);; Molecular Function: sequence-specific DNA binding (GO:0043565);;	--	hypothetical protein TSUD_215630 [Trifolium subterraneum]
Glyur000162s00009892	C2H2	0.11226	0.360467	0.352539	2.32874	5.93193	4.78045	0.153494	0.444102	0.43567	1.73498	2.79326	2.53118	--	--	PREDICTED: zinc finger protein 1-like [Glycine max]
Glyur000162s00009909	WRKY	33.9262	78.902	33.1925	0.817296	1.34413	1.27006	5.12624	6.32016	5.09561	0.861793	1.22906	1.18273	--	--	WRKY family transcription factor [Medicago truncatula]
Glyur000162s00009936	C2C2->C2C2-CO-like	28.0983	52.2552	49.8378	5.04528	5.91808	5.14821	4.86286	5.73485	5.66783	2.59581	2.79037	2.62017	Cellular Component: nucleus (GO:0005634);; Biological Process: response to light stimulus (GO:0009416);; Biological Process: regulation of flower development (GO:0009909);;	--	hypothetical protein PHAVU_009G085300g [Phaseolus vulgaris]
Glyur000163s00011107	MYB->MYB	1.49107	2.45169	1.40063	0.04368	0.951735	0.908069	1.31677	1.7873	1.26341	0.0616794	0.964757	0.932113	--	K09422|2.04685e-135|pvu:PHAVU_001G179400g|K09422 myb proto-oncogene protein, plant | (RefSeq) hypothetical protein	hypothetical protein PHAVU_001G179400g [Phaseolus vulgaris]
Glyur000166s00010573	bHLH	1.9089	7.48608	5.00508	20.0526	10.5621	12.9991	1.54048	3.0851	2.58618	4.39592	3.53133	3.80726	--	--	PREDICTED: transcription factor bHLH128-like [Vigna angularis]
Glyur000166s00010602	Trihelix	10.444	11.4305	9.69744	9.11084	8.6275	9.64969	3.51652	3.63581	3.41919	3.33783	3.26716	3.41274	Molecular Function: DNA binding (GO:0003677);;	--	trihelix transcription factor ASR3 [Cajanus cajan]
Glyur000167s00012267	DDT	5.35048	4.73467	4.62327	1.00848	6.46381	5.66194	2.66687	2.51971	2.49141	1.0061	2.89991	2.73594	Molecular Function: zinc ion binding (GO:0008270);;	--	Nucleosome-remodeling factor subunit NURF301 [Glycine soja]
Glyur000169s00018351	LOB	0	0.070487	0	0.165706	0	0	0	0.0982673	0	0.221204	0	0	--	K13945|2.07745e-118|pvu:PHAVU_008G192500g|K13945 LOB domain-containing protein 29 | (RefSeq) hypothetical protein	hypothetical protein PHAVU_008G192500g [Phaseolus vulgaris]
Glyur000169s00018360	MYB->MYB-related	60.746	85.0213	58.682	82.2425	80.802	81.7412	5.94827	6.42662	5.89922	6.37925	6.35406	6.37053	Molecular Function: DNA binding (GO:0003677);; Cellular Component: nucleus (GO:0005634);; Biological Process: regulation of transcription, DNA-templated (GO:0006355);; Molecular Function: zinc ion binding (GO:0008270);; Biological Process: response to ethylene (GO:0009723);;	--	transcription factor KUA1 [Vigna radiata var. radiata]
Glyur000169s00018377	C3H	16.1167	31.6068	17.4425	18.8624	14.5069	15.7769	4.09733	5.0271	4.20497	4.31197	3.95484	4.0684	Molecular Function: metal ion binding (GO:0046872);;	--	PREDICTED: zinc finger CCCH domain-containing protein 66-like [Glycine max]
Glyur000170s00011032	C2C2->C2C2-Dof	0.027837	0.85529	1.50181	0.051213	0.079714	0.055184	0.0396115	0.891645	1.32297	0.072055	0.110649	0.0774946	--	--	PREDICTED: dof zinc finger protein DOF3.5 [Vigna angularis]
Glyur000171s00016602	C3H	0.024555	0.725835	0.982845	0	0.101092	0	0.0349974	0.787295	0.987572	0	0.138935	0	--	--	PREDICTED: zinc finger protein 36, C3H1 type-like 2 [Cicer arietinum]
Glyur000172s00014872	MYB->MYB-related	17.732	18.0443	13.8831	6.17466	15.7422	14.608	4.22743	4.25129	3.8956	2.84291	4.06542	3.96421	Molecular Function: DNA binding (GO:0003677);; Cellular Component: nucleus (GO:0005634);; Biological Process: regulation of transcription, DNA-templated (GO:0006355);;	--	PREDICTED: protein REVEILLE 5 isoform X1 [Glycine max]
Glyur000172s00014880	WRKY	0.80533	0.683623	0.670851	1.79404	6.02159	5.01706	0.852263	0.751569	0.740583	1.48235	2.8118	2.58906	--	K13425|7.55302e-105|gmx:100815829|K13425 WRKY transcription factor 22 | (RefSeq) WRKY transcription factor 22	PREDICTED: WRKY transcription factor 22 [Glycine max]
Glyur000172s00014917	bZIP	6.51696	8.69362	7.2421	10.2138	29.8451	27.6292	2.91015	3.27704	3.04301	3.48721	4.94697	4.83942	Molecular Function: transcription factor activity, sequence-specific DNA binding (GO:0003700);; Biological Process: regulation of transcription, DNA-templated (GO:0006355);; Molecular Function: sequence-specific DNA binding (GO:0043565);;	K09060|1.14641e-139|cam:101510653|K09060 plant G-box-binding factor | (RefSeq) common plant regulatory factor 1-like	common plant regulatory factor 1-like [Cajanus cajan]
Glyur000173s00011831	C2C2->C2C2-CO-like	15.1067	8.34634	7.28633	0.18577	1.20534	1.11692	4.00959	3.2244	3.05073	0.245824	1.141	1.08197	Cellular Component: intracellular (GO:0005622);; Molecular Function: zinc ion binding (GO:0008270);; Cellular Component: integral component of membrane (GO:0016021);;	--	Zinc finger protein CONSTANS-LIKE 9 [Glycine soja]
Glyur000175s00012039	MYB->MYB	1.05634	0.208258	1.20953	1.26487	2.04613	2.22229	1.04008	0.272929	1.14374	1.17943	1.60698	1.68809	Molecular Function: DNA binding (GO:0003677);;	K09422|4.31189e-132|vra:106768654|K09422 myb proto-oncogene protein, plant | (RefSeq) protein ODORANT1	PREDICTED: protein ODORANT1 [Vigna angularis]
Glyur000175s00012040	MYB->MYB-related	0	0	0	0	0	0.171492	0	0	0	0	0	0.228347	Molecular Function: DNA binding (GO:0003677);;	K09422|1.18801e-33|vra:106777088|K09422 myb proto-oncogene protein, plant | (RefSeq) protein ODORANT1-like	hypothetical protein VITISV_043506 [Vitis vinifera]
Glyur000175s00012044	bHLH	0.500326	0.243884	0.510499	0	0.096585	0	0.585276	0.314852	0.595025	0	0.133018	0	Molecular Function: binding (GO:0005488);;	--	transcription factor bHLH118-like [Herrania umbratica]
Glyur000175s00012058	HB->HB-KNOX	1.48364	1.59266	1.54668	0.824064	0.837373	0.324678	1.31245	1.37443	1.34862	0.867156	0.877645	0.405642	Molecular Function: DNA binding (GO:0003677);; Cellular Component: nucleus (GO:0005634);; Biological Process: regulation of transcription, DNA-templated (GO:0006355);;	--	homeobox protein HD1 [Vigna radiata var. radiata]
Glyur000175s00012061	TCP	10.8998	16.1907	13.6608	43.1863	44.7205	40.8475	3.57287	4.10356	3.8739	5.46553	5.51477	5.38707	--	--	PREDICTED: transcription factor TCP9-like [Vigna angularis]
Glyur000175s00012066	AP2/ERF->AP2/ERF-ERF	92.9534	223.781	303.821	62.4955	90.1343	84.1391	6.55387	7.81238	8.25182	5.98858	6.50992	6.41175	Biological Process: transcription, DNA-templated (GO:0006351);;	--	PREDICTED: dehydration-responsive element-binding protein 1E-like [Cicer arietinum]
Glyur000175s00012069	AP2/ERF->AP2/ERF-ERF	10.0018	14.6081	29.1432	67.2991	53.0469	50.0448	3.45967	3.96422	4.91376	6.09379	5.75614	5.67369	Molecular Function: DNA binding (GO:0003677);; Molecular Function: transcription factor activity, sequence-specific DNA binding (GO:0003700);; Cellular Component: nucleus (GO:0005634);; Biological Process: regulation of transcription, DNA-templated (GO:0006355);;	--	hypothetical protein PHAVU_003G212700g [Phaseolus vulgaris]
Glyur000175s00012077	GRAS	0.593474	0.635829	2.59638	0.553995	1.577	2.16866	0.672175	0.710022	1.84655	0.635982	1.36569	1.66387	Molecular Function: transcription factor activity, sequence-specific DNA binding (GO:0003700);; Cellular Component: nucleus (GO:0005634);; Biological Process: regulation of transcription, DNA-templated (GO:0006355);; Molecular Function: sequence-specific DNA binding (GO:0043565);;	--	PREDICTED: scarecrow-like protein 28 [Cicer arietinum]
Glyur000176s00012091	bHLH	11.7447	10.2907	8.34548	3.20104	5.31562	5.51931	3.67183	3.49707	3.22427	2.07075	2.65892	2.70472	Biological Process: transcription, DNA-templated (GO:0006351);; Molecular Function: protein dimerization activity (GO:0046983);;	--	unknown [Lotus japonicus]
Glyur000176s00012111	MADS->MADS-M-type	0.263502	0	0	1.01527	0.830921	1.51569	0.337428	0	0	1.01097	0.87257	1.33096	Molecular Function: binding (GO:0005488);; Biological Process: transcription, DNA-templated (GO:0006351);;	K09264|1.27576e-96|mtr:MTR_7g016630|K09264 MADS-box transcription factor, plant | (RefSeq) MADS-box transcription factor	MADS-box transcription factor [Medicago truncatula]
Glyur000176s00012114	MYB->MYB-related	0	0	0	0	0.000507	0.000175	0	0	0	0	0.000731261	0.00025245	--	K09422|1.97128e-70|gmx:100785540|K09422 myb proto-oncogene protein, plant | (RefSeq) GmMYB5; transcription repressor MYB5-like	uncharacterized protein LOC100785540 [Glycine max]
Glyur000177s00010892	GARP->GARP-G2-like	7.05877	7.65902	7.71344	9.84333	6.66018	6.45628	3.01056	3.1142	3.12324	3.43874	2.93738	2.89846	Molecular Function: DNA binding (GO:0003677);; Cellular Component: nucleus (GO:0005634);; Biological Process: regulation of transcription, DNA-templated (GO:0006355);; Cellular Component: integral component of membrane (GO:0016021);;	--	protein PHR1-LIKE 2 isoform X4 [Vigna radiata var. radiata]
Glyur000177s00010902	C2H2	0.299783	0.171184	0.119022	0	0.20079	0.086313	0.378271	0.227968	0.162238	0	0.263984	0.11944	Molecular Function: transcription factor activity, sequence-specific DNA binding (GO:0003700);; Cellular Component: nucleus (GO:0005634);; Molecular Function: sequence-specific DNA binding (GO:0043565);; Molecular Function: transcription regulatory region DNA binding (GO:0044212);;	--	zinc finger protein ZAT9 [Vigna radiata var. radiata]
Glyur000177s00010906	NAC	28.5793	31.4018	25.0552	21.241	31.6473	28.6978	4.88652	5.018	4.7035	4.47515	5.02889	4.89228	--	--	PREDICTED: NAC domain-containing protein 53 isoform X1 [Cicer arietinum]
Glyur000177s00010930	Tify	101.43	91.5574	67.7264	21.5654	24.5942	31.5219	6.6785	6.53228	6.10279	4.49604	4.67775	5.02334	Molecular Function: transcription corepressor activity (GO:0003714);; Cellular Component: nucleus (GO:0005634);; Biological Process: response to wounding (GO:0009611);; Biological Process: regulation of defense response (GO:0031347);; Biological Process: negative regulation of nucleic acid-templated transcription (GO:1903507);; Biological Process: regulation of jasmonic acid mediated signaling pa…	K13464|4.66356e-149|cam:101490602|K13464 jasmonate ZIM domain-containing protein | (RefSeq) protein TIFY 6A	PREDICTED: protein TIFY 6A isoform X1 [Cicer arietinum]
Glyur000178s00013190	AP2/ERF->AP2/ERF-ERF	485.651	439.954	468.319	170.091	213.731	209.893	8.92674	8.78448	8.87443	7.41862	7.74639	7.72037	Biological Process: transcription, DNA-templated (GO:0006351);;	--	PREDICTED: ethylene-responsive transcription factor ERF017-like [Lupinus angustifolius]
Glyur000178s00013197	Tify	190.031	479.029	380.228	52.2959	152.024	129.497	7.57766	8.90698	8.57451	5.73595	7.25761	7.02787	Molecular Function: transcription corepressor activity (GO:0003714);; Cellular Component: nucleus (GO:0005634);; Biological Process: response to wounding (GO:0009611);; Biological Process: regulation of defense response (GO:0031347);; Biological Process: negative regulation of nucleic acid-templated transcription (GO:1903507);; Biological Process: regulation of jasmonic acid mediated signaling pa…	K13464|5.76936e-110|gmx:100802800|K13464 jasmonate ZIM domain-containing protein | (RefSeq) protein TIFY 10A-like	Protein TIFY 10A [Glycine soja]
Glyur000179s00010685	bZIP	29.0106	35.6321	24.7193	2.75783	9.28109	7.93576	4.9074	5.19504	4.68478	1.9099	3.36192	3.15959	Molecular Function: DNA binding (GO:0003677);;	K09060|3.26234e-109|vra:106769030|K09060 plant G-box-binding factor | (RefSeq) G-box-binding factor 1	G-box-binding factor 1 [Vigna radiata var. radiata]
Glyur000179s00010686	GRAS	3.61983	7.37306	6.91912	9.64892	13.5659	12.5999	2.20784	3.06576	2.98534	3.41264	3.86453	3.76552	Molecular Function: transcription factor activity, sequence-specific DNA binding (GO:0003700);; Cellular Component: nucleus (GO:0005634);; Biological Process: regulation of transcription, DNA-templated (GO:0006355);; Biological Process: cell differentiation (GO:0030154);; Molecular Function: sequence-specific DNA binding (GO:0043565);; Biological Process: regulation of shoot system development (G…	--	PREDICTED: scarecrow-like protein 15 [Cicer arietinum]
Glyur000179s00010713	zf-HD	0.189435	0.578743	0.629634	0	0.466456	0.392512	0.250276	0.658776	0.704548	0	0.552334	0.47769	Molecular Function: binding (GO:0005488);;	--	zinc-finger homeodomain protein 6 [Vigna radiata var. radiata]
Glyur000181s00013075	DDT	8.196	10.5322	7.14822	2.41912	9.00707	7.30734	3.20101	3.5276	3.02648	1.77362	3.32295	3.05439	Molecular Function: DNA binding (GO:0003677);; Molecular Function: zinc ion binding (GO:0008270);;	--	PREDICTED: uncharacterized protein LOC101502264 [Cicer arietinum]
Glyur000181s00013082	C3H	0	0	0	0.107113	0	0	0	0	0	0.146802	0	0	Molecular Function: nucleotide binding (GO:0000166);; Biological Process: mRNA splicing, via spliceosome (GO:0000398);; Molecular Function: RNA binding (GO:0003723);; Molecular Function: metal ion binding (GO:0046872);; Cellular Component: U2AF (GO:0089701);;	K12836|8.16662e-51|aly:ARALYDRAFT_323163|K12836 splicing factor U2AF 35 kDa subunit | (RefSeq) hypothetical protein	splicing factor U2af small subunit B isoform X1 [Arabidopsis lyrata subsp. lyrata]
Glyur000181s00013083	C2H2	18.0212	8.93259	12.5887	3.87015	22.7393	17.1952	4.24953	3.31217	3.76434	2.28397	4.56921	4.18548	Cellular Component: nucleus (GO:0005634);; Biological Process: transcription, DNA-templated (GO:0006351);;	--	hypothetical protein GLYMA_12G084700 [Glycine max]
Glyur000181s00013102	AP2/ERF->AP2/ERF-ERF	6.10278	9.32609	11.437	1.7886	1.69123	1.68493	2.82838	3.36822	3.63656	1.47954	1.42827	1.42488	Molecular Function: DNA binding (GO:0003677);; Molecular Function: transcription factor activity, sequence-specific DNA binding (GO:0003700);; Cellular Component: nucleus (GO:0005634);; Biological Process: regulation of transcription, DNA-templated (GO:0006355);;	--	dehydration-responsive element-binding protein 1F-like [Vigna radiata var. radiata]
Glyur000182s00014533	FAR1	0	0.104207	0	0	0	0.171271	0	0.143011	0	0	0	0.228075	Molecular Function: binding (GO:0005488);; Biological Process: regulation of transcription, DNA-templated (GO:0006355);;	--	hypothetical protein TSUD_372030 [Trifolium subterraneum]
Glyur000183s00013026	WRKY	1.44941	3.47037	2.56653	7.09434	2.58857	2.47282	1.29243	2.16039	1.83452	3.01691	1.84341	1.79611	Molecular Function: transcription factor activity, sequence-specific DNA binding (GO:0003700);; Biological Process: regulation of transcription, DNA-templated (GO:0006355);; Molecular Function: sequence-specific DNA binding (GO:0043565);;	--	hypothetical protein GLYMA_08G082400 [Glycine max]
Glyur000184s00008198	MYB->MYB	0	0	0.154667	0.413578	0.19827	0.304468	0	0	0.207477	0.499351	0.260953	0.383462	Molecular Function: DNA binding (GO:0003677);;	K09422|2.70535e-56|cam:101514740|K09422 myb proto-oncogene protein, plant | (RefSeq) transcription repressor MYB5-like	PREDICTED: transcription repressor MYB5-like [Cicer arietinum]
Glyur000186s00009857	NAC	0.472822	0.60645	0.061869	0.689684	6.95969	5.39069	0.558583	0.683876	0.0866058	0.756753	2.99271	2.67597	Molecular Function: DNA binding (GO:0003677);; Cellular Component: nucleus (GO:0005634);; Biological Process: regulation of transcription, DNA-templated (GO:0006355);;	--	PREDICTED: NAC domain-containing protein 21/22 [Cicer arietinum]
Glyur000188s00019486	C2C2->C2C2-Dof	10.6498	9.27022	5.22866	3.52369	7.08436	6.28292	3.54223	3.3604	2.63892	2.1775	3.01513	2.86452	--	--	PREDICTED: dof zinc finger protein DOF2.4-like [Cicer arietinum]
Glyur000189s00009602	TUB	31.4188	22.398	24.6229	9.4388	15.4998	15.3805	5.01876	4.54831	4.67936	3.38388	4.04438	4.03391	Cellular Component: cilium (GO:0005929);; Molecular Function: hydrolase activity (GO:0016787);; Molecular Function: phosphatidylinositol binding (GO:0035091);; Biological Process: protein localization to cilium (GO:0061512);;	--	tubby-F-box-like protein [Medicago truncatula]
Glyur000189s00009617	SBP	16.0072	23.1897	18.7358	6.49037	23.7758	22.5574	4.08807	4.59632	4.30275	2.90504	4.63086	4.55811	Molecular Function: DNA binding (GO:0003677);; Cellular Component: nucleus (GO:0005634);; Cellular Component: integral component of membrane (GO:0016021);;	--	hypothetical protein TSUD_381320 [Trifolium subterraneum]
Glyur000190s00015737	WRKY	103.238	96.1444	83.962	10.612	55.1891	40.4844	6.70374	6.60206	6.40875	3.53754	5.81222	5.3745	--	K13424|1.84177e-155|pvu:PHAVU_008G090300g|K13424 WRKY transcription factor 33 | (RefSeq) hypothetical protein	PREDICTED: probable WRKY transcription factor 33 isoform X2 [Vigna angularis]
Glyur000191s00015618	HB->HB-BELL	0	0.113064	0.066677	0	0	0	0	0.154537	0.0931234	0	0	0	Molecular Function: DNA binding (GO:0003677);; Cellular Component: nucleus (GO:0005634);; Biological Process: regulation of transcription, DNA-templated (GO:0006355);;	--	homeobox protein ATH1-like isoform X1 [Cajanus cajan]
Glyur000191s00015629	HSF	22.3578	23.5063	9.8323	7.93836	12.7783	12.0305	4.54583	4.61508	3.43727	3.16001	3.78433	3.70382	Biological Process: response to hypoxia (GO:0001666);; Molecular Function: transcription factor activity, sequence-specific DNA binding (GO:0003700);; Cellular Component: nucleus (GO:0005634);; Biological Process: heat acclimation (GO:0010286);; Biological Process: cellular response to unfolded protein (GO:0034620);; Molecular Function: sequence-specific DNA binding (GO:0043565);; Molecular Funct…	K09419|0|mtr:MTR_3g104550|K09419 heat shock transcription factor, other eukaryote | (RefSeq) heat shock transcription factor A3	heat shock factor protein hsf30-like [Trifolium pratense]
Glyur000192s00009341	TCP	8.12325	8.21183	8.73607	35.8941	40.6838	36.9677	3.18955	3.20349	3.28334	5.20532	5.38142	5.2467	Molecular Function: transcription regulatory region DNA binding (GO:0044212);;	--	hypothetical protein TSUD_390950 [Trifolium subterraneum]
Glyur000192s00009345	C2H2	15.5614	12.4715	12.391	5.43237	12.2223	11.7599	4.04975	3.75184	3.74319	2.68535	3.7249	3.67355	Molecular Function: sequence-specific DNA binding (GO:0043565);; Molecular Function: metal ion binding (GO:0046872);;	--	PREDICTED: uncharacterized zinc finger protein At4g06634 [Cicer arietinum]
Glyur000192s00009350	MYB->MYB	19.9702	16.6552	14.2213	3.75692	22.0923	19.7316	4.39027	4.14202	3.92802	2.25003	4.52934	4.37376	Molecular Function: DNA binding (GO:0003677);; Cellular Component: nucleus (GO:0005634);;	K09522|0|aip:107638482|K09522 DnaJ homolog subfamily C member 2 | (RefSeq) dnaJ homolog subfamily C member 2	dnaJ homolog subfamily C member 2 [Cajanus cajan]
Glyur000193s00013968	AP2/ERF->AP2/ERF-ERF	0	0.060796	0	0	0	0	0	0.0851472	0	0	0	0	Biological Process: transcription, DNA-templated (GO:0006351);;	--	dehydration-responsive element-binding protein 1B-like [Cajanus cajan]
Glyur000194s00016333	WRKY	202.965	139.655	158.461	12.9943	39.0849	32.6081	7.67218	7.13602	7.31706	3.80676	5.32499	5.07074	--	--	Putative WRKY transcription factor 46 [Glycine soja]
Glyur000195s00012839	HB->HB-KNOX	76.8213	46.5302	36.7215	6.15947	14.2601	13.539	6.28209	5.57077	5.23732	2.83985	3.9317	3.86186	Molecular Function: DNA binding (GO:0003677);; Cellular Component: nucleus (GO:0005634);; Biological Process: xylem development (GO:0010089);; Biological Process: negative regulation of transcription, DNA-templated (GO:0045892);; Biological Process: regulation of secondary cell wall biogenesis (GO:2000652);;	--	PREDICTED: homeobox protein HD1 [Glycine max]
Glyur000195s00012851	AP2/ERF->AP2/ERF-ERF	27.5696	46.7734	80.1407	529.889	504.893	501.862	4.83641	5.57814	6.34235	9.05227	8.98269	8.97402	Biological Process: transcription, DNA-templated (GO:0006351);;	--	DREB group protein [Ammopiptanthus mongolicus]
Glyur000195s00012864	HSF	4.7511	4.67463	3.58634	4.30738	5.96894	5.6807	2.52384	2.50453	2.19734	2.408	2.80094	2.74	Molecular Function: transcription factor activity, sequence-specific DNA binding (GO:0003700);; Cellular Component: nucleus (GO:0005634);; Biological Process: regulation of transcription, DNA-templated (GO:0006355);; Molecular Function: sequence-specific DNA binding (GO:0043565);;	K09419|2.39296e-137|vra:106778091|K09419 heat shock transcription factor, other eukaryote | (RefSeq) heat stress transcription factor B-2b	hypothetical protein VIGAN_10212900 [Vigna angularis var. angularis]
Glyur000195s00012865	MYB->MYB	0.32473	0.022897	0.267604	0.80283	0.392657	0.423992	0.405698	0.0326609	0.342104	0.850263	0.47784	0.509941	--	--	myb-related protein B-like isoform X2 [Cajanus cajan]
Glyur000196s00010880	GRAS	0.280871	0.443892	0.469106	0.118118	0.916723	0.354	0.357125	0.529963	0.554938	0.161072	0.938642	0.437228	Molecular Function: transcription factor activity, sequence-specific DNA binding (GO:0003700);; Cellular Component: nucleus (GO:0005634);; Biological Process: regulation of transcription, DNA-templated (GO:0006355);; Molecular Function: sequence-specific DNA binding (GO:0043565);;	--	hypothetical protein GLYMA_15G213300 [Glycine max]
Glyur000197s00010063	NAC	31.9635	36.0754	27.7261	23.9288	37.0101	35.5421	5.0428	5.21239	4.84429	4.63974	5.24831	5.19149	Molecular Function: DNA binding (GO:0003677);; Cellular Component: nucleus (GO:0005634);; Biological Process: regulation of transcription, DNA-templated (GO:0006355);; Cellular Component: integral component of membrane (GO:0016021);;	--	PREDICTED: NAC domain-containing protein 16-like [Cicer arietinum]
Glyur000198s00008741	MYB->MYB	0.251933	0.441558	0.981419	0	0	0	0.324157	0.527629	0.986534	0	0	0	--	K09422|0|gmx:100816653|K09422 myb proto-oncogene protein, plant | (RefSeq) transcription factor MYB98-like	PREDICTED: transcription factor MYB98-like [Glycine max]
Glyur000198s00008748	C2C2->C2C2-Dof	0.048113	0.119397	0.74054	0.132331	0.444699	0.385332	0.0677943	0.162722	0.799535	0.179296	0.530769	0.470232	--	--	dof zinc finger protein DOF5.6-like [Cajanus cajan]
Glyur000198s00008755	MYB->MYB	0.074555	0.225262	0.897888	0	0	0.326693	0.103739	0.29309	0.924395	0	0	0.407835	Molecular Function: DNA binding (GO:0003677);;	K09422|4.226e-63|pvu:PHAVU_003G200100g|K09422 myb proto-oncogene protein, plant | (RefSeq) hypothetical protein	PREDICTED: transcription factor WER-like [Ziziphus jujuba]
Glyur000198s00008763	bHLH	240.215	488.499	374.706	1.61899	5.65151	5.63064	7.91417	8.93516	8.55346	1.38901	2.73368	2.72915	Molecular Function: RNA polymerase II regulatory region sequence-specific DNA binding (GO:0000977);; Molecular Function: transcription factor activity, sequence-specific DNA binding (GO:0003700);; Biological Process: regulation of transcription from RNA polymerase II promoter (GO:0006357);; Molecular Function: protein dimerization activity (GO:0046983);; Cellular Component: RNA polymerase II tran…	--	PREDICTED: uncharacterized protein LOC100811485 [Glycine max]
Glyur000199s00018203	NF-Y->NF-YB	0	0	0	0	0.14511	0	0	0	0	0	0.195486	0	Cellular Component: nucleus (GO:0005634);; Molecular Function: protein heterodimerization activity (GO:0046982);;	K08065|8.92735e-43|cmo:103491142|K08065 nuclear transcription Y subunit beta | (RefSeq) nuclear transcription factor Y subunit B-9	PREDICTED: nuclear transcription factor Y subunit B-9-like [Lupinus angustifolius]
Glyur000199s00018222	GRAS	33.0007	54.023	29.3359	31.7537	56.8882	54.1272	5.08749	5.78196	4.92295	5.03358	5.8552	5.78469	Molecular Function: transcription factor activity, sequence-specific DNA binding (GO:0003700);; Cellular Component: nucleus (GO:0005634);; Biological Process: regulation of transcription, DNA-templated (GO:0006355);; Molecular Function: sequence-specific DNA binding (GO:0043565);;	--	PREDICTED: LOW QUALITY PROTEIN: scarecrow-like protein 1 [Cicer arietinum]
Glyur000199s00018224	MYB->MYB-related	0.233342	0.058403	0.056275	1.25349	0.932711	0.940306	0.302573	0.0818891	0.0789855	1.17216	0.950626	0.956284	Cellular Component: integral component of membrane (GO:0016021);;	--	transmembrane protein, putative [Medicago truncatula]
Glyur000200s00011172	NAC	126.076	193.268	372.824	40.9084	67.129	62.1348	6.98955	7.60191	8.54622	5.38917	6.0902	5.98036	--	--	PREDICTED: NAC domain-containing protein 2-like [Cicer arietinum]
Glyur000201s00012359	C2C2->C2C2-CO-like	11.5084	8.54902	12.6172	0.418775	0.7233	1.06931	3.64482	3.25535	3.76735	0.504646	0.785174	1.04915	Cellular Component: intracellular (GO:0005622);;	--	zinc finger constans-like protein [Medicago truncatula]
Glyur000201s00012373	bHLH	0.202351	0.780932	1.9278	0	0.773744	0.724575	0.265858	0.832632	1.54982	0	0.826798	0.786241	Molecular Function: transcription factor activity, sequence-specific DNA binding (GO:0003700);; Cellular Component: nucleus (GO:0005634);; Biological Process: regulation of transcription, DNA-templated (GO:0006355);; Molecular Function: protein dimerization activity (GO:0046983);;	--	putative basic helix-loop-helix protein BHLH5 [Lotus japonicus]
Glyur000201s00012376	MYB->MYB	10.6017	41.513	28.1587	2.75991	2.91322	3.71414	3.53626	5.40983	4.86585	1.9107	1.96836	2.23699	Molecular Function: DNA binding (GO:0003677);;	K09422|8.94229e-173|gmx:778042|K09422 myb proto-oncogene protein, plant | (RefSeq) MYB84; MYB transcription factor MYB84	MYB transcription factor MYB84 [Glycine max]
Glyur000201s00012377	MYB->MYB-related	0	0.273859	0.138632	0	0	0	0	0.349206	0.187302	0	0	0	Molecular Function: DNA binding (GO:0003677);; Molecular Function: catalytic activity (GO:0003824);; Biological Process: metabolic process (GO:0008152);;	K09422|9.19147e-14|vra:106769167|K09422 myb proto-oncogene protein, plant | (RefSeq) transcription factor MYB24-like	transcription factor MYB62 [Morus notabilis]
Glyur000202s00015418	AP2/ERF->AP2/ERF-ERF	4.40123	5.11277	7.9518	114.363	90.2442	94.3278	2.43329	2.61183	3.16218	6.85003	6.51166	6.57483	Biological Process: transcription, DNA-templated (GO:0006351);;	K09286|1.13428e-128|gmx:100780763|K09286 EREBP-like factor | (RefSeq) ethylene-responsive transcription factor RAP2-2-like	uncharacterized protein LOC100780763 [Glycine max]
Glyur000203s00012886	FAR1	13.2465	16.2555	9.43418	1.33741	4.9008	7.56072	3.83253	4.10898	3.38324	1.22491	2.56091	3.09773	Biological Process: regulation of transcription, DNA-templated (GO:0006355);; Molecular Function: zinc ion binding (GO:0008270);;	--	Protein FAR1-RELATED SEQUENCE 3 [Glycine soja]
Glyur000204s00012394	LOB	0.099339	0.0693	0.0318	0.020346	0.028743	0	0.136636	0.0966667	0.0451634	0.0290585	0.0408826	0	Cellular Component: nucleus (GO:0005634);; Biological Process: microsporogenesis (GO:0009556);; Biological Process: regulation of asymmetric cell division (GO:0009786);;	--	LOB domain-containing protein 27-like [Cajanus cajan]
Glyur000204s00012408	HB->HB-HD-ZIP	116.831	86.0279	77.0399	152.346	129.48	139.816	6.88058	6.44341	6.28614	7.26065	7.02768	7.13766	--	--	PREDICTED: homeobox-leucine zipper protein HAT5-like [Glycine max]
Glyur000205s00012928	bHLH	10.0537	8.23553	9.48414	0.983658	4.78443	3.70557	3.46645	3.20719	3.39014	0.988163	2.53218	2.23437	Molecular Function: protein dimerization activity (GO:0046983);;	--	transcription factor bHLH121-like protein [Trifolium pratense]
Glyur000206s00012562	C3H	18.6288	20.3345	14.8454	63.3367	60.2584	59.5272	4.2949	4.41512	3.98599	6.00757	5.93683	5.91951	Molecular Function: metal ion binding (GO:0046872);;	--	PREDICTED: zinc finger CCCH domain-containing protein 30 [Cicer arietinum]
Glyur000206s00012570	AP2/ERF->AP2/ERF-ERF	0.315045	0.483525	0.432861	0.235649	0.16096	0.161898	0.395112	0.569029	0.518899	0.305269	0.215318	0.216483	Molecular Function: transcription factor activity, sequence-specific DNA binding (GO:0003700);; Cellular Component: nucleus (GO:0005634);; Molecular Function: sequence-specific DNA binding (GO:0043565);; Molecular Function: transcription regulatory region DNA binding (GO:0044212);; Biological Process: positive regulation of transcription, DNA-templated (GO:0045893);;	--	dehydration-responsive element-binding protein 2f-like [Trifolium pratense]
Glyur000206s00012575	C2H2	0.916502	1.26146	0.495372	3.70386	4.06667	3.83582	0.938476	1.17726	0.580504	2.23385	2.34104	2.27376	Molecular Function: nucleic acid binding (GO:0003676);; Molecular Function: metal ion binding (GO:0046872);;	--	PREDICTED: zinc finger protein WIP2-like [Lupinus angustifolius]
Glyur000206s00012593	bHLH	12.9806	23.8258	21.9335	0.365145	0.799119	0.878864	3.80535	4.63377	4.51938	0.449054	0.847291	0.909861	Molecular Function: protein dimerization activity (GO:0046983);;	--	hypothetical protein PHAVU_001G138200g [Phaseolus vulgaris]
Glyur000206s00012596	bHLH	4.88389	8.70284	5.87096	1.51263	5.74053	4.81402	2.55677	3.27841	2.78051	1.3292	2.75286	2.53954	Molecular Function: binding (GO:0005488);; Biological Process: transcription from RNA polymerase II promoter (GO:0006366);;	--	PREDICTED: transcription factor bHLH130-like [Vigna angularis]
Glyur000207s00015892	NAC	0	0	0.143045	0	0.626184	0.232993	0	0	0.192882	0	0.701491	0.302165	Biological Process: primary metabolic process (GO:0044238);; Biological Process: cellular macromolecule metabolic process (GO:0044260);; Biological Process: regulation of cellular process (GO:0050794);;	--	hypothetical protein TanjilG_17497 [Lupinus angustifolius]
Glyur000208s00014261	TCP	35.4181	25.056	28.7165	1.61139	2.84787	2.6453	5.18658	4.70354	4.89319	1.38482	1.94406	1.86604	--	--	hypothetical protein TSUD_52940 [Trifolium subterraneum]
Glyur000208s00014271	bZIP	0.300037	1.93266	7.68526	0.217631	0.453573	0.233358	0.378553	1.55221	3.11857	0.284077	0.539604	0.302592	Molecular Function: transcription factor activity, sequence-specific DNA binding (GO:0003700);; Biological Process: regulation of transcription, DNA-templated (GO:0006355);; Molecular Function: sequence-specific DNA binding (GO:0043565);;	--	basic leucine zipper 34-like [Cajanus cajan]
Glyur000209s00013475	MYB->MYB	0	0	0	0	0.054211	0	0	0	0	0	0.0761637	0	--	K09422|6.72599e-94|gmx:100780809|K09422 myb proto-oncogene protein, plant | (RefSeq) transcription factor WER-like	PREDICTED: transcription factor WER-like [Glycine max]
Glyur000209s00013476	C2H2	15.6638	12.3344	13.8173	0	0.439822	0.222821	4.05865	3.73708	3.88921	0	0.52589	0.290213	--	--	PREDICTED: protein indeterminate-domain 5, chloroplastic-like [Vigna angularis]
Glyur000210s00014438	WRKY	3.80369	2.47719	2.07699	3.47755	6.85679	5.58566	2.26414	1.79792	1.62152	2.16271	2.97394	2.71933	Molecular Function: transcription factor activity, sequence-specific DNA binding (GO:0003700);; Biological Process: regulation of transcription, DNA-templated (GO:0006355);; Cellular Component: integral component of membrane (GO:0016021);; Molecular Function: sequence-specific DNA binding (GO:0043565);;	--	transcription factor [Glycine max]
Glyur000210s00014458	LOB	0	0	0	0.356587	0.08851	0.194766	0	0	0	0.439982	0.122355	0.256728	--	K13944|6.93676e-84|pvu:PHAVU_001G159300g|K13944 LOB domain-containing protein 16 | (RefSeq) hypothetical protein	LOB domain-containing protein 16-like [Cajanus cajan]
Glyur000210s00014461	LOB	0.479565	0.068624	0	0	0.300024	0.586746	0.565173	0.0957543	0	0	0.378538	0.666071	--	K13945|8.59905e-95|gmx:100527324|K13945 LOB domain-containing protein 29 | (RefSeq) uncharacterized LOC100527324	LOB domain-containing protein 29-like [Cajanus cajan]
Glyur000211s00017644	C2C2->C2C2-Dof	11.6282	18.7096	10.583	2.5696	15.7824	10.7903	3.65858	4.30082	3.53393	1.83576	4.06888	3.55953	--	--	dof zinc finger protein [Trifolium pratense]
Glyur000211s00017646	MYB->MYB	0.194787	4.43561	2.16632	1.85698	4.57782	3.54155	0.256753	2.44244	1.66281	1.51449	2.4797	2.18318	--	K09422|7.32765e-101|gmx:100803345|K09422 myb proto-oncogene protein, plant | (RefSeq) myb-related protein Myb4-like	PREDICTED: myb-related protein Myb4-like [Glycine max]
Glyur000211s00017659	AP2/ERF->AP2/ERF-ERF	57.6909	15.416	45.3017	15.0644	9.78084	9.94388	5.87507	4.03703	5.53299	4.00579	3.4304	3.45205	Molecular Function: DNA binding (GO:0003677);; Molecular Function: transcription factor activity, sequence-specific DNA binding (GO:0003700);; Cellular Component: nucleus (GO:0005634);; Biological Process: regulation of transcription, DNA-templated (GO:0006355);;	K09286|6.77469e-67|cam:101493048|K09286 EREBP-like factor | (RefSeq) ethylene-responsive transcription factor ERF023-like	PREDICTED: ethylene-responsive transcription factor ERF023-like [Cicer arietinum]
Glyur000211s00017661	bHLH	77.6801	0.815554	0.334057	52.9959	86.6297	84.554	6.29793	0.86041	0.41582	5.75478	6.45335	6.41876	Molecular Function: protein dimerization activity (GO:0046983);;	--	transcription factor bHLH13-like protein [Trifolium pratense]
Glyur000212s00017507	bHLH	15.1731	5.08618	9.72493	24.0072	28.0315	28.5271	4.01552	2.60554	3.4229	4.64427	4.85955	4.88397	Molecular Function: binding (GO:0005488);;	--	putative basic helix-loop-helix protein BHLH17 [Lotus japonicus]
Glyur000212s00017527	HB->HB-HD-ZIP	28.0588	18.304	19.1793	5.85859	9.91529	9.21169	4.8609	4.27083	4.33481	2.77791	3.44828	3.35215	Molecular Function: transcription factor activity, sequence-specific DNA binding (GO:0003700);; Cellular Component: nucleus (GO:0005634);; Biological Process: regulation of transcription, DNA-templated (GO:0006355);; Molecular Function: sequence-specific DNA binding (GO:0043565);;	K09338|2.22714e-92|gmx:100795135|K09338 homeobox-leucine zipper protein | (RefSeq) homeobox-leucine zipper protein HAT22-like	Homeobox-leucine zipper protein HAT22 [Glycine soja]
Glyur000212s00017533	MYB->MYB	0.10661	0.071023	0.025228	12.1278	5.39674	7.17075	0.146147	0.0989895	0.0359448	3.71455	2.67734	3.03047	--	K09422|2.91667e-117|gmx:106795158|K09422 myb proto-oncogene protein, plant | (RefSeq) transcription factor RAX3-like	transcription factor RAX3-like protein [Trifolium pratense]
Glyur000213s00016083	BES1	29.5162	34.9491	31.4391	26.7247	24.8985	23.5799	4.93151	5.16788	5.01966	4.7931	4.6948	4.61941	Biological Process: transcription, DNA-templated (GO:0006351);; Biological Process: regulation of cellular process (GO:0050794);;	K14503|2.09088e-85|aip:107605734|K14503 brassinosteroid resistant 1/2 | (RefSeq) protein BRASSINAZOLE-RESISTANT 1	protein BRASSINAZOLE-RESISTANT 2 [Cajanus cajan]
Glyur000214s00016008	bHLH	0	0.385734	1.63159	0	0	0	0	0.47065	1.39594	0	0	0	Molecular Function: DNA binding (GO:0003677);; Cellular Component: nucleus (GO:0005634);; Biological Process: stomatal complex development (GO:0010374);; Molecular Function: protein dimerization activity (GO:0046983);;	--	basic helix loop helix (BHLH) DNA-binding family protein [Medicago truncatula]
Glyur000214s00016026	NF-Y->NF-YC	9.29129	11.0666	8.00579	5.85691	6.92197	6.83742	3.36335	3.59295	3.17085	2.77756	2.98586	2.97038	Cellular Component: membrane (GO:0016020);; Molecular Function: hydro-lyase activity (GO:0016836);; Molecular Function: racemase and epimerase activity (GO:0016854);; Cellular Component: intracellular membrane-bounded organelle (GO:0043231);; Cellular Component: cytoplasmic part (GO:0044444);; Biological Process: nicotinamide nucleotide metabolic process (GO:0046496);;	K17757|2.03634e-154|cam:101494709|K17757 ATP-dependent NAD(P)H-hydrate dehydratase [EC:4.2.1.93] | (RefSeq) ATP-dependent (S)-NAD(P)H-hydrate dehydratase	ATP-dependent (S)-NAD(P)H-hydrate dehydratase isoform X3 [Arachis duranensis]
Glyur000215s00017003	FAR1	2.20829	2.6941	2.20354	0.338904	1.89658	2.35789	1.6818	1.88522	1.67967	0.421053	1.53435	1.74756	--	--	protein FAR1-related sequence 5-like, partial [Trifolium pratense]
Glyur000215s00017007	MYB->MYB-related	6.50976	6.46627	5.46805	5.71362	8.20593	7.62033	2.90877	2.90039	2.69333	2.74709	3.20256	3.10774	--	--	PREDICTED: uncharacterized protein LOC101504548 [Cicer arietinum]
Glyur000215s00017035	SBP	2.11779	0.848631	1.27778	0.832197	1.55407	1.45959	1.64052	0.886457	1.18763	0.873575	1.3528	1.29842	Molecular Function: DNA binding (GO:0003677);; Cellular Component: nucleus (GO:0005634);;	--	PREDICTED: squamosa promoter-binding-like protein 16 [Glycine max]
Glyur000216s00014128	GRAS	10.648	10.5821	4.95582	36.2331	26.9223	29.371	3.54201	3.53382	2.5743	5.21851	4.80334	4.92462	Molecular Function: transcription factor activity, sequence-specific DNA binding (GO:0003700);; Cellular Component: nucleus (GO:0005634);; Biological Process: regulation of transcription, DNA-templated (GO:0006355);; Molecular Function: sequence-specific DNA binding (GO:0043565);;	--	PREDICTED: scarecrow-like protein 4 [Cicer arietinum]
Glyur000217s00014842	NAC	0.396787	1.34405	0.566191	0.078815	0.245991	0.411281	0.482112	1.22901	0.64726	0.109447	0.317294	0.497005	Molecular Function: DNA binding (GO:0003677);; Biological Process: regulation of transcription, DNA-templated (GO:0006355);; Biological Process: xylem development (GO:0010089);; Biological Process: positive regulation of gene expression (GO:0010628);; Molecular Function: protein dimerization activity (GO:0046983);;	--	hypothetical protein TanjilG_04759 [Lupinus angustifolius]
Glyur000217s00014853	C2H2	233.554	261.856	179.285	62.5421	158.166	139.053	7.87377	8.03813	7.49413	5.98964	7.31439	7.12983	Molecular Function: nucleic acid binding (GO:0003676);; Molecular Function: metal ion binding (GO:0046872);;	--	PREDICTED: protein SENSITIVE TO PROTON RHIZOTOXICITY 1 [Cicer arietinum]
Glyur000217s00014856	GRAS	0.031071	0.031791	0.10124	0.080965	0.289165	0.283276	0.0441437	0.0451508	0.139129	0.11232	0.366437	0.359831	Molecular Function: transcription factor activity, sequence-specific DNA binding (GO:0003700);; Cellular Component: nucleus (GO:0005634);; Biological Process: regulation of transcription, DNA-templated (GO:0006355);; Molecular Function: sequence-specific DNA binding (GO:0043565);;	--	protein SCARECROW-like [Vigna radiata var. radiata]
Glyur000217s00014869	LOB	0.820569	0.650134	0.504443	0.787895	0.777928	0.167546	0.864389	0.722583	0.589229	0.838262	0.830197	0.223479	--	--	LOB domain-containing protein 1-like [Cajanus cajan]
Glyur000218s00011610	GRAS	3.94716	4.2738	6.69728	21.2448	25.7545	26.4449	2.3066	2.39884	2.94435	4.4754	4.74171	4.77847	Molecular Function: transcription factor activity, sequence-specific DNA binding (GO:0003700);; Molecular Function: signal transducer activity (GO:0004871);; Cellular Component: nucleus (GO:0005634);; Cellular Component: cytoplasm (GO:0005737);; Biological Process: regulation of transcription, DNA-templated (GO:0006355);; Biological Process: signal transduction (GO:0007165);; Biological Process: …	--	GRAS family transcription factor [Medicago truncatula]
Glyur000218s00011611	WRKY	15.8323	14.8249	13.1268	1.29049	4.76333	4.93348	4.07316	3.98412	3.82037	1.19566	2.5269	2.56888	--	K18834|0|gmx:100782726|K18834 WRKY transcription factor 1 | (RefSeq) WRKY transcription factor 1-like	WRKY transcription factor 1-like [Cajanus cajan]
Glyur000219s00011566	C2C2->C2C2-Dof	22.9648	24.301	25.7176	47.9712	96.8237	87.1289	4.58284	4.66112	4.73972	5.61386	6.61211	6.46154	Molecular Function: DNA binding (GO:0003677);;	--	PREDICTED: dof zinc finger protein DOF3.1-like [Glycine max]
Glyur000219s00011573	bHLH	0.109211	0.446651	0.434394	0	0.064703	0	0.149534	0.532717	0.520441	0	0.090451	0	--	--	PREDICTED: transcription factor bHLH87-like [Glycine max]
Glyur000219s00011597	MYB->MYB-related	59.9445	69.6372	55.5142	33.3099	49.2194	45.6139	5.92942	6.14236	5.82054	5.10055	5.65017	5.54269	Molecular Function: DNA binding (GO:0003677);; Cellular Component: nucleus (GO:0005634);; Biological Process: regulation of transcription, DNA-templated (GO:0006355);; Molecular Function: zinc ion binding (GO:0008270);; Biological Process: response to ethylene (GO:0009723);;	--	MYB-like transcription factor family protein [Medicago truncatula]
Glyur000220s00014779	CPP	0.080916	0.1507	0.675299	0.365018	0.542053	0.466652	0.112254	0.202512	0.744419	0.44892	0.624852	0.552527	--	--	Protein lin-54 like [Glycine soja]
Glyur000220s00014792	AP2/ERF->AP2/ERF-ERF	5.59044	7.55992	4.29335	0	0.057433	0	2.72038	3.0976	2.40418	0	0.0805663	0	Molecular Function: DNA binding (GO:0003677);; Molecular Function: transcription factor activity, sequence-specific DNA binding (GO:0003700);; Cellular Component: nucleus (GO:0005634);; Biological Process: regulation of transcription, DNA-templated (GO:0006355);;	--	ethylene-responsive transcription factor SHINE 2-like [Cajanus cajan]
Glyur000225s00014726	NAC	43.1863	44.0018	40.139	28.6774	58.7674	53.6848	5.46553	5.49191	5.36244	4.89129	5.90129	5.77307	--	--	hypothetical protein GLYMA_14G189300 [Glycine max]
Glyur000225s00014731	LOB	1.0755	0.724695	0.325076	7.07221	3.69762	3.58482	1.05346	0.786341	0.406075	3.01296	2.23193	2.19687	Molecular Function: carbamoyl-phosphate synthase (glutamine-hydrolyzing) activity (GO:0004088);; Cellular Component: integral component of membrane (GO:0016021);;	--	PREDICTED: LOB domain-containing protein 15-like [Cicer arietinum]
Glyur000226s00010834	C3H	30.7526	27.7842	29.6472	10.7194	8.1629	8.14792	4.9888	4.8472	4.93768	3.55083	3.1958	3.19344	Molecular Function: metal ion binding (GO:0046872);;	--	PREDICTED: zinc finger CCCH domain-containing protein ZFN-like isoform X1 [Glycine max]
Glyur000229s00018878	C2H2	858.256	920.515	961.012	1678.08	1313.36	1282.16	9.74694	9.84786	9.90991	10.7135	10.3601	10.3255	Molecular Function: transcription factor activity, sequence-specific DNA binding (GO:0003700);; Cellular Component: nucleus (GO:0005634);; Biological Process: response to chitin (GO:0010200);; Molecular Function: sequence-specific DNA binding (GO:0043565);; Molecular Function: transcription regulatory region DNA binding (GO:0044212);; Molecular Function: metal ion binding (GO:0046872);;	--	C2H2-type zinc finger protein [Medicago truncatula]
Glyur000230s00016876	AP2/ERF->AP2/ERF-ERF	0	0.110554	0.060803	0	0	0	0	0.15128	0.0851568	0	0	0	Molecular Function: DNA binding (GO:0003677);; Molecular Function: transcription factor activity, sequence-specific DNA binding (GO:0003700);; Cellular Component: nucleus (GO:0005634);; Biological Process: regulation of transcription, DNA-templated (GO:0006355);;	K09286|1.56502e-63|adu:107494435|K09286 EREBP-like factor | (RefSeq) ethylene-responsive transcription factor RAP2-11-like	ethylene-responsive transcription factor RAP2-11 isoform X1 [Arachis duranensis]
Glyur000231s00022063	C2C2->C2C2-CO-like	170.903	160.192	172.756	162.764	139.393	142.234	7.42545	7.33263	7.44092	7.35548	7.13333	7.16223	Cellular Component: nucleus (GO:0005634);; Molecular Function: zinc ion binding (GO:0008270);; Biological Process: response to light stimulus (GO:0009416);; Biological Process: regulation of flower development (GO:0009909);;	--	PREDICTED: zinc finger protein CONSTANS-LIKE 5 [Vigna angularis]
Glyur000234s00015082	C3H	23.8871	26.1908	19.9337	11.0158	22.3811	22.5423	4.63732	4.76505	4.38776	3.58686	4.54727	4.55718	--	--	hypothetical protein TSUD_82790 [Trifolium subterraneum]
Glyur000236s00014222	zf-HD	28.4399	29.206	34.2835	1.38104	2.7373	1.66644	4.8797	4.91676	5.14092	1.25159	1.902	1.41491	Molecular Function: DNA binding (GO:0003677);;	--	PREDICTED: zinc-finger homeodomain protein 2-like isoform X2 [Glycine max]
Glyur000236s00014229	GARP->GARP-G2-like	0	0	0.174689	0	0	0	0	0	0.232279	0	0	0	Cellular Component: nucleus (GO:0005634);; Biological Process: regulation of transcription, DNA-templated (GO:0006355);; Molecular Function: transcription regulatory region DNA binding (GO:0044212);;	--	PREDICTED: probable transcription factor KAN4 [Glycine max]
Glyur000236s00014246	MYB->MYB	123.188	132.578	193.017	636.786	446.518	461.268	6.95639	7.06154	7.60004	9.31693	8.8058	8.85259	--	--	PREDICTED: transcriptional activator Myb-like [Cicer arietinum]
Glyur000237s00014382	MYB->MYB	1.35361	0.365159	1.81804	1.03883	5.72602	4.80021	1.23487	0.449069	1.49469	1.02774	2.74975	2.5361	--	K09422|3.67386e-130|cam:101496845|K09422 myb proto-oncogene protein, plant | (RefSeq) transcription factor MYB12-like	PREDICTED: transcription factor MYB12-like [Cicer arietinum]
Glyur000237s00014413	AP2/ERF->AP2/ERF-ERF	0.118736	0.245305	1.13769	29.7962	18.2566	19.627	0.16187	0.316499	1.09605	4.94468	4.26728	4.36646	--	K09286|6.49483e-74|gmx:100780763|K09286 EREBP-like factor | (RefSeq) ethylene-responsive transcription factor RAP2-2-like	uncharacterized protein LOC100780763 [Glycine max]
Glyur000239s00017888	bZIP	0	0	0.021544	0.109184	1.62968	1.35429	0	0	0.0307513	0.149499	1.39489	1.23529	--	--	PREDICTED: basic leucine zipper 43-like [Gossypium arboreum]
Glyur000239s00017901	HB->HB-other	0	0.042984	0	0	1.20797	1.19114	0	0.060717	0	0	1.14272	1.13168	Cellular Component: nucleus (GO:0005634);; Biological Process: regulation of transcription, DNA-templated (GO:0006355);; Molecular Function: sequence-specific DNA binding (GO:0043565);;	--	hypothetical protein GLYMA_18G1412001, partial [Glycine max]
Glyur000243s00013147	WRKY	0	0.047224	0	8.59736	1.87138	3.36114	0	0.0665701	0	3.26264	1.52174	2.12471	Molecular Function: transcription factor activity, sequence-specific DNA binding (GO:0003700);; Biological Process: regulation of transcription, DNA-templated (GO:0006355);; Molecular Function: sequence-specific DNA binding (GO:0043565);;	--	WRKY transcription factor, partial [Trifolium pratense]
Glyur000243s00013151	WRKY	10.617	32.3728	33.0992	12.7294	33.3265	30.3584	3.53816	5.0606	5.09167	3.7792	5.10125	4.97078	--	K13425|5.53334e-110|pvu:PHAVU_008G058300g|K13425 WRKY transcription factor 22 | (RefSeq) hypothetical protein	unknown [Glycine max]
Glyur000244s00014816	GARP->GARP-G2-like	0.753935	0.647134	0.457957	0	1.68498	0.97985	0.810595	0.719958	0.543948	0	1.42491	0.985391	Molecular Function: DNA binding (GO:0003677);; Cellular Component: nucleus (GO:0005634);; Biological Process: regulation of transcription, DNA-templated (GO:0006355);;	--	myb family transcription factor PHL5-like isoform X2 [Cajanus cajan]
Glyur000244s00014821	SBP	2.29845	2.77046	1.93272	0.459216	2.92866	2.95269	1.72179	1.91474	1.55224	0.545193	1.97404	1.98283	Molecular Function: DNA binding (GO:0003677);; Cellular Component: nucleus (GO:0005634);;	--	PREDICTED: squamosa promoter-binding-like protein 9 [Vigna angularis]
Glyur000244s00014830	bZIP	0.141695	0.131999	0.366596	3.06319	2.232	2.16555	0.191177	0.178873	0.450587	2.02261	1.69243	1.66246	Molecular Function: transcription factor activity, sequence-specific DNA binding (GO:0003700);; Biological Process: regulation of transcription, DNA-templated (GO:0006355);; Molecular Function: sequence-specific DNA binding (GO:0043565);;	K14431|0|vra:106757344|K14431 transcription factor TGA | (RefSeq) transcription factor HBP-1b(c38)-like	bZIP transcription factor TGA10-like isoform X2 [Cajanus cajan]
Glyur000247s00015496	E2F-DP	0	0.347305	0.836591	0.073485	0.758753	0.462306	0	0.430076	0.87703	0.102302	0.814553	0.548245	Molecular Function: DNA binding (GO:0003677);; Molecular Function: transcription factor activity, sequence-specific DNA binding (GO:0003700);; Cellular Component: nucleus (GO:0005634);; Cellular Component: transcription factor complex (GO:0005667);; Biological Process: regulation of transcription, DNA-templated (GO:0006355);;	K09391|3.00687e-135|cam:101505596|K09391 transcription factor E2F7/8 | (RefSeq) E2F transcription factor-like E2FE	PREDICTED: E2F transcription factor-like E2FE isoform X1 [Cicer arietinum]
Glyur000247s00015507	MYB->MYB-related	320.208	258.244	227.668	166.769	155.109	159.866	8.32736	8.01816	7.83711	7.39034	7.28641	7.32972	Molecular Function: DNA binding (GO:0003677);; Molecular Function: chromatin binding (GO:0003682);; Molecular Function: transcription factor activity, sequence-specific DNA binding (GO:0003700);; Molecular Function: transcription coactivator activity (GO:0003713);; Molecular Function: histone acetyltransferase activity (GO:0004402);; Cellular Component: nucleus (GO:0005634);; Biological Process: …	--	transcription factor MYB 1R1-like protein [Trifolium pratense]
Glyur000247s00015512	bHLH	12.1227	13.0368	10.6012	7.28871	10.1324	9.94395	3.714	3.81114	3.53621	3.05115	3.47669	3.45206	Molecular Function: binding (GO:0005488);;	--	PREDICTED: transcription factor bHLH79-like [Glycine max]
Glyur000248s00011304	GRAS	3.032	4.79617	3.04326	7.02728	3.93015	4.21417	2.01149	2.5351	2.01552	3.00491	2.30163	2.38244	Molecular Function: transcription factor activity, sequence-specific DNA binding (GO:0003700);; Cellular Component: nucleus (GO:0005634);; Biological Process: regulation of transcription, DNA-templated (GO:0006355);; Molecular Function: sequence-specific DNA binding (GO:0043565);;	--	Protein SCARECROW [Glycine soja]
Glyur000248s00011316	NAC	0.427017	1.01646	0.832665	5.46529	11.4075	10.6183	0.513003	1.01182	0.873943	2.69272	3.63314	3.53833	Molecular Function: DNA binding (GO:0003677);; Cellular Component: nucleus (GO:0005634);; Biological Process: regulation of transcription, DNA-templated (GO:0006355);;	--	hypothetical protein TSUD_135780 [Trifolium subterraneum]
Glyur000248s00011325	MYB->MYB	0.043441	0.11043	0	2.3326	6.06677	5.65771	0.061349	0.151118	0	1.73665	2.82105	2.73503	--	K09422|1.50536e-90|pvu:PHAVU_001G161000g|K09422 myb proto-oncogene protein, plant | (RefSeq) hypothetical protein	MYB [Ammopiptanthus nanus]
Glyur000249s00015873	AP2/ERF->AP2/ERF-ERF	11.6458	36.89	12.9425	20.0194	11.0004	14.3992	3.66058	5.24375	3.80142	4.39365	3.58501	3.94479	Biological Process: transcription, DNA-templated (GO:0006351);;	K09286|5.65613e-44|cam:101510116|K09286 EREBP-like factor | (RefSeq) ethylene-responsive transcription factor 3-like	PREDICTED: ethylene-responsive transcription factor 3-like [Cicer arietinum]
Glyur000249s00015874	C3H	7.0962	7.09611	6.61495	9.74447	13.404	16.4779	3.01725	3.01723	2.92883	3.42552	3.8484	4.12746	Molecular Function: transferase activity (GO:0016740);; Molecular Function: metal ion binding (GO:0046872);;	--	PREDICTED: zinc finger CCCH domain-containing protein 3 [Cicer arietinum]
Glyur000250s00014098	FAR1	5.49071	4.68859	4.95202	2.43809	4.15259	3.94162	2.69838	2.50807	2.57338	1.78161	2.3653	2.30498	Biological Process: regulation of transcription, DNA-templated (GO:0006355);; Molecular Function: zinc ion binding (GO:0008270);;	--	protein FAR1-RELATED SEQUENCE 11 [Cajanus cajan]
Glyur000250s00014113	C3H	4.80229	8.33696	6.09875	0.769054	4.2018	3.84138	2.53662	3.22295	2.82756	0.822978	2.37901	2.27542	Molecular Function: nucleotide binding (GO:0000166);; Biological Process: mRNA splicing, via spliceosome (GO:0000398);; Molecular Function: RNA binding (GO:0003723);; Molecular Function: metal ion binding (GO:0046872);; Cellular Component: U2AF (GO:0089701);;	--	hypothetical protein POPTR_0004s23730g [Populus trichocarpa]
Glyur000250s00014115	B3->B3-ARF	14.6693	21.1517	18.4466	28.3683	37.459	35.5776	3.96987	4.46935	4.28144	4.87619	5.26525	5.19289	Molecular Function: DNA binding (GO:0003677);; Cellular Component: nucleus (GO:0005634);; Biological Process: regulation of transcription, DNA-templated (GO:0006355);; Biological Process: auxin-activated signaling pathway (GO:0009734);;	K14486|0|mtr:MTR_2g005240|K14486 auxin response factor | (RefSeq) auxin response factor 2	auxin response factor 1 [Trifolium pratense]
Glyur000252s00012653	DDT	9.96027	9.35975	11.6415	1.15702	3.02739	2.7096	3.45421	3.37292	3.66009	1.10904	2.00985	1.89126	--	--	PREDICTED: DDT domain-containing protein DDB_G0282237 [Cicer arietinum]
Glyur000252s00012663	MYB->MYB	6.57685	4.21438	4.09402	12.5045	7.95859	7.97897	2.9216	2.38249	2.3488	3.75537	3.16327	3.16655	Molecular Function: DNA binding (GO:0003677);;	K09422|7.04463e-97|pvu:PHAVU_009G158200g|K09422 myb proto-oncogene protein, plant | (RefSeq) hypothetical protein	PREDICTED: transcription repressor MYB6-like [Lupinus angustifolius]
Glyur000253s00020234	NF-X1	2.07862	4.70322	4.06254	1.25339	4.35009	4.48805	1.62228	2.51178	2.33986	1.1721	2.41956	2.45629	Biological Process: negative regulation of transcription from RNA polymerase II promoter (GO:0000122);; Molecular Function: RNA polymerase II regulatory region sequence-specific DNA binding (GO:0000977);; Molecular Function: transcriptional repressor activity, RNA polymerase II core promoter proximal region sequence-specific binding (GO:0001078);; Cellular Component: nucleus (GO:0005634);; Molecu…	K15683|0|cam:101499896|K15683 NF-X1-type zinc finger protein NFXL1 | (RefSeq) NF-X1-type zinc finger protein NFXL2	PREDICTED: NF-X1-type zinc finger protein NFXL2 [Cicer arietinum]
Glyur000254s00017593	SRS	11.4848	5.89274	8.54145	10.2163	16.1395	12.3963	3.6421	2.78508	3.25421	3.48752	4.09925	3.74376	--	--	PREDICTED: protein LATERAL ROOT PRIMORDIUM 1-like [Glycine max]
Glyur000254s00017619	HSF	0	0	0	0	0.279544	0.5093	0	0	0	0	0.35563	0.59388	Molecular Function: transcription factor activity, sequence-specific DNA binding (GO:0003700);; Cellular Component: nucleus (GO:0005634);; Biological Process: regulation of transcription, DNA-templated (GO:0006355);; Molecular Function: sequence-specific DNA binding (GO:0043565);;	K09419|9.30239e-50|cam:101499841|K09419 heat shock transcription factor, other eukaryote | (RefSeq) heat stress transcription factor B-4b-like	PREDICTED: heat stress transcription factor B-4b-like [Cicer arietinum]
Glyur000257s00022014	MYB->MYB	0.079041	0.085041	0.069777	0.145738	0.51028	0.519691	0.10975	0.11775	0.0973101	0.196277	0.594816	0.603778	--	K09422|9.95575e-95|pvu:PHAVU_004G053500g|K09422 myb proto-oncogene protein, plant | (RefSeq) hypothetical protein	transcription factor MYB80-like [Cajanus cajan]
Glyur000257s00022016	HB->HB-WOX	0	0	0	0.15184	0	0	0	0	0	0.20394	0	0	Molecular Function: DNA binding (GO:0003677);; Cellular Component: nucleus (GO:0005634);;	--	wuschel-related homeobox protein [Medicago truncatula]
Glyur000257s00022019	C2C2->C2C2-Dof	0.724254	1.09911	0.722575	0.045188	0.587726	0.77736	0.785972	1.06978	0.784567	0.0637625	0.666962	0.829736	--	--	cyclic dof factor 1-like isoform X1 [Cajanus cajan]
Glyur000258s00015272	AP2/ERF->AP2/ERF-ERF	0.079036	0.064422	0	0	0	0	0.109743	0.0900702	0	0	0	0	Molecular Function: DNA binding (GO:0003677);; Molecular Function: transcription factor activity, sequence-specific DNA binding (GO:0003700);; Cellular Component: nucleus (GO:0005634);; Biological Process: regulation of transcription, DNA-templated (GO:0006355);;	K09286|1.13044e-162|gmx:100786711|K09286 EREBP-like factor | (RefSeq) uncharacterized LOC100786711	PREDICTED: uncharacterized protein LOC100786711 [Glycine max]
Glyur000259s00016757	HB->HB-KNOX	0	0	0	0	3.25185	2.51679	0	0	0	0	2.08809	1.81426	Cellular Component: nucleus (GO:0005634);; Biological Process: regulation of transcription, DNA-templated (GO:0006355);; Molecular Function: sequence-specific DNA binding (GO:0043565);;	--	homeobox protein SBH1 isoform X1 [Vigna radiata var. radiata]
Glyur000260s00013529	bHLH	0.544563	1.35325	1.48528	0	0	0.019939	0.627199	1.23465	1.31341	0	0	0.0284829	--	--	ICE-like protein [Corylus heterophylla]
Glyur000260s00013538	bHLH	1.07937	0.690349	0.39621	0.154188	1.74925	0.870912	1.05614	0.757321	0.481516	0.206878	1.45904	0.903742	--	--	transcription factor bHLH137-like [Cajanus cajan]
Glyur000260s00013541	BBR-BPC	6.13483	5.08041	6.01302	10.5899	7.65493	7.03361	2.83488	2.60417	2.81004	3.53479	3.11352	3.00605	--	--	PREDICTED: protein BASIC PENTACYSTEINE4-like [Glycine max]
Glyur000261s00014342	PLATZ	0	0	0	0	0.046651	0	0	0	0	0	0.0657805	0	--	--	uncharacterized protein LOC107637675 isoform X3 [Arachis ipaensis]
Glyur000261s00014377	MADS->MADS-M-type	0	0	0	0	0.037377	0.091833	0	0	0	0	0.0529403	0.126752	--	--	agamous-like MADS-box protein AGL23 [Cajanus cajan]
Glyur000261s00014378	MADS->MADS-M-type	0.122299	0	0.09156	0	0	0	0.166457	0	0.126391	0	0	0	Molecular Function: DNA binding (GO:0003677);; Cellular Component: nucleus (GO:0005634);; Biological Process: regulation of transcription, DNA-templated (GO:0006355);; Molecular Function: protein dimerization activity (GO:0046983);;	--	agamous-like MADS-box protein AGL29 [Quercus suber]
Glyur000262s00020203	MYB->MYB	5.73831	2.26911	4.13977	7.97972	2.48346	3.16381	2.75239	1.7089	2.3617	3.16667	1.80052	2.05791	Molecular Function: DNA binding (GO:0003677);;	K09422|0|mtr:MTR_3g011610|K09422 myb proto-oncogene protein, plant | (RefSeq) myb transcription factor	transcription factor GAMYB-like protein [Trifolium pratense]
Glyur000262s00020220	E2F-DP	1.25865	1.30875	2.43454	0.570893	0.558844	0.729905	1.17546	1.20711	1.78012	0.651585	0.640477	0.790693	Molecular Function: DNA binding (GO:0003677);; Molecular Function: transcription factor activity, sequence-specific DNA binding (GO:0003700);; Cellular Component: nucleus (GO:0005634);; Cellular Component: transcription factor complex (GO:0005667);; Biological Process: regulation of transcription, DNA-templated (GO:0006355);;	K06620|0|cam:101510592|K06620 transcription factor E2F3 | (RefSeq) transcription factor E2FA	PREDICTED: transcription factor E2FA [Cicer arietinum]
Glyur000262s00020224	OFP	0	0	0.411935	0	0	0.120867	0	0	0.497674	0	0	0.164615	--	--	PREDICTED: transcription repressor OFP6-like [Lupinus angustifolius]
Glyur000266s00012631	MYB->MYB	0	0	0	0.310123	0.461781	1.23452	0	0	0	0.389702	0.547727	1.15997	Molecular Function: DNA binding (GO:0003677);; Cellular Component: integral component of membrane (GO:0016021);;	K09422|3.55796e-124|pvu:PHAVU_007G132300g|K09422 myb proto-oncogene protein, plant | (RefSeq) hypothetical protein	R2R3-MYB factor [Lablab purpureus]
Glyur000266s00012646	NF-Y->NF-YB	3.03621	2.22589	3.04314	2.5533	1.4829	1.93873	2.013	1.6897	2.01548	1.82916	1.31202	1.55519	Cellular Component: nucleus (GO:0005634);; Biological Process: regulation of transcription, DNA-templated (GO:0006355);; Molecular Function: sequence-specific DNA binding (GO:0043565);; Molecular Function: protein heterodimerization activity (GO:0046982);;	K08065|5.76004e-96|gmx:100779577|K08065 nuclear transcription Y subunit beta | (RefSeq) nuclear transcription factor Y subunit B-1	Nuclear transcription factor Y subunit B-8 [Glycine soja]
Glyur000267s00016666	GARP->GARP-G2-like	4.09334	3.59683	4.47375	0.701127	4.97134	4.78232	2.34861	2.20064	2.45253	0.766491	2.57805	2.53165	Molecular Function: DNA binding (GO:0003677);; Cellular Component: nucleus (GO:0005634);; Biological Process: regulation of transcription, DNA-templated (GO:0006355);;	--	PREDICTED: myb family transcription factor EFM [Vigna angularis]
Glyur000269s00013898	GRAS	0.284423	6.72437	4.26362	8.09713	0.173147	0.203942	0.36112	2.94942	2.39606	3.18541	0.230384	0.267766	Molecular Function: transcription factor activity, transcription factor binding (GO:0000989);; Cellular Component: nucleus (GO:0005634);; Biological Process: regulation of transcription, DNA-templated (GO:0006355);;	--	scarecrow-like protein 3 [Cajanus cajan]
Glyur000270s00013267	MADS->MADS-M-type	0.010659	0	0	0	0.142639	0.238501	0.0152963	0	0	0	0.19237	0.308595	Molecular Function: DNA binding (GO:0003677);; Molecular Function: transcription factor activity, sequence-specific DNA binding (GO:0003700);; Cellular Component: nucleus (GO:0005634);; Biological Process: regulation of transcription, DNA-templated (GO:0006355);; Molecular Function: protein dimerization activity (GO:0046983);;	--	MADS-box transcription factor 57 [Cajanus cajan]
Glyur000270s00013292	bHLH	0.274593	0.393572	0.029546	1.05002	0.555356	1.32784	0.350037	0.478788	0.0420083	1.03564	0.637245	1.21899	--	--	PREDICTED: transcription factor bHLH19-like [Cicer arietinum]
Glyur000271s00015176	MYB->MYB	0.046813	0	0	0	0	0	0.0660037	0	0	0	0	0	Molecular Function: DNA binding (GO:0003677);;	K09422|1.27498e-113|cam:101515612|K09422 myb proto-oncogene protein, plant | (RefSeq) myb-related protein 308	PREDICTED: myb-related protein 308 [Cicer arietinum]
Glyur000272s00017841	MADS->MADS-M-type	9.16408	12.3315	11.7709	11.1521	13.5096	13.7136	3.34541	3.73677	3.67479	3.60314	3.85893	3.87908	--	--	MADS-box protein SVP-like [Glycine max]
Glyur000272s00017862	AP2/ERF->AP2/ERF-AP2	0	0.082385	0.665623	1.28042	2.6855	1.58926	0	0.114214	0.736062	1.1893	1.88186	1.37254	Biological Process: transcription, DNA-templated (GO:0006351);;	K09285|0|gmx:100777168|K09285 AP2-like factor, ANT lineage | (RefSeq) AP2-like ethylene-responsive transcription factor AIL6	PREDICTED: AP2-like ethylene-responsive transcription factor AIL6 [Glycine max]
Glyur000273s00014669	AP2/ERF->AP2/ERF-AP2	15.4787	18.5855	24.0231	5.96476	11.962	10.5154	4.04253	4.29171	4.64519	2.80007	3.69621	3.5255	Molecular Function: DNA binding (GO:0003677);; Molecular Function: transcription factor activity, sequence-specific DNA binding (GO:0003700);; Cellular Component: nucleus (GO:0005634);; Biological Process: regulation of transcription, DNA-templated (GO:0006355);; Biological Process: multicellular organism development (GO:0007275);;	K09284|0|gmx:100777102|K09284 AP2-like factor, euAP2 lineage | (RefSeq) ethylene-responsive transcription factor RAP2-7-like	PREDICTED: ethylene-responsive transcription factor RAP2-7-like isoform X1 [Glycine max]
Glyur000274s00012541	PLATZ	0	0	0.065102	2.09873	1.53529	1.86236	0	0	0.0909916	1.63168	1.34215	1.5172	--	--	PREDICTED: uncharacterized protein LOC101515457 isoform X1 [Cicer arietinum]
Glyur000274s00012556	C2H2	6.67295	3.81852	4.94409	2.95985	2.9411	3.21143	2.93978	2.26859	2.57146	1.98544	1.9786	2.07431	Molecular Function: binding (GO:0005488);;	--	zinc finger protein ZAT5-like [Trifolium pratense]
Glyur000275s00017056	TCP	3.6906	3.39299	3.78293	0	0.110169	0	2.22977	2.1352	2.25789	0	0.150779	0	--	--	Transcription factor TCP5 [Cajanus cajan]
Glyur000276s00017156	LOB	0.103925	0.129011	0.426182	3.89039	1.14588	0.622305	0.142642	0.17506	0.512158	2.28995	1.10157	0.698045	--	--	Protein LATERAL ORGAN BOUNDARIES [Glycine soja]
Glyur000276s00017159	MYB->MYB	0	0.142897	0.548054	0.197534	0.220113	0.297859	0	0.192695	0.630456	0.260067	0.287015	0.376134	--	K09422|1.75027e-127|gmx:100799243|K09422 myb proto-oncogene protein, plant | (RefSeq) transcription factor MYB86-like	PREDICTED: uncharacterized protein LOC100801702 isoform X1 [Glycine max]
Glyur000277s00017304	C3H	73.3655	64.1253	58.444	7.9005	32.8718	33.2907	6.21656	6.02515	5.89346	3.15389	5.08201	5.09974	Molecular Function: metal ion binding (GO:0046872);;	--	zinc finger CCCH domain-containing protein 21 [Cajanus cajan]
Glyur000278s00017271	GRAS	33.648	34.8148	34.3049	118.282	86.9407	88.8932	5.1147	5.16248	5.1418	6.89823	6.45846	6.49014	Molecular Function: transcription factor activity, transcription factor binding (GO:0000989);; Molecular Function: transcription factor activity, sequence-specific DNA binding (GO:0003700);; Molecular Function: protein binding (GO:0005515);; Cellular Component: nucleus (GO:0005634);; Biological Process: regulation of transcription, DNA-templated (GO:0006355);; Biological Process: regulation of ni…	K14494|0|cam:101507839|K14494 DELLA protein | (RefSeq) DELLA protein GAI1-like	PREDICTED: DELLA protein GAI1-like [Cicer arietinum]
Glyur000278s00017293	TCP	21.2737	21.0122	16.1918	0.809937	4.11257	3.34164	4.47727	4.46023	4.10365	0.855939	2.35405	2.11824	--	--	hypothetical protein LR48_Vigan09g222200 [Vigna angularis]
Glyur000280s00015687	GRF	7.01708	7.43265	5.13233	1.0892	2.12913	1.86983	3.00308	3.07599	2.61643	1.06295	1.64576	1.52096	Molecular Function: ATP binding (GO:0005524);; Cellular Component: nucleus (GO:0005634);; Biological Process: regulation of transcription, DNA-templated (GO:0006355);; Biological Process: developmental process (GO:0032502);;	--	growth-regulating factor [Medicago truncatula]
Glyur000281s00018236	GARP->GARP-G2-like	2.32753	3.22477	4.3089	0.261401	0.119895	0.19562	1.73445	2.07887	2.40841	0.335027	0.163363	0.257759	Cellular Component: nucleus (GO:0005634);; Biological Process: regulation of transcription, DNA-templated (GO:0006355);; Molecular Function: transcription regulatory region DNA binding (GO:0044212);;	--	probable transcription factor KAN4 [Cajanus cajan]
Glyur000281s00018237	B3->B3	11.7781	14.4062	12.5912	16.1317	7.16102	10.2048	3.6756	3.94544	3.7646	4.09859	3.02875	3.48605	Biological Process: transcription, DNA-templated (GO:0006351);;	--	unknown [Medicago truncatula]
Glyur000281s00018240	B3->B3	10.6817	11.2649	10.111	5.3726	14.4589	11.4729	3.54618	3.61647	3.47392	2.67188	3.95036	3.64073	Molecular Function: DNA binding (GO:0003677);; Cellular Component: nucleus (GO:0005634);; Biological Process: regulation of transcription, DNA-templated (GO:0006355);;	--	PREDICTED: B3 domain-containing protein Os01g0723500-like [Cicer arietinum]
Glyur000281s00018253	MYB->MYB-related	0.080502	0.072424	0.542013	0.036654	0.097637	0.074155	0.111702	0.100875	0.624815	0.0519345	0.134401	0.103202	--	--	transcription factor MYB1-like [Momordica charantia]
Glyur000281s00018254	MYB->MYB	16.0118	57.015	40.0929	4.92796	16.2473	14.2944	4.08846	5.85835	5.36082	2.56754	4.1083	3.93493	Molecular Function: DNA binding (GO:0003677);;	--	transcription factor MYB44-like [Cucurbita pepo subsp. pepo]
Glyur000282s00015773	MYB->MYB	7.35148	8.92088	8.25465	1.94077	6.18686	5.94409	3.06203	3.31047	3.21018	1.55619	2.84536	2.79579	--	K09422|7.75159e-133|gmx:100808083|K09422 myb proto-oncogene protein, plant | (RefSeq) myb-related protein 308-like	myb-related protein 308-like [Glycine max]
Glyur000283s00016939	NAC	0.592564	0.443809	0.073889	0	0.539357	0.236414	0.671351	0.52988	0.102845	0	0.622328	0.306162	Molecular Function: DNA binding (GO:0003677);; Cellular Component: nucleus (GO:0005634);; Biological Process: regulation of transcription, DNA-templated (GO:0006355);; Biological Process: xylem development (GO:0010089);; Biological Process: regulation of programmed cell death (GO:0043067);; Biological Process: shoot system development (GO:0048367);;	--	PREDICTED: NAC domain-containing protein 18-like [Glycine max]
Glyur000286s00016501	AP2/ERF->AP2/ERF-ERF	0.020657	0	0	0	0	0	0.0294981	0	0	0	0	0	Molecular Function: DNA binding (GO:0003677);; Molecular Function: transcription factor activity, sequence-specific DNA binding (GO:0003700);; Cellular Component: nucleus (GO:0005634);; Biological Process: regulation of transcription, DNA-templated (GO:0006355);; Biological Process: multicellular organism development (GO:0007275);;	--	hypothetical protein TSUD_284130 [Trifolium subterraneum]
Glyur000286s00016509	HB->HB-HD-ZIP	0.068482	0.635714	0.391617	1.77178	5.44065	5.851	0.0955626	0.709921	0.476762	1.47081	2.68721	2.77632	Molecular Function: transcription factor activity, sequence-specific DNA binding (GO:0003700);; Cellular Component: nucleus (GO:0005634);; Biological Process: regulation of transcription, DNA-templated (GO:0006355);; Molecular Function: sequence-specific DNA binding (GO:0043565);;	K09338|5.98455e-122|gmx:100790803|K09338 homeobox-leucine zipper protein | (RefSeq) homeobox-leucine zipper protein HAT7-like	homeobox-leucine zipper protein HAT7-like isoform X1 [Cajanus cajan]
Glyur000286s00016513	bHLH	0.391904	0.33281	7.48285	0.113644	1.05043	0.298343	0.47706	0.414471	3.08455	0.155288	1.03593	0.376672	Molecular Function: protein dimerization activity (GO:0046983);;	--	transcription factor PRE5-like [Cajanus cajan]
Glyur000290s00015784	C3H	9.19314	7.764	8.64787	4.01084	10.3178	10.4055	3.34953	3.13159	3.27021	2.32505	3.50052	3.51165	Molecular Function: RNA binding (GO:0003723);; Molecular Function: metal ion binding (GO:0046872);;	K14404|0|cam:101505369|K14404 cleavage and polyadenylation specificity factor subunit 4 | (RefSeq) 30-kDa cleavage and polyadenylation specificity factor 30	PREDICTED: 30-kDa cleavage and polyadenylation specificity factor 30 [Cicer arietinum]
Glyur000290s00015797	LOB	0	0	0	1.70948	2.70465	2.37869	0	0	0	1.43801	1.88934	1.75647	Molecular Function: carbamoyl-phosphate synthase (glutamine-hydrolyzing) activity (GO:0004088);;	--	PREDICTED: LOB domain-containing protein 4-like [Vigna angularis]
Glyur000291s00016216	LOB	0	0.08494	0	0	0	0	0	0.117615	0	0	0	0	--	--	LOB domain-containing protein 24-like [Quercus suber]
Glyur000294s00011850	MYB->MYB-related	7.36768	6.75501	5.36729	0.994833	4.48385	3.78265	3.06483	2.95513	2.67068	0.996268	2.45519	2.25781	Molecular Function: DNA binding (GO:0003677);;	--	hypothetical protein GLYMA_04G095300 [Glycine max]
Glyur000294s00011862	MADS->MADS-MIKC	46.588	45.9663	41.8882	0.72312	13.5434	11.941	5.57253	5.55355	5.42251	0.785023	3.86229	3.69388	Molecular Function: DNA binding (GO:0003677);; Molecular Function: transcription factor activity, sequence-specific DNA binding (GO:0003700);; Cellular Component: nucleus (GO:0005634);; Biological Process: regulation of transcription, DNA-templated (GO:0006355);; Molecular Function: protein dimerization activity (GO:0046983);;	--	MADS-box protein SVP-like [Glycine max]
Glyur000295s00015284	HB->HB-HD-ZIP	0.505397	0.60664	0.262696	0	0.049416	0.16698	0.590144	0.684047	0.336507	0	0.0695867	0.22278	Cellular Component: nucleus (GO:0005634);; Biological Process: regulation of transcription, DNA-templated (GO:0006355);; Molecular Function: lipid binding (GO:0008289);; Molecular Function: sequence-specific DNA binding (GO:0043565);;	K09338|0|pvu:PHAVU_002G048200g|K09338 homeobox-leucine zipper protein | (RefSeq) hypothetical protein	homeobox-leucine zipper protein MERISTEM L1-like [Cajanus cajan]
Glyur000295s00015292	C3H	20.2214	22.0165	20.5193	6.59836	19.1997	18.1636	4.40745	4.5246	4.42756	2.92569	4.33627	4.2603	Cellular Component: U2-type spliceosomal complex (GO:0005684);; Molecular Function: zinc ion binding (GO:0008270);; Cellular Component: integral component of membrane (GO:0016021);; Biological Process: snoRNA splicing (GO:0034247);; Biological Process: mRNA cis splicing, via spliceosome (GO:0045292);;	K13127|0|pvu:PHAVU_010G084000g|K13127 RING finger protein 113A | (RefSeq) hypothetical protein	hypothetical protein PHAVU_010G084000g [Phaseolus vulgaris]
Glyur000296s00018754	C2H2	12.2362	10.4734	7.74116	7.41875	6.13881	5.93186	3.72641	3.52022	3.12783	3.07361	2.83568	2.79324	Molecular Function: nucleic acid binding (GO:0003676);; Molecular Function: metal ion binding (GO:0046872);;	--	PREDICTED: protein indeterminate-domain 7-like isoform X1 [Lupinus angustifolius]
Glyur000297s00023393	PLATZ	0	0	0.091175	0.285343	0.328133	0.498982	0	0	0.125882	0.362153	0.4094	0.583983	--	--	uncharacterized protein LOC109812987 isoform X1 [Cajanus cajan]
Glyur000299s00021242	C2C2->C2C2-GATA	0.068315	1.06646	2.95521	0	0	0	0.0953371	1.04716	1.98376	0	0	0	Molecular Function: transcription factor activity, sequence-specific DNA binding (GO:0003700);; Biological Process: transcription, DNA-templated (GO:0006351);; Molecular Function: sequence-specific DNA binding (GO:0043565);; Cellular Component: intracellular part (GO:0044424);;	--	PREDICTED: putative GATA transcription factor 22 [Glycine max]
Glyur000299s00021248	HB->HB-other	0	0.109898	0	0.082682	0.689202	0.837285	0	0.150427	0	0.11461	0.756342	0.877575	Molecular Function: DNA binding (GO:0003677);;	--	PREDICTED: homeobox-leucine zipper protein HAT2-like [Cicer arietinum]
Glyur000301s00024487	AP2/ERF->AP2/ERF-ERF	0	0	0	0.29874	0	0	0	0	0	0.377113	0	0	Molecular Function: DNA binding (GO:0003677);; Molecular Function: transcription factor activity, sequence-specific DNA binding (GO:0003700);; Cellular Component: nucleus (GO:0005634);; Biological Process: regulation of transcription, DNA-templated (GO:0006355);;	--	PREDICTED: ethylene-responsive transcription factor ERF098-like [Glycine max]
Glyur000303s00033826	GRAS	22.2792	20.22	18.0337	12.2867	9.73999	10.44	4.54097	4.40735	4.25049	3.73191	3.42492	3.51602	Molecular Function: transcription factor activity, sequence-specific DNA binding (GO:0003700);; Cellular Component: nucleus (GO:0005634);; Biological Process: regulation of transcription, DNA-templated (GO:0006355);; Biological Process: maintenance of shoot apical meristem identity (GO:0010492);; Molecular Function: sequence-specific DNA binding (GO:0043565);; Biological Process: root hair cell t…	--	scarecrow-like protein 6 [Cajanus cajan]
Glyur000304s00027649	HB->HB-WOX	0	0	0	0.059683	0	0.33325	0	0	0	0.0836328	0	0.414947	Molecular Function: DNA binding (GO:0003677);; Cellular Component: nucleus (GO:0005634);;	--	PREDICTED: WUSCHEL-related homeobox 5-like isoform X2 [Glycine max]
Glyur000305s00025125	C2C2->C2C2-Dof	0.681717	1.88819	1.53326	0.97532	1.28222	1.22506	0.749935	1.53017	1.341	0.982086	1.19044	1.15384	--	--	PREDICTED: dof zinc finger protein DOF2.4-like [Cicer arietinum]
Glyur000306s00013998	HB->HB-WOX	0.127773	0.043964	0.022959	0	0	0	0.173477	0.062072	0.0327483	0	0	0	Molecular Function: DNA binding (GO:0003677);; Cellular Component: nucleus (GO:0005634);; Cellular Component: integral component of membrane (GO:0016021);;	--	WUSCHEL-related homeobox 13 [Vigna radiata var. radiata]
Glyur000306s00013999	HB->HB-WOX	16.5893	13.6016	14.8788	19.2244	8.86306	12.2726	4.13663	3.86805	3.98903	4.33803	3.30204	3.73038	Molecular Function: DNA binding (GO:0003677);; Cellular Component: nucleus (GO:0005634);; Cellular Component: membrane (GO:0016020);;	--	PREDICTED: WUSCHEL-related homeobox 13-like [Cicer arietinum]
Glyur000306s00014016	C2C2->C2C2-Dof	1.2813	1.12301	1.43752	0.377247	1.41202	1.94033	1.18986	1.08611	1.28541	0.461787	1.27024	1.55598	--	--	dof zinc finger protein DOF2.4-like [Cajanus cajan]
Glyur000307s00023016	MYB->MYB-related	16.7556	11.3561	15.1976	4.23977	6.83818	6.35473	4.1502	3.62716	4.01771	2.3895	2.97052	2.87867	Molecular Function: DNA binding (GO:0003677);; Cellular Component: nucleus (GO:0005634);; Biological Process: regulation of transcription, DNA-templated (GO:0006355);;	--	PREDICTED: protein REVEILLE 1 [Glycine max]
Glyur000308s00025262	MYB->MYB	0	0	0	0.609298	0.591957	0.448221	0	0	0	0.686432	0.670801	0.534282	--	K09422|2.35351e-141|gmx:100791209|K09422 myb proto-oncogene protein, plant | (RefSeq) transcription factor MYB26-like	Transcription factor MYB86 [Cajanus cajan]
Glyur000308s00025268	GARP->GARP-G2-like	34.5143	34.1856	33.0653	11.6066	18.6338	15.838	5.15033	5.13691	5.09023	3.65611	4.29527	4.07365	Molecular Function: DNA binding (GO:0003677);; Cellular Component: nucleus (GO:0005634);; Biological Process: regulation of transcription, DNA-templated (GO:0006355);;	--	PREDICTED: myb family transcription factor APL-like isoform X2 [Glycine max]
Glyur000310s00013609	NAC	0.379929	1.90589	1.22867	0	0.413819	0.514572	0.464594	1.53898	1.15618	0	0.499597	0.59891	--	--	hypothetical protein TSUD_55950 [Trifolium subterraneum]
Glyur000310s00013611	LOB	0	0	0	0.374252	0.798776	1.12013	0	0	0	0.458647	0.847016	1.08415	--	--	PREDICTED: LOB domain-containing protein 4-like [Lupinus angustifolius]
Glyur000311s00024710	HSF	0	0.551966	0	0	0.100426	0	0	0.634097	0	0	0.138062	0	Molecular Function: transcription factor activity, sequence-specific DNA binding (GO:0003700);; Cellular Component: nucleus (GO:0005634);; Biological Process: regulation of transcription, DNA-templated (GO:0006355);; Molecular Function: sequence-specific DNA binding (GO:0043565);;	K09419|4.53254e-34|pxb:103944050|K09419 heat shock transcription factor, other eukaryote | (RefSeq) heat stress transcription factor A-4c-like	PREDICTED: heat stress transcription factor A-4c-like [Pyrus x bretschneideri]
Glyur000311s00024724	MYB->MYB-related	0.264821	0.403064	1.70314	0	0	0	0.338933	0.488581	1.43464	0	0	0	--	K09422|4.88272e-67|pmum:103328608|K09422 myb proto-oncogene protein, plant | (RefSeq) myb-related protein 308-like	myb-related protein 308-like [Cajanus cajan]
Glyur000312s00021989	MADS->MADS-M-type	0	0	0	0.055702	0	0	0	0	0	0.0782027	0	0	Molecular Function: DNA binding (GO:0003677);; Molecular Function: transcription factor activity, sequence-specific DNA binding (GO:0003700);; Cellular Component: nucleus (GO:0005634);; Biological Process: regulation of transcription, DNA-templated (GO:0006355);; Molecular Function: protein dimerization activity (GO:0046983);;	--	PREDICTED: agamous-like MADS-box protein AGL8 homolog [Cicer arietinum]
Glyur000312s00021994	MYB->MYB	0	0	0	0	0	0.060594	0	0	0	0	0	0.0848725	--	K09422|1.43576e-129|mtr:MTR_5g041570|K09422 myb proto-oncogene protein, plant | (RefSeq) myb transcription factor	myb transcription factor [Medicago truncatula]
Glyur000312s00021997	C2C2->C2C2-Dof	3.94476	4.85685	3.10817	0.674106	1.53699	1.27312	2.3059	2.55012	2.03849	0.743391	1.34312	1.18467	--	--	PREDICTED: cyclic dof factor 3-like [Lupinus angustifolius]
Glyur000313s00016908	HB->HB-BELL	0	0	0	1.21397	2.60023	2.11778	0	0	0	1.14664	1.84809	1.64052	--	--	BEL1-like homeodomain protein 9 [Arachis duranensis]
Glyur000313s00016931	C2H2	0.048275	0	0	0.231282	0.143035	0.146041	0.0680172	0	0	0.300161	0.19287	0.196659	Molecular Function: nucleic acid binding (GO:0003676);;	--	PREDICTED: probable transcriptional regulator RABBIT EARS [Lupinus angustifolius]
Glyur000314s00018011	AP2/ERF->AP2/ERF-ERF	0	0	0.000574	0	0	0	0	0	0.000827869	0	0	0	Biological Process: transcription, DNA-templated (GO:0006351);;	--	hypothetical protein GLYMA_06G295300 [Glycine max]
Glyur000314s00018029	HB->HB-HD-ZIP	0.87279	5.53586	2.40837	0	0.098493	0.066439	0.905189	2.70838	1.76908	0	0.135526	0.0928014	Molecular Function: DNA binding (GO:0003677);;	K09338|2.45637e-126|gmx:100804328|K09338 homeobox-leucine zipper protein | (RefSeq) homeobox-leucine zipper protein HAT5-like	Homeobox-leucine zipper protein HAT5 [Glycine soja]
Glyur000315s00012747	bHLH	15.5908	7.82114	10.085	0	0	0.065968	4.05232	3.14096	3.47054	0	0	0.0921641	--	K12126|2.58622e-76|gmx:100818543|K12126 phytochrome-interacting factor 3 | (RefSeq) transcription factor PIL1-like	PREDICTED: transcription factor PIL1-like isoform X2 [Glycine max]
Glyur000315s00012756	WRKY	0.287035	0.647911	0.3027	12.0437	5.03246	7.43185	0.364051	0.720638	0.381505	3.70528	2.59275	3.07585	--	--	PREDICTED: probable WRKY transcription factor 47 isoform X1 [Glycine max]
Glyur000316s00018272	C3H	0.56428	0.852601	0.51613	1.5861	3.29097	3.27389	0.645499	0.889552	0.600393	1.37078	2.1013	2.09555	Molecular Function: metal ion binding (GO:0046872);;	--	hypothetical protein PHAVU_003G162600g [Phaseolus vulgaris]
Glyur000319s00018968	bHLH	0	0	0.041757	0	0.167284	0.225244	0	0	0.0590188	0	0.223156	0.293069	--	--	PREDICTED: transcription factor bHLH18-like [Glycine max]
Glyur000319s00018974	bHLH	0	0	0.031597	0	0.952851	0.626226	0	0	0.0448795	0	0.965582	0.701528	Molecular Function: binding (GO:0005488);;	--	PREDICTED: transcription factor bHLH18-like [Glycine max]
Glyur000321s00019394	NAC	2.19227	0.531394	0.834879	0	0.517657	0.316192	1.67458	0.614846	0.875685	0	0.601846	0.39637	Biological Process: transcription, DNA-templated (GO:0006351);;	--	hypothetical protein PHAVU_003G217600g [Phaseolus vulgaris]
Glyur000321s00019395	C2C2->C2C2-YABBY	1.00118	1.12966	2.43637	0	2.66911	2.36768	1.00085	1.09062	1.78089	0	1.87543	1.75176	Biological Process: multicellular organism development (GO:0007275);;	--	transcription factor YABBY16 [Glycine max]
Glyur000322s00020885	B3->B3-ARF	7.20639	5.59469	4.79993	10.9546	6.50409	6.88422	3.03675	2.7213	2.53603	3.57949	2.90768	2.97897	Molecular Function: DNA binding (GO:0003677);; Cellular Component: nucleus (GO:0005634);; Biological Process: regulation of transcription, DNA-templated (GO:0006355);; Biological Process: auxin-activated signaling pathway (GO:0009734);;	--	PREDICTED: auxin response factor 17 [Cicer arietinum]
Glyur000322s00020894	bZIP	21.2182	15.4134	15.2448	4.19213	6.76245	8.26856	4.47367	4.0368	4.0219	2.37633	2.95651	3.21235	Molecular Function: transcription factor activity, sequence-specific DNA binding (GO:0003700);; Biological Process: regulation of transcription, DNA-templated (GO:0006355);; Molecular Function: sequence-specific DNA binding (GO:0043565);;	K14431|0|mtr:MTR_3g073560|K14431 transcription factor TGA | (RefSeq) transcription factor TGA7, putative	transcription factor TGA7, putative [Medicago truncatula]
Glyur000324s00015430	bHLH	1.49248	1.87514	2.167	2.36926	1.85236	1.9603	1.31758	1.52363	1.66311	1.75243	1.51215	1.56574	Molecular Function: DNA binding (GO:0003677);; Molecular Function: protein dimerization activity (GO:0046983);;	--	hypothetical protein COLO4_06221 [Corchorus olitorius]
Glyur000324s00015443	NAC	1.0926	1.32512	1.57387	0.443507	2.31655	1.56103	1.0653	1.21731	1.36394	0.529578	1.72969	1.35672	Molecular Function: DNA binding (GO:0003677);; Cellular Component: nucleus (GO:0005634);; Biological Process: regulation of transcription, DNA-templated (GO:0006355);;	--	NAC domain-containing protein 73 [Cajanus cajan]
Glyur000325s00013489	B3->B3-ARF	2.70593	2.26338	1.51911	3.91127	5.63822	4.69264	1.88983	1.70637	1.33292	2.2961	2.7308	2.5091	Molecular Function: DNA binding (GO:0003677);; Cellular Component: nucleus (GO:0005634);; Biological Process: regulation of transcription, DNA-templated (GO:0006355);; Biological Process: auxin-activated signaling pathway (GO:0009734);;	--	Auxin response factor 4 [Glycine soja]
Glyur000325s00013510	LOB	2.16927	1.74243	1.39742	1.85417	0.620258	0.691847	1.66415	1.45545	1.26148	1.51307	0.696224	0.758599	Molecular Function: carbamoyl-phosphate synthase (glutamine-hydrolyzing) activity (GO:0004088);;	--	PREDICTED: LOB domain-containing protein 1-like [Glycine max]
Glyur000325s00013514	C2C2->C2C2-Dof	3.80216	3.97291	3.2603	3.91126	5.5052	4.42795	2.26368	2.31409	2.09096	2.29609	2.70159	2.44041	Molecular Function: DNA binding (GO:0003677);; Biological Process: regulation of transcription, DNA-templated (GO:0006355);;	--	dof zinc finger protein DOF2.1 [Vigna radiata var. radiata]
Glyur000328s00018346	MYB->MYB	0	0.056385	0	0	0	0	0	0.0791357	0	0	0	0	--	K09422|1.847e-68|gmx:100800658|K09422 myb proto-oncogene protein, plant | (RefSeq) transcription factor GAMYB-like	PREDICTED: transcription factor GAMYB-like isoform X2 [Glycine max]
Glyur000329s00019815	GARP->GARP-G2-like	61.4997	61.8511	64.9456	2.04643	3.35219	3.15963	5.96578	5.97387	6.0432	1.60712	2.12174	2.05645	--	--	PREDICTED: probable transcription factor GLK1 [Cicer arietinum]
Glyur000329s00019822	NAC	4.02541	0.982936	2.61018	0.452145	3.36445	1.97849	2.32924	0.987638	1.85207	0.538186	2.1258	1.57458	Molecular Function: DNA binding (GO:0003677);; Cellular Component: nucleus (GO:0005634);; Biological Process: regulation of transcription, DNA-templated (GO:0006355);;	--	PREDICTED: NAC domain-containing protein 73-like [Cicer arietinum]
Glyur000329s00019824	C2H2	0.990819	1.14935	1.42379	0.110531	0.786219	0.594396	0.993362	1.1039	1.27726	0.15125	0.836909	0.67301	Molecular Function: binding (GO:0005488);;	--	hypothetical protein GLYMA_13G293800 [Glycine max]
Glyur000329s00019839	bZIP	0.028551	0.257348	0.707143	0	0	0.114612	0.0406133	0.330384	0.771584	0	0	0.156542	Molecular Function: transcription factor activity, sequence-specific DNA binding (GO:0003700);; Biological Process: regulation of transcription, DNA-templated (GO:0006355);; Molecular Function: sequence-specific DNA binding (GO:0043565);;	--	PREDICTED: basic leucine zipper 34-like [Cicer arietinum]
Glyur000329s00019843	TCP	48.5151	44.1654	36.8774	0	0.950621	0.71831	5.6298	5.49715	5.24327	0	0.963933	0.78099	--	--	PREDICTED: transcription factor TCP4 [Glycine max]
Glyur000338s00015568	HB->HB-HD-ZIP	2.62026	1.26371	2.6912	7.76069	14.2717	13.1691	1.85609	1.17869	1.88409	3.13104	3.93279	3.82467	Molecular Function: DNA binding (GO:0003677);; Cellular Component: nucleus (GO:0005634);; Molecular Function: lipid binding (GO:0008289);;	K09338|0|vra:106775937|K09338 homeobox-leucine zipper protein | (RefSeq) homeobox-leucine zipper protein ATHB-14	homeobox-leucine zipper protein ATHB-14-like [Cajanus cajan]
Glyur000338s00015571	NF-Y->NF-YA	8.12296	4.50035	3.58424	8.59772	7.79929	7.77109	3.1895	2.45952	2.19668	3.26269	3.13739	3.13276	Molecular Function: DNA binding (GO:0003677);; Molecular Function: transcription factor activity, sequence-specific DNA binding (GO:0003700);; Biological Process: regulation of transcription, DNA-templated (GO:0006355);; Cellular Component: integral component of membrane (GO:0016021);; Cellular Component: CCAAT-binding factor complex (GO:0016602);;	K08064|7.27156e-87|gmx:100809036|K08064 nuclear transcription factor Y, alpha | (RefSeq) nuclear transcription factor Y subunit A-7-like	PREDICTED: nuclear transcription factor Y subunit A-7-like isoform X1 [Glycine max]
Glyur000339s00020798	AP2/ERF->AP2/ERF-ERF	1.67202	0.462161	2.39495	41.1755	47.5088	46.2517	1.41793	0.548102	1.76339	5.39833	5.60017	5.5623	Molecular Function: DNA binding (GO:0003677);; Molecular Function: transcription factor activity, sequence-specific DNA binding (GO:0003700);; Cellular Component: nucleus (GO:0005634);; Biological Process: regulation of transcription, DNA-templated (GO:0006355);;	--	ethylene-responsive transcription factor TINY [Vigna radiata var. radiata]
Glyur000341s00020138	MYB->MYB	0	0.054803	0.171619	0.039722	0	0	0	0.0769736	0.228503	0.0561978	0	0	Molecular Function: DNA binding (GO:0003677);;	K09422|2.39242e-162|gmx:100810159|K09422 myb proto-oncogene protein, plant | (RefSeq) transcription factor MYB39-like	PREDICTED: transcription factor MYB39-like isoform X1 [Glycine max]
Glyur000341s00020143	HSF	13.6166	9.65771	8.28815	8.08511	12.4235	12.5769	3.86953	3.41383	3.21539	3.1835	3.74669	3.76308	Molecular Function: transcription factor activity, sequence-specific DNA binding (GO:0003700);; Cellular Component: nucleus (GO:0005634);; Biological Process: regulation of transcription, DNA-templated (GO:0006355);; Molecular Function: sequence-specific DNA binding (GO:0043565);;	K09419|0|cam:101492154|K09419 heat shock transcription factor, other eukaryote | (RefSeq) heat shock factor protein HSF8	PREDICTED: heat shock factor protein HSF8 [Cicer arietinum]
Glyur000342s00013720	FAR1	2.97203	2.2087	2.22001	0.516769	1.57015	1.48363	1.98988	1.68199	1.68707	0.601001	1.36185	1.31245	Biological Process: regulation of transcription, DNA-templated (GO:0006355);; Molecular Function: zinc ion binding (GO:0008270);;	K17604|3.16391e-165|gmx:100796448|K17604 zinc finger SWIM domain-containing protein 3 | (RefSeq) uncharacterized LOC100796448	PREDICTED: uncharacterized protein LOC100796448 [Glycine max]
Glyur000344s00030062	B3->B3	1.54471	4.53651	2.43711	3.46477	5.86261	6.59152	1.3475	2.46898	1.7812	2.15858	2.77876	2.92439	Molecular Function: DNA binding (GO:0003677);; Cellular Component: nucleus (GO:0005634);; Biological Process: regulation of transcription, DNA-templated (GO:0006355);; Molecular Function: zinc ion binding (GO:0008270);;	--	PREDICTED: B3 domain-containing transcription repressor VAL2-like isoform X1 [Glycine max]
Glyur000345s00015648	AP2/ERF->AP2/ERF-ERF	0.232712	0.442238	0.697828	0.823321	2.57782	2.22185	0.301836	0.528309	0.76369	0.866569	1.83908	1.68789	Biological Process: transcription, DNA-templated (GO:0006351);;	--	AP2/ERF [Lotus corniculatus]
Glyur000345s00015652	MYB->MYB-related	0.580019	0.587838	2.33811	0	0.167782	0.116615	0.659942	0.667064	1.73903	0	0.223771	0.159132	--	K09422|1.01148e-69|cam:101490434|K09422 myb proto-oncogene protein, plant | (RefSeq) transcription factor MYB114-like	unknown [Lotus japonicus]
Glyur000345s00015673	C2H2	1.66082	10.9431	10.6684	1.87185	1.74359	1.31889	1.41187	3.5781	3.54454	1.52198	1.45606	1.21343	Molecular Function: binding (GO:0005488);;	--	C2H2-type zinc-finger protein, putative [Medicago truncatula]
Glyur000347s00029036	MYB->MYB	0	0	0	0	0.223921	0.047734	0	0	0	0	0.29151	0.0672725	Molecular Function: DNA binding (GO:0003677);;	K09422|1.04228e-120|gmx:100795981|K09422 myb proto-oncogene protein, plant | (RefSeq) myb-related protein MYBAS2-like	Transcription factor MYB48 [Glycine soja]
Glyur000348s00020034	OFP	0	0	0.356781	1.00815	0.647051	0.745103	0	0	0.440188	1.00586	0.719885	0.803312	--	--	ovate transcriptional repressor [Medicago truncatula]
Glyur000350s00020061	HSF	5.34334	5.3177	5.09935	22.9463	9.23562	12.7183	2.66524	2.6594	2.60866	4.58173	3.35553	3.77803	--	K09419|6.35162e-92|cam:101489265|K09419 heat shock transcription factor, other eukaryote | (RefSeq) heat stress transcription factor C-1	PREDICTED: heat stress transcription factor C-1 [Cicer arietinum]
Glyur000352s00022303	HB->HB-BELL	8.79168	8.57439	13.0252	6.22759	6.25529	5.35904	3.29156	3.25918	3.80995	2.85351	2.85903	2.66881	--	--	BEL1-related homeotic protein [Medicago truncatula]
Glyur000353s00015526	C3H	13.9727	12.2526	11.8565	1.14172	9.99905	8.9219	3.90427	3.7282	3.68442	1.09877	3.45931	3.31062	Molecular Function: metal ion binding (GO:0046872);;	--	PREDICTED: zinc finger CCCH domain-containing protein 38-like [Cicer arietinum]
Glyur000353s00015528	bHLH	0	0.307337	0	0.825917	0.254669	0.467465	0	0.386631	0	0.868621	0.327307	0.553326	--	--	PREDICTED: transcription factor HEC3-like [Glycine max]
Glyur000353s00015538	NAC	9.62741	10.0608	9.71814	15.8379	10.8716	14.2109	3.40972	3.46739	3.42198	4.07364	3.56944	3.92703	Molecular Function: DNA binding (GO:0003677);; Cellular Component: nucleus (GO:0005634);; Biological Process: regulation of transcription, DNA-templated (GO:0006355);;	--	NAC domain class transcription factor [Medicago truncatula]
Glyur000354s00015205	C2C2->C2C2-Dof	2.22575	1.89872	2.45815	13.5515	11.2368	10.664	1.68964	1.53542	1.79	3.8631	3.61316	3.54399	--	--	hypothetical protein PHAVU_001G080800g, partial [Phaseolus vulgaris]
Glyur000356s00026070	NF-Y->NF-YC	20.5522	20.7868	15.6848	51.7586	42.1359	41.2572	4.42976	4.44538	4.06046	5.72133	5.43082	5.40113	Cellular Component: nucleus (GO:0005634);; Molecular Function: protein heterodimerization activity (GO:0046982);;	K08066|2.92047e-143|vra:106774419|K08066 nuclear transcription factor Y, gamma | (RefSeq) nuclear transcription factor Y subunit C-9	nuclear transcription factor Y subunit C-3-like [Cajanus cajan]
Glyur000356s00026087	bZIP	28.6547	11.135	13.2017	0	0	0	4.89019	3.6011	3.828	0	0	0	--	--	PREDICTED: transcription factor HY5-like [Cicer arietinum]
Glyur000357s00018117	CPP	3.32584	4.47076	2.83781	1.58778	2.27345	2.18962	2.11298	2.45174	1.94028	1.37172	1.71081	1.67339	--	--	PREDICTED: protein tesmin/TSO1-like CXC 5 isoform X1 [Vigna angularis]
Glyur000359s00016719	GARP->GARP-G2-like	0.301251	0.243525	0.338217	1.85582	1.84748	1.04476	0.379899	0.314436	0.420312	1.5139	1.50968	1.03194	Molecular Function: DNA binding (GO:0003677);; Molecular Function: transcription factor activity, sequence-specific DNA binding (GO:0003700);; Cellular Component: nucleus (GO:0005634);; Biological Process: regulation of transcription, DNA-templated (GO:0006355);; Biological Process: circadian rhythm (GO:0007623);; Biological Process: regulation of flower development (GO:0009909);;	--	transcription factor PCL1 [Vigna radiata var. radiata]
Glyur000360s00014607	NF-Y->NF-YB	3.12858	1.77045	2.19814	1.16138	1.5758	1.38464	2.04565	1.47012	1.67723	1.11195	1.36502	1.25377	Cellular Component: nucleus (GO:0005634);; Biological Process: regulation of transcription, DNA-templated (GO:0006355);; Molecular Function: sequence-specific DNA binding (GO:0043565);; Molecular Function: protein heterodimerization activity (GO:0046982);;	K08065|1.24545e-77|pvu:PHAVU_007G134000g|K08065 nuclear transcription Y subunit beta | (RefSeq) hypothetical protein	nuclear transcription factor Y subunit B-8-like protein [Trifolium pratense]
Glyur000360s00014611	bHLH	2.85227	4.62061	3.92224	0.586966	2.26356	1.39491	1.94571	2.49073	2.29932	0.666271	1.70645	1.25997	Biological Process: metabolic process (GO:0008152);; Molecular Function: amino acid binding (GO:0016597);; Molecular Function: protein dimerization activity (GO:0046983);;	--	bHLH transcription factor [Lotus japonicus]
Glyur000361s00013171	Trihelix	21.1593	8.7322	9.82301	0.139431	1.60246	1.58553	4.46984	3.28277	3.43603	0.188314	1.37988	1.37046	Molecular Function: DNA binding (GO:0003677);; Molecular Function: RNA binding (GO:0003723);; Molecular Function: metal ion binding (GO:0046872);;	--	RNA-metabolising metallo-beta-lactamase [Medicago truncatula]
Glyur000363s00015360	bHLH	6.18797	9.14069	6.16434	1.07048	2.36568	2.58255	2.84558	3.34208	2.84083	1.04996	1.7509	1.84099	Molecular Function: DNA binding (GO:0003677);; Molecular Function: protein dimerization activity (GO:0046983);;	--	helix loop helix DNA-binding domain protein [Medicago truncatula]
Glyur000363s00015381	MADS->MADS-MIKC	1.83077	2.31787	2.39491	0	0	0	1.5012	1.73026	1.76337	0	0	0	Molecular Function: DNA binding (GO:0003677);; Molecular Function: transcription factor activity, sequence-specific DNA binding (GO:0003700);; Cellular Component: nucleus (GO:0005634);; Biological Process: regulation of transcription, DNA-templated (GO:0006355);; Molecular Function: protein dimerization activity (GO:0046983);;	K09264|2.99009e-108|aip:107622361|K09264 MADS-box transcription factor, plant | (RefSeq) MADS-box transcription factor 23-like	MADS-box transcription factor 23 [Arachis ipaensis]
Glyur000365s00022126	MYB->MYB	3.2546	7.85963	4.52998	0.331015	3.14806	3.09301	2.08902	3.14725	2.46728	0.412527	2.05244	2.03316	--	K09422|1.2958e-103|mtr:MTR_0008s0280|K09422 myb proto-oncogene protein, plant | (RefSeq) myb transcription factor	myb transcription factor [Medicago truncatula]
Glyur000365s00022128	MYB->MYB	50.4811	124.724	98.0311	3.52832	15.7154	12.3148	5.68597	6.97412	6.62981	2.17898	4.0631	3.73496	--	K09422|3.27107e-109|cam:101501566|K09422 myb proto-oncogene protein, plant | (RefSeq) myb-related protein Myb4-like	PREDICTED: myb-related protein Myb4-like [Cicer arietinum]
Glyur000366s00019218	bHLH	0	0	0	0	0.113991	0.58221	0	0	0	0	0.155738	0.661941	Molecular Function: RNA polymerase II regulatory region sequence-specific DNA binding (GO:0000977);; Molecular Function: transcription factor activity, sequence-specific DNA binding (GO:0003700);; Biological Process: regulation of transcription from RNA polymerase II promoter (GO:0006357);; Biological Process: cellular response to iron ion starvation (GO:0010106);; Molecular Function: protein dim…	--	PREDICTED: transcription factor ORG2-like [Cicer arietinum]
Glyur000366s00019224	MYB->MYB-related	11.3602	5.08609	21.7128	0.058849	0	0	3.62763	2.60552	4.50544	0.0824969	0	0	Molecular Function: DNA binding (GO:0003677);; Cellular Component: nucleus (GO:0005634);;	--	PREDICTED: transcription factor RADIALIS-like [Glycine max]
Glyur000366s00019234	HSF	6.52759	8.83778	5.67776	4.0486	7.63678	6.1112	2.91219	3.29833	2.73937	2.33588	3.11049	2.83009	Molecular Function: transcription factor activity, sequence-specific DNA binding (GO:0003700);; Cellular Component: nucleus (GO:0005634);; Biological Process: regulation of transcription, DNA-templated (GO:0006355);; Molecular Function: sequence-specific DNA binding (GO:0043565);;	K09419|0|gmx:100786408|K09419 heat shock transcription factor, other eukaryote | (RefSeq) heat stress transcription factor A-5-like	heat stress transcription factor A-5-like [Cajanus cajan]
Glyur000367s00029069	GRAS	6.04116	6.53007	4.53061	4.11137	0.06363	9.60731	2.81581	2.91266	2.46744	2.35371	0.0889964	3.40699	Molecular Function: transcription factor activity, sequence-specific DNA binding (GO:0003700);; Cellular Component: nucleus (GO:0005634);; Biological Process: regulation of transcription, DNA-templated (GO:0006355);; Molecular Function: sequence-specific DNA binding (GO:0043565);;	--	PREDICTED: scarecrow-like protein 9 [Cicer arietinum]
Glyur000368s00021712	NF-Y->NF-YC	0.835946	1.40751	2.78973	1.70312	1.62915	0.911313	0.876524	1.26754	1.9221	1.43462	1.3946	0.934564	Molecular Function: DNA-directed DNA polymerase activity (GO:0003887);; Cellular Component: nucleus (GO:0005634);; Molecular Function: protein heterodimerization activity (GO:0046982);; Biological Process: DNA biosynthetic process (GO:0071897);;	--	nuclear transcription factor Y subunit C-4-like protein [Trifolium pratense]
Glyur000372s00017112	bZIP	34.2863	58.6255	48.7321	16.6504	38.8514	36.0614	5.14104	5.89786	5.63611	4.14163	5.31656	5.21185	Cellular Component: intracellular membrane-bounded organelle (GO:0043231);; Cellular Component: membrane part (GO:0044425);; Biological Process: regulation of cellular process (GO:0050794);;	--	PREDICTED: bZIP transcription factor 60 [Cicer arietinum]
Glyur000373s00018530	bHLH	5.72404	7.62074	5.37416	0.554051	4.29825	2.80626	2.74933	3.10781	2.67223	0.636034	2.40552	1.92837	Molecular Function: DNA binding (GO:0003677);; Molecular Function: protein dimerization activity (GO:0046983);;	--	PREDICTED: transcription factor bHLH89-like [Glycine max]
Glyur000374s00017956	AP2/ERF->AP2/ERF-ERF	17.6512	0.129383	0.204875	0.154975	10.5247	0.080471	4.2212	0.175535	0.268883	0.207862	3.52665	0.11166	Molecular Function: transcription factor activity, sequence-specific DNA binding (GO:0003700);; Cellular Component: nucleus (GO:0005634);; Molecular Function: sequence-specific DNA binding (GO:0043565);; Molecular Function: transcription regulatory region DNA binding (GO:0044212);; Biological Process: positive regulation of transcription, DNA-templated (GO:0045893);;	--	putative dehydration responsive element binding protein [Eremosparton songoricum]
Glyur000375s00022193	C2H2	0.224109	0.19313	0	0	0.023946	0.14953	0.291732	0.254751	0	0	0.0341396	0.201044	Molecular Function: transcription factor activity, sequence-specific DNA binding (GO:0003700);; Cellular Component: nucleus (GO:0005634);; Molecular Function: sequence-specific DNA binding (GO:0043565);; Molecular Function: transcription regulatory region DNA binding (GO:0044212);;	--	hypothetical protein GLYMA_09G230200 [Glycine max]
Glyur000378s00022510	C3H	14.8587	13.8239	12.7879	19.5847	21.3193	15.7915	3.9872	3.88985	3.78533	4.3635	4.48022	4.06966	--	--	PREDICTED: zinc finger CCCH domain-containing protein 12-like isoform X1 [Lupinus angustifolius]
Glyur000378s00022516	bHLH	0	1.06312	4.36369	0	0.167963	0	0	1.04483	2.42322	0	0.223995	0	Molecular Function: oxidoreductase activity (GO:0016491);;	--	transcription factor bHLH71-like [Cajanus cajan]
Glyur000378s00022520	PLATZ	89.0495	148.616	109.174	26.0692	80.03	72.1197	6.49265	7.22512	6.78364	4.75858	6.34038	6.19219	--	--	uncharacterized protein LOC106774881 [Vigna radiata var. radiata]
Glyur000379s00015006	bZIP	24.1582	41.7522	25.4005	0.952071	6.04391	4.4051	4.65296	5.41793	4.72249	0.965006	2.81638	2.43432	Molecular Function: transcription factor activity, sequence-specific DNA binding (GO:0003700);; Biological Process: regulation of transcription, DNA-templated (GO:0006355);; Molecular Function: sequence-specific DNA binding (GO:0043565);;	--	hypothetical protein LR48_Vigan05g012100 [Vigna angularis]
Glyur000381s00016114	WRKY	22.1178	21.577	15.6013	3.51052	10.3183	8.03613	4.53093	4.49678	4.05323	2.17329	3.50058	3.1757	--	--	probable WRKY transcription factor 3 [Cajanus cajan]
Glyur000381s00016136	C2H2	0	0	0.004335	0	0.061577	0.072107	0	0	0.00624057	0	0.086209	0.100449	--	--	uncharacterized protein LOC106767702 isoform X1 [Vigna radiata var. radiata]
Glyur000382s00020370	E2F-DP	2.5291	3.84127	3.15619	1.62811	3.11561	2.69264	1.8193	2.27539	2.05526	1.39402	2.04111	1.88465	Molecular Function: DNA binding (GO:0003677);; Molecular Function: transcription factor activity, sequence-specific DNA binding (GO:0003700);; Cellular Component: nucleus (GO:0005634);; Cellular Component: transcription factor complex (GO:0005667);; Biological Process: regulation of transcription, DNA-templated (GO:0006355);; Biological Process: cell cycle (GO:0007049);;	K04683|1.84993e-165|cam:101490510|K04683 transcription factor Dp-1 | (RefSeq) transcription factor-like protein DPB	hypothetical protein TSUD_92480 [Trifolium subterraneum]
Glyur000382s00020385	HSF	4.85269	3.9642	3.05892	2.01153	5.26247	4.22181	2.5491	2.31156	2.0211	1.5905	2.64673	2.38455	Molecular Function: transcription factor activity, sequence-specific DNA binding (GO:0003700);; Cellular Component: nucleus (GO:0005634);; Biological Process: regulation of transcription, DNA-templated (GO:0006355);; Molecular Function: sequence-specific DNA binding (GO:0043565);;	K09419|0|mtr:MTR_4g077970|K09419 heat shock transcription factor, other eukaryote | (RefSeq) heat shock transcription factor A3	PREDICTED: heat stress transcription factor A-1b-like isoform X2 [Cicer arietinum]
Glyur000383s00019446	Trihelix	0.786831	1.0846	0.638347	0.573685	3.26965	2.89054	0.837403	1.05977	0.712241	0.654147	2.09412	1.95997	--	--	PREDICTED: trihelix transcription factor PTL-like [Vigna angularis]
Glyur000384s00022268	MADS->MADS-MIKC	0.297645	0.100762	0.13249	0	0	0	0.375896	0.138503	0.179498	0	0	0	Molecular Function: DNA binding (GO:0003677);; Molecular Function: transcription factor activity, sequence-specific DNA binding (GO:0003700);; Cellular Component: nucleus (GO:0005634);; Biological Process: regulation of transcription, DNA-templated (GO:0006355);; Molecular Function: protein dimerization activity (GO:0046983);;	--	MADS-box transcription factor 1 isoform X10 [Cajanus cajan]
Glyur000384s00022273	CAMTA	14.091	17.9587	16.7366	6.78609	26.7944	27.8797	3.91561	4.24479	4.14866	2.9609	4.79672	4.85199	Molecular Function: transcriptional activator activity, RNA polymerase II core promoter proximal region sequence-specific binding (GO:0001077);; Cellular Component: nucleus (GO:0005634);; Molecular Function: sequence-specific DNA binding (GO:0043565);; Biological Process: positive regulation of transcription from RNA polymerase II promoter (GO:0045944);;	--	calmodulin-binding transcription activator 4-like protein, partial [Trifolium pratense]
Glyur000384s00022282	SBP	9.1685	8.15796	8.60967	0.535028	5.94963	3.727	3.34604	3.19503	3.26449	0.618265	2.79694	2.24092	Molecular Function: DNA binding (GO:0003677);; Cellular Component: nucleus (GO:0005634);;	--	squamosa promoter-binding-like protein 12 isoform X2 [Cajanus cajan]
Glyur000385s00019800	AP2/ERF->AP2/ERF-ERF	5.54786	12.7034	18.6958	53.0216	48.3965	46.5232	2.71102	3.77647	4.29982	5.75546	5.62634	5.57056	--	--	AP2/ERF [Lotus corniculatus]
Glyur000386s00015338	FAR1	12.5131	5.65134	3.31498	1.37876	2.89478	2.85622	3.75629	2.73365	2.10935	1.25021	1.96154	1.94719	Biological Process: regulation of transcription, DNA-templated (GO:0006355);; Cellular Component: integral component of membrane (GO:0016021);;	--	protein FAR1-RELATED SEQUENCE 2-like [Cajanus cajan]
Glyur000387s00017719	Trihelix	13.8805	12.5588	8.06382	13.3424	14.7871	12.6008	3.89535	3.76116	3.18012	3.84222	3.98067	3.76562	--	--	hypothetical protein L195_g034223 [Trifolium pratense]
Glyur000390s00023112	MADS->MADS-MIKC	2.37499	0.44127	0.827342	0	0.035309	0	1.75488	0.527341	0.869747	0	0.0500614	0	Molecular Function: DNA binding (GO:0003677);; Molecular Function: transcription factor activity, sequence-specific DNA binding (GO:0003700);; Cellular Component: nucleus (GO:0005634);; Biological Process: regulation of transcription, DNA-templated (GO:0006355);; Molecular Function: protein dimerization activity (GO:0046983);;	K09264|1.47966e-93|gmx:100787971|K09264 MADS-box transcription factor, plant | (RefSeq) truncated transcription factor CAULIFLOWER A-like	PREDICTED: truncated transcription factor CAULIFLOWER A-like isoform X2 [Lupinus angustifolius]
Glyur000391s00016043	C3H	30.8165	24.087	22.139	5.496	8.46772	7.63737	4.9917	4.64887	4.53225	2.69955	3.24302	3.11059	Molecular Function: zinc ion binding (GO:0008270);;	K15687|1.47632e-167|cam:101501349|K15687 E3 ubiquitin-protein ligase makorin [EC:2.3.2.27] | (RefSeq) zinc finger CCCH domain-containing protein 69	PREDICTED: zinc finger CCCH domain-containing protein 69 [Cicer arietinum]
Glyur000391s00016045	C3H	19.9661	16.421	19.3458	28.8005	24.0488	26.9811	4.38999	4.12276	4.34666	4.89727	4.64667	4.80638	Molecular Function: zinc ion binding (GO:0008270);;	K15687|0|gmx:100788886|K15687 E3 ubiquitin-protein ligase makorin [EC:2.3.2.27] | (RefSeq) E3 ubiquitin-protein ligase makorin-like	E3 ubiquitin-protein ligase makorin-like [Cajanus cajan]
Glyur000391s00016047	C2H2	2.50704	1.8066	2.8708	1.63198	4.17775	3.1849	1.81025	1.48882	1.95263	1.39615	2.37233	2.06519	Molecular Function: nucleic acid binding (GO:0003676);; Molecular Function: metal ion binding (GO:0046872);;	--	zinc finger protein WIP2-like [Cajanus cajan]
Glyur000391s00016057	bHLH	21.9379	20.964	19.1869	0.131127	2.88828	3.08474	4.51966	4.45707	4.33535	0.177761	1.95913	2.03025	Molecular Function: core promoter sequence-specific DNA binding (GO:0001046);; Molecular Function: transcriptional activator activity, RNA polymerase II transcription regulatory region sequence-specific binding (GO:0001228);; Cellular Component: nucleus (GO:0005634);; Biological Process: transcription from RNA polymerase II promoter (GO:0006366);;	--	Transcription factor bHLH130 [Glycine soja]
Glyur000392s00023193	WRKY	0	0.803455	0.184328	0.076887	0.369265	0.328826	0	0.850763	0.244069	0.106867	0.453402	0.410152	Cellular Component: Golgi apparatus (GO:0005794);; Cellular Component: integral component of membrane (GO:0016021);; Molecular Function: hydrolase activity, acting on ester bonds (GO:0016788);;	--	PREDICTED: uncharacterized protein LOC101503578 isoform X1 [Cicer arietinum]
Glyur000392s00023197	WRKY	219.413	282.223	206.766	37.9794	146.845	127.92	7.78406	8.1458	7.69881	5.28464	7.20794	7.01034	Molecular Function: DNA binding (GO:0003677);;	K13424|2.29417e-163|gmx:100127393|K13424 WRKY transcription factor 33 | (RefSeq) WRKY, WRKY49; probable WRKY transcription factor 25	WRKY transcription factor WRKY24-like [Cajanus cajan]
Glyur000400s00020170	C2C2->C2C2-Dof	0.248965	0.498464	2.82714	1.18444	0.824158	1.34084	0.320733	0.583484	1.93627	1.12726	0.867231	1.22703	Molecular Function: DNA binding (GO:0003677);; Cellular Component: nucleus (GO:0005634);; Biological Process: procambium histogenesis (GO:0010067);; Biological Process: phloem or xylem histogenesis (GO:0010087);; Biological Process: positive regulation of transcription, DNA-templated (GO:0045893);;	--	dof zinc finger protein DOF5.6-like [Cajanus cajan]
Glyur000401s00023642	MADS->MADS-MIKC	0	0.045003	0.15601	0	0	0	0	0.0635071	0.209154	0	0	0	Molecular Function: DNA binding (GO:0003677);; Molecular Function: transcription factor activity, sequence-specific DNA binding (GO:0003700);; Cellular Component: nucleus (GO:0005634);; Biological Process: regulation of transcription, DNA-templated (GO:0006355);; Molecular Function: protein dimerization activity (GO:0046983);;	K09264|6.57605e-141|mtr:MTR_8g066260|K09264 MADS-box transcription factor, plant | (RefSeq) MADS-box transcription factor	MADS-box transcription factor [Medicago truncatula]
Glyur000404s00017738	bHLH	0.18197	0.30913	0.696318	0	0.572491	0.132755	0.241193	0.388608	0.762407	0	0.653052	0.179836	Molecular Function: core promoter sequence-specific DNA binding (GO:0001046);; Molecular Function: transcriptional activator activity, RNA polymerase II transcription regulatory region sequence-specific binding (GO:0001228);; Cellular Component: nucleus (GO:0005634);; Biological Process: transcription from RNA polymerase II promoter (GO:0006366);; Molecular Function: protein dimerization activity…	--	hypothetical protein PHAVU_007G170200g [Phaseolus vulgaris]
Glyur000404s00017751	bHLH	6.81518	4.93928	13.4921	0.285032	0.151586	0.213875	2.96628	2.57029	3.8572	0.361804	0.203622	0.27962	Biological Process: transcription, DNA-templated (GO:0006351);;	--	hypothetical protein LR48_Vigan02g116600 [Vigna angularis]
Glyur000405s00021251	HSF	0.411928	0.544801	0.405543	0.537475	0.400711	0.4492	0.497667	0.627421	0.491128	0.620563	0.486159	0.535257	--	K09419|2.83824e-137|mtr:MTR_3g101870|K09419 heat shock transcription factor, other eukaryote | (RefSeq) heat shock transcription factor	PREDICTED: heat stress transcription factor B-4-like [Lupinus angustifolius]
Glyur000405s00021253	bHLH	2.33347	1.37071	1.30395	0.598895	0.722798	0.362158	1.73702	1.24532	1.20411	0.677075	0.784754	0.445894	Molecular Function: binding (GO:0005488);;	--	transcription factor ALC-like isoform X2 [Cajanus cajan]
Glyur000405s00021260	HB->HB-WOX	3.44292	2.91239	2.49082	3.08016	5.26319	4.10316	2.15151	1.96805	1.80357	2.02862	2.6469	2.35139	Biological Process: vasculature development (GO:0001944);; Molecular Function: DNA binding (GO:0003677);; Cellular Component: nucleus (GO:0005634);; Biological Process: procambium histogenesis (GO:0010067);; Biological Process: cell division (GO:0051301);;	--	WUSCHEL-related homeobox 4 [Vigna radiata var. radiata]
Glyur000405s00021262	AP2/ERF->AP2/ERF-ERF	151.238	108.937	80.2316	21.3607	41.9354	37.6582	7.25019	6.78054	6.34397	4.48289	5.42409	5.2727	Molecular Function: DNA binding (GO:0003677);; Molecular Function: transcription factor activity, sequence-specific DNA binding (GO:0003700);; Cellular Component: nucleus (GO:0005634);; Biological Process: regulation of transcription, DNA-templated (GO:0006355);;	K09286|5.58307e-61|gmx:547642|K09286 EREBP-like factor | (RefSeq) DREB1, GmDREB1; dehydration responsive element binding protein	DREB group protein [Ammopiptanthus mongolicus]
Glyur000410s00016183	C2C2->C2C2-GATA	1.11566	1.51959	6.10999	13.4036	10.1456	10.0109	1.08111	1.33319	2.82985	3.84836	3.4784	3.46086	Molecular Function: RNA polymerase II regulatory region sequence-specific DNA binding (GO:0000977);; Molecular Function: RNA polymerase II transcription factor binding (GO:0001085);; Molecular Function: transcriptional activator activity, RNA polymerase II transcription regulatory region sequence-specific binding (GO:0001228);; Molecular Function: chromatin binding (GO:0003682);; Cellular Compone…	--	PREDICTED: GATA transcription factor 2-like [Glycine max]
Glyur000413s00015469	B3->B3-ARF	24.6954	22.2743	14.9801	15.8225	18.6534	16.4451	4.68344	4.54067	3.99821	4.07232	4.29671	4.12475	Molecular Function: DNA binding (GO:0003677);; Cellular Component: nucleus (GO:0005634);; Biological Process: regulation of transcription, DNA-templated (GO:0006355);; Biological Process: auxin-activated signaling pathway (GO:0009734);;	--	hypothetical protein TanjilG_11379 [Lupinus angustifolius]
Glyur000418s00021337	TCP	20.8762	21.393	13.8799	0	0.054095	0	4.45129	4.48497	3.89529	0	0.0760049	0	--	--	PREDICTED: transcription factor TCP13-like [Glycine max]
Glyur000420s00021423	WRKY	5.63604	34.0416	23.5416	18.3732	7.02261	8.11285	2.73032	5.13099	4.61716	4.27599	3.00407	3.1879	--	--	PREDICTED: probable WRKY transcription factor 65 [Glycine max]
Glyur000421s00024818	NAC	1.59833	2.77363	4.75392	1.39638	2.72883	2.46583	1.37758	1.91595	2.52454	1.26085	1.89872	1.7932	--	--	NAC domain-containing protein, partial [Trifolium pratense]
Glyur000422s00020644	bZIP	55.208	42.2124	34.8796	0.208668	2.28946	1.82952	5.8127	5.43337	5.16509	0.273418	1.71785	1.50056	Molecular Function: double-stranded DNA binding (GO:0003690);; Molecular Function: transcription factor activity, sequence-specific DNA binding (GO:0003700);; Biological Process: regulation of transcription, DNA-templated (GO:0006355);; Molecular Function: zinc ion binding (GO:0008270);; Biological Process: response to abscisic acid (GO:0009737);; Biological Process: gibberellic acid mediated sig…	--	cellulose synthase A catalytic subunit 1 [UDP-forming] [Cajanus cajan]
Glyur000423s00024435	PLATZ	56.4834	49.2268	30.4305	6.52511	10.2931	9.54953	5.84507	5.65039	4.97409	2.91171	3.49736	3.39911	Cellular Component: integral component of membrane (GO:0016021);;	--	PREDICTED: uncharacterized protein LOC100796834 isoform X2 [Glycine max]
Glyur000423s00024436	C3H	7.45981	9.79523	7.18455	3.0749	7.27783	5.8686	3.08063	3.43232	3.0329	2.02676	3.04925	2.78002	--	K14321|1.1281e-155|cam:101511052|K14321 nucleoporin-like protein 2 | (RefSeq) zinc finger CCCH domain-containing protein 16	PREDICTED: zinc finger CCCH domain-containing protein 16 [Cicer arietinum]
Glyur000423s00024443	MYB->MYB	0.064376	0.248233	0	0.177385	0.373658	0.600889	0.0900079	0.319887	0	0.235586	0.458023	0.678873	--	K09422|6.89152e-141|vra:106779550|K09422 myb proto-oncogene protein, plant | (RefSeq) transcription factor MYB39-like	transcription factor MYB39-like isoform X1 [Cajanus cajan]
Glyur000425s00021407	C2C2->C2C2-Dof	0.487365	0.345257	0.49251	0.613241	2.5212	1.87359	0.572759	0.427882	0.577741	0.689962	1.81607	1.52285	--	--	PREDICTED: dof zinc finger protein DOF5.7-like [Glycine max]
Glyur000428s00019745	MYB->MYB-related	0.019555	0	0	0	0.018914	0.063074	0.0279396	0	0	0	0.0270323	0.088242	Molecular Function: DNA binding (GO:0003677);;	--	PREDICTED: RNA polymerase I termination factor [Glycine max]
Glyur000428s00019752	LIM	5.05161	9.33386	8.02717	6.24999	15.2845	13.1582	2.59732	3.36931	3.17427	2.85798	4.02543	3.82356	Molecular Function: zinc ion binding (GO:0008270);;	K09377|1.92455e-122|gmx:100500444|K09377 cysteine and glycine-rich protein | (RefSeq) uncharacterized LOC100500444	LIM domain-containing protein WLIM1-like [Cajanus cajan]
Glyur000431s00018637	MYB->MYB	0	0	0.032198	0	0	0	0	0	0.0457197	0	0	0	Biological Process: single-organism process (GO:0044699);; Biological Process: positive regulation of cellular process (GO:0048522);;	K09422|1.58996e-177|gmx:100798860|K09422 myb proto-oncogene protein, plant | (RefSeq) transcription factor GAMYB-like	PREDICTED: transcription factor GAMYB-like [Vigna angularis]
Glyur000431s00018649	WRKY	22.3376	35.7371	14.7998	0.687472	0.848892	0.627366	4.54459	5.19917	3.98183	0.754864	0.886661	0.702539	Molecular Function: transcription factor activity, sequence-specific DNA binding (GO:0003700);; Biological Process: regulation of transcription, DNA-templated (GO:0006355);; Cellular Component: membrane (GO:0016020);; Molecular Function: sequence-specific DNA binding (GO:0043565);;	--	probable WRKY transcription factor 31 isoform X1 [Cajanus cajan]
Glyur000432s00027008	bHLH	7.34334	6.37954	4.19569	1.19076	5.02808	4.81834	3.06063	2.88353	2.37731	1.13143	2.5917	2.54061	Molecular Function: core promoter sequence-specific DNA binding (GO:0001046);; Molecular Function: transcriptional activator activity, RNA polymerase II transcription regulatory region sequence-specific binding (GO:0001228);; Cellular Component: nucleus (GO:0005634);; Biological Process: transcription from RNA polymerase II promoter (GO:0006366);;	--	PREDICTED: transcription factor bHLH130-like [Glycine max]
Glyur000432s00027016	bZIP	0	0	0.031318	1.33967	1.3621	1.51329	0	0	0.0444892	1.2263	1.24007	1.32958	Molecular Function: transcription factor activity, sequence-specific DNA binding (GO:0003700);; Biological Process: regulation of transcription, DNA-templated (GO:0006355);; Molecular Function: sequence-specific DNA binding (GO:0043565);;	K14431|0|cam:101500106|K14431 transcription factor TGA | (RefSeq) transcription factor HBP-1b(c38)	PREDICTED: transcription factor HBP-1b(c38) [Cicer arietinum]
Glyur000433s00026966	HB->HB-HD-ZIP	18.1396	10.703	15.6403	11.0575	19.4094	20.7237	4.25849	3.5488	4.05661	3.59186	4.35116	4.4412	Molecular Function: transcription factor activity, sequence-specific DNA binding (GO:0003700);; Cellular Component: nucleus (GO:0005634);; Biological Process: regulation of transcription, DNA-templated (GO:0006355);; Molecular Function: sequence-specific DNA binding (GO:0043565);;	K09338|1.02889e-139|cam:101488925|K09338 homeobox-leucine zipper protein | (RefSeq) homeobox-leucine zipper protein ATHB-13-like	PREDICTED: homeobox-leucine zipper protein ATHB-13-like [Cicer arietinum]
Glyur000434s00017235	C3H	23.0558	15.6619	12.2188	24.5468	25.6757	24.6562	4.58831	4.05848	3.72452	4.67507	4.73745	4.68124	Molecular Function: transferase activity (GO:0016740);; Molecular Function: metal ion binding (GO:0046872);;	--	PREDICTED: zinc finger CCCH domain-containing protein 30-like [Cicer arietinum]
Glyur000436s00018444	SBP	0.19343	0.282633	0.432783	0.064307	0.603528	0.115769	0.255114	0.359108	0.51882	0.0899144	0.68125	0.158038	--	--	PREDICTED: squamosa promoter-binding-like protein 13A isoform X2 [Glycine max]
Glyur000436s00018466	LIM	0.241168	0	0.211418	0	0	0	0.311698	0	0.276697	0	0	0	Molecular Function: zinc ion binding (GO:0008270);;	--	PREDICTED: LIM domain-containing protein WLIM2b-like [Cicer arietinum]
Glyur000439s00019009	bHLH	1.91019	1.53511	1.75801	7.10704	21.4701	18.0012	1.54111	1.34205	1.46363	3.01917	4.48994	4.24802	--	--	PREDICTED: transcription factor bHLH62 [Glycine max]
Glyur000440s00021858	LOB	0	0	0	0.836157	0.647346	0.051726	0	0	0	0.876689	0.720144	0.0727589	Molecular Function: carbamoyl-phosphate synthase (glutamine-hydrolyzing) activity (GO:0004088);;	--	hypothetical protein TanjilG_29510 [Lupinus angustifolius]
Glyur000440s00021865	AP2/ERF->AP2/ERF-ERF	16.5461	17.5779	18.0781	1.50524	3.09604	3.842	4.13308	4.21552	4.25385	1.32495	2.03423	2.2756	Molecular Function: transcription factor activity, sequence-specific DNA binding (GO:0003700);; Cellular Component: nucleus (GO:0005634);; Molecular Function: sequence-specific DNA binding (GO:0043565);; Molecular Function: transcription regulatory region DNA binding (GO:0044212);; Biological Process: positive regulation of transcription, DNA-templated (GO:0045893);;	--	dehydration responsive element binding protein 2 [Caragana korshinskii]
Glyur000443s00016842	C3H	32.4542	32.9712	32.8605	26.8189	26.6599	21.5182	5.06412	5.08624	5.08153	4.79799	4.78972	4.49302	Molecular Function: RNA binding (GO:0003723);; Molecular Function: metal ion binding (GO:0046872);;	--	uncharacterized protein LOC100818781 [Glycine max]
Glyur000444s00022226	HB->HB-HD-ZIP	2.51889	1.37572	2.24706	0	0.324469	0.263609	1.81512	1.24836	1.69913	0	0.405414	0.33755	Cellular Component: nucleus (GO:0005634);; Biological Process: regulation of transcription, DNA-templated (GO:0006355);; Molecular Function: lipid binding (GO:0008289);; Molecular Function: sequence-specific DNA binding (GO:0043565);;	K09338|0|gmx:100794400|K09338 homeobox-leucine zipper protein | (RefSeq) homeobox-leucine zipper protein ANTHOCYANINLESS 2-like	PREDICTED: homeobox-leucine zipper protein ANTHOCYANINLESS 2-like isoform X1 [Glycine max]
Glyur000444s00022230	FAR1	0.851081	0.322896	1.22534	0.303096	0	0.047013	0.888368	0.4037	1.15403	0.381943	0	0.0662794	--	--	protein FAR1-related sequence 5-like [Trifolium pratense]
Glyur000444s00022234	FAR1	3.30994	3.49598	3.07675	0.455571	2.49318	1.96229	2.10767	2.16863	2.02742	0.541585	1.80454	1.56672	Biological Process: regulation of transcription, DNA-templated (GO:0006355);; Molecular Function: zinc ion binding (GO:0008270);;	--	protein FAR1-related sequence 5-like [Trifolium pratense]
Glyur000447s00016634	bHLH	4.01381	4.60589	4.00031	0.499351	4.52651	3.73512	2.32591	2.48694	2.32202	0.584338	2.46637	2.2434	Molecular Function: binding (GO:0005488);; Biological Process: response to red or far red light (GO:0009639);; Biological Process: single-organism process (GO:0044699);; Biological Process: regulation of biological process (GO:0050789);;	K12126|0|mtr:MTR_7g111320|K12126 phytochrome-interacting factor 3 | (RefSeq) phytochrome-interacting factor 3.1	transcription factor PIF3-like protein [Trifolium pratense]
Glyur000447s00016639	MYB->MYB	0.066594	0.200044	0.340465	0	0	0	0.0930111	0.263087	0.422734	0	0	0	--	K09422|1.48173e-124|gmx:778072|K09422 myb proto-oncogene protein, plant | (RefSeq) MYB89; transcription factor MYB86	transcription factor MYB86-like [Cajanus cajan]
Glyur000448s00026719	HB->HB-BELL	0.033332	0.111744	0.152763	1.01613	8.04181	7.94013	0.0473039	0.152825	0.205096	1.01159	3.17661	3.1603	--	--	BEL1-like homeodomain protein 9 [Vigna radiata var. radiata]
Glyur000450s00024052	HB->HB-HD-ZIP	1.63393	1.485	3.45738	0	0.861718	0.553171	1.39722	1.31325	2.1562	0	0.896635	0.635217	Cellular Component: nucleus (GO:0005634);; Biological Process: regulation of transcription, DNA-templated (GO:0006355);; Molecular Function: lipid binding (GO:0008289);; Molecular Function: sequence-specific DNA binding (GO:0043565);;	--	Homeobox-leucine zipper protein ROC3 [Glycine soja]
Glyur000452s00029825	C2C2->C2C2-Dof	0.312653	1.59461	1.70181	0.496231	0.908392	1.89611	0.392486	1.37552	1.43393	0.581333	0.932358	1.53411	Molecular Function: DNA binding (GO:0003677);; Biological Process: regulation of transcription, DNA-templated (GO:0006355);;	--	hypothetical protein TSUD_403570 [Trifolium subterraneum]
Glyur000452s00029833	AP2/ERF->AP2/ERF-ERF	0.387947	0.061367	0.861868	1.00268	1.38989	1.83296	0.472952	0.0859236	0.896751	1.00193	1.25695	1.50231	Biological Process: transcription, DNA-templated (GO:0006351);;	--	ethylene response factor [Medicago truncatula]
Glyur000453s00023826	C2H2	0.329165	0.772185	0.032227	0.345382	0.353167	0.096156	0.41052	0.825529	0.0457603	0.428016	0.43634	0.132453	--	--	PREDICTED: zinc finger protein 1-like [Glycine max]
Glyur000456s00017907	AP2/ERF->AP2/ERF-ERF	0.414317	0.580067	0.637332	73.0592	20.9641	25.8135	0.500106	0.659986	0.711347	6.21061	4.45708	4.74489	--	K09286|9.03026e-65|gmx:100305349|K09286 EREBP-like factor | (RefSeq) TINY	ethylene-responsive transcription factor TINY-like [Cajanus cajan]
Glyur000456s00017909	AP2/ERF->AP2/ERF-ERF	0	0	0	0.964067	0	1.22156	0	0	0	0.973844	0	1.15157	Molecular Function: DNA binding (GO:0003677);; Molecular Function: transcription factor activity, sequence-specific DNA binding (GO:0003700);; Cellular Component: nucleus (GO:0005634);; Biological Process: regulation of transcription, DNA-templated (GO:0006355);;	K09286|2.3684e-28|gmx:100794316|K09286 EREBP-like factor | (RefSeq) AP2-1; dehydration-responsive element-binding protein 3-like	dehydration-responsive element-binding protein 3-like [Glycine max]
Glyur000456s00017928	MYB->MYB-related	1.23044	0.827073	2.12252	1.05086	2.67151	1.90099	1.15733	0.869534	1.64271	1.03623	1.87637	1.53655	Molecular Function: DNA binding (GO:0003677);;	K09421|0|cam:101507917|K09421 myb-related protein | (RefSeq) myb-related protein 3R-1-like	PREDICTED: myb-related protein 3R-1-like isoform X2 [Cicer arietinum]
Glyur000456s00017929	MYB->MYB-related	0.031397	0.003657	0.007312	0.099309	0.138077	0.009307	0.0445998	0.00526631	0.0105106	0.136597	0.186598	0.0133651	Molecular Function: DNA binding (GO:0003677);;	K09420|4.08887e-28|pvu:PHAVU_009G106700g|K09420 myb proto-oncogene protein | (RefSeq) hypothetical protein	hypothetical protein GOBAR_AA12071 [Gossypium barbadense]
Glyur000459s00027582	MYB->MYB	0	1.05093	3.05676	0.523813	1.97344	1.80132	0	1.03628	2.02033	0.607686	1.57213	1.48611	--	K09422|1.24446e-96|gmx:100781908|K09422 myb proto-oncogene protein, plant | (RefSeq) transcription factor MYB23-like	PREDICTED: transcription factor MYB23-like [Glycine max]
Glyur000459s00027585	GRF	0.535517	1.97828	1.18769	0.286164	0.598037	0.63601	0.618724	1.57448	1.12941	0.363075	0.676301	0.710182	Biological Process: transcription, DNA-templated (GO:0006351);;	--	PREDICTED: growth-regulating factor 1-like isoform X2 [Glycine max]
Glyur000462s00025046	C2C2->C2C2-Dof	1.36169	1.02688	2.24348	1.89014	3.58857	1.72167	1.23982	1.01926	1.69754	1.53114	2.19804	1.44449	--	--	PREDICTED: cyclic dof factor 2-like [Cicer arietinum]
Glyur000462s00025052	NAC	0.067679	0.067631	0.44654	0	0.05519	0	0.094478	0.0944131	0.532606	0	0.0775028	0	Biological Process: transcription, DNA-templated (GO:0006351);;	--	PREDICTED: NAC domain-containing protein 92-like [Glycine max]
Glyur000462s00025055	MYB->MYB-related	2.43368	1.44006	2.45881	0	0	0.062375	1.77975	1.28692	1.79028	0	0	0.0872931	--	K09422|4.48803e-110|vra:106775449|K09422 myb proto-oncogene protein, plant | (RefSeq) transcription factor MYB34	myb-related protein 306-like [Cajanus cajan]
Glyur000462s00025059	MYB->MYB-related	0	0	0.200936	0.85456	0.865438	0.377889	0	0	0.264159	0.891077	0.899514	0.46246	--	K09422|2.52142e-53|cam:101494325|K09422 myb proto-oncogene protein, plant | (RefSeq) transcription factor MYB90-like	PREDICTED: transcription factor MYB90-like isoform X2 [Cicer arietinum]
Glyur000463s00026778	bZIP	0.175549	0	0.040471	4.16212	4.59992	7.18979	0.233335	0	0.0572368	2.36796	2.48541	3.03383	Biological Process: MAPK cascade (GO:0000165);; Molecular Function: transcription factor activity, sequence-specific DNA binding (GO:0003700);; Molecular Function: MAP kinase activity (GO:0004707);; Cellular Component: intracellular (GO:0005622);; Biological Process: regulation of transcription, DNA-templated (GO:0006355);; Molecular Function: sequence-specific DNA binding (GO:0043565);;	--	Ocs element-binding factor 1 [Glycine soja]
Glyur000464s00022390	AP2/ERF->AP2/ERF-AP2	9.83395	10.056	9.86939	1.43539	13.1559	10.9297	3.43749	3.46676	3.4422	1.28416	3.82333	3.57648	Molecular Function: DNA binding (GO:0003677);; Molecular Function: transcription factor activity, sequence-specific DNA binding (GO:0003700);; Cellular Component: nucleus (GO:0005634);; Biological Process: regulation of transcription, DNA-templated (GO:0006355);; Biological Process: multicellular organism development (GO:0007275);;	K09284|0|pvu:PHAVU_003G241900g|K09284 AP2-like factor, euAP2 lineage | (RefSeq) hypothetical protein	hypothetical protein PHAVU_003G241900g [Phaseolus vulgaris]
Glyur000464s00022396	AP2/ERF->AP2/ERF-ERF	7.12628	6.98771	12.2458	82.5388	40.85	41.5537	3.0226	2.99778	3.72747	6.38437	5.38716	5.41121	Molecular Function: DNA binding (GO:0003677);; Molecular Function: transcription factor activity, sequence-specific DNA binding (GO:0003700);; Cellular Component: nucleus (GO:0005634);; Biological Process: regulation of transcription, DNA-templated (GO:0006355);;	K09286|2.32844e-65|gmx:100784157|K09286 EREBP-like factor | (RefSeq) ethylene-responsive transcription factor ERF008	PREDICTED: ethylene-responsive transcription factor ERF008 [Glycine max]
Glyur000464s00022410	WRKY	35.6657	52.8039	45.2298	121.938	103.632	102.77	5.19636	5.74964	5.53075	6.94179	6.70919	6.69725	Molecular Function: transcription factor activity, sequence-specific DNA binding (GO:0003700);; Biological Process: regulation of transcription, DNA-templated (GO:0006355);; Molecular Function: sequence-specific DNA binding (GO:0043565);;	--	WRKY family transcription factor [Medicago truncatula]
Glyur000466s00022895	HB->HB-HD-ZIP	3.01093	3.61961	3.176	9.41107	52.1796	44.6271	2.00394	2.20777	2.06212	3.38005	5.7328	5.51182	Molecular Function: DNA binding (GO:0003677);; Cellular Component: nucleus (GO:0005634);; Biological Process: positive regulation of cell proliferation (GO:0008284);; Molecular Function: lipid binding (GO:0008289);; Biological Process: primary shoot apical meristem specification (GO:0010072);; Biological Process: xylem development (GO:0010089);; Biological Process: positive regulation of cell dif…	K09338|0|gmx:100797291|K09338 homeobox-leucine zipper protein | (RefSeq) homeobox-leucine zipper protein ATHB-15-like	Homeobox-leucine zipper protein ATHB-8 [Glycine soja]
Glyur000466s00022897	C2C2->C2C2-GATA	0.335792	0.305554	0.573612	1.02243	1.82302	2.61077	0.417695	0.384662	0.65408	1.01609	1.49724	1.85231	Molecular Function: RNA polymerase II regulatory region sequence-specific DNA binding (GO:0000977);; Molecular Function: RNA polymerase II transcription factor binding (GO:0001085);; Molecular Function: transcriptional activator activity, RNA polymerase II transcription regulatory region sequence-specific binding (GO:0001228);; Molecular Function: chromatin binding (GO:0003682);; Cellular Compone…	--	PREDICTED: GATA transcription factor 12-like [Glycine max]
Glyur000468s00019639	AP2/ERF->AP2/ERF-ERF	0	0	0.161325	0.174872	0	0	0	0	0.215772	0.232504	0	0	Molecular Function: DNA binding (GO:0003677);; Molecular Function: transcription factor activity, sequence-specific DNA binding (GO:0003700);; Cellular Component: nucleus (GO:0005634);; Biological Process: regulation of transcription, DNA-templated (GO:0006355);;	--	ethylene-responsive transcription factor WIN1-like [Cajanus cajan]
Glyur000470s00020963	C3H	11.1375	11.5942	12.28	12.1802	10.8732	10.5217	3.6014	3.65469	3.73119	3.7203	3.56963	3.52628	Molecular Function: RNA binding (GO:0003723);; Cellular Component: nucleus (GO:0005634);; Molecular Function: metal ion binding (GO:0046872);;	--	PREDICTED: zinc finger CCCH domain-containing protein 37 isoform X2 [Cicer arietinum]
Glyur000471s00019774	OFP	0	0.097666	0.383883	0.84321	0.223061	0.288897	0	0.134439	0.468722	0.88222	0.290496	0.366137	--	--	hypothetical protein L195_g016023 [Trifolium pratense]
Glyur000472s00019571	bZIP	147.315	275.521	230.631	198.689	155.236	169.74	7.21252	8.11125	7.85568	7.64161	7.28758	7.41566	Biological Process: MAPK cascade (GO:0000165);; Molecular Function: transcription factor activity, sequence-specific DNA binding (GO:0003700);; Molecular Function: MAP kinase activity (GO:0004707);; Cellular Component: intracellular (GO:0005622);; Biological Process: regulation of transcription, DNA-templated (GO:0006355);; Molecular Function: sequence-specific DNA binding (GO:0043565);;	--	bZIP transcription factor 53-like isoform X1 [Cajanus cajan]
Glyur000472s00019593	MYB->MYB	4.76788	1.43001	1.77129	0	0.033739	0	2.52804	1.28096	1.47056	0	0.047872	0	--	K09422|5.16306e-101|gmx:100793350|K09422 myb proto-oncogene protein, plant | (RefSeq) transcription factor MYB12-like	MYB transcription factor MYB112 [Medicago truncatula]
Glyur000473s00018947	HB->HB-HD-ZIP	92.6795	115.305	120.329	11.0408	36.5962	31.1741	6.54966	6.86177	6.92278	3.58986	5.23251	5.00783	Molecular Function: transcription factor activity, sequence-specific DNA binding (GO:0003700);; Cellular Component: nucleus (GO:0005634);; Biological Process: leaf morphogenesis (GO:0009965);; Molecular Function: protein homodimerization activity (GO:0042803);; Molecular Function: sequence-specific DNA binding (GO:0043565);; Biological Process: positive regulation of transcription, DNA-templated …	K09338|5.6005e-139|cam:101506684|K09338 homeobox-leucine zipper protein | (RefSeq) homeobox-leucine zipper protein HAT5	homeobox-leucine zipper protein HAT5-like [Trifolium pratense]
Glyur000476s00022363	MADS->MADS-M-type	0	0	0.090297	0.074612	0.132249	0.153258	0	0	0.124721	0.103816	0.179191	0.205715	Molecular Function: DNA binding (GO:0003677);; Cellular Component: nucleus (GO:0005634);; Biological Process: regulation of transcription, DNA-templated (GO:0006355);; Molecular Function: protein dimerization activity (GO:0046983);;	--	hypothetical protein PHAVU_001G228600g [Phaseolus vulgaris]
Glyur000476s00022368	C2H2	2.10148	1.55828	1.90723	3.33779	4.03599	4.4012	1.63296	1.35518	1.53964	2.11696	2.33228	2.43328	--	--	zinc finger protein 4-like [Cajanus cajan]
Glyur000476s00022378	GARP->GARP-G2-like	0.631846	1.42505	1.30686	4.40683	4.34409	3.00682	0.706505	1.27802	1.20593	2.43478	2.41794	2.00246	Cellular Component: nucleus (GO:0005634);; Biological Process: regulation of transcription, DNA-templated (GO:0006355);; Molecular Function: transcription regulatory region DNA binding (GO:0044212);;	--	PREDICTED: transcription repressor KAN1 isoform X3 [Cicer arietinum]
Glyur000477s00024402	bZIP	1.12167	3.9707	1.18108	13.4666	9.17222	8.94194	1.0852	2.31345	1.12504	3.85466	3.34656	3.31353	Biological Process: MAPK cascade (GO:0000165);; Molecular Function: transcription factor activity, sequence-specific DNA binding (GO:0003700);; Molecular Function: MAP kinase activity (GO:0004707);; Cellular Component: intracellular (GO:0005622);; Biological Process: regulation of transcription, DNA-templated (GO:0006355);; Molecular Function: sequence-specific DNA binding (GO:0043565);;	--	hypothetical protein TanjilG_01086 [Lupinus angustifolius]
Glyur000477s00024408	GRF	2.04254	3.05205	4.36767	1.06438	2.36786	1.38161	1.60528	2.01865	2.4243	1.04571	1.75183	1.25194	Biological Process: transcription, DNA-templated (GO:0006351);;	--	PREDICTED: growth-regulating factor 1-like [Cicer arietinum]
Glyur000479s00019691	bZIP	18.3232	18.5838	20.9213	47.1661	26.0059	29.8505	4.27226	4.29159	4.45426	5.58995	4.7552	4.94722	Molecular Function: transcription factor activity, sequence-specific DNA binding (GO:0003700);; Biological Process: regulation of transcription, DNA-templated (GO:0006355);; Cellular Component: integral component of membrane (GO:0016021);; Molecular Function: sequence-specific DNA binding (GO:0043565);;	--	PREDICTED: basic leucine zipper 23-like [Vigna angularis]
Glyur000479s00019705	MYB->MYB-related	0.802106	0.81849	0.924189	0.58334	0.416304	0.692784	0.849684	0.862741	0.944251	0.662971	0.502131	0.759398	Molecular Function: DNA binding (GO:0003677);;	K09422|2.66844e-32|mtr:MTR_4g073420|K09422 myb proto-oncogene protein, plant | (RefSeq) myb transcription factor	myb transcription factor [Medicago truncatula]
Glyur000480s00023793	C2H2	97.8302	98.2558	100.88	21.4652	37.4353	30.6757	6.62688	6.63308	6.67072	4.48962	5.26436	4.98531	Molecular Function: metal ion binding (GO:0046872);;	--	zinc finger protein 4-like [Cajanus cajan]
Glyur000482s00021731	bHLH	11.0566	62.0182	69.3053	0.162957	0.975726	0.833387	3.59175	5.9777	6.13556	0.217798	0.982383	0.874511	Molecular Function: RNA polymerase II regulatory region sequence-specific DNA binding (GO:0000977);; Molecular Function: transcription factor activity, sequence-specific DNA binding (GO:0003700);; Biological Process: regulation of transcription from RNA polymerase II promoter (GO:0006357);; Molecular Function: protein dimerization activity (GO:0046983);; Cellular Component: RNA polymerase II tran…	--	transcription factor bHLH168 [Vigna radiata var. radiata]
Glyur000483s00030636	FAR1	3.2786	2.53181	2.08746	0.16247	1.62874	1.11061	2.09714	1.82041	1.62642	0.217193	1.39437	1.07766	Molecular Function: nucleic acid binding (GO:0003676);; Biological Process: regulation of transcription, DNA-templated (GO:0006355);; Molecular Function: transferase activity (GO:0016740);;	--	hypothetical protein PHAVU_008G138000g [Phaseolus vulgaris]
Glyur000487s00025935	GRAS	25.4752	33.8409	41.4552	55.0912	70.0047	67.9222	4.72657	5.12271	5.40787	5.8097	6.14984	6.1069	Molecular Function: transcription factor activity, transcription factor binding (GO:0000989);; Molecular Function: transcription factor activity, sequence-specific DNA binding (GO:0003700);; Cellular Component: nucleus (GO:0005634);; Biological Process: regulation of transcription, DNA-templated (GO:0006355);; Biological Process: response to ethylene (GO:0009723);; Biological Process: response to…	K14494|0|vra:106757726|K14494 DELLA protein | (RefSeq) DELLA protein GAI	PREDICTED: DELLA protein GAI-like [Vigna angularis]
Glyur000487s00025936	GRAS	0	0	0.045249	0	0	0	0	0	0.0638467	0	0	0	Molecular Function: transcription factor activity, transcription factor binding (GO:0000989);; Molecular Function: transcription factor activity, sequence-specific DNA binding (GO:0003700);; Cellular Component: nucleus (GO:0005634);; Biological Process: regulation of transcription, DNA-templated (GO:0006355);; Biological Process: response to ethylene (GO:0009723);; Biological Process: response to…	K14494|1.3131e-59|mtr:MTR_3g065980|K14494 DELLA protein | (RefSeq) DELLA domain GRAS family transcription factor GAI	hypothetical protein TSUD_122830 [Trifolium subterraneum]
Glyur000489s00017477	NAC	0.26806	0.061816	0	0	0.447478	0.435338	0.342623	0.0865338	0	0	0.533541	0.521391	Molecular Function: DNA binding (GO:0003677);; Cellular Component: nucleus (GO:0005634);; Biological Process: regulation of transcription, DNA-templated (GO:0006355);;	--	NAC transcription factor 25 [Glycine max]
Glyur000489s00017478	NAC	0	0	0	0	0.246408	0	0	0	0	0	0.317776	0	Molecular Function: DNA binding (GO:0003677);; Cellular Component: nucleus (GO:0005634);; Biological Process: regulation of transcription, DNA-templated (GO:0006355);;	--	PREDICTED: NAC transcription factor 25-like isoform X3 [Glycine max]
Glyur000489s00017491	NF-Y->NF-YB	0	0	0.246115	0	0.034759	0.071867	0	0	0.317437	0	0.0492948	0.100126	Cellular Component: nucleus (GO:0005634);; Biological Process: regulation of transcription, DNA-templated (GO:0006355);; Molecular Function: sequence-specific DNA binding (GO:0043565);; Molecular Function: protein heterodimerization activity (GO:0046982);;	K08065|5.36724e-91|pvu:PHAVU_009G155500g|K08065 nuclear transcription Y subunit beta | (RefSeq) hypothetical protein	hypothetical protein PHAVU_009G155500g [Phaseolus vulgaris]
Glyur000491s00023692	MYB->MYB-related	8.23132	6.80427	7.49967	2.18274	4.35258	3.4845	3.20654	2.96426	3.08741	1.67027	2.42023	2.16495	Cellular Component: nuclear chromosome, telomeric region (GO:0000784);; Cellular Component: nucleosome (GO:0000786);; Molecular Function: double-stranded telomeric DNA binding (GO:0003691);; Biological Process: nucleosome assembly (GO:0006334);; Biological Process: telomeric loop formation (GO:0031627);;	K09422|2.31677e-124|gmx:778165|K09422 myb proto-oncogene protein, plant | (RefSeq) MYB130; telomere repeat-binding factor 2	telomere repeat-binding factor 2-like [Cajanus cajan]
Glyur000491s00023713	bZIP	0.839604	1.77155	1.65423	25.4841	19.7288	23.8033	0.879395	1.47069	1.40829	4.72705	4.37357	4.63246	Biological Process: MAPK cascade (GO:0000165);; Molecular Function: transcription factor activity, sequence-specific DNA binding (GO:0003700);; Molecular Function: MAP kinase activity (GO:0004707);; Cellular Component: intracellular (GO:0005622);; Biological Process: regulation of transcription, DNA-templated (GO:0006355);; Molecular Function: sequence-specific DNA binding (GO:0043565);;	--	bZIP transcription factor 53-like [Vigna radiata var. radiata]
Glyur000492s00023504	GRAS	0	0.158607	0.069333	0.116139	0.042823	0	0	0.212391	0.0967112	0.158517	0.0604943	0	Molecular Function: transcription factor activity, sequence-specific DNA binding (GO:0003700);; Cellular Component: nucleus (GO:0005634);; Biological Process: regulation of transcription, DNA-templated (GO:0006355);; Molecular Function: sequence-specific DNA binding (GO:0043565);;	--	PREDICTED: scarecrow-like protein 32 [Cicer arietinum]
Glyur000492s00023508	LOB	60.1959	36.9547	34.5324	260.18	105.03	129.898	5.93536	5.24621	5.15106	8.0289	6.72833	7.0323	--	--	lateral organ boundaries domain protein [Caragana korshinskii]
Glyur000492s00023524	GRAS	0.32136	0.397357	1.46746	6.29704	3.97572	3.73165	0.402024	0.482701	1.30303	2.86731	2.3149	2.24234	Molecular Function: transcription factor activity, sequence-specific DNA binding (GO:0003700);; Cellular Component: nucleus (GO:0005634);; Biological Process: regulation of transcription, DNA-templated (GO:0006355);; Biological Process: asymmetric cell division (GO:0008356);; Biological Process: radial pattern formation (GO:0009956);; Molecular Function: sequence-specific DNA binding (GO:0043565)…	--	GRAS family transcription factor [Medicago truncatula]
Glyur000494s00017389	HB->HB-HD-ZIP	3.8731	4.65779	4.61342	5.01467	29.2088	24.7704	2.28484	2.50024	2.48888	2.58849	4.9169	4.68764	Molecular Function: DNA binding (GO:0003677);; Cellular Component: nucleus (GO:0005634);; Molecular Function: lipid binding (GO:0008289);;	K09338|0|pvu:PHAVU_011G079800g|K09338 homeobox-leucine zipper protein | (RefSeq) hypothetical protein	hypothetical protein PHAVU_011G079800g [Phaseolus vulgaris]
Glyur000494s00017408	C3H	7.33294	9.13418	7.5849	10.2071	14.8572	14.1517	3.05883	3.34116	3.1018	3.48634	3.98707	3.9214	Molecular Function: nucleotide binding (GO:0000166);; Biological Process: RNA methylation (GO:0001510);; Molecular Function: RNA binding (GO:0003723);; Biological Process: RNA processing (GO:0006396);; Molecular Function: RNA methyltransferase activity (GO:0008173);; Molecular Function: metal ion binding (GO:0046872);;	K15332|0|cam:101511151|K15332 tRNA (uracil-5-)-methyltransferase [EC:2.1.1.-] | (RefSeq) zinc finger CCCH domain-containing protein 24	hypothetical protein GLYMA_12G068100 [Glycine max]
Glyur000494s00017413	NF-Y->NF-YC	14.748	8.38004	8.08008	0.699269	4.59542	3.99777	3.9771	3.22959	3.18271	0.764914	2.48425	2.32129	Cellular Component: nucleus (GO:0005634);; Molecular Function: protein heterodimerization activity (GO:0046982);;	--	PREDICTED: nuclear transcription factor Y subunit C-2 [Cicer arietinum]
Glyur000495s00023461	MYB->MYB	17.0822	64.6834	32.4659	0.041604	0.223954	0.377609	4.1765	6.03746	5.06462	0.0588069	0.291549	0.462166	--	K09422|9.71598e-110|gmx:100806975|K09422 myb proto-oncogene protein, plant | (RefSeq) GMMYB29A1; myb-related protein Myb4	PREDICTED: myb-related protein Myb4-like [Lupinus angustifolius]
Glyur000496s00030952	MYB->MYB	4.89324	5.63148	4.25793	0	0.315382	0.14042	2.55906	2.72933	2.3945	0	0.395482	0.189565	--	K09422|1.19551e-128|vra:106765849|K09422 myb proto-oncogene protein, plant | (RefSeq) transcription factor MYB30-like	MYB-related protein 306-like protein [Trifolium pratense]
Glyur000496s00030957	zf-HD	41.4634	25.0967	24.3695	2.97989	8.47612	9.20747	5.40815	4.7058	4.66502	1.99273	3.2443	3.35155	Molecular Function: DNA binding (GO:0003677);;	--	PREDICTED: zinc-finger homeodomain protein 9-like [Cicer arietinum]
Glyur000497s00020199	LIM	0.773252	0.487649	0.497407	0.376991	1.01462	0.844785	0.826398	0.573034	0.582466	0.461519	1.0105	0.883453	Molecular Function: zinc ion binding (GO:0008270);;	--	PREDICTED: LIM domain-containing protein WLIM1-like [Glycine max]
Glyur000498s00016149	WRKY	0.742299	2.2671	6.65325	0	0.026376	0	0.800992	1.70801	2.93607	0	0.0375593	0	--	--	probable WRKY transcription factor 9 [Cajanus cajan]
Glyur000500s00018162	PLATZ	1.27961	1.11825	1.96909	0.704961	1.46251	1.62128	1.18879	1.08287	1.57002	0.769739	1.30013	1.39027	Cellular Component: intracellular (GO:0005622);; Molecular Function: zinc ion binding (GO:0008270);;	--	PREDICTED: uncharacterized protein LOC101513941 [Cicer arietinum]
Glyur000501s00030927	B3->B3	0	0	0	0	0.018166	0	0	0	0	0	0.0259728	0	--	--	PREDICTED: B3 domain-containing transcription factor ABI3-like isoform X1 [Glycine max]
Glyur000505s00021209	C2C2->C2C2-CO-like	1.24467	1.18323	1.99194	0	0.049128	0	1.1665	1.12646	1.58108	0	0.0691907	0	Cellular Component: intracellular (GO:0005622);; Molecular Function: zinc ion binding (GO:0008270);;	--	PREDICTED: zinc finger protein CONSTANS-LIKE 2 [Prunus mume]
Glyur000513s00025388	TCP	27.4811	21.8473	21.5843	78.6561	34.2257	39.1642	4.83193	4.51395	4.49725	6.31571	5.13856	5.32784	--	--	transcription factor TCP15 [Vigna radiata var. radiata]
Glyur000514s00017576	bZIP	25.6165	25.2289	18.2839	28.2959	25.3944	19.9972	4.73425	4.71308	4.26932	4.87263	4.72216	4.39212	Molecular Function: transcription factor activity, sequence-specific DNA binding (GO:0003700);; Biological Process: regulation of transcription, DNA-templated (GO:0006355);; Molecular Function: sequence-specific DNA binding (GO:0043565);;	K14432|4.17214e-77|cam:101490808|K14432 ABA responsive element binding factor | (RefSeq) G-box-binding factor 4-like	PREDICTED: G-box-binding factor 4-like [Cicer arietinum]
Glyur000515s00023231	WRKY	92.3576	136.258	100.683	14.9124	39.8624	30.769	6.54469	7.10075	6.66794	3.99208	5.3527	4.98955	Cellular Component: membrane (GO:0016020);;	--	PREDICTED: probable WRKY transcription factor 31 [Cicer arietinum]
Glyur000516s00022263	C2C2->C2C2-GATA	10.0928	6.2779	11.4822	14.7494	9.37275	10.3472	3.47156	2.86352	3.6418	3.97722	3.37473	3.50427	Molecular Function: RNA polymerase II regulatory region sequence-specific DNA binding (GO:0000977);; Molecular Function: RNA polymerase II transcription factor binding (GO:0001085);; Molecular Function: transcriptional activator activity, RNA polymerase II transcription regulatory region sequence-specific binding (GO:0001228);; Molecular Function: chromatin binding (GO:0003682);; Cellular Compone…	--	hypothetical protein PHAVU_001G109500g [Phaseolus vulgaris]
Glyur000518s00035538	LOB	0.175987	0.101359	0.166097	7.54105	1.73918	2.25201	0.233872	0.139285	0.221688	3.09441	1.45374	1.70133	--	--	LBD domain-containing transcription factor [Glycine max]
Glyur000520s00025572	AP2/ERF->AP2/ERF-ERF	0	0	0	0	0.15875	0.041001	0	0	0	0	0.212569	0.0579715	Biological Process: cellular process (GO:0009987);; Biological Process: system development (GO:0048731);;	--	Ethylene-responsive transcription factor ESR2 [Cajanus cajan]
Glyur000521s00021483	WRKY	22.5633	49.1677	35.3966	11.0819	13.9256	12.841	4.55847	5.64869	5.18573	3.59478	3.89972	3.79087	--	K13424|8.11906e-72|gmx:100127397|K13424 WRKY transcription factor 33 | (RefSeq) WRKY62; probable WRKY transcription factor 26	hypothetical protein LR48_Vigan09g132300 [Vigna angularis]
Glyur000523s00021970	MYB->MYB	9.72678	6.69726	5.86243	0.581351	3.10296	2.31351	3.42314	2.94435	2.77872	0.661158	2.03666	1.72836	Molecular Function: DNA binding (GO:0003677);; Cellular Component: nucleus (GO:0005634);; Biological Process: regulation of transcription, DNA-templated (GO:0006355);;	--	transcription factor SRM1-like [Cajanus cajan]
Glyur000523s00021974	TCP	2.32586	2.74433	2.21439	0	5.56269	3.36171	1.73373	1.90471	1.68455	0	2.71429	2.12489	--	--	transcription factor CYCLOIDEA-like [Cajanus cajan]
Glyur000524s00019111	HB->HB-HD-ZIP	1.28634	1.626	3.67796	0.061239	0.022159	0.032772	1.19304	1.39286	2.22588	0.0857496	0.0316196	0.0465218	Molecular Function: DNA binding (GO:0003677);;	K09338|2.9713e-120|aip:107647904|K09338 homeobox-leucine zipper protein | (RefSeq) homeobox-leucine zipper protein HOX11	homeobox-leucine zipper protein HOX11 [Arachis ipaensis]
Glyur000526s00034281	SBP	0.258973	0.32159	0.375628	0.050224	0.520938	0.442473	0.332247	0.402275	0.46009	0.0706971	0.604961	0.528544	Molecular Function: DNA binding (GO:0003677);; Cellular Component: nucleus (GO:0005634);;	--	PREDICTED: squamosa promoter-binding-like protein 7 [Cicer arietinum]
Glyur000527s00032549	GARP->GARP-G2-like	0.096227	0.104678	0	0	0	0	0.132547	0.143626	0	0	0	0	Molecular Function: DNA binding (GO:0003677);; Cellular Component: nucleus (GO:0005634);; Biological Process: regulation of transcription, DNA-templated (GO:0006355);; Molecular Function: chlorophyll(ide) b reductase activity (GO:0034256);; Biological Process: oxidation-reduction process (GO:0055114);;	--	myb family transcription factor PHL7-like [Cajanus cajan]
Glyur000527s00032550	Alfin-like	104.117	101.849	87.5865	187.032	122.356	118.377	6.71586	6.68439	6.46901	7.55484	6.94668	6.89939	Biological Process: regulation of transcription, DNA-templated (GO:0006355);; Molecular Function: zinc ion binding (GO:0008270);; Molecular Function: histone binding (GO:0042393);;	--	PHD finger protein ALFIN-LIKE 2 [Arachis duranensis]
Glyur000529s00019343	AP2/ERF->AP2/ERF-ERF	359.543	509.265	634.894	1082.06	1259.57	1174.61	8.49403	8.9951	9.31264	10.0809	10.2999	10.1992	Molecular Function: DNA binding (GO:0003677);; Molecular Function: transcription factor activity, sequence-specific DNA binding (GO:0003700);; Cellular Component: nucleus (GO:0005634);; Biological Process: regulation of transcription, DNA-templated (GO:0006355);;	--	CRT/DRE binding factor 4 [Medicago truncatula]
Glyur000529s00019352	TCP	2.70097	5.19991	5.21801	0.780441	2.0981	2.09264	1.8879	2.63225	2.63645	0.832235	1.63139	1.62884	--	--	PREDICTED: transcription factor TCP19-like [Lupinus angustifolius]
Glyur000532s00020756	FAR1	1.58471	1.54019	1.68352	0.870302	2.23346	1.91133	1.37	1.34494	1.42413	0.903271	1.69308	1.54168	Biological Process: regulation of transcription, DNA-templated (GO:0006355);; Molecular Function: zinc ion binding (GO:0008270);;	K13963|0|vra:106774920|K13963 serpin B | (RefSeq) uncharacterized LOC106774920	uncharacterized protein LOC111242705 [Vigna radiata var. radiata]
Glyur000533s00015044	FAR1	20.6891	22.1082	19.7174	2.9925	6.8055	8.9347	4.4389	4.53033	4.37277	1.99729	2.96449	3.31248	Biological Process: regulation of transcription, DNA-templated (GO:0006355);; Cellular Component: membrane (GO:0016020);;	--	hypothetical protein VIGAN_07039800 [Vigna angularis var. angularis]
Glyur000533s00015053	bZIP	10.9397	6.66401	6.98345	0.652316	2.16595	1.77999	3.5777	2.9381	2.99701	0.72449	1.66264	1.47508	--	--	probable transcription factor PosF21 [Prunus avium]
Glyur000535s00027354	HB->HB-HD-ZIP	22.8786	18.6407	9.35496	4.83685	26.4988	22.8499	4.57765	4.29578	3.37225	2.54519	4.7813	4.57591	Molecular Function: transcription factor activity, sequence-specific DNA binding (GO:0003700);; Cellular Component: nucleus (GO:0005634);; Biological Process: regulation of transcription, DNA-templated (GO:0006355);; Molecular Function: sequence-specific DNA binding (GO:0043565);;	K09338|7.22616e-165|pvu:PHAVU_002G067200g|K09338 homeobox-leucine zipper protein | (RefSeq) hypothetical protein	hypothetical protein LR48_Vigan10g227600 [Vigna angularis]
Glyur000535s00027355	HB->HB-other	0	0.047617	0.006444	0	0	0	0	0.0671114	0.0092669	0	0	0	Molecular Function: transcription factor activity, sequence-specific DNA binding (GO:0003700);; Cellular Component: nucleus (GO:0005634);; Biological Process: regulation of transcription, DNA-templated (GO:0006355);; Molecular Function: sequence-specific DNA binding (GO:0043565);;	K09338|3.4717e-64|cam:101500284|K09338 homeobox-leucine zipper protein | (RefSeq) homeobox-leucine zipper protein HAT5-like	PREDICTED: homeobox-leucine zipper protein HAT5-like [Cicer arietinum]
Glyur000538s00027558	E2F-DP	5.81592	1.13193	1.69648	0	0	0	2.76891	1.09216	1.43108	0	0	0	Molecular Function: binding (GO:0005488);; Biological Process: transcription, DNA-templated (GO:0006351);; Biological Process: cell cycle (GO:0007049);; Cellular Component: intracellular part (GO:0044424);;	K04683|4.68883e-82|cam:101490189|K04683 transcription factor Dp-1 | (RefSeq) transcription factor-like protein DPB	transcription factor-like protein DPB [Cajanus cajan]
Glyur000540s00023673	LOB	0	0	0	0	0.084922	0	0	0	0	0	0.117591	0	Molecular Function: carbamoyl-phosphate synthase (glutamine-hydrolyzing) activity (GO:0004088);;	--	PREDICTED: LOB domain-containing protein 12-like [Lupinus angustifolius]
Glyur000545s00023427	MYB->MYB	0.319789	0.038167	0.062636	0.850956	2.24031	1.3243	0.400307	0.0540385	0.0876475	0.888271	1.69613	1.21679	Molecular Function: DNA binding (GO:0003677);;	K09422|5.00039e-117|cam:101505860|K09422 myb proto-oncogene protein, plant | (RefSeq) transcription factor MYB44	hypothetical protein TSUD_295810 [Trifolium subterraneum]
Glyur000548s00021022	C2C2->C2C2-YABBY	2.8443	0.543702	0.930633	0.408685	0.601734	0.507939	1.94272	0.626394	0.949074	0.494349	0.679635	0.592578	Cellular Component: nucleus (GO:0005634);; Biological Process: polarity specification of adaxial/abaxial axis (GO:0009944);; Biological Process: plant ovule development (GO:0048481);;	--	YABBY transcription factor [Medicago truncatula]
Glyur000549s00029265	HB->HB-PHD	3.1638	2.57278	2.95635	0	1.81678	0.992327	2.0579	1.83705	1.98417	0	1.49404	0.994454	Cellular Component: nucleus (GO:0005634);; Molecular Function: zinc ion binding (GO:0008270);; Molecular Function: sequence-specific DNA binding (GO:0043565);; Biological Process: positive regulation of transcription, DNA-templated (GO:0045893);;	--	PREDICTED: pathogenesis-related homeodomain protein [Cicer arietinum]
Glyur000550s00021756	PLATZ	0.110798	0.296783	0.667899	1.08689	1.103	1.06318	0.151596	0.374937	0.738032	1.06136	1.07245	1.04487	Cellular Component: intracellular (GO:0005622);; Molecular Function: zinc ion binding (GO:0008270);;	--	uncharacterized protein LOC106757322 isoform X1 [Vigna radiata var. radiata]
Glyur000552s00024339	HB->HB-other	19.9039	19.231	17.9509	2.9713	19.1647	16.8626	4.3857	4.3385	4.24419	1.98961	4.33376	4.15887	Molecular Function: DNA binding (GO:0003677);; Cellular Component: nucleus (GO:0005634);; Biological Process: regulation of transcription, DNA-templated (GO:0006355);;	--	homeobox domain protein [Medicago truncatula]
Glyur000552s00024355	C2C2->C2C2-Dof	0.401585	0.395763	0.290791	0.035373	0.477961	0.481264	0.487059	0.481054	0.368255	0.0501506	0.563608	0.566829	Molecular Function: DNA binding (GO:0003677);; Biological Process: regulation of transcription, DNA-templated (GO:0006355);;	--	Dof zinc finger protein DOF5.2 [Glycine soja]
Glyur000555s00023336	AP2/ERF->AP2/ERF-ERF	49.0262	63.5957	103.135	314.007	294.635	275.02	5.64461	6.01337	6.7023	8.29924	8.20767	8.10863	Biological Process: regulation of transcription, DNA-templated (GO:0006355);; Cellular Component: intracellular part (GO:0044424);;	K09286|7.5451e-51|gmx:100817253|K09286 EREBP-like factor | (RefSeq) ERF5; ethylene-responsive transcription factor RAP2-3-like	ethylene-responsive factor 2 [Halimodendron halodendron]
Glyur000556s00025900	C2H2	0	0	0.037327	0	0	0	0	0	0.0528708	0	0	0	--	--	DUF966 domain protein [Medicago truncatula]
Glyur000557s00018783	MYB->MYB	5.72935	15.758	14.0218	6.42212	16.59	14.4283	2.75047	4.06678	3.90899	2.89183	4.13668	3.94751	--	K09422|3.51341e-121|cam:101508022|K09422 myb proto-oncogene protein, plant | (RefSeq) myb-related protein Myb4-like	transcription factor MYB14-like [Cajanus cajan]
Glyur000559s00020511	LOB	0	0	0.074486	0	0.033663	0	0	0	0.103647	0	0.0477659	0	Cellular Component: nucleus (GO:0005634);; Biological Process: adaxial/abaxial axis specification (GO:0009943);; Molecular Function: ligase activity (GO:0016874);;	--	lateral organ boundaries (LOB) domain protein [Medicago truncatula]
Glyur000564s00029588	Alfin-like	32.0731	50.5925	42.8044	58.7485	44.0449	43.3221	5.04759	5.68909	5.453	5.90083	5.49329	5.46995	Biological Process: regulation of transcription, DNA-templated (GO:0006355);; Molecular Function: zinc ion binding (GO:0008270);; Molecular Function: histone binding (GO:0042393);;	--	PHD finger protein ALFIN-LIKE 1 [Glycine soja]
Glyur000567s00021956	SAP	0	0.033938	0.198319	0	0.048844	0	0	0.0481497	0.261012	0	0.0688001	0	Biological Process: megasporogenesis (GO:0009554);; Biological Process: flower development (GO:0009908);;	--	transcriptional regulator sterile apetala protein, putative [Medicago truncatula]
Glyur000569s00020978	GeBP	0	0	0	0	0	0.00501	0	0	0	0	0	0.00720986	--	--	PREDICTED: dual specificity protein kinase splB-like [Cicer arietinum]
Glyur000572s00019038	NAC	0.117374	0.19282	0.190905	0.116444	0.638057	0.396351	0.160112	0.254376	0.252058	0.158911	0.711986	0.481662	Biological Process: transcription, DNA-templated (GO:0006351);;	--	PREDICTED: NAC domain-containing protein 86-like isoform X2 [Cicer arietinum]
Glyur000574s00030977	AP2/ERF->AP2/ERF-ERF	2.30305	10.5736	7.04604	0.248827	6.82975	5.52449	1.7238	3.53276	3.00828	0.320574	2.96897	2.70587	--	K09286|4.79725e-69|gmx:106796800|K09286 EREBP-like factor | (RefSeq) ethylene-responsive transcription factor ERF060-like	PREDICTED: ethylene-responsive transcription factor ERF060-like [Lupinus angustifolius]
Glyur000576s00032477	AP2/ERF->AP2/ERF-ERF	3.89392	6.67941	4.04001	1.79027	2.98581	2.5465	2.29099	2.941	2.33343	1.4804	1.99487	1.8264	--	K09285|1.21007e-88|mtr:MTR_4g007770|K09285 AP2-like factor, ANT lineage | (RefSeq) AP2-type transcription factor	AP2-type transcription factor [Medicago truncatula]
Glyur000577s00027225	MYB->MYB-related	4.02259	1.359	2.27307	0.892517	0.99753	0.852697	2.32843	1.23818	1.71064	0.920306	0.998217	0.889627	Molecular Function: DNA binding (GO:0003677);;	K09422|4.84692e-34|aip:107641727|K09422 myb proto-oncogene protein, plant | (RefSeq) MYB-like transcription factor ETC3	Transcription factor TRY [Cajanus cajan]
Glyur000577s00027226	WRKY	132.352	173.897	159.953	2.15334	13.6825	10.4019	7.05909	7.45036	7.3305	1.65688	3.87603	3.5112	--	--	probable WRKY transcription factor 41 [Cajanus cajan]
Glyur000578s00021005	GARP->GARP-G2-like	21.1984	18.4744	14.6162	2.93684	4.79065	5.57653	4.47238	4.28351	3.96497	1.97704	2.53373	2.71733	Molecular Function: DNA binding (GO:0003677);; Cellular Component: nucleus (GO:0005634);; Biological Process: regulation of transcription, DNA-templated (GO:0006355);;	--	myb-like transcription factor family protein [Medicago truncatula]
Glyur000578s00021007	MYB->MYB	0.33151	2.92941	1.96827	2.43506	2.31317	2.40563	0.413063	1.97431	1.56962	1.78034	1.72821	1.76792	--	K09422|1.06827e-88|gmx:778176|K09422 myb proto-oncogene protein, plant | (RefSeq) MYB88; myb-related protein Myb4	myb-related protein Myb4-like [Cajanus cajan]
Glyur000578s00021010	bHLH	14.1169	14.3203	25.449	1.40025	4.78575	3.33522	3.91809	3.93737	4.72514	1.26318	2.5325	2.11611	Cellular Component: membrane (GO:0016020);;	--	basic helix-loop-helix transcription activator CIB1 [Glycine max]
Glyur000580s00024211	HB->HB-BELL	21.8699	25.3631	23.033	5.18075	13.4456	12.3055	4.51538	4.72045	4.58695	2.62778	3.85256	3.73395	--	--	PREDICTED: BEL1-like homeodomain protein 4 [Glycine max]
Glyur000580s00024213	C2H2	4.8072	6.00037	4.65526	1.26254	6.49757	6.77958	2.53784	2.80743	2.49959	1.17794	2.90642	2.95969	Cellular Component: nucleus (GO:0005634);; Cellular Component: chromosome (GO:0005694);; Molecular Function: zinc ion binding (GO:0008270);; Molecular Function: histone-lysine N-methyltransferase activity (GO:0018024);; Biological Process: histone lysine methylation (GO:0034968);;	--	histone-lysine N-methyltransferase SUVR5 isoform X1 [Cajanus cajan]
Glyur000583s00027206	AP2/ERF->AP2/ERF-ERF	2.25961	1.53865	1.79613	0.044787	0.138836	0.20429	1.7047	1.34406	1.48343	0.0632089	0.18756	0.268183	Biological Process: transcription, DNA-templated (GO:0006351);; Cellular Component: membrane (GO:0016020);;	K09284|1.69164e-102|pvu:PHAVU_007G240200g|K09284 AP2-like factor, euAP2 lineage | (RefSeq) hypothetical protein	hypothetical protein PHAVU_007G240200g [Phaseolus vulgaris]
Glyur000585s00027750	MYB->MYB	6.10468	5.03145	5.06248	0.421574	3.68698	3.33796	2.82877	2.5925	2.59991	0.507489	2.22866	2.11702	--	K09422|0|cam:101490682|K09422 myb proto-oncogene protein, plant | (RefSeq) uncharacterized LOC101490682	PREDICTED: uncharacterized protein LOC101490682 isoform X1 [Cicer arietinum]
Glyur000586s00021850	C2C2->C2C2-GATA	9.42488	9.6428	7.59619	4.92314	7.35835	6.32857	3.38196	3.41181	3.1037	2.56636	3.06322	2.87353	Molecular Function: transcription factor activity, sequence-specific DNA binding (GO:0003700);; Biological Process: regulation of transcription, DNA-templated (GO:0006355);; Molecular Function: zinc ion binding (GO:0008270);; Molecular Function: sequence-specific DNA binding (GO:0043565);;	--	GATA transcription factor 28 [Cajanus cajan]
Glyur000587s00026614	C2C2->C2C2-CO-like	198.453	172.198	165.129	0.390437	4.89683	2.55678	7.6399	7.43628	7.37616	0.475538	2.55994	1.83057	Cellular Component: intracellular (GO:0005622);; Molecular Function: zinc ion binding (GO:0008270);;	--	PREDICTED: zinc finger protein CONSTANS-LIKE 4-like [Cicer arietinum]
Glyur000588s00020440	GARP->GARP-ARR-B	0.441077	0.608925	0.495973	1.13562	3.48583	2.6706	0.527147	0.686097	0.581084	1.09466	2.16537	1.87602	Biological Process: phosphorelay signal transduction system (GO:0000160);; Molecular Function: DNA binding (GO:0003677);; Molecular Function: transcription factor activity, sequence-specific DNA binding (GO:0003700);; Cellular Component: nucleus (GO:0005634);; Biological Process: regulation of transcription, DNA-templated (GO:0006355);;	K14491|0|mtr:MTR_3g086100|K14491 two-component response regulator ARR-B family | (RefSeq) two-component response regulator ARR2-like protein	two-component response regulator ARR2-like protein [Medicago truncatula]
Glyur000588s00020453	Trihelix	5.65173	6.00339	6.42503	5.73532	5.6495	5.44581	2.73373	2.80805	2.8924	2.75175	2.73325	2.68836	Molecular Function: DNA binding (GO:0003677);; Molecular Function: transcription factor activity, sequence-specific DNA binding (GO:0003700);; Cellular Component: nucleus (GO:0005634);; Biological Process: regulation of transcription, DNA-templated (GO:0006355);;	--	trihelix transcription factor GT-1-like [Cajanus cajan]
Glyur000588s00020454	Trihelix	0	0.09167	0	0	0	0.081897	0	0.126537	0	0	0	0.113563	Molecular Function: DNA binding (GO:0003677);; Molecular Function: transcription factor activity, sequence-specific DNA binding (GO:0003700);; Cellular Component: nucleus (GO:0005634);; Biological Process: regulation of transcription, DNA-templated (GO:0006355);;	--	trihelix transcription factor GT-1 isoform X3 [Vigna radiata var. radiata]
Glyur000590s00022548	bZIP	16.044	14.2979	12.5314	1.46973	5.49245	4.83212	4.09119	3.93526	3.75824	1.30435	2.69876	2.54402	Biological Process: regulation of cellular process (GO:0050794);;	K14432|9.47361e-151|cam:101503872|K14432 ABA responsive element binding factor | (RefSeq) ABSCISIC ACID-INSENSITIVE 5-like protein 5	ABSCISIC ACID-INSENSITIVE 5-like protein 7 [Cajanus cajan]
Glyur000591s00018656	FAR1	0	0.05791	0	0.017769	0.036918	0.076587	0	0.0812169	0	0.0254102	0.0523018	0.106465	--	--	protein FAR1-related sequence 5-like [Trifolium pratense]
Glyur000594s00025967	TCP	34.3283	28.9942	29.7159	1.01853	9.03257	5.89764	5.14275	4.90661	4.94091	1.01331	3.32662	2.7861	--	--	Transcription factor TCP2 [Cajanus cajan]
Glyur000596s00021309	NAC	5.0002	6.6872	4.42387	2.20673	3.95211	3.31709	2.58501	2.94246	2.43932	1.6811	2.30804	2.11006	Molecular Function: DNA binding (GO:0003677);; Cellular Component: nucleus (GO:0005634);; Biological Process: regulation of transcription, DNA-templated (GO:0006355);;	--	PREDICTED: NAC domain-containing protein 100 [Cicer arietinum]
Glyur000596s00021316	MADS->MADS-M-type	1.76	1.85665	1.65752	0.238255	1.34042	0.774796	1.46467	1.51432	1.41008	0.308308	1.22677	0.827653	Molecular Function: DNA binding (GO:0003677);; Cellular Component: nucleus (GO:0005634);; Biological Process: regulation of transcription, DNA-templated (GO:0006355);; Biological Process: pollen development (GO:0009555);; Molecular Function: protein dimerization activity (GO:0046983);;	--	agamous-like MADS-box protein AGL65 isoform X1 [Cajanus cajan]
Glyur000596s00021319	C2C2->C2C2-Dof	17.9911	22.7978	15.7604	1.22378	3.96129	5.41687	4.24725	4.57275	4.06698	1.15302	2.31071	2.68187	--	--	PREDICTED: cyclic dof factor 3-like isoform X1 [Vigna angularis]
Glyur000596s00021331	zf-HD	1.83795	0.507005	1.2213	0.252955	4.51972	3.58855	1.50485	0.591684	1.1514	0.325335	2.46459	2.19804	--	--	hypothetical protein PHAVU_003G190300g [Phaseolus vulgaris]
Glyur000598s00025088	AP2/ERF->AP2/ERF-ERF	0	0	0.485447	0.053175	0.612632	0.421333	0	0	0.570897	0.0747452	0.689417	0.507245	Biological Process: transcription, DNA-templated (GO:0006351);;	--	ethylene-responsive transcription factor ERF003-like [Cajanus cajan]
Glyur000598s00025103	bHLH	2.83063	4.32175	11.1794	0	0.027093	0	1.93758	2.4119	3.60637	0	0.0385668	0	--	--	HLH1 protein [Caragana korshinskii]
Glyur000599s00030427	GRAS	0	0	0	0.233372	0	0.127647	0	0	0	0.302608	0	0.173316	Molecular Function: transcription factor activity, sequence-specific DNA binding (GO:0003700);; Cellular Component: nucleus (GO:0005634);; Biological Process: regulation of transcription, DNA-templated (GO:0006355);; Molecular Function: sequence-specific DNA binding (GO:0043565);;	--	REQUIRED FOR ARBUSCULAR MYCORRHIZATION [Lotus japonicus]
Glyur000601s00025448	C2H2	0.094734	0.170321	0.256058	0.699299	2.94009	2.75635	0.13058	0.226904	0.328903	0.76494	1.97823	1.90933	Molecular Function: nucleic acid binding (GO:0003676);; Molecular Function: metal ion binding (GO:0046872);;	--	PREDICTED: zinc finger protein WIP2-like [Glycine max]
Glyur000601s00025464	bHLH	19.497	18.7038	14.9974	2.77983	5.4312	4.86761	4.35734	4.3004	3.99977	1.91832	2.68509	2.55277	Molecular Function: protein dimerization activity (GO:0046983);;	--	PREDICTED: transcription factor bHLH48-like [Cicer arietinum]
Glyur000603s00029236	WRKY	0.93932	3.11767	0.687212	8.29267	12.8621	12.3675	0.955551	2.04183	0.754641	3.21609	3.79308	3.74066	--	--	putative WRKY transcription factor 57 [Cajanus cajan]
Glyur000604s00024571	LOB	4.17029	1.77982	3.58579	67.6686	29.7704	13.9164	2.37024	1.47499	2.19717	6.10158	4.94347	3.89883	--	--	LOB domain-containing protein 41-like [Cajanus cajan]
Glyur000605s00024917	MYB->MYB	0.103925	0.175598	0.139817	7.13408	2.96028	3.72171	0.142642	0.233395	0.188802	3.02398	1.9856	2.23931	--	K09422|2.82281e-105|pvu:PHAVU_009G075000g|K09422 myb proto-oncogene protein, plant | (RefSeq) hypothetical protein	hypothetical protein PHAVU_009G075000g [Phaseolus vulgaris]
Glyur000605s00024924	HB->HB-HD-ZIP	12.6115	16.8416	6.03076	0.658221	8.08475	5.61528	3.76675	4.15717	2.81368	0.729636	3.18345	2.7258	Molecular Function: DNA binding (GO:0003677);;	K09338|2.09658e-77|gmx:100790927|K09338 homeobox-leucine zipper protein | (RefSeq) homeobox-leucine zipper protein HOX15-like	PREDICTED: homeobox-leucine zipper protein HOX15-like [Glycine max]
Glyur000605s00024925	HB->HB-KNOX	0	0	0	26.2076	25.3244	27.5939	0	0	0	4.76594	4.71833	4.83763	Cellular Component: nucleus (GO:0005634);; Biological Process: regulation of transcription, DNA-templated (GO:0006355);; Molecular Function: sequence-specific DNA binding (GO:0043565);;	--	homeobox protein knotted-1-like 2-like [Glycine max]
Glyur000605s00024928	C3H	10.4569	21.1731	14.1509	11.2988	6.4961	6.66431	3.51814	4.47074	3.92133	3.62045	2.90614	2.93816	Molecular Function: RNA binding (GO:0003723);;	--	hypothetical protein TSUD_315600 [Trifolium subterraneum]
Glyur000606s00017337	CPP	0.287224	0.313173	0.556123	0.067076	0.478001	0.32936	0.364263	0.393057	0.637956	0.0936629	0.563647	0.410732	--	--	PREDICTED: protein tesmin/TSO1-like CXC 5 [Glycine max]
Glyur000607s00021616	Tify	1.56483	0.822533	1.86234	1.95663	2.65481	2.37413	1.35886	0.865945	1.5172	1.56396	1.8698	1.75452	Molecular Function: transcription corepressor activity (GO:0003714);; Cellular Component: nucleus (GO:0005634);; Biological Process: response to wounding (GO:0009611);; Biological Process: regulation of defense response (GO:0031347);; Biological Process: negative regulation of nucleic acid-templated transcription (GO:1903507);; Biological Process: regulation of jasmonic acid mediated signaling pa…	--	protein TIFY 8 isoform X2 [Cajanus cajan]
Glyur000610s00022572	bHLH	19.4985	26.2724	23.7168	42.7591	66.663	57.7976	4.35745	4.76937	4.62742	5.45151	6.08029	5.87769	Molecular Function: core promoter sequence-specific DNA binding (GO:0001046);; Molecular Function: transcriptional activator activity, RNA polymerase II transcription regulatory region sequence-specific binding (GO:0001228);; Cellular Component: nucleus (GO:0005634);; Biological Process: positive regulation of transcription from RNA polymerase II promoter (GO:0045944);; Molecular Function: protei…	--	putative basic helix-loop-helix protein BHLH3 [Lotus japonicus]
Glyur000618s00030213	zf-HD	72.1561	52.8295	59.839	8.71719	20.5242	17.7193	6.19291	5.75033	5.92692	3.28054	4.42789	4.22645	--	--	hypothetical protein TSUD_169940 [Trifolium subterraneum]
Glyur000618s00030214	MYB->MYB	42.9443	65.3232	55.6494	0	0.361324	0.215635	5.4576	6.05144	5.82399	0	0.44501	0.28171	Molecular Function: DNA binding (GO:0003677);;	K09422|3.49937e-132|mtr:MTR_7g010210|K09422 myb proto-oncogene protein, plant | (RefSeq) R2R3-myb transcription factor	R2R3-myb transcription factor [Medicago truncatula]
Glyur000618s00030220	bHLH	0.509232	0.540027	0.140302	0	0	0	0.593815	0.622956	0.189416	0	0	0	Molecular Function: protein dimerization activity (GO:0046983);;	--	transcription factor [Medicago truncatula]
Glyur000618s00030224	HB->HB-HD-ZIP	0.850544	0.689434	1.17101	0.634538	1.75231	0.795614	0.887949	0.75654	1.11837	0.708883	1.46064	0.844477	Molecular Function: transcription factor activity, sequence-specific DNA binding (GO:0003700);; Cellular Component: nucleus (GO:0005634);; Biological Process: regulation of transcription, DNA-templated (GO:0006355);; Molecular Function: sequence-specific DNA binding (GO:0043565);;	K09338|1.88486e-95|vra:106774650|K09338 homeobox-leucine zipper protein | (RefSeq) homeobox-leucine zipper protein HAT7-like	homeobox-leucine zipper protein HAT7-like isoform X2 [Cajanus cajan]
Glyur000620s00017779	MYB->MYB-related	5.3481	9.38473	5.93932	0.406119	4.08874	3.53049	2.66632	3.37639	2.79479	0.491719	2.34731	2.17967	Molecular Function: DNA binding (GO:0003677);; Molecular Function: chromatin binding (GO:0003682);; Molecular Function: transcription factor activity, sequence-specific DNA binding (GO:0003700);; Molecular Function: transcription coactivator activity (GO:0003713);; Molecular Function: histone acetyltransferase activity (GO:0004402);; Cellular Component: nucleus (GO:0005634);; Biological Process: …	K11314|0|gmx:100779424|K11314 transcriptional adapter 2-alpha | (RefSeq) transcriptional adapter ADA2a-like	hypothetical protein GLYMA_13G006200 [Glycine max]
Glyur000624s00026869	MYB->MYB	0	0.046749	0	0	0.143141	0.114835	0	0.0659155	0	0	0.193003	0.15683	--	K09422|5.92533e-131|aip:107641518|K09422 myb proto-oncogene protein, plant | (RefSeq) myb-related protein Myb4-like	hypothetical protein TanjilG_14980 [Lupinus angustifolius]
Glyur000625s00022697	HB->HB-HD-ZIP	0	0	0.251155	0	0.560969	0.73377	0	0	0.323261	0	0.642442	0.793913	Cellular Component: nucleus (GO:0005634);; Biological Process: regulation of transcription, DNA-templated (GO:0006355);; Molecular Function: lipid binding (GO:0008289);; Molecular Function: sequence-specific DNA binding (GO:0043565);;	K09338|0|tcc:TCM_030175|K09338 homeobox-leucine zipper protein | (RefSeq) Protodermal factor 2 isoform 1	homeobox-leucine zipper protein MERISTEM L1-like isoform X1 [Quercus suber]
Glyur000629s00020925	AP2/ERF->AP2/ERF-ERF	0.117315	0.214665	0.372128	3.03354	1.24463	1.82308	0.160036	0.280558	0.456415	2.01205	1.16648	1.49727	Molecular Function: DNA binding (GO:0003677);; Molecular Function: transcription factor activity, sequence-specific DNA binding (GO:0003700);; Cellular Component: nucleus (GO:0005634);; Biological Process: regulation of transcription, DNA-templated (GO:0006355);; Biological Process: multicellular organism development (GO:0007275);;	--	hypothetical protein VIGAN_06062400 [Vigna angularis var. angularis]
Glyur000629s00020928	FAR1	7.87391	6.20003	5.95135	1.12173	3.62934	2.70972	3.14957	2.848	2.79729	1.08524	2.21081	1.89131	Biological Process: regulation of transcription, DNA-templated (GO:0006355);; Molecular Function: zinc ion binding (GO:0008270);;	--	PREDICTED: protein FAR1-RELATED SEQUENCE 3-like isoform X1 [Glycine max]
Glyur000629s00020932	bZIP	4.65046	4.53739	3.14955	4.81801	5.5565	4.84276	2.49837	2.46921	2.05295	2.54053	2.71293	2.54665	Molecular Function: transcription factor activity, sequence-specific DNA binding (GO:0003700);; Cellular Component: nucleus (GO:0005634);; Biological Process: regulation of transcription, DNA-templated (GO:0006355);; Molecular Function: sequence-specific DNA binding (GO:0043565);;	K14432|3.98658e-155|gmx:100101875|K14432 ABA responsive element binding factor | (RefSeq) BZIP70; ABSCISIC ACID-INSENSITIVE 5-like protein 2	ABSCISIC ACID-INSENSITIVE 5-like protein 2 [Cajanus cajan]
Glyur000635s00022448	LOB	0	0	0	0.047798	0	0.051505	0	0	0	0.0673606	0	0.0724557	--	--	LOB domain-containing protein 36 [Cajanus cajan]
Glyur000635s00022449	GARP->GARP-G2-like	23.9502	7.07203	14.0718	6.88026	18.6303	16.7392	4.64098	3.01293	3.91378	2.97824	4.29501	4.14887	--	--	PREDICTED: myb family transcription factor EFM-like isoform X1 [Vigna angularis]
Glyur000636s00035295	SBP	1.40296	1.26384	0.998462	0.611642	1.5008	1.83001	1.26481	1.17877	0.99889	0.688531	1.32239	1.50081	Molecular Function: DNA binding (GO:0003677);; Cellular Component: nucleus (GO:0005634);;	--	hypothetical protein PHAVU_003G039600g [Phaseolus vulgaris]
Glyur000639s00029936	PLATZ	0.419932	0.406557	0	0	0.184757	0.125113	0.505822	0.492168	0	0	0.244591	0.17007	Cellular Component: intracellular (GO:0005622);; Molecular Function: zinc ion binding (GO:0008270);;	--	uncharacterized protein LOC106754982 isoform X1 [Vigna radiata var. radiata]
Glyur000640s00024108	bHLH	0.338833	0.540638	0.593983	0	0.56009	0.565609	0.420976	0.623528	0.672636	0	0.641629	0.646724	Molecular Function: transcription factor activity, sequence-specific DNA binding (GO:0003700);; Cellular Component: nucleus (GO:0005634);; Biological Process: regulation of transcription, DNA-templated (GO:0006355);; Molecular Function: protein dimerization activity (GO:0046983);;	--	PREDICTED: transcription factor BEE 1-like [Vigna angularis]
Glyur000640s00024109	MYB->MYB	0	0.099857	0	0	0	0.049524	0	0.137316	0	0	0	0.0697352	--	K09422|7.78504e-131|gmx:778042|K09422 myb proto-oncogene protein, plant | (RefSeq) MYB84; MYB transcription factor MYB84	MYB transcription factor MYB84 [Glycine max]
Glyur000641s00026555	bHLH	0.129294	0.256784	0	0.363191	1.85665	1.31179	0.175421	0.329737	0	0.446988	1.51432	1.20901	Molecular Function: RNA polymerase II regulatory region sequence-specific DNA binding (GO:0000977);; Molecular Function: transcription factor activity, sequence-specific DNA binding (GO:0003700);; Biological Process: regulation of transcription from RNA polymerase II promoter (GO:0006357);; Molecular Function: protein dimerization activity (GO:0046983);; Cellular Component: RNA polymerase II tran…	--	transcription factor bHLH36-like [Cajanus cajan]
Glyur000641s00026556	bHLH	0.559125	0.853017	0.138504	2.49739	5.64234	4.662	0.640737	0.889876	0.187139	1.80628	2.73169	2.50131	Molecular Function: RNA polymerase II regulatory region sequence-specific DNA binding (GO:0000977);; Molecular Function: transcription factor activity, sequence-specific DNA binding (GO:0003700);; Biological Process: regulation of transcription from RNA polymerase II promoter (GO:0006357);; Cellular Component: RNA polymerase II transcription factor complex (GO:0090575);;	--	transcription factor [Medicago truncatula]
Glyur000642s00034722	zf-HD	0.682019	0.310351	0.490195	0	0.260607	0.449297	0.750194	0.389953	0.575501	0	0.334119	0.535353	--	--	PREDICTED: zinc-finger homeodomain protein 11-like [Glycine max]
Glyur000643s00026942	TCP	26.0066	27.7597	24.2384	0	0.62308	0.421474	4.75524	4.84598	4.65755	0	0.698734	0.507388	--	--	hypothetical protein LR48_Vigan03g017800 [Vigna angularis]
Glyur000645s00028158	NAC	0	0	0.292193	0	0.145627	0.204236	0	0	0.369822	0	0.196137	0.268118	--	--	hypothetical protein TanjilG_17497 [Lupinus angustifolius]
Glyur000647s00023061	AP2/ERF->AP2/ERF-ERF	55.0279	21.4267	19.7415	61.2259	79.6134	78.1673	5.80807	4.48714	4.37445	5.95944	6.33295	6.30683	Biological Process: transcription, DNA-templated (GO:0006351);;	K13434|2.50648e-103|cam:101509408|K13434 pathogenesis-related genes transcriptional activator PTI6 | (RefSeq) pathogenesis-related genes transcriptional activator PTI6-like	PREDICTED: pathogenesis-related genes transcriptional activator PTI6-like [Cicer arietinum]
Glyur000647s00023072	FAR1	0	0.079175	0	0	0	0	0	0.109929	0	0	0	0	--	--	protein FAR1-related sequence 5-like [Trifolium pratense]
Glyur000651s00026833	MYB->MYB	23.482	23.6404	22.9434	71.6305	41.1052	53.839	4.61365	4.62295	4.58156	6.1825	5.39593	5.77713	Cellular Component: condensed chromosome (GO:0000793);; Molecular Function: DNA binding (GO:0003677);; Cellular Component: nucleolus (GO:0005730);; Biological Process: asymmetric cell division (GO:0008356);; Biological Process: response to virus (GO:0009615);; Biological Process: polarity specification of adaxial/abaxial axis (GO:0009944);; Biological Process: leaf formation (GO:0010338);; Biolog…	K09422|0|mtr:MTR_7g061550|K09422 myb proto-oncogene protein, plant | (RefSeq) myb transcription factor	MYB-related transcription factor PHAN1 [Pisum sativum]
Glyur000652s00019443	GRAS	0.069905	0.200979	0.147363	0	0	0	0.0974827	0.264211	0.198322	0	0	0	Molecular Function: transcription factor activity, sequence-specific DNA binding (GO:0003700);; Cellular Component: nucleus (GO:0005634);; Biological Process: regulation of transcription, DNA-templated (GO:0006355);; Molecular Function: sequence-specific DNA binding (GO:0043565);;	--	PREDICTED: scarecrow-like protein 32 [Glycine max]
Glyur000653s00025436	bHLH	0	0	0.125272	0	0	0	0	0	0.170274	0	0	0	Molecular Function: binding (GO:0005488);;	--	transcription factor HEC1-like protein [Trifolium pratense]
Glyur000653s00025443	HSF	3.32605	2.85636	4.55353	19.4197	13.2425	13.8432	2.11305	1.94724	2.47341	4.35189	3.83213	3.89173	Molecular Function: transcription factor activity, sequence-specific DNA binding (GO:0003700);; Cellular Component: nucleus (GO:0005634);; Biological Process: double-strand break repair (GO:0006302);; Biological Process: DNA recombination (GO:0006310);; Molecular Function: sequence-specific DNA binding (GO:0043565);; Biological Process: negative regulation of transcription, DNA-templated (GO:0045…	K09419|2.10744e-57|vra:106765845|K09419 heat shock transcription factor, other eukaryote | (RefSeq) heat shock factor protein HSF24-like	heat shock factor protein HSF24-like [Cajanus cajan]
Glyur000654s00029189	SBP	7.82261	6.87877	5.4888	0.680689	1.63928	1.22455	3.14121	2.97797	2.69795	0.749053	1.40015	1.15352	--	--	squamosa promoter-binding-like protein 12 isoform X1 [Cajanus cajan]
Glyur000658s00024843	TCP	8.19077	5.22916	3.91847	9.96414	7.98821	6.62867	3.20019	2.63904	2.29821	3.45472	3.16803	2.93143	--	--	PREDICTED: transcription factor TCP11 [Cicer arietinum]
Glyur000659s00029683	LOB	0.864707	1.18609	0.671519	0	0.034545	0	0.898949	1.12835	0.74116	0	0.0489964	0	--	--	PREDICTED: LOB domain-containing protein 12-like [Cicer arietinum]
Glyur000659s00029685	HB->HB-WOX	0.110298	0	0	0	0	0	0.150947	0	0	0	0	0	--	--	WUSCHEL-related homeobox 9-like [Cajanus cajan]
Glyur000659s00029690	VOZ	21.3495	19.9472	21.2908	12.8769	24.62	19.0025	4.48217	4.38868	4.47838	3.79461	4.6792	4.32211	--	--	PREDICTED: transcription factor VOZ1 [Glycine max]
Glyur000662s00023478	bZIP	2.85899	0.29464	0.397455	1.17258	1.21029	1.49811	1.94822	0.372551	0.482802	1.11941	1.14424	1.32083	Molecular Function: transcription factor activity, sequence-specific DNA binding (GO:0003700);; Cellular Component: nucleus (GO:0005634);;	--	PREDICTED: uncharacterized protein LOC100779731 isoform X1 [Glycine max]
Glyur000662s00023483	C3H	17.7078	20.6696	16.5011	10.5788	18.9359	17.0127	4.22557	4.4376	4.12937	3.53341	4.31729	4.17094	Molecular Function: metal ion binding (GO:0046872);;	--	hypothetical protein PHAVU_009G015300g [Phaseolus vulgaris]
Glyur000664s00026058	bHLH	0.070858	0	0	0	0	0	0.0987672	0	0	0	0	0	Molecular Function: protein dimerization activity (GO:0046983);;	--	hypothetical protein TSUD_102850 [Trifolium subterraneum]
Glyur000664s00026061	C2H2	12.6523	12.7514	14.8457	13.889	16.3001	13.1214	3.77107	3.78151	3.98602	3.89618	4.11271	3.81981	Molecular Function: binding (GO:0005488);;	--	zinc finger protein ZAT5 [Cajanus cajan]
Glyur000667s00025237	HB->HB-other	0.441878	0.465615	1.02449	5.48031	15.9616	13.1669	0.527949	0.551506	1.01756	2.69606	4.0842	3.82445	Molecular Function: DNA binding (GO:0003677);;	K09338|9.21128e-108|cam:101502254|K09338 homeobox-leucine zipper protein | (RefSeq) homeobox-leucine zipper protein ATHB-6-like	hypothetical protein TSUD_136190 [Trifolium subterraneum]
Glyur000670s00020731	C3H	12.1233	13.1895	12.1823	30.7252	30.8014	27.8997	3.71406	3.82675	3.72053	4.98756	4.99102	4.85298	Molecular Function: metal ion binding (GO:0046872);;	--	PREDICTED: zinc finger CCCH domain-containing protein 66-like [Lupinus angustifolius]
Glyur000672s00022927	WRKY	28.7537	126.725	90.5739	0	1.08124	0.86108	4.895	6.9969	6.51686	0	1.05744	0.89614	Molecular Function: transcription factor activity, sequence-specific DNA binding (GO:0003700);; Biological Process: regulation of transcription, DNA-templated (GO:0006355);; Molecular Function: sequence-specific DNA binding (GO:0043565);;	--	PREDICTED: probable WRKY transcription factor 40 [Cicer arietinum]
Glyur000674s00021150	HSF	151.536	160.162	123.807	84.1136	171.165	164.951	7.25301	7.33237	6.96355	6.41132	7.42765	7.37462	Molecular Function: transcription factor activity, sequence-specific DNA binding (GO:0003700);; Cellular Component: nucleus (GO:0005634);; Biological Process: double-strand break repair (GO:0006302);; Biological Process: DNA recombination (GO:0006310);; Biological Process: regulation of transcription, DNA-templated (GO:0006355);; Molecular Function: sequence-specific DNA binding (GO:0043565);;	K09419|5.95647e-128|gmx:100791543|K09419 heat shock transcription factor, other eukaryote | (RefSeq) HSF; heat shock factor	heat stress transcription factor Hsf-01 [Glycine max]
Glyur000675s00024229	GRF	2.94773	1.98091	1.24146	0.696307	0.959101	0.752487	1.98102	1.57575	1.16444	0.762397	0.970192	0.809404	Molecular Function: ATP binding (GO:0005524);; Cellular Component: nucleus (GO:0005634);; Biological Process: regulation of transcription, DNA-templated (GO:0006355);; Biological Process: developmental process (GO:0032502);;	--	PREDICTED: growth-regulating factor 4-like [Glycine max]
Glyur000676s00021519	NAC	20.0901	5.17122	9.79093	19.3528	0.51146	5.45306	4.39849	2.62556	3.43175	4.34715	0.595943	2.68998	Molecular Function: DNA binding (GO:0003677);; Cellular Component: nucleus (GO:0005634);; Biological Process: regulation of transcription, DNA-templated (GO:0006355);;	--	hypothetical protein B456_005G195400 [Gossypium raimondii]
Glyur000677s00026180	bHLH	15.0734	14.0958	13.2663	4.70599	17.8983	15.5481	4.0066	3.91608	3.83454	2.51248	4.24019	4.0486	Molecular Function: core promoter sequence-specific DNA binding (GO:0001046);; Molecular Function: transcriptional activator activity, RNA polymerase II transcription regulatory region sequence-specific binding (GO:0001228);; Cellular Component: nucleus (GO:0005634);; Biological Process: positive regulation of transcription from RNA polymerase II promoter (GO:0045944);; Molecular Function: protei…	--	transcription factor bHLH122-like [Cajanus cajan]
Glyur000678s00024769	MYB->MYB	130.881	164.697	73.8568	17.3957	40.9492	33.3885	7.04309	7.3724	6.22606	4.20129	5.39057	5.10385	--	K09422|5.87402e-105|mtr:MTR_2g096380|K09422 myb proto-oncogene protein, plant | (RefSeq) myb transcription factor	myb transcription factor [Medicago truncatula]
Glyur000678s00024774	C2H2	213.358	195.605	166.524	121.507	135.303	112.816	7.74388	7.61916	7.38822	6.93671	7.09068	6.83056	Molecular Function: DNA binding (GO:0003677);;	--	Zinc finger protein ZAT12 [Glycine soja]
Glyur000680s00022887	Trihelix	34.3093	33.6245	30.8949	41.8289	40.367	38.7579	5.14198	5.11372	4.99525	5.42051	5.37041	5.31317	--	--	PREDICTED: trihelix transcription factor ASIL2-like [Cicer arietinum]
Glyur000683s00025149	GARP->GARP-G2-like	0	0.012655	0.022007	0.026703	0	0	0	0.0181427	0.0314051	0.0380189	0	0	Molecular Function: DNA binding (GO:0003677);; Cellular Component: nucleus (GO:0005634);; Biological Process: regulation of transcription, DNA-templated (GO:0006355);;	--	PREDICTED: putative Myb family transcription factor At1g14600 [Glycine max]
Glyur000683s00025150	GARP->GARP-G2-like	7.23886	17.004	8.39935	0.293079	0.461692	0.222007	3.04244	4.17025	3.23256	0.37081	0.547639	0.289253	Molecular Function: DNA binding (GO:0003677);; Cellular Component: nucleus (GO:0005634);; Biological Process: regulation of transcription, DNA-templated (GO:0006355);;	--	putative Myb family transcription factor At1g14600 [Vigna radiata var. radiata]
Glyur000688s00027135	MYB->MYB	0.284815	0.156157	0.120643	0.087354	0.047392	0.053087	0.361561	0.209337	0.164327	0.120822	0.0668015	0.0746246	--	--	PREDICTED: transcription factor DIVARICATA [Juglans regia]
Glyur000689s00031829	SBP	18.5415	23.2796	18.7708	8.58193	23.8742	21.202	4.28847	4.60168	4.3053	3.26032	4.63658	4.47262	Molecular Function: DNA binding (GO:0003677);; Cellular Component: nucleus (GO:0005634);; Cellular Component: integral component of membrane (GO:0016021);;	--	squamosa promoter-binding-like protein 14 [Cajanus cajan]
Glyur000690s00025170	GRAS	85.6587	68.004	69.9748	204.061	296.806	293.664	6.43727	6.10861	6.14924	7.67991	8.21823	8.20293	Molecular Function: transcription factor activity, sequence-specific DNA binding (GO:0003700);; Cellular Component: nucleus (GO:0005634);; Biological Process: regulation of transcription, DNA-templated (GO:0006355);; Molecular Function: sequence-specific DNA binding (GO:0043565);;	--	PREDICTED: scarecrow-like protein 13 [Cicer arietinum]
Glyur000692s00016555	C2H2	2.28363	1.37718	4.0672	2.50499	10.0377	9.92681	1.71529	1.24925	2.34119	1.80941	3.46437	3.4498	--	--	hypothetical protein glysoja_018491 [Glycine soja]
Glyur000693s00025747	MYB->MYB-related	0.84048	1.82485	0.998862	2.99759	3.97382	3.53797	0.880082	1.49817	0.999179	1.99913	2.31436	2.18205	Molecular Function: DNA binding (GO:0003677);; Cellular Component: nucleus (GO:0005634);; Biological Process: regulation of transcription, DNA-templated (GO:0006355);;	--	PREDICTED: protein REVEILLE 2 isoform X1 [Cicer arietinum]
Glyur000694s00023248	GARP->GARP-G2-like	13.5391	9.43116	9.82877	0.144057	2.37591	2.09741	3.86187	3.38283	3.4368	0.194159	1.75528	1.63106	Molecular Function: DNA binding (GO:0003677);; Cellular Component: nucleus (GO:0005634);; Biological Process: regulation of transcription, DNA-templated (GO:0006355);;	--	myb-related protein 2-like [Cajanus cajan]
Glyur000694s00023251	bZIP	0.086214	0.170008	0.161929	1.48769	4.58588	3.93247	0.119308	0.226518	0.216522	1.31481	2.48178	2.30231	Molecular Function: transcription factor activity, sequence-specific DNA binding (GO:0003700);; Biological Process: regulation of transcription, DNA-templated (GO:0006355);; Molecular Function: sequence-specific DNA binding (GO:0043565);;	K14431|0|gmx:100775461|K14431 transcription factor TGA | (RefSeq) transcription factor TGA2-like	PREDICTED: transcription factor TGA2-like isoform X1 [Glycine max]
Glyur000694s00023253	bZIP	0.597243	0.466144	0.431748	1.11387	3.84249	5.09558	0.675584	0.552027	0.517778	1.07989	2.27575	2.60776	Molecular Function: binding (GO:0005488);; Biological Process: regulation of transcription, DNA-templated (GO:0006355);; Molecular Function: hydrolase activity (GO:0016787);;	K14432|1.89155e-119|mtr:MTR_2g086340|K14432 ABA responsive element binding factor | (RefSeq) bZIP transcription factor	bZIP transcription factor [Medicago truncatula]
Glyur000694s00023258	C2H2	0.586297	0.468476	0.377224	17.5649	7.14639	9.5619	0.665663	0.55432	0.461763	4.21451	3.02616	3.4008	Molecular Function: binding (GO:0005488);;	--	zinc finger protein WIP3-like [Cajanus cajan]
Glyur000695s00020670	bZIP	20.8354	27.3737	22.5004	0.664304	3.84325	3.49629	4.4486	4.82648	4.55461	0.734919	2.27597	2.16874	Molecular Function: transferase activity (GO:0016740);; Biological Process: primary metabolic process (GO:0044238);; Biological Process: cellular macromolecule metabolic process (GO:0044260);; Biological Process: regulation of cellular process (GO:0050794);;	--	light-inducible protein CPRF2-like [Cajanus cajan]
Glyur000698s00016568	NAC	190.825	425.326	539.832	18.8289	133.449	83.4834	7.58365	8.73581	9.07904	4.30953	7.07091	6.4006	--	--	NAC domain-containing protein 2 [Cajanus cajan]
Glyur000698s00016585	FAR1	0.08381	0	0.020976	0	0	0.027691	0.116112	0	0.029949	0	0	0.0394065	--	--	protein FAR1-RELATED SEQUENCE 5-like [Cajanus cajan]
Glyur000700s00037060	AP2/ERF->AP2/ERF-ERF	0.015409	0.002748	0.28142	0.095152	0.173183	0.012896	0.022061	0.00395909	0.357743	0.131131	0.230428	0.0184861	Molecular Function: DNA binding (GO:0003677);; Molecular Function: transcription factor activity, sequence-specific DNA binding (GO:0003700);; Cellular Component: nucleus (GO:0005634);; Biological Process: regulation of transcription, DNA-templated (GO:0006355);;	--	drought responsive element binding protein [Glycine soja]
Glyur000700s00037063	NF-Y->NF-YC	32.3416	40.3291	32.9329	5.23229	17.2684	11.7109	5.05925	5.36909	5.08461	2.63976	4.19128	3.66799	Cellular Component: nucleus (GO:0005634);; Molecular Function: protein heterodimerization activity (GO:0046982);;	K08066|2.71992e-134|pvu:PHAVU_005G050000g|K08066 nuclear transcription factor Y, gamma | (RefSeq) hypothetical protein	nuclear transcription factor Y subunit C-2 [Cajanus cajan]
Glyur000706s00025002	HB->HB-other	7.58995	8.2772	2.72128	5.03047	19.9975	19.3905	3.10265	3.21369	1.8958	2.59227	4.39215	4.34983	--	--	homeobox associated leucine zipper protein [Medicago truncatula]
Glyur000708s00035897	B3->B3	11.867	11.72	8.77162	0.595078	0.582358	1.17528	3.68561	3.66903	3.2886	0.673627	0.662076	1.1212	--	--	PREDICTED: B3 domain-containing protein At2g36080-like [Glycine max]
Glyur000714s00022854	Tify	15.3858	39.1607	42.6994	27.3976	28.8994	28.9734	4.03437	5.32771	5.44954	4.8277	4.90204	4.90561	Molecular Function: transcription corepressor activity (GO:0003714);; Cellular Component: nucleus (GO:0005634);; Biological Process: response to wounding (GO:0009611);; Biological Process: regulation of defense response (GO:0031347);; Biological Process: negative regulation of nucleic acid-templated transcription (GO:1903507);; Biological Process: regulation of jasmonic acid mediated signaling pa…	K13464|1.38338e-146|gmx:100807043|K13464 jasmonate ZIM domain-containing protein | (RefSeq) protein TIFY 6B	PREDICTED: protein TIFY 6A isoform X2 [Glycine max]
Glyur000717s00025321	C2C2->C2C2-Dof	0.423258	0.85819	0.458661	6.37167	5.45857	3.83789	0.509197	0.893898	0.544645	2.88199	2.69122	2.27438	--	--	hypothetical protein LR48_Vigan01g047400 [Vigna angularis]
Glyur000720s00020699	MYB->MYB	0.295721	0.242601	0.380832	1.21394	2.98829	2.84725	0.373755	0.313363	0.465538	1.14661	1.99577	1.94383	Molecular Function: DNA binding (GO:0003677);;	K09422|0|vra:106754830|K09422 myb proto-oncogene protein, plant | (RefSeq) transcription factor MYB86	transcription factor MYB86 [Cajanus cajan]
Glyur000721s00027420	NAC	7.98629	6.33044	6.22315	0.937405	4.25439	3.78193	3.16773	2.8739	2.85263	0.954126	2.39352	2.25759	Molecular Function: DNA binding (GO:0003677);; Cellular Component: nucleus (GO:0005634);; Biological Process: regulation of transcription, DNA-templated (GO:0006355);;	--	NAC domain-containing protein 73 [Vigna radiata var. radiata]
Glyur000727s00025947	MYB->MYB	22.2043	8.34614	10.9567	0.098194	0	0	4.53632	3.22437	3.57975	0.135133	0	0	Molecular Function: DNA binding (GO:0003677);;	K09422|1.82191e-106|cam:101490995|K09422 myb proto-oncogene protein, plant | (RefSeq) transcription factor MYB3-like	myb-related protein 308-like [Cajanus cajan]
Glyur000730s00036461	MYB->MYB	54.1278	59.9263	55.9197	0.987165	3.78176	7.94029	5.78471	5.92899	5.83086	0.990712	2.25754	3.16032	Molecular Function: DNA binding (GO:0003677);;	K09422|2.60609e-132|pvu:PHAVU_001G229900g|K09422 myb proto-oncogene protein, plant | (RefSeq) hypothetical protein	hypothetical protein PHAVU_001G229900g [Phaseolus vulgaris]
Glyur000731s00024683	MYB->MYB	0.113386	0.382462	0	7.55142	6.02923	6.9814	0.154954	0.46724	0	3.09616	2.81337	2.99664	--	K09422|9.381e-109|pvu:PHAVU_005G131300g|K09422 myb proto-oncogene protein, plant | (RefSeq) hypothetical protein	hypothetical protein PHAVU_005G131300g [Phaseolus vulgaris]
Glyur000734s00026313	SRS	0.268849	0.649447	0.881113	0.166255	0.36391	0.24416	0.34352	0.721982	0.911587	0.221883	0.447748	0.315172	--	--	--
Glyur000735s00021566	Trihelix	0.144196	0.365589	0.201186	0.739082	1.07582	0.624496	0.194334	0.449523	0.26446	0.798326	1.05368	0.699992	--	--	trihelix transcription factor [Medicago truncatula]
Glyur000740s00028691	bHLH	0	0	0	0.04979	0.183603	0.22452	0	0	0	0.0701008	0.243185	0.292216	--	--	PREDICTED: transcription factor bHLH95 [Cicer arietinum]
Glyur000741s00030643	HB->HB-HD-ZIP	1.05375	1.82476	0.336248	0	0	0	1.03826	1.49813	0.418188	0	0	0	Molecular Function: transcription factor activity, sequence-specific DNA binding (GO:0003700);; Cellular Component: nucleus (GO:0005634);; Biological Process: regulation of transcription, DNA-templated (GO:0006355);; Molecular Function: sequence-specific DNA binding (GO:0043565);;	--	PREDICTED: putative homeobox-leucine zipper protein ATHB-51 [Glycine max]
Glyur000741s00030649	Trihelix	0.084604	0.272432	0.202033	2.08423	4.94242	3.90156	0.117168	0.347589	0.265477	1.62491	2.57105	2.29324	--	--	PREDICTED: GATA zinc finger domain-containing protein 10 [Cicer arietinum]
Glyur000741s00030651	Trihelix	8.48739	9.72044	7.6497	9.29442	8.18447	9.42968	3.24601	3.42229	3.11265	3.36379	3.1992	3.38262	Molecular Function: DNA binding (GO:0003677);; Cellular Component: cytoplasm (GO:0005737);; Biological Process: pyrimidine nucleotide biosynthetic process (GO:0006221);; Molecular Function: UMP kinase activity (GO:0033862);; Biological Process: nucleotide phosphorylation (GO:0046939);;	--	PREDICTED: uncharacterized protein LOC101509939 [Cicer arietinum]
Glyur000743s00019293	MYB->MYB	9.01762	7.52875	15.7097	6.61829	20.4451	12.8219	3.32447	3.09233	4.06261	2.92947	4.42258	3.78888	Molecular Function: DNA binding (GO:0003677);; Cellular Component: nucleus (GO:0005634);;	K04650|0|cam:101504689|K04650 nuclear receptor co-repressor 1 | (RefSeq) uncharacterized LOC101504689	PREDICTED: uncharacterized protein LOC101504689 isoform X1 [Cicer arietinum]
Glyur000749s00022591	zf-HD	0.489414	1.5459	2.82306	0.166739	1.67113	1.13131	0.574745	1.34817	1.93473	0.222482	1.41745	1.09174	Molecular Function: DNA binding (GO:0003677);;	--	PREDICTED: zinc-finger homeodomain protein 1-like [Cicer arietinum]
Glyur000751s00027026	GARP->GARP-G2-like	3.27299	3.21709	2.95124	1.11161	3.85941	3.58159	2.09525	2.07625	1.98231	1.07834	2.28078	2.19585	Molecular Function: DNA binding (GO:0003677);; Biological Process: transcription, DNA-templated (GO:0006351);;	--	PREDICTED: probable transcription factor KAN4 [Cicer arietinum]
Glyur000753s00021278	NAC	1.61244	1.98644	1.04688	0.123625	0.936803	0.968463	1.3854	1.57843	1.03343	0.168161	0.953677	0.97707	Molecular Function: DNA binding (GO:0003677);; Cellular Component: nucleus (GO:0005634);; Biological Process: regulation of transcription, DNA-templated (GO:0006355);;	--	NAC domain-containing protein 73 isoform X2 [Vigna radiata var. radiata]
Glyur000754s00024689	TUB	23.3068	15.8024	16.582	22.119	20.377	19.3895	4.60329	4.07059	4.13602	4.531	4.41799	4.34976	Cellular Component: cilium (GO:0005929);; Molecular Function: phosphatidylinositol binding (GO:0035091);; Biological Process: protein localization to cilium (GO:0061512);;	--	Tubby-like F-box protein 3 [Glycine soja]
Glyur000757s00023972	C2C2->C2C2-GATA	26.5783	22.361	21.4167	25.6959	20.1675	20.3513	4.78546	4.54603	4.4865	4.73855	4.40378	4.41625	Molecular Function: RNA polymerase II regulatory region sequence-specific DNA binding (GO:0000977);; Molecular Function: RNA polymerase II transcription factor binding (GO:0001085);; Molecular Function: transcriptional activator activity, RNA polymerase II transcription regulatory region sequence-specific binding (GO:0001228);; Molecular Function: chromatin binding (GO:0003682);; Cellular Compone…	--	hypothetical protein TSUD_304260 [Trifolium subterraneum]
Glyur000757s00023973	C2C2->C2C2-GATA	19.1187	19.0109	14.8409	6.89104	8.80684	8.29387	4.33046	4.32272	3.98558	2.98022	3.29379	3.21628	Molecular Function: RNA polymerase II regulatory region sequence-specific DNA binding (GO:0000977);; Molecular Function: RNA polymerase II transcription factor binding (GO:0001085);; Molecular Function: transcriptional activator activity, RNA polymerase II transcription regulatory region sequence-specific binding (GO:0001228);; Molecular Function: chromatin binding (GO:0003682);; Cellular Compone…	--	PREDICTED: GATA transcription factor 24-like isoform X1 [Glycine max]
Glyur000762s00020828	C3H	12.2592	15.8049	13.3684	15.7296	17.8953	19.2683	3.72892	4.07081	3.84483	4.06433	4.23995	4.34115	Molecular Function: transferase activity (GO:0016740);; Molecular Function: metal ion binding (GO:0046872);;	--	zinc finger CCCH domain-containing protein 43-like [Cajanus cajan]
Glyur000762s00020831	C2H2	3.90062	3.03524	3.31029	0.436924	2.1831	1.93976	2.29297	2.01265	2.10778	0.522984	1.67043	1.5557	Molecular Function: nucleic acid binding (GO:0003676);; Cellular Component: nucleus (GO:0005634);; Molecular Function: methyltransferase activity (GO:0008168);; Biological Process: response to brassinosteroid (GO:0009741);; Biological Process: unidimensional cell growth (GO:0009826);; Biological Process: vegetative to reproductive phase transition of meristem (GO:0010228);; Biological Process: me…	--	PREDICTED: lysine-specific demethylase JMJ705-like isoform X1 [Cicer arietinum]
Glyur000764s00026022	WRKY	5.77879	4.53513	1.79397	4.46734	1.56204	2.16601	2.76103	2.46862	1.48232	2.45084	1.35729	1.66266	Molecular Function: transcription factor activity, sequence-specific DNA binding (GO:0003700);; Biological Process: regulation of transcription, DNA-templated (GO:0006355);; Molecular Function: sequence-specific DNA binding (GO:0043565);;	--	hypothetical protein PHAVU_001G218500g [Phaseolus vulgaris]
Glyur000764s00026026	bHLH	28.3082	5.86312	3.54306	0	0.021038	0.13065	4.87323	2.77887	2.18366	0	0.0300366	0.177152	--	K12126|1.03347e-94|pvu:PHAVU_001G218800g|K12126 phytochrome-interacting factor 3 | (RefSeq) hypothetical protein	PREDICTED: transcription factor PIF3 [Vigna angularis]
Glyur000764s00026028	MYB->MYB	4.98257	4.51493	2.97517	1.39563	4.53003	3.74933	2.58076	2.46334	1.99101	1.2604	2.46729	2.24772	Cellular Component: membrane (GO:0016020);;	K09422|8.1757e-168|vra:106754830|K09422 myb proto-oncogene protein, plant | (RefSeq) transcription factor MYB86	transcription factor MYB86 [Cajanus cajan]
Glyur000768s00019901	C2C2->C2C2-Dof	0.026059	0.035309	0	0	0.025689	0.028666	0.0371137	0.0500614	0	0	0.0365934	0.0407746	Molecular Function: DNA binding (GO:0003677);; Biological Process: regulation of transcription, DNA-templated (GO:0006355);;	--	PREDICTED: cyclic dof factor 1-like isoform X2 [Glycine max]
Glyur000768s00019902	C2C2->C2C2-Dof	1.18984	1.07405	0.757369	0.852796	1.69299	1.66694	1.13083	1.05245	0.813417	0.889704	1.42921	1.41518	--	--	DOF-type zinc finger DNA-binding family protein [Medicago truncatula]
Glyur000771s00029726	AP2/ERF->AP2/ERF-AP2	1.39449	2.37856	1.45767	5.61065	6.49271	5.16138	1.25972	1.75641	1.29729	2.72479	2.90549	2.62325	Biological Process: transcription, DNA-templated (GO:0006351);;	K09285|0|pvu:PHAVU_001G031200g|K09285 AP2-like factor, ANT lineage | (RefSeq) hypothetical protein	hypothetical protein TanjilG_30641 [Lupinus angustifolius]
Glyur000774s00027675	C3H	27.6955	22.3121	19.1693	86.7127	67.6605	69.3368	4.84275	4.54301	4.33409	6.45471	6.10141	6.13621	Molecular Function: transferase activity (GO:0016740);; Molecular Function: metal ion binding (GO:0046872);;	--	zinc finger CCCH domain-containing protein 30-like [Cajanus cajan]
Glyur000774s00027682	C2H2	0.915741	1.38838	1.6075	0.280229	0.223573	0.368007	0.937903	1.25604	1.38267	0.356402	0.2911	0.452076	Molecular Function: binding (GO:0005488);;	--	PREDICTED: zinc finger protein WIP2-like [Cicer arietinum]
Glyur000776s00026219	Trihelix	17.6386	24.4309	15.9643	14.0082	36.3875	30.1508	4.22022	4.66851	4.08443	3.90768	5.22448	4.9612	Molecular Function: DNA binding (GO:0003677);; Cellular Component: nucleus (GO:0005634);; Biological Process: seed development (GO:0048316);; Biological Process: regulation of multicellular organismal development (GO:2000026);;	--	hypothetical protein PHAVU_010G126400g [Phaseolus vulgaris]
Glyur000779s00022838	C2H2	1.87501	13.5385	7.34865	3.36674	1.72819	2.65665	1.52357	3.86181	3.06154	2.12656	1.44794	1.87052	Molecular Function: binding (GO:0005488);;	--	PREDICTED: zinc finger protein STOP1 homolog [Cicer arietinum]
Glyur000779s00022845	CAMTA	15.4833	25.4413	21.105	3.51253	18.991	15.4991	4.04293	4.72472	4.4663	2.17394	4.32128	4.04431	Biological Process: response to stress (GO:0006950);;	--	calmodulin-binding transcription activator [Medicago truncatula]
Glyur000782s00036637	C2C2->C2C2-Dof	1.45732	1.55557	1.24467	8.08253	14.4349	12.6552	1.29709	1.35364	1.1665	3.18309	3.94812	3.77138	--	--	dof zinc finger protein DOF5.4-like [Cajanus cajan]
Glyur000785s00024153	AP2/ERF->AP2/ERF-ERF	0.514172	0.515999	1.39085	0.170129	0.195384	0.275703	0.598529	0.600269	1.25752	0.226668	0.257474	0.351292	Molecular Function: DNA binding (GO:0003677);; Molecular Function: transcription factor activity, sequence-specific DNA binding (GO:0003700);; Cellular Component: nucleus (GO:0005634);; Biological Process: regulation of transcription, DNA-templated (GO:0006355);;	--	ethylene-responsive transcription factor SHINE [Caragana korshinskii]
Glyur000785s00024165	HB->HB-other	17.7847	9.5119	11.4045	3.63471	5.78814	4.74118	4.23148	3.39395	3.63279	2.21248	2.76302	2.52135	Molecular Function: DNA binding (GO:0003677);; Cellular Component: nucleus (GO:0005634);; Biological Process: response to fungus (GO:0009620);; Biological Process: abscisic acid-activated signaling pathway (GO:0009738);; Biological Process: jasmonic acid mediated signaling pathway (GO:0009867);; Biological Process: regulation of signal transduction (GO:0009966);; Biological Process: regulation of…	--	PREDICTED: protein OVEREXPRESSOR OF CATIONIC PEROXIDASE 3 [Vigna angularis]
Glyur000790s00021803	GARP->GARP-ARR-B	17.5516	17.3205	13.4551	7.62383	15.6564	15.1235	4.21347	4.19539	3.8535	3.10833	4.058	4.01109	Biological Process: phosphorelay signal transduction system (GO:0000160);; Molecular Function: DNA binding (GO:0003677);; Molecular Function: transcription factor activity, sequence-specific DNA binding (GO:0003700);; Cellular Component: nucleus (GO:0005634);; Biological Process: regulation of transcription, DNA-templated (GO:0006355);; Molecular Function: identical protein binding (GO:0042802);;	K14491|0|cam:101510474|K14491 two-component response regulator ARR-B family | (RefSeq) two-component response regulator ARR2	PREDICTED: two-component response regulator ARR2 [Cicer arietinum]
Glyur000793s00026494	SBP	0	0	0.106307	0.536928	0.327867	0.290492	0	0	0.145752	0.62005	0.409111	0.367921	--	--	PREDICTED: squamosa promoter-binding-like protein 7 isoform X1 [Glycine max]
Glyur000793s00026496	SBP	16.6854	14.0199	20.1735	24.5631	21.781	22.1595	4.14448	3.9088	4.40419	4.67599	4.50976	4.53354	Biological Process: gametophyte development (GO:0048229);; Biological Process: plant-type sporogenesis (GO:0048236);;	--	hypothetical protein GLYMA_03G117500 [Glycine max]
Glyur000795s00031105	bHLH	6.97829	7.41284	5.51833	2.85921	11.7598	9.51479	2.99608	3.07259	2.7045	1.94831	3.67353	3.39435	Molecular Function: protein dimerization activity (GO:0046983);;	--	PREDICTED: transcription factor bHLH49-like [Lupinus angustifolius]
Glyur000798s00031090	Trihelix	0.761552	0.287436	0.413429	0.508856	5.46789	5.92227	0.816847	0.364501	0.499199	0.593455	2.6933	2.79125	--	--	trihelix transcription factor PTL-like [Cajanus cajan]
Glyur000798s00031099	HSF	1.214	1.30635	1.6777	0	0.69921	0	1.14665	1.20561	1.421	0	0.764864	0	Molecular Function: DNA binding (GO:0003677);;	K09419|0|pvu:PHAVU_007G223400g|K09419 heat shock transcription factor, other eukaryote | (RefSeq) hypothetical protein	hypothetical protein PHAVU_007G223400g [Phaseolus vulgaris]
Glyur000801s00027037	MYB->MYB-related	19.8489	17.5635	12.916	16.929	50.2606	44.9225	4.3819	4.2144	3.79867	4.16422	5.67978	5.52113	Molecular Function: DNA binding (GO:0003677);; Cellular Component: nucleus (GO:0005634);; Biological Process: regulation of transcription, DNA-templated (GO:0006355);;	--	hypothetical protein GLYMA_14G062200 [Glycine max]
Glyur000801s00027044	LIM	0.167022	0.062589	0.215261	6.91548	0.782946	1.34041	0.222832	0.0875837	0.281266	2.98468	0.834263	1.22676	Molecular Function: zinc ion binding (GO:0008270);;	K09377|3.23786e-123|cam:101507830|K09377 cysteine and glycine-rich protein | (RefSeq) LIM domain-containing protein WLIM2b-like	unknown [Lotus japonicus]
Glyur000802s00023717	GARP->GARP-G2-like	0.210667	0.286762	0.290409	0.084979	0.32267	0.196221	0.275802	0.363745	0.367828	0.117667	0.403453	0.258484	Molecular Function: DNA binding (GO:0003677);; Cellular Component: nucleus (GO:0005634);; Biological Process: regulation of transcription, DNA-templated (GO:0006355);;	--	PREDICTED: putative two-component response regulator ARR21 [Cicer arietinum]
Glyur000802s00023733	WRKY	37.7561	66.1345	48.5187	77.4814	64.6116	63.4872	5.27635	6.06898	5.6299	6.29428	6.03588	6.01094	Molecular Function: transcription factor activity, sequence-specific DNA binding (GO:0003700);; Biological Process: regulation of transcription, DNA-templated (GO:0006355);; Molecular Function: sequence-specific DNA binding (GO:0043565);;	--	PREDICTED: probable WRKY transcription factor 69 [Cicer arietinum]
Glyur000804s00033419	C2C2->C2C2-GATA	0.033742	0.056871	0	0	0	0	0.0478762	0.0797993	0	0	0	0	Molecular Function: transcription factor activity, sequence-specific DNA binding (GO:0003700);; Biological Process: regulation of transcription, DNA-templated (GO:0006355);; Molecular Function: zinc ion binding (GO:0008270);; Molecular Function: sequence-specific DNA binding (GO:0043565);;	--	putative GATA transcription factor 13 [Cajanus cajan]
[truncated: 411 more rows]
