# Supplementary material for: Integrated Analysis of mRNA and microRNA Elucidates the Regulation of Glycyrrhizic Acid Biosynthesis in Glycyrrhiza uralensis Fisch
Source: Int J Mol Sci. 2020 Apr 28;21(9):3101. doi: 10.3390/ijms21093101 (PMC7247157; doi:10.3390/ijms21093101)
Supplement: Supplementary file 1 [file ijms-21-03101-s001.zip › Supplemental Tables/Supplemental Tables/Table S16. TRs expression and function annotation..xlsx]

## Sheet: Sheet1
Supplemental Table S16
TRs expression and function annotation.
Note: L1,L2,L3,R1,R2 and R3 represent the leave1, leave2, leave3, root1,root2 and root3 respectively.
TR-ID	family	L1	L2	L3	R1	R2	R3	L1-Log	L2-Log	L3-Log	R1-Log	R2-Log	R3-Log	GO_annotation	KEGG_annotation	NR_annotation
Glycyrrhiza_uralensis_newGene_102	mTERF	1.38584	0.782247	1.28707	0.490543	1.41361	0.725972	1.2545	0.833697	1.1935	0.575838	1.27119	0.787409	--	K15032|2.85222e-139|cam:101493031|K15032 mTERF domain-containing protein, mitochondrial | (RefSeq) uncharacterized LOC101493031	mTERF protein [Trifolium pratense]
Glycyrrhiza_uralensis_newGene_106	mTERF	1.66707	0.85087	0.933821	0.497763	0.895854	0.699527	1.41525	0.888204	0.951454	0.582809	0.922848	0.765133	Molecular Function: double-stranded DNA binding (GO:0003690);; Cellular Component: mitochondrion (GO:0005739);; Biological Process: regulation of transcription, DNA-templated (GO:0006355);;	K15032|3.86059e-147|cam:101500469|K15032 mTERF domain-containing protein, mitochondrial | (RefSeq) uncharacterized LOC101500469	PREDICTED: uncharacterized protein LOC101500469 isoform X3 [Cicer arietinum]
Glycyrrhiza_uralensis_newGene_2619	mTERF	2.51521	1.99361	1.68008	0.842324	1.34362	1.55407	1.81361	1.58189	1.42228	0.881527	1.22874	1.3528	--	K15032|1.82174e-83|mtr:MTR_2g437020|K15032 mTERF domain-containing protein, mitochondrial | (RefSeq) mTERF protein	mTERF protein [Medicago truncatula]
Glycyrrhiza_uralensis_newGene_3498	TAZ	0	0	0	0.447789	2.07245	2.77257	0	0	0	0.533851	1.61939	1.91555	--	K14508|1.10711e-65|pop:POPTR_0006s04190g|K14508 regulatory protein NPR1 | (RefSeq) POPTRDRAFT_560428; ankyrin repeat family protein	hypothetical protein TSUD_405780 [Trifolium subterraneum]
Glycyrrhiza_uralensis_newGene_688	ARID	2.36594	2.44889	2.66588	0.958027	1.9149	1.35232	1.75101	1.78613	1.87416	0.969401	1.54345	1.23408	--	--	unknown [Lotus japonicus]
Glycyrrhiza_uralensis_newGene_7035	mTERF	0.411711	0	0	0	0	1.00099	0.497445	0	0	0	0	1.00071	Molecular Function: double-stranded DNA binding (GO:0003690);; Cellular Component: mitochondrion (GO:0005739);; Biological Process: regulation of transcription, DNA-templated (GO:0006355);;	K15032|2.17929e-168|mtr:MTR_2g436440|K15032 mTERF domain-containing protein, mitochondrial | (RefSeq) mTERF protein	mTERF protein [Medicago truncatula]
Glycyrrhiza_uralensis_newGene_8004	mTERF	0.477197	0.256738	0.489938	2.42402	1.74086	1.33373	0.562862	0.329684	0.575252	1.77569	1.45463	1.22264	--	K15032|2.67493e-151|mtr:MTR_4g120380|K15032 mTERF domain-containing protein, mitochondrial | (RefSeq) mTERF protein	hypothetical protein TSUD_197680 [Trifolium subterraneum]
Glyur000001s00000082	Jumonji	17.6196	19.6096	17.5777	4.13944	16.4102	12.7463	4.21875	4.36525	4.2155	2.36161	4.12186	3.78097	Molecular Function: zinc ion binding (GO:0008270);;	K15601|0|cam:101499864|K15601 lysine-specific demethylase 3 [EC:1.14.11.-] | (RefSeq) lysine-specific demethylase JMJ25	PREDICTED: lysine-specific demethylase JMJ25 isoform X1 [Cicer arietinum]
Glyur000001s00000207	AUX/IAA	170.824	143.222	181.712	311.307	357.085	353.748	7.42479	7.17214	7.51343	8.28682	8.48416	8.47065	Biological Process: transcription, DNA-templated (GO:0006351);; Biological Process: regulation of cellular process (GO:0050794);;	K14484|9.51853e-116|cam:101498926|K14484 auxin-responsive protein IAA | (RefSeq) auxin-responsive protein IAA16	PREDICTED: auxin-responsive protein IAA16 [Cicer arietinum]
Glyur000002s00000315	mTERF	2.56709	6.66175	7.12282	0.799323	1.09782	0.884889	1.83475	2.93767	3.02198	0.847454	1.06889	0.91448	--	--	PREDICTED: zinc finger protein CONSTANS-LIKE 16 [Cicer arietinum]
Glyur000003s00001143	SWI/SNF-BAF60b	5.13383	4.68712	4.26075	4.98551	13.893	13.3509	2.61679	2.5077	2.39527	2.58147	3.89657	3.84307	Molecular Function: L-amino-acid oxidase activity (GO:0001716);; Molecular Function: DNA binding (GO:0003677);; Molecular Function: methyltransferase activity (GO:0008168);; Biological Process: histone H3-K4 methylation (GO:0051568);; Biological Process: oxidation-reduction process (GO:0055114);;	K11450|0|aip:107613616|K11450 lysine-specific histone demethylase 1A [EC:1.-.-.-] | (RefSeq) lysine-specific histone demethylase 1 homolog 2	lysine-specific histone demethylase 1 homolog 2 [Cajanus cajan]
Glyur000003s00001212	RB	9.76983	6.31601	7.07549	1.20461	4.7471	3.86909	3.42892	2.87106	3.01355	1.14052	2.52283	2.28365	Molecular Function: protein-lysine N-methyltransferase activity (GO:0016279);; Biological Process: peptidyl-lysine monomethylation (GO:0018026);;	K19199|0|cam:101491003|K19199 histone-lysine N-methyltransferase SETD3 [EC:2.1.1.43] | (RefSeq) uncharacterized LOC101491003	PREDICTED: uncharacterized protein LOC101491003 [Cicer arietinum]
Glyur000003s00001243	HMG	1.82196	0.881857	0.986985	0.825647	1.81899	3.28383	1.4967	0.912157	0.990581	0.868408	1.49518	2.0989	Molecular Function: DNA binding (GO:0003677);; Cellular Component: nuclear euchromatin (GO:0005719);; Biological Process: polar nucleus fusion (GO:0010197);; Biological Process: vegetative to reproductive phase transition of meristem (GO:0010228);; Molecular Function: 2-alkenal reductase [NAD(P)] activity (GO:0032440);; Cellular Component: FACT complex (GO:0035101);; Biological Process: oxidation…	K09272|0|vra:106773709|K09272 structure-specific recognition protein 1 | (RefSeq) FACT complex subunit SSRP1	hypothetical protein LR48_Vigan10g258900 [Vigna angularis]
Glyur000004s00000382	mTERF	86.7987	67.4716	80.7643	0.160039	0	0.03449	6.45613	6.09743	6.3534	0.214173	0	0.0489197	Molecular Function: transcription factor activity, transcription factor binding (GO:0000989);; Cellular Component: nucleus (GO:0005634);; Biological Process: regulation of transcription, DNA-templated (GO:0006355);; Molecular Function: zinc ion binding (GO:0008270);; Biological Process: photomorphogenesis (GO:0009640);;	--	B-box zinc finger protein 24-like isoform X1 [Cajanus cajan]
Glyur000004s00000450	Others	0.959704	1.56504	7.99449	0.059885	1.24513	0.884258	0.970636	1.35898	3.16904	0.0839077	1.1668	0.913997	Molecular Function: chromatin binding (GO:0003682);; Molecular Function: ATP binding (GO:0005524);; Molecular Function: zinc ion binding (GO:0008270);;	K02603|0|gmx:100798547|K02603 origin recognition complex subunit 1 | (RefSeq) origin of replication complex subunit 1-like	PREDICTED: origin of replication complex subunit 1-like [Glycine max]
Glyur000007s00002864	GNAT	1.81883	0.354176	0.082381	0.11987	0.048185	0.389272	1.4951	0.437415	0.114208	0.163331	0.0678934	0.474329	Molecular Function: glucosamine 6-phosphate N-acetyltransferase activity (GO:0004343);; Cellular Component: endoplasmic reticulum (GO:0005783);; Biological Process: N-acetylglucosamine metabolic process (GO:0006044);; Biological Process: UDP-N-acetylglucosamine biosynthetic process (GO:0006048);;	K00621|6.69555e-95|mtr:MTR_7g104610|K00621 glucosamine-phosphate N-acetyltransferase [EC:2.3.1.4] | (RefSeq) glucosamine 6-phosphate N-acetyltransferase	glucosamine 6-phosphate N-acetyltransferase [Medicago truncatula]
Glyur000008s00001255	SNF2	4.83969	5.03209	4.42446	5.12937	6.04924	5.9377	2.54589	2.59266	2.43948	2.61574	2.81747	2.79446	Molecular Function: RNA polymerase II transcription cofactor activity (GO:0001104);; Molecular Function: transcription coactivator activity (GO:0003713);; Biological Process: regulation of transcription from RNA polymerase II promoter (GO:0006357);; Cellular Component: mediator complex (GO:0016592);; Cellular Component: core mediator complex (GO:0070847);;	K15153|5.27577e-86|cam:101496753|K15153 mediator of RNA polymerase II transcription subunit 31 | (RefSeq) mediator of RNA polymerase II transcription subunit 31	PREDICTED: mediator of RNA polymerase II transcription subunit 31 [Cicer arietinum]
Glyur000008s00001286	GNAT	3.6365	3.85796	3.49668	3.09424	2.98827	2.52026	2.21304	2.28035	2.16886	2.0336	1.99576	1.81568	Biological Process: N-terminal protein amino acid acetylation (GO:0006474);; Molecular Function: N-acetyltransferase activity (GO:0008080);;	--	hypothetical protein TSUD_45820 [Trifolium subterraneum]
Glyur000008s00001330	Others	5.47584	5.97682	5.36494	2.43183	11.1445	9.9742	2.69507	2.80257	2.67015	1.77898	3.60223	3.45604	Molecular Function: zinc ion binding (GO:0008270);;	--	PREDICTED: increased DNA methylation 1 [Cicer arietinum]
Glyur000008s00001368	TAZ	16.5611	20.6556	17.9252	22.0774	25.1467	25.6207	4.13431	4.43667	4.24224	4.52841	4.70856	4.73448	Cellular Component: nucleus (GO:0005634);; Cellular Component: cytoplasm (GO:0005737);;	--	PREDICTED: ARM REPEAT PROTEIN INTERACTING WITH ABF2-like [Cicer arietinum]
Glyur000009s00001380	Others	102.447	126.07	134.555	56.6226	65.8134	67.125	6.69274	6.98948	7.08274	5.84856	6.06207	6.09011	Cellular Component: intracellular (GO:0005622);; Molecular Function: zinc ion binding (GO:0008270);;	--	hypothetical protein TSUD_105450 [Trifolium subterraneum]
Glyur000010s00000931	SNF2	5.87021	4.02184	4.08955	5.50211	3.97732	8.40528	2.78035	2.32822	2.34754	2.70091	2.31537	3.23347	--	K11650|0|cam:101515098|K11650 SWI/SNF-related matrix-associated actin-dependent regulator of chromatin subfamily D | (RefSeq) SWI/SNF complex component SNF12 homolog	hypothetical protein TSUD_184780 [Trifolium subterraneum]
Glyur000011s00000702	AUX/IAA	3.39499	5.32796	4.10598	40.7684	32.913	29.7236	2.13586	2.66174	2.35219	5.38434	5.08377	4.94127	Cellular Component: nucleus (GO:0005634);; Biological Process: regulation of transcription, DNA-templated (GO:0006355);; Biological Process: auxin-activated signaling pathway (GO:0009734);;	K14484|0|vra:106762141|K14484 auxin-responsive protein IAA | (RefSeq) auxin-responsive protein IAA9-like	auxin-responsive protein IAA9-like [Cajanus cajan]
Glyur000012s00000545	AUX/IAA	0.570025	0.285673	0.416798	0.656406	0.77735	0.977292	0.650788	0.362524	0.502634	0.728056	0.829728	0.983526	Cellular Component: nucleus (GO:0005634);; Biological Process: regulation of transcription, DNA-templated (GO:0006355);; Biological Process: gravitropism (GO:0009630);; Biological Process: auxin-activated signaling pathway (GO:0009734);; Biological Process: root development (GO:0048364);; Biological Process: shoot system development (GO:0048367);;	K14484|2.68416e-108|gmx:100818083|K14484 auxin-responsive protein IAA | (RefSeq) auxin-responsive protein IAA4-like	PREDICTED: auxin-responsive protein IAA4-like isoform X1 [Glycine max]
Glyur000012s00000558	SET	6.32669	7.1516	5.65503	3.643	6.36615	5.99032	2.87316	3.02708	2.73444	2.21506	2.88091	2.80536	--	K14440|0|cam:101507328|K14440 SWI/SNF-related matrix-associated actin-dependent regulator of chromatin subfamily A-like protein 1 [EC:3.6.4.12] | (RefSeq) SWI/SNF-related matrix-associated actin-dependent regulator of chromatin subfamily A-like protein 1	PREDICTED: SWI/SNF-related matrix-associated actin-dependent regulator of chromatin subfamily A-like protein 1 isoform X1 [Cicer arietinum]
Glyur000013s00003187	Others	3.39132	2.0061	2.25069	0.401227	3.53151	3.32465	2.13466	1.5879	1.70075	0.486691	2.17999	2.11258	Biological Process: phosphorelay signal transduction system (GO:0000160);; Cellular Component: intracellular (GO:0005622);;	K14492|2.99742e-102|pvu:PHAVU_001G125800g|K14492 two-component response regulator ARR-A family | (RefSeq) hypothetical protein	hypothetical protein PHAVU_001G125800g [Phaseolus vulgaris]
Glyur000013s00003205	TAZ	0.188628	0.375722	0.321866	8.08681	6.27229	6.29667	0.249297	0.460189	0.402576	3.18377	2.86241	2.86724	--	K14508|0|cam:101506717|K14508 regulatory protein NPR1 | (RefSeq) regulatory protein NPR5-like	BTB/POZ ankyrin repeat protein [Lotus japonicus]
Glyur000013s00003246	SET	1.81664	1.59744	1.53401	1.17167	2.10946	2.81659	1.49398	1.37709	1.34142	1.11881	1.63666	1.93229	Molecular Function: nucleic acid binding (GO:0003676);; Molecular Function: helicase activity (GO:0004386);; Molecular Function: ATP binding (GO:0005524);; Molecular Function: zinc ion binding (GO:0008270);;	K15711|0|cam:101497492|K15711 SWI/SNF-related matrix-associated actin-dependent regulator of chromatin subfamily A3 [EC:3.6.4.- 2.3.2.27] | (RefSeq) putative SWI/SNF-related matrix-associated actin-dependent regulator of chromatin subfamily A member 3-like 1	PREDICTED: putative SWI/SNF-related matrix-associated actin-dependent regulator of chromatin subfamily A member 3-like 1 [Cicer arietinum]
Glyur000013s00003250	IWS1	27.6108	63.785	58.7608	3.08632	21.0462	17.3572	4.83849	6.01759	5.90113	2.0308	4.46246	4.19828	Molecular Function: DNA binding (GO:0003677);; Biological Process: transcription elongation from RNA polymerase II promoter (GO:0006368);; Cellular Component: elongin complex (GO:0070449);;	--	PREDICTED: probable mediator of RNA polymerase II transcription subunit 26b isoform X1 [Lupinus angustifolius]
Glyur000014s00002499	SNF2	3.56576	3.47292	2.30721	0.406696	2.54524	2.54557	2.19085	2.16122	1.72562	0.492311	1.82588	1.82602	Molecular Function: diacylglycerol O-acyltransferase activity (GO:0004144);; Molecular Function: ATP binding (GO:0005524);; Cellular Component: membrane (GO:0016020);; Biological Process: glycerolipid biosynthetic process (GO:0045017);;	K20098|0|cam:101505148|K20098 DNA excision repair protein ERCC-6-like 2 [EC:3.6.4.-] | (RefSeq) switch 2	PREDICTED: switch 2 [Cicer arietinum]
Glyur000015s00000748	GNAT	16.3176	11.8598	16.1824	0.147499	0.423676	0.566604	4.11417	3.6848	4.10286	0.198493	0.509621	0.647641	Molecular Function: transferase activity (GO:0016740);;	--	putative N-acetyltransferase [Trifolium pratense]
Glyur000015s00000787	Others	0.789557	0.575214	0.415852	0	0.056975	0.168105	0.839602	0.655548	0.50167	0	0.0799413	0.22417	--	K12130|0|gmx:100777119|K12130 pseudo-response regulator 5 | (RefSeq) two-component response regulator-like PRR95	PREDICTED: two-component response regulator-like APRR5 isoform X2 [Vigna angularis]
Glyur000015s00000790	mTERF	0.749846	0.527496	1.07582	2.03269	1.70012	2.09566	0.807228	0.611169	1.05368	1.6006	1.43302	1.63025	Molecular Function: double-stranded DNA binding (GO:0003690);; Cellular Component: mitochondrion (GO:0005739);; Biological Process: regulation of transcription, DNA-templated (GO:0006355);;	--	PREDICTED: uncharacterized protein LOC101513939 [Cicer arietinum]
Glyur000015s00000856	Others	1.32023	5.31514	2.34389	2.04236	3.45265	4.15431	1.21427	2.65881	1.74153	1.60519	2.15466	2.36578	Biological Process: phosphorelay signal transduction system (GO:0000160);; Molecular Function: 3-deoxy-7-phosphoheptulonate synthase activity (GO:0003849);; Cellular Component: intracellular (GO:0005622);; Biological Process: aromatic amino acid family biosynthetic process (GO:0009073);;	K14492|5.20702e-103|pvu:PHAVU_005G027100g|K14492 two-component response regulator ARR-A family | (RefSeq) hypothetical protein	hypothetical protein PHAVU_005G027100g [Phaseolus vulgaris]
Glyur000015s00000860	SNF2	5.44463	6.06637	5.91542	2.47098	4.63184	4.13873	2.6881	2.82097	2.78982	1.79534	2.49361	2.36141	Molecular Function: ATP binding (GO:0005524);; Molecular Function: zinc ion binding (GO:0008270);; Molecular Function: hydrolase activity (GO:0016787);;	--	hypothetical protein TSUD_118920 [Trifolium subterraneum]
Glyur000015s00000861	SNF2	0.036147	0	0	0	0	0	0.0512287	0	0	0	0	0	Molecular Function: ATP binding (GO:0005524);; Molecular Function: zinc ion binding (GO:0008270);; Molecular Function: hydrolase activity (GO:0016787);;	--	F-box protein [Glycine soja]
Glyur000016s00003046	AUX/IAA	25.7159	20.503	57.9476	0.628615	6.21345	6.05921	4.73963	4.42647	5.88136	0.703646	2.85069	2.81951	--	K14484|1.35942e-56|pvu:PHAVU_007G176600g|K14484 auxin-responsive protein IAA | (RefSeq) hypothetical protein	Retrovirus-related Pol polyprotein from transposon TNT 1-94 [Cajanus cajan]
Glyur000016s00003050	AUX/IAA	5.05142	4.69203	17.8241	0.129066	1.59222	1.54691	2.59727	2.50894	4.23451	0.17513	1.37419	1.34875	Cellular Component: nucleus (GO:0005634);; Biological Process: regulation of transcription, DNA-templated (GO:0006355);; Biological Process: auxin-activated signaling pathway (GO:0009734);;	K14484|3.18964e-86|pvu:PHAVU_007G176700g|K14484 auxin-responsive protein IAA | (RefSeq) hypothetical protein	hypothetical protein PHAVU_007G176700g [Phaseolus vulgaris]
Glyur000017s00002399	Others	0	0	0.059552	0	0	0	0	0	0.0834544	0	0	0	Molecular Function: transcription factor activity, transcription factor binding (GO:0000989);; Cellular Component: nucleus (GO:0005634);; Biological Process: regulation of transcription, DNA-templated (GO:0006355);; Molecular Function: zinc ion binding (GO:0008270);; Biological Process: photomorphogenesis (GO:0009640);;	--	putative salt tolerance-like protein [Trifolium pratense]
Glyur000019s00002103	GNAT	1.58737	1.53305	2.48326	0.312056	1.20508	0.754782	1.37149	1.34087	1.80044	0.391829	1.14083	0.811292	Molecular Function: N-acetyltransferase activity (GO:0008080);;	--	N-acetyltransferase [Medicago truncatula]
Glyur000019s00002123	SNF2	12.031	13.7622	10.961	3.12649	16.0596	13.7939	3.70388	3.88384	3.58026	2.04492	4.09251	3.88693	Molecular Function: DNA binding (GO:0003677);; Molecular Function: helicase activity (GO:0004386);; Molecular Function: ATP binding (GO:0005524);;	K11665|0|gmx:100780615|K11665 DNA helicase INO80 [EC:3.6.4.12] | (RefSeq) DNA helicase INO80-like	DNA helicase INO80-like isoform X1 [Cajanus cajan]
Glyur000020s00001835	PHD	4.48721	3.82121	2.66214	1.88173	4.66247	4.19518	2.45607	2.26939	1.87269	1.52694	2.50143	2.37717	Biological Process: phosphorelay signal transduction system (GO:0000160);; Cellular Component: intracellular (GO:0005622);;	K12127|0|gmx:100799728|K12127 pseudo-response regulator 1 | (RefSeq) two-component response regulator-like APRR1	two-component response regulator-like APRR1 [Cajanus cajan]
Glyur000021s00002691	MED6	11.869	9.17688	14.3591	9.88493	10.7399	9.78957	3.68582	3.34722	3.94102	3.44426	3.55335	3.43157	Molecular Function: RNA polymerase II transcription coactivator activity involved in preinitiation complex assembly (GO:0001128);; Biological Process: regulation of transcription from RNA polymerase II promoter (GO:0006357);; Cellular Component: mediator complex (GO:0016592);; Biological Process: RNA polymerase II transcriptional preinitiation complex assembly (GO:0051123);; Cellular Component: c…	K15128|1.11463e-126|cam:101493904|K15128 mediator of RNA polymerase II transcription subunit 6 | (RefSeq) mediator of RNA polymerase II transcription subunit 6	mediator of RNA polymerase II transcription subunit 6 [Cajanus cajan]
Glyur000022s00002064	Rcd1-like	0.278294	0.16448	0.623045	0.518305	0.297071	0.594751	0.35422	0.219686	0.698703	0.602462	0.375257	0.673331	--	--	hypothetical protein TSUD_60040 [Trifolium subterraneum]
Glyur000022s00002070	Rcd1-like	21.7998	12.2092	12.9682	0.339474	0.687172	0.662405	4.51095	3.72348	3.80407	0.421667	0.754607	0.733272	Cellular Component: chloroplast stroma (GO:0009570);; Molecular Function: protein-lysine N-methyltransferase activity (GO:0016279);; Biological Process: peptidyl-lysine trimethylation (GO:0018023);; Biological Process: peptidyl-lysine monomethylation (GO:0018026);; Molecular Function: [ribulose-bisphosphate carboxylase]-lysine N-methyltransferase activity (GO:0030785);;	K00592|0|gmx:100818113|K00592 [ribulose-bisphosphate carboxylase]-lysine N-methyltransferase [EC:2.1.1.127] | (RefSeq) ribulose-1,5 bisphosphate carboxylase/oxygenase large subunit N-methyltransferase, chloroplastic-like	ribulose-15 bisphosphate carboxylase/oxygenase large subunit [Trifolium pratense]
Glyur000024s00006637	SNF2	6.20383	7.18086	5.71208	1.03277	6.64224	5.95773	2.84876	3.03225	2.74676	1.02345	2.934	2.79862	Molecular Function: DNA binding (GO:0003677);; Molecular Function: helicase activity (GO:0004386);; Molecular Function: ATP binding (GO:0005524);; Cellular Component: cell wall (GO:0005618);; Biological Process: negative regulation of flower development (GO:0009910);; Biological Process: defense response to bacterium (GO:0042742);; Biological Process: petal formation (GO:0048451);;	K11320|0|cam:101490716|K11320 E1A-binding protein p400 [EC:3.6.4.-] | (RefSeq) protein PHOTOPERIOD-INDEPENDENT EARLY FLOWERING 1	PREDICTED: protein PHOTOPERIOD-INDEPENDENT EARLY FLOWERING 1 isoform X2 [Cicer arietinum]
Glyur000027s00001546	TRAF	4.02747	4.15408	3.9405	2.35443	11.6895	10.7269	2.32983	2.36571	2.30466	1.74607	3.66557	3.55174	--	K10523|0|gmx:100790186|K10523 speckle-type POZ protein | (RefSeq) BTB/POZ domain-containing protein At1g55760-like	BTB/POZ domain-containing protein At1g55760 [Cajanus cajan]
Glyur000028s00003571	SWI/SNF-BAF60b	3.17118	2.85291	2.75095	0.432037	3.61782	3.43842	2.06046	1.94595	1.90726	0.518069	2.20721	2.15005	Molecular Function: DNA binding (GO:0003677);; Cellular Component: nucleus (GO:0005634);; Biological Process: transcription, DNA-templated (GO:0006351);; Molecular Function: oxidoreductase activity (GO:0016491);; Biological Process: oxidation-reduction process (GO:0055114);;	--	polyamine oxidase [Medicago truncatula]
Glyur000031s00004369	Others	0.055084	0	0.029215	0.020909	0	0	0.0773579	0	0.0415444	0.0298543	0	0	Molecular Function: hydrolase activity (GO:0016787);; Molecular Function: metal ion binding (GO:0046872);;	--	PREDICTED: increased DNA methylation 1 [Cicer arietinum]
Glyur000032s00003934	mTERF	2.66531	0.878974	2.5662	0.952857	3.77467	0.683001	1.87393	0.909945	1.83439	0.965586	2.2554	0.751036	Molecular Function: double-stranded DNA binding (GO:0003690);; Cellular Component: mitochondrion (GO:0005739);; Biological Process: regulation of transcription, DNA-templated (GO:0006355);;	K15032|0|aip:107624022|K15032 mTERF domain-containing protein, mitochondrial | (RefSeq) uncharacterized LOC107624022	transcription termination factor family protein [Trifolium pratense]
Glyur000034s00002959	ARID	0.156686	0	0.148153	0	0	0	0.209997	0	0.199315	0	0	0	--	--	high mobility group B protein 10-like [Cajanus cajan]
Glyur000034s00002994	PHD	7.72393	8.97211	8.76328	2.05772	8.85587	6.72211	3.12498	3.3179	3.28737	1.61245	3.30098	2.94899	Molecular Function: zinc ion binding (GO:0008270);;	--	PHD and RING finger domain-containing protein 1 [Glycine soja]
Glyur000036s00004630	HMG	0.536971	3.61502	15.8042	0.916139	2.4393	3.23575	0.62009	2.20634	4.07075	0.938202	1.78212	2.08262	--	K09273|1.75338e-174|vra:106767009|K09273 upstream-binding transcription factor | (RefSeq) high mobility group B protein 6	high mobility group B protein 6 [Vigna radiata var. radiata]
Glyur000036s00004663	PHD	6.32512	5.41731	5.51424	0.505073	3.90351	3.78722	2.87285	2.68197	2.7036	0.589833	2.29382	2.25919	Molecular Function: zinc ion binding (GO:0008270);;	--	PREDICTED: uncharacterized protein At4g10930 isoform X1 [Cicer arietinum]
Glyur000037s00002614	ARID	20.1893	23.2181	19.1627	2.44637	8.46401	7.98911	4.40527	4.59801	4.33362	1.78508	3.24245	3.16818	Molecular Function: DNA binding (GO:0003677);;	--	AT-rich interactive domain-containing protein 6-like [Cajanus cajan]
Glyur000037s00002655	HMG	166.909	164.238	145.174	47.3737	108.24	95.9243	7.39154	7.3684	7.19155	5.59615	6.77136	6.59879	--	K10802|6.30629e-56|cam:101497818|K10802 high mobility group protein B1 | (RefSeq) HMG1/2-like protein	PREDICTED: HMG1/2-like protein [Cicer arietinum]
Glyur000039s00004215	SET	7.85406	8.76713	8.23426	0.793721	5.80168	5.96085	3.14634	3.28793	3.207	0.842956	2.76589	2.79926	Cellular Component: nucleus (GO:0005634);; Molecular Function: zinc ion binding (GO:0008270);; Molecular Function: histone-lysine N-methyltransferase activity (GO:0018024);; Biological Process: histone lysine methylation (GO:0034968);; Biological Process: intracellular signal transduction (GO:0035556);;	--	PREDICTED: histone-lysine N-methyltransferase ATX2-like [Glycine max]
Glyur000041s00007125	AUX/IAA	60.8579	51.5129	117.021	0.159058	0.974356	0.655476	5.95089	5.7146	6.8829	0.212953	0.981382	0.727246	Cellular Component: nucleus (GO:0005634);; Biological Process: regulation of transcription, DNA-templated (GO:0006355);; Biological Process: auxin-activated signaling pathway (GO:0009734);; Cellular Component: integral component of membrane (GO:0016021);;	K14484|1.12264e-66|gmx:100500488|K14484 auxin-responsive protein IAA | (RefSeq) uncharacterized LOC100500488	PREDICTED: auxin-responsive protein IAA17-like isoform X2 [Glycine max]
Glyur000041s00007126	AUX/IAA	0.3093	0.383673	0.833354	0	0.328582	0.12263	0.388796	0.468503	0.874485	0	0.409887	0.166883	Cellular Component: nucleus (GO:0005634);; Biological Process: regulation of transcription, DNA-templated (GO:0006355);; Biological Process: auxin-activated signaling pathway (GO:0009734);;	K14484|4.04386e-49|adu:107463844|K14484 auxin-responsive protein IAA | (RefSeq) auxin-induced protein AUX22-like	auxin-induced protein 22A [Cajanus cajan]
Glyur000042s00005045	SWI/SNF-SWI3	0.933886	3.73186	4.51452	2.26941	4.41019	3.98019	0.951503	2.24241	2.46324	1.70903	2.43568	2.3162	Molecular Function: transcription cofactor activity (GO:0003712);; Molecular Function: histone acetyltransferase activity (GO:0004402);; Cellular Component: nucleus (GO:0005634);; Biological Process: regulation of transcription, DNA-templated (GO:0006355);; Molecular Function: zinc ion binding (GO:0008270);; Biological Process: histone acetylation (GO:0016573);;	--	BTB/POZ and TAZ domain protein [Medicago truncatula]
Glyur000042s00005053	GNAT	0.034012	0.190642	0	0.521796	0.450567	0.991926	0.0482529	0.25174	0	0.605775	0.536617	0.994164	Molecular Function: peptide alpha-N-acetyltransferase activity (GO:0004596);; Biological Process: N-terminal protein amino acid acetylation (GO:0006474);; Cellular Component: protein acetyltransferase complex (GO:0031248);;	--	hypothetical protein PHAVU_002G012000g [Phaseolus vulgaris]
Glyur000042s00005118	SNF2	24.5251	26.3325	26.8198	5.83047	17.3397	14.7398	4.67384	4.77254	4.79804	2.77198	4.1969	3.97634	Molecular Function: DNA binding (GO:0003677);;	K15223|4.94135e-146|gmx:100784838|K15223 upstream activation factor subunit UAF30 | (RefSeq) upstream activation factor subunit spp27-like	PREDICTED: upstream activation factor subunit spp27-like isoform X2 [Glycine max]
Glyur000043s00003788	AUX/IAA	30.4352	41.6757	48.8346	36.035	61.8419	63.7702	4.97431	5.41534	5.63908	5.21082	5.97365	6.01726	Cellular Component: nucleus (GO:0005634);; Biological Process: regulation of transcription, DNA-templated (GO:0006355);; Biological Process: auxin-activated signaling pathway (GO:0009734);;	K14484|0|mtr:MTR_2g101500|K14484 auxin-responsive protein IAA | (RefSeq) auxin-responsive AUX/IAA family protein	auxin-responsive AUX/IAA family protein [Medicago truncatula]
Glyur000043s00003848	SET	2.76805	3.66058	3.73021	0.802102	3.26651	2.99973	1.91382	2.22051	2.2419	0.849681	2.09306	1.9999	Cellular Component: nucleus (GO:0005634);; Molecular Function: histone-lysine N-methyltransferase activity (GO:0018024);; Biological Process: histone lysine methylation (GO:0034968);;	--	PREDICTED: histone-lysine N-methyltransferase ATXR7 isoform X4 [Cicer arietinum]
Glyur000044s00005175	Jumonji	7.29319	6.54761	8.03726	1.04439	4.83574	4.34438	3.05193	2.91602	3.17589	1.03167	2.54492	2.41802	Molecular Function: methyltransferase activity (GO:0008168);; Molecular Function: zinc ion binding (GO:0008270);; Molecular Function: oxidoreductase activity (GO:0016491);; Biological Process: methylation (GO:0032259);; Biological Process: oxidation-reduction process (GO:0055114);;	K15601|0|gmx:100810673|K15601 lysine-specific demethylase 3 [EC:1.14.11.-] | (RefSeq) lysine-specific demethylase JMJ25-like	PREDICTED: lysine-specific demethylase JMJ25-like [Glycine max]
Glyur000046s00004828	SNF2	20.6572	30.398	24.7454	4.65907	21.7568	20.5284	4.43677	4.9726	4.68624	2.50057	4.50823	4.42817	Molecular Function: helicase activity (GO:0004386);; Molecular Function: ATP binding (GO:0005524);; Cellular Component: cytoplasm (GO:0005737);; Molecular Function: zinc ion binding (GO:0008270);; Biological Process: regulation of apoptotic process (GO:0042981);; Biological Process: negative regulation of mRNA splicing, via spliceosome (GO:0048025);;	--	PREDICTED: DNA repair protein RAD5 [Cicer arietinum]
Glyur000047s00003988	SET	3.91672	3.98754	3.89234	0.632731	3.40709	2.86708	2.2977	2.31833	2.29052	0.707287	2.13983	1.95125	Cellular Component: nucleus (GO:0005634);; Cellular Component: chromosome (GO:0005694);; Molecular Function: zinc ion binding (GO:0008270);; Molecular Function: histone-lysine N-methyltransferase activity (GO:0018024);; Biological Process: histone lysine methylation (GO:0034968);; Molecular Function: histone binding (GO:0042393);;	K11420|0|cam:101489576|K11420 euchromatic histone-lysine N-methyltransferase [EC:2.1.1.43] | (RefSeq) histone-lysine N-methyltransferase, H3 lysine-9 specific SUVH6	PREDICTED: histone-lysine N-methyltransferase, H3 lysine-9 specific SUVH6-like isoform X1 [Lupinus angustifolius]
Glyur000051s00003412	GNAT	11.0427	10.5154	9.84872	2.07448	6.73386	6.08521	3.59009	3.52549	3.43945	1.62034	2.95119	2.82481	Molecular Function: N-acetyltransferase activity (GO:0008080);;	K21121|1.05558e-162|gmx:100812509|K21121 N-alpha-acetyltransferase 60 [EC:2.3.1.259] | (RefSeq) histone acetyltransferase MCC1-like	PREDICTED: histone acetyltransferase MCC1-like [Glycine max]
Glyur000055s00004557	SNF2	4.38117	4.38367	7.49052	0.674962	3.80069	3.46723	2.42792	2.42859	3.08585	0.744128	2.26324	2.15938	Molecular Function: DNA binding (GO:0003677);; Molecular Function: helicase activity (GO:0004386);; Molecular Function: ATP binding (GO:0005524);; Cellular Component: NURF complex (GO:0016589);; Molecular Function: transferase activity (GO:0016740);; Molecular Function: ATPase activity (GO:0016887);; Molecular Function: nucleosome binding (GO:0031491);; Biological Process: ATP-dependent chromatin…	K11654|0|gmx:100791510|K11654 SWI/SNF-related matrix-associated actin-dependent regulator of chromatin subfamily A member 5 [EC:3.6.4.-] | (RefSeq) putative chromatin-remodeling complex ATPase chain	PREDICTED: ISWI chromatin-remodeling complex ATPase CHR11-like isoform X2 [Lupinus angustifolius]
Glyur000055s00004575	SNF2	13.3171	15.003	11.2959	3.19301	20.4979	19.8264	3.83967	4.00027	3.62011	2.06799	4.42612	4.38034	Molecular Function: ATP binding (GO:0005524);; Cellular Component: nucleus (GO:0005634);; Cellular Component: cytosol (GO:0005829);; Biological Process: flower development (GO:0009908);; Biological Process: regulation of ethylene-activated signaling pathway (GO:0010104);; Biological Process: organ boundary specification between lateral organs and the meristem (GO:0010199);; Biological Process: re…	--	Chromatin structure-remodeling complex subunit snf21, partial [Glycine soja]
Glyur000056s00004161	LUG	0.022112	0.02158	0.04691	0	0	0	0.0315533	0.0308022	0.0661374	0	0	0	--	--	PREDICTED: transcriptional corepressor LEUNIG-like isoform X1 [Cicer arietinum]
Glyur000057s00008995	Others	0	0	0.355917	0	0.076804	0.184708	0	0	0.439269	0	0.106756	0.244532	Biological Process: phosphorelay signal transduction system (GO:0000160);; Molecular Function: 3-deoxy-7-phosphoheptulonate synthase activity (GO:0003849);; Cellular Component: intracellular (GO:0005622);; Biological Process: aromatic amino acid family biosynthetic process (GO:0009073);; Cellular Component: integral component of membrane (GO:0016021);;	K14492|5.8538e-101|cam:101514852|K14492 two-component response regulator ARR-A family | (RefSeq) two-component response regulator ARR9-like	PREDICTED: two-component response regulator ARR9-like [Cicer arietinum]
Glyur000058s00006145	Others	7.47291	5.22796	6.64436	37.0615	26.4163	28.1884	3.08286	2.63876	2.93439	5.25026	4.77696	4.86732	Biological Process: phosphorelay signal transduction system (GO:0000160);; Cellular Component: intracellular (GO:0005622);;	K14492|1.27617e-83|gmx:100306152|K14492 two-component response regulator ARR-A family | (RefSeq) uncharacterized LOC100306152	unknown [Lotus japonicus]
Glyur000059s00006314	GNAT	647.188	496.336	635.407	6.15734	9.03202	13.509	9.34027	8.95808	9.31381	2.83942	3.32654	3.85887	Biological Process: response to light stimulus (GO:0009416);; Cellular Component: photosystem I (GO:0009522);; Cellular Component: photosystem II (GO:0009523);; Cellular Component: chloroplast thylakoid membrane (GO:0009535);; Biological Process: photosynthesis, light harvesting in photosystem I (GO:0009768);; Cellular Component: chloroplast envelope (GO:0009941);; Cellular Component: plastoglobu…	K08909|9.02585e-165|aip:107609123|K08909 light-harvesting complex I chlorophyll a/b binding protein 3 | (RefSeq) chlorophyll a-b binding protein 8, chloroplastic	Chlorophyll a-b binding protein 3, chloroplastic [Glycine soja]
Glyur000060s00004742	ARID	5.71912	4.69982	3.58497	1.16256	2.95309	2.42805	2.74827	2.51092	2.19691	1.11274	1.98298	1.77739	--	--	AT-rich interactive domain-containing protein 1 [Glycine soja]
Glyur000060s00004744	SNF2	13.3282	18.5887	13.9918	2.53396	16.1626	15.3415	3.84079	4.29195	3.9061	1.82129	4.1012	4.03047	Molecular Function: helicase activity (GO:0004386);; Molecular Function: ATP binding (GO:0005524);; Cellular Component: nucleus (GO:0005634);; Biological Process: regulation of transcription, DNA-templated (GO:0006355);; Molecular Function: DNA-dependent ATPase activity (GO:0008094);; Biological Process: regulation of gene expression, epigenetic (GO:0040029);; Biological Process: ATP-dependent ch…	K11647|0|vra:106774005|K11647 SWI/SNF-related matrix-associated actin-dependent regulator of chromatin subfamily A member 2/4 [EC:3.6.4.-] | (RefSeq) ATP-dependent helicase BRM-like	ATP-dependent helicase BRM-like [Cajanus cajan]
Glyur000061s00006533	AUX/IAA	4.19507	1.48557	1.51073	12.6899	20.6531	17.0754	2.37714	1.31358	1.3281	3.77504	4.4365	4.17595	Biological Process: transcription, DNA-templated (GO:0006351);; Biological Process: regulation of cellular process (GO:0050794);;	K14484|1.07375e-138|mtr:MTR_8g103030|K14484 auxin-responsive protein IAA | (RefSeq) auxin-responsive AUX/IAA family protein	auxin-responsive protein iaa27-like [Trifolium pratense]
Glyur000062s00005501	SET	3.87923	3.28418	3.60222	5.59943	6.01014	5.46491	2.28665	2.09902	2.20233	2.72234	2.80944	2.69263	Cellular Component: nucleus (GO:0005634);; Cellular Component: chromosome (GO:0005694);; Molecular Function: zinc ion binding (GO:0008270);; Molecular Function: histone-lysine N-methyltransferase activity (GO:0018024);; Biological Process: histone lysine methylation (GO:0034968);; Molecular Function: histone binding (GO:0042393);;	K11420|0|mtr:MTR_8g070070|K11420 euchromatic histone-lysine N-methyltransferase [EC:2.1.1.43] | (RefSeq) histone-lysine N-methyltransferase, suvh protein, putative	hypothetical protein TanjilG_03765 [Lupinus angustifolius]
Glyur000068s00006844	SNF2	3.75255	5.73025	6.67003	3.21289	4.35538	4.85313	2.2487	2.75066	2.93923	2.07481	2.42099	2.54921	Molecular Function: helicase activity (GO:0004386);; Molecular Function: ATP binding (GO:0005524);; Molecular Function: zinc ion binding (GO:0008270);; Molecular Function: ATPase activity (GO:0016887);;	K15083|0|cam:101497977|K15083 DNA repair protein RAD16 | (RefSeq) DNA repair protein RAD16	PREDICTED: DNA repair protein RAD16 isoform X1 [Cicer arietinum]
Glyur000070s00008067	Jumonji	1.06576	0.776989	1.53774	0.070713	0.134175	0.264192	1.04667	0.829435	1.34354	0.0985718	0.181643	0.338216	Cellular Component: nucleus (GO:0005634);; Molecular Function: methyltransferase activity (GO:0008168);; Biological Process: methylation (GO:0032259);;	K11446|0|gmx:100784581|K11446 histone demethylase JARID1 [EC:1.14.11.-] | (RefSeq) lysine-specific demethylase JMJ18-like	PREDICTED: lysine-specific demethylase JMJ18-like isoform X1 [Glycine max]
Glyur000072s00008110	PHD	39.8126	23.8886	20.651	2.5487	7.42411	6.61675	5.35094	4.63741	4.43636	1.82729	3.07452	2.92918	--	K12130|0|gmx:100791698|K12130 pseudo-response regulator 5 | (RefSeq) two-component response regulator-like PRR95	two-component response regulator-like APRR3 isoform X1 [Cajanus cajan]
Glyur000078s00005449	PHD	29.3791	31.0925	24.5533	25.9689	22.016	21.1526	4.92501	5.00416	4.67544	4.75322	4.52456	4.46941	Cellular Component: chromatin (GO:0000785);; Molecular Function: transcription regulatory region sequence-specific DNA binding (GO:0000976);; Molecular Function: chromatin binding (GO:0003682);; Cellular Component: chromatin silencing complex (GO:0005677);; Biological Process: chromatin silencing (GO:0006342);; Molecular Function: zinc ion binding (GO:0008270);; Biological Process: heterochromati…	--	PREDICTED: chromatin structure-remodeling complex subunit RSC2-like [Glycine max]
Glyur000079s00008937	SNF2	0.237769	0.871918	2.61605	0.604889	1.78103	1.95941	0.307742	0.904517	1.85442	0.682474	1.47562	1.56531	Cellular Component: nucleosome (GO:0000786);; Molecular Function: ATP-dependent DNA helicase activity (GO:0004003);; Molecular Function: ATP binding (GO:0005524);; Biological Process: maintenance of chromatin silencing (GO:0006344);; Biological Process: methylation-dependent chromatin silencing (GO:0006346);; Biological Process: regulation of gene expression by genetic imprinting (GO:0006349);; B…	K19001|0|gmx:100777687|K19001 ATP-dependent DNA helicase | (RefSeq) ATP-dependent DNA helicase DDM1-like	PREDICTED: ATP-dependent DNA helicase DDM1-like [Glycine max]
Glyur000082s00007570	GNAT	0	0.192317	0	0	0	0	0	0.253768	0	0	0	0	Molecular Function: peptide alpha-N-acetyltransferase activity (GO:0004596);; Biological Process: N-terminal protein amino acid acetylation (GO:0006474);; Cellular Component: protein acetyltransferase complex (GO:0031248);;	--	probable N-acetyltransferase HLS1-like [Cajanus cajan]
Glyur000082s00007607	Others	25.0696	34.5102	27.5913	68.0284	75.3002	74.7331	4.7043	5.15016	4.83751	6.10912	6.25361	6.24285	Biological Process: phosphorelay signal transduction system (GO:0000160);; Molecular Function: DNA binding (GO:0003677);; Molecular Function: transcription factor activity, sequence-specific DNA binding (GO:0003700);; Cellular Component: nucleus (GO:0005634);; Biological Process: regulation of transcription, DNA-templated (GO:0006355);;	K14491|0|gmx:100814930|K14491 two-component response regulator ARR-B family | (RefSeq) two-component response regulator ARR2	Two-component response regulator ARR2 [Glycine soja]
Glyur000083s00006939	PHD	15.1889	21.3916	15.4953	3.10523	18.0859	17.5404	4.01693	4.48489	4.04398	2.03746	4.25443	4.2126	Molecular Function: zinc ion binding (GO:0008270);;	--	poxvirus Ag35 surface protein [Medicago truncatula]
Glyur000084s00009493	PHD	4.44074	3.08972	3.11592	2.19351	2.76242	2.65422	2.4438	2.032	2.04121	1.67514	1.91166	1.86956	Molecular Function: metal ion binding (GO:0046872);;	--	PREDICTED: uncharacterized protein LOC101504311 [Cicer arietinum]
Glyur000085s00008859	mTERF	0.47701	0	0	0	0.566184	0	0.56268	0	0	0	0.647254	0	Molecular Function: double-stranded DNA binding (GO:0003690);; Cellular Component: mitochondrion (GO:0005739);; Biological Process: regulation of transcription, DNA-templated (GO:0006355);;	--	PREDICTED: uncharacterized protein LOC101493167 [Cicer arietinum]
Glyur000087s00008552	SET	3.20128	3.86671	4.54371	1.06577	2.51359	2.7261	2.07083	2.28295	2.47085	1.04668	1.81295	1.89766	Molecular Function: single-stranded RNA binding (GO:0003727);; Biological Process: regulation of gene expression by genetic imprinting (GO:0006349);; Molecular Function: methyltransferase activity (GO:0008168);; Biological Process: DNA mediated transformation (GO:0009294);; Biological Process: leaf morphogenesis (GO:0009965);; Biological Process: vegetative to reproductive phase transition of mer…	K11430|0|gmx:100799832|K11430 histone-lysine N-methyltransferase EZH2 [EC:2.1.1.43] | (RefSeq) histone-lysine N-methyltransferase CLF-like	Histone-lysine N-methyltransferase CLF [Glycine soja]
Glyur000089s00008818	SOH1	13.7846	13.3458	11.6631	5.08495	16.8187	14.9548	3.88602	3.84256	3.66256	2.60525	4.15532	3.99591	Molecular Function: DNA binding (GO:0003677);; Cellular Component: nucleus (GO:0005634);; Molecular Function: zinc ion binding (GO:0008270);; Biological Process: regulation of chromatin silencing by small RNA (GO:0010964);; Biological Process: DNA methylation on cytosine (GO:0032776);; Molecular Function: histone binding (GO:0042393);;	--	zinc finger CCCH domain-containing protein 19-like [Cajanus cajan]
Glyur000089s00008831	Others	0	0.062188	0	0	0	0.194766	0	0.0870391	0	0	0	0.256728	Molecular Function: transcription factor activity, transcription factor binding (GO:0000989);; Cellular Component: nucleus (GO:0005634);; Biological Process: regulation of transcription, DNA-templated (GO:0006355);; Molecular Function: zinc ion binding (GO:0008270);; Biological Process: photomorphogenesis (GO:0009640);; Cellular Component: integral component of membrane (GO:0016021);;	--	PREDICTED: B-box zinc finger protein 20 isoform X1 [Glycine max]
Glyur000091s00010527	mTERF	9.37322	4.84602	5.45121	0.313294	0.498238	0.407546	3.37479	2.54746	2.68957	0.39319	0.583267	0.493182	Molecular Function: double-stranded DNA binding (GO:0003690);; Cellular Component: mitochondrion (GO:0005739);; Biological Process: regulation of transcription, DNA-templated (GO:0006355);;	K15032|0|cam:101491797|K15032 mTERF domain-containing protein, mitochondrial | (RefSeq) uncharacterized LOC101491797	PREDICTED: uncharacterized protein LOC101491797 isoform X2 [Cicer arietinum]
Glyur000092s00007533	mTERF	14.2616	6.79347	7.49102	0.344772	3.28586	2.49646	3.93184	2.96227	3.08594	0.427362	2.09959	1.80589	Molecular Function: double-stranded DNA binding (GO:0003690);; Cellular Component: mitochondrion (GO:0005739);; Biological Process: regulation of transcription, DNA-templated (GO:0006355);; Cellular Component: chloroplast (GO:0009507);; Biological Process: response to salt stress (GO:0009651);; Biological Process: chloroplast organization (GO:0009658);; Biological Process: root development (GO:00…	K15032|0|cam:101503690|K15032 mTERF domain-containing protein, mitochondrial | (RefSeq) uncharacterized LOC101503690	transcription termination factor MTERF9, chloroplastic isoform X2 [Cajanus cajan]
Glyur000094s00007840	SNF2	8.42677	9.29668	8.71396	1.14606	8.9829	8.59931	3.23676	3.36411	3.28006	1.10169	3.31946	3.26293	Molecular Function: ATP binding (GO:0005524);; Molecular Function: histone binding (GO:0042393);;	K11647|0|cam:101505504|K11647 SWI/SNF-related matrix-associated actin-dependent regulator of chromatin subfamily A member 2/4 [EC:3.6.4.-] | (RefSeq) probable ATP-dependent DNA helicase CHR12	PREDICTED: probable ATP-dependent DNA helicase CHR12 isoform X1 [Cicer arietinum]
Glyur000094s00007844	TRAF	27.4238	32.2498	24.0982	13.7705	21.9224	19.1884	4.82903	5.05528	4.64951	3.88464	4.51869	4.33546	--	--	PREDICTED: ARM REPEAT PROTEIN INTERACTING WITH ABF2 [Vigna angularis]
Glyur000094s00007862	PHD	7.23661	8.98052	8.23185	1.65046	10.6134	9.51173	3.04205	3.31911	3.20662	1.40624	3.53771	3.39393	Molecular Function: zinc ion binding (GO:0008270);;	--	PREDICTED: uncharacterized protein LOC100801863 isoform X1 [Glycine max]
Glyur000094s00007878	GNAT	2.2259	6.54714	5.07577	0.066332	6.22407	3.82843	1.6897	2.91593	2.60307	0.0926567	2.85281	2.27156	Biological Process: N-terminal protein amino acid acetylation (GO:0006474);; Molecular Function: ribosomal-protein-alanine N-acetyltransferase activity (GO:0008999);;	--	PREDICTED: uncharacterized protein LOC109331815 [Lupinus angustifolius]
Glyur000096s00005921	IWS1	29.2919	37.4891	34.821	18.9579	45.5533	39.2626	4.92086	5.26638	5.16273	4.31889	5.54081	5.33137	Molecular Function: DNA binding (GO:0003677);; Molecular Function: translation elongation factor activity (GO:0003746);; Cellular Component: cytosol (GO:0005829);; Biological Process: transcription elongation from RNA polymerase II promoter (GO:0006368);; Biological Process: translational elongation (GO:0006414);; Cellular Component: elongin complex (GO:0070449);;	--	PREDICTED: probable mediator of RNA polymerase II transcription subunit 26c isoform X2 [Vigna angularis]
Glyur000098s00008004	SET	7.93086	5.53505	5.47954	2.20583	4.518	4.60987	3.1588	2.7082	2.69589	1.6807	2.46415	2.48797	Molecular Function: hydroxymethylglutaryl-CoA reductase (NADPH) activity (GO:0004420);; Biological Process: coenzyme A metabolic process (GO:0015936);; Molecular Function: protein-lysine N-methyltransferase activity (GO:0016279);; Biological Process: peptidyl-lysine monomethylation (GO:0018026);; Molecular Function: coenzyme binding (GO:0050662);; Biological Process: oxidation-reduction process (…	--	PREDICTED: uncharacterized protein LOC100778605 [Glycine max]
Glyur000098s00008014	AUX/IAA	1.95641	1.27183	4.27422	0	0.78188	1.2477	1.56385	1.18385	2.39896	0	0.8334	1.16845	Cellular Component: nucleus (GO:0005634);; Biological Process: regulation of transcription, DNA-templated (GO:0006355);; Biological Process: auxin-activated signaling pathway (GO:0009734);;	--	auxin-responsive protein IAA33 [Cajanus cajan]
Glyur000100s00008389	Others	0.036826	0	0	0.421831	1.46266	1.45303	0.0521738	0	0	0.50775	1.30022	1.29456	Cellular Component: nucleus (GO:0005634);; Biological Process: response to light stimulus (GO:0009416);; Biological Process: regulation of flower development (GO:0009909);;	--	zinc finger protein HD1 [Vigna radiata var. radiata]
Glyur000100s00008393	ARID	1.73603	1.38018	1.42884	0.723248	2.87243	2.03913	1.45208	1.25107	1.28027	0.78513	1.95324	1.60366	--	--	PREDICTED: AT-rich interactive domain-containing protein 2-like [Glycine max]
Glyur000102s00010949	PHD	3.04254	2.11843	1.92667	0.139443	1.61206	1.11267	2.01526	1.64082	1.54926	0.188329	1.38519	1.07907	Molecular Function: DNA binding (GO:0003677);; Cellular Component: nucleus (GO:0005634);; Molecular Function: zinc ion binding (GO:0008270);;	--	hypothetical protein GLYMA_17G059400 [Glycine max]
Glyur000102s00010950	Others	65.3883	18.2336	32.3551	1.96107	1.21207	1.22123	6.05286	4.26556	5.05983	1.56612	1.14539	1.15136	--	--	PREDICTED: protein CHLOROPLAST IMPORT APPARATUS 2-like [Cicer arietinum]
Glyur000103s00007446	HMG	3.00381	4.9833	10.0994	7.01095	6.23648	6.12372	2.00137	2.58094	3.47241	3.00197	2.85529	2.83263	Molecular Function: DNA binding (GO:0003677);; Cellular Component: nucleus (GO:0005634);; Biological Process: polar nucleus fusion (GO:0010197);;	K11296|7.33117e-73|cam:101495443|K11296 high mobility group protein B3 | (RefSeq) high mobility group B protein 7-like	PREDICTED: high mobility group B protein 7-like isoform X1 [Cicer arietinum]
Glyur000103s00007448	SNF2	8.50592	7.70804	7.57144	2.25285	9.7931	9.28063	3.24883	3.12235	3.09954	1.70171	3.43204	3.36186	Molecular Function: helicase activity (GO:0004386);; Molecular Function: ATP binding (GO:0005524);; Cellular Component: cytoplasm (GO:0005737);; Molecular Function: zinc ion binding (GO:0008270);; Molecular Function: ATPase activity (GO:0016887);; Biological Process: regulation of apoptotic process (GO:0042981);; Biological Process: negative regulation of mRNA splicing, via spliceosome (GO:004802…	--	PREDICTED: uncharacterized ATP-dependent helicase C23E6.02 [Cicer arietinum]
Glyur000106s00011731	GNAT	18.9366	15.2298	14.5085	11.9607	16.8076	15.3842	4.31735	4.02058	3.95498	3.69607	4.15442	4.03424	Molecular Function: phosphomannomutase activity (GO:0004615);; Cellular Component: cytosol (GO:0005829);; Biological Process: carbohydrate metabolic process (GO:0005975);;	--	phosphoglucomutase/phosphomannomutase family protein [Medicago truncatula]
Glyur000106s00011732	GNAT	12.272	9.45134	8.52548	3.35432	4.00595	3.03646	3.73031	3.38562	3.25179	2.12245	2.32364	2.01309	Molecular Function: peptide alpha-N-acetyltransferase activity (GO:0004596);; Biological Process: N-terminal protein amino acid acetylation (GO:0006474);; Cellular Component: protein acetyltransferase complex (GO:0031248);;	--	PREDICTED: uncharacterized protein LOC101514892 [Cicer arietinum]
Glyur000108s00010420	SWI/SNF-BAF60b	7.07375	7.81156	7.13915	1.21204	12.6537	10.1875	3.01324	3.1394	3.02488	1.14538	3.77121	3.48381	Molecular Function: DNA binding (GO:0003677);; Cellular Component: nucleus (GO:0005634);; Biological Process: transcription, DNA-templated (GO:0006351);; Molecular Function: oxidoreductase activity (GO:0016491);; Biological Process: oxidation-reduction process (GO:0055114);;	--	PREDICTED: lysine-specific histone demethylase 1 homolog 3 isoform X1 [Cicer arietinum]
Glyur000108s00010426	Others	1.25525	1.72465	1.37075	6.8058	7.49909	7.63407	1.17328	1.44607	1.24535	2.96455	3.08731	3.11004	Cellular Component: intracellular (GO:0005622);; Biological Process: response to red or far red light (GO:0009639);;	--	PREDICTED: B-box zinc finger protein 21 [Lupinus angustifolius]
Glyur000111s00011060	Pseudo ARR-B	16.5846	19.0826	16.7853	19.7749	15.803	15.333	4.13624	4.32787	4.15261	4.37677	4.07065	4.02972	Biological Process: mRNA catabolic process (GO:0006402);; Cellular Component: CCR4-NOT complex (GO:0030014);;	K12606|0|cam:101496089|K12606 CCR4-NOT transcription complex subunit 9 | (RefSeq) cell differentiation protein RCD1 homolog	cell differentiation protein RCD1 homolog [Cajanus cajan]
Glyur000111s00011085	SWI/SNF-BAF60b	8.80649	6.13192	6.13169	3.89442	6.52371	5.83078	3.29374	2.83429	2.83424	2.29114	2.91144	2.77205	--	--	upstream activation factor subunit UAF30 [Arachis ipaensis]
Glyur000113s00009431	Jumonji	7.27928	6.92451	6.36398	3.3659	14.9687	14.36	3.04951	2.98632	2.88048	2.12628	3.99717	3.94111	Molecular Function: methyltransferase activity (GO:0008168);; Molecular Function: zinc ion binding (GO:0008270);; Cellular Component: membrane (GO:0016020);; Molecular Function: oxidoreductase activity (GO:0016491);; Biological Process: methylation (GO:0032259);; Biological Process: oxidation-reduction process (GO:0055114);;	K15601|0|cam:101510800|K15601 lysine-specific demethylase 3 [EC:1.14.11.-] | (RefSeq) lysine-specific demethylase JMJ25-like	PREDICTED: lysine-specific demethylase JMJ25-like isoform X1 [Cicer arietinum]
Glyur000116s00009253	PHD	109.79	77.8072	62.6282	1.638	11.8162	10.0934	6.79169	6.30026	5.9916	1.39944	3.6799	3.47163	Biological Process: phosphorelay signal transduction system (GO:0000160);; Cellular Component: intracellular (GO:0005622);; Cellular Component: membrane (GO:0016020);;	K12130|0|gmx:100779346|K12130 pseudo-response regulator 5 | (RefSeq) two-component response regulator-like APRR5	PREDICTED: two-component response regulator-like PRR95 isoform X1 [Glycine max]
Glyur000120s00006104	Others	7.49503	5.81575	6.31231	0.142992	0.5094	0.326233	3.08662	2.76887	2.87033	0.192815	0.593975	0.407334	Molecular Function: phosphorelay sensor kinase activity (GO:0000155);; Cellular Component: endoplasmic reticulum (GO:0005783);; Biological Process: negative regulation of ethylene-activated signaling pathway (GO:0010105);; Cellular Component: integral component of membrane (GO:0016021);; Biological Process: peptidyl-histidine phosphorylation (GO:0018106);; Biological Process: signal transduction …	--	PREDICTED: histidine kinase 1-like [Glycine max]
Glyur000121s00009722	PHD	1.71037	1.23137	1.59777	0.133965	0.328497	0.581937	1.43849	1.15793	1.37727	0.181376	0.409795	0.661692	Cellular Component: nucleus (GO:0005634);; Molecular Function: methyltransferase activity (GO:0008168);; Molecular Function: zinc ion binding (GO:0008270);; Biological Process: methylation (GO:0032259);;	--	PREDICTED: histone-lysine N-methyltransferase ATX3-like [Cicer arietinum]
Glyur000121s00009731	Jumonji	4.94169	8.28881	6.39121	0.787244	5.8799	5.02825	2.57087	3.21549	2.88581	0.837737	2.78239	2.59174	--	K15601|0|cam:101512170|K15601 lysine-specific demethylase 3 [EC:1.14.11.-] | (RefSeq) lysine-specific demethylase JMJ25	PREDICTED: lysine-specific demethylase JMJ25 [Cicer arietinum]
Glyur000121s00009732	Coactivator p15	7.16471	7.5525	5.64606	0.872938	2.78601	2.78957	3.0294	3.09635	2.7325	0.905303	1.92068	1.92203	Molecular Function: binding (GO:0005488);;	--	hypothetical protein TSUD_347650 [Trifolium subterraneum]
Glyur000122s00010207	Others	10.9974	13.1509	8.32601	12.3084	7.83326	7.67385	3.58466	3.82282	3.22126	3.73426	3.14295	3.11667	Cellular Component: intracellular (GO:0005622);; Molecular Function: zinc ion binding (GO:0008270);;	--	B-box zinc finger protein 32-like isoform X1 [Cajanus cajan]
Glyur000124s00011965	AUX/IAA	2.36747	1.09214	4.98988	0.341865	0.571529	0.435869	1.75167	1.06498	2.58253	0.42424	0.652169	0.521924	--	K14484|2.22521e-42|pvu:PHAVU_003G167700g|K14484 auxin-responsive protein IAA | (RefSeq) hypothetical protein	PREDICTED: auxin-responsive protein IAA29-like [Vigna angularis]
Glyur000126s00013651	AUX/IAA	12.5231	10.71	12.5005	109.264	93.2929	97.6011	3.75735	3.54966	3.75494	6.78482	6.55908	6.62353	Cellular Component: nucleus (GO:0005634);; Biological Process: regulation of transcription, DNA-templated (GO:0006355);; Biological Process: auxin-activated signaling pathway (GO:0009734);;	K14484|0|gmx:547502|K14484 auxin-responsive protein IAA | (RefSeq) GH1; auxin-responsive protein IAA8	auxin-responsive protein IAA8-like isoform X2 [Cajanus cajan]
Glyur000128s00010800	Others	0.036417	0.100059	0.038889	0.08799	2.01869	1.77275	0.0516046	0.137581	0.0550415	0.121665	1.59392	1.47132	Biological Process: transcription, DNA-templated (GO:0006351);; Biological Process: signal transduction (GO:0007165);;	K14491|0|gmx:100777171|K14491 two-component response regulator ARR-B family | (RefSeq) two-component response regulator ARR12-like	Two-component response regulator ARR12 [Glycine soja]
Glyur000128s00010803	PHD	0.205333	2.00027	0.7614	0.044805	1.14968	0.465751	0.269432	1.58509	0.816723	0.0632337	1.10412	0.55164	Molecular Function: DNA binding (GO:0003677);; Molecular Function: iron ion binding (GO:0005506);; Molecular Function: ATP binding (GO:0005524);; Cellular Component: nucleus (GO:0005634);; Biological Process: regulation of transcription, DNA-templated (GO:0006355);; Molecular Function: zinc ion binding (GO:0008270);; Molecular Function: hydrolase activity, acting on acid anhydrides, in phosphorus…	--	CHD3-type chromatin-remodeling factor PICKLE [Glycine soja]
Glyur000129s00012432	SET	1.66471	1.5799	1.0574	0.364755	1.49082	1.68398	1.41398	1.36732	1.04082	0.448642	1.31662	1.42438	Molecular Function: protein-lysine N-methyltransferase activity (GO:0016279);; Biological Process: peptidyl-lysine monomethylation (GO:0018026);;	K05302|0|cam:101506181|K05302 N-lysine methyltransferase SETD6 [EC:2.1.1.-] | (RefSeq) ribosomal lysine N-methyltransferase 3	PREDICTED: ribosomal lysine N-methyltransferase 3 isoform X1 [Cicer arietinum]
Glyur000129s00012435	PHD	4.86238	6.87844	6.73747	10.5999	10.3858	10.2637	2.55149	2.97791	2.95186	3.53604	3.50916	3.49361	Molecular Function: zinc ion binding (GO:0008270);;	--	PHD finger protein at1g33420-like protein, partial [Trifolium pratense]
Glyur000131s00012977	SWI/SNF-SWI3	2.61372	2.18838	1.87289	4.87722	2.40692	3.75177	1.85348	1.67282	1.52251	2.55513	1.76847	2.24846	Molecular Function: DNA binding (GO:0003677);; Cellular Component: nucleus (GO:0005634);; Molecular Function: methyltransferase activity (GO:0008168);; Molecular Function: oxidoreductase activity (GO:0016491);; Biological Process: histone deacetylation (GO:0016575);; Biological Process: root development (GO:0048364);; Biological Process: histone H3-K4 methylation (GO:0051568);; Biological Process…	K11450|0|gmx:106794445|K11450 lysine-specific histone demethylase 1A [EC:1.-.-.-] | (RefSeq) lysine-specific histone demethylase 1 homolog 1	PREDICTED: lysine-specific histone demethylase 1 homolog 1 [Glycine max]
Glyur000137s00013346	AUX/IAA	2.45125	1.77096	3.36872	0.092879	2.43026	1.61909	1.78712	1.47038	2.12721	0.128134	1.77832	1.38907	Biological Process: cellular process (GO:0009987);;	K14484|2.13365e-77|cam:101498854|K14484 auxin-responsive protein IAA | (RefSeq) auxin-responsive protein IAA29	auxin-responsive protein IAA29 isoform X2 [Cajanus cajan]
Glyur000138s00011669	GNAT	36.8752	18.4934	21.0279	3.96469	2.40461	2.93287	5.24318	4.28491	4.46126	2.31171	1.76749	1.97558	Molecular Function: aralkylamine N-acetyltransferase activity (GO:0004059);; Molecular Function: peptide alpha-N-acetyltransferase activity (GO:0004596);; Cellular Component: nucleus (GO:0005634);; Biological Process: N-terminal protein amino acid acetylation (GO:0006474);; Cellular Component: chloroplast (GO:0009507);; Biological Process: melatonin biosynthetic process (GO:0030187);; Cellular Co…	--	serotonin N-acetyltransferase 1, chloroplastic [Cajanus cajan]
Glyur000140s00011445	SWI/SNF-BAF60b	45.7303	78.4086	71.7945	31.4385	94.5667	85.8484	5.54629	6.31122	6.18576	5.01963	6.57844	6.44043	Molecular Function: DNA binding (GO:0003677);; Molecular Function: zinc ion binding (GO:0008270);;	--	PREDICTED: zinc finger CCCH domain-containing protein 44-like [Glycine max]
Glyur000141s00009798	TRAF	37.1026	30.6941	26.9642	22.7996	37.057	35.2717	5.25182	4.98614	4.80551	4.57287	5.25009	5.18077	--	K14508|0|mtr:MTR_5g090770|K14508 regulatory protein NPR1 | (RefSeq) NPR1/NIM1-like regulatory protein, putative	regulatory protein NPR3-like [Trifolium pratense]
Glyur000141s00009820	AUX/IAA	10.3769	11.9577	9.64136	26.1543	25.9762	24.1372	3.50804	3.69574	3.41161	4.76311	4.75362	4.65175	Molecular Function: DNA binding (GO:0003677);; Cellular Component: nucleus (GO:0005634);; Biological Process: regulation of transcription, DNA-templated (GO:0006355);; Biological Process: transport (GO:0006810);; Biological Process: auxin-activated signaling pathway (GO:0009734);;	--	auxin response factor 6-like isoform X2 [Cajanus cajan]
Glyur000141s00009830	SNF2	12.2635	16.9102	11.1761	1.61081	7.35601	7.04363	3.72939	4.16271	3.60598	1.3845	3.06281	3.00785	Molecular Function: DNA binding (GO:0003677);; Molecular Function: ATP binding (GO:0005524);; Cellular Component: nucleus (GO:0005634);; Molecular Function: ATP-dependent helicase activity (GO:0008026);;	K11367|0|gmx:100808039|K11367 chromodomain-helicase-DNA-binding protein 1 [EC:3.6.4.12] | (RefSeq) protein CHROMATIN REMODELING 5-like	PREDICTED: protein CHROMATIN REMODELING 5-like [Glycine max]
Glyur000142s00009116	Others	2.61054	2.63631	2.82009	3.68246	4.94577	5.68036	1.85221	1.86247	1.93361	2.22727	2.57186	2.73993	Molecular Function: phosphorelay sensor kinase activity (GO:0000155);; Cellular Component: endoplasmic reticulum membrane (GO:0005789);; Biological Process: negative regulation of ethylene-activated signaling pathway (GO:0010105);; Cellular Component: integral component of membrane (GO:0016021);; Biological Process: peptidyl-histidine phosphorylation (GO:0018106);; Biological Process: signal tran…	K14509|0|mtr:MTR_7g116330|K14509 ethylene receptor [EC:2.7.13.-] | (RefSeq) ethylene receptor	ethylene receptor [Medicago truncatula]
Glyur000143s00011235	Others	0.2006	0.348828	1.06705	0.396821	0.414749	0.563093	0.263756	0.431706	1.04757	0.482147	0.500546	0.644404	Cellular Component: nucleus (GO:0005634);; Biological Process: response to light stimulus (GO:0009416);; Biological Process: regulation of flower development (GO:0009909);;	--	zinc finger protein CONSTANS-LIKE 1 [Vigna radiata var. radiata]
Glyur000149s00009562	TRAF	0	0.357177	1.62783	0.436365	0.668677	0.295052	0	0.440609	1.39387	0.522422	0.738705	0.37301	Cellular Component: nucleus (GO:0005634);; Cellular Component: cytoplasm (GO:0005737);;	--	PREDICTED: ARM REPEAT PROTEIN INTERACTING WITH ABF2-like [Cicer arietinum]
Glyur000152s00012690	mTERF	0	0	0	0.031251	0	0	0	0	0	0.0443955	0	0	--	K15032|1.28928e-140|cam:101493031|K15032 mTERF domain-containing protein, mitochondrial | (RefSeq) uncharacterized LOC101493031	PREDICTED: uncharacterized protein LOC101493031 [Cicer arietinum]
Glyur000152s00012694	mTERF	1.99087	0.405442	1.06353	1.05734	0.809104	0.30443	1.58057	0.491024	1.04512	1.04078	0.855275	0.38342	Molecular Function: double-stranded DNA binding (GO:0003690);; Cellular Component: mitochondrion (GO:0005739);; Biological Process: regulation of transcription, DNA-templated (GO:0006355);;	K15032|1.10604e-143|mtr:MTR_2g436440|K15032 mTERF domain-containing protein, mitochondrial | (RefSeq) mTERF protein	mTERF protein [Medicago truncatula]
Glyur000152s00012698	mTERF	4.85036	3.08093	4.56763	6.85527	5.76772	8.27588	2.54852	2.0289	2.47706	2.97366	2.75867	3.21348	Molecular Function: double-stranded DNA binding (GO:0003690);; Cellular Component: mitochondrion (GO:0005739);; Biological Process: regulation of transcription, DNA-templated (GO:0006355);;	K15032|9.36998e-139|cam:101500469|K15032 mTERF domain-containing protein, mitochondrial | (RefSeq) uncharacterized LOC101500469	mTERF protein [Trifolium pratense]
Glyur000156s00012002	Others	20.9931	17.6593	13.562	2.44436	6.72485	5.53297	4.45898	4.22182	3.86414	1.78424	2.94951	2.70774	--	--	hypothetical protein PHAVU_001G203000g [Phaseolus vulgaris]
Glyur000160s00019161	SNF2	0	0.012452	0	0	0	0	0	0.0178535	0	0	0	0	Molecular Function: binding (GO:0005488);;	K10875|0|vra:106765360|K10875 DNA repair and recombination protein RAD54 and RAD54-like protein [EC:3.6.4.-] | (RefSeq) SNF2 domain-containing protein CLASSY 2-like	SNF2 domain-containing protein CLASSY 2-like [Cajanus cajan]
Glyur000162s00009896	Others	6.13464	7.08607	5.10504	1.81331	7.01245	6.54375	2.83484	3.01544	2.61	1.49227	3.00224	2.91528	Biological Process: phosphorelay signal transduction system (GO:0000160);; Molecular Function: DNA binding (GO:0003677);; Molecular Function: transcription factor activity, sequence-specific DNA binding (GO:0003700);; Cellular Component: nucleus (GO:0005634);; Biological Process: regulation of transcription, DNA-templated (GO:0006355);;	K14491|0|gmx:100809002|K14491 two-component response regulator ARR-B family | (RefSeq) two-component response regulator ARR12	PREDICTED: two-component response regulator ARR12 [Glycine max]
Glyur000162s00009898	PHD	20.8225	23.4207	13.7572	2.17635	17.1812	15.4129	4.44774	4.61003	3.88335	1.66737	4.18437	4.03676	Molecular Function: DNA binding (GO:0003677);; Molecular Function: iron ion binding (GO:0005506);; Molecular Function: ATP binding (GO:0005524);; Cellular Component: nucleus (GO:0005634);; Molecular Function: zinc ion binding (GO:0008270);; Biological Process: cell proliferation (GO:0008283);; Biological Process: response to auxin (GO:0009733);; Biological Process: cytokinin-activated signaling p…	K11643|0|gmx:100804203|K11643 chromodomain-helicase-DNA-binding protein 4 [EC:3.6.4.12] | (RefSeq) CHD3-type chromatin-remodeling factor PICKLE-like	CHD3-type chromatin-remodeling factor PICKLE isoform X2 [Cajanus cajan]
Glyur000163s00011134	SNF2	1.96592	1.88851	1.4377	0.513769	3.08876	2.98575	1.56848	1.53032	1.28552	0.598145	2.03166	1.99485	Molecular Function: metal ion binding (GO:0046872);;	K11642|0|cam:101506720|K11642 chromodomain-helicase-DNA-binding protein 3 [EC:3.6.4.12] | (RefSeq) chromodomain-helicase-DNA-binding protein 3-like	PREDICTED: chromodomain-helicase-DNA-binding protein 3-like isoform X1 [Cicer arietinum]
Glyur000164s00014484	Jumonji	0.099195	0.055464	0.319497	0.586166	2.89127	2.88851	0.136447	0.0778774	0.399988	0.665544	1.96024	1.95922	Molecular Function: binding (GO:0005488);;	K15601|0|cam:101491141|K15601 lysine-specific demethylase 3 [EC:1.14.11.-] | (RefSeq) uncharacterized LOC101491141	Lysine-specific demethylase 3A [Glycine soja]
Glyur000165s00008482	SWI/SNF-BAF60b	141.68	78.8467	93.223	46.2424	29.3533	28.6885	7.15664	6.31916	6.55801	5.56201	4.92378	4.89183	--	--	unknown [Lotus japonicus]
Glyur000169s00018367	PHD	0.013591	0	0	0	0.021243	0	0.0194756	0	0	0	0.0303262	0	Molecular Function: metal ion binding (GO:0046872);;	--	PREDICTED: uncharacterized protein LOC101506255 [Cicer arietinum]
Glyur000170s00010997	Jumonji	4.66347	1.68768	1.47783	1.86275	3.43348	3.69083	2.50169	1.42636	1.30908	1.5174	2.14844	2.22984	--	--	PREDICTED: F-box protein At5g06550 [Cicer arietinum]
Glyur000171s00016620	SET	2.83773	4.59014	3.64649	4.16777	6.1131	9.49027	1.94025	2.48288	2.21614	2.36954	2.83048	3.39098	Cellular Component: nucleus (GO:0005634);; Cellular Component: chromosome (GO:0005694);; Molecular Function: zinc ion binding (GO:0008270);; Molecular Function: histone-lysine N-methyltransferase activity (GO:0018024);; Biological Process: histone lysine methylation (GO:0034968);; Molecular Function: histone binding (GO:0042393);;	K11420|0|cam:101498068|K11420 euchromatic histone-lysine N-methyltransferase [EC:2.1.1.43] | (RefSeq) histone-lysine N-methyltransferase family member SUVH9-like	PREDICTED: histone-lysine N-methyltransferase family member SUVH9-like [Cicer arietinum]
Glyur000171s00016622	SET	1.21626	0.496834	0.970746	2.07897	0.859698	0	1.14813	0.581914	0.978742	1.62245	0.895068	0	Cellular Component: nucleus (GO:0005634);; Cellular Component: chromosome (GO:0005694);; Molecular Function: zinc ion binding (GO:0008270);; Molecular Function: histone-lysine N-methyltransferase activity (GO:0018024);; Biological Process: histone lysine methylation (GO:0034968);; Molecular Function: histone binding (GO:0042393);;	K11420|0|cam:101498068|K11420 euchromatic histone-lysine N-methyltransferase [EC:2.1.1.43] | (RefSeq) histone-lysine N-methyltransferase family member SUVH9-like	PREDICTED: histone-lysine N-methyltransferase family member SUVH9-like [Cicer arietinum]
Glyur000173s00011836	SET	39.6036	21.2414	21.4262	0.532997	1.81401	1.65563	5.34354	4.47517	4.48711	0.616355	1.49263	1.40906	Cellular Component: chloroplast (GO:0009507);; Molecular Function: [ribulose-bisphosphate carboxylase]-lysine N-methyltransferase activity (GO:0030785);; Biological Process: methylation (GO:0032259);;	--	hypothetical protein KK1_026474, partial [Cajanus cajan]
Glyur000178s00013226	GNAT	7.95551	8.03128	7.10137	2.00272	4.39575	3.11171	3.16278	3.17493	3.01817	1.58627	2.43182	2.03974	Molecular Function: peptide alpha-N-acetyltransferase activity (GO:0004596);; Biological Process: N-terminal protein amino acid acetylation (GO:0006474);; Cellular Component: protein acetyltransferase complex (GO:0031248);;	--	uncharacterized protein LOC107643631 isoform X2 [Arachis ipaensis]
Glyur000180s00014082	LUG	9.55753	10.3794	11.0837	5.21929	11.7637	11.3977	3.4002	3.50835	3.59499	2.63675	3.67397	3.632	--	--	PREDICTED: transcriptional corepressor LEUNIG_HOMOLOG-like isoform X1 [Glycine max]
Glyur000184s00008188	Others	0.41386	0	0	0	0.049262	0	0.499639	0	0	0	0.069375	0	Molecular Function: zinc ion binding (GO:0008270);;	--	hypothetical protein PHAVU_010G095700g [Phaseolus vulgaris]
Glyur000186s00009855	Jumonji	7.04587	7.14403	7.04735	0.905371	4.1564	2.75627	3.00825	3.02574	3.00851	0.930072	2.36636	1.9093	--	K11446|0|cam:101490786|K11446 histone demethylase JARID1 [EC:1.14.11.-] | (RefSeq) putative lysine-specific demethylase JMJ16	PREDICTED: putative lysine-specific demethylase JMJ16 [Cicer arietinum]
Glyur000189s00009589	SNF2	41.3381	43.3492	39.1802	4.96775	31.327	29.6493	5.40389	5.47084	5.32841	2.57719	5.01467	4.93778	Molecular Function: DNA binding (GO:0003677);; Molecular Function: ATP binding (GO:0005524);; Cellular Component: NURF complex (GO:0016589);; Molecular Function: ATPase activity (GO:0016887);; Molecular Function: nucleosome binding (GO:0031491);; Biological Process: ATP-dependent chromatin remodeling (GO:0043044);;	K11654|0|cam:101494088|K11654 SWI/SNF-related matrix-associated actin-dependent regulator of chromatin subfamily A member 5 [EC:3.6.4.-] | (RefSeq) putative chromatin-remodeling complex ATPase chain	ISWI chromatin-remodeling complex ATPase CHR11 [Cajanus cajan]
Glyur000189s00009624	Others	2.60717	1.05018	0.688134	0.137282	1.23643	1.74865	1.85087	1.03575	0.755429	0.18559	1.1612	1.45872	Biological Process: phosphorelay signal transduction system (GO:0000160);; Molecular Function: DNA binding (GO:0003677);; Molecular Function: transcription factor activity, sequence-specific DNA binding (GO:0003700);; Cellular Component: nucleus (GO:0005634);; Biological Process: regulation of transcription, DNA-templated (GO:0006355);;	K14491|8.88416e-112|gmx:100778324|K14491 two-component response regulator ARR-B family | (RefSeq) two-component response regulator ARR11-like	PREDICTED: two-component response regulator ARR11-like isoform X1 [Glycine max]
Glyur000191s00015641	SET	11.2439	12.7984	11.6665	0.477635	4.92391	3.91335	3.61399	3.78643	3.66295	0.56329	2.56655	2.29671	Cellular Component: nucleus (GO:0005634);; Molecular Function: histone-lysine N-methyltransferase activity (GO:0018024);; Biological Process: histone lysine methylation (GO:0034968);;	--	histone-lysine N-methyltransferase ASHH1 isoform X1 [Cajanus cajan]
Glyur000193s00013989	SNF2	2.8814	3.14183	2.57317	2.61931	3.32888	3.40932	1.95658	2.05027	1.83721	1.85572	2.11399	2.14056	Molecular Function: nucleic acid binding (GO:0003676);; Molecular Function: helicase activity (GO:0004386);; Molecular Function: ATP binding (GO:0005524);; Molecular Function: zinc ion binding (GO:0008270);; Biological Process: DNA mediated transformation (GO:0009294);; Biological Process: double-strand break repair via synthesis-dependent strand annealing (GO:0045003);;	K15505|0|cam:101490528|K15505 DNA repair protein RAD5 [EC:3.6.4.-] | (RefSeq) putative SWI/SNF-related matrix-associated actin-dependent regulator of chromatin subfamily A member 3-like 2	PREDICTED: putative SWI/SNF-related matrix-associated actin-dependent regulator of chromatin subfamily A member 3-like 2 isoform X2 [Cicer arietinum]
Glyur000207s00015914	PHD	0	0	0.054432	0	0	0	0	0	0.0764661	0	0	0	Molecular Function: metal ion binding (GO:0046872);;	--	PREDICTED: PHD finger protein At1g33420-like [Lupinus angustifolius]
Glyur000208s00014266	PHD	37.8047	37.8817	37.9826	65.9936	37.674	43.8636	5.27816	5.28102	5.28476	6.06595	5.27329	5.48747	Cellular Component: chromatin (GO:0000785);; Molecular Function: transcription regulatory region sequence-specific DNA binding (GO:0000976);; Molecular Function: chromatin binding (GO:0003682);; Cellular Component: chromatin silencing complex (GO:0005677);; Biological Process: chromatin silencing (GO:0006342);; Molecular Function: zinc ion binding (GO:0008270);; Biological Process: heterochromati…	--	PREDICTED: uncharacterized protein LOC100800993 isoform X1 [Glycine max]
Glyur000209s00013455	SWI/SNF-BAF60b	7.28974	5.82667	7.53329	6.97076	7.47873	6.65891	3.05133	2.77118	3.0931	2.99472	3.08385	2.93714	Molecular Function: DNA binding (GO:0003677);; Cellular Component: integral component of membrane (GO:0016021);;	K15223|1.21112e-117|gmx:100788173|K15223 upstream activation factor subunit UAF30 | (RefSeq) uncharacterized LOC100788173	PREDICTED: uncharacterized protein LOC100788173 [Glycine max]
Glyur000210s00014429	AUX/IAA	9.6722	13.7198	17.0572	14.4452	47.7854	42.203	3.41579	3.87969	4.1745	3.94908	5.60838	5.43306	Biological Process: transcription, DNA-templated (GO:0006351);; Biological Process: regulation of cellular process (GO:0050794);;	K14484|8.29195e-92|pvu:PHAVU_001G156600g|K14484 auxin-responsive protein IAA | (RefSeq) hypothetical protein	hypothetical protein PHAVU_001G156600g [Phaseolus vulgaris]
Glyur000213s00016096	Others	4.7568	7.8654	10.0291	4.41577	6.01908	7.09766	2.52527	3.14819	3.46324	2.43717	2.81128	3.0175	Molecular Function: protein kinase activity (GO:0004672);; Molecular Function: ATP binding (GO:0005524);; Biological Process: protein phosphorylation (GO:0006468);; Molecular Function: zinc ion binding (GO:0008270);; Cellular Component: integral component of membrane (GO:0016021);; Molecular Function: ubiquitin binding (GO:0043130);; Biological Process: negative regulation of organ growth (GO:004…	K04733|0|mtr:MTR_1g021845|K04733 interleukin-1 receptor-associated kinase 4 [EC:2.7.11.1] | (RefSeq) LysM-domain receptor-like kinase	lysM domain receptor-like protein kinase 4-like protein [Trifolium pratense]
Glyur000215s00017027	mTERF	5.63856	7.09305	5.05803	10.5904	6.8384	7.41498	2.73087	3.01668	2.59885	3.53486	2.97056	3.07296	Molecular Function: double-stranded DNA binding (GO:0003690);; Cellular Component: mitochondrion (GO:0005739);; Biological Process: regulation of transcription, DNA-templated (GO:0006355);;	--	PREDICTED: uncharacterized protein LOC101513737 [Cicer arietinum]
Glyur000217s00014846	mTERF	98.0253	86.9529	80.4297	4.74456	6.876	7.11719	6.62972	6.45866	6.34748	2.5222	2.97746	3.02098	Molecular Function: double-stranded DNA binding (GO:0003690);; Cellular Component: mitochondrion (GO:0005739);; Biological Process: regulation of transcription, DNA-templated (GO:0006355);; Cellular Component: chloroplast (GO:0009507);;	--	uncharacterized protein LOC109795574 isoform X1 [Cajanus cajan]
Glyur000218s00011609	Others	11.4938	11.8132	10.2846	1.82792	16.0321	15.2257	3.64314	3.67956	3.49629	1.49974	4.09018	4.02021	Molecular Function: phosphorelay sensor kinase activity (GO:0000155);; Biological Process: phosphorelay signal transduction system (GO:0000160);; Cellular Component: intracellular (GO:0005622);; Biological Process: response to osmotic stress (GO:0006970);; Biological Process: response to toxic substance (GO:0009636);; Biological Process: regulation of flower development (GO:0009909);; Biological …	K14489|0|cam:101507033|K14489 arabidopsis histidine kinase 2/3/4 (cytokinin receptor) [EC:2.7.13.3] | (RefSeq) histidine kinase 2	PREDICTED: histidine kinase 2 isoform X1 [Cicer arietinum]
Glyur000226s00010845	Jumonji	6.68806	8.33952	6.86888	1.50931	8.29825	7.44144	2.94262	3.22335	2.97616	1.32729	3.21696	3.07749	Cellular Component: nucleus (GO:0005634);;	K11446|0|gmx:100800271|K11446 histone demethylase JARID1 [EC:1.14.11.-] | (RefSeq) putative lysine-specific demethylase JMJ16	PREDICTED: putative lysine-specific demethylase JMJ16 [Glycine max]
Glyur000227s00015133	TRAF	4.47623	5.44624	5.72648	4.46689	8.50609	8.33332	2.45318	2.68846	2.74985	2.45072	3.24885	3.22239	Molecular Function: ubiquitin-protein transferase activity (GO:0004842);; Biological Process: protein ubiquitination (GO:0016567);; Cellular Component: Cul3-RING ubiquitin ligase complex (GO:0031463);;	--	PREDICTED: uncharacterized protein LOC100806711 [Glycine max]
Glyur000232s00013761	Others	0.106547	0.022104	0.028443	0.179736	3.23918	3.1269	0.146065	0.031542	0.0404618	0.238464	2.08379	2.04506	Molecular Function: phosphorelay sensor kinase activity (GO:0000155);; Cellular Component: endoplasmic reticulum (GO:0005783);; Biological Process: negative regulation of ethylene-activated signaling pathway (GO:0010105);; Cellular Component: integral component of membrane (GO:0016021);; Biological Process: signal transduction by protein phosphorylation (GO:0023014);;	--	Histidine kinase 1 [Glycine soja]
Glyur000235s00019548	AUX/IAA	0.068272	0	0.056076	0	0	0	0.095279	0	0.0787137	0	0	0	Cellular Component: nucleus (GO:0005634);; Biological Process: regulation of transcription, DNA-templated (GO:0006355);; Biological Process: auxin-activated signaling pathway (GO:0009734);;	K14484|7.14212e-118|gmx:100777024|K14484 auxin-responsive protein IAA | (RefSeq) auxin-responsive protein IAA32-like	PREDICTED: auxin-responsive protein IAA32-like [Glycine max]
Glyur000244s00014819	mTERF	0.993733	0.696885	0.82671	0.549493	0.973656	1.05319	0.995472	0.762889	0.869248	0.631796	0.980871	1.03787	Molecular Function: double-stranded DNA binding (GO:0003690);; Cellular Component: mitochondrion (GO:0005739);; Biological Process: regulation of transcription, DNA-templated (GO:0006355);; Cellular Component: plastid (GO:0009536);;	--	PREDICTED: uncharacterized protein LOC101493291 [Cicer arietinum]
Glyur000247s00015498	Others	11.1134	10.728	8.90911	12.7907	28.6332	19.899	3.59854	3.55188	3.30876	3.78562	4.88914	4.38536	Biological Process: phosphorelay signal transduction system (GO:0000160);; Cellular Component: intracellular (GO:0005622);;	K14492|4.87536e-108|mtr:MTR_4g106590|K14492 two-component response regulator ARR-A family | (RefSeq) two-component response regulator ARR3-like protein	two-component response regulator ARR3-like protein [Medicago truncatula]
Glyur000248s00011309	SNF2	5.05526	3.94231	4.16528	0.811161	5.4556	5.24459	2.59819	2.30519	2.36885	0.856915	2.69055	2.64261	Molecular Function: ATP binding (GO:0005524);; Biological Process: DNA repair (GO:0006281);; Biological Process: response to gamma radiation (GO:0010332);; Molecular Function: transferase activity (GO:0016740);;	K10841|0|cam:101495858|K10841 DNA excision repair protein ERCC-6 | (RefSeq) protein CHROMATIN REMODELING 8	PREDICTED: protein CHROMATIN REMODELING 8 [Cicer arietinum]
Glyur000249s00015866	mTERF	1.20508	1.72585	1.34105	0.264009	1.1584	1.38537	1.14083	1.44671	1.22715	0.338007	1.10996	1.25422	Molecular Function: double-stranded DNA binding (GO:0003690);; Cellular Component: mitochondrion (GO:0005739);; Biological Process: regulation of transcription, DNA-templated (GO:0006355);;	--	hypothetical protein KK1_005756 [Cajanus cajan]
Glyur000251s00019365	ARID	0	0	0	0.022845	0	0.135309	0	0	0	0.0325875	0	0.183085	--	--	high mobility group B-like protein [Medicago truncatula]
Glyur000255s00016823	TRAF	36.697	47.1144	40.0122	40.7233	37.6375	38.5516	5.23638	5.5884	5.35798	5.38278	5.27193	5.30567	Cellular Component: cytosol (GO:0005829);;	K10523|0|gmx:100809683|K10523 speckle-type POZ protein | (RefSeq) BTB/POZ and MATH domain-containing protein 4-like	PREDICTED: BTB/POZ and MATH domain-containing protein 4 [Vigna angularis]
Glyur000256s00016254	SWI/SNF-BAF60b	24.7478	20.501	20.5751	11.2505	20.7441	18.9085	4.68638	4.42633	4.43129	3.61477	4.44255	4.31531	--	K11650|0|gmx:100789681|K11650 SWI/SNF-related matrix-associated actin-dependent regulator of chromatin subfamily D | (RefSeq) SWI/SNF complex component SNF12 homolog	PREDICTED: SWI/SNF complex component SNF12 homolog [Glycine max]
Glyur000261s00014351	PHD	5.67364	5.95087	5.51695	1.47767	7.40844	6.55989	2.73847	2.79719	2.7042	1.30899	3.07184	2.91836	Molecular Function: DNA binding (GO:0003677);; Molecular Function: helicase activity (GO:0004386);; Molecular Function: ATP binding (GO:0005524);; Cellular Component: nucleus (GO:0005634);; Molecular Function: zinc ion binding (GO:0008270);;	--	protein CHROMATIN REMODELING 4 [Cajanus cajan]
Glyur000261s00014381	HMG	13.0046	14.7478	10.8129	2.53252	3.98984	3.99982	3.80783	3.97708	3.56229	1.8207	2.31899	2.32188	--	--	PREDICTED: high mobility group B protein 14 isoform X2 [Cicer arietinum]
Glyur000266s00012617	Others	0.347003	0.488324	0.26694	0	0	0	0.429753	0.573689	0.341348	0	0	0	Molecular Function: ribonuclease P activity (GO:0004526);; Biological Process: RNA phosphodiester bond hydrolysis, endonucleolytic (GO:0090502);;	--	hypothetical protein PHAVU_007G131300g [Phaseolus vulgaris]
Glyur000267s00016673	LUG	0.263428	0.457327	1.68171	0.145632	0.782888	0.722908	0.337343	0.543325	1.42315	0.196144	0.834216	0.784846	--	--	hypothetical protein TanjilG_18534 [Lupinus angustifolius]
Glyur000268s00013376	Others	0	0	0.048932	0	2.85144	1.77128	0	0	0.0689212	0	1.9454	1.47055	Molecular Function: ribonuclease P activity (GO:0004526);; Cellular Component: nucleus (GO:0005634);; Biological Process: response to light stimulus (GO:0009416);; Biological Process: regulation of flower development (GO:0009909);; Biological Process: RNA phosphodiester bond hydrolysis, endonucleolytic (GO:0090502);;	--	hypothetical protein PHAVU_011G069800g [Phaseolus vulgaris]
Glyur000271s00015160	Others	18.442	20.3754	16.2296	2.39727	15.819	16.1121	4.28111	4.41788	4.10682	1.76438	4.07202	4.09695	Cellular Component: histone deacetylase complex (GO:0000118);; Biological Process: negative regulation of transcription from RNA polymerase II promoter (GO:0000122);; Cellular Component: chromatin (GO:0000785);; Molecular Function: RNA polymerase II transcription corepressor activity (GO:0001106);; Molecular Function: histone deacetylase activity (GO:0004407);; Biological Process: histone deacety…	K11644|0|gmx:100807181|K11644 paired amphipathic helix protein Sin3a | (RefSeq) paired amphipathic helix protein Sin3-like 2	paired amphipathic helix protein Sin3-like 2 isoform X1 [Cajanus cajan]
Glyur000273s00014652	Others	0	0.246177	0.19934	0.090978	2.29013	1.56996	0	0.317509	0.262241	0.125622	1.71815	1.36175	Molecular Function: ribonuclease P activity (GO:0004526);; Cellular Component: nucleus (GO:0005634);; Biological Process: response to light stimulus (GO:0009416);; Biological Process: regulation of flower development (GO:0009909);; Biological Process: RNA phosphodiester bond hydrolysis, endonucleolytic (GO:0090502);;	--	PREDICTED: zinc finger protein CONSTANS-LIKE 1-like isoform X1 [Glycine max]
Glyur000278s00017284	Others	1.01397	7.81148	20.1385	1.34945	2.59497	2.12901	1.01004	3.13938	4.4018	1.23232	1.84598	1.6457	Molecular Function: transcription corepressor activity (GO:0003714);; Cellular Component: nucleus (GO:0005634);; Biological Process: response to wounding (GO:0009611);; Biological Process: regulation of defense response (GO:0031347);; Biological Process: negative regulation of nucleic acid-templated transcription (GO:1903507);; Biological Process: regulation of jasmonic acid mediated signaling pa…	--	uncharacterized protein LOC100500349 [Glycine max]
Glyur000280s00015689	SET	0	0.115485	0.124879	7.56207	5.6502	4.93925	0	0.157671	0.16977	3.09796	2.7334	2.57028	Molecular Function: methyltransferase activity (GO:0008168);; Biological Process: methylation (GO:0032259);;	K11426|4.95393e-173|mtr:MTR_5g027020|K11426 SET and MYND domain-containing protein | (RefSeq) histone-lysine N-methyltransferase	histone-lysine N-methyltransferase [Medicago truncatula]
Glyur000288s00019883	TRAF	1.08358	0.268414	1.59493	0.342654	1.36291	0.760713	1.05907	0.343026	1.37569	0.425088	1.24056	0.81616	--	K10523|9.47767e-150|gmx:100777561|K10523 speckle-type POZ protein | (RefSeq) BTB/POZ domain-containing protein At3g56230-like	BTB/POZ domain-containing protein At3g56230 [Cajanus cajan]
Glyur000290s00015809	TRAF	72.7978	119.644	88.1689	42.2727	84.8199	75.794	6.20551	6.91462	6.47847	5.43539	6.42324	6.26292	--	K14508|0|cam:101489007|K14508 regulatory protein NPR1 | (RefSeq) regulatory protein NPR3	hypothetical protein TSUD_377770 [Trifolium subterraneum]
Glyur000306s00014026	SET	4.63399	4.8219	4.87889	2.81723	10.843	10.6621	2.49416	2.54149	2.55554	1.93253	3.56597	3.54376	Molecular Function: methyltransferase activity (GO:0008168);; Biological Process: methylation (GO:0032259);; Cellular Component: intracellular organelle (GO:0043229);;	--	PREDICTED: histone-lysine N-methyltransferase SUVR4-like [Cicer arietinum]
Glyur000310s00013613	Others	0.195832	0	0.416231	0.200678	2.27386	2.66653	0.258015	0	0.502057	0.263849	1.71099	1.87442	--	--	uncharacterized protein LOC109811572 [Cajanus cajan]
Glyur000312s00021991	mTERF	3.51185	2.20082	2.65629	5.80775	3.01451	4.13985	2.17372	1.67844	1.87038	2.76718	2.00522	2.36173	Molecular Function: double-stranded DNA binding (GO:0003690);; Cellular Component: mitochondrion (GO:0005739);; Biological Process: regulation of transcription, DNA-templated (GO:0006355);; Cellular Component: chloroplast (GO:0009507);; Biological Process: embryo development ending in seed dormancy (GO:0009793);; Biological Process: cellular response to singlet oxygen (GO:0071452);;	K15032|1.1808e-164|mtr:MTR_5g041630|K15032 mTERF domain-containing protein, mitochondrial | (RefSeq) transcription termination factor family protein	transcription termination factor family protein [Medicago truncatula]
Glyur000313s00016912	Others	11.996	6.14583	7.50309	1.40464	3.11748	2.14918	3.7	2.8371	3.08799	1.26582	2.04176	1.65497	Molecular Function: zinc ion binding (GO:0008270);;	--	protein DA1-related 2 isoform X2 [Vigna radiata var. radiata]
Glyur000314s00018002	GNAT	6.46553	4.82788	4.56234	1.6386	2.18881	2.21086	2.90024	2.54297	2.47569	1.39977	1.67302	1.68296	Cellular Component: integral component of membrane (GO:0016021);;	--	LOW QUALITY PROTEIN: uncharacterized protein LOC109815264 [Cajanus cajan]
Glyur000314s00018003	GNAT	34.3601	31.1409	27.4219	15.6337	13.7515	16.768	5.14405	5.00634	4.82893	4.05604	3.88279	4.15121	Cellular Component: integral component of membrane (GO:0016021);;	--	PREDICTED: tetraspanin-19 [Cicer arietinum]
Glyur000315s00012752	AUX/IAA	1.51558	0.715589	0.928957	0.225274	0.237601	0.309029	1.33089	0.778704	0.947821	0.293104	0.307546	0.388497	Cellular Component: nucleus (GO:0005634);; Biological Process: regulation of transcription, DNA-templated (GO:0006355);; Biological Process: auxin-activated signaling pathway (GO:0009734);;	K14484|4.71587e-63|pvu:PHAVU_007G208800g|K14484 auxin-responsive protein IAA | (RefSeq) hypothetical protein	PREDICTED: auxin-responsive protein IAA30 [Vigna angularis]
Glyur000315s00012778	SWI/SNF-BAF60b	0.094778	0.27672	0.5323	0	0.708853	0.410916	0.130638	0.352442	0.615699	0	0.773028	0.496632	Molecular Function: metal ion binding (GO:0046872);;	--	PREDICTED: uncharacterized protein At5g08430-like isoform X2 [Glycine max]
Glyur000320s00014321	ARID	11.9744	14.578	12.3661	1.1787	9.66065	8.97674	3.6976	3.96144	3.74051	1.12347	3.41422	3.31857	Molecular Function: DNA binding (GO:0003677);; Cellular Component: nucleus (GO:0005634);; Molecular Function: zinc ion binding (GO:0008270);; Molecular Function: oxidoreductase activity, acting on paired donors, with incorporation or reduction of molecular oxygen, 2-oxoglutarate as one donor, and incorporation of one atom each of oxygen into both donors (GO:0016706);; Biological Process: oxidatio…	K11446|0|gmx:100789512|K11446 histone demethylase JARID1 [EC:1.14.11.-] | (RefSeq) lysine-specific demethylase 5A-like	PREDICTED: lysine-specific demethylase 5A-like [Glycine max]
Glyur000330s00019533	IWS1	27.4204	32.6008	28.7039	15.3887	49.2101	45.4119	4.82886	5.07042	4.89258	4.03463	5.64991	5.53642	Molecular Function: DNA binding (GO:0003677);; Molecular Function: chromatin binding (GO:0003682);; Biological Process: transcription elongation from RNA polymerase II promoter (GO:0006368);; Cellular Component: elongin complex (GO:0070449);;	--	PREDICTED: uncharacterized protein LOC101491495 isoform X1 [Cicer arietinum]
Glyur000331s00020709	SET	12.6541	13.2132	8.40584	0.842134	9.78588	7.64354	3.77126	3.82916	3.23356	0.881378	3.43107	3.11162	Cellular Component: nucleus (GO:0005634);; Molecular Function: zinc ion binding (GO:0008270);; Molecular Function: histone-lysine N-methyltransferase activity (GO:0018024);; Biological Process: histone lysine methylation (GO:0034968);;	--	hypothetical protein TSUD_402630 [Trifolium subterraneum]
Glyur000343s00025689	Others	2.12978	3.2701	3.65121	2.48296	8.89108	8.73299	1.64606	2.09427	2.21761	1.80031	3.30613	3.28288	Molecular Function: ribonuclease P activity (GO:0004526);; Biological Process: RNA phosphodiester bond hydrolysis, endonucleolytic (GO:0090502);;	--	PREDICTED: uncharacterized protein LOC101507417 [Cicer arietinum]
Glyur000343s00025693	PHD	6.08404	6.15139	5.24284	0.911539	7.09684	5.66684	2.82457	2.83822	2.6422	0.934735	3.01736	2.737	Cellular Component: nucleus (GO:0005634);; Molecular Function: methyltransferase activity (GO:0008168);; Molecular Function: zinc ion binding (GO:0008270);; Biological Process: methylation (GO:0032259);;	--	PREDICTED: histone-lysine N-methyltransferase ATX5 [Cicer arietinum]
Glyur000349s00021109	SWI/SNF-BAF60b	36.8998	33.1979	30.0762	48.2352	41.1198	41.1501	5.24412	5.09584	4.95774	5.62162	5.39643	5.39747	--	--	unknown [Lotus japonicus]
Glyur000349s00021110	SWI/SNF-BAF60b	26.9884	24.4867	26.9507	61.5343	29.5187	35.1752	4.80676	4.67167	4.80481	5.96657	4.93162	5.17693	--	--	PREDICTED: upstream activation factor subunit UAF30 [Cicer arietinum]
Glyur000352s00022300	SET	1.26368	2.21048	1.1101	0.432516	1.75886	1.90682	1.17867	1.68279	1.07731	0.518551	1.46407	1.53944	Cellular Component: nucleus (GO:0005634);; Cellular Component: chromosome (GO:0005694);; Molecular Function: zinc ion binding (GO:0008270);; Molecular Function: histone-lysine N-methyltransferase activity (GO:0018024);; Biological Process: histone lysine methylation (GO:0034968);;	--	PREDICTED: histone-lysine N-methyltransferase SUVR5-like isoform X2 [Glycine max]
Glyur000352s00022304	Others	12.5563	11.9857	10.1418	3.19122	8.74061	7.80267	3.7609	3.69886	3.47791	2.06737	3.28401	3.13794	Molecular Function: zinc ion binding (GO:0008270);;	--	PREDICTED: protein DA1-related 1-like [Cicer arietinum]
Glyur000357s00018138	AUX/IAA	12.4908	22.1645	13.5587	43.3428	92.9593	83.9353	3.7539	4.53384	3.86381	5.47063	6.55396	6.40829	Cellular Component: nucleus (GO:0005634);; Biological Process: regulation of transcription, DNA-templated (GO:0006355);; Biological Process: auxin-activated signaling pathway (GO:0009734);;	K14484|1.27034e-149|gmx:100803754|K14484 auxin-responsive protein IAA | (RefSeq) auxin-responsive protein IAA27	PREDICTED: auxin-responsive protein IAA27 [Glycine max]
Glyur000361s00013166	SWI/SNF-BAF60b	0	0	0.063581	0.258293	0.025994	0.029404	0	0	0.0889299	0.331468	0.0370223	0.0418093	--	K11650|0|cam:101495994|K11650 SWI/SNF-related matrix-associated actin-dependent regulator of chromatin subfamily D | (RefSeq) SWI/SNF complex component SNF12 homolog	PREDICTED: SWI/SNF complex component SNF12 homolog [Cicer arietinum]
Glyur000365s00022136	Others	0.226921	0.614408	1.18507	0.816767	1.40493	0.527513	0.295042	0.691005	1.12768	0.861373	1.26599	0.611185	Cellular Component: intracellular (GO:0005622);; Molecular Function: zinc ion binding (GO:0008270);;	--	Putative zinc finger protein CONSTANS-LIKE 11 [Cajanus cajan]
Glyur000372s00017126	SWI/SNF-SWI3	2.95434	5.9004	3.43812	1.8597	6.29731	5.06392	1.98344	2.78668	2.14995	1.51586	2.86737	2.60025	Molecular Function: DNA binding (GO:0003677);; Molecular Function: methyltransferase activity (GO:0008168);; Molecular Function: oxidoreductase activity (GO:0016491);; Biological Process: methylation (GO:0032259);; Biological Process: oxidation-reduction process (GO:0055114);;	K11450|0|cam:101490188|K11450 lysine-specific histone demethylase 1A [EC:1.-.-.-] | (RefSeq) protein FLOWERING LOCUS D	PREDICTED: protein FLOWERING LOCUS D [Cicer arietinum]
Glyur000374s00017942	Others	0.0079	0	0	0	0	0.022905	0.0113525	0	0	0	0	0.0326722	--	--	hypothetical protein TanjilG_06522 [Lupinus angustifolius]
Glyur000374s00017951	SET	11.1399	14.6514	10.8671	21.5237	17.5511	24.8327	3.60168	3.96822	3.5689	4.49337	4.21344	4.69112	Molecular Function: histone-lysine N-methyltransferase activity (GO:0018024);; Biological Process: histone lysine methylation (GO:0034968);;	--	histone-lysine N-methyltransferase ATXR3-like isoform X1 [Cajanus cajan]
Glyur000377s00019603	Others	25.2533	24.287	37.3795	33.8282	64.2441	59.129	4.71443	4.66032	5.26226	5.12218	6.02777	5.90999	--	--	PREDICTED: uncharacterized protein LOC101491980 isoform X1 [Cicer arietinum]
Glyur000377s00019604	PHD	3.87752	3.53373	3.06526	0.353709	2.5959	2.34122	2.28615	2.1807	2.02335	0.436918	1.84635	1.74038	Cellular Component: nucleus (GO:0005634);; Molecular Function: methyltransferase activity (GO:0008168);; Molecular Function: zinc ion binding (GO:0008270);; Cellular Component: membrane (GO:0016020);; Biological Process: methylation (GO:0032259);;	--	PREDICTED: histone-lysine N-methyltransferase ATX5-like [Cicer arietinum]
Glyur000379s00015020	GNAT	28.2958	31.057	30.8656	103.991	45.9127	52.4932	4.87262	5.00257	4.99393	6.71413	5.55191	5.74128	Biological Process: internal protein amino acid acetylation (GO:0006475);; Biological Process: N-terminal peptidyl-serine acetylation (GO:0017198);; Biological Process: N-terminal peptidyl-glutamic acid acetylation (GO:0018002);; Cellular Component: cytosolic ribosome (GO:0022626);; Cellular Component: NatA complex (GO:0031415);; Molecular Function: peptide-serine-N-acetyltransferase activity (GO…	K20791|1.99296e-116|aip:107613531|K20791 N-alpha-acetyltransferase 10/11 [EC:2.3.1.255] | (RefSeq) N-alpha-acetyltransferase daf-31-like	N-terminal acetyltransferase A complex catalytic subunit NAA10 [Arachis duranensis]
Glyur000384s00022277	Others	27.7198	27.0295	21.1514	12.1503	35.5742	33.4857	4.84397	4.80888	4.46933	3.71702	5.19276	5.10793	Molecular Function: phosphorelay sensor kinase activity (GO:0000155);; Biological Process: phosphorelay signal transduction system (GO:0000160);; Cellular Component: intracellular (GO:0005622);; Cellular Component: integral component of membrane (GO:0016021);; Biological Process: peptidyl-histidine phosphorylation (GO:0018106);; Biological Process: signal transduction by protein phosphorylation (…	K14489|0|mtr:MTR_3g085130|K14489 arabidopsis histidine kinase 2/3/4 (cytokinin receptor) [EC:2.7.13.3] | (RefSeq) cytokinin receptor histidine kinase	cytokinin receptor histidine kinase [Medicago truncatula]
Glyur000385s00019794	Others	0.015302	0.03242	0.06546	0	0.155114	0.164929	0.0219089	0.04603	0.0914764	0	0.208035	0.220242	Molecular Function: phosphorelay sensor kinase activity (GO:0000155);; Biological Process: phosphorelay signal transduction system (GO:0000160);; Cellular Component: intracellular (GO:0005622);; Biological Process: peptidyl-histidine phosphorylation (GO:0018106);; Biological Process: signal transduction by protein phosphorylation (GO:0023014);;	--	hypothetical protein GLYMA_06G059100 [Glycine max]
Glyur000385s00019807	PHD	0	0	0	0	3.87581	0	0	0	0	0	2.28564	0	--	--	PHD-finger protein [Medicago truncatula]
Glyur000387s00017709	MBF1	56.0968	50.8804	54.5735	63.8123	45.9184	45.1299	5.83534	5.69712	5.79632	6.0182	5.55208	5.52763	Biological Process: lipid metabolic process (GO:0006629);; Molecular Function: phosphatidylcholine 1-acylhydrolase activity (GO:0008970);; Cellular Component: chloroplast (GO:0009507);; Biological Process: UV protection (GO:0009650);; Molecular Function: phosphatidylserine 1-acylhydrolase activity (GO:0052739);; Molecular Function: 1-acyl-2-lysophosphatidylserine acylhydrolase activity (GO:005274…	--	phospholipase A1-IIdelta-like protein, partial [Trifolium pratense]
Glyur000403s00026490	ARID	11.2153	9.64084	10.8311	4.34517	12.4895	10.3364	3.61062	3.41154	3.56451	2.41824	3.75376	3.50289	Molecular Function: DNA binding (GO:0003677);; Cellular Component: integral component of membrane (GO:0016021);; Molecular Function: metal ion binding (GO:0046872);;	--	PREDICTED: AT-rich interactive domain-containing protein 4 [Cicer arietinum]
Glyur000404s00017725	TRAF	30.1617	53.9385	36.1485	22.7786	40.4479	36.8942	4.9617	5.77975	5.21523	4.57159	5.37323	5.24391	--	--	BTB/POZ and MATH domain-containing protein 2 [Glycine soja]
Glyur000407s00023572	GNAT	11.4416	8.91914	10.8813	3.5628	4.95219	5.66125	3.6371	3.31021	3.57062	2.18992	2.57342	2.73579	Molecular Function: peptide alpha-N-acetyltransferase activity (GO:0004596);; Biological Process: N-terminal protein amino acid acetylation (GO:0006474);; Cellular Component: protein acetyltransferase complex (GO:0031248);;	--	PREDICTED: uncharacterized protein LOC101490347 [Cicer arietinum]
Glyur000419s00025982	TRAF	14.1008	13.9912	12.4317	6.0484	4.74595	4.90411	3.91655	3.90605	3.74757	2.8173	2.52255	2.56172	Cellular Component: integral component of membrane (GO:0016021);;	K10523|0|mtr:MTR_3g088560|K10523 speckle-type POZ protein | (RefSeq) BTB/POZ domain plant protein	BTB/POZ domain-containing protein [Trifolium pratense]
Glyur000422s00020646	SNF2	9.21131	9.67303	7.72715	0.957128	7.82233	7.07983	3.3521	3.4159	3.12551	0.968738	3.14116	3.01432	Molecular Function: DNA binding (GO:0003677);; Molecular Function: ATP binding (GO:0005524);; Cellular Component: nucleus (GO:0005634);; Molecular Function: ATP-dependent helicase activity (GO:0008026);;	K11367|0|gmx:100808039|K11367 chromodomain-helicase-DNA-binding protein 1 [EC:3.6.4.12] | (RefSeq) protein CHROMATIN REMODELING 5-like	PREDICTED: protein CHROMATIN REMODELING 5-like [Glycine max]
Glyur000424s00026906	GNAT	7.05542	5.0276	6.36777	2.82552	7.05361	4.69676	3.00996	2.59158	2.88123	1.93565	3.00963	2.51014	Molecular Function: peptide alpha-N-acetyltransferase activity (GO:0004596);; Biological Process: N-terminal protein amino acid acetylation (GO:0006474);; Cellular Component: NatC complex (GO:0031417);;	K00670|1.62924e-103|cam:101510883|K00670 N-alpha-acetyltransferase 30 [EC:2.3.1.256] | (RefSeq) N-alpha-acetyltransferase MAK3	PREDICTED: N-alpha-acetyltransferase MAK3 [Cicer arietinum]
Glyur000439s00018999	mTERF	1.63542	1.04675	0.995114	0.936437	2.27462	1.48838	1.39803	1.03333	0.996471	0.953405	1.71133	1.31521	Molecular Function: double-stranded DNA binding (GO:0003690);; Cellular Component: mitochondrion (GO:0005739);; Biological Process: regulation of transcription, DNA-templated (GO:0006355);;	K15032|0|cam:101512780|K15032 mTERF domain-containing protein, mitochondrial | (RefSeq) uncharacterized LOC101512780	PREDICTED: uncharacterized protein LOC101512780 [Cicer arietinum]
Glyur000440s00021863	SNF2	2.42195	2.55533	3.5371	1.0799	4.9179	4.14699	1.77482	1.82998	2.18177	1.05651	2.56509	2.36373	Molecular Function: ATP binding (GO:0005524);; Molecular Function: hydrolase activity (GO:0016787);;	K10875|0|cam:101508296|K10875 DNA repair and recombination protein RAD54 and RAD54-like protein [EC:3.6.4.-] | (RefSeq) SNF2 domain-containing protein CLASSY 1-like	SNF2 domain-containing protein CLASSY 2-like [Cajanus cajan]
Glyur000448s00026714	SNF2	2.2191	2.74925	3.92312	1.0037	3.16902	3.2995	1.68666	1.9066	2.29957	1.00267	2.05971	2.10417	--	--	PREDICTED: helicase protein MOM1-like [Cicer arietinum]
Glyur000450s00024049	Jumonji	13.3979	39.2903	29.5405	9.75387	29.9851	27.5167	3.84779	5.33236	4.93265	3.42678	4.9535	4.83374	--	--	lysine-specific demethylase 5B [Trifolium pratense]
Glyur000454s00019923	ARID	2.19673	2.21426	2.29192	0.652426	1.90876	2.34839	1.6766	1.68449	1.71893	0.724586	1.5404	1.74347	--	--	PREDICTED: AT-rich interactive domain-containing protein 1-like [Glycine max]
Glyur000454s00019925	SNF2	7.83436	7.34999	9.29941	1.65793	13.2176	16.4213	3.14313	3.06177	3.36449	1.4103	3.82961	4.12278	Molecular Function: helicase activity (GO:0004386);; Molecular Function: ATP binding (GO:0005524);; Cellular Component: nucleus (GO:0005634);; Biological Process: regulation of transcription, DNA-templated (GO:0006355);; Molecular Function: DNA-dependent ATPase activity (GO:0008094);; Biological Process: regulation of gene expression, epigenetic (GO:0040029);; Biological Process: ATP-dependent ch…	K11647|0|gmx:100811608|K11647 SWI/SNF-related matrix-associated actin-dependent regulator of chromatin subfamily A member 2/4 [EC:3.6.4.-] | (RefSeq) ATP-dependent helicase BRM-like	PREDICTED: ATP-dependent helicase BRM-like [Glycine max]
Glyur000471s00019782	GNAT	13.2748	11.8644	10.5359	8.90209	6.98261	8.65307	3.8354	3.68532	3.52806	3.30773	2.99686	3.27099	Molecular Function: peptide alpha-N-acetyltransferase activity (GO:0004596);; Biological Process: N-terminal peptidyl-methionine acetylation (GO:0017196);; Cellular Component: NatB complex (GO:0031416);;	K17972|8.10752e-113|gmx:100306394|K17972 N-terminal acetyltransferase B complex catalytic subunit [EC:2.3.1.254] | (RefSeq) uncharacterized LOC100306394	N-terminal acetyltransferase B complex catalytic subunit NAA20 isoform X1 [Arachis ipaensis]
Glyur000473s00018949	PHD	2.99373	4.72789	3.49412	0.957855	6.58228	7.13914	1.99774	2.518	2.16804	0.969274	2.92263	3.02488	Molecular Function: DNA binding (GO:0003677);; Cellular Component: nuclear heterochromatin (GO:0005720);; Molecular Function: zinc ion binding (GO:0008270);; Biological Process: maintenance of DNA methylation (GO:0010216);; Molecular Function: oxidoreductase activity (GO:0016491);; Biological Process: protein ubiquitination (GO:0016567);; Biological Process: oxidation-reduction process (GO:005511…	--	LOW QUALITY PROTEIN: methyl-CpG-binding domain-containing protein 9 [Cajanus cajan]
Glyur000486s00021127	PHD	17.464	17.1737	14.4401	1.50156	10.4513	8.5732	4.20664	4.18378	3.94861	1.32283	3.51744	3.259	Biological Process: DNA repair (GO:0006281);; Biological Process: DNA recombination (GO:0006310);; Molecular Function: methyltransferase activity (GO:0008168);; Molecular Function: zinc ion binding (GO:0008270);; Biological Process: methylation (GO:0032259);;	--	PREDICTED: uncharacterized protein LOC101490416 [Cicer arietinum]
Glyur000491s00023694	GNAT	56.6407	41.6191	31.8294	10.3616	20.016	17.3126	5.84902	5.41343	5.03692	3.5061	4.39342	4.19476	Molecular Function: acetylglutamate kinase activity (GO:0003991);; Molecular Function: acetyl-CoA:L-glutamate N-acetyltransferase activity (GO:0004042);; Cellular Component: cytoplasm (GO:0005737);; Biological Process: arginine biosynthetic process (GO:0006526);; Biological Process: phosphorylation (GO:0016310);;	K14682|0|cam:101489253|K14682 amino-acid N-acetyltransferase [EC:2.3.1.1] | (RefSeq) probable amino-acid acetyltransferase NAGS2, chloroplastic	PREDICTED: probable amino-acid acetyltransferase NAGS2, chloroplastic isoform X1 [Cicer arietinum]
Glyur000492s00023515	GNAT	1.04381	0.280738	0.582728	1.39725	0.645775	1.06316	1.03126	0.356975	0.662413	1.26138	0.718767	1.04486	Molecular Function: peptide alpha-N-acetyltransferase activity (GO:0004596);; Biological Process: N-terminal protein amino acid acetylation (GO:0006474);; Cellular Component: protein acetyltransferase complex (GO:0031248);;	--	PREDICTED: probable N-acetyltransferase HLS1 [Glycine max]
Glyur000497s00020194	IWS1	17.6526	21.749	18.9857	10.0966	36.059	33.8686	4.22131	4.50773	4.3209	3.47204	5.21175	5.12385	Molecular Function: DNA binding (GO:0003677);; Molecular Function: chromatin binding (GO:0003682);; Biological Process: transcription elongation from RNA polymerase II promoter (GO:0006368);; Cellular Component: elongin complex (GO:0070449);;	--	hypothetical protein glysoja_006893 [Glycine soja]
Glyur000500s00018152	Others	0.932176	2.1148	2.31748	1.24963	10.1233	10.1511	0.950227	1.63914	1.73009	1.16969	3.47551	3.47912	Molecular Function: phosphorelay sensor kinase activity (GO:0000155);; Biological Process: phosphorelay signal transduction system (GO:0000160);; Cellular Component: intracellular (GO:0005622);; Cellular Component: integral component of membrane (GO:0016021);; Biological Process: signal transduction by protein phosphorylation (GO:0023014);;	K14489|0|cam:101511355|K14489 arabidopsis histidine kinase 2/3/4 (cytokinin receptor) [EC:2.7.13.3] | (RefSeq) histidine kinase 4	PREDICTED: histidine kinase 4 [Cicer arietinum]
Glyur000504s00018077	Others	23.4908	9.83223	10.0367	2.38337	10.8321	9.21027	4.61417	3.43726	3.46424	1.75846	3.56463	3.35195	Biological Process: phosphorelay signal transduction system (GO:0000160);; Cellular Component: intracellular (GO:0005622);;	K14492|2.3563e-95|mtr:MTR_7g490310|K14492 two-component response regulator ARR-A family | (RefSeq) two-component response regulator ARR3-like protein	two-component response regulator ARR3-like protein [Medicago truncatula]
Glyur000510s00021551	LUG	31.5012	30.7484	25.0453	5.67253	26.7005	22.6927	5.02242	4.98861	4.70295	2.73823	4.79184	4.56637	Molecular Function: structural molecule activity (GO:0005198);; Biological Process: intracellular protein transport (GO:0006886);; Biological Process: vesicle-mediated transport (GO:0016192);; Cellular Component: membrane coat (GO:0030117);;	--	PREDICTED: transcriptional corepressor LEUNIG-like isoform X1 [Cicer arietinum]
Glyur000512s00017088	ARID	12.7941	11.9262	10.9293	4.83233	11.047	9.85608	3.78598	3.69223	3.57644	2.54407	3.59061	3.44043	Molecular Function: DNA binding (GO:0003677);; Molecular Function: metal ion binding (GO:0046872);;	--	hypothetical protein PHAVU_010G123900g [Phaseolus vulgaris]
Glyur000513s00025381	Others	0.160947	0.051604	0.323765	0.029052	0	0.07437	0.215302	0.0725915	0.404647	0.0413159	0	0.103491	--	--	SANTA (SANT associated) protein [Medicago truncatula]
Glyur000517s00018390	SNF2	6.96332	8.3573	5.71898	0.76799	7.21178	6.50244	2.99337	3.22609	2.74824	0.82211	3.03769	2.90736	Molecular Function: DNA binding (GO:0003677);; Molecular Function: helicase activity (GO:0004386);; Molecular Function: ATP binding (GO:0005524);;	K11665|0|cam:101496432|K11665 DNA helicase INO80 [EC:3.6.4.12] | (RefSeq) DNA helicase INO80-like	PREDICTED: DNA helicase INO80-like isoform X2 [Cicer arietinum]
Glyur000533s00015049	Others	235.284	162.686	158.861	29.9655	35.8715	32.8095	7.88438	7.35478	7.32067	4.95259	5.20443	5.07936	Molecular Function: transcription factor activity, transcription factor binding (GO:0000989);; Cellular Component: nucleus (GO:0005634);; Biological Process: regulation of transcription, DNA-templated (GO:0006355);; Molecular Function: zinc ion binding (GO:0008270);; Biological Process: photomorphogenesis (GO:0009640);;	--	unknown [Lotus japonicus]
Glyur000542s00017551	Others	18.9548	20.1362	16.2598	17.317	30.791	29.7617	4.31866	4.40165	4.10935	4.19511	4.99055	4.94306	Molecular Function: phosphorelay sensor kinase activity (GO:0000155);; Cellular Component: endoplasmic reticulum membrane (GO:0005789);; Biological Process: negative regulation of ethylene-activated signaling pathway (GO:0010105);; Cellular Component: integral component of membrane (GO:0016021);; Biological Process: peptidyl-histidine phosphorylation (GO:0018106);; Biological Process: signal tran…	K14509|0|gmx:100811462|K14509 ethylene receptor [EC:2.7.13.-] | (RefSeq) protein EIN4-like	Protein EIN4 [Glycine soja]
Glyur000559s00020525	Pseudo ARR-B	4.82597	5.18257	5.97072	4.64264	11.4055	9.61311	2.5425	2.62821	2.80131	2.49637	3.63291	3.40778	Biological Process: G1/S transition of mitotic cell cycle (GO:0000082);; Biological Process: regulation of cell growth (GO:0001558);; Biological Process: cell fate specification (GO:0001708);; Molecular Function: DNA binding (GO:0003677);; Cellular Component: nucleus (GO:0005634);; Cellular Component: cytosol (GO:0005829);; Biological Process: regulation of gene expression by genetic imprinting (…	K04681|0|gmx:100779266|K04681 retinoblastoma-like protein 1 | (RefSeq) retinoblastoma-related protein 1	PREDICTED: retinoblastoma-related protein 1 [Glycine max]
Glyur000575s00024825	AUX/IAA	2.63223	1.46228	4.608	3.92033	5.89391	5.71567	1.86085	1.29999	2.48749	2.29876	2.78532	2.74753	Molecular Function: protein binding (GO:0005515);; Cellular Component: nucleus (GO:0005634);; Biological Process: regulation of transcription, DNA-templated (GO:0006355);; Biological Process: auxin-activated signaling pathway (GO:0009734);;	K14484|2.89014e-84|mtr:MTR_1g040675|K14484 auxin-responsive protein IAA | (RefSeq) auxin response factor	PREDICTED: auxin-induced protein 22B-like [Lupinus angustifolius]
Glyur000578s00020997	SNF2	14.53	14.6184	11.4046	1.17135	11.1739	9.56638	3.95699	3.96517	3.63281	1.11859	3.60572	3.40141	Molecular Function: ATP binding (GO:0005524);; Molecular Function: hydrolase activity (GO:0016787);;	K10779|0|cam:101489609|K10779 transcriptional regulator ATRX [EC:3.6.4.12] | (RefSeq) protein CHROMATIN REMODELING 20	PREDICTED: protein CHROMATIN REMODELING 20 [Cicer arietinum]
Glyur000578s00021003	SET	4.42448	3.87527	2.47865	0.216029	1.47493	0.85451	2.43949	2.28548	1.79853	0.282178	1.30739	0.891038	Cellular Component: nucleus (GO:0005634);; Cellular Component: chromosome (GO:0005694);; Molecular Function: zinc ion binding (GO:0008270);; Molecular Function: histone-lysine N-methyltransferase activity (GO:0018024);; Biological Process: histone lysine methylation (GO:0034968);;	--	PREDICTED: histone-lysine N-methyltransferase SUVR1 isoform X1 [Cicer arietinum]
Glyur000580s00024210	Others	23.7796	24.0737	17.79	7.09868	18.3829	13.8939	4.63108	4.6481	4.23189	3.01769	4.27671	3.89665	--	--	protein DA1-related 1 [Cucurbita pepo subsp. pepo]
Glyur000581s00027349	GNAT	22.824	10.9563	11.2174	0	0	0	4.57435	3.57969	3.61087	0	0	0	Molecular Function: peptide alpha-N-acetyltransferase activity (GO:0004596);; Biological Process: N-terminal protein amino acid acetylation (GO:0006474);; Cellular Component: protein acetyltransferase complex (GO:0031248);;	--	PREDICTED: uncharacterized protein LOC100803930 [Glycine max]
Glyur000582s00032953	Others	0	0.020014	0.112883	0.036847	0.148676	0.254701	0	0.028589	0.154302	0.052203	0.199972	0.327344	Molecular Function: phosphorelay sensor kinase activity (GO:0000155);; Cellular Component: endoplasmic reticulum membrane (GO:0005789);; Biological Process: negative regulation of ethylene-activated signaling pathway (GO:0010105);; Cellular Component: integral component of membrane (GO:0016021);; Biological Process: peptidyl-histidine phosphorylation (GO:0018106);; Biological Process: signal tran…	K14509|0|vra:106772158|K14509 ethylene receptor [EC:2.7.13.-] | (RefSeq) ethylene receptor 2-like	Ethylene receptor 2 [Glycine soja]
Glyur000586s00021847	Others	10.3548	10.1554	10.6685	7.03523	3.4493	4.74405	3.50523	3.47968	3.54455	3.00634	2.15358	2.52207	Cellular Component: intracellular (GO:0005622);; Biological Process: response to light stimulus (GO:0009416);; Biological Process: single-organism process (GO:0044699);; Biological Process: regulation of biological process (GO:0050789);;	--	PREDICTED: B-box zinc finger protein 32-like [Glycine max]
Glyur000587s00026616	Others	3.1e-05	2e-06	9e-06	0	0	0	4.47229e-05	2.88539e-06	1.29842e-05	0	0	0	Cellular Component: nucleus (GO:0005634);; Molecular Function: zinc ion binding (GO:0008270);; Biological Process: response to light stimulus (GO:0009416);; Biological Process: regulation of flower development (GO:0009909);;	--	PREDICTED: zinc finger protein CONSTANS-LIKE 4 [Ricinus communis]
Glyur000587s00026619	Others	0	0.015139	0.064065	0	0	0.003122	0	0.0216773	0.0895863	0	0	0.00449708	Molecular Function: phosphorelay sensor kinase activity (GO:0000155);; Biological Process: phosphorelay signal transduction system (GO:0000160);; Cellular Component: intracellular (GO:0005622);; Biological Process: peptidyl-histidine phosphorylation (GO:0018106);; Biological Process: signal transduction by protein phosphorylation (GO:0023014);;	--	histidine kinase 5-like [Cajanus cajan]
Glyur000592s00020599	AUX/IAA	23.022	22.0276	26.0529	11.218	19.209	18.6555	4.58629	4.52529	4.75771	3.61094	4.33692	4.29686	Cellular Component: nucleus (GO:0005634);; Biological Process: regulation of transcription, DNA-templated (GO:0006355);; Biological Process: auxin-activated signaling pathway (GO:0009734);;	K14484|2.85606e-117|mtr:MTR_1g069495|K14484 auxin-responsive protein IAA | (RefSeq) auxin response factor	auxin response factor [Medicago truncatula]
Glyur000593s00016429	SET	2.43428	1.87846	1.95074	6.49188	2.94507	3.24643	1.78001	1.5253	1.56108	2.90533	1.98005	2.08625	Molecular Function: methyltransferase activity (GO:0008168);; Biological Process: methylation (GO:0032259);;	K11426|1.53264e-164|cam:101511307|K11426 SET and MYND domain-containing protein | (RefSeq) histone-lysine N-methyltransferase ATXR4	PREDICTED: histone-lysine N-methyltransferase ATXR4 [Cicer arietinum]
Glyur000595s00018300	mTERF	4.83134	4.02078	2.86111	9.68138	6.22887	6.63958	2.54383	2.32791	1.94902	3.41703	2.85377	2.93349	Molecular Function: double-stranded DNA binding (GO:0003690);; Cellular Component: mitochondrion (GO:0005739);; Biological Process: regulation of transcription, DNA-templated (GO:0006355);;	K15032|0|gmx:100809590|K15032 mTERF domain-containing protein, mitochondrial | (RefSeq) uncharacterized LOC100809590	transcription termination factor MTERF4, chloroplastic [Cajanus cajan]
Glyur000595s00018311	SET	6.28633	5.69422	5.45744	5.36916	8.79329	7.26994	2.86519	2.74292	2.69096	2.6711	3.29179	3.04788	Molecular Function: protein-lysine N-methyltransferase activity (GO:0016279);; Biological Process: peptidyl-lysine monomethylation (GO:0018026);;	--	PREDICTED: histone-lysine N-methyltransferase setd3 [Vigna angularis]
Glyur000597s00020330	SET	35.3155	24.1076	26.9825	2.364	5.79567	5.92411	5.18251	4.65005	4.80646	1.75018	2.76462	2.79163	Cellular Component: plastid-encoded plastid RNA polymerase complex (GO:0000427);; Cellular Component: plastid chromosome (GO:0009508);; Cellular Component: chloroplast thylakoid (GO:0009534);; Biological Process: chloroplast organization (GO:0009658);; Biological Process: thylakoid membrane organization (GO:0010027);; Molecular Function: protein-lysine N-methyltransferase activity (GO:0016279);; …	--	PREDICTED: ribulose-1,5 bisphosphate carboxylase/oxygenase large subunit N-methyltransferase, chloroplastic isoform X2 [Cicer arietinum]
Glyur000610s00022571	AUX/IAA	10.5154	12.8856	43.8718	0.175616	2.09464	1.67638	3.5255	3.79552	5.48774	0.233417	1.62977	1.42028	Cellular Component: nucleus (GO:0005634);; Biological Process: regulation of transcription, DNA-templated (GO:0006355);; Biological Process: auxin-activated signaling pathway (GO:0009734);;	K14484|9.07133e-87|gmx:100809479|K14484 auxin-responsive protein IAA | (RefSeq) auxin-induced protein 22E-like	PREDICTED: auxin-induced protein 22E-like [Glycine max]
Glyur000610s00022575	GNAT	10.4341	5.92036	4.77318	9.0329	12.0568	10.5011	3.51528	2.79085	2.52937	3.32667	3.70673	3.5237	Cellular Component: histone acetyltransferase complex (GO:0000123);; Molecular Function: DNA binding (GO:0003677);; Biological Process: response to light stimulus (GO:0009416);; Biological Process: flower development (GO:0009908);; Biological Process: root morphogenesis (GO:0010015);; Molecular Function: H3 histone acetyltransferase activity (GO:0010484);; Biological Process: histone H3 acetylati…	K06062|0|cam:101502210|K06062 histone acetyltransferase [EC:2.3.1.48] | (RefSeq) histone acetyltransferase GCN5	PREDICTED: histone acetyltransferase GCN5 [Cicer arietinum]
Glyur000614s00017188	Coactivator p15	19.1772	16.9391	16.4832	13.9253	13.301	10.5397	4.33465	4.16504	4.1279	3.89968	3.83805	3.52853	Molecular Function: DNA binding (GO:0003677);; Molecular Function: transcription coactivator activity (GO:0003713);; Biological Process: regulation of transcription, DNA-templated (GO:0006355);;	--	unknown [Lotus japonicus]
Glyur000620s00017789	TRAF	4.76999	5.83345	4.59676	0.503812	2.81489	2.8196	2.52857	2.77261	2.48459	0.588624	1.93164	1.93342	--	K10520|0|cam:101492221|K10520 ankyrin repeat and BTB/POZ domain-containing protein 1 | (RefSeq) BTB/POZ domain-containing protein At2g04740	PREDICTED: BTB/POZ domain-containing protein At2g04740 [Cicer arietinum]
Glyur000620s00017795	GNAT	4.08662	4.9935	4.02735	1.61186	3.0496	2.15718	2.34671	2.5834	2.3298	1.38508	2.01778	1.65863	Molecular Function: N-acetyltransferase activity (GO:0008080);;	--	acyl-CoA N-acyltransferase domain protein [Medicago truncatula]
Glyur000625s00022688	SNF2	2.8668	2.91383	2.90415	0.258153	1.66124	1.38972	1.95114	1.96858	1.96501	0.331307	1.4121	1.25684	Molecular Function: ATP binding (GO:0005524);; Molecular Function: histone binding (GO:0042393);;	K11647|0|cam:101502331|K11647 SWI/SNF-related matrix-associated actin-dependent regulator of chromatin subfamily A member 2/4 [EC:3.6.4.-] | (RefSeq) probable ATP-dependent DNA helicase CHR12	PREDICTED: probable ATP-dependent DNA helicase CHR12 isoform X2 [Cicer arietinum]
Glyur000626s00022213	Others	0	0.24471	0	0	0	0	0	0.31581	0	0	0	0	Cellular Component: membrane (GO:0016020);;	--	PREDICTED: protein CHLOROPLAST IMPORT APPARATUS 2-like isoform X2 [Glycine max]
Glyur000650s00035856	AUX/IAA	39.3454	56.795	40.5664	65.9458	93.4552	66.0798	5.33433	5.85287	5.37735	6.06492	6.56156	6.06781	Cellular Component: nucleus (GO:0005634);; Biological Process: regulation of transcription, DNA-templated (GO:0006355);; Biological Process: auxin-activated signaling pathway (GO:0009734);;	K14484|2.16916e-166|gmx:100818881|K14484 auxin-responsive protein IAA | (RefSeq) auxin-responsive protein IAA9-like	auxin-responsive protein IAA9-like isoform X2 [Cajanus cajan]
Glyur000652s00019424	Others	0.33348	0.327009	0.644728	0	0	0	0.415196	0.408178	0.717849	0	0	0	Cellular Component: intracellular (GO:0005622);; Molecular Function: zinc ion binding (GO:0008270);;	--	zinc finger protein CONSTANS-LIKE 12-like [Cajanus cajan]
Glyur000652s00019441	SET	14.2237	14.5345	12.4159	1.95118	16.9258	14.5483	3.92825	3.9574	3.74588	1.56129	4.16396	3.95868	Molecular Function: histone-lysine N-methyltransferase activity (GO:0018024);; Biological Process: histone lysine methylation (GO:0034968);;	--	PREDICTED: histone-lysine N-methyltransferase ATXR3-like [Cicer arietinum]
Glyur000661s00022609	ARID	9.88005	4.01971	7.49717	0.571038	0.615153	0.613012	3.44361	2.3276	3.08698	0.651718	0.691671	0.689757	Molecular Function: DNA binding (GO:0003677);; Cellular Component: nucleus (GO:0005634);; Biological Process: polar nucleus fusion (GO:0010197);;	--	high mobility group B-like protein [Medicago truncatula]
Glyur000664s00026066	PHD	18.3966	19.2108	15.0489	5.91895	20.2387	17.2971	4.27773	4.33706	4.0044	2.79055	4.40863	4.19354	Molecular Function: metal ion binding (GO:0046872);;	--	PREDICTED: uncharacterized protein LOC101496252 [Cicer arietinum]
Glyur000669s00020852	PHD	7.77349	10.5834	9.60174	0.458447	4.62934	3.85949	3.13315	3.53399	3.40623	0.544433	2.49297	2.2808	Molecular Function: transferase activity (GO:0016740);; Molecular Function: metal ion binding (GO:0046872);;	--	Histone-lysine N-methyltransferase ATX3 [Glycine soja]
Glyur000680s00022873	mTERF	8.32703	4.74505	10.3755	3.21735	2.65565	2.52113	3.22142	2.52232	3.50786	2.07634	1.87013	1.81604	Molecular Function: double-stranded DNA binding (GO:0003690);; Cellular Component: mitochondrion (GO:0005739);; Biological Process: regulation of transcription, DNA-templated (GO:0006355);;	K15032|1.08126e-162|cam:101492839|K15032 mTERF domain-containing protein, mitochondrial | (RefSeq) uncharacterized LOC101492839	PREDICTED: uncharacterized protein LOC101492839 [Cicer arietinum]
Glyur000683s00025153	mTERF	2.11504	1.25433	1.50155	0	0	0.580163	1.63925	1.1727	1.32282	0	0	0.660073	Molecular Function: double-stranded DNA binding (GO:0003690);; Cellular Component: mitochondrion (GO:0005739);; Biological Process: regulation of transcription, DNA-templated (GO:0006355);;	K15032|1.06789e-46|cam:101493422|K15032 mTERF domain-containing protein, mitochondrial | (RefSeq) uncharacterized LOC101493422	hypothetical protein glysoja_006509 [Glycine soja]
Glyur000683s00025154	mTERF	24.9035	9.89146	17.1882	0.613852	1.05229	0	4.69508	3.44512	4.18493	0.690508	1.03723	0	Biological Process: biosynthetic process (GO:0009058);; Cellular Component: integral component of membrane (GO:0016021);; Molecular Function: geranylgeranyl-diphosphate geranylgeranyltransferase activity (GO:0016767);;	K02291|0|gmx:100776503|K02291 15-cis-phytoene/all-trans-phytoene synthase [EC:2.5.1.32 2.5.1.99] | (RefSeq) phytoene synthase, chloroplastic-like	uncharacterized protein LOC100776503 [Glycine max]
Glyur000688s00027120	IWS1	61.9155	64.6425	57.0842	27.0791	57.6868	56.6488	5.97534	6.03656	5.86008	4.81143	5.87496	5.84922	Molecular Function: DNA binding (GO:0003677);; Cellular Component: nucleus (GO:0005634);; Biological Process: transcription, DNA-templated (GO:0006351);;	K17498|0|pvu:PHAVU_002G135200g|K17498 transcription factor SPN1 | (RefSeq) hypothetical protein	PREDICTED: protein IWS1 homolog [Vigna angularis]
Glyur000692s00016554	mTERF	3.32154	2.44159	1.74127	1.30217	1.03623	2.44197	2.11155	1.78307	1.45485	1.20299	1.0259	1.78324	Molecular Function: double-stranded DNA binding (GO:0003690);; Cellular Component: mitochondrion (GO:0005739);; Biological Process: regulation of transcription, DNA-templated (GO:0006355);;	K15032|5.24129e-127|cam:101490929|K15032 mTERF domain-containing protein, mitochondrial | (RefSeq) uncharacterized LOC101490929	PREDICTED: uncharacterized protein LOC109340979 [Lupinus angustifolius]
Glyur000695s00020662	AUX/IAA	62.199	44.0308	44.877	20.5852	20.7853	22.2123	5.98183	5.49284	5.5197	4.43197	4.44528	4.53682	Biological Process: transcription, DNA-templated (GO:0006351);; Biological Process: regulation of cellular process (GO:0050794);;	K14484|1.73706e-91|vra:106754587|K14484 auxin-responsive protein IAA | (RefSeq) auxin-responsive protein IAA16-like	auxin-responsive protein IAA16-like isoform X2 [Cajanus cajan]
Glyur000696s00018524	PHD	0	0.14656	1.05154	0	0.249326	0.131725	0	0.197312	1.03671	0	0.32115	0.178523	Molecular Function: methyltransferase activity (GO:0008168);; Molecular Function: zinc ion binding (GO:0008270);; Biological Process: methylation (GO:0032259);;	--	PREDICTED: histone-lysine N-methyltransferase ATXR6 isoform X1 [Glycine max]
Glyur000726s00027898	Others	4.13136	6.67072	6.77271	2.12626	5.68936	4.69531	2.35934	2.93936	2.95842	1.64444	2.74187	2.50977	Molecular Function: phosphorelay sensor kinase activity (GO:0000155);; Biological Process: vasculature development (GO:0001944);; Biological Process: response to molecule of bacterial origin (GO:0002237);; Cellular Component: endoplasmic reticulum membrane (GO:0005789);; Biological Process: response to heat (GO:0009408);; Biological Process: response to insect (GO:0009625);; Biological Process: c…	K14509|0|gmx:100795340|K14509 ethylene receptor [EC:2.7.13.-] | (RefSeq) ETR1; ethylene receptor-like	PREDICTED: ethylene receptor-like isoform X1 [Glycine max]
Glyur000737s00020109	GNAT	14.1993	15.4362	12.4423	28.1745	28.1326	29.1994	3.92594	4.0388	3.74871	4.86664	4.86456	4.91645	Cellular Component: histone acetyltransferase complex (GO:0000123);; Biological Process: tRNA wobble uridine modification (GO:0002098);; Molecular Function: histone acetyltransferase activity (GO:0004402);; Cellular Component: nuclear euchromatin (GO:0005719);; Cellular Component: cytosol (GO:0005829);; Biological Process: regulation of transcription from RNA polymerase II promoter (GO:0006357);;…	K07739|0|gmx:100818764|K07739 elongator complex protein 3 [EC:2.3.1.48] | (RefSeq) elongator complex protein 3	elongator complex protein 3 [Cajanus cajan]
Glyur000744s00021928	Others	0.830111	0.087606	0.475445	0.515231	0.409804	0.675834	0.871931	0.121156	0.56115	0.599538	0.495495	0.744879	--	K14492|1.10437e-54|gmx:100790440|K14492 two-component response regulator ARR-A family | (RefSeq) two-component response regulator ORR9-like	two-component response regulator ARR5-like isoform X1 [Cajanus cajan]
Glyur000744s00021931	TRAF	20.7844	19.2824	16.7397	11.5835	14.784	17.1021	4.44523	4.34215	4.14891	3.65346	3.98039	4.17808	Cellular Component: Cul3-RING ubiquitin ligase complex (GO:0031463);;	K10523|0|mtr:MTR_1g029850|K10523 speckle-type POZ protein | (RefSeq) BTB/POZ domain plant protein	BTB/POZ domain plant protein [Medicago truncatula]
Glyur000747s00029082	PHD	1.61201	2.87255	2.45027	9.24551	3.47357	4.46897	1.38516	1.95328	1.78671	3.35692	2.16143	2.45127	Molecular Function: zinc ion binding (GO:0008270);;	--	hypothetical protein TSUD_294580 [Trifolium subterraneum]
Glyur000752s00022802	Others	0.646108	0.501082	0.710371	0.195473	0.537292	0.453249	0.719059	0.586003	0.774309	0.257582	0.620391	0.539282	--	--	hypothetical protein TSUD_232970 [Trifolium subterraneum]
Glyur000762s00020839	SWI/SNF-SWI3	0.100458	0.810068	0.183502	6.67511	4.07684	3.83776	0.138104	0.856044	0.243062	2.94019	2.34393	2.27434	Molecular Function: transcription cofactor activity (GO:0003712);; Molecular Function: histone acetyltransferase activity (GO:0004402);; Cellular Component: nucleus (GO:0005634);; Biological Process: regulation of transcription, DNA-templated (GO:0006355);; Molecular Function: zinc ion binding (GO:0008270);; Molecular Function: oxidoreductase activity (GO:0016491);; Biological Process: histone ac…	--	PREDICTED: BTB/POZ and TAZ domain-containing protein 1 isoform X1 [Glycine max]
Glyur000802s00023718	MBF1	4.01385	3.87442	3.02833	0.766917	0.891206	0.563936	2.32592	2.28523	2.01018	0.821234	0.919307	0.645181	Molecular Function: sequence-specific DNA binding (GO:0043565);;	K03627|9.09183e-20|mtr:MTR_2g084220|K03627 putative transcription factor | (RefSeq) multiprotein bridging factor 1b-like protein	multiprotein-bridging factor 1b-like protein [Trifolium pratense]
Glyur000802s00023719	MBF1	250.498	272.283	283.162	93.9258	144.17	122.224	7.9744	8.09425	8.15057	6.56873	7.1816	6.94514	Molecular Function: sequence-specific DNA binding (GO:0043565);;	K03627|1.50064e-81|cam:101500895|K03627 putative transcription factor | (RefSeq) multiprotein-bridging factor 1a-like	unknown [Lotus japonicus]
Glyur000804s00033423	SNF2	0	0	0	0	0.013145	0	0	0	0	0	0.0188407	0	--	K10875|0|pvu:PHAVU_008G139700g|K10875 DNA repair and recombination protein RAD54 and RAD54-like protein [EC:3.6.4.-] | (RefSeq) hypothetical protein	hypothetical protein PHAVU_008G139700g [Phaseolus vulgaris]
Glyur000806s00031677	AUX/IAA	4.76103	1.73796	7.52065	0.755737	1.06396	0.40669	2.52633	1.4531	3.09096	0.812077	1.04542	0.492304	Cellular Component: nucleus (GO:0005634);; Biological Process: regulation of transcription, DNA-templated (GO:0006355);; Biological Process: auxin-activated signaling pathway (GO:0009734);;	K14484|7.09937e-81|gmx:100791342|K14484 auxin-responsive protein IAA | (RefSeq) auxin-induced protein AUX22	unknown [Lotus japonicus]
Glyur000823s00027902	Pseudo ARR-B	0	0	0.048858	0.089596	0.033429	0	0	0	0.0688194	0.123793	0.0474393	0	Biological Process: mRNA catabolic process (GO:0006402);; Cellular Component: CCR4-NOT complex (GO:0030014);;	K12606|3.89476e-159|cam:101496089|K12606 CCR4-NOT transcription complex subunit 9 | (RefSeq) cell differentiation protein RCD1 homolog	PREDICTED: cell differentiation protein RCD1 homolog [Cicer arietinum]
Glyur000826s00029641	SNF2	7.94835	7.43815	8.15604	0.216173	2.17661	2.05708	3.16162	3.07693	3.19472	0.282348	1.66749	1.61216	Molecular Function: helicase activity (GO:0004386);; Molecular Function: ATP binding (GO:0005524);; Molecular Function: zinc ion binding (GO:0008270);; Molecular Function: ligase activity (GO:0016874);;	K15710|0|gmx:100776659|K15710 E3 ubiquitin-protein ligase SHPRH [EC:3.6.4.- 2.3.2.27] | (RefSeq) E3 ubiquitin-protein ligase SHPRH	E3 ubiquitin-protein ligase SHPRH [Cajanus cajan]
Glyur000876s00020493	SWI/SNF-BAF60b	0.486566	0.075592	0.171644	0	0.139969	0.367212	0.571984	0.105131	0.228534	0	0.188995	0.451237	Molecular Function: DNA binding (GO:0003677);;	K15223|1.86562e-28|cam:101504815|K15223 upstream activation factor subunit UAF30 | (RefSeq) uncharacterized LOC101504815	PREDICTED: uncharacterized protein LOC101504815 [Cicer arietinum]
Glyur000876s00020494	SWI/SNF-BAF60b	17.1706	19.9126	19.1815	6.5957	8.47507	10.6785	4.18353	4.3863	4.33496	2.92518	3.24414	3.54579	Molecular Function: DNA binding (GO:0003677);;	K15223|1.59918e-176|cam:101504815|K15223 upstream activation factor subunit UAF30 | (RefSeq) uncharacterized LOC101504815	PREDICTED: uncharacterized protein LOC101504815 [Cicer arietinum]
Glyur000890s00019082	SET	7.41186	5.7144	5.18434	0.91926	3.76623	3.43248	3.07242	2.74726	2.62862	0.94055	2.25285	2.14811	Cellular Component: nucleus (GO:0005634);; Cellular Component: chromosome (GO:0005694);; Molecular Function: zinc ion binding (GO:0008270);; Molecular Function: histone-lysine N-methyltransferase activity (GO:0018024);; Biological Process: histone lysine methylation (GO:0034968);; Molecular Function: histone binding (GO:0042393);;	K11420|0|cam:101507703|K11420 euchromatic histone-lysine N-methyltransferase [EC:2.1.1.43] | (RefSeq) histone-lysine N-methyltransferase, H3 lysine-9 specific SUVH3-like	PREDICTED: histone-lysine N-methyltransferase, H3 lysine-9 specific SUVH3-like [Cicer arietinum]
Glyur000905s00030408	AUX/IAA	5.87391	6.74476	9.37063	20.1577	40.5257	38.0016	2.78113	2.95322	3.37443	4.40311	5.37593	5.28546	Cellular Component: nucleus (GO:0005634);; Biological Process: regulation of transcription, DNA-templated (GO:0006355);; Biological Process: auxin-activated signaling pathway (GO:0009734);;	K14484|0|cam:101503896|K14484 auxin-responsive protein IAA | (RefSeq) auxin-responsive protein IAA9	PREDICTED: auxin-responsive protein IAA9 [Cicer arietinum]
Glyur000907s00031034	IWS1	16.6645	26.2663	20.667	3.78665	9.80846	10.9481	4.14278	4.76905	4.43743	2.25902	3.43409	3.57871	Biological Process: transcription elongation from RNA polymerase II promoter (GO:0006368);; Cellular Component: elongin complex (GO:0070449);;	--	PREDICTED: probable mediator of RNA polymerase II transcription subunit 26c [Glycine max]
Glyur000925s00020293	SET	4.75362	2.57243	2.77008	0.629118	6.26916	5.81449	2.52447	1.8369	1.91459	0.704091	2.86179	2.76861	Molecular Function: methyltransferase activity (GO:0008168);; Biological Process: methylation (GO:0032259);; Biological Process: primary metabolic process (GO:0044238);; Biological Process: cellular macromolecule metabolic process (GO:0044260);; Molecular Function: metal ion binding (GO:0046872);; Molecular Function: organic cyclic compound binding (GO:0097159);; Molecular Function: heterocyclic …	--	Histone-lysine N-methyltransferase ATX2 [Glycine soja]
Glyur000953s00031175	TRAF	0.020605	0	0	0	0	0	0.0294246	0	0	0	0	0	--	K14508|0|mtr:MTR_2g039880|K14508 regulatory protein NPR1 | (RefSeq) regulatory protein NPR1	regulatory protein NPR1 [Medicago truncatula]
Glyur000959s00024517	SET	6.9852	8.72908	6.33671	1.88999	2.30209	2.37151	2.99733	3.2823	2.87513	1.53106	1.72338	1.7534	Molecular Function: protein-lysine N-methyltransferase activity (GO:0016279);; Biological Process: peptidyl-lysine monomethylation (GO:0018026);;	K19199|0|gmx:100818002|K19199 histone-lysine N-methyltransferase SETD3 [EC:2.1.1.43] | (RefSeq) fructose-bisphosphate aldolase-lysine N-methyltransferase, chloroplastic	fructose-bisphosphate aldolase-lysine N-methyltransferase, chloroplastic isoform X1 [Cajanus cajan]
Glyur000961s00028329	Others	12.0195	13.8919	11.353	1.82983	12.3511	11.4192	3.70261	3.89646	3.62679	1.50072	3.73889	3.6345	Cellular Component: histone deacetylase complex (GO:0000118);; Biological Process: negative regulation of transcription from RNA polymerase II promoter (GO:0000122);; Cellular Component: chromatin (GO:0000785);; Molecular Function: RNA polymerase II transcription corepressor activity (GO:0001106);; Molecular Function: histone deacetylase activity (GO:0004407);; Biological Process: histone deacety…	K11644|0|vra:106761938|K11644 paired amphipathic helix protein Sin3a | (RefSeq) paired amphipathic helix protein Sin3-like 4	PREDICTED: paired amphipathic helix protein Sin3-like 4 isoform X1 [Vigna angularis]
Glyur000961s00028339	Others	0.885503	0.695451	2.15789	2.57693	2.73856	4.96774	0.914949	0.761669	1.65896	1.83872	1.90248	2.57718	Biological Process: phosphorelay signal transduction system (GO:0000160);; Cellular Component: intracellular (GO:0005622);;	K14492|2.62922e-91|pvu:PHAVU_002G076900g|K14492 two-component response regulator ARR-A family | (RefSeq) hypothetical protein	two-component response regulator ARR5 [Cajanus cajan]
Glyur000967s00032373	SNF2	0.012471	0.358349	1.35345	0.16299	1.00997	0.915411	0.0178806	0.441854	1.23478	0.217839	1.00718	0.937654	Molecular Function: nucleic acid binding (GO:0003676);; Molecular Function: helicase activity (GO:0004386);; Molecular Function: ATP binding (GO:0005524);; Molecular Function: zinc ion binding (GO:0008270);;	K15505|0|mtr:MTR_1g044120|K15505 DNA repair protein RAD5 [EC:3.6.4.-] | (RefSeq) DNA repair helicase rad5,16, putative	hypothetical protein TSUD_17820 [Trifolium subterraneum]
Glyur000978s00031817	GNAT	10.9893	11.9127	15.6294	0.250464	0.945931	1.32885	3.58368	3.69072	4.05566	0.322464	0.960461	1.21962	Molecular Function: peptide alpha-N-acetyltransferase activity (GO:0004596);; Biological Process: N-terminal protein amino acid acetylation (GO:0006474);; Cellular Component: chloroplast (GO:0009507);; Cellular Component: protein acetyltransferase complex (GO:0031248);;	--	PREDICTED: uncharacterized N-acetyltransferase ycf52 [Cicer arietinum]
Glyur000988s00029119	ARID	10.7914	10.8734	7.04837	2.04465	5.19823	4.48264	3.55966	3.56966	3.0087	1.60628	2.63186	2.45487	--	--	high mobility group B protein 15-like, partial [Trifolium pratense]
Glyur000994s00025830	SNF2	4.97184	10.0329	8.44064	0.500263	2.42138	2.53842	2.57818	3.46374	3.23888	0.585215	1.77458	1.8231	Molecular Function: hydrolase activity (GO:0016787);; Molecular Function: metal ion binding (GO:0046872);;	--	helicase-like transcription factor CHR28 isoform X1 [Cajanus cajan]
Glyur001006s00028647	PHD	1.24629	0.791926	1.56278	0.990576	1.42059	1.39002	1.16754	0.841511	1.35771	0.993186	1.27536	1.25702	Molecular Function: ion binding (GO:0043167);;	--	protein CHROMATIN REMODELING 4-like [Helianthus annuus]
Glyur001036s00023775	PHD	0.078197	0.324936	1.73883	1.17687	0.641697	0.933933	0.108621	0.405923	1.45356	1.12225	0.715188	0.951538	Molecular Function: metal ion binding (GO:0046872);;	K11380|1.78601e-139|cam:101503041|K11380 NuA3 HAT complex component NTO1 | (RefSeq) protein Jade-1	PREDICTED: protein Jade-1 isoform X1 [Cicer arietinum]
Glyur001058s00023539	PHD	0.013292	0	0.035485	0.012309	0.012402	0.026438	0.01905	0	0.0503067	0.0176497	0.0177823	0.0376465	Molecular Function: catalytic activity (GO:0003824);; Molecular Function: metal ion binding (GO:0046872);;	--	PREDICTED: uncharacterized protein LOC101498411 [Cicer arietinum]
Glyur001060s00031982	SET	0	0	0	0	0.025621	0	0	0	0	0	0.0364977	0	--	K11420|1.74975e-108|mtr:MTR_1g048950|K11420 euchromatic histone-lysine N-methyltransferase [EC:2.1.1.43] | (RefSeq) histone-lysine N-methyltransferase, suvh protein	histone-lysine N-methyltransferase, suvh protein [Medicago truncatula]
Glyur001060s00031985	SET	0	0	0	0	0	0.036471	0	0	0	0	0	0.0516798	Molecular Function: binding (GO:0005488);; Molecular Function: methyltransferase activity (GO:0008168);; Biological Process: histone methylation (GO:0016571);; Cellular Component: intracellular organelle (GO:0043229);;	K11420|2.38621e-114|gmx:100807574|K11420 euchromatic histone-lysine N-methyltransferase [EC:2.1.1.43] | (RefSeq) histone-lysine N-methyltransferase, H3 lysine-9 specific SUVH5-like	Histone-lysine N-methyltransferase, H3 lysine-9 specific SUVH5 [Glycine soja]
Glyur001069s00022469	mTERF	5.68363	2.22585	2.60399	0.039507	0.534431	0.7309	2.74063	1.68968	1.8496	0.0558995	0.617704	0.791522	Molecular Function: double-stranded DNA binding (GO:0003690);; Cellular Component: mitochondrion (GO:0005739);; Biological Process: regulation of transcription, DNA-templated (GO:0006355);; Cellular Component: plasmodesma (GO:0009506);; Cellular Component: chloroplast (GO:0009507);;	K15032|0|cam:101506030|K15032 mTERF domain-containing protein, mitochondrial | (RefSeq) uncharacterized LOC101506030	PREDICTED: uncharacterized protein LOC101506030 isoform X2 [Cicer arietinum]
Glyur001069s00022471	mTERF	4.01253	1.66237	1.56656	0.040087	0.352095	0.572981	2.32554	1.41271	1.35984	0.0567042	0.435197	0.653501	Molecular Function: double-stranded DNA binding (GO:0003690);; Cellular Component: mitochondrion (GO:0005739);; Biological Process: regulation of transcription, DNA-templated (GO:0006355);; Cellular Component: plasmodesma (GO:0009506);; Cellular Component: chloroplast (GO:0009507);;	K15032|0|cam:101506030|K15032 mTERF domain-containing protein, mitochondrial | (RefSeq) uncharacterized LOC101506030	PREDICTED: uncharacterized protein LOC101506030 isoform X2 [Cicer arietinum]
Glyur001069s00022472	mTERF	2.63505	1.6329	0.856725	0	0.400448	0.583952	1.86197	1.39665	0.89276	0	0.485888	0.663529	Molecular Function: double-stranded DNA binding (GO:0003690);; Cellular Component: mitochondrion (GO:0005739);; Biological Process: regulation of transcription, DNA-templated (GO:0006355);;	K15032|1.03368e-95|cam:101506030|K15032 mTERF domain-containing protein, mitochondrial | (RefSeq) uncharacterized LOC101506030	PREDICTED: uncharacterized protein LOC101506030 isoform X2 [Cicer arietinum]
Glyur001070s00024972	PHD	15.683	10.9026	9.27853	1.07798	5.87598	5.12736	4.0603	3.57321	3.36156	1.05518	2.78156	2.61527	Molecular Function: methyltransferase activity (GO:0008168);; Molecular Function: zinc ion binding (GO:0008270);; Biological Process: methylation (GO:0032259);;	--	PREDICTED: uncharacterized protein LOC100786712 isoform X1 [Glycine max]
Glyur001076s00035977	SET	0.130703	0.159971	0.720587	0.295653	0.250616	0.13975	0.17722	0.214089	0.782901	0.373679	0.322639	0.188717	Cellular Component: chromatin (GO:0000785);; Cellular Component: nucleus (GO:0005634);; Molecular Function: zinc ion binding (GO:0008270);; Cellular Component: integral component of membrane (GO:0016021);; Molecular Function: histone-lysine N-methyltransferase activity (GO:0018024);; Biological Process: histone lysine methylation (GO:0034968);;	K11423|0|vra:106757245|K11423 histone-lysine N-methyltransferase SETD2 [EC:2.1.1.43] | (RefSeq) histone-lysine N-methyltransferase ASHR3	PREDICTED: histone-lysine N-methyltransferase ASHR3 [Vigna angularis]
Glyur001092s00028389	SNF2	8.45516	9.83026	11.052	1.75449	9.48886	8.99995	3.2411	3.437	3.5912	1.46178	3.39079	3.32192	Molecular Function: ATP binding (GO:0005524);; Molecular Function: ATPase activity (GO:0016887);;	K15192|0|gmx:100777977|K15192 TATA-binding protein-associated factor [EC:3.6.4.-] | (RefSeq) TATA-binding protein-associated factor BTAF1-like	PREDICTED: TATA-binding protein-associated factor BTAF1-like isoform X1 [Glycine max]
Glyur001104s00026658	Others	2.46278	5.11297	3.11748	0.338392	2.80295	1.69902	1.79193	2.61187	2.04176	0.420501	1.92712	1.43244	Biological Process: cellular process (GO:0009987);;	--	PREDICTED: two-component response regulator ARR14 isoform X2 [Cicer arietinum]
Glyur001105s00029444	mTERF	0.587924	0.356582	0.344994	0.248289	2.36507	0.692933	0.667142	0.439976	0.4276	0.319952	1.75063	0.759525	Molecular Function: double-stranded DNA binding (GO:0003690);; Cellular Component: mitochondrion (GO:0005739);; Biological Process: regulation of transcription, DNA-templated (GO:0006355);; Biological Process: RNA splicing (GO:0008380);; Cellular Component: plastid (GO:0009536);; Biological Process: embryo development ending in seed dormancy (GO:0009793);; Biological Process: rRNA transcription f…	K15032|0|cam:101489618|K15032 mTERF domain-containing protein, mitochondrial | (RefSeq) uncharacterized LOC101489618	PREDICTED: uncharacterized protein LOC101489618 [Cicer arietinum]
Glyur001118s00030854	SET	2.62224	4.00644	3.57183	0.834298	1.5413	2.31439	1.85688	2.32379	2.19277	0.875228	1.34557	1.72874	Molecular Function: protein-lysine N-methyltransferase activity (GO:0016279);; Biological Process: peptidyl-lysine monomethylation (GO:0018026);;	--	PREDICTED: protein SET DOMAIN GROUP 40 [Cicer arietinum]
Glyur001137s00022770	SNF2	11.191	10.1229	10.0826	0.613868	3.11043	1.83437	3.60774	3.47546	3.47022	0.690523	2.03929	1.50303	Molecular Function: DNA binding (GO:0003677);; Molecular Function: ATP binding (GO:0005524);; Cellular Component: NURF complex (GO:0016589);; Molecular Function: ATPase activity (GO:0016887);; Molecular Function: nucleosome binding (GO:0031491);; Biological Process: ATP-dependent chromatin remodeling (GO:0043044);;	K11654|3.48751e-119|gmx:100809750|K11654 SWI/SNF-related matrix-associated actin-dependent regulator of chromatin subfamily A member 5 [EC:3.6.4.-] | (RefSeq) putative chromatin-remodeling complex ATPase chain	ISWI chromatin-remodeling complex ATPase CHR17 isoform X2 [Arachis duranensis]
Glyur001137s00022778	mTERF	0.045443	0.014865	0	0.054849	0.124644	0.112818	0.0641144	0.0212878	0	0.0770365	0.169468	0.154218	Molecular Function: double-stranded DNA binding (GO:0003690);; Cellular Component: mitochondrion (GO:0005739);; Biological Process: regulation of transcription, DNA-templated (GO:0006355);;	K15032|2.13629e-73|mtr:MTR_2g019810|K15032 mTERF domain-containing protein, mitochondrial | (RefSeq) transcription termination factor family protein	transcription termination factor family protein [Medicago truncatula]
Glyur001203s00034515	mTERF	1.06958	1.12051	0.960144	0.272345	1.03827	1.03716	1.04934	1.08441	0.97096	0.34749	1.02734	1.02656	Molecular Function: double-stranded DNA binding (GO:0003690);; Cellular Component: mitochondrion (GO:0005739);; Biological Process: regulation of transcription, DNA-templated (GO:0006355);;	--	transcription termination factor family protein [Medicago truncatula]
Glyur001207s00025872	ARID	14.2662	12.7568	13.8559	0.046144	0.554527	0.18443	3.93226	3.78208	3.89297	0.0650814	0.636476	0.244193	Molecular Function: DNA binding (GO:0003677);; Cellular Component: membrane (GO:0016020);;	--	PREDICTED: high mobility group B protein 15 [Cicer arietinum]
Glyur001234s00026341	SNF2	2.91281	2.60057	3.18555	0.690895	2.95354	2.82578	1.9682	1.84822	2.06542	0.757787	1.98315	1.93576	Molecular Function: ATP binding (GO:0005524);; Molecular Function: hydrolase activity (GO:0016787);;	K10875|0|cam:101502194|K10875 DNA repair and recombination protein RAD54 and RAD54-like protein [EC:3.6.4.-] | (RefSeq) SNF2 domain-containing protein CLASSY 3-like	PREDICTED: SNF2 domain-containing protein CLASSY 3-like [Cicer arietinum]
Glyur001287s00026986	SNF2	1.73534	1.32474	2.32555	0.758481	3.59023	3.25913	1.45172	1.21707	1.73359	0.81433	2.19857	2.09056	Molecular Function: ATP binding (GO:0005524);; Cellular Component: integral component of membrane (GO:0016021);;	K20093|0|gmx:100779283|K20093 DNA excision repair protein ERCC-6-like [EC:3.6.4.12] | (RefSeq) protein CHROMATIN REMODELING 24-like	protein CHROMATIN REMODELING 24 isoform X1 [Cajanus cajan]
Glyur001310s00030810	GNAT	0	0	0.139705	0.144844	0.050759	0.078038	0	0	0.18866	0.195151	0.0714318	0.108408	Molecular Function: peptide alpha-N-acetyltransferase activity (GO:0004596);; Biological Process: N-terminal protein amino acid acetylation (GO:0006474);; Cellular Component: protein acetyltransferase complex (GO:0031248);;	--	hypothetical protein glysoja_032677 [Glycine soja]
Glyur001316s00033462	GNAT	7.11592	5.49666	7.73631	4.37155	6.16741	5.59015	3.02076	2.6997	3.12702	2.42534	2.84145	2.72031	Molecular Function: N-acetyltransferase activity (GO:0008080);;	K20794|5.08014e-124|cam:101502345|K20794 N-alpha-acetyltransferase 40 [EC:2.3.1.257] | (RefSeq) N-alpha-acetyltransferase 40	N-alpha-acetyltransferase 40 isoform X2 [Cajanus cajan]
Glyur001416s00028540	mTERF	7.38518	4.74243	6.87043	2.05294	1.20849	1.45304	3.06784	2.52166	2.97644	1.6102	1.14306	1.29457	Molecular Function: double-stranded DNA binding (GO:0003690);; Cellular Component: mitochondrion (GO:0005739);; Biological Process: regulation of transcription, DNA-templated (GO:0006355);; Cellular Component: chloroplast (GO:0009507);;	K15032|0|cam:101488912|K15032 mTERF domain-containing protein, mitochondrial | (RefSeq) uncharacterized LOC101488912	PREDICTED: uncharacterized protein LOC101488912 [Cicer arietinum]
Glyur001419s00035732	PHD	1.36135	1.56754	2.89676	0.930532	1.81158	2.22866	1.23961	1.36039	1.96227	0.948998	1.49138	1.69094	Biological Process: regulation of DNA replication (GO:0006275);; Molecular Function: zinc ion binding (GO:0008270);; Biological Process: DNA mediated transformation (GO:0009294);; Cellular Component: chloroplast (GO:0009507);; Biological Process: pollen development (GO:0009555);; Molecular Function: histone methyltransferase activity (H3-K27 specific) (GO:0046976);; Biological Process: histone H3…	--	PREDICTED: probable Histone-lysine N-methyltransferase ATXR5 [Cicer arietinum]
Glyur001495s00036168	SWI/SNF-BAF60b	10.9865	9.6653	13.7325	12.7458	10.0565	9.48679	3.58334	3.41485	3.88093	3.78092	3.46683	3.3905	Molecular Function: DNA binding (GO:0003677);; Cellular Component: integral component of membrane (GO:0016021);;	K15223|1.42702e-20|gmx:100788173|K15223 upstream activation factor subunit UAF30 | (RefSeq) uncharacterized LOC100788173	uncharacterized protein LOC109808505 [Cajanus cajan]
Glyur001508s00031912	SWI/SNF-BAF60b	21.131	23.0477	19.4719	2.21431	10.4084	9.14876	4.46799	4.58783	4.35557	1.68451	3.51202	3.34323	--	--	PREDICTED: uncharacterized protein At5g08430 [Cicer arietinum]
Glyur001518s00034896	SET	2.93997	4.91763	3.70087	4.43846	4.09893	5.06241	1.97819	2.56502	2.23293	2.4432	2.35019	2.59989	Molecular Function: transferase activity (GO:0016740);;	--	PREDICTED: histone-lysine N-methyltransferase SUVR3 [Glycine max]
Glyur001529s00032036	mTERF	9.8225	7.07017	6.43562	3.6916	5.64559	4.68541	3.43596	3.0126	2.89445	2.23008	2.7324	2.50727	Molecular Function: double-stranded DNA binding (GO:0003690);; Cellular Component: mitochondrion (GO:0005739);; Biological Process: regulation of transcription, DNA-templated (GO:0006355);; Cellular Component: chloroplast (GO:0009507);;	K15032|0|mtr:MTR_6g003960|K15032 mTERF domain-containing protein, mitochondrial | (RefSeq) transcription termination factor family protein	transcription termination factor family protein [Medicago truncatula]
Glyur001582s00029509	AUX/IAA	25.911	11.5651	26.1543	1.72795	7.23566	8.77002	4.75013	3.65135	4.76311	1.44782	3.04188	3.28836	Cellular Component: nucleus (GO:0005634);; Biological Process: regulation of transcription, DNA-templated (GO:0006355);; Biological Process: auxin-activated signaling pathway (GO:0009734);;	K14484|3.78983e-103|pvu:PHAVU_007G109700g|K14484 auxin-responsive protein IAA | (RefSeq) hypothetical protein	PREDICTED: auxin-induced protein 22B-like [Lupinus angustifolius]
Glyur001623s00036303	GNAT	0.686873	0.769726	0.390629	0.969505	12.9781	9.64234	0.754351	0.823526	0.475738	0.977833	3.8051	3.41174	Molecular Function: peptide alpha-N-acetyltransferase activity (GO:0004596);; Biological Process: N-terminal protein amino acid acetylation (GO:0006474);; Cellular Component: protein acetyltransferase complex (GO:0031248);;	--	probable N-acetyltransferase HLS1-like [Cajanus cajan]
Glyur001626s00034620	Others	8.38339	6.83073	7.76742	0.897069	6.87433	6.28878	3.23011	2.96915	3.13215	0.923772	2.97716	2.86568	Cellular Component: histone deacetylase complex (GO:0000118);; Biological Process: negative regulation of transcription from RNA polymerase II promoter (GO:0000122);; Cellular Component: chromatin (GO:0000785);; Molecular Function: RNA polymerase II transcription corepressor activity (GO:0001106);; Molecular Function: histone deacetylase activity (GO:0004407);; Biological Process: histone deacety…	K11644|1.86453e-47|gmx:100781798|K11644 paired amphipathic helix protein Sin3a | (RefSeq) paired amphipathic helix protein Sin3-like 3	hypothetical protein GLYMA_08G292900 [Glycine max]
Glyur001681s00028857	IWS1	11.9036	12.0346	9.86189	7.39892	12.1315	10.3221	3.6897	3.70427	3.4412	3.0702	3.71496	3.50107	Molecular Function: DNA binding (GO:0003677);; Biological Process: transcription elongation from RNA polymerase II promoter (GO:0006368);; Cellular Component: elongin complex (GO:0070449);;	--	hypothetical protein glysoja_023154 [Glycine soja]
Glyur001825s00027391	AUX/IAA	0.026462	0	0	0	0	0.051899	0.0376802	0	0	0	0	0.0729962	Cellular Component: nucleus (GO:0005634);; Biological Process: regulation of transcription, DNA-templated (GO:0006355);; Biological Process: auxin-activated signaling pathway (GO:0009734);;	K14484|4.76216e-31|sot:102585218|K14484 auxin-responsive protein IAA | (RefSeq) auxin-responsive protein IAA26	hypothetical protein TSUD_112110, partial [Trifolium subterraneum]
Glyur001825s00027392	AUX/IAA	0.771404	0.766111	0.735642	3.51189	5.09874	4.33873	0.824893	0.820576	0.795469	2.17373	2.60851	2.4165	Biological Process: transcription, DNA-templated (GO:0006351);; Biological Process: regulation of cellular process (GO:0050794);;	K14484|2.21317e-117|gmx:100793822|K14484 auxin-responsive protein IAA | (RefSeq) auxin-responsive protein IAA16-like	PREDICTED: auxin-responsive protein IAA16-like [Glycine max]
Glyur001843s00031854	HMG	289.788	266.111	262.28	741.814	384.972	442.286	8.18382	8.06129	8.04045	9.53686	8.59235	8.79209	Molecular Function: DNA binding (GO:0003677);; Cellular Component: nucleus (GO:0005634);; Cellular Component: integral component of membrane (GO:0016021);;	K11296|3.83832e-52|vra:106759646|K11296 high mobility group protein B3 | (RefSeq) HMG1/2-like protein	PREDICTED: HMG1/2-like protein [Vigna angularis]
Glyur001876s00033002	HMG	44.9495	69.343	64.0449	39.6049	52.581	46.2305	5.52198	6.13633	6.02336	5.34358	5.74365	5.56165	--	--	HMG1/2-like protein [Cajanus cajan]
Glyur001894s00031740	GNAT	5.65339	7.67692	5.52076	4.33326	4.76694	4.52124	2.73409	3.11718	2.70504	2.41502	2.52781	2.46499	Molecular Function: acetylglutamate kinase activity (GO:0003991);; Molecular Function: acetyl-CoA:L-glutamate N-acetyltransferase activity (GO:0004042);; Cellular Component: cytoplasm (GO:0005737);; Biological Process: arginine biosynthetic process (GO:0006526);; Biological Process: phosphorylation (GO:0016310);;	K14682|0|gmx:100800925|K14682 amino-acid N-acetyltransferase [EC:2.3.1.1] | (RefSeq) probable amino-acid acetyltransferase NAGS1, chloroplastic	probable amino-acid acetyltransferase NAGS2, chloroplastic isoform X1 [Cajanus cajan]
Glyur002051s00038335	Others	1.92789	0.541422	0.84446	1.13154	0.821272	1.08849	1.54986	0.624262	0.883199	1.0919	0.864946	1.06246	Biological Process: phosphorelay signal transduction system (GO:0000160);; Cellular Component: intracellular (GO:0005622);;	K14492|3.07695e-82|mtr:MTR_3g088630|K14492 two-component response regulator ARR-A family | (RefSeq) two-component response regulator ARR3-like protein	PREDICTED: two-component response regulator ORR9-like [Lupinus angustifolius]
Glyur002157s00034198	MBF1	10.4681	6.30137	5.52282	9.9775	22.1707	22.2294	3.51956	2.86817	2.7055	3.45648	4.53423	4.53788	Molecular Function: sequence-specific DNA binding (GO:0043565);;	K03627|1.72889e-87|pvu:PHAVU_004G162100g|K03627 putative transcription factor | (RefSeq) hypothetical protein	ethylene-responsive transciptional coactivator-like protein [Retama raetam]
Glyur002177s00034172	Others	0.809315	0.26172	1.93332	0	0	0.06884	0.855444	0.335392	1.55253	0	0	0.0960459	Biological Process: phosphorelay signal transduction system (GO:0000160);; Cellular Component: intracellular (GO:0005622);;	K14492|1.30824e-93|cam:101506648|K14492 two-component response regulator ARR-A family | (RefSeq) two-component response regulator ARR17	two-component response regulator ARR17-like protein [Trifolium pratense]
Glyur002298s00031160	PHD	4.77425	3.91478	3.88407	0.928521	4.85834	4.47798	2.52963	2.29713	2.28808	0.947495	2.55049	2.45364	Molecular Function: zinc ion binding (GO:0008270);;	--	PREDICTED: uncharacterized protein LOC101488765 isoform X1 [Cicer arietinum]
Glyur002321s00035191	SET	4.86507	5.77846	3.93738	0.123443	0.942124	1.14326	2.55215	2.76096	2.30375	0.167927	0.957635	1.09981	Cellular Component: nucleus (GO:0005634);; Molecular Function: histone-lysine N-methyltransferase activity (GO:0018024);; Biological Process: histone lysine methylation (GO:0034968);;	K11423|0|gmx:100808183|K11423 histone-lysine N-methyltransferase SETD2 [EC:2.1.1.43] | (RefSeq) histone-lysine N-methyltransferase ASHH3-like	PREDICTED: histone-lysine N-methyltransferase ASHH3-like isoform X1 [Glycine max]
Glyur002359s00036944	Jumonji	7.83874	10.1869	8.06752	0.658371	3.97826	4.6145	3.14384	3.48374	3.18071	0.729767	2.31564	2.48916	Cellular Component: nucleus (GO:0005634);; Molecular Function: methyltransferase activity (GO:0008168);; Molecular Function: oxidoreductase activity (GO:0016491);; Biological Process: methylation (GO:0032259);; Biological Process: oxidation-reduction process (GO:0055114);;	K11446|0|cam:101506792|K11446 histone demethylase JARID1 [EC:1.14.11.-] | (RefSeq) lysine-specific demethylase JMJ15-like	hypothetical protein TSUD_406300 [Trifolium subterraneum]
Glyur002366s00039480	AUX/IAA	56.5327	58.1331	94.575	13.1284	28.5457	19.5153	5.84631	5.88589	6.57856	3.82053	4.88488	4.35863	Biological Process: cellular process (GO:0009987);;	K14484|9.07948e-50|vra:106772315|K14484 auxin-responsive protein IAA | (RefSeq) auxin-responsive protein IAA14-like	hypothetical protein VIGAN_08144100 [Vigna angularis var. angularis]
Glyur002448s00031641	SWI/SNF-SWI3	21.0281	21.5922	20.7092	2.99473	23.2562	21.2276	4.46127	4.49775	4.44023	1.9981	4.60028	4.47428	Molecular Function: transcription cofactor activity (GO:0003712);; Molecular Function: histone acetyltransferase activity (GO:0004402);; Cellular Component: nucleus (GO:0005634);; Biological Process: regulation of transcription, DNA-templated (GO:0006355);; Molecular Function: zinc ion binding (GO:0008270);; Biological Process: histone acetylation (GO:0016573);;	K04498|0|cam:101507863|K04498 E1A/CREB-binding protein [EC:2.3.1.48] | (RefSeq) histone acetyltransferase HAC1-like	PREDICTED: histone acetyltransferase HAC1-like [Cicer arietinum]
Glyur002455s00031746	SNF2	0.516736	0.609216	1.03222	0.192024	0.1811	0.374744	0.60097	0.686358	1.02306	0.253413	0.240131	0.459163	Molecular Function: ATP binding (GO:0005524);; Molecular Function: transferase activity (GO:0016740);; Molecular Function: hydrolase activity (GO:0016787);; Biological Process: double-strand break repair via synthesis-dependent strand annealing (GO:0045003);; Biological Process: interaction with host (GO:0051701);;	K10875|0|gmx:100781631|K10875 DNA repair and recombination protein RAD54 and RAD54-like protein [EC:3.6.4.-] | (RefSeq) protein CHROMATIN REMODELING 25	PREDICTED: protein CHROMATIN REMODELING 25 [Glycine max]
Glyur002456s00039882	GNAT	69.8495	58.7384	65.5776	0	0.051132	0.076241	6.14669	5.90059	6.05696	0	0.0719439	0.106001	Molecular Function: peptide alpha-N-acetyltransferase activity (GO:0004596);; Biological Process: N-terminal protein amino acid acetylation (GO:0006474);; Cellular Component: protein acetyltransferase complex (GO:0031248);;	--	uncharacterized protein LOC109798688 [Cajanus cajan]
Glyur002518s00033760	GNAT	19.4047	6.26756	7.4017	0.426631	0.937402	0.858413	4.35083	2.86147	3.07068	0.512612	0.954123	0.894071	Molecular Function: peptide alpha-N-acetyltransferase activity (GO:0004596);; Biological Process: N-terminal protein amino acid acetylation (GO:0006474);; Cellular Component: chloroplast (GO:0009507);; Cellular Component: protein acetyltransferase complex (GO:0031248);;	--	PREDICTED: uncharacterized N-acetyltransferase ycf52 [Cicer arietinum]
Glyur002719s00034969	Others	18.7995	16.6819	13.3399	4.61262	19.6802	17.0298	4.3074	4.1442	3.84196	2.48867	4.37018	4.17231	Molecular Function: phosphorelay sensor kinase activity (GO:0000155);; Biological Process: phosphorelay signal transduction system (GO:0000160);; Cellular Component: intracellular (GO:0005622);; Cellular Component: integral component of membrane (GO:0016021);; Biological Process: peptidyl-histidine phosphorylation (GO:0018106);; Biological Process: signal transduction by protein phosphorylation (…	K14489|0|gmx:100801546|K14489 arabidopsis histidine kinase 2/3/4 (cytokinin receptor) [EC:2.7.13.3] | (RefSeq) histidine kinase 3	PREDICTED: histidine kinase 3 [Glycine max]
Glyur002764s00035681	GNAT	8.04952	13.8451	14.5749	40.6729	36.6472	32.6754	3.17784	3.89191	3.96115	5.38104	5.23447	5.07362	Molecular Function: N-acetyltransferase activity (GO:0008080);;	--	PREDICTED: probable acetyltransferase NATA1-like [Lupinus angustifolius]
Glyur002867s00037023	GNAT	23.9949	19.7472	28.0892	6.46907	2.50216	3.65942	4.64356	4.37485	4.86241	2.90093	1.80825	2.22015	Molecular Function: peptide alpha-N-acetyltransferase activity (GO:0004596);; Biological Process: N-terminal protein amino acid acetylation (GO:0006474);; Cellular Component: chloroplast (GO:0009507);; Cellular Component: protein acetyltransferase complex (GO:0031248);;	--	gcn5-related n-acetyltransferase family protein [Trifolium pratense]
Glyur002905s00040691	SET	0.826236	0.530351	0.823964	0.333747	0.376064	0.367509	0.868873	0.613863	0.867077	0.415485	0.460548	0.45155	--	K11426|0|cam:101495540|K11426 SET and MYND domain-containing protein | (RefSeq) protein SET DOMAIN GROUP 41	PREDICTED: protein SET DOMAIN GROUP 41 isoform X4 [Cicer arietinum]
Glyur003169s00037739	SWI/SNF-SWI3	5.45302	3.14491	4.23842	1.66305	4.85266	5.02554	2.68998	2.05134	2.38913	1.41308	2.54909	2.59109	Molecular Function: DNA binding (GO:0003677);; Molecular Function: methyltransferase activity (GO:0008168);; Molecular Function: oxidoreductase activity (GO:0016491);; Biological Process: methylation (GO:0032259);; Biological Process: oxidation-reduction process (GO:0055114);;	K11450|0|cam:101490188|K11450 lysine-specific histone demethylase 1A [EC:1.-.-.-] | (RefSeq) protein FLOWERING LOCUS D	PREDICTED: protein FLOWERING LOCUS D [Cicer arietinum]
Glyur003276s00039400	TRAF	23.8096	31.0896	25.2305	33.33	26.9546	26.1699	4.63283	5.00403	4.71317	5.1014	4.80502	4.76394	--	K10523|0|cam:101489320|K10523 speckle-type POZ protein | (RefSeq) BTB/POZ and MATH domain-containing protein 3	PREDICTED: BTB/POZ and MATH domain-containing protein 3 [Cicer arietinum]
Glyur003344s00038535	SET	12.6846	9.8149	9.73871	5.82805	19.2424	16.5487	3.77448	3.43495	3.42475	2.77147	4.33931	4.13329	Cellular Component: nucleus (GO:0005634);; Cellular Component: chromosome (GO:0005694);; Molecular Function: zinc ion binding (GO:0008270);; Molecular Function: histone-lysine N-methyltransferase activity (GO:0018024);; Biological Process: histone lysine methylation (GO:0034968);; Molecular Function: histone binding (GO:0042393);;	K11420|0|gmx:100812173|K11420 euchromatic histone-lysine N-methyltransferase [EC:2.1.1.43] | (RefSeq) histone-lysine N-methyltransferase, H3 lysine-9 specific SUVH1-like	Histone-lysine N-methyltransferase, H3 lysine-9 specific SUVH1 [Glycine soja]
Glyur003413s00043887	TRAF	12.8805	12.4203	12.198	33.9838	29.3992	28.2402	3.79499	3.74635	3.72225	5.12861	4.92596	4.86988	--	K10523|8.75674e-125|mtr:MTR_3g088660|K10523 speckle-type POZ protein | (RefSeq) broad-complex, tramtrack and bric A brac protein	broad-complex, tramtrack and bric A brac protein [Medicago truncatula]
Glyur003610s00041430	HMG	150.205	166.766	129.135	62.3149	160.985	139.436	7.24036	7.39031	7.02387	5.98447	7.33972	7.13377	--	K10802|9.08034e-46|cam:101509802|K10802 high mobility group protein B1 | (RefSeq) high mobility group B protein 1	hypothetical protein TanjilG_10352 [Lupinus angustifolius]
Glyur004842s00039906	HMG	1.84827	1.6163	2.66435	0.75901	5.53445	4.22575	1.51009	1.38753	1.87356	0.814764	2.70807	2.38564	Molecular Function: DNA binding (GO:0003677);; Cellular Component: nuclear euchromatin (GO:0005719);; Biological Process: polar nucleus fusion (GO:0010197);; Biological Process: vegetative to reproductive phase transition of meristem (GO:0010228);; Molecular Function: 2-alkenal reductase [NAD(P)] activity (GO:0032440);; Cellular Component: FACT complex (GO:0035101);; Biological Process: oxidation…	K09272|0|vra:106773709|K09272 structure-specific recognition protein 1 | (RefSeq) FACT complex subunit SSRP1	hypothetical protein LR48_Vigan10g258900 [Vigna angularis]
Glyur004919s00045265	SNF2	0.030211	0	0	0	0.01931	0	0.0429398	0	0	0	0.0275929	0	Molecular Function: ATP binding (GO:0005524);; Molecular Function: hydrolase activity (GO:0016787);;	K10875|0|gmx:100780454|K10875 DNA repair and recombination protein RAD54 and RAD54-like protein [EC:3.6.4.-] | (RefSeq) protein chromatin remodeling 35-like	PREDICTED: protein chromatin remodeling 35-like isoform X1 [Glycine max]
Glyur005983s00044572	TAZ	14.9672	20.2055	22.2167	36.594	53.2263	48.1039	3.99704	4.40637	4.53709	5.23243	5.76092	5.61776	Molecular Function: nucleic acid binding (GO:0003676);; Molecular Function: transcription cofactor activity (GO:0003712);; Molecular Function: histone acetyltransferase activity (GO:0004402);; Molecular Function: RNA-DNA hybrid ribonuclease activity (GO:0004523);; Cellular Component: nucleus (GO:0005634);; Biological Process: regulation of transcription, DNA-templated (GO:0006355);; Molecular Fun…	--	PREDICTED: BTB/POZ and TAZ domain-containing protein 2-like [Cicer arietinum]
Glyur006011s00043769	SNF2	1.53439	1.36062	1.03019	0.365697	1.67501	1.12255	1.34164	1.23916	1.02162	0.449637	1.41954	1.0858	Molecular Function: ATP binding (GO:0005524);;	K20092|0|cam:101499232|K20092 chromodomain-helicase-DNA-binding protein 1-like [EC:3.6.4.12] | (RefSeq) chromodomain-helicase-DNA-binding protein 1-like	PREDICTED: chromodomain-helicase-DNA-binding protein 1-like [Cicer arietinum]
Glyur011487s00046393	AUX/IAA	12.3441	7.77581	25.0576	0.10194	4.2107	3.61022	3.73813	3.13353	4.70363	0.140046	2.38148	2.20483	Cellular Component: nucleus (GO:0005634);; Biological Process: regulation of transcription, DNA-templated (GO:0006355);; Biological Process: auxin-activated signaling pathway (GO:0009734);;	K14484|9.29378e-71|gmx:100803065|K14484 auxin-responsive protein IAA | (RefSeq) auxin-induced protein AUX28-like	hypothetical protein GLYMA_10G031900 [Glycine max]
