# Supplementary material for: Integrated Analysis of mRNA and microRNA Elucidates the Regulation of Glycyrrhizic Acid Biosynthesis in Glycyrrhiza uralensis Fisch
Source: Int J Mol Sci. 2020 Apr 28;21(9):3101. doi: 10.3390/ijms21093101 (PMC7247157; doi:10.3390/ijms21093101)
Supplement: Supplementary file 1 [file ijms-21-03101-s001.zip › Supplemental Tables/Supplemental Tables/Table S17. PKs expression and function annotation..xlsx]

## Sheet: Sheet1
Supplemental Table S17
PKs expression and function annotation.
Note: L1,L2,L3,R1,R2 and R3 represent the leave1, leave2, leave3, root1,root2 and root3 respectively.
PK-ID	family	L1	L2	L3	R1	R2	R3	L1-Log	L2-Log	L3-Log	R1-Log	R2-Log	R3-Log	GO_annotation	KEGG_annotation	NR_annotation
Glycyrrhiza_uralensis_newGene_2037	RLK-Pelle_DLSV	0	0.428362	0.605914	0	0.164309	0.078037	0	0.514362	0.683395	0	0.219474	0.108407	Molecular Function: microtubule motor activity (GO:0003777);; Molecular Function: protein serine/threonine kinase activity (GO:0004674);; Molecular Function: ATP binding (GO:0005524);; Cellular Component: microtubule (GO:0005874);; Cellular Component: plasma membrane (GO:0005886);; Biological Process: protein phosphorylation (GO:0006468);; Biological Process: defense response (GO:0006952);; Biolo…	--	S-locus lectin kinase family protein [Medicago truncatula]
Glycyrrhiza_uralensis_newGene_2042	RLK-Pelle_DLSV	0	0	0	0.407759	1.06012	0.470427	0	0	0	0.4934	1.04273	0.556235	Molecular Function: microtubule motor activity (GO:0003777);; Molecular Function: protein serine/threonine kinase activity (GO:0004674);; Molecular Function: ATP binding (GO:0005524);; Cellular Component: microtubule (GO:0005874);; Cellular Component: plasma membrane (GO:0005886);; Biological Process: protein phosphorylation (GO:0006468);; Biological Process: defense response (GO:0006952);; Biolo…	--	PREDICTED: G-type lectin S-receptor-like serine/threonine-protein kinase At4g27290 isoform X1 [Cicer arietinum]
Glycyrrhiza_uralensis_newGene_3207	RLK-Pelle_DLSV	0.155637	0.056055	0.156725	0.538682	0.536867	0.550419	0.208688	0.078685	0.210046	0.621695	0.619992	0.632658	Molecular Function: protein serine/threonine kinase activity (GO:0004674);; Molecular Function: ATP binding (GO:0005524);; Cellular Component: plasma membrane (GO:0005886);; Biological Process: protein phosphorylation (GO:0006468);; Cellular Component: plasmodesma (GO:0009506);; Cellular Component: integral component of membrane (GO:0016021);; Molecular Function: carbohydrate binding (GO:0030246)…	--	G-type lectin S-receptor-like Serine/Threonine-kinase [Medicago truncatula]
Glycyrrhiza_uralensis_newGene_345	RLK-Pelle_DLSV	5.06653	3.43818	7.51427	3.07115	1.8803	2.33374	2.60087	2.14997	3.08988	2.02544	1.52622	1.73714	Molecular Function: protein serine/threonine kinase activity (GO:0004674);; Molecular Function: ATP binding (GO:0005524);; Cellular Component: nucleus (GO:0005634);; Cellular Component: cytoplasm (GO:0005737);; Cellular Component: plasma membrane (GO:0005886);; Biological Process: protein phosphorylation (GO:0006468);; Biological Process: intracellular signal transduction (GO:0035556);;	--	PREDICTED: serine/threonine-protein kinase D6PKL3-like isoform X2 [Glycine max]
Glycyrrhiza_uralensis_newGene_347	AGC_RSK-2	0	0.313238	0.124495	0.972761	0.109645	0.337426	0	0.393128	0.169277	0.980216	0.150098	0.419459	Molecular Function: kinase activity (GO:0016301);; Biological Process: phosphorylation (GO:0016310);;	--	protein kinase G11A, partial [Trifolium pratense]
Glycyrrhiza_uralensis_newGene_3486	AGC_RSK-2	0.250843	0.378612	0.158114	0.071817	0.243509	0.230854	0.322901	0.463216	0.211777	0.100059	0.314417	0.29966	Molecular Function: protein serine/threonine kinase activity (GO:0004674);; Molecular Function: ATP binding (GO:0005524);; Cellular Component: plasma membrane (GO:0005886);; Biological Process: protein phosphorylation (GO:0006468);; Biological Process: defense response (GO:0006952);; Cellular Component: plasmodesma (GO:0009506);; Cellular Component: integral component of membrane (GO:0016021);;	K04733|1.18071e-155|gmx:100798691|K04733 interleukin-1 receptor-associated kinase 4 [EC:2.7.11.1] | (RefSeq) cysteine-rich receptor-like protein kinase 10	PREDICTED: receptor-like serine/threonine-protein kinase SD1-6 isoform X2 [Cicer arietinum]
Glycyrrhiza_uralensis_newGene_4637	RLK-Pelle_DLSV	1.48729	0.275102	0.079119	0.119171	1.00435	0.764933	1.31458	0.350613	0.109854	0.16243	1.00314	0.819613	Molecular Function: protein serine/threonine kinase activity (GO:0004674);; Molecular Function: non-membrane spanning protein tyrosine kinase activity (GO:0004715);; Molecular Function: ATP binding (GO:0005524);; Cellular Component: plasma membrane (GO:0005886);; Biological Process: defense response (GO:0006952);; Cellular Component: plasmodesma (GO:0009506);; Cellular Component: integral compone…	K04733|2.25489e-80|mtr:MTR_6g463630|K04733 interleukin-1 receptor-associated kinase 4 [EC:2.7.11.1] | (RefSeq) tyrosine kinase family protein	tyrosine kinase family protein [Medicago truncatula]
Glycyrrhiza_uralensis_newGene_6344	RLK-Pelle_DLSV	2.15571	0.657006	0.887217	0	0	0	1.65796	0.728579	0.91626	0	0	0	Molecular Function: protein serine/threonine kinase activity (GO:0004674);; Molecular Function: ATP binding (GO:0005524);; Cellular Component: plasma membrane (GO:0005886);; Biological Process: protein phosphorylation (GO:0006468);; Cellular Component: plasmodesma (GO:0009506);; Cellular Component: integral component of membrane (GO:0016021);; Molecular Function: carbohydrate binding (GO:0030246)…	--	G-type lectin S-receptor-like serine/threonine-protein kinase At1g11300 [Cajanus cajan]
Glycyrrhiza_uralensis_newGene_6617	RLK-Pelle_DLSV	3.92081	2.53818	1.81226	0.124152	0.129405	0.234113	2.29889	1.82301	1.49173	0.168837	0.175563	0.303474	Molecular Function: protein serine/threonine kinase activity (GO:0004674);; Molecular Function: transmembrane receptor protein tyrosine kinase activity (GO:0004714);; Molecular Function: ATP binding (GO:0005524);; Cellular Component: plasma membrane (GO:0005886);; Biological Process: defense response (GO:0006952);; Molecular Function: zinc ion binding (GO:0008270);; Cellular Component: plasmodesm…	--	hypothetical protein TSUD_372340 [Trifolium subterraneum]
Glycyrrhiza_uralensis_newGene_6618	RLK-Pelle_CR4L	0.989121	3.23466	2.99017	0.475448	0.412133	1.01621	0.992131	2.08224	1.99645	0.561153	0.497876	1.01164	Molecular Function: protein serine/threonine kinase activity (GO:0004674);; Molecular Function: transmembrane receptor protein tyrosine kinase activity (GO:0004714);; Molecular Function: ATP binding (GO:0005524);; Cellular Component: plasma membrane (GO:0005886);; Biological Process: defense response (GO:0006952);; Molecular Function: zinc ion binding (GO:0008270);; Cellular Component: plasmodesm…	--	G-type lectin S-receptor-like serine/threonine-protein kinase [Trifolium pratense]
Glycyrrhiza_uralensis_newGene_6744	RLK-Pelle_DLSV	1.83457	0.184622	0.181552	0.203298	0.900685	0.138521	1.50313	0.244427	0.240683	0.266994	0.926519	0.187161	Molecular Function: binding (GO:0005488);; Biological Process: cellular process (GO:0009987);; Molecular Function: kinase activity (GO:0016301);;	--	hypothetical protein GLYMA_12G144500 [Glycine max]
Glycyrrhiza_uralensis_newGene_7909	RLK-Pelle_DLSV	0.062858	0	0.117351	0	0.114106	0.682854	0.0879489	0	0.160082	0	0.155887	0.75091	Molecular Function: hydrolase activity, hydrolyzing O-glycosyl compounds (GO:0004553);; Molecular Function: protein serine/threonine kinase activity (GO:0004674);; Molecular Function: ATP binding (GO:0005524);; Cellular Component: plasma membrane (GO:0005886);; Biological Process: carbohydrate metabolic process (GO:0005975);; Biological Process: protein phosphorylation (GO:0006468);; Cellular Com…	--	cysteine-rich receptor-like protein kinase 10 [Quercus suber]
Glyur000001s00000020	RLK-Pelle_DLSV	5.18729	4.53661	5.05963	78.1655	90.3601	86.582	2.62931	2.469	2.59923	6.3068	6.51349	6.45256	Molecular Function: protein kinase activity (GO:0004672);; Molecular Function: ATP binding (GO:0005524);; Biological Process: protein phosphorylation (GO:0006468);; Cellular Component: integral component of membrane (GO:0016021);;	--	unnamed protein product, partial [Vitis vinifera]
Glyur000001s00000128	RLK-Pelle_DLSV	3.6722	6.31098	6.02903	0.706233	0.964542	0.986598	2.2241	2.87007	2.81333	0.770815	0.974193	0.9903	Molecular Function: protein serine/threonine kinase activity (GO:0004674);; Molecular Function: ATP binding (GO:0005524);; Biological Process: protein phosphorylation (GO:0006468);; Cellular Component: integral component of membrane (GO:0016021);;	K04733|0|vra:106772737|K04733 interleukin-1 receptor-associated kinase 4 [EC:2.7.11.1] | (RefSeq) serine/threonine-protein kinase CDL1	probable serine/threonine-protein kinase PBL7 [Cajanus cajan]
Glyur000001s00000149	RLK-Pelle_DLSV	0.12612	0.100997	0.059468	0	0	0.819626	0.171361	0.138811	0.08334	0	0	0.863642	Molecular Function: protein kinase activity (GO:0004672);; Biological Process: phosphorylation (GO:0016310);;	--	PREDICTED: LOW QUALITY PROTEIN: autophagy-related protein 18h [Cicer arietinum]
Glyur000001s00000161	RLK-Pelle_LRR-XI-1	12.6832	14.6097	11.3006	4.28581	12.5886	12.396	3.77433	3.96437	3.62066	2.40213	3.76432	3.74373	Molecular Function: protein serine/threonine kinase activity (GO:0004674);; Molecular Function: ATP binding (GO:0005524);; Biological Process: protein phosphorylation (GO:0006468);;	K08819|0|cam:101488290|K08819 cyclin-dependent kinase 12/13 [EC:2.7.11.22 2.7.11.23] | (RefSeq) probable serine/threonine-protein kinase At1g54610	PREDICTED: probable serine/threonine-protein kinase At1g54610 [Cicer arietinum]
Glyur000001s00000169	RLK-Pelle_Extensin	27.9971	57.9848	42.8802	12.7854	44.0366	38.5566	4.85784	5.88227	5.4555	3.78507	5.49303	5.30585	Biological Process: activation of MAPKK activity (GO:0000186);; Biological Process: defense response to oomycetes (GO:0002229);; Molecular Function: MAP kinase kinase kinase activity (GO:0004709);; Molecular Function: ATP binding (GO:0005524);; Cellular Component: nucleus (GO:0005634);; Cellular Component: early endosome (GO:0005769);; Cellular Component: endoplasmic reticulum (GO:0005783);; Cell…	--	PREDICTED: serine/threonine-protein kinase EDR1 [Cicer arietinum]
Glyur000001s00000186	RLK-Pelle_RLCK-VI	1.37184	2.80767	4.96417	0.329546	1.81408	1.60696	1.24601	1.92891	2.57632	0.410934	1.49266	1.38237	Molecular Function: protein serine/threonine kinase activity (GO:0004674);; Molecular Function: ATP binding (GO:0005524);; Cellular Component: cytosol (GO:0005829);; Biological Process: protein phosphorylation (GO:0006468);; Biological Process: intracellular signal transduction (GO:0035556);;	K08867|0|gmx:100775959|K08867 WNK lysine deficient protein kinase [EC:2.7.11.1] | (RefSeq) serine/threonine-protein kinase WNK1-like	Serine/threonine-protein kinase WNK1 [Glycine soja]
Glyur000001s00000187	CMGC_CDK-CRK7-CDK9	0.304753	0.140888	0.215439	0.033988	0.155075	0.22099	0.383777	0.190157	0.281477	0.0482194	0.207987	0.288051	Molecular Function: protein kinase activity (GO:0004672);; Molecular Function: ATP binding (GO:0005524);; Biological Process: protein phosphorylation (GO:0006468);; Cellular Component: integral component of membrane (GO:0016021);;	K08867|2.16712e-19|gmx:100272207|K08867 WNK lysine deficient protein kinase [EC:2.7.11.1] | (RefSeq) WNK13; with no lysine kinase 13	probable serine/threonine-protein kinase WNK9 isoform X2 [Olea europaea var. sylvestris]
Glyur000002s00000301	TKL_CTR1-DRK-2	14.97	15.258	14.5109	2.82241	16.251	16.8746	3.99729	4.02308	3.95522	1.93448	4.10861	4.15984	Molecular Function: protein kinase activity (GO:0004672);; Molecular Function: ATP binding (GO:0005524);; Biological Process: protein phosphorylation (GO:0006468);;	K08827|0|cam:101509399|K08827 serine/threonine-protein kinase PRP4 [EC:2.7.11.1] | (RefSeq) serine/threonine-protein kinase prpf4B	PREDICTED: serine/threonine-protein kinase prpf4B [Cicer arietinum]
Glyur000002s00000358	WNK_NRBP	20.9413	34.0638	25.5034	11.3983	14.6941	15.1384	4.45558	5.13191	4.7281	3.63207	3.97215	4.01242	Molecular Function: acetylglucosaminyltransferase activity (GO:0008375);; Cellular Component: integral component of membrane (GO:0016021);;	--	PREDICTED: uncharacterized protein LOC101490811 [Cicer arietinum]
Glyur000002s00000359	WNK_NRBP	0	0.759277	1.24648	7.07423	3.28307	2.64438	0	0.814983	1.16767	3.01333	2.09865	1.86567	Molecular Function: protein kinase activity (GO:0004672);; Molecular Function: ATP binding (GO:0005524);; Biological Process: protein phosphorylation (GO:0006468);; Cellular Component: integral component of membrane (GO:0016021);;	--	probable leucine-rich repeat receptor-like protein kinase At1g68400 [Vigna radiata var. radiata]
Glyur000002s00000364	CMGC_DYRK-PRP4	0.135225	6.40917	6.13979	0	1.05208	0.926481	0.182978	2.88931	2.83588	0	1.03709	0.945968	Molecular Function: nucleotide binding (GO:0000166);; Molecular Function: protein kinase activity (GO:0004672);; Cellular Component: membrane (GO:0016020);; Biological Process: phosphorylation (GO:0016310);;	--	hypothetical protein LR48_Vigan02g245000 [Vigna angularis]
Glyur000002s00000368	RLK-Pelle_LRR-III	6.82548	34.3404	27.5224	0.546828	13.7657	11.4853	2.96818	5.14325	4.83402	0.629313	3.88417	3.64216	Molecular Function: nucleotide binding (GO:0000166);; Molecular Function: protein kinase activity (GO:0004672);; Cellular Component: membrane (GO:0016020);; Biological Process: phosphorylation (GO:0016310);;	K04733|0|mtr:MTR_1g110130|K04733 interleukin-1 receptor-associated kinase 4 [EC:2.7.11.1] | (RefSeq) wall associated kinase-like protein	hypothetical protein LR48_Vigan02g244800 [Vigna angularis]
Glyur000003s00001189	RLK-Pelle_LRR-III	30.8081	51.071	40.1854	9.99559	23.2107	22.5036	4.99132	5.70241	5.36406	3.45885	4.59757	4.55481	Molecular Function: protein serine/threonine kinase activity (GO:0004674);; Molecular Function: ATP binding (GO:0005524);; Biological Process: protein phosphorylation (GO:0006468);;	--	PREDICTED: shaggy-related protein kinase theta-like [Cicer arietinum]
Glyur000003s00001221	RLK-Pelle_LRK10L-2	0.058167	0.076209	0.279997	0	0.110796	0	0.0815673	0.105958	0.35614	0	0.151594	0	--	--	hypothetical protein TSUD_195540 [Trifolium subterraneum]
Glyur000003s00001249	RLK-Pelle_WAK_LRK10L-1	0.619451	0.459981	1.31288	1.33056	0.8497	0.86019	0.695505	0.54595	1.20969	1.22068	0.887291	0.89545	Cellular Component: condensed nuclear chromosome, centromeric region (GO:0000780);; Molecular Function: ATP binding (GO:0005524);; Cellular Component: spindle microtubule (GO:0005876);; Biological Process: mitotic spindle organization (GO:0007052);; Biological Process: chromosome segregation (GO:0007059);; Cellular Component: spindle pole centrosome (GO:0031616);; Cellular Component: chromosome p…	K08850|0|gmx:100800111|K08850 aurora kinase, other [EC:2.7.11.1] | (RefSeq) serine/threonine-protein kinase Aurora-3	PREDICTED: serine/threonine-protein kinase Aurora-3 isoform X1 [Glycine max]
Glyur000004s00000388	CMGC_GSK	0.572217	0.521182	1.00125	0	0.168146	0.028128	0.6528	0.605193	1.0009	0	0.224221	0.0400199	Molecular Function: protein serine/threonine kinase activity (GO:0004674);; Molecular Function: ATP binding (GO:0005524);; Biological Process: protein phosphorylation (GO:0006468);; Cellular Component: integral component of membrane (GO:0016021);;	--	serine/threonine protein kinase-like protein ACR4-like [Trifolium pratense]
Glyur000004s00000433	RLK-Pelle_LRR-XI-1	3.07342	4.60502	3.13711	12.8297	11.3417	10.2691	2.02624	2.48672	2.04862	3.78969	3.62547	3.4943	Molecular Function: protein serine/threonine kinase activity (GO:0004674);; Molecular Function: ATP binding (GO:0005524);; Cellular Component: nucleus (GO:0005634);; Cellular Component: cytoplasm (GO:0005737);; Cellular Component: plasma membrane (GO:0005886);; Biological Process: protein phosphorylation (GO:0006468);; Biological Process: intracellular signal transduction (GO:0035556);;	--	PREDICTED: serine/threonine-protein kinase UCN-like [Cicer arietinum]
Glyur000004s00000497	Aur	22.7743	24.7221	20.1777	25.3614	25.5975	25.397	4.57133	4.68494	4.40448	4.72036	4.73322	4.7223	Molecular Function: protein serine/threonine kinase activity (GO:0004674);; Molecular Function: ATP binding (GO:0005524);; Biological Process: protein phosphorylation (GO:0006468);; Cellular Component: integral component of membrane (GO:0016021);;	--	putative protein kinase APK1A [Trifolium pratense]
Glyur000004s00000504	RLK-Pelle_CR4L	10.7849	14.3099	13.9936	7.48414	41.9529	37.0417	3.55886	3.93639	3.90628	3.08477	5.42468	5.24951	Molecular Function: protein kinase activity (GO:0004672);; Molecular Function: ubiquitin-protein transferase activity (GO:0004842);; Molecular Function: ATP binding (GO:0005524);; Biological Process: protein phosphorylation (GO:0006468);; Biological Process: protein ubiquitination (GO:0016567);;	--	U-box kinase family protein [Medicago truncatula]
Glyur000005s00001005	AGC_RSK-2	10.2152	9.03853	7.93481	2.98794	7.5831	6.55137	3.48739	3.32748	3.15944	1.99564	3.1015	2.91674	Biological Process: activation of MAPKK activity (GO:0000186);; Molecular Function: MAP kinase kinase kinase activity (GO:0004709);; Molecular Function: ATP binding (GO:0005524);; Cellular Component: intracellular (GO:0005622);; Biological Process: regulation of transcription, DNA-templated (GO:0006355);;	--	PAS domain tyrosine kinase family protein [Medicago truncatula]
Glyur000005s00001080	RLK-Pelle_RLCK-VIIa-2	2.64019	3.34574	6.36308	16.8618	10.7088	11.0985	1.86401	2.1196	2.88031	4.1588	3.54952	3.59676	Molecular Function: cyclin-dependent protein serine/threonine kinase activity (GO:0004693);; Molecular Function: ATP binding (GO:0005524);; Biological Process: protein phosphorylation (GO:0006468);; Biological Process: mitotic cell cycle (GO:0007067);; Molecular Function: RNA polymerase II carboxy-terminal domain kinase activity (GO:0008353);; Biological Process: cell division (GO:0051301);; Biol…	K02206|0|gmx:100782865|K02206 cyclin-dependent kinase 2 [EC:2.7.11.22] | (RefSeq) cell division control protein 2 homolog	cell division control protein 2 homolog isoform X2 [Cajanus cajan]
Glyur000005s00001107	RLK-Pelle_RLCK-IXb	29.7957	6.52576	16.8836	0.267162	0.213976	0.367649	4.94466	2.91184	4.16057	0.341601	0.27974	0.451698	Molecular Function: protein serine/threonine kinase activity (GO:0004674);; Molecular Function: ATP binding (GO:0005524);; Cellular Component: plasma membrane (GO:0005886);; Biological Process: protein phosphorylation (GO:0006468);; Biological Process: cell surface receptor signaling pathway (GO:0007166);; Cellular Component: integral component of membrane (GO:0016021);; Molecular Function: polys…	--	PREDICTED: wall-associated receptor kinase-like 8 isoform X1 [Cicer arietinum]
Glyur000006s00001657	TKL_CTR1-DRK-2	49.258	37.1664	38.6799	24.731	38.0498	34.1379	5.65128	5.25423	5.31034	4.68544	5.28724	5.13495	Molecular Function: calmodulin-dependent protein kinase activity (GO:0004683);; Molecular Function: calcium ion binding (GO:0005509);; Molecular Function: calmodulin binding (GO:0005516);; Molecular Function: ATP binding (GO:0005524);; Cellular Component: nucleus (GO:0005634);; Cellular Component: cytoplasm (GO:0005737);; Cellular Component: plasma membrane (GO:0005886);; Biological Process: absc…	--	hypothetical protein TSUD_58040 [Trifolium subterraneum]
Glyur000006s00001668	CMGC_CDK-Pl	39.1313	38.4987	34.1733	11.5702	20.2408	18.618	5.32666	5.30373	5.13641	3.65193	4.40877	4.2941	Molecular Function: protein serine/threonine kinase activity (GO:0004674);; Molecular Function: ATP binding (GO:0005524);; Cellular Component: nucleus (GO:0005634);; Cellular Component: cytosol (GO:0005829);; Biological Process: sucrose metabolic process (GO:0005985);; Biological Process: unsaturated fatty acid biosynthetic process (GO:0006636);; Biological Process: response to water deprivation …	K14498|0|tcc:TCM_006995|K14498 serine/threonine-protein kinase SRK2 [EC:2.7.11.1] | (RefSeq) Kinase superfamily protein isoform 1	serine/threonine-protein kinase SRK2E [Quercus suber]
Glyur000007s00002778	RLK-Pelle_WAK	5.35063	7.33685	10.8302	61.4887	34.9843	40.4102	2.6669	3.0595	3.5644	5.96552	5.1693	5.37191	Molecular Function: protein serine/threonine kinase activity (GO:0004674);; Molecular Function: ATP binding (GO:0005524);; Biological Process: protein phosphorylation (GO:0006468);; Cellular Component: integral component of membrane (GO:0016021);;	--	PREDICTED: probable receptor protein kinase TMK1 [Cicer arietinum]
Glyur000008s00001253	CAMK_CDPK	1.31302	2.93491	4.36439	0.335582	0.55464	0.711121	1.20978	1.97633	2.42341	0.417469	0.636581	0.774942	Molecular Function: protein serine/threonine kinase activity (GO:0004674);; Molecular Function: ATP binding (GO:0005524);; Biological Process: protein phosphorylation (GO:0006468);; Cellular Component: integral component of membrane (GO:0016021);;	K20718|0|vra:106770949|K20718 LRR receptor-like serine/threonine-protein kinase ERECTA [EC:2.7.11.1] | (RefSeq) LRR receptor-like serine/threonine-protein kinase ERL1	PREDICTED: ERECTA-like kinase isoform X2 [Glycine max]
Glyur000008s00001264	CAMK_OST1L	7.50006	10.5664	7.49957	2.76159	9.84416	9.07434	3.08747	3.53186	3.08739	1.91134	3.43885	3.33261	Molecular Function: protein kinase activity (GO:0004672);; Molecular Function: ATP binding (GO:0005524);; Cellular Component: intracellular (GO:0005622);; Biological Process: protein phosphorylation (GO:0006468);; Biological Process: protein targeting to vacuole (GO:0006623);; Biological Process: defense response to bacterium, incompatible interaction (GO:0009816);;	K17601|0|cam:101500330|K17601 WD repeat-containing protein 81 | (RefSeq) probable inactive serine/threonine-protein kinase lvsG	PREDICTED: probable inactive serine/threonine-protein kinase lvsG [Cicer arietinum]
Glyur000008s00001290	RLK-Pelle_LRR-IX	7.53988	6.12707	3.23394	1.52575	3.00378	2.79368	3.09422	2.83331	2.082	1.33671	2.00136	1.9236	Biological Process: activation of MAPKK activity (GO:0000186);; Molecular Function: MAP kinase kinase kinase activity (GO:0004709);; Molecular Function: ATP binding (GO:0005524);; Cellular Component: intracellular (GO:0005622);; Cellular Component: integral component of membrane (GO:0016021);;	--	PREDICTED: serine/threonine-protein kinase HT1-like [Cicer arietinum]
Glyur000008s00001333	RLK-Pelle_LRR-XIIIb	18.8726	13.4087	9.7153	0	0.191676	0.140967	4.31271	3.84887	3.4216	0	0.252992	0.190257	Molecular Function: protein serine/threonine kinase activity (GO:0004674);; Molecular Function: ATP binding (GO:0005524);; Cellular Component: cytosol (GO:0005829);; Biological Process: protein phosphorylation (GO:0006468);; Biological Process: intracellular signal transduction (GO:0035556);;	K08867|0|gmx:100804179|K08867 WNK lysine deficient protein kinase [EC:2.7.11.1] | (RefSeq) probable serine/threonine-protein kinase WNK9	probable serine/threonine-protein kinase WNK9 isoform X1 [Cajanus cajan]
Glyur000008s00001339	CMGC_CDKL-Cr	0.571113	0.765299	0.38915	0.35834	0	0.281641	0.651787	0.819913	0.474202	0.441845	0	0.357992	Molecular Function: protein serine/threonine kinase activity (GO:0004674);; Molecular Function: ATP binding (GO:0005524);; Cellular Component: plasma membrane (GO:0005886);; Biological Process: protein phosphorylation (GO:0006468);; Biological Process: recognition of pollen (GO:0048544);;	K04733|0|mtr:MTR_1g104555|K04733 interleukin-1 receptor-associated kinase 4 [EC:2.7.11.1] | (RefSeq) lectin kinase family protein	PREDICTED: G-type lectin S-receptor-like serine/threonine-protein kinase LECRK4 [Lupinus angustifolius]
Glyur000009s00001383	TKL-Pl-4	44.8817	45.0853	27.0181	8.26974	17.1711	16.2254	5.51985	5.52624	4.80829	3.21253	4.18358	4.10646	Molecular Function: protein serine/threonine kinase activity (GO:0004674);; Molecular Function: ATP binding (GO:0005524);; Cellular Component: plasma membrane (GO:0005886);; Biological Process: protein phosphorylation (GO:0006468);; Cellular Component: integral component of membrane (GO:0016021);; Molecular Function: carbohydrate binding (GO:0030246);; Biological Process: recognition of pollen (G…	--	G-type lectin S-receptor-like serine/threonine-protein kinase [Trifolium pratense]
Glyur000009s00001422	WNK_NRBP	2.41956	2.28684	4.22787	5.19813	13.1866	12.7726	1.77381	1.7167	2.38622	2.63183	3.82646	3.78373	Molecular Function: protein kinase activity (GO:0004672);; Molecular Function: ATP binding (GO:0005524);; Biological Process: protein phosphorylation (GO:0006468);; Cellular Component: integral component of membrane (GO:0016021);;	--	Protein STRUBBELIG-RECEPTOR FAMILY 3 [Glycine soja]
Glyur000009s00001472	RLK-Pelle_SD-2b	10.9379	16.6174	11.095	1.80656	6.70956	6.73891	3.57748	4.13893	3.59634	1.4888	2.94665	2.95213	Molecular Function: protein serine/threonine kinase activity (GO:0004674);; Molecular Function: ATP binding (GO:0005524);; Biological Process: protein phosphorylation (GO:0006468);;	--	PREDICTED: probable serine/threonine-protein kinase At1g54610 [Glycine max]
Glyur000009s00001473	RLK-Pelle_SD-2b	4.2255	2.42381	2.70327	0.148305	0.507325	0.089418	2.38557	1.7756	1.8888	0.199506	0.591991	0.123558	Molecular Function: protein serine/threonine kinase activity (GO:0004674);; Molecular Function: ATP binding (GO:0005524);; Biological Process: protein phosphorylation (GO:0006468);; Cellular Component: integral component of membrane (GO:0016021);; Molecular Function: carbohydrate binding (GO:0030246);;	--	lectin receptor kinase [Medicago truncatula]
Glyur000010s00000915	RLK-Pelle_LRR-V	60.4045	80.9417	78.5	12.7718	44.7558	41.1861	5.94027	6.35653	6.31288	3.78364	5.51588	5.3987	Molecular Function: protein kinase activity (GO:0004672);; Molecular Function: ATP binding (GO:0005524);; Biological Process: protein phosphorylation (GO:0006468);;	K08818|0|aip:107631496|K08818 cell division cycle 2-like [EC:2.7.11.22] | (RefSeq) cyclin-dependent kinase G-2-like	cyclin-dependent kinase G-2 isoform X1 [Arachis ipaensis]
Glyur000010s00000939	RLK-Pelle_LRR-V	0.308589	0.068859	0.70028	0	0	0	0.388012	0.0960716	0.765772	0	0	0	Molecular Function: protein kinase activity (GO:0004672);; Molecular Function: ATP binding (GO:0005524);; Biological Process: protein phosphorylation (GO:0006468);;	--	serine/threonine-protein kinase HT1-like protein [Trifolium pratense]
Glyur000010s00000981	CMGC_CDK-CRK7-CDK9	2.83189	1.76895	1.37686	1.98273	6.47879	6.95139	1.93805	1.46934	1.24906	1.57663	2.9028	2.99121	Molecular Function: protein serine/threonine kinase activity (GO:0004674);; Molecular Function: ATP binding (GO:0005524);; Cellular Component: plasma membrane (GO:0005886);; Biological Process: protein phosphorylation (GO:0006468);; Cellular Component: plasmodesma (GO:0009506);;	--	probable serine/threonine-protein kinase PBL16 [Vigna radiata var. radiata]
Glyur000011s00000634	RLK-Pelle_L-LEC	13.9417	13.8288	12.0042	5.336	13.4358	14.58	3.90127	3.89033	3.7009	2.66357	3.85158	3.96163	Molecular Function: protein serine/threonine kinase activity (GO:0004674);; Molecular Function: ATP binding (GO:0005524);; Cellular Component: nucleus (GO:0005634);; Cellular Component: cytoplasm (GO:0005737);; Biological Process: endocytosis (GO:0006897);; Biological Process: regulation of cell shape (GO:0008360);; Biological Process: Wnt signaling pathway (GO:0016055);; Biological Process: pept…	--	hypothetical protein LR48_Vigan04g207000 [Vigna angularis]
Glyur000011s00000645	CMGC_CDK-PITSLRE	3.97976	7.27962	2.7927	8.80682	13.727	13.45	2.31608	3.04957	1.92322	3.29379	3.88039	3.85299	Biological Process: MAPK cascade (GO:0000165);; Molecular Function: protein serine/threonine kinase activity (GO:0004674);; Molecular Function: ATP binding (GO:0005524);; Cellular Component: plasma membrane (GO:0005886);; Cellular Component: integral component of membrane (GO:0016021);; Molecular Function: oxidoreductase activity (GO:0016491);;	--	PREDICTED: receptor-like protein kinase HSL1 isoform X1 [Cicer arietinum]
Glyur000011s00000652	RLK-Pelle_RLCK-VIIa-2	0.417008	1.40205	5.37753	4.62136	3.12579	3.16457	0.502848	1.26427	2.673	2.49092	2.04467	2.05817	Molecular Function: protein serine/threonine kinase activity (GO:0004674);; Molecular Function: ATP binding (GO:0005524);; Biological Process: protein phosphorylation (GO:0006468);; Biological Process: cell cycle (GO:0007049);;	K08850|0|gmx:100803678|K08850 aurora kinase, other [EC:2.7.11.1] | (RefSeq) serine/threonine-protein kinase Aurora-1-like	hypothetical protein TSUD_308390 [Trifolium subterraneum]
Glyur000011s00000678	CK1_CK1-Pl	10.9386	12.4188	9.00876	18.4295	31.1139	28.7259	3.57756	3.74618	3.32319	4.28018	5.00512	4.89365	Molecular Function: protein serine/threonine kinase activity (GO:0004674);; Molecular Function: ATP binding (GO:0005524);; Biological Process: protein phosphorylation (GO:0006468);; Biological Process: xylem and phloem pattern formation (GO:0010051);; Cellular Component: integral component of membrane (GO:0016021);; Molecular Function: peptide hormone binding (GO:0017046);; Biological Process: ni…	--	receptor-like protein kinase HSL1 [Cajanus cajan]
Glyur000011s00000680	RLK-Pelle_LRR-XI-1	0.34031	0.216548	0.289701	0	0.487988	0.35861	0.422567	0.282793	0.367037	0	0.573363	0.442131	Molecular Function: protein serine/threonine kinase activity (GO:0004674);; Molecular Function: transmembrane receptor protein tyrosine kinase activity (GO:0004714);; Molecular Function: ATP binding (GO:0005524);; Cellular Component: plasma membrane (GO:0005886);; Biological Process: response to oxidative stress (GO:0006979);; Biological Process: seed germination (GO:0009845);; Cellular Component…	--	PREDICTED: receptor-like protein kinase HAIKU2 [Cicer arietinum]
Glyur000011s00000681	RLK-Pelle_LRR-XI-1	37.0568	77.5509	40.6812	64.2187	113.734	105.86	5.25008	6.29556	5.38132	6.02721	6.84215	6.73958	Molecular Function: protein serine/threonine kinase activity (GO:0004674);; Molecular Function: ATP binding (GO:0005524);; Cellular Component: plasma membrane (GO:0005886);; Biological Process: response to oxidative stress (GO:0006979);; Biological Process: seed germination (GO:0009845);; Cellular Component: integral component of membrane (GO:0016021);; Biological Process: protein autophosphoryla…	--	PREDICTED: receptor-like protein kinase HAIKU2 [Glycine max]
Glyur000011s00000709	Aur	3.26033	5.24108	3.22988	1.99609	5.66782	4.59061	2.09097	2.6418	2.08062	1.58308	2.73722	2.48301	Molecular Function: protein serine/threonine kinase activity (GO:0004674);; Molecular Function: ATP binding (GO:0005524);; Cellular Component: nucleus (GO:0005634);; Cellular Component: cytoplasm (GO:0005737);; Biological Process: protein phosphorylation (GO:0006468);; Cellular Component: integral component of membrane (GO:0016021);; Biological Process: intracellular signal transduction (GO:00355…	--	CBL-interacting serine/threonine-protein kinase 8 [Cajanus cajan]
Glyur000011s00000718	RLK-Pelle_LRR-XI-1	3.67462	4.11114	4.24422	23.1533	23.9847	22.1498	2.22485	2.35364	2.39073	4.59415	4.64297	4.53293	Molecular Function: protein serine/threonine kinase activity (GO:0004674);; Molecular Function: ATP binding (GO:0005524);; Cellular Component: plasma membrane (GO:0005886);; Biological Process: protein phosphorylation (GO:0006468);; Biological Process: cell surface receptor signaling pathway (GO:0007166);; Cellular Component: integral component of membrane (GO:0016021);;	--	PREDICTED: wall-associated receptor kinase-like 14 [Cicer arietinum]
Glyur000011s00000723	RLK-Pelle_LRR-XI-1	0.075919	0.013713	0.128884	0.19294	0.190726	0.150501	0.105569	0.0196493	0.174897	0.254521	0.251841	0.202262	Cellular Component: membrane (GO:0016020);; Molecular Function: kinase activity (GO:0016301);; Biological Process: phosphorylation (GO:0016310);;	K04733|0|gmx:100806221|K04733 interleukin-1 receptor-associated kinase 4 [EC:2.7.11.1] | (RefSeq) lysM domain receptor-like kinase 4	Leucine-rich repeat receptor protein kinase EXS [Glycine soja]
Glyur000012s00000570	RLK-Pelle_LRR-XI-1	13.9935	10.2635	11.097	1.82222	2.98838	3.06345	3.90626	3.49358	3.59658	1.49683	1.9958	2.0227	Molecular Function: protein serine/threonine kinase activity (GO:0004674);; Molecular Function: ATP binding (GO:0005524);; Cellular Component: nucleus (GO:0005634);; Cellular Component: cytoplasm (GO:0005737);; Biological Process: protein phosphorylation (GO:0006468);; Biological Process: intracellular signal transduction (GO:0035556);;	K07198|0|gmx:100777468|K07198 5'-AMP-activated protein kinase, catalytic alpha subunit [EC:2.7.11.11] | (RefSeq) CBL-interacting serine/threonine-protein kinase 1-like	PREDICTED: CBL-interacting serine/threonine-protein kinase 1-like [Glycine max]
Glyur000012s00000586	CAMK_CAMKL-CHK1	3.04681	4.26387	6.79609	1.53077	8.05333	6.27975	2.01679	2.39612	2.96275	1.33958	3.17845	2.86389	Molecular Function: protein serine/threonine kinase activity (GO:0004674);; Molecular Function: ATP binding (GO:0005524);; Biological Process: protein phosphorylation (GO:0006468);; Cellular Component: integral component of membrane (GO:0016021);;	--	probable receptor-like protein kinase At5g18500 [Cajanus cajan]
Glyur000012s00000587	RLK-Pelle_WAK_LRK10L-1	66.0916	75.7922	63.092	32.9986	38.8341	34.3331	6.06806	6.26289	6.00207	5.0874	5.31593	5.14295	Molecular Function: protein kinase activity (GO:0004672);; Molecular Function: ATP binding (GO:0005524);; Biological Process: protein phosphorylation (GO:0006468);;	K13436|0|cam:101511806|K13436 pto-interacting protein 1 [EC:2.7.11.1] | (RefSeq) pto-interacting protein 1	Pti1-like kinase [Medicago truncatula]
Glyur000013s00003231	RLK-Pelle_LysM	21.5009	21.6499	20.4123	12.1486	26.6787	24.7209	4.49191	4.50143	4.42037	3.71684	4.7907	4.68487	Molecular Function: calmodulin-dependent protein kinase activity (GO:0004683);; Molecular Function: calcium ion binding (GO:0005509);; Molecular Function: calmodulin binding (GO:0005516);; Molecular Function: ATP binding (GO:0005524);; Cellular Component: nucleus (GO:0005634);; Cellular Component: cytoplasm (GO:0005737);; Cellular Component: plasma membrane (GO:0005886);; Biological Process: absc…	--	PREDICTED: CDPK-related kinase 7-like [Cicer arietinum]
Glyur000014s00002507	CAMK_CAMKL-CHK1	0.541834	0.787324	0.688928	0.23011	1.1632	0.576518	0.624647	0.837801	0.756108	0.298787	1.11317	0.656742	Molecular Function: protein kinase activity (GO:0004672);; Molecular Function: ATP binding (GO:0005524);; Biological Process: protein phosphorylation (GO:0006468);; Biological Process: mitotic spindle assembly checkpoint (GO:0007094);;	K02178|0|gmx:100783171|K02178 checkpoint serine/threonine-protein kinase [EC:2.7.11.1] | (RefSeq) mitotic checkpoint serine/threonine-protein kinase BUB1-like	PREDICTED: mitotic checkpoint serine/threonine-protein kinase BUB1-like [Glycine max]
Glyur000014s00002528	RLK-Pelle_RLCK-V	6.05767	12.9555	13.2442	13.4487	5.27445	29.1714	2.81919	3.80277	3.8323	3.85286	2.64949	4.91511	Molecular Function: protein serine/threonine kinase activity (GO:0004674);; Molecular Function: ATP binding (GO:0005524);; Biological Process: protein phosphorylation (GO:0006468);; Cellular Component: integral component of membrane (GO:0016021);;	--	receptor-like protein kinase hsl1 [Quercus suber]
Glyur000015s00000811	RLK-Pelle_RLCK-VIII	0.718391	1.94218	3.0492	0.36338	0.381104	0.670216	0.781058	1.55689	2.01764	0.447188	0.465822	0.740035	Molecular Function: protein serine/threonine kinase activity (GO:0004674);; Molecular Function: ATP binding (GO:0005524);; Biological Process: protein phosphorylation (GO:0006468);; Cellular Component: integral component of membrane (GO:0016021);;	--	PREDICTED: probable LRR receptor-like serine/threonine-protein kinase At3g47570 [Cicer arietinum]
Glyur000015s00000819	CAMK_CDPK	10.3509	14.5395	11.5229	5.03036	8.91743	8.43017	3.50473	3.95787	3.6465	2.59224	3.30997	3.23728	Molecular Function: calmodulin-dependent protein kinase activity (GO:0004683);; Molecular Function: calmodulin binding (GO:0005516);; Molecular Function: ATP binding (GO:0005524);; Cellular Component: nucleus (GO:0005634);; Cellular Component: cytoplasm (GO:0005737);; Cellular Component: plasma membrane (GO:0005886);; Biological Process: abscisic acid-activated signaling pathway (GO:0009738);; Mo…	--	PREDICTED: CDPK-related kinase 4-like [Cicer arietinum]
Glyur000015s00000831	BUB	14.4612	15.6692	14.8643	9.57939	27.6789	25.7826	3.95058	4.05911	3.98771	3.40319	4.84192	4.74323	Molecular Function: protein serine/threonine kinase activity (GO:0004674);; Molecular Function: ubiquitin-protein transferase activity (GO:0004842);; Molecular Function: ATP binding (GO:0005524);; Cellular Component: early endosome (GO:0005769);; Cellular Component: trans-Golgi network (GO:0005802);; Biological Process: protein phosphorylation (GO:0006468);; Molecular Function: zinc ion binding (…	K16279|0|cam:101489954|K16279 E3 ubiquitin-protein ligase KEG [EC:2.7.11.1 2.3.2.27] | (RefSeq) E3 ubiquitin-protein ligase KEG	PREDICTED: LOW QUALITY PROTEIN: E3 ubiquitin-protein ligase KEG [Cicer arietinum]
Glyur000016s00003082	RLK-Pelle_LRR-XI-1	5.4592	5.88838	5.32976	0.642532	3.97774	2.97162	2.69136	2.78416	2.66215	0.715921	2.31549	1.98973	Molecular Function: protein kinase activity (GO:0004672);; Molecular Function: protein serine/threonine phosphatase activity (GO:0004722);; Molecular Function: ATP binding (GO:0005524);; Biological Process: protein phosphorylation (GO:0006468);; Biological Process: protein dephosphorylation (GO:0006470);;	--	PREDICTED: uncharacterized protein LOC100781476 isoform X1 [Glycine max]
Glyur000016s00003092	RLK-Pelle_LRR-XII-1	5.15181	3.04031	3.82309	1.81311	1.64772	1.35587	2.62101	2.01446	2.26996	1.49217	1.40475	1.23626	Molecular Function: protein serine/threonine kinase activity (GO:0004674);; Molecular Function: ATP binding (GO:0005524);; Biological Process: protein phosphorylation (GO:0006468);;	K08857|0|cam:101496848|K08857 NIMA (never in mitosis gene a)-related kinase 1/4/5 [EC:2.7.11.1] | (RefSeq) serine/threonine-protein kinase Nek4	serine/threonine-protein kinase nek2-like protein [Trifolium pratense]
Glyur000017s00002384	CAMK_CDPK	17.3191	19.8536	14.377	10.1196	24.1129	20.5308	4.19528	4.38223	3.9427	3.47504	4.65035	4.42833	Molecular Function: protein kinase activity (GO:0004672);; Molecular Function: ATP binding (GO:0005524);; Biological Process: protein phosphorylation (GO:0006468);; Cellular Component: integral component of membrane (GO:0016021);;	--	hypernodulation aberrant root formation protein [Lotus japonicus]
Glyur000018s00003680	TKL-Pl-1	1.81822	1.46354	1.3888	1.49743	1.55573	1.53352	1.49478	1.30073	1.25628	1.32044	1.35374	1.34114	Molecular Function: protein serine/threonine kinase activity (GO:0004674);; Molecular Function: transmembrane receptor protein tyrosine kinase activity (GO:0004714);; Molecular Function: ATP binding (GO:0005524);; Cellular Component: plasma membrane (GO:0005886);; Cellular Component: integral component of membrane (GO:0016021);; Biological Process: peptidyl-tyrosine phosphorylation (GO:0018108);;	K04733|0|aip:107613710|K04733 interleukin-1 receptor-associated kinase 4 [EC:2.7.11.1] | (RefSeq) putative serine/threonine-protein kinase	PREDICTED: putative serine/threonine-protein kinase [Lupinus angustifolius]
Glyur000018s00003741	CMGC_GSKL	2.61554	13.5783	5.7367	0	0.186575	0.200267	1.85421	3.86575	2.75204	0	0.246803	0.263355	Molecular Function: protein serine/threonine kinase activity (GO:0004674);; Molecular Function: ATP binding (GO:0005524);; Cellular Component: plasma membrane (GO:0005886);; Biological Process: protein phosphorylation (GO:0006468);; Cellular Component: integral component of membrane (GO:0016021);;	--	hypothetical protein CRG98_025321 [Punica granatum]
Glyur000018s00003744	NEK	29.6098	25.9814	22.5221	5.6382	28.1073	31.935	4.93592	4.75389	4.55595	2.73079	4.86331	5.04155	--	--	probable leucine-rich repeat receptor-like serine/threonine-protein kinase At3g14840 isoform X3 [Vigna radiata var. radiata]
Glyur000018s00003746	RLK-Pelle_LRR-XI-1	0.120169	0.158635	0.172275	0.086933	0.302154	0.167099	0.163716	0.212426	0.229311	0.120263	0.3809	0.222927	Molecular Function: protein serine/threonine kinase activity (GO:0004674);; Molecular Function: non-membrane spanning protein tyrosine kinase activity (GO:0004715);; Molecular Function: ATP binding (GO:0005524);; Cellular Component: plasma membrane (GO:0005886);; Cellular Component: integral component of membrane (GO:0016021);; Biological Process: peptidyl-tyrosine phosphorylation (GO:0018108);;	--	PREDICTED: probable leucine-rich repeat receptor-like serine/threonine-protein kinase At3g14840 [Cicer arietinum]
Glyur000019s00002176	RLK-Pelle_DLSV	0.28824	0.181552	0.669042	9.12077	4.75157	5.36972	0.365401	0.240683	0.73902	3.33925	2.52396	2.67123	Molecular Function: protein kinase activity (GO:0004672);; Molecular Function: ATP binding (GO:0005524);; Cellular Component: plasma membrane (GO:0005886);; Biological Process: protein phosphorylation (GO:0006468);; Cellular Component: integral component of membrane (GO:0016021);;	--	leucine-rich repeat receptor-like tyrosine-protein kinase PXC3 [Vigna radiata var. radiata]
Glyur000020s00001740	RLK-Pelle_DLSV	2.6033	9.55759	4.45723	4.66198	12.7757	11.736	1.84932	3.40021	2.44817	2.50131	3.78405	3.67084	Molecular Function: protein serine/threonine kinase activity (GO:0004674);; Molecular Function: ATP binding (GO:0005524);; Biological Process: protein phosphorylation (GO:0006468);;	K04733|0|cam:101507485|K04733 interleukin-1 receptor-associated kinase 4 [EC:2.7.11.1] | (RefSeq) protein kinase 2A, chloroplastic-like	PREDICTED: protein kinase 2A, chloroplastic-like [Cicer arietinum]
Glyur000020s00001748	RLK-Pelle_DLSV	0.186409	0.061421	0.082444	0.01212	0.01292	0	0.246601	0.085997	0.114292	0.0173804	0.0185202	0	Molecular Function: protein kinase activity (GO:0004672);; Molecular Function: ATP binding (GO:0005524);; Biological Process: protein phosphorylation (GO:0006468);;	--	dual-specificity kinase domain protein [Medicago truncatula]
Glyur000020s00001762	TKL-Pl-4	25.696	31.8304	26.0552	4.7636	8.19703	7.10811	4.73855	5.03696	4.75783	2.52697	3.20117	3.01937	Molecular Function: calmodulin-dependent protein kinase activity (GO:0004683);; Molecular Function: calcium ion binding (GO:0005509);; Molecular Function: calmodulin binding (GO:0005516);; Molecular Function: ATP binding (GO:0005524);; Cellular Component: nucleus (GO:0005634);; Cellular Component: cytoplasm (GO:0005737);; Cellular Component: plasma membrane (GO:0005886);; Biological Process: absc…	K13412|0|gmx:100809838|K13412 calcium-dependent protein kinase [EC:2.7.11.1] | (RefSeq) calcium-dependent protein kinase 10-like	PREDICTED: calcium-dependent protein kinase 10-like [Glycine max]
Glyur000020s00001785	RLK-Pelle_DLSV	0.130705	0.102959	0.305084	0.425002	0.226657	0.220414	0.177223	0.141379	0.384143	0.510964	0.294732	0.287371	Molecular Function: protein serine/threonine kinase activity (GO:0004674);; Molecular Function: ATP binding (GO:0005524);; Biological Process: protein phosphorylation (GO:0006468);;	K04733|0|cit:102626011|K04733 interleukin-1 receptor-associated kinase 4 [EC:2.7.11.1] | (RefSeq) protein kinase 2B, chloroplastic-like	PREDICTED: probable serine/threonine-protein kinase PBL3 [Lupinus angustifolius]
Glyur000021s00002688	RLK-Pelle_LRR-XI-1	9.69544	50.9504	26.6906	0	2.0841	2.67068	3.41892	5.69906	4.79132	0	1.62485	1.87605	Molecular Function: protein kinase activity (GO:0004672);; Biological Process: phosphorylation (GO:0016310);;	K04733|6.3384e-143|adu:107463863|K04733 interleukin-1 receptor-associated kinase 4 [EC:2.7.11.1] | (RefSeq) receptor-like protein kinase At3g21340	putative leucine-rich repeat receptor-like serine/threonine-protein kinase [Quercus suber]
Glyur000021s00002694	RLK-Pelle_RLCK-VIIa-2	2.2183	0.216444	1.30131	0.166132	0	0.13968	1.6863	0.28267	1.20246	0.221731	0	0.188629	Molecular Function: protein kinase activity (GO:0004672);; Cellular Component: membrane (GO:0016020);; Biological Process: phosphorylation (GO:0016310);;	--	PREDICTED: probable LRR receptor-like serine/threonine-protein kinase At1g05700 [Glycine max]
Glyur000021s00002723	RLK-Pelle_PERK-2	7.45682	7.81969	9.81829	6.32972	8.38493	7.85938	3.08011	3.14073	3.4354	2.87376	3.23035	3.14721	Molecular Function: protein kinase activity (GO:0004672);; Molecular Function: ATP binding (GO:0005524);; Biological Process: protein phosphorylation (GO:0006468);; Molecular Function: hydrolase activity (GO:0016787);;	--	hypothetical protein PHAVU_010G140200g [Phaseolus vulgaris]
Glyur000021s00002743	CAMK_CDPK	1.52009	2.66837	3.30106	1.24082	9.22193	9.22806	1.33348	1.87514	2.10469	1.16403	3.3536	3.35446	Molecular Function: protein serine/threonine kinase activity (GO:0004674);; Molecular Function: ATP binding (GO:0005524);; Biological Process: protein phosphorylation (GO:0006468);; Cellular Component: integral component of membrane (GO:0016021);;	--	Receptor-like serine/threonine-protein kinase ALE2 [Glycine soja]
Glyur000022s00002023	RLK-Pelle_RLCK-VIIa-2	0.027301	0.132804	0.546901	3.61532	2.89795	3.42294	0.038859	0.179898	0.629381	2.20643	1.96272	2.14501	Biological Process: activation of MAPKK activity (GO:0000186);; Molecular Function: MAP kinase kinase kinase activity (GO:0004709);; Molecular Function: ATP binding (GO:0005524);; Cellular Component: intracellular (GO:0005622);; Cellular Component: integral component of membrane (GO:0016021);;	K04733|2.33097e-127|egr:104450198|K04733 interleukin-1 receptor-associated kinase 4 [EC:2.7.11.1] | (RefSeq) calcium/calmodulin-regulated receptor-like kinase 1	PREDICTED: calcium/calmodulin-regulated receptor-like kinase 1 [Juglans regia]
Glyur000022s00002074	RLK-Pelle_LRR-I-1	29.1421	45.8395	41.1645	33.9836	70.939	65.2326	4.91371	5.54965	5.39796	5.12861	6.1687	6.04947	Biological Process: activation of MAPKK activity (GO:0000186);; Molecular Function: MAP kinase kinase kinase activity (GO:0004709);; Molecular Function: ATP binding (GO:0005524);; Cellular Component: intracellular (GO:0005622);; Biological Process: auxin-activated signaling pathway (GO:0009734);; Biological Process: brassinosteroid mediated signaling pathway (GO:0009742);; Biological Process: lea…	--	hypothetical protein TSUD_59800 [Trifolium subterraneum]
Glyur000022s00002075	RLK-Pelle_LRR-I-1	0.048983	0.1592	0	0.096134	0.316895	0.364426	0.0689913	0.21313	0	0.132424	0.39714	0.448294	--	--	hypothetical protein DCAR_030993 [Daucus carota subsp. sativus]
Glyur000023s00004874	RLK-Pelle_PERK-2	54.3512	42.0992	42.4374	2.44778	10.6917	9.47164	5.79054	5.42959	5.44086	1.78567	3.54741	3.38842	Molecular Function: protein kinase activity (GO:0004672);; Molecular Function: ATP binding (GO:0005524);; Biological Process: protein phosphorylation (GO:0006468);; Cellular Component: integral component of membrane (GO:0016021);;	K04733|0|gmx:100820416|K04733 interleukin-1 receptor-associated kinase 4 [EC:2.7.11.1] | (RefSeq) probable inactive receptor-like protein kinase At3g56050	PREDICTED: probable inactive receptor-like protein kinase At3g56050 [Cicer arietinum]
Glyur000023s00004905	RLK-Pelle_Extensin	12.4767	14.1491	11.4394	2.22222	9.75811	8.51838	3.7524	3.92116	3.63684	1.68806	3.42735	3.25072	Molecular Function: protein serine/threonine kinase activity (GO:0004674);; Molecular Function: protein serine/threonine/tyrosine kinase activity (GO:0004712);; Molecular Function: ATP binding (GO:0005524);; Cellular Component: cytoplasm (GO:0005737);; Biological Process: protein autophosphorylation (GO:0046777);;	--	Dual specificity protein kinase pom1 [Glycine soja]
Glyur000023s00004907	RLK-Pelle_LRR-I-2	0.01907	0.076737	0.326237	0.280374	0.051478	0.224097	0.0272532	0.106666	0.407339	0.356565	0.0724187	0.291718	Molecular Function: protein serine/threonine kinase activity (GO:0004674);; Molecular Function: ATP binding (GO:0005524);; Biological Process: protein phosphorylation (GO:0006468);; Cellular Component: integral component of membrane (GO:0016021);;	--	PREDICTED: putative serine/threonine-protein kinase-like protein CCR3 [Lupinus angustifolius]
Glyur000023s00004923	TKL-Pl-5	12.3422	8.29057	7.11489	2.36878	5.30329	4.93002	3.73792	3.21577	3.02057	1.75223	2.6561	2.56804	Molecular Function: protein serine/threonine kinase activity (GO:0004674);; Molecular Function: ATP binding (GO:0005524);; Biological Process: protein phosphorylation (GO:0006468);; Cellular Component: integral component of membrane (GO:0016021);;	--	putative LRR receptor-like serine/threonine-protein kinase At3g47570 family [Cajanus cajan]
Glyur000023s00004926	TKL-Pl-5	0.158767	0.543878	0.616641	0.003125	0	0	0.212591	0.626559	0.692999	0.00450139	0	0	Molecular Function: nucleotide binding (GO:0000166);; Molecular Function: protein kinase activity (GO:0004672);; Cellular Component: membrane (GO:0016020);; Biological Process: phosphorylation (GO:0016310);;	--	LRR receptor-like kinase family protein [Medicago truncatula]
Glyur000024s00006595	CMGC_DYRK-PRP4	21.7409	7.89475	15.6193	0.269073	0.914531	0.656705	4.50722	3.15295	4.05478	0.343775	0.936991	0.728317	Molecular Function: protein kinase activity (GO:0004672);; Biological Process: phosphorylation (GO:0016310);;	K04733|0|mtr:MTR_5g055310|K04733 interleukin-1 receptor-associated kinase 4 [EC:2.7.11.1] | (RefSeq) wall-associated kinase family protein	wall-associated kinase family protein [Medicago truncatula]
Glyur000024s00006606	RLK-Pelle_CR4L	0	0	0.09586	0	0	0	0	0	0.132064	0	0	0	Molecular Function: protein tyrosine kinase activity (GO:0004713);; Molecular Function: ATP binding (GO:0005524);; Biological Process: peptidyl-tyrosine phosphorylation (GO:0018108);;	--	PREDICTED: probable protein kinase At2g41970 isoform X1 [Glycine max]
Glyur000024s00006621	RLK-Pelle_LRR-XII-1	0.232528	0.330934	0.29022	0.365518	0.932055	0.838757	0.30162	0.412439	0.367617	0.449448	0.950136	0.878731	Molecular Function: protein serine/threonine kinase activity (GO:0004674);; Molecular Function: ATP binding (GO:0005524);; Biological Process: protein phosphorylation (GO:0006468);; Cellular Component: integral component of membrane (GO:0016021);; Molecular Function: carbohydrate binding (GO:0030246);;	K04733|0|pvu:PHAVU_007G260500g|K04733 interleukin-1 receptor-associated kinase 4 [EC:2.7.11.1] | (RefSeq) hypothetical protein	probable L-type lectin-domain containing receptor kinase S.5 [Cajanus cajan]
Glyur000024s00006624	RLK-Pelle_LRR-XII-1	0.048051	0.093748	0.024941	0.13869	0.201148	0.122514	0.0677089	0.12928	0.0355409	0.187375	0.264414	0.166733	Molecular Function: protein serine/threonine kinase activity (GO:0004674);; Molecular Function: ATP binding (GO:0005524);; Biological Process: protein phosphorylation (GO:0006468);; Cellular Component: integral component of membrane (GO:0016021);; Molecular Function: carbohydrate binding (GO:0030246);;	--	PREDICTED: probable L-type lectin-domain containing receptor kinase S.5 [Glycine max]
Glyur000024s00006652	RLK-Pelle_LRR-XII-1	0	0	0.094707	0.049277	0	0	0	0	0.130545	0.0693956	0	0	Molecular Function: protein serine/threonine kinase activity (GO:0004674);; Molecular Function: ATP binding (GO:0005524);; Biological Process: protein phosphorylation (GO:0006468);; Cellular Component: integral component of membrane (GO:0016021);;	--	PREDICTED: probable receptor-like protein kinase At4g39110 [Glycine max]
Glyur000025s00003291	RLK-Pelle_WAK_LRK10L-1	8.21811	10.7452	9.12928	2.4999	6.52133	5.7623	3.20447	3.554	3.34046	1.80731	2.91099	2.75751	Molecular Function: protein kinase activity (GO:0004672);; Molecular Function: ATP binding (GO:0005524);; Biological Process: protein phosphorylation (GO:0006468);; Molecular Function: amino acid binding (GO:0016597);;	--	PREDICTED: serine/threonine-protein kinase HT1-like isoform X1 [Cicer arietinum]
Glyur000025s00003293	RLK-Pelle_RLCK-VIII	0.085547	0.080339	0	0	0	0.109273	0.118422	0.111484	0	0	0	0.149614	Biological Process: activation of MAPKK activity (GO:0000186);; Molecular Function: MAP kinase kinase kinase activity (GO:0004709);; Molecular Function: ATP binding (GO:0005524);; Cellular Component: intracellular (GO:0005622);; Molecular Function: amino acid binding (GO:0016597);;	--	uncharacterized protein LOC110263435 [Arachis ipaensis]
Glyur000025s00003303	RLK-Pelle_L-LEC	0	0.091557	0.139766	0.785673	0.392974	0.621266	0	0.126387	0.188738	0.836468	0.478168	0.697121	Molecular Function: protein serine/threonine kinase activity (GO:0004674);; Molecular Function: ATP binding (GO:0005524);; Biological Process: protein phosphorylation (GO:0006468);; Cellular Component: integral component of membrane (GO:0016021);; Molecular Function: carbohydrate binding (GO:0030246);;	--	PREDICTED: L-type lectin-domain containing receptor kinase S.6 [Cicer arietinum]
Glyur000025s00003345	RLK-Pelle_L-LEC	11.756	10.0572	6.7561	16.5066	27.1458	23.1298	3.6731	3.46692	2.95533	4.12982	4.81485	4.59275	Molecular Function: protein serine/threonine kinase activity (GO:0004674);; Molecular Function: ATP binding (GO:0005524);; Biological Process: protein phosphorylation (GO:0006468);; Cellular Component: integral component of membrane (GO:0016021);;	--	probable receptor-like protein kinase At5g24010 [Cajanus cajan]
Glyur000025s00003358	RLK-Pelle_CrRLK1L-1	7.45242	9.24201	8.46644	2.29915	8.72048	7.46169	3.07936	3.35643	3.24282	1.72209	3.28103	3.08095	Molecular Function: signal transducer, downstream of receptor, with serine/threonine kinase activity (GO:0004702);; Molecular Function: ATP binding (GO:0005524);; Cellular Component: cytoplasm (GO:0005737);; Biological Process: signal transduction by protein phosphorylation (GO:0023014);;	K20717|0|cam:101489516|K20717 mitogen-activated protein kinase kinase kinase YODA [EC:2.7.11.25] | (RefSeq) mitogen-activated protein kinase kinase kinase YODA-like	PREDICTED: mitogen-activated protein kinase kinase kinase YODA-like isoform X1 [Cicer arietinum]
Glyur000025s00003365	TKL-Pl-4	7.20464	6.944	7.11762	1.59316	4.34798	5.14032	3.03644	2.98987	3.02106	1.37471	2.41899	2.61831	Molecular Function: protein kinase activity (GO:0004672);; Molecular Function: ubiquitin-protein transferase activity (GO:0004842);; Molecular Function: ATP binding (GO:0005524);; Biological Process: protein phosphorylation (GO:0006468);; Biological Process: protein ubiquitination (GO:0016567);;	--	U-box domain-containing protein 33 [Glycine soja]
Glyur000025s00003366	TKL_Gdt	0	0.06248	0	0	0.087233	0	0	0.0874357	0	0	0.120661	0	Molecular Function: protein kinase activity (GO:0004672);; Molecular Function: ubiquitin-protein transferase activity (GO:0004842);; Molecular Function: ATP binding (GO:0005524);; Biological Process: protein phosphorylation (GO:0006468);; Biological Process: protein ubiquitination (GO:0016567);;	--	U-box domain-containing protein 32, partial [Glycine soja]
Glyur000026s00001893	RLK-Pelle_CrRLK1L-1	0.163923	0.249419	0.254745	0.461135	0.980356	1.06771	0.218996	0.321257	0.327394	0.547089	0.98576	1.04803	Molecular Function: protein serine/threonine kinase activity (GO:0004674);; Molecular Function: calcium ion binding (GO:0005509);; Molecular Function: ATP binding (GO:0005524);; Biological Process: protein phosphorylation (GO:0006468);; Molecular Function: calcium-dependent protein kinase activity (GO:0010857);; Cellular Component: intrinsic component of plasma membrane (GO:0031226);;	K13412|2.36545e-48|aip:107638626|K13412 calcium-dependent protein kinase [EC:2.7.11.1] | (RefSeq) calcium-dependent protein kinase-like	calcium-dependent protein kinase 21-like protein, partial [Trifolium pratense]
Glyur000026s00001894	STE_STE11	8.12498	6.47298	11.6456	8.54167	18.0042	17.6916	3.18982	2.90168	3.66056	3.25424	4.24825	4.22432	Molecular Function: calmodulin-dependent protein kinase activity (GO:0004683);; Molecular Function: calcium ion binding (GO:0005509);; Molecular Function: calmodulin binding (GO:0005516);; Molecular Function: ATP binding (GO:0005524);; Cellular Component: nucleus (GO:0005634);; Cellular Component: cytoplasm (GO:0005737);; Biological Process: abscisic acid-activated signaling pathway (GO:0009738);…	K13412|0|pvu:PHAVU_003G078400g|K13412 calcium-dependent protein kinase [EC:2.7.11.1] | (RefSeq) hypothetical protein	putative calcium dependent protein kinase [Trifolium pratense]
Glyur000027s00001539	RLK-Pelle_RLCK-IXb	0.772961	0.286533	0.708313	4.05869	5.30419	4.72969	0.826161	0.363488	0.772572	2.33876	2.65631	2.51846	Molecular Function: protein serine/threonine kinase activity (GO:0004674);; Molecular Function: ATP binding (GO:0005524);; Biological Process: protein phosphorylation (GO:0006468);; Cellular Component: integral component of membrane (GO:0016021);;	--	PREDICTED: probable LRR receptor-like serine/threonine-protein kinase At4g26540 isoform X1 [Vigna angularis]
Glyur000027s00001597	RLK-Pelle_RLCK-IXb	30.6426	82.1419	60.7173	1.40561	3.55766	3.32252	4.9838	6.3775	5.9476	1.2664	2.18829	2.11187	Molecular Function: protein serine/threonine kinase activity (GO:0004674);; Molecular Function: ATP binding (GO:0005524);; Cellular Component: plasma membrane (GO:0005886);; Biological Process: protein phosphorylation (GO:0006468);;	K04733|0|cam:101511442|K04733 interleukin-1 receptor-associated kinase 4 [EC:2.7.11.1] | (RefSeq) calmodulin-binding receptor-like cytoplasmic kinase 2	PREDICTED: calmodulin-binding receptor-like cytoplasmic kinase 2 [Cicer arietinum]
Glyur000028s00003528	RLK-Pelle_SD-2b	15.3079	13.4764	13.1263	13.1599	17.8685	17.9381	4.0275	3.85563	3.82031	3.82374	4.23791	4.24322	Biological Process: MAPK cascade (GO:0000165);; Molecular Function: MAP kinase activity (GO:0004707);; Molecular Function: ATP binding (GO:0005524);; Cellular Component: intracellular (GO:0005622);; Cellular Component: integral component of membrane (GO:0016021);;	K20535|0|gmx:100798863|K20535 mitogen-activated protein kinase 1/2 [EC:2.7.11.24] | (RefSeq) mitogen-activated protein kinase homolog NTF3-like	mitogen-activated protein kinase NTF3-like protein, partial [Trifolium pratense]
Glyur000028s00003565	CAMK_CDPK	0	0.080366	0.339674	0.036948	0.289031	0.180865	0	0.11152	0.421882	0.0523435	0.366287	0.239844	Molecular Function: protein kinase activity (GO:0004672);; Molecular Function: ATP binding (GO:0005524);; Biological Process: protein phosphorylation (GO:0006468);; Cellular Component: integral component of membrane (GO:0016021);;	--	LRR receptor-like kinase resistance protein [Trifolium pratense]
Glyur000029s00003590	RLK-Pelle_LRR-XI-1	16.8542	22.9612	19.8133	6.81442	33.3591	29.2477	4.15819	4.58263	4.37944	2.96614	5.10262	4.91875	Molecular Function: calmodulin-dependent protein kinase activity (GO:0004683);; Molecular Function: calcium ion binding (GO:0005509);; Molecular Function: calmodulin binding (GO:0005516);; Molecular Function: ATP binding (GO:0005524);; Cellular Component: nucleus (GO:0005634);; Cellular Component: cytoplasm (GO:0005737);; Biological Process: abscisic acid-activated signaling pathway (GO:0009738);…	--	PREDICTED: calcium-dependent protein kinase 2-like [Glycine max]
Glyur000029s00003675	CMGC_MAPK	13.0124	9.36101	11.6744	1.19619	8.70822	9.74032	3.80863	3.37309	3.66384	1.13501	3.27921	3.42496	Biological Process: MAPK cascade (GO:0000165);; Molecular Function: MAP kinase activity (GO:0004707);; Molecular Function: ATP binding (GO:0005524);; Cellular Component: intracellular (GO:0005622);;	--	PREDICTED: mitogen-activated protein kinase 20 isoform X1 [Glycine max]
Glyur000030s00002344	CMGC_MAPK	53.3927	68.6762	53.8863	0.177988	0.768701	0.712922	5.76534	6.12259	5.77837	0.236325	0.82269	0.776459	Molecular Function: protein serine/threonine kinase activity (GO:0004674);; Molecular Function: non-membrane spanning protein tyrosine kinase activity (GO:0004715);; Molecular Function: ATP binding (GO:0005524);; Cellular Component: integral component of membrane (GO:0016021);; Biological Process: peptidyl-tyrosine phosphorylation (GO:0018108);;	--	Putative leucine-rich repeat receptor-like protein kinase [Glycine soja]
Glyur000031s00004416	CAMK_CDPK	1.86261	6.40904	2.10166	0.058671	0.620943	0.346285	1.51733	2.88929	1.63304	0.0822543	0.696833	0.428984	Molecular Function: protein serine/threonine kinase activity (GO:0004674);; Molecular Function: ATP binding (GO:0005524);; Cellular Component: plasma membrane (GO:0005886);; Biological Process: protein phosphorylation (GO:0006468);; Cellular Component: integral component of membrane (GO:0016021);; Biological Process: recognition of pollen (GO:0048544);;	--	hypothetical protein PHAVU_009G068100g [Phaseolus vulgaris]
Glyur000031s00004427	RLK-Pelle_RLCK-VIIa-1	0.269534	0.647604	2.65374	6.13619	7.83635	7.32736	0.344299	0.72037	1.86938	2.83515	3.14345	3.05786	Molecular Function: protein kinase activity (GO:0004672);; Molecular Function: ATP binding (GO:0005524);; Biological Process: protein phosphorylation (GO:0006468);; Cellular Component: integral component of membrane (GO:0016021);;	--	PREDICTED: probable inactive receptor kinase At5g67200 [Cicer arietinum]
Glyur000031s00004428	CMGC_MAPK	0	0	0	0	0.063853	0.252345	0	0	0	0	0.0892988	0.324632	Molecular Function: protein kinase activity (GO:0004672);; Molecular Function: ATP binding (GO:0005524);; Biological Process: protein phosphorylation (GO:0006468);; Cellular Component: integral component of membrane (GO:0016021);;	--	putative inactive receptor kinase [Trifolium pratense]
Glyur000033s00008638	RLK-Pelle_LRR-VIII-1	1.65804	1.34841	1.94424	6.34313	15.7759	14.7847	1.41036	1.23169	1.5579	2.8764	4.06832	3.98046	Molecular Function: protein kinase activity (GO:0004672);; Molecular Function: ATP binding (GO:0005524);; Biological Process: protein phosphorylation (GO:0006468);; Cellular Component: integral component of membrane (GO:0016021);;	--	PREDICTED: probable leucine-rich repeat receptor-like protein kinase At2g33170 [Cicer arietinum]
Glyur000034s00002928	RLK-Pelle_SD-2b	11.4559	12.4555	14.2067	4.47936	7.79775	7.51302	3.63875	3.75012	3.92663	2.45401	3.13713	3.08967	Molecular Function: protein serine/threonine kinase activity (GO:0004674);; Molecular Function: ATP binding (GO:0005524);; Biological Process: protein phosphorylation (GO:0006468);; Cellular Component: integral component of membrane (GO:0016021);;	--	probable receptor-like protein kinase At5g18500 [Vigna radiata var. radiata]
Glyur000034s00002931	RLK-Pelle_SD-2b	99.6534	108.485	83.6138	48.7242	69.8835	67.2858	6.65325	6.77459	6.40282	5.63588	6.14738	6.09351	Molecular Function: protein serine/threonine kinase activity (GO:0004674);; Molecular Function: ATP binding (GO:0005524);; Biological Process: protein phosphorylation (GO:0006468);;	--	PREDICTED: glycogen synthase kinase-3 homolog MsK-1 [Cicer arietinum]
Glyur000035s00004957	RLK-Pelle_LRR-III	0.029932	0	0.023342	2.26017	0.580494	1.84542	0.0425491	0	0.0332884	1.70495	0.660376	1.50864	Molecular Function: protein serine/threonine kinase activity (GO:0004674);; Molecular Function: ATP binding (GO:0005524);; Biological Process: protein phosphorylation (GO:0006468);; Cellular Component: integral component of membrane (GO:0016021);;	K13429|0|cam:101510407|K13429 chitin elicitor receptor kinase 1 | (RefSeq) chitin elicitor receptor kinase 1-like	PREDICTED: chitin elicitor receptor kinase 1-like [Cicer arietinum]
Glyur000035s00004960	RLK-Pelle_LRR-III	0.698253	0.791905	1.8927	8.02681	15.682	14.527	0.764051	0.841494	1.53242	3.17422	4.06022	3.95671	Molecular Function: protein kinase activity (GO:0004672);; Molecular Function: ATP binding (GO:0005524);; Cellular Component: plasma membrane (GO:0005886);; Biological Process: protein phosphorylation (GO:0006468);; Cellular Component: integral component of membrane (GO:0016021);;	--	PREDICTED: protein STRUBBELIG-RECEPTOR FAMILY 8-like [Glycine max]
Glyur000035s00004988	RLK-Pelle_LRR-XI-1	2.37804	2.1507	1.93307	1.00071	2.68623	2.40899	1.75619	1.65567	1.55241	1.00051	1.88215	1.76934	Biological Process: activation of MAPKK activity (GO:0000186);; Molecular Function: MAP kinase kinase kinase activity (GO:0004709);; Molecular Function: ATP binding (GO:0005524);; Cellular Component: intracellular (GO:0005622);;	--	hypothetical protein PHAVU_003G082800g [Phaseolus vulgaris]
Glyur000037s00002607	RLK-Pelle_RLCK-V	5.8785	27.0568	15.5675	32.945	69.2257	62.3918	2.78209	4.81028	4.05028	5.08513	6.13393	5.98622	Molecular Function: protein serine/threonine kinase activity (GO:0004674);; Molecular Function: transmembrane receptor protein tyrosine kinase activity (GO:0004714);; Molecular Function: ATP binding (GO:0005524);; Cellular Component: integral component of membrane (GO:0016021);; Biological Process: peptidyl-tyrosine phosphorylation (GO:0018108);; Molecular Function: carbohydrate binding (GO:00302…	K04733|0|cam:101509371|K04733 interleukin-1 receptor-associated kinase 4 [EC:2.7.11.1] | (RefSeq) probable L-type lectin-domain containing receptor kinase S.5	PREDICTED: probable L-type lectin-domain containing receptor kinase S.5 [Cicer arietinum]
Glyur000037s00002643	CMGC_GSK	10.3118	11.3255	9.56698	1.85593	7.40841	5.79211	3.49975	3.62357	3.40149	1.51396	3.07183	2.76386	Molecular Function: protein serine/threonine kinase activity (GO:0004674);; Molecular Function: ATP binding (GO:0005524);; Biological Process: protein phosphorylation (GO:0006468);;	K08832|0|cam:101500713|K08832 serine/threonine-protein kinase SRPK3 [EC:2.7.11.1] | (RefSeq) SRSF protein kinase 1-like	hypothetical protein TSUD_223510 [Trifolium subterraneum]
Glyur000037s00002662	RLK-Pelle_LysM	0	0.902717	1.59109	2.53041	6.37968	5.80133	0	0.928061	1.37356	1.81984	2.88356	2.76582	Molecular Function: protein serine/threonine kinase activity (GO:0004674);; Molecular Function: ATP binding (GO:0005524);; Biological Process: protein phosphorylation (GO:0006468);;	K04733|0|cam:101495842|K04733 interleukin-1 receptor-associated kinase 4 [EC:2.7.11.1] | (RefSeq) probable serine/threonine-protein kinase Cx32, chloroplastic	PREDICTED: probable serine/threonine-protein kinase Cx32, chloroplastic [Cicer arietinum]
Glyur000038s00004441	RLK-Pelle_LRR-V	0.018988	0	0.099631	1.63172	3.27623	2.85597	0.0271371	0	0.137019	1.39601	2.09634	1.9471	Molecular Function: protein serine/threonine kinase activity (GO:0004674);; Molecular Function: ATP binding (GO:0005524);; Biological Process: protein phosphorylation (GO:0006468);; Cellular Component: integral component of membrane (GO:0016021);;	--	Serine/Threonine-kinase CCR4-like protein [Medicago truncatula]
Glyur000039s00004206	TKL-Pl-4	1.32804	0.901535	1.78221	5.84292	9.37949	8.36593	1.21912	0.927164	1.47623	2.77461	3.37566	3.22742	Molecular Function: protein kinase activity (GO:0004672);; Molecular Function: ATP binding (GO:0005524);; Cellular Component: plasma membrane (GO:0005886);; Biological Process: protein phosphorylation (GO:0006468);; Biological Process: regulation of flower development (GO:0009909);; Biological Process: regulation of meristem growth (GO:0010075);; Cellular Component: integral component of membrane…	--	receptor-like kinase [Medicago truncatula]
Glyur000039s00004228	RLK-Pelle_L-LEC	1.17321	1.80221	6.01715	12.4882	23.5674	21.4481	1.11983	1.48656	2.81089	3.75363	4.61867	4.48852	Molecular Function: protein kinase activity (GO:0004672);; Molecular Function: ATP binding (GO:0005524);; Biological Process: protein phosphorylation (GO:0006468);; Cellular Component: integral component of membrane (GO:0016021);;	--	probably inactive leucine-rich repeat receptor-like protein kinase At3g28040 isoform X1 [Cajanus cajan]
Glyur000040s00007341	RLK-Pelle_RLCK-VIIa-2	6.41774	4.27961	5.75661	7.15159	0.158273	10.0223	2.89098	2.40043	2.7563	3.02708	0.211975	3.46235	Molecular Function: protein serine/threonine kinase activity (GO:0004674);; Molecular Function: ATP binding (GO:0005524);; Cellular Component: plasma membrane (GO:0005886);; Biological Process: protein phosphorylation (GO:0006468);; Cellular Component: integral component of membrane (GO:0016021);;	--	PREDICTED: receptor-like serine/threonine-protein kinase At2g45590 [Cicer arietinum]
Glyur000040s00007361	RLK-Pelle_CR4L	0.294421	0.530692	1.13343	0.293729	0.203983	0.52137	0.372307	0.614184	1.09318	0.371535	0.267815	0.605371	Cellular Component: condensed nuclear chromosome, centromeric region (GO:0000780);; Molecular Function: ATP binding (GO:0005524);; Cellular Component: spindle microtubule (GO:0005876);; Biological Process: mitotic spindle organization (GO:0007052);; Biological Process: chromosome segregation (GO:0007059);; Cellular Component: spindle pole centrosome (GO:0031616);; Cellular Component: chromosome p…	K08850|0|cam:101505939|K08850 aurora kinase, other [EC:2.7.11.1] | (RefSeq) serine/threonine-protein kinase Aurora-3	serine/threonine-protein kinase Aurora-3-like isoform X1 [Cajanus cajan]
Glyur000041s00007078	RLK-Pelle_LRR-XI-2	0	0	0	1.00138	0	0.269756	0	0	0	1.00099	0	0.344551	--	--	hypothetical protein AQUCO_00400501v1 [Aquilegia coerulea]
Glyur000041s00007079	RLK-Pelle_LRR-VII-1	0	0	0	1.85549	0	0.450393	0	0	0	1.51374	0	0.536444	Molecular Function: protein serine/threonine kinase activity (GO:0004674);; Molecular Function: ATP binding (GO:0005524);; Biological Process: protein phosphorylation (GO:0006468);; Biological Process: signal transduction (GO:0007165);;	--	hypothetical protein PHAVU_006G076600g [Phaseolus vulgaris]
Glyur000042s00005056	RLK-Pelle_LRR-VII-1	12.9737	14.1942	14.7212	5.92313	9.49289	9.53564	3.80464	3.92545	3.97464	2.79142	3.39134	3.39721	Molecular Function: protein serine/threonine kinase activity (GO:0004674);; Molecular Function: ATP binding (GO:0005524);; Biological Process: protein phosphorylation (GO:0006468);;	K03097|0|adu:107487664|K03097 casein kinase II subunit alpha [EC:2.7.11.1] | (RefSeq) casein kinase II subunit alpha-like	casein kinase II subunit alpha-2 [Arachis duranensis]
Glyur000042s00005117	RLK-Pelle_RLCK-XI	7.72076	9.58752	5.66158	18.3258	17.3305	17.8613	3.12445	3.40429	2.73587	4.27246	4.19617	4.23735	Molecular Function: protein serine/threonine kinase activity (GO:0004674);; Molecular Function: ATP binding (GO:0005524);; Cellular Component: nucleus (GO:0005634);; Cellular Component: cytoplasm (GO:0005737);; Biological Process: protein phosphorylation (GO:0006468);; Biological Process: intracellular signal transduction (GO:0035556);;	K14498|0|gmx:100783967|K14498 serine/threonine-protein kinase SRK2 [EC:2.7.11.1] | (RefSeq) serine/threonine-protein kinase SRK2I-like	PREDICTED: serine/threonine-protein kinase SRK2I-like isoform X1 [Glycine max]
Glyur000043s00003851	Aur	4.86041	9.44341	5.77178	0.747474	4.95634	4.69858	2.551	3.38452	2.75953	0.805271	2.57443	2.5106	Molecular Function: protein serine/threonine kinase activity (GO:0004674);; Molecular Function: ATP binding (GO:0005524);; Cellular Component: plasma membrane (GO:0005886);; Biological Process: protein phosphorylation (GO:0006468);; Biological Process: defense response (GO:0006952);; Cellular Component: plasmodesma (GO:0009506);; Cellular Component: integral component of membrane (GO:0016021);; M…	--	S-locus lectin kinase family protein [Medicago truncatula]
Glyur000044s00005185	CAMK_CDPK	9.03806	7.56025	7.73012	1.28202	2.32397	2.40504	3.32741	3.09765	3.126	1.19031	1.73291	1.76767	Molecular Function: protein serine/threonine kinase activity (GO:0004674);; Molecular Function: ATP binding (GO:0005524);; Biological Process: protein phosphorylation (GO:0006468);; Cellular Component: integral component of membrane (GO:0016021);; Molecular Function: carbohydrate binding (GO:0030246);; Biological Process: recognition of pollen (GO:0048544);;	--	hypothetical protein TSUD_84970 [Trifolium subterraneum]
Glyur000044s00005187	CAMK_CAMKL-CHK1	2.75445	2.28538	3.51432	0.072915	0.105548	0.09379	1.9086	1.71606	2.17451	0.101536	0.144762	0.129336	Molecular Function: nucleotide binding (GO:0000166);; Molecular Function: protein serine/threonine kinase activity (GO:0004674);; Cellular Component: plasma membrane (GO:0005886);; Biological Process: protein phosphorylation (GO:0006468);; Biological Process: defense response (GO:0006952);; Cellular Component: plasmodesma (GO:0009506);;	--	PREDICTED: G-type lectin S-receptor-like serine/threonine-protein kinase At1g11410 [Glycine max]
Glyur000044s00005204	CMGC_CK2	0.311284	0.368726	2.23108	0.814698	0.018817	0	0.39098	0.452834	1.69201	0.859729	0.0268949	0	Molecular Function: protein serine/threonine kinase activity (GO:0004674);; Molecular Function: non-membrane spanning protein tyrosine kinase activity (GO:0004715);; Molecular Function: calmodulin binding (GO:0005516);; Molecular Function: ATP binding (GO:0005524);; Cellular Component: plasma membrane (GO:0005886);; Cellular Component: integral component of membrane (GO:0016021);; Biological Proc…	K04733|0|cam:101501516|K04733 interleukin-1 receptor-associated kinase 4 [EC:2.7.11.1] | (RefSeq) probable leucine-rich repeat receptor-like serine/threonine-protein kinase At5g15730	PREDICTED: probable leucine-rich repeat receptor-like serine/threonine-protein kinase At5g15730 [Cicer arietinum]
Glyur000044s00005205	CAMK_OST1L	6.09549	23.4164	69.4012	4.96311	5.001	4.54941	2.8269	4.60978	6.13753	2.57606	2.5852	2.47233	Molecular Function: anthocyanidin reductase activity (GO:0033729);; Molecular Function: coenzyme binding (GO:0050662);; Biological Process: oxidation-reduction process (GO:0055114);;	K08695|0|aip:107626250|K08695 anthocyanidin reductase [EC:1.3.1.77] | (RefSeq) anthocyanidin reductase	uncharacterized protein LOC109736130 [Aegilops tauschii subsp. tauschii]
Glyur000044s00005217	RLK-Pelle_DLSV	5.63197	11.323	11.2419	0	0.360841	0.11639	2.72944	3.62328	3.61375	0	0.444499	0.158841	Molecular Function: protein kinase activity (GO:0004672);; Molecular Function: ATP binding (GO:0005524);; Biological Process: protein phosphorylation (GO:0006468);; Cellular Component: membrane (GO:0016020);;	K04733|1.05306e-109|mtr:MTR_4g092560|K04733 interleukin-1 receptor-associated kinase 4 [EC:2.7.11.1] | (RefSeq) tyrosine kinase family protein	putative inactive LRR receptor-like protein kinase [Trifolium pratense]
Glyur000045s00009964	RLK-Pelle_DLSV	9.86405	18.5801	17.5538	8.125	8.58427	8.60379	3.44149	4.29132	4.21364	3.18983	3.26067	3.2636	Molecular Function: protein kinase activity (GO:0004672);; Molecular Function: protein binding (GO:0005515);; Molecular Function: ATP binding (GO:0005524);; Biological Process: protein phosphorylation (GO:0006468);; Cellular Component: integral component of membrane (GO:0016021);;	K04733|0|gmx:100799586|K04733 interleukin-1 receptor-associated kinase 4 [EC:2.7.11.1] | (RefSeq) probable leucine-rich repeat receptor-like serine/threonine-protein kinase At5g15730	PREDICTED: probable leucine-rich repeat receptor-like serine/threonine-protein kinase At5g15730 [Glycine max]
Glyur000045s00009984	RLK-Pelle_DLSV	87.9141	75.9658	90.819	1.46911	70.1535	85.825	6.47434	6.26615	6.52072	1.30399	6.15286	6.44004	Molecular Function: protein serine/threonine kinase activity (GO:0004674);; Molecular Function: ATP binding (GO:0005524);; Biological Process: protein phosphorylation (GO:0006468);; Cellular Component: integral component of membrane (GO:0016021);; Biological Process: recognition of pollen (GO:0048544);;	--	G-type lectin S-receptor-like serine/threonine-protein kinase At4g27290 [Cajanus cajan]
Glyur000046s00004836	RLK-Pelle_LRR-I-2	5.85022	4.24463	3.65432	6.48444	9.77974	9.73954	2.77615	2.39084	2.21857	2.90389	3.43025	3.42486	Molecular Function: protein kinase activity (GO:0004672);; Molecular Function: ATP binding (GO:0005524);; Biological Process: protein phosphorylation (GO:0006468);; Cellular Component: integral component of membrane (GO:0016021);;	--	PREDICTED: protein STRUBBELIG-RECEPTOR FAMILY 3-like [Cicer arietinum]
Glyur000047s00003997	RLK-Pelle_LRR-Xb-1	1.66304	2.59348	2.9656	1.27421	6.51387	6.51086	1.41307	1.84538	1.98754	1.18536	2.90956	2.90898	Molecular Function: protein serine/threonine kinase activity (GO:0004674);; Molecular Function: ATP binding (GO:0005524);; Cellular Component: nucleus (GO:0005634);; Cellular Component: cytoplasm (GO:0005737);; Cellular Component: plasma membrane (GO:0005886);; Biological Process: protein phosphorylation (GO:0006468);; Biological Process: intracellular signal transduction (GO:0035556);;	K14498|0|gmx:547797|K14498 serine/threonine-protein kinase SRK2 [EC:2.7.11.1] | (RefSeq) SPK-2; protein kinase 2	protein kinase [Glycine max]
Glyur000047s00004004	RLK-Pelle_LRR-III	63.6262	48.1133	50.7596	4.48356	10.9766	8.94081	6.01405	5.61804	5.69375	2.45511	3.58215	3.31336	Molecular Function: protein serine/threonine kinase activity (GO:0004674);; Molecular Function: ATP binding (GO:0005524);; Biological Process: protein phosphorylation (GO:0006468);;	--	receptor-like kinase plant [Medicago truncatula]
Glyur000048s00002264	RLK-Pelle_LRR-I-2	0.051279	0.485725	0.265534	0.023427	0.156435	0.335713	0.0721456	0.571167	0.339746	0.0334082	0.209684	0.41761	Molecular Function: protein serine/threonine kinase activity (GO:0004674);; Molecular Function: ATP binding (GO:0005524);; Biological Process: protein phosphorylation (GO:0006468);; Biological Process: single-organism cellular process (GO:0044763);;	K08819|0|mtr:MTR_8g092290|K08819 cyclin-dependent kinase 12/13 [EC:2.7.11.22 2.7.11.23] | (RefSeq) cyclin-dependent kinase	cyclin-dependent kinase [Medicago truncatula]
Glyur000049s00003108	RLK-Pelle_DLSV	10.5396	12.4923	10.3799	11.8417	14.5775	14.6586	3.52852	3.75407	3.50842	3.68276	3.96139	3.96889	Molecular Function: protein serine/threonine kinase activity (GO:0004674);; Molecular Function: non-membrane spanning protein tyrosine kinase activity (GO:0004715);; Molecular Function: ATP binding (GO:0005524);; Cellular Component: integral component of membrane (GO:0016021);; Biological Process: peptidyl-tyrosine phosphorylation (GO:0018108);;	K13436|0|mtr:MTR_1g086230|K13436 pto-interacting protein 1 [EC:2.7.11.1] | (RefSeq) receptor-like kinase	receptor-like kinase [Medicago truncatula]
Glyur000049s00003122	RLK-Pelle_DLSV	51.1222	75.4232	63.2722	69.2054	81.8256	81.3345	5.70383	6.25594	6.00612	6.13351	6.372	6.36343	Molecular Function: protein serine/threonine kinase activity (GO:0004674);; Molecular Function: ATP binding (GO:0005524);; Biological Process: protein phosphorylation (GO:0006468);;	--	glycogen synthase kinase-3 -3-like protein [Trifolium pratense]
Glyur000049s00003154	RLK-Pelle_LRR-V	7.68893	5.62849	5.64132	3.38466	6.97848	8.96928	3.11918	2.72868	2.73147	2.13247	2.99611	3.31749	Molecular Function: nucleotide binding (GO:0000166);; Molecular Function: protein kinase activity (GO:0004672);; Cellular Component: membrane (GO:0016020);; Biological Process: phosphorylation (GO:0016310);;	--	hypothetical protein CCACVL1_22120 [Corchorus capsularis]
Glyur000050s00005734	RLK-Pelle_SD-2b	3.71144	15.7712	12.7173	7.39788	22.502	19.0568	2.23617	4.06792	3.77792	3.07003	4.55471	4.32602	Molecular Function: protein serine/threonine kinase activity (GO:0004674);; Molecular Function: ATP binding (GO:0005524);; Biological Process: protein phosphorylation (GO:0006468);; Cellular Component: integral component of membrane (GO:0016021);;	--	PREDICTED: probable LRR receptor-like serine/threonine-protein kinase At1g74360 [Cicer arietinum]
Glyur000050s00005740	CAMK_OST1L	7.42983	2.05113	5.02082	0.990937	3.30523	2.86666	3.0755	1.60934	2.58996	0.993448	2.10609	1.95109	Molecular Function: protein serine/threonine kinase activity (GO:0004674);; Molecular Function: ATP binding (GO:0005524);; Biological Process: protein phosphorylation (GO:0006468);;	--	probable serine/threonine-protein kinase At1g54610 [Cajanus cajan]
Glyur000052s00005747	CMGC_CDK-CRK7-CDK9	37.9585	38.4964	24.3451	0.285375	0.866279	0.554371	5.28387	5.30365	4.66363	0.362189	0.900165	0.636331	Molecular Function: protein serine/threonine kinase activity (GO:0004674);; Molecular Function: non-membrane spanning protein tyrosine kinase activity (GO:0004715);; Molecular Function: ATP binding (GO:0005524);; Biological Process: peptidyl-tyrosine phosphorylation (GO:0018108);;	--	receptor-like kinase [Medicago truncatula]
Glyur000052s00005748	RLK-Pelle_RLCK-VIII	0.542922	0.207509	0.329674	0	0	0	0.625665	0.272034	0.411073	0	0	0	Molecular Function: protein serine/threonine kinase activity (GO:0004674);; Molecular Function: ATP binding (GO:0005524);; Biological Process: protein phosphorylation (GO:0006468);;	--	receptor-like protein kinase, partial [Trifolium pratense]
Glyur000054s00005317	RLK-Pelle_Extensin	0.141871	0.163404	0.462856	0.970222	1.93506	1.37509	0.1914	0.218352	0.548788	0.978358	1.55339	1.24798	Molecular Function: protein serine/threonine kinase activity (GO:0004674);; Molecular Function: ATP binding (GO:0005524);; Biological Process: protein phosphorylation (GO:0006468);; Cellular Component: integral component of membrane (GO:0016021);;	--	MDIS1-interacting receptor like kinase 1-like [Cajanus cajan]
Glyur000054s00005334	RLK-Pelle_LRR-Xb-2	4.41831	6.34857	6.5374	10.1145	14.2275	12.2984	2.43784	2.87746	2.91407	3.47437	3.92861	3.73318	Molecular Function: protein serine/threonine kinase activity (GO:0004674);; Molecular Function: ATP binding (GO:0005524);; Biological Process: protein phosphorylation (GO:0006468);; Cellular Component: integral component of membrane (GO:0016021);;	--	PREDICTED: receptor-like serine/threonine-protein kinase ALE2 isoform X1 [Vigna angularis]
Glyur000055s00004556	CMGC_CDK-CRK7-CDK9	13.2094	16.9578	12.3243	12.2516	14.723	15.092	3.82877	4.16654	3.73599	3.72809	3.9748	4.00827	Molecular Function: protein serine/threonine kinase activity (GO:0004674);; Molecular Function: non-membrane spanning protein tyrosine kinase activity (GO:0004715);; Molecular Function: ATP binding (GO:0005524);; Cellular Component: plasma membrane (GO:0005886);; Biological Process: peptidyl-tyrosine phosphorylation (GO:0018108);; Biological Process: innate immune response (GO:0045087);;	--	serine/threonine-protein kinase PBL27 [Vigna radiata var. radiata]
Glyur000055s00004570	RLK-Pelle_CrRLK1L-1	2.02394	1.47915	2.1561	1.35891	3.05044	2.76866	1.59643	1.30985	1.65814	1.23812	2.01808	1.91405	Molecular Function: protein serine/threonine kinase activity (GO:0004674);; Molecular Function: ATP binding (GO:0005524);; Biological Process: protein phosphorylation (GO:0006468);;	K08819|0|gmx:100791757|K08819 cyclin-dependent kinase 12/13 [EC:2.7.11.22 2.7.11.23] | (RefSeq) probable serine/threonine-protein kinase At1g54610	Putative serine/threonine-protein kinase [Glycine soja]
Glyur000056s00004151	RLK-Pelle_RLCK-IXb	4.87613	2.83904	5.16989	3.00011	6.09884	4.88718	2.55487	1.94075	2.62525	2.00004	2.82758	2.55758	Biological Process: activation of MAPKK activity (GO:0000186);; Molecular Function: MAP kinase kinase kinase activity (GO:0004709);; Molecular Function: ATP binding (GO:0005524);; Cellular Component: intracellular (GO:0005622);;	--	PREDICTED: serine/threonine-protein kinase HT1 [Glycine max]
Glyur000058s00006171	RLK-Pelle_Extensin	0.517702	16.8961	1.25738	1.304	0.174083	0.84742	0.601889	4.16157	1.17465	1.20414	0.231534	0.885512	Molecular Function: protein serine/threonine kinase activity (GO:0004674);; Molecular Function: ATP binding (GO:0005524);; Biological Process: protein phosphorylation (GO:0006468);; Cellular Component: integral component of membrane (GO:0016021);; Biological Process: recognition of pollen (GO:0048544);;	K04733|0|cam:101496142|K04733 interleukin-1 receptor-associated kinase 4 [EC:2.7.11.1] | (RefSeq) G-type lectin S-receptor-like serine/threonine-protein kinase RLK1	PREDICTED: G-type lectin S-receptor-like serine/threonine-protein kinase RLK1 isoform X1 [Cicer arietinum]
Glyur000058s00006185	RLK-Pelle_RLCK-VIIa-1	17.1565	19.2725	16.0743	4.66862	13.4595	11.8841	4.18241	4.34145	4.09375	2.503	3.85394	3.68752	Molecular Function: protein serine/threonine kinase activity (GO:0004674);; Molecular Function: ATP binding (GO:0005524);; Cellular Component: nucleus (GO:0005634);; Biological Process: protein phosphorylation (GO:0006468);; Biological Process: response to salt stress (GO:0009651);; Cellular Component: plant-type vacuole membrane (GO:0009705);; Biological Process: intracellular signal transductio…	--	CBL-interacting kinase [Medicago truncatula]
Glyur000059s00006280	CMGC_CDK-CRK7-CDK9	47.2965	75.1527	56.9361	25.0286	31.5936	31.9735	5.59385	6.25082	5.85639	4.70203	5.02651	5.04323	Molecular Function: calmodulin-dependent protein kinase activity (GO:0004683);; Molecular Function: calcium ion binding (GO:0005509);; Molecular Function: calmodulin binding (GO:0005516);; Molecular Function: ATP binding (GO:0005524);; Cellular Component: nucleus (GO:0005634);; Cellular Component: cytoplasm (GO:0005737);; Cellular Component: plasma membrane (GO:0005886);; Biological Process: absc…	K13412|0|gmx:100778173|K13412 calcium-dependent protein kinase [EC:2.7.11.1] | (RefSeq) calcium-dependent protein kinase 26	calcium phosphate kinase 6 [Ammopiptanthus mongolicus]
Glyur000059s00006290	CAMK_OST1L	81.1324	103.89	81.0419	50.8257	86.0448	75.7406	6.35988	6.71273	6.35829	5.6956	6.44369	6.26192	Molecular Function: protein serine/threonine kinase activity (GO:0004674);; Molecular Function: ATP binding (GO:0005524);; Biological Process: protein phosphorylation (GO:0006468);;	K04733|0|vra:106764948|K04733 interleukin-1 receptor-associated kinase 4 [EC:2.7.11.1] | (RefSeq) probable serine/threonine-protein kinase Cx32, chloroplastic	probable serine/threonine-protein kinase PIX13 isoform X1 [Cajanus cajan]
Glyur000059s00006304	RLK-Pelle_L-LEC	27.9351	34.3709	31.0103	28.6676	32.2662	31.5787	4.85475	5.14449	5.00047	4.89082	5.05598	5.02586	Molecular Function: protein kinase activity (GO:0004672);; Molecular Function: ATP binding (GO:0005524);; Biological Process: protein phosphorylation (GO:0006468);;	K14500|0|mtr:MTR_5g098970|K14500 BR-signaling kinase [EC:2.7.11.1] | (RefSeq) LRR receptor-like kinase	LRR receptor-like kinase [Medicago truncatula]
Glyur000059s00006330	TKL-Pl-4	10.7359	10.6826	10.5711	0.591556	2.54121	2.07009	3.55286	3.5463	3.53246	0.670438	1.82424	1.61828	Biological Process: transition metal ion transport (GO:0000041);; Molecular Function: zinc ion transmembrane transporter activity (GO:0005385);; Molecular Function: binding (GO:0005488);; Cellular Component: integral component of plasma membrane (GO:0005887);; Molecular Function: cadmium ion transmembrane transporter activity (GO:0015086);; Molecular Function: cation-transporting ATPase activity …	K01534|0|cam:101497233|K01534 Cd2+/Zn2+-exporting ATPase [EC:3.6.3.3 3.6.3.5] | (RefSeq) cadmium/zinc-transporting ATPase HMA3-like	Cadmium/zinc-transporting ATPase 3 [Glycine soja]
Glyur000059s00006333	RLK-Pelle_SD-2b	31.5761	81.8732	73.1345	0	2.11354	2.44707	5.02574	6.37283	6.21207	0	1.63856	1.78537	Molecular Function: protein serine/threonine kinase activity (GO:0004674);; Molecular Function: transmembrane receptor protein tyrosine kinase activity (GO:0004714);; Molecular Function: ATP binding (GO:0005524);; Biological Process: cation transport (GO:0006812);; Cellular Component: integral component of membrane (GO:0016021);; Molecular Function: hydrolase activity (GO:0016787);; Biological Pr…	K04733|7.98268e-174|gmx:100776445|K04733 interleukin-1 receptor-associated kinase 4 [EC:2.7.11.1] | (RefSeq) putative serine/threonine-protein kinase	Receptor like protein kinase S.2 [Glycine soja]
Glyur000060s00004701	CAMK_CAMKL-CHK1	0	0	0	0	0	0.087377	0	0	0	0	0	0.120852	Molecular Function: protein serine/threonine kinase activity (GO:0004674);;	--	hypothetical protein GLYMA_06G243900 [Glycine max]
Glyur000060s00004738	RLK-Pelle_RLCK-XII-1	13.824	16.9343	13.933	14.4926	12.0442	14.5923	3.88986	4.16465	3.90043	3.95351	3.70534	3.96276	Molecular Function: protein serine/threonine kinase activity (GO:0004674);; Molecular Function: ATP binding (GO:0005524);; Biological Process: protein phosphorylation (GO:0006468);; Biological Process: pollen development (GO:0009555);;	K04733|0|gmx:100305435|K04733 interleukin-1 receptor-associated kinase 4 [EC:2.7.11.1] | (RefSeq) calmodulin-binding receptor-like cytoplasmic kinase	calmodulin-binding receptor-like cytoplasmic kinase [Glycine max]
Glyur000060s00004741	RLK-Pelle_RLCK-Os	0.534088	2.6791	3.43253	19.8162	9.00481	10.3564	0.617381	1.87935	2.14813	4.37964	3.32262	3.50543	Molecular Function: protein serine/threonine kinase activity (GO:0004674);; Molecular Function: ATP binding (GO:0005524);; Cellular Component: plasma membrane (GO:0005886);; Biological Process: protein phosphorylation (GO:0006468);; Cellular Component: integral component of membrane (GO:0016021);; Molecular Function: carbohydrate binding (GO:0030246);; Biological Process: recognition of pollen (G…	--	PREDICTED: G-type lectin S-receptor-like serine/threonine-protein kinase SD2-2 [Cicer arietinum]
Glyur000060s00004762	RLK-Pelle_RLCK-Os	15.3769	14.1829	9.95755	1.0256	1.27634	1.2592	4.03359	3.92438	3.45385	1.01835	1.18672	1.17581	Molecular Function: protein serine/threonine kinase activity (GO:0004674);; Molecular Function: ubiquitin-protein transferase activity (GO:0004842);; Molecular Function: ATP binding (GO:0005524);; Biological Process: protein phosphorylation (GO:0006468);; Biological Process: protein ubiquitination (GO:0016567);;	--	U-box domain-containing protein 33-like isoform X2 [Cajanus cajan]
Glyur000061s00006526	RLK-Pelle_RLCK-Os	32.7542	45.4579	31.426	32.5001	35.8691	36.0804	5.07699	5.53785	5.01908	5.06609	5.20434	5.21259	Molecular Function: protein serine/threonine kinase activity (GO:0004674);; Molecular Function: ATP binding (GO:0005524);; Cellular Component: nucleus (GO:0005634);; Cellular Component: cytoplasm (GO:0005737);; Biological Process: endocytosis (GO:0006897);; Biological Process: regulation of cell shape (GO:0008360);; Biological Process: Wnt signaling pathway (GO:0016055);; Biological Process: pept…	--	PREDICTED: casein kinase I-like isoform X1 [Glycine max]
Glyur000061s00006543	STE_STE11	13.1591	16.3951	12.935	22.2476	19.0037	19.7744	3.82365	4.12061	3.80064	4.53901	4.3222	4.37674	Molecular Function: protein serine/threonine kinase activity (GO:0004674);; Molecular Function: ATP binding (GO:0005524);; Cellular Component: cytoplasm (GO:0005737);; Biological Process: protein phosphorylation (GO:0006468);;	--	PREDICTED: cyclin-dependent kinase F-1-like [Cicer arietinum]
Glyur000062s00005471	STE_STE11	23.9968	24.7954	23.5622	10.0275	25.8279	22.5208	4.64367	4.68904	4.61837	3.46303	4.74566	4.55586	Molecular Function: protein serine/threonine kinase activity (GO:0004674);; Molecular Function: protein serine/threonine/tyrosine kinase activity (GO:0004712);; Molecular Function: ATP binding (GO:0005524);; Biological Process: protein phosphorylation (GO:0006468);;	K18670|0|gmx:100792777|K18670 dual specificity protein kinase YAK1 [EC:2.7.12.1] | (RefSeq) serine/threonine-protein kinase ppk15-like	uncharacterized protein LOC109807807 [Cajanus cajan]
Glyur000062s00005473	STE_STE11	1.09074	1.25792	2.60475	0.345843	3.49411	2.0797	1.06401	1.17499	1.8499	0.42851	2.16804	1.62279	Molecular Function: protein serine/threonine kinase activity (GO:0004674);; Molecular Function: transmembrane receptor protein tyrosine kinase activity (GO:0004714);; Molecular Function: ATP binding (GO:0005524);; Cellular Component: integral component of membrane (GO:0016021);; Biological Process: peptidyl-tyrosine phosphorylation (GO:0018108);;	--	PREDICTED: probable leucine-rich repeat receptor-like protein kinase At5g49770 isoform X1 [Lupinus angustifolius]
Glyur000062s00005488	RLK-Pelle_RLCK-IV	107.391	72.634	72.2142	0.010182	0.285619	0.23494	6.7601	6.2023	6.19405	0.0146152	0.362463	0.304441	Molecular Function: phosphorelay sensor kinase activity (GO:0000155);; Biological Process: phosphorelay signal transduction system (GO:0000160);; Molecular Function: protein serine/threonine kinase activity (GO:0004674);; Molecular Function: ATP binding (GO:0005524);; Cellular Component: intracellular (GO:0005622);; Biological Process: signal transduction by protein phosphorylation (GO:0023014);;	K20715|0|gmx:100820096|K20715 phototropin [EC:2.7.11.1] | (RefSeq) phototropin-2-like	putative LOV domain-containing protein [Gompholobium polymorphum]
Glyur000063s00005841	RLK-Pelle_RLCK-IXb	1.11213	1.51091	0.794536	1.09792	4.38319	3.9995	1.0787	1.32821	0.843611	1.06896	2.42846	2.32178	Molecular Function: protein serine/threonine kinase activity (GO:0004674);; Molecular Function: transmembrane receptor protein tyrosine kinase activity (GO:0004714);; Molecular Function: ATP binding (GO:0005524);; Cellular Component: integral component of membrane (GO:0016021);; Biological Process: peptidyl-tyrosine phosphorylation (GO:0018108);;	--	PREDICTED: probable LRR receptor-like serine/threonine-protein kinase At2g23950 [Glycine max]
Glyur000063s00005856	CK1_CK1	0	0	0	0.034114	0.116874	0.078683	0	0	0	0.0483952	0.159466	0.109271	Molecular Function: protein serine/threonine kinase activity (GO:0004674);; Molecular Function: ATP binding (GO:0005524);; Biological Process: protein phosphorylation (GO:0006468);; Cellular Component: integral component of membrane (GO:0016021);;	--	putative leucine-rich repeat receptor-like serine/threonine-protein kinase At2g24130 [Arachis ipaensis]
Glyur000063s00005894	CMGC_CDK-CCRK	4.41233	6.37938	7.00224	6.37555	10.7866	9.48916	2.43625	2.8835	3.0004	2.88275	3.55908	3.39083	Molecular Function: protein kinase activity (GO:0004672);; Molecular Function: ATP binding (GO:0005524);; Biological Process: protein phosphorylation (GO:0006468);; Cellular Component: integral component of membrane (GO:0016021);;	--	probable LRR receptor-like serine/threonine-protein kinase At2g24230 [Cajanus cajan]
Glyur000064s00005657	CMGC_DYRK-YAK	0	0.288236	0.287905	22.5196	17.0748	18.3093	0	0.365397	0.365026	4.55579	4.17591	4.27122	Molecular Function: protein kinase activity (GO:0004672);; Molecular Function: ATP binding (GO:0005524);; Biological Process: protein phosphorylation (GO:0006468);; Cellular Component: integral component of membrane (GO:0016021);;	--	LRR receptor-like serine/threonine-protein kinase GSO2 [Cajanus cajan]
Glyur000066s00006235	RLK-Pelle_LRR-VIII-1	18.9725	17.6185	17.8336	6.29772	10.2654	11.7815	4.31995	4.21867	4.23523	2.86745	3.49382	3.67598	Molecular Function: calmodulin-dependent protein kinase activity (GO:0004683);; Molecular Function: ATP binding (GO:0005524);; Biological Process: protein phosphorylation (GO:0006468);;	K07359|0|cam:101489779|K07359 calcium/calmodulin-dependent protein kinase kinase 2 [EC:2.7.11.17] | (RefSeq) serine/threonine-protein kinase GRIK1-like	PREDICTED: serine/threonine-protein kinase GRIK1-like [Cicer arietinum]
Glyur000067s00006374	AGC_RSK-2	36.2458	32.0561	32.0205	11.0038	17.8456	21.4292	5.21901	5.04684	5.04529	3.58542	4.23616	4.48731	Molecular Function: protein serine/threonine kinase activity (GO:0004674);; Molecular Function: ATP binding (GO:0005524);; Cellular Component: nucleus (GO:0005634);; Cellular Component: cytoplasm (GO:0005737);; Biological Process: protein phosphorylation (GO:0006468);; Biological Process: intracellular signal transduction (GO:0035556);;	K14498|0|vra:106768717|K14498 serine/threonine-protein kinase SRK2 [EC:2.7.11.1] | (RefSeq) serine/threonine-protein kinase SAPK3-like	serine/threonine-protein kinase SAPK3-like isoform X1 [Cajanus cajan]
Glyur000067s00006386	STE_STE11	27.9746	29.569	25.7863	9.61691	23.3225	21.9898	4.85672	4.934	4.74343	3.40829	4.60422	4.52292	Molecular Function: protein serine/threonine kinase activity (GO:0004674);; Molecular Function: ATP binding (GO:0005524);; Biological Process: protein phosphorylation (GO:0006468);;	--	PREDICTED: probable receptor-like protein kinase At5g47070 [Cicer arietinum]
Glyur000068s00006848	RLK-Pelle_LRR-II	0.011509	0.26284	0.63532	0.017692	0.119129	0.020445	0.0165092	0.336672	0.709573	0.025301	0.162376	0.0291984	Molecular Function: nucleotide binding (GO:0000166);; Molecular Function: signal transducer, downstream of receptor, with serine/threonine kinase activity (GO:0004702);; Cellular Component: cytoplasm (GO:0005737);; Biological Process: signal transduction by protein phosphorylation (GO:0023014);;	K20716|2.45946e-176|cam:101489449|K20716 mitogen-activated protein kinase kinase kinase 17/18 | (RefSeq) mitogen-activated protein kinase kinase kinase A-like	PREDICTED: mitogen-activated protein kinase kinase kinase A-like [Cicer arietinum]
Glyur000069s00004028	RLK-Pelle_LRR-XII-1	7.90422	7.12559	7.32586	3.17605	7.22754	7.39825	3.15449	3.02247	3.0576	2.06214	3.04046	3.07009	Molecular Function: protein serine/threonine kinase activity (GO:0004674);; Molecular Function: ATP binding (GO:0005524);; Biological Process: protein phosphorylation (GO:0006468);; Cellular Component: integral component of membrane (GO:0016021);;	K08819|0|pvu:PHAVU_006G097500g|K08819 cyclin-dependent kinase 12/13 [EC:2.7.11.22 2.7.11.23] | (RefSeq) hypothetical protein	probable serine/threonine-protein kinase At1g54610 [Cajanus cajan]
Glyur000069s00004054	RLK-Pelle_LRR-VII-2	0.271492	0.84822	0.377714	2.72585	1.136	0.95778	0.346522	0.886136	0.462276	1.89757	1.09491	0.969219	Molecular Function: kinase activity (GO:0016301);;	K04733|2.69637e-167|gmx:100781529|K04733 interleukin-1 receptor-associated kinase 4 [EC:2.7.11.1] | (RefSeq) receptor-like cytosolic serine/threonine-protein kinase RBK2	PREDICTED: receptor-like cytosolic serine/threonine-protein kinase RBK2 [Glycine max]
Glyur000069s00004092	RLK-Pelle_LRR-IV	1.81544	2.14768	2.22302	6.64357	3.4047	3.95873	1.49336	1.65429	1.68841	2.93425	2.13905	2.30997	Molecular Function: signal transducer, downstream of receptor, with serine/threonine kinase activity (GO:0004702);; Molecular Function: ATP binding (GO:0005524);; Cellular Component: cytoplasm (GO:0005737);; Biological Process: signal transduction by protein phosphorylation (GO:0023014);;	K20606|0|cam:101503715|K20606 mitogen-activated protein kinase kinase kinase ANP1 [EC:2.7.11.25] | (RefSeq) mitogen-activated protein kinase kinase kinase NPK1	PREDICTED: mitogen-activated protein kinase kinase kinase NPK1 [Cicer arietinum]
Glyur000070s00008025	CAMK_CAMKL-LKB	32.535	30.0997	32.704	16.0936	18.1008	20.3014	5.0676	4.95883	5.07485	4.09538	4.25556	4.41287	Molecular Function: protein serine/threonine kinase activity (GO:0004674);; Molecular Function: ATP binding (GO:0005524);; Biological Process: integrin-mediated signaling pathway (GO:0007229);; Biological Process: protein autophosphorylation (GO:0046777);;	--	PREDICTED: dual specificity protein kinase shkC-like isoform X2 [Glycine max]
Glyur000070s00008039	CAMK_OST1L	0.540248	0.404357	0.124253	0.165527	0	0	0.623163	0.48991	0.168967	0.220982	0	0	Molecular Function: protein serine/threonine kinase activity (GO:0004674);; Molecular Function: ATP binding (GO:0005524);; Cellular Component: nucleus (GO:0005634);; Cellular Component: cytoplasm (GO:0005737);; Biological Process: protein phosphorylation (GO:0006468);; Biological Process: intracellular signal transduction (GO:0035556);;	K14498|7.96719e-90|cam:101489533|K14498 serine/threonine-protein kinase SRK2 [EC:2.7.11.1] | (RefSeq) serine/threonine-protein kinase SRK2A	hypothetical protein PRUPE_1G573300 [Prunus persica]
Glyur000070s00008042	RLK-Pelle_RLCK-VIIa-2	14.2494	13.2825	13.3825	5.17955	15.4658	14.1886	3.93068	3.83618	3.84624	2.6275	4.0414	3.92492	Molecular Function: protein serine/threonine kinase activity (GO:0004674);; Molecular Function: ATP binding (GO:0005524);; Cellular Component: plasma membrane (GO:0005886);; Biological Process: protein phosphorylation (GO:0006468);; Cellular Component: integral component of membrane (GO:0016021);;	--	receptor-like protein kinase, partial [Trifolium pratense]
Glyur000070s00008078	STE_STE11	0.364224	0.452589	1.08219	4.51006	4.6151	3.2316	0.448081	0.538627	1.0581	2.46207	2.48931	2.0812	Molecular Function: protein serine/threonine kinase activity (GO:0004674);; Molecular Function: ATP binding (GO:0005524);; Cellular Component: nucleus (GO:0005634);; Cellular Component: cytoplasm (GO:0005737);; Cellular Component: plasma membrane (GO:0005886);; Biological Process: protein phosphorylation (GO:0006468);; Biological Process: intracellular signal transduction (GO:0035556);;	--	PREDICTED: protein kinase PINOID-like [Cicer arietinum]
Glyur000071s00005253	CMGC_CDK-CRK7-CDK9	0.011625	0.059025	0	0.008112	0	0	0.0166746	0.0827366	0	0.0116559	0	0	Molecular Function: nucleotide binding (GO:0000166);; Molecular Function: protein kinase activity (GO:0004672);; Cellular Component: membrane (GO:0016020);; Biological Process: phosphorylation (GO:0016310);;	K13420|0|cam:101509434|K13420 LRR receptor-like serine/threonine-protein kinase FLS2 [EC:2.7.11.1] | (RefSeq) probable LRR receptor-like serine/threonine-protein kinase At3g47570	PREDICTED: probable LRR receptor-like serine/threonine-protein kinase At3g47570 [Cicer arietinum]
Glyur000071s00005262	RLK-Pelle_RLCK-VI	10.7713	12.2733	11.618	1.15882	3.75118	3.23308	3.55721	3.73045	3.65741	1.11025	2.24829	2.08171	Molecular Function: protein serine/threonine kinase activity (GO:0004674);; Molecular Function: transmembrane receptor protein tyrosine kinase activity (GO:0004714);; Molecular Function: ATP binding (GO:0005524);; Cellular Component: integral component of membrane (GO:0016021);; Biological Process: peptidyl-tyrosine phosphorylation (GO:0018108);;	--	PREDICTED: probable leucine-rich repeat receptor-like protein kinase At5g49770 [Cicer arietinum]
Glyur000071s00005280	STE_STE11	1.52475	1.7771	2.08385	2.16505	1.29356	1.73195	1.33614	1.47358	1.62473	1.66223	1.19759	1.44993	Molecular Function: protein kinase activity (GO:0004672);; Molecular Function: ATP binding (GO:0005524);; Biological Process: protein phosphorylation (GO:0006468);; Cellular Component: integral component of membrane (GO:0016021);;	--	PREDICTED: serine/threonine-protein kinase-like protein ACR4 [Glycine max]
Glyur000071s00005283	TKL-Pl-5	1.77526	1.08264	1.95037	19.4124	14.5067	15.5669	1.47262	1.05842	1.5609	4.35137	3.95482	4.05023	Molecular Function: protein serine/threonine kinase activity (GO:0004674);; Molecular Function: ATP binding (GO:0005524);; Biological Process: protein phosphorylation (GO:0006468);; Cellular Component: integral component of membrane (GO:0016021);;	--	PREDICTED: receptor-like protein kinase HSL1 [Cicer arietinum]
Glyur000072s00008125	CAMK_OST1L	8.2158	7.45141	6.33868	4.8743	4.15516	3.7429	3.20411	3.07919	2.87552	2.55442	2.36602	2.24577	Molecular Function: protein serine/threonine kinase activity (GO:0004674);; Molecular Function: ATP binding (GO:0005524);; Biological Process: protein phosphorylation (GO:0006468);;	K08269|0|mtr:MTR_8g024100|K08269 serine/threonine-protein kinase ULK/ATG1 [EC:2.7.11.1] | (RefSeq) Serine/Threonine kinase family protein	Serine/Threonine kinase family protein [Medicago truncatula]
Glyur000072s00008127	RLK-Pelle_RKF3	0	0.024034	0	0.022725	0.657735	0.169946	0	0.0342636	0	0.0324183	0.729213	0.226442	Molecular Function: protein serine/threonine kinase activity (GO:0004674);; Molecular Function: ATP binding (GO:0005524);; Cellular Component: plasma membrane (GO:0005886);; Biological Process: protein phosphorylation (GO:0006468);; Biological Process: cell surface receptor signaling pathway (GO:0007166);; Cellular Component: integral component of membrane (GO:0016021);; Molecular Function: polys…	--	wall-associated receptor kinase galacturonan-binding protein [Medicago truncatula]
Glyur000072s00008147	AGC_RSK-2	5.78186	4.68631	4.4046	8.4174	16.2881	16.286	2.76168	2.50749	2.43419	3.23533	4.11171	4.11153	Molecular Function: protein serine/threonine kinase activity (GO:0004674);; Molecular Function: ATP binding (GO:0005524);; Biological Process: protein phosphorylation (GO:0006468);; Cellular Component: integral component of membrane (GO:0016021);;	--	tyrosine-sulfated glycopeptide receptor 1-like precursor [Glycine max]
Glyur000072s00008155	RLK-Pelle_LRR-VIII-1	5.52698	8.42318	9.85747	14.9179	23.9648	23.8972	2.70642	3.23621	3.44062	3.99258	4.64182	4.63791	Molecular Function: protein kinase activity (GO:0004672);; Molecular Function: ATP binding (GO:0005524);; Biological Process: protein phosphorylation (GO:0006468);; Cellular Component: integral component of membrane (GO:0016021);;	--	protein STRUBBELIG-RECEPTOR FAMILY 7-like [Cajanus cajan]
Glyur000073s00007793	RLK-Pelle_LRR-Xb-1	0.085327	0.055565	0.139779	0.411694	0.457275	0.501429	0.11813	0.0780154	0.188754	0.497427	0.543273	0.586336	Molecular Function: protein kinase activity (GO:0004672);; Molecular Function: ATP binding (GO:0005524);; Cellular Component: plasma membrane (GO:0005886);; Biological Process: protein phosphorylation (GO:0006468);; Cellular Component: integral component of membrane (GO:0016021);;	--	probable LRR receptor-like serine/threonine-protein kinase At4g36180 [Cajanus cajan]
Glyur000073s00007823	Group-Pl-3	0	0	0	0.068635	0.035142	0.080898	0	0	0	0.0957692	0.0498287	0.11223	Molecular Function: protein serine/threonine kinase activity (GO:0004674);; Molecular Function: ATP binding (GO:0005524);; Biological Process: protein phosphorylation (GO:0006468);;	K04733|0|mtr:MTR_4g108270|K04733 interleukin-1 receptor-associated kinase 4 [EC:2.7.11.1] | (RefSeq) tyrosine kinase family protein	tyrosine kinase family protein [Medicago truncatula]
Glyur000074s00005545	RLK-Pelle_URK-3	10.6262	10.8816	9.36871	1.68163	6.61688	5.78683	3.5393	3.57065	3.37416	1.42311	2.9292	2.76274	Molecular Function: protein serine/threonine kinase activity (GO:0004674);; Molecular Function: ATP binding (GO:0005524);; Biological Process: protein phosphorylation (GO:0006468);;	--	PREDICTED: serine/threonine-protein kinase EDR1-like isoform X1 [Glycine max]
Glyur000074s00005549	RLK-Pelle_LRR-Xb-1	6.12429	8.37188	6.68558	7.01936	19.0129	14.7485	2.83275	3.22834	2.94215	3.00349	4.32286	3.97715	Biological Process: MAPK cascade (GO:0000165);; Molecular Function: MAP kinase activity (GO:0004707);; Molecular Function: ATP binding (GO:0005524);; Cellular Component: intracellular (GO:0005622);;	--	PREDICTED: mitogen-activated protein kinase 9-like isoform X2 [Cicer arietinum]
Glyur000074s00005568	RLK-Pelle_LRR-Xb-1	10.9214	6.41043	8.10979	1.64467	3.5188	3.27864	3.57548	2.88956	3.18742	1.40308	2.17594	2.09715	Molecular Function: cyclin-dependent protein serine/threonine kinase activity (GO:0004693);; Molecular Function: ATP binding (GO:0005524);; Biological Process: protein phosphorylation (GO:0006468);; Biological Process: regulation of cell cycle (GO:0051726);;	--	cyclin-dependent kinase D-3-like isoform X1 [Cajanus cajan]
Glyur000075s00007192	RLK-Pelle_LRR-V	0	0.48624	3.05357	14.7851	7.04525	9.39888	0	0.571667	2.01919	3.98049	3.00814	3.37836	Molecular Function: protein kinase activity (GO:0004672);; Molecular Function: ATP binding (GO:0005524);; Biological Process: protein phosphorylation (GO:0006468);; Cellular Component: integral component of membrane (GO:0016021);;	--	hypothetical protein TSUD_338790 [Trifolium subterraneum]
Glyur000077s00006695	RLK-Pelle_LRR-VII-3	0.336411	0.668706	1.7007	2.80605	3.00682	2.97884	0.418364	0.73873	1.43333	1.9283	2.00246	1.99235	Molecular Function: protein kinase activity (GO:0004672);; Molecular Function: ATP binding (GO:0005524);; Biological Process: protein phosphorylation (GO:0006468);; Cellular Component: integral component of membrane (GO:0016021);;	--	PREDICTED: inactive leucine-rich repeat receptor-like serine/threonine-protein kinase At1g60630 [Cicer arietinum]
Glyur000078s00005391	TKL_CTR1-DRK-2	0.106772	0.117415	1.0822	4.17528	1.31922	2.14868	0.146358	0.160165	1.05811	2.37164	1.21364	1.65475	Molecular Function: nucleotide binding (GO:0000166);; Molecular Function: protein kinase activity (GO:0004672);; Cellular Component: membrane (GO:0016020);; Biological Process: phosphorylation (GO:0016310);;	K04733|8.60485e-141|cam:101497555|K04733 interleukin-1 receptor-associated kinase 4 [EC:2.7.11.1] | (RefSeq) probable receptor-like serine/threonine-protein kinase At4g34500	probable receptor-like serine/threonine-protein kinase At4g34500 isoform X2 [Jatropha curcas]
Glyur000078s00005392	CMGC_MAPK	1.59513	1.28831	1.12427	2.22657	3.29919	3.15264	1.37581	1.19428	1.08697	1.69	2.10406	2.05403	Molecular Function: protein kinase activity (GO:0004672);; Molecular Function: ATP binding (GO:0005524);; Biological Process: protein phosphorylation (GO:0006468);; Cellular Component: integral component of membrane (GO:0016021);; Molecular Function: oxidoreductase activity (GO:0016491);;	--	PREDICTED: probable LRR receptor-like serine/threonine-protein kinase At2g16250 [Glycine max]
Glyur000078s00005413	CMGC_CDK-CDK7	21.4569	35.0341	26.0398	9.49974	16.7097	15.6039	4.48909	5.17129	4.75701	3.39228	4.14647	4.05345	Molecular Function: protein serine/threonine kinase activity (GO:0004674);; Molecular Function: ATP binding (GO:0005524);; Cellular Component: plasma membrane (GO:0005886);; Biological Process: protein phosphorylation (GO:0006468);; Cellular Component: integral component of membrane (GO:0016021);; Molecular Function: carbohydrate binding (GO:0030246);; Biological Process: recognition of pollen (G…	--	PREDICTED: G-type lectin S-receptor-like serine/threonine-protein kinase At1g34300 [Cicer arietinum]
Glyur000079s00008909	RLK-Pelle_LRR-III	0	0	0.140611	0	0	0	0	0	0.189807	0	0	0	Biological Process: MAPK cascade (GO:0000165);; Molecular Function: protein serine/threonine kinase activity (GO:0004674);;	K04427|8.5259e-112|cam:101505952|K04427 mitogen-activated protein kinase kinase kinase 7 [EC:2.7.11.25] | (RefSeq) serine/threonine-protein kinase HT1-like	PREDICTED: serine/threonine-protein kinase HT1-like [Cicer arietinum]
Glyur000079s00008911	RLK-Pelle_LRR-III	0.202601	0.271735	0.200059	0.080848	0.269791	0.201742	0.266158	0.346798	0.263105	0.112164	0.344591	0.265127	Molecular Function: protein kinase activity (GO:0004672);; Biological Process: protein phosphorylation (GO:0006468);;	K04427|1.43244e-143|cam:101505952|K04427 mitogen-activated protein kinase kinase kinase 7 [EC:2.7.11.25] | (RefSeq) serine/threonine-protein kinase HT1-like	PREDICTED: serine/threonine-protein kinase HT1-like [Cicer arietinum]
Glyur000079s00008932	RLK-Pelle_PERK-1	5.87559	5.26808	5.23005	0.893427	1.13532	1.27897	2.78148	2.64802	2.63924	0.921	1.09445	1.18838	Molecular Function: protein serine/threonine kinase activity (GO:0004674);; Molecular Function: ATP binding (GO:0005524);; Biological Process: protein phosphorylation (GO:0006468);; Cellular Component: integral component of membrane (GO:0016021);;	--	hypothetical protein TSUD_144450 [Trifolium subterraneum]
Glyur000080s00008687	RLK-Pelle_PERK-1	19.8607	34.7538	20.5656	5.43492	17.5029	16.6242	4.38272	5.16003	4.43066	2.68592	4.20968	4.13949	Molecular Function: signal transducer, downstream of receptor, with serine/threonine kinase activity (GO:0004702);; Molecular Function: ATP binding (GO:0005524);; Cellular Component: cytoplasm (GO:0005737);; Biological Process: signal transduction by protein phosphorylation (GO:0023014);;	K20603|2.02802e-141|mtr:MTR_4g125800|K20603 mitogen-activated protein kinase kinase 2 [EC:2.7.12.2] | (RefSeq) MAP kinase kinase	MAP kinase kinase [Medicago truncatula]
Glyur000080s00008688	RLK-Pelle_RLCK-V	15.8202	15.73	12.4052	1.79236	8.96953	8.35782	4.07213	4.06436	3.74472	1.48149	3.31752	3.22617	Molecular Function: protein serine/threonine phosphatase activity (GO:0004722);; Biological Process: protein dephosphorylation (GO:0006470);; Molecular Function: metal ion binding (GO:0046872);;	K14497|0|pvu:PHAVU_003G134200g|K14497 protein phosphatase 2C [EC:3.1.3.16] | (RefSeq) hypothetical protein	probable protein phosphatase 2C 50 [Cajanus cajan]
Glyur000080s00008694	RLK-Pelle_LRR-XIV	6.44834	6.11917	6.00359	0.736071	3.33344	3.2929	2.89692	2.83171	2.80809	0.795826	2.11551	2.10195	Molecular Function: protein serine/threonine kinase activity (GO:0004674);; Molecular Function: ubiquitin-protein transferase activity (GO:0004842);; Molecular Function: ATP binding (GO:0005524);; Biological Process: protein phosphorylation (GO:0006468);; Biological Process: response to stress (GO:0006950);; Biological Process: protein ubiquitination (GO:0016567);;	--	U-box kinase family protein [Medicago truncatula]
Glyur000080s00008704	RLK-Pelle_SD-2b	31.5082	41.8539	39.6846	14.7732	31.1402	32.3244	5.02273	5.42135	5.34641	3.97941	5.00631	5.05851	Molecular Function: protein serine/threonine kinase activity (GO:0004674);; Molecular Function: ATP binding (GO:0005524);; Cellular Component: nucleus (GO:0005634);; Cellular Component: cytoplasm (GO:0005737);; Biological Process: endocytosis (GO:0006897);; Biological Process: regulation of cell shape (GO:0008360);; Biological Process: Wnt signaling pathway (GO:0016055);; Biological Process: pept…	K02218|0|gmx:100811567|K02218 casein kinase 1 [EC:2.7.11.1] | (RefSeq) casein kinase I isoform delta-like	PREDICTED: casein kinase I isoform delta-like [Glycine max]
Glyur000081s00006736	TKL-Pl-4	4.15071	3.30611	1.01991	4.45239	6.67178	5.70056	2.36477	2.10639	1.01429	2.44689	2.93956	2.74428	Molecular Function: protein serine/threonine kinase activity (GO:0004674);; Molecular Function: ATP binding (GO:0005524);; Biological Process: protein phosphorylation (GO:0006468);;	--	probable serine/threonine-protein kinase PBL7 [Cajanus cajan]
Glyur000082s00007563	TKL-Pl-4	9.79618	13.0174	9.43872	4.65271	10.0354	9.90944	3.43245	3.80915	3.38387	2.49894	3.46407	3.44751	Molecular Function: kinase activity (GO:0016301);; Biological Process: phosphorylation (GO:0016310);; Biological Process: primary metabolic process (GO:0044238);; Biological Process: cellular macromolecule metabolic process (GO:0044260);;	--	PREDICTED: uncharacterized protein LOC18603658 isoform X2 [Theobroma cacao]
Glyur000083s00006977	STE_STE7	15.8585	18.1127	15.9029	9.52721	28.7743	28.5608	4.07541	4.25646	4.0792	3.39605	4.89599	4.88561	Molecular Function: protein serine/threonine kinase activity (GO:0004674);; Molecular Function: ATP binding (GO:0005524);; Biological Process: protein phosphorylation (GO:0006468);;	--	unnamed protein product [Coffea canephora]
Glyur000083s00006986	STE_STE7	40.0918	31.7601	31.9225	13.4683	32.5879	31.395	5.36078	5.03387	5.041	3.85482	5.06987	5.0177	Molecular Function: protein serine/threonine kinase activity (GO:0004674);; Molecular Function: ATP binding (GO:0005524);; Biological Process: protein phosphorylation (GO:0006468);; Cellular Component: integral component of membrane (GO:0016021);;	--	probable receptor-like protein kinase At5g18500 [Cajanus cajan]
Glyur000084s00009476	RLK-Pelle_RLCK-IXb	13.3673	23.0007	16.3094	3.69655	8.48634	7.55454	3.84471	4.585	4.11348	2.2316	3.24585	3.09669	Molecular Function: protein serine/threonine kinase activity (GO:0004674);; Molecular Function: ATP binding (GO:0005524);; Biological Process: protein phosphorylation (GO:0006468);; Biological Process: signal transduction (GO:0007165);; Cellular Component: integral component of membrane (GO:0016021);;	K07198|0|cam:101488582|K07198 5'-AMP-activated protein kinase, catalytic alpha subunit [EC:2.7.11.11] | (RefSeq) CBL-interacting serine/threonine-protein kinase 2-like	PREDICTED: CBL-interacting serine/threonine-protein kinase 2-like [Cicer arietinum]
Glyur000084s00009479	RLK-Pelle_RLCK-VIIa-1	102.952	153.677	142.389	109.247	172.068	155.433	6.69978	7.27312	7.16379	6.7846	7.4352	7.2894	Molecular Function: protein serine/threonine kinase activity (GO:0004674);; Molecular Function: ATP binding (GO:0005524);; Biological Process: protein phosphorylation (GO:0006468);; Biological Process: signal transduction (GO:0007165);; Biological Process: response to pH (GO:0009268);; Cellular Component: integral component of membrane (GO:0016021);;	--	CBL-interacting kinase [Medicago truncatula]
Glyur000084s00009486	TKL_CTR1-DRK-2	12.1771	16.2166	14.9201	2.08571	13.1184	11.4671	3.71996	4.10573	3.99277	1.6256	3.8195	3.64006	Molecular Function: protein serine/threonine kinase activity (GO:0004674);; Molecular Function: ATP binding (GO:0005524);; Cellular Component: cytosol (GO:0005829);; Biological Process: protein phosphorylation (GO:0006468);; Biological Process: intracellular signal transduction (GO:0035556);;	K08867|0|gmx:100272207|K08867 WNK lysine deficient protein kinase [EC:2.7.11.1] | (RefSeq) WNK13; with no lysine kinase 13	Putative serine/threonine-protein kinase WNK4 [Glycine soja]
Glyur000084s00009503	RLK-Pelle_CrRLK1L-1	14.8347	18.775	17.1184	21.085	23.5291	24.8716	3.98501	4.30561	4.17939	4.46499	4.61642	4.6933	Molecular Function: protein serine/threonine kinase activity (GO:0004674);; Molecular Function: ATP binding (GO:0005524);; Cellular Component: cytosol (GO:0005829);; Biological Process: protein phosphorylation (GO:0006468);;	K08856|0|mtr:MTR_4g112900|K08856 serine/threonine kinase 16 [EC:2.7.11.1] | (RefSeq) Serine/Threonine kinase family protein	probable serine/threonine-protein kinase DDB_G0291350 [Cajanus cajan]
Glyur000086s00011508	RLK-Pelle_RLCK-V	81.2357	91.5614	77.5896	270.552	162.06	181	6.36169	6.53234	6.29627	8.08509	7.34926	7.50779	Molecular Function: protein serine/threonine kinase activity (GO:0004674);; Molecular Function: ATP binding (GO:0005524);; Biological Process: protein phosphorylation (GO:0006468);;	K14502|0|mtr:MTR_2g016490|K14502 protein brassinosteroid insensitive 2 [EC:2.7.11.1] | (RefSeq) shaggy-like kinase dzeta	shaggy-related protein kinase eta-like protein [Trifolium pratense]
Glyur000086s00011513	CAMK_CAMKL-CHK1	4.6335	6.86374	6.53352	6.05251	14.0131	14.1278	2.49403	2.97522	2.91332	2.81814	3.90815	3.91913	Molecular Function: protein kinase activity (GO:0004672);; Molecular Function: ATP binding (GO:0005524);; Biological Process: protein phosphorylation (GO:0006468);; Cellular Component: integral component of membrane (GO:0016021);;	--	PREDICTED: probable LRR receptor-like serine/threonine-protein kinase At2g24230 [Cicer arietinum]
Glyur000086s00011514	CAMK_CAMKL-CHK1	42.8822	47.6013	45.5724	53.1366	38.9519	44.5988	5.45556	5.60292	5.5414	5.75853	5.32019	5.51092	Molecular Function: protein serine/threonine kinase activity (GO:0004674);; Molecular Function: ATP binding (GO:0005524);; Biological Process: protein phosphorylation (GO:0006468);; Biological Process: signal transduction (GO:0007165);; Cellular Component: integral component of membrane (GO:0016021);;	K07198|0|cam:101506657|K07198 5'-AMP-activated protein kinase, catalytic alpha subunit [EC:2.7.11.11] | (RefSeq) CBL-interacting serine/threonine-protein kinase 12-like	CBL-interacting serine/threonine-protein kinase 12-like protein [Trifolium pratense]
Glyur000086s00011515	CAMK_CAMKL-CHK1	0.256951	0.137248	0.281911	0.082436	0.016461	0.067954	0.329928	0.185547	0.358296	0.114282	0.0235549	0.0948495	Molecular Function: protein serine/threonine kinase activity (GO:0004674);; Molecular Function: ATP binding (GO:0005524);; Biological Process: protein phosphorylation (GO:0006468);; Biological Process: signal transduction (GO:0007165);; Biological Process: response to abscisic acid (GO:0009737);; Cellular Component: integral component of membrane (GO:0016021);;	--	PREDICTED: CBL-interacting serine/threonine-protein kinase 20 [Cicer arietinum]
Glyur000086s00011519	WNK_NRBP	0.0238	0.430297	1.22835	0	0.131537	0	0.0339339	0.516315	1.15598	0	0.178284	0	Cellular Component: membrane (GO:0016020);; Molecular Function: kinase activity (GO:0016301);; Biological Process: phosphorylation (GO:0016310);;	--	PREDICTED: protein MALE DISCOVERER 1-like [Lupinus angustifolius]
Glyur000087s00008541	WNK_NRBP	43.6007	139.191	110.829	6.58109	33.7239	29.7964	5.479	7.13125	6.80516	2.92241	5.11786	4.94469	Molecular Function: signal transducer, downstream of receptor, with serine/threonine kinase activity (GO:0004702);; Molecular Function: ATP binding (GO:0005524);; Cellular Component: cytoplasm (GO:0005737);; Biological Process: signal transduction by protein phosphorylation (GO:0023014);;	--	PREDICTED: mitogen-activated protein kinase kinase kinase NPK1 [Glycine max]
Glyur000087s00008543	NAK	19.6383	15.1073	20.7487	25.3548	36.9815	33.5506	4.36725	4.00964	4.44286	4.72	5.24723	5.11064	Molecular Function: nucleotide binding (GO:0000166);; Molecular Function: protein kinase activity (GO:0004672);; Biological Process: protein phosphorylation (GO:0006468);; Cellular Component: membrane (GO:0016020);;	--	probable serine/threonine-protein kinase At1g01540 [Cajanus cajan]
Glyur000087s00008575	RLK-Pelle_LRR-Xa	2.73827	2.55815	2.18103	0.993023	4.39097	4.31508	1.90237	1.83113	1.66949	0.994958	2.43054	2.41009	Molecular Function: protein serine/threonine kinase activity (GO:0004674);; Molecular Function: ATP binding (GO:0005524);; Cellular Component: plasma membrane (GO:0005886);; Biological Process: protein phosphorylation (GO:0006468);; Biological Process: cell surface receptor signaling pathway (GO:0007166);; Cellular Component: integral component of membrane (GO:0016021);; Molecular Function: polys…	--	PREDICTED: wall-associated receptor kinase-like 14 [Cicer arietinum]
Glyur000087s00008577	CMGC_GSK	48.3646	29.7141	32.514	2.86946	2.49955	2.62086	5.6254	4.94083	5.06669	1.95213	1.80717	1.85633	Molecular Function: protein serine/threonine kinase activity (GO:0004674);; Molecular Function: ATP binding (GO:0005524);; Cellular Component: plasma membrane (GO:0005886);; Biological Process: protein phosphorylation (GO:0006468);; Biological Process: cell surface receptor signaling pathway (GO:0007166);; Cellular Component: integral component of membrane (GO:0016021);; Molecular Function: polys…	--	PREDICTED: wall-associated receptor kinase-like 14 [Cicer arietinum]
Glyur000088s00007725	RLK-Pelle_LRR-VII-2	57.0847	52.7582	44.0765	46.8034	51.4947	51.8311	5.86009	5.74841	5.4943	5.57904	5.7141	5.72332	Molecular Function: protein serine/threonine kinase activity (GO:0004674);; Molecular Function: ATP binding (GO:0005524);; Cellular Component: nucleolus (GO:0005730);; Cellular Component: cytoplasm (GO:0005737);; Cellular Component: plasma membrane (GO:0005886);; Biological Process: protein phosphorylation (GO:0006468);; Biological Process: intracellular signal transduction (GO:0035556);;	--	PREDICTED: serine/threonine-protein kinase D6PKL2 [Vigna angularis]
Glyur000090s00011416	CAMK_CAMKL-CHK1	10.6279	28.6684	15.4996	2.37642	6.49649	6.03785	3.53951	4.89086	4.04436	1.7555	2.90622	2.81514	Molecular Function: protein serine/threonine kinase activity (GO:0004674);; Molecular Function: transmembrane receptor protein tyrosine kinase activity (GO:0004714);; Molecular Function: ATP binding (GO:0005524);; Cellular Component: plasma membrane (GO:0005886);; Biological Process: peptidyl-tyrosine phosphorylation (GO:0018108);;	K04733|0|cam:101506238|K04733 interleukin-1 receptor-associated kinase 4 [EC:2.7.11.1] | (RefSeq) putative serine/threonine-protein kinase	putative serine/threonine-protein kinase [Cajanus cajan]
Glyur000090s00011429	RLK-Pelle_LRR-VI-2	0.097025	0.064638	0.159069	0.003074	0.102123	0.064114	0.133596	0.090363	0.212966	0.00442804	0.140285	0.0896527	Molecular Function: protein serine/threonine kinase activity (GO:0004674);; Molecular Function: ATP binding (GO:0005524);; Cellular Component: nucleus (GO:0005634);; Cellular Component: cytoplasm (GO:0005737);; Cellular Component: plasma membrane (GO:0005886);; Biological Process: protein phosphorylation (GO:0006468);; Biological Process: intracellular signal transduction (GO:0035556);;	--	hypothetical protein TSUD_55430 [Trifolium subterraneum]
Glyur000090s00011431	STE_STE11	0.682121	0.773612	0.740619	0.803794	4.45486	4.17826	0.750281	0.82669	0.7996	0.851035	2.44754	2.37247	Molecular Function: protein kinase activity (GO:0004672);; Molecular Function: ATP binding (GO:0005524);; Biological Process: protein phosphorylation (GO:0006468);; Cellular Component: integral component of membrane (GO:0016021);;	--	LRR receptor-like kinase [Medicago truncatula]
Glyur000091s00010556	RLK-Pelle_RLCK-V	1.33639	3.35796	1.87865	0.021238	0.623333	0.810432	1.22428	2.12365	1.52539	0.0303191	0.698959	0.856334	Biological Process: activation of MAPKK activity (GO:0000186);; Molecular Function: MAP kinase kinase kinase activity (GO:0004709);; Molecular Function: transmembrane receptor protein tyrosine kinase activity (GO:0004714);; Molecular Function: ATP binding (GO:0005524);; Cellular Component: intracellular (GO:0005622);; Cellular Component: integral component of membrane (GO:0016021);; Biological Pr…	--	Putative inactive leucine-rich repeat receptor-like protein kinase [Glycine soja]
Glyur000092s00007494	RLK-Pelle_WAK_LRK10L-1	0.04486	0.098771	0.209851	0.342291	0.210754	0.11005	0.0633096	0.135891	0.274829	0.424697	0.275906	0.150625	Molecular Function: protein serine/threonine kinase activity (GO:0004674);; Molecular Function: ATP binding (GO:0005524);; Biological Process: protein phosphorylation (GO:0006468);; Cellular Component: integral component of membrane (GO:0016021);; Molecular Function: carbohydrate binding (GO:0030246);;	--	PREDICTED: probable L-type lectin-domain containing receptor kinase S.7 [Cicer arietinum]
Glyur000092s00007540	RLK-Pelle_WAK_LRK10L-1	7.01919	9.06748	7.01439	29.0524	15.5923	17.5202	3.00346	3.33163	3.00259	4.90941	4.05244	4.21103	Molecular Function: protein serine/threonine kinase activity (GO:0004674);; Molecular Function: ATP binding (GO:0005524);; Cellular Component: cytosol (GO:0005829);; Biological Process: protein phosphorylation (GO:0006468);; Biological Process: intracellular signal transduction (GO:0035556);;	K08867|0|pvu:PHAVU_008G275100g|K08867 WNK lysine deficient protein kinase [EC:2.7.11.1] | (RefSeq) hypothetical protein	hypothetical protein PHAVU_008G275100g [Phaseolus vulgaris]
Glyur000093s00009370	RLK-Pelle_LysM	15.3949	17.4001	15.5042	8.36073	11.5241	13.4073	4.03517	4.20164	4.04477	3.22662	3.64663	3.84873	Molecular Function: protein serine/threonine kinase activity (GO:0004674);; Molecular Function: non-membrane spanning protein tyrosine kinase activity (GO:0004715);; Molecular Function: ATP binding (GO:0005524);; Cellular Component: integral component of membrane (GO:0016021);; Biological Process: peptidyl-tyrosine phosphorylation (GO:0018108);;	K04733|0|gmx:100817870|K04733 interleukin-1 receptor-associated kinase 4 [EC:2.7.11.1] | (RefSeq) receptor-like serine/threonine-protein kinase NCRK	receptor-like serine/threonine-protein kinase NCRK [Cajanus cajan]
Glyur000093s00009375	RLK-Pelle_DLSV	0.332496	0.341812	0.44835	0.151872	0.18877	0.154542	0.414131	0.424183	0.53441	0.20398	0.24947	0.207321	Molecular Function: protein kinase activity (GO:0004672);; Molecular Function: ATP binding (GO:0005524);; Biological Process: protein phosphorylation (GO:0006468);; Cellular Component: integral component of membrane (GO:0016021);;	K04733|0|gmx:100818937|K04733 interleukin-1 receptor-associated kinase 4 [EC:2.7.11.1] | (RefSeq) lysM domain receptor-like kinase 4	lysM domain receptor-like kinase 4 [Cajanus cajan]
Glyur000094s00007883	RLK-Pelle_LRR-XI-1	13.2086	14.3719	12.3778	22.9927	25.828	28.2608	3.82869	3.94222	3.74177	4.58452	4.74567	4.8709	Molecular Function: non-membrane spanning protein tyrosine kinase activity (GO:0004715);; Molecular Function: ATP binding (GO:0005524);; Cellular Component: integral component of membrane (GO:0016021);; Biological Process: peptidyl-tyrosine phosphorylation (GO:0018108);;	--	PREDICTED: serine/threonine-protein kinase HT1-like [Lupinus angustifolius]
Glyur000095s00007012	RLK-Pelle_LRR-VI-1	32.3868	57.1647	29.3655	1.16228	6.83467	5.92404	5.0612	5.86207	4.92436	1.11255	2.96987	2.79161	Molecular Function: protein kinase activity (GO:0004672);; Molecular Function: ATP binding (GO:0005524);; Biological Process: protein phosphorylation (GO:0006468);; Cellular Component: integral component of membrane (GO:0016021);;	--	receptor-like protein kinase [Cajanus cajan]
Glyur000095s00007048	RLK-Pelle_L-LEC	0.043075	0.103101	0.068812	0.037467	0.444818	0.126385	0.0608429	0.141565	0.0960081	0.0530654	0.530888	0.1717	Biological Process: MAPK cascade (GO:0000165);; Molecular Function: protein kinase activity (GO:0004672);;	--	PREDICTED: uncharacterized protein LOC101508027 [Cicer arietinum]
Glyur000095s00007065	WNK_NRBP	11.9915	16.6324	10.6314	17.2556	14.4402	15.8357	3.6995	4.14016	3.53995	4.19027	3.94862	4.07345	Molecular Function: protein serine/threonine kinase activity (GO:0004674);; Molecular Function: ATP binding (GO:0005524);; Cellular Component: plasma membrane (GO:0005886);; Biological Process: protein phosphorylation (GO:0006468);; Cellular Component: integral component of membrane (GO:0016021);;	--	PREDICTED: probable LRR receptor-like serine/threonine-protein kinase RKF3 [Cicer arietinum]
Glyur000095s00007066	RLK-Pelle_LRR-III	31.1522	31.1236	31.5909	0.731946	3.41249	2.69352	5.00684	5.00556	5.0264	0.792394	2.14159	1.885	Molecular Function: protein serine/threonine kinase activity (GO:0004674);; Molecular Function: non-membrane spanning protein tyrosine kinase activity (GO:0004715);; Molecular Function: ATP binding (GO:0005524);; Biological Process: peptidyl-tyrosine phosphorylation (GO:0018108);;	K04733|0|cam:101503610|K04733 interleukin-1 receptor-associated kinase 4 [EC:2.7.11.1] | (RefSeq) receptor-like cytosolic serine/threonine-protein kinase RBK2	PREDICTED: receptor-like cytosolic serine/threonine-protein kinase RBK2 [Cicer arietinum]
Glyur000096s00005897	RLK-Pelle_RLCK-XVI	1.35118	2.07656	1.93294	0.41294	0.909411	0.463567	1.23339	1.62132	1.55235	0.4987	0.933128	0.549489	Molecular Function: protein serine/threonine kinase activity (GO:0004674);; Molecular Function: ATP binding (GO:0005524);; Cellular Component: cytosol (GO:0005829);; Biological Process: protein phosphorylation (GO:0006468);; Biological Process: intracellular signal transduction (GO:0035556);;	K08867|0|cam:101505794|K08867 WNK lysine deficient protein kinase [EC:2.7.11.1] | (RefSeq) probable serine/threonine-protein kinase WNK6	WNK kinase [Trifolium pratense]
Glyur000096s00005901	RLK-Pelle_LysM	7.87756	7.00545	5.0956	2.20345	2.83219	3.56363	3.15016	3.00098	2.60777	1.67963	1.93817	2.19018	Molecular Function: protein serine/threonine kinase activity (GO:0004674);; Molecular Function: ATP binding (GO:0005524);; Biological Process: protein phosphorylation (GO:0006468);;	K08269|2.21085e-162|vra:106779707|K08269 serine/threonine-protein kinase ULK/ATG1 [EC:2.7.11.1] | (RefSeq) serine/threonine-protein kinase ULK3	Serine/threonine-protein kinase ULK3-like protein [Glycine soja]
Glyur000097s00008328	RLK-Pelle_SD-2b	0.649247	0.195996	0.536473	0	0.045989	0.030797	0.721807	0.258213	0.619622	0	0.0648677	0.0437602	Molecular Function: protein kinase activity (GO:0004672);; Molecular Function: ATP binding (GO:0005524);; Biological Process: protein phosphorylation (GO:0006468);; Biological Process: response to stress (GO:0006950);; Molecular Function: hydrolase activity (GO:0016787);;	--	U-box domain-containing protein 52-like isoform X1 [Cajanus cajan]
Glyur000097s00008331	TKL-Pl-4	0	0.023603	0	0	0	0	0	0.0336563	0	0	0	0	Molecular Function: transmembrane receptor protein tyrosine kinase activity (GO:0004714);; Molecular Function: ATP binding (GO:0005524);; Cellular Component: integral component of membrane (GO:0016021);; Biological Process: peptidyl-tyrosine phosphorylation (GO:0018108);;	--	LRR receptor-like kinase [Medicago truncatula]
Glyur000098s00007965	TKL-Pl-4	1.89143	1.67723	4.46817	0	0	0	1.53178	1.42074	2.45106	0	0	0	Molecular Function: protein serine/threonine kinase activity (GO:0004674);; Molecular Function: ATP binding (GO:0005524);; Cellular Component: nucleus (GO:0005634);; Cellular Component: cytoplasm (GO:0005737);; Biological Process: protein phosphorylation (GO:0006468);; Biological Process: intracellular signal transduction (GO:0035556);;	K07198|0|mtr:MTR_4g128820|K07198 5'-AMP-activated protein kinase, catalytic alpha subunit [EC:2.7.11.11] | (RefSeq) CBL-interacting kinase	CBL-interacting kinase [Medicago truncatula]
Glyur000098s00007975	TKL-Pl-4	16.1868	13.2544	12.6562	3.535	13.8094	12.1843	4.10323	3.83334	3.77149	2.1811	3.88845	3.72075	Molecular Function: protein kinase activity (GO:0004672);; Molecular Function: ATP binding (GO:0005524);; Biological Process: protein phosphorylation (GO:0006468);;	--	PREDICTED: uncharacterized protein LOC101514620 [Cicer arietinum]
Glyur000099s00014926	RLK-Pelle_LRR-XI-1	94.2261	136.668	119.118	1.36953	3.63995	3.59696	6.57328	7.10505	6.90831	1.2446	2.21411	2.20068	Molecular Function: protein serine/threonine kinase activity (GO:0004674);; Molecular Function: ATP binding (GO:0005524);; Cellular Component: nucleus (GO:0005634);; Cellular Component: cytoplasm (GO:0005737);; Biological Process: protein phosphorylation (GO:0006468);; Biological Process: intracellular signal transduction (GO:0035556);;	--	PREDICTED: CBL-interacting serine/threonine-protein kinase 9-like [Glycine max]
Glyur000100s00008378	TKL-Pl-6	3.20476	4.6821	7.68515	0.05766	0.139008	0.041727	2.07202	2.50642	3.11855	0.0808759	0.187778	0.0589772	Biological Process: MAPK cascade (GO:0000165);; Molecular Function: MAP kinase activity (GO:0004707);; Molecular Function: ATP binding (GO:0005524);; Cellular Component: intracellular (GO:0005622);;	--	PREDICTED: mitogen-activated protein kinase homolog MMK2 [Cicer arietinum]
Glyur000101s00010308	RLK-Pelle_RKF3	0.829236	1.19153	1.02319	0.097995	0.114398	0.089487	0.871241	1.13194	1.01663	0.134871	0.156265	0.123649	Molecular Function: protein kinase activity (GO:0004672);; Molecular Function: ATP binding (GO:0005524);; Biological Process: protein phosphorylation (GO:0006468);; Biological Process: response to stress (GO:0006950);; Molecular Function: hydrolase activity (GO:0016787);;	--	PREDICTED: U-box domain-containing protein 34-like [Cicer arietinum]
Glyur000101s00010311	RLK-Pelle_RLCK-VI	0.177651	0.112731	0.047767	0.138685	0.219157	0.234981	0.235912	0.154105	0.0673179	0.187369	0.285884	0.304489	Molecular Function: protein kinase activity (GO:0004672);; Molecular Function: ATP binding (GO:0005524);; Biological Process: protein phosphorylation (GO:0006468);; Cellular Component: integral component of membrane (GO:0016021);;	--	LRR receptor-like kinase [Medicago truncatula]
Glyur000102s00010974	WNK_NRBP	21.0394	18.9476	13.996	1.1185	1.95519	1.5349	4.46201	4.31815	3.9065	1.08304	1.56325	1.34193	Molecular Function: kinase activity (GO:0016301);;	K04733|6.15494e-165|mtr:MTR_4g126970|K04733 interleukin-1 receptor-associated kinase 4 [EC:2.7.11.1] | (RefSeq) Serine/Threonine kinase family protein	Serine/Threonine kinase family protein [Medicago truncatula]
Glyur000102s00010975	Group-Pl-3	10.6804	16.8419	14.3541	6.58622	14.4416	8.03298	3.54602	4.1572	3.94056	2.92338	3.94875	3.1752	Molecular Function: protein serine/threonine kinase activity (GO:0004674);; Molecular Function: ATP binding (GO:0005524);; Biological Process: protein phosphorylation (GO:0006468);;	K04733|0|mtr:MTR_4g126970|K04733 interleukin-1 receptor-associated kinase 4 [EC:2.7.11.1] | (RefSeq) Serine/Threonine kinase family protein	probable serine/threonine-protein kinase PIX13 [Cajanus cajan]
Glyur000105s00014176	RLK-Pelle_RLCK-IXb	1.10346	1.49684	1.43055	5.74301	9.04304	8.00579	1.07277	1.32011	1.28129	2.75339	3.32812	3.17085	Molecular Function: protein kinase activity (GO:0004672);; Molecular Function: ATP binding (GO:0005524);; Biological Process: protein phosphorylation (GO:0006468);; Biological Process: response to stress (GO:0006950);; Molecular Function: hydrolase activity (GO:0016787);;	--	PREDICTED: LOW QUALITY PROTEIN: U-box domain-containing protein 35 [Cicer arietinum]
Glyur000105s00014192	CAMK_CAMKL-CHK1	15.5749	12.4253	35.5093	0.334067	5.02521	4.40391	4.05093	3.74688	5.19019	0.415831	2.59101	2.434	Molecular Function: spermidine synthase activity (GO:0004766);; Cellular Component: cytoplasm (GO:0005737);; Biological Process: polyamine biosynthetic process (GO:0006596);; Molecular Function: methyltransferase activity (GO:0008168);; Biological Process: auxin polar transport (GO:0009926);; Molecular Function: thermospermine synthase activity (GO:0010487);; Molecular Function: spermine synthase…	K18787|0|pvu:PHAVU_001G039100g|K18787 thermospermine synthase [EC:2.5.1.79] | (RefSeq) hypothetical protein	thermospermine synthase ACAULIS5 [Cajanus cajan]
Glyur000106s00011712	TKL-Pl-6	2.19499	4.75047	3.78197	15.3933	9.81833	10.4286	1.67581	2.52368	2.2576	4.03503	3.43541	3.51458	Molecular Function: protein kinase activity (GO:0004672);; Molecular Function: ATP binding (GO:0005524);; Biological Process: protein phosphorylation (GO:0006468);;	K04733|0|mtr:MTR_1g094730|K04733 interleukin-1 receptor-associated kinase 4 [EC:2.7.11.1] | (RefSeq) Serine/Threonine kinase family protein	Serine/Threonine kinase family protein [Medicago truncatula]
Glyur000107s00007210	CMGC_MAPK	0.138067	0.132334	0.131179	0.451519	0.41026	0.294403	0.186585	0.1793	0.177827	0.537563	0.495961	0.372287	Molecular Function: protein kinase activity (GO:0004672);; Molecular Function: ATP binding (GO:0005524);; Biological Process: protein phosphorylation (GO:0006468);;	K04733|0|vra:106760904|K04733 interleukin-1 receptor-associated kinase 4 [EC:2.7.11.1] | (RefSeq) serine/threonine-protein kinase At5g01020-like	serine/threonine-protein kinase RIPK [Vigna radiata var. radiata]
Glyur000107s00007231	RLK-Pelle_RLCK-IXb	0	0	0.075621	0	0	0	0	0	0.10517	0	0	0	Biological Process: activation of MAPKK activity (GO:0000186);; Molecular Function: MAP kinase kinase kinase activity (GO:0004709);; Molecular Function: ATP binding (GO:0005524);; Cellular Component: intracellular (GO:0005622);;	--	Serine/Threonine kinase family protein [Medicago truncatula]
Glyur000107s00007260	RLK-Pelle_LRR-III	24.8804	23.4359	20.7882	5.48508	15.1981	14.9339	4.69379	4.61093	4.44548	2.69712	4.01775	3.99403	Molecular Function: protein serine/threonine kinase activity (GO:0004674);; Molecular Function: ATP binding (GO:0005524);; Cellular Component: intracellular (GO:0005622);; Biological Process: peptidyl-serine phosphorylation (GO:0018105);; Biological Process: intracellular signal transduction (GO:0035556);;	--	PREDICTED: serine/threonine-protein kinase tricorner [Cicer arietinum]
Glyur000107s00007263	RLK-Pelle_RLCK-VIIa-2	0	0	0	0	0.041633	0.02152	0	0	0	0	0.0588471	0.0307175	Molecular Function: protein kinase activity (GO:0004672);; Molecular Function: ATP binding (GO:0005524);; Biological Process: protein phosphorylation (GO:0006468);; Biological Process: response to stress (GO:0006950);; Molecular Function: hydrolase activity (GO:0016787);;	K04733|0|cam:101508049|K04733 interleukin-1 receptor-associated kinase 4 [EC:2.7.11.1] | (RefSeq) U-box domain-containing protein 35	PREDICTED: U-box domain-containing protein 35 isoform X1 [Cicer arietinum]
Glyur000109s00010626	RLK-Pelle_RLCK-VIIa-2	14.5902	10.9436	15.3014	0.96258	3.07486	2.34258	3.96256	3.57816	4.02692	0.972751	2.02675	1.74096	--	--	LRR receptor-like kinase family protein [Medicago truncatula]
Glyur000109s00010632	RLK-Pelle_RLCK-IXb	26.8232	28.2706	21.317	19.0325	15.7341	20.5957	4.79822	4.87138	4.48007	4.32427	4.06472	4.43267	Molecular Function: protein serine/threonine kinase activity (GO:0004674);; Molecular Function: ATP binding (GO:0005524);; Biological Process: protein phosphorylation (GO:0006468);;	K04733|0|gmx:100305393|K04733 interleukin-1 receptor-associated kinase 4 [EC:2.7.11.1] | (RefSeq) serine/threonine protein kinase-like protein	serine/threonine protein kinase-like protein [Glycine max]
Glyur000109s00010638	TKL-Pl-8	7.49289	14.0657	11.2387	0.093554	0.264837	0.33994	3.08625	3.9132	3.61338	0.129024	0.338951	0.422168	Cellular Component: membrane (GO:0016020);; Molecular Function: kinase activity (GO:0016301);; Biological Process: phosphorylation (GO:0016310);;	--	MDIS1-interacting receptor like kinase 2-like [Cajanus cajan]
Glyur000109s00010667	TKL-Pl-8	6.5709	7.82024	10.7245	36.3787	41.2931	40.3829	2.92046	3.14082	3.55146	5.22414	5.40235	5.37096	Molecular Function: protein serine/threonine kinase activity (GO:0004674);; Molecular Function: ATP binding (GO:0005524);; Cellular Component: nucleus (GO:0005634);; Cellular Component: cytoplasm (GO:0005737);; Cellular Component: plasma membrane (GO:0005886);; Biological Process: protein phosphorylation (GO:0006468);; Biological Process: intracellular signal transduction (GO:0035556);;	--	serine/threonine-protein kinase D6PK-like [Cajanus cajan]
Glyur000110s00011755	RLK-Pelle_LysM	1.95394	0.866712	1.94612	2.17408	2.24428	3.0587	1.56264	0.900499	1.55882	1.66634	1.6979	2.02102	Molecular Function: protein serine/threonine kinase activity (GO:0004674);; Molecular Function: transmembrane receptor protein tyrosine kinase activity (GO:0004714);; Molecular Function: ATP binding (GO:0005524);; Cellular Component: extracellular region (GO:0005576);; Cellular Component: plasma membrane (GO:0005886);; Biological Process: proteolysis (GO:0006508);; Cellular Component: integral co…	--	PREDICTED: G-type lectin S-receptor-like serine/threonine-protein kinase SD3-1 [Glycine max]
Glyur000110s00011770	RLK-Pelle_LysM	2.18598	0.85784	0.67578	3.90702	1.52807	2.89556	1.67174	0.893626	0.744833	2.29485	1.33804	1.96183	Molecular Function: protein serine/threonine kinase activity (GO:0004674);; Molecular Function: ATP binding (GO:0005524);; Biological Process: protein phosphorylation (GO:0006468);; Biological Process: signal transduction (GO:0007165);; Cellular Component: integral component of membrane (GO:0016021);;	--	CBL-interacting serine/threonine-protein kinase 6 [Cajanus cajan]
Glyur000110s00011772	RLK-Pelle_RLCK-VIIa-2	20.828	28.2369	24.4029	6.25714	22.5991	20.2639	4.44811	4.86972	4.66692	2.8594	4.56066	4.41034	Molecular Function: calmodulin-dependent protein kinase activity (GO:0004683);; Molecular Function: calcium ion binding (GO:0005509);; Molecular Function: calmodulin binding (GO:0005516);; Molecular Function: ATP binding (GO:0005524);; Cellular Component: nucleus (GO:0005634);; Cellular Component: cytoplasm (GO:0005737);; Biological Process: abscisic acid-activated signaling pathway (GO:0009738);…	K13412|0|cam:101493713|K13412 calcium-dependent protein kinase [EC:2.7.11.1] | (RefSeq) calcium-dependent protein kinase 8-like	PREDICTED: calcium-dependent protein kinase 8-like [Cicer arietinum]
Glyur000112s00012297	TKL-Pl-8	11.9839	19.3164	15.9328	3.87962	4.48974	5.05262	3.69865	4.34458	4.08175	2.28677	2.45674	2.59756	Molecular Function: protein serine/threonine kinase activity (GO:0004674);; Molecular Function: ATP binding (GO:0005524);; Cellular Component: plasma membrane (GO:0005886);; Biological Process: protein phosphorylation (GO:0006468);; Biological Process: defense response (GO:0006952);; Cellular Component: plasmodesma (GO:0009506);;	--	PREDICTED: cysteine-rich receptor-like protein kinase 10 isoform X2 [Cicer arietinum]
Glyur000113s00009436	AGC_NDR	2.98419	3.16939	4.89591	1.25725	3.25129	3.0787	1.99429	2.05984	2.55971	1.17457	2.0879	2.02811	Molecular Function: protein kinase activity (GO:0004672);; Molecular Function: ATP binding (GO:0005524);; Cellular Component: cytosol (GO:0005829);; Biological Process: protein phosphorylation (GO:0006468);; Biological Process: chloroplast organization (GO:0009658);; Molecular Function: amino acid binding (GO:0016597);;	--	PREDICTED: serine/threonine-protein kinase EDR1 isoform X1 [Cicer arietinum]
Glyur000114s00010463	RLK-Pelle_RLCK-IXb	0.178347	0.095927	0.099797	1.05203	0.281067	0.303825	0.236764	0.132152	0.137237	1.03705	0.357346	0.38275	Molecular Function: protein serine/threonine kinase activity (GO:0004674);; Molecular Function: ATP binding (GO:0005524);; Biological Process: protein phosphorylation (GO:0006468);;	K04733|0|gmx:100814241|K04733 interleukin-1 receptor-associated kinase 4 [EC:2.7.11.1] | (RefSeq) serine/threonine-protein kinase At5g01020-like	hypothetical protein GLYMA_01G151100 [Glycine max]
Glyur000114s00010470	RLK-Pelle_LRR-XI-1	33.54	25.56	25.8788	14.4249	29.526	25.9511	5.1102	4.73118	4.74839	3.94719	4.93197	4.75227	Molecular Function: protein serine/threonine kinase activity (GO:0004674);; Molecular Function: ATP binding (GO:0005524);; Biological Process: protein phosphorylation (GO:0006468);; Cellular Component: integral component of membrane (GO:0016021);; Biological Process: cellulose biosynthetic process (GO:0030244);;	--	PREDICTED: LRR receptor-like serine/threonine-protein kinase FEI 1-like isoform X1 [Glycine max]
Glyur000114s00010488	RLK-Pelle_RLCK-VIIa-2	0.931626	1.72886	1.14514	0	0.023444	0	0.949816	1.4483	1.10107	0	0.0334322	0	Molecular Function: protein serine/threonine kinase activity (GO:0004674);; Molecular Function: ATP binding (GO:0005524);; Biological Process: protein phosphorylation (GO:0006468);; Cellular Component: integral component of membrane (GO:0016021);;	--	PREDICTED: probable LRR receptor-like serine/threonine-protein kinase At3g47570 isoform X1 [Cicer arietinum]
Glyur000114s00010493	RLK-Pelle_LRR-XI-1	0.026719	0.029835	0.129969	0	0.029278	0	0.0380414	0.0424132	0.176283	0	0.0416327	0	Molecular Function: protein serine/threonine kinase activity (GO:0004674);; Molecular Function: ATP binding (GO:0005524);; Biological Process: protein phosphorylation (GO:0006468);; Cellular Component: integral component of membrane (GO:0016021);;	--	LRR receptor-like kinase [Medicago truncatula]
Glyur000115s00008217	AGC_RSK-2	1.65991	1.19842	2.5115	0	0.09984	0.066659	1.41138	1.13647	1.81209	0	0.137294	0.093099	Molecular Function: signal transducer, downstream of receptor, with serine/threonine kinase activity (GO:0004702);; Molecular Function: ATP binding (GO:0005524);; Cellular Component: cytoplasm (GO:0005737);; Biological Process: protein phosphorylation (GO:0006468);;	--	PREDICTED: serine/threonine-protein kinase BLUS1 [Cicer arietinum]
Glyur000115s00008246	RLK-Pelle_DLSV	58.6837	58.7026	52.6587	32.9962	36.797	38.8767	5.89926	5.89972	5.74574	5.0873	5.2402	5.31747	Molecular Function: protein serine/threonine kinase activity (GO:0004674);; Molecular Function: ATP binding (GO:0005524);; Cellular Component: nucleus (GO:0005634);; Cellular Component: cytoplasm (GO:0005737);; Biological Process: endocytosis (GO:0006897);; Biological Process: regulation of cell shape (GO:0008360);; Biological Process: Wnt signaling pathway (GO:0016055);; Biological Process: pept…	K02218|0|mtr:MTR_2g099670|K02218 casein kinase 1 [EC:2.7.11.1] | (RefSeq) casein kinase I-like protein	casein kinase I-like protein [Medicago truncatula]
Glyur000116s00009233	CAMK_CDPK	2.52358	2.82434	2.20214	2.18081	4.47881	4.46715	1.81704	1.93521	1.67904	1.66939	2.45386	2.45079	Molecular Function: protein serine/threonine kinase activity (GO:0004674);; Molecular Function: transmembrane receptor protein tyrosine kinase activity (GO:0004714);; Molecular Function: ATP binding (GO:0005524);; Cellular Component: integral component of membrane (GO:0016021);; Biological Process: peptidyl-tyrosine phosphorylation (GO:0018108);;	--	tyrosine-sulfated glycopeptide receptor 1 [Cajanus cajan]
Glyur000117s00007644	RLK-Pelle_DLSV	23.8621	23.4952	21.4539	13.511	11.445	13.6585	4.63588	4.61443	4.4889	3.85907	3.6375	3.87367	Biological Process: activation of MAPKK activity (GO:0000186);; Molecular Function: MAP kinase kinase kinase activity (GO:0004709);; Molecular Function: ATP binding (GO:0005524);; Cellular Component: intracellular (GO:0005622);;	--	serine/threonine-protein kinase HT1-like [Cajanus cajan]
Glyur000117s00007672	TKL-Pl-4	15.9567	22.1074	13.7474	2.42003	6.42972	7.37306	4.08379	4.53028	3.88239	1.77401	2.89331	3.06576	Molecular Function: protein serine/threonine kinase activity (GO:0004674);; Molecular Function: ATP binding (GO:0005524);; Cellular Component: plasma membrane (GO:0005886);; Biological Process: protein phosphorylation (GO:0006468);;	K04733|7.84522e-76|pvu:PHAVU_002G227300g|K04733 interleukin-1 receptor-associated kinase 4 [EC:2.7.11.1] | (RefSeq) hypothetical protein	Concanavalin A-like lectin/glucanase, subgroup [Cynara cardunculus var. scolymus]
Glyur000119s00012137	RLK-Pelle_RLCK-VIIa-2	8.32046	12.9852	11.5213	4.26525	8.69751	7.97543	3.2204	3.80583	3.64632	2.3965	3.27761	3.16598	Molecular Function: protein serine/threonine kinase activity (GO:0004674);; Molecular Function: structural constituent of cell wall (GO:0005199);; Molecular Function: ATP binding (GO:0005524);; Biological Process: protein phosphorylation (GO:0006468);; Cellular Component: integral component of membrane (GO:0016021);;	--	Proline-rich receptor-like protein kinase PERK9 [Glycine soja]
Glyur000119s00012185	RLK-Pelle_LRR-XIIIa	24.2395	37.4502	20.7454	28.9312	30.5977	38.8812	4.65761	5.26492	4.44264	4.90358	4.98175	5.31764	Molecular Function: protein serine/threonine kinase activity (GO:0004674);; Molecular Function: ATP binding (GO:0005524);; Cellular Component: nucleus (GO:0005634);; Cellular Component: cytoplasm (GO:0005737);; Biological Process: protein phosphorylation (GO:0006468);; Biological Process: intracellular signal transduction (GO:0035556);;	K07198|0|cam:101495625|K07198 5'-AMP-activated protein kinase, catalytic alpha subunit [EC:2.7.11.11] | (RefSeq) SNF1-related protein kinase catalytic subunit alpha KIN10-like	PREDICTED: SNF1-related protein kinase catalytic subunit alpha KIN10 isoform X1 [Glycine max]
Glyur000119s00012190	RLK-Pelle_LRR-XII-1	0.920602	0.715346	0.66656	0.057149	0.523048	0.274786	0.941559	0.7785	0.736873	0.0801787	0.606961	0.350255	Molecular Function: protein serine/threonine kinase activity (GO:0004674);; Molecular Function: ATP binding (GO:0005524);; Biological Process: protein phosphorylation (GO:0006468);;	--	PREDICTED: probable serine/threonine-protein kinase At1g54610 isoform X1 [Cicer arietinum]
Glyur000120s00006077	STE_STE20-Fray	0	0.022432	0	0	0	0	0	0.0320049	0	0	0	0	Molecular Function: protein serine/threonine kinase activity (GO:0004674);; Molecular Function: ATP binding (GO:0005524);; Biological Process: protein phosphorylation (GO:0006468);; Cellular Component: integral component of membrane (GO:0016021);;	K04733|0|pvu:PHAVU_003G267000g|K04733 interleukin-1 receptor-associated kinase 4 [EC:2.7.11.1] | (RefSeq) hypothetical protein	hypothetical protein PHAVU_003G267000g [Phaseolus vulgaris]
Glyur000122s00010165	CK1_CK1	0.297111	1.32144	0.9683	0.202192	0.4388	0.165918	0.375302	1.21502	0.97695	0.265667	0.524866	0.221466	Molecular Function: transmembrane receptor protein tyrosine kinase activity (GO:0004714);; Molecular Function: ATP binding (GO:0005524);; Cellular Component: integral component of membrane (GO:0016021);; Biological Process: peptidyl-tyrosine phosphorylation (GO:0018108);;	--	hypothetical protein PHAVU_006G197000g [Phaseolus vulgaris]
Glyur000122s00010197	RLK-Pelle_RLCK-IXb	0.438617	1.13727	0.969461	4.66511	8.67914	8.87071	0.524683	1.09577	0.977801	2.5021	3.27488	3.30315	Molecular Function: protein serine/threonine kinase activity (GO:0004674);; Molecular Function: ATP binding (GO:0005524);; Cellular Component: plasma membrane (GO:0005886);; Biological Process: protein phosphorylation (GO:0006468);; Biological Process: defense response (GO:0006952);; Cellular Component: plasmodesma (GO:0009506);; Cellular Component: integral component of membrane (GO:0016021);; M…	--	G-type lectin S-receptor-like serine/threonine-protein kinase At4g27290 isoform X1 [Cajanus cajan]
Glyur000122s00010198	RLK-Pelle_LRR-Xb-1	3.09346	7.21467	4.28524	1.14239	3.26673	3.09376	2.03332	3.0382	2.40197	1.09922	2.09313	2.03343	Molecular Function: protein serine/threonine kinase activity (GO:0004674);; Molecular Function: ATP binding (GO:0005524);; Cellular Component: plasma membrane (GO:0005886);; Biological Process: protein phosphorylation (GO:0006468);; Biological Process: defense response (GO:0006952);; Cellular Component: plasmodesma (GO:0009506);; Cellular Component: integral component of membrane (GO:0016021);; M…	--	S-locus lectin kinase family protein [Medicago truncatula]
Glyur000122s00010199	TKL-Pl-4	1.83648	6.78829	3.73435	0.881599	8.75392	7.04242	1.5041	2.96131	2.24317	0.911959	3.28598	3.00763	Molecular Function: protein serine/threonine kinase activity (GO:0004674);; Molecular Function: ATP binding (GO:0005524);; Cellular Component: plasma membrane (GO:0005886);; Biological Process: protein phosphorylation (GO:0006468);; Biological Process: defense response (GO:0006952);; Cellular Component: plasmodesma (GO:0009506);; Cellular Component: integral component of membrane (GO:0016021);; M…	--	PREDICTED: receptor-like serine/threonine-protein kinase SD1-8 [Cicer arietinum]
Glyur000123s00008417	RLK-Pelle_DLSV	7.70902	10.2664	9.19735	8.94363	7.95044	6.07385	3.12251	3.49395	3.35012	3.31377	3.16196	2.8225	Molecular Function: protein kinase activity (GO:0004672);; Molecular Function: ATP binding (GO:0005524);; Biological Process: protein phosphorylation (GO:0006468);;	K04733|0|cam:101498193|K04733 interleukin-1 receptor-associated kinase 4 [EC:2.7.11.1] | (RefSeq) probable receptor-like protein kinase At5g47070	PREDICTED: probable receptor-like protein kinase At5g47070 isoform X1 [Cicer arietinum]
Glyur000123s00008418	RLK-Pelle_PERK-1	35.1584	43.7072	32.8295	14.4516	14.8988	20.4673	5.17626	5.48243	5.08021	3.94969	3.99084	4.42407	Molecular Function: protein kinase activity (GO:0004672);; Biological Process: phosphorylation (GO:0016310);;	--	probable serine/threonine-protein kinase PBL10 [Arachis ipaensis]
Glyur000123s00008423	CAMK_AMPK	14.5721	11.9885	12.2048	0.717496	5.25123	4.72172	3.96089	3.69917	3.72299	0.780307	2.64414	2.51645	Molecular Function: protein kinase activity (GO:0004672);; Molecular Function: ubiquitin-protein transferase activity (GO:0004842);; Molecular Function: ATP binding (GO:0005524);; Biological Process: protein phosphorylation (GO:0006468);; Biological Process: protein ubiquitination (GO:0016567);;	--	U-box domain-containing protein 33-like isoform X1 [Cajanus cajan]
Glyur000124s00011933	CMGC_CDK-CRK7-CDK9	19.0804	28.1151	20.0002	10.0732	28.258	28.061	4.32772	4.8637	4.39233	3.469	4.87076	4.86101	Molecular Function: protein serine/threonine kinase activity (GO:0004674);; Molecular Function: ATP binding (GO:0005524);; Biological Process: protein phosphorylation (GO:0006468);; Cellular Component: integral component of membrane (GO:0016021);;	--	calmodulin-binding receptor-like cytoplasmic kinase [Medicago truncatula]
Glyur000124s00011963	CMGC_CDK-CRK7-CDK9	12.4584	12.7868	12.9109	11.1379	19.505	17.6782	3.75044	3.78521	3.79814	3.60145	4.3579	4.22328	Molecular Function: protein serine/threonine kinase activity (GO:0004674);; Molecular Function: ATP binding (GO:0005524);; Biological Process: protein phosphorylation (GO:0006468);;	--	PREDICTED: protein kinase isoform X1 [Glycine max]
Glyur000125s00010009	RLK-Pelle_LRR-I-1	3.53556	5.85686	5.12793	1.68135	5.49229	7.04731	2.18128	2.77755	2.6154	1.42296	2.69873	3.00851	Molecular Function: protein serine/threonine kinase activity (GO:0004674);; Molecular Function: ATP binding (GO:0005524);; Cellular Component: intracellular (GO:0005622);; Biological Process: peptidyl-serine phosphorylation (GO:0018105);; Biological Process: intracellular signal transduction (GO:0035556);;	K06276|3.98228e-101|vra:106771878|K06276 3-phosphoinositide dependent protein kinase-1 [EC:2.7.11.1] | (RefSeq) 3-phosphoinositide-dependent protein kinase 2	3-phosphoinositide-dependent protein kinase 1-like protein, partial [Trifolium pratense]
Glyur000126s00013668	RLK-Pelle_LRR-Xa	0.016877	0.039565	0.022093	3.1317	4.62944	4.1237	0.0241452	0.05598	0.0315265	2.04674	2.49299	2.35719	Molecular Function: protein serine/threonine kinase activity (GO:0004674);; Molecular Function: transmembrane receptor protein tyrosine kinase activity (GO:0004714);; Molecular Function: ATP binding (GO:0005524);; Biological Process: nodulation (GO:0009877);; Cellular Component: integral component of membrane (GO:0016021);; Biological Process: peptidyl-tyrosine phosphorylation (GO:0018108);;	K04733|0|cam:101507037|K04733 interleukin-1 receptor-associated kinase 4 [EC:2.7.11.1] | (RefSeq) nodulation receptor kinase	nodulation receptor kinase [Sesbania rostrata]
Glyur000127s00009183	RLK-Pelle_DLSV	4.65165	2.60037	4.36722	4.3847	6.35577	5.68564	2.49867	1.84814	2.42417	2.42886	2.87888	2.74107	Molecular Function: protein kinase activity (GO:0004672);; Molecular Function: ATP binding (GO:0005524);; Biological Process: protein phosphorylation (GO:0006468);;	--	PREDICTED: uncharacterized protein LOC101506133 [Cicer arietinum]
Glyur000128s00010812	RLK-Pelle_DLSV	2.54497	13.9946	7.88677	8.97945	8.55979	8.24371	1.82577	3.90637	3.15166	3.31896	3.25698	3.20847	Molecular Function: protein serine/threonine kinase activity (GO:0004674);; Molecular Function: ATP binding (GO:0005524);; Biological Process: protein phosphorylation (GO:0006468);; Cellular Component: integral component of membrane (GO:0016021);; Molecular Function: carbohydrate binding (GO:0030246);;	K04733|0|vra:106764612|K04733 interleukin-1 receptor-associated kinase 4 [EC:2.7.11.1] | (RefSeq) L-type lectin-domain containing receptor kinase IX.1-like	hypothetical protein VIGAN_03241000 [Vigna angularis var. angularis]
Glyur000129s00012448	RLK-Pelle_DLSV	0.978654	1.15892	2.12316	13.8643	12.8675	12.4849	0.984519	1.11031	1.64301	3.89378	3.79364	3.75327	Molecular Function: protein serine/threonine kinase activity (GO:0004674);; Molecular Function: ATP binding (GO:0005524);; Cellular Component: plasma membrane (GO:0005886);; Biological Process: protein phosphorylation (GO:0006468);; Cellular Component: integral component of membrane (GO:0016021);;	--	hypothetical protein PHAVU_007G112100g [Phaseolus vulgaris]
Glyur000129s00012485	RLK-Pelle_RLCK-VIIa-2	4.50563	3.17852	1.95542	119.1	83.5431	93.2561	2.46091	2.06299	1.56336	6.90809	6.40162	6.55851	Molecular Function: protein serine/threonine kinase activity (GO:0004674);; Molecular Function: ATP binding (GO:0005524);; Cellular Component: nucleus (GO:0005634);; Cellular Component: cytoplasm (GO:0005737);; Biological Process: protein phosphorylation (GO:0006468);; Biological Process: intracellular signal transduction (GO:0035556);;	K12761|0|cam:101514445|K12761 carbon catabolite-derepressing protein kinase [EC:2.7.11.1] | (RefSeq) CBL-interacting serine/threonine-protein kinase 4-like	PREDICTED: CBL-interacting serine/threonine-protein kinase 4-like [Cicer arietinum]
Glyur000130s00006897	RLK-Pelle_RLCK-VIIa-2	60.6625	83.3017	63.9944	28.6669	69.0078	64.6216	5.94632	6.39749	6.02224	4.89078	6.12944	6.0361	Biological Process: activation of MAPKK activity (GO:0000186);; Molecular Function: MAP kinase kinase kinase activity (GO:0004709);; Molecular Function: ATP binding (GO:0005524);; Cellular Component: intracellular (GO:0005622);;	--	PREDICTED: serine/threonine-protein kinase HT1 [Cicer arietinum]
Glyur000130s00006910	RLK-Pelle_RLCK-IXb	3.51553	1.16208	3.05459	8.98274	12.1911	11.7222	2.1749	1.11242	2.01956	3.31944	3.72149	3.66927	Molecular Function: protein serine/threonine kinase activity (GO:0004674);; Molecular Function: ATP binding (GO:0005524);; Cellular Component: nucleus (GO:0005634);; Cellular Component: cytoplasm (GO:0005737);; Cellular Component: plasma membrane (GO:0005886);; Biological Process: protein phosphorylation (GO:0006468);; Biological Process: intracellular signal transduction (GO:0035556);;	--	PREDICTED: protein kinase PVPK-1 [Glycine max]
Glyur000130s00006931	RLK-Pelle_RLCK-IV	8.07113	6.43902	6.62961	3.62628	5.91992	6.35939	3.18128	2.89511	2.93161	2.20985	2.79076	2.87959	Biological Process: activation of MAPK activity (GO:0000187);; Molecular Function: MAP kinase activity (GO:0004707);; Molecular Function: MAP kinase kinase activity (GO:0004708);; Molecular Function: ATP binding (GO:0005524);; Cellular Component: cytoplasm (GO:0005737);; Biological Process: defense response, incompatible interaction (GO:0009814);;	K20607|3.95758e-73|gmx:100784935|K20607 mitogen-activated protein kinase kinase 3 [EC:2.7.12.2] | (RefSeq) mitogen-activated protein kinase kinase 3-like	mitogen-activated protein kinase kinase 3 [Cajanus cajan]
Glyur000132s00015932	RLK-Pelle_RLCK-VIIa-2	0.985683	0.889379	1.39728	1.7552	5.62356	4.54968	0.989635	0.917912	1.2614	1.46216	2.72761	2.47241	Molecular Function: protein kinase activity (GO:0004672);; Molecular Function: ATP binding (GO:0005524);; Biological Process: protein phosphorylation (GO:0006468);; Cellular Component: integral component of membrane (GO:0016021);;	--	hypothetical protein PHAVU_008G082500g [Phaseolus vulgaris]
Glyur000132s00015938	AGC_PDK1	46.4261	56.6379	47.5838	27.8193	32.7216	30.3499	5.56761	5.84895	5.6024	4.84896	5.0756	4.97039	Molecular Function: protein kinase activity (GO:0004672);; Molecular Function: ATP binding (GO:0005524);; Biological Process: protein phosphorylation (GO:0006468);;	--	PREDICTED: probable receptor-like protein kinase At3g55450 [Cicer arietinum]
Glyur000132s00015947	RLK-Pelle_LRR-I-1	16.3711	19.0195	12.833	3.12005	9.46299	9.15514	4.11862	4.32333	3.79005	2.04266	3.38722	3.34414	Biological Process: activation of MAPKK activity (GO:0000186);; Molecular Function: MAP kinase kinase kinase activity (GO:0004709);; Molecular Function: ATP binding (GO:0005524);; Cellular Component: intracellular (GO:0005622);;	--	hypothetical protein PHAVU_008G083700g [Phaseolus vulgaris]
Glyur000132s00015952	TKL-Pl-6	1.38163	1.45119	1.31284	0.187118	0.019504	0.040326	1.25195	1.29348	1.20966	0.247463	0.0278674	0.0570357	Biological Process: cellular process (GO:0009987);;	K08867|5.01471e-110|csv:101207665|K08867 WNK lysine deficient protein kinase [EC:2.7.11.1] | (RefSeq) probable serine/threonine-protein kinase WNK5	hypothetical protein TSUD_267590 [Trifolium subterraneum]
Glyur000132s00015963	RLK-Pelle_L-LEC	20.9809	26.8113	26.2483	37.4711	38.7765	37.3036	4.45818	4.7976	4.76809	5.26571	5.31385	5.25941	Molecular Function: protein serine/threonine kinase activity (GO:0004674);; Molecular Function: ATP binding (GO:0005524);; Biological Process: protein phosphorylation (GO:0006468);; Biological Process: signal transduction (GO:0007165);;	K12761|0|cam:101493164|K12761 carbon catabolite-derepressing protein kinase [EC:2.7.11.1] | (RefSeq) CBL-interacting serine/threonine-protein kinase 14-like	PREDICTED: CBL-interacting serine/threonine-protein kinase 14-like [Cicer arietinum]
Glyur000132s00015971	RLK-Pelle_LRR-IV	41.1763	38.7359	47.631	11.1236	27.4323	31.1514	5.39836	5.31237	5.60381	3.59974	4.82946	5.00681	Molecular Function: protein serine/threonine kinase activity (GO:0004674);; Molecular Function: ATP binding (GO:0005524);; Biological Process: protein phosphorylation (GO:0006468);; Biological Process: signal transduction (GO:0007165);; Cellular Component: integral component of membrane (GO:0016021);;	K07198|0|gmx:100803787|K07198 5'-AMP-activated protein kinase, catalytic alpha subunit [EC:2.7.11.11] | (RefSeq) CBL-interacting protein kinase 2-like	PREDICTED: CBL-interacting protein kinase 2-like [Glycine max]
Glyur000133s00010400	CAMK_CAMKL-CHK1	76.2084	91.9917	76.91	69.9055	88.8497	86.0674	6.27069	6.53903	6.28374	6.14783	6.48944	6.44406	Molecular Function: protein kinase activity (GO:0004672);; Molecular Function: ATP binding (GO:0005524);; Biological Process: protein phosphorylation (GO:0006468);;	--	hypothetical protein PHAVU_002G301900g [Phaseolus vulgaris]
Glyur000135s00007281	TKL-Pl-4	0.271738	0.551404	2.59048	0.185772	0.802336	0.571479	0.346801	0.633574	1.84417	0.245827	0.849868	0.652123	Molecular Function: transmembrane receptor protein tyrosine kinase activity (GO:0004714);; Molecular Function: ATP binding (GO:0005524);; Cellular Component: plasma membrane (GO:0005886);; Cellular Component: integral component of membrane (GO:0016021);; Biological Process: peptidyl-tyrosine phosphorylation (GO:0018108);;	--	PREDICTED: probable inactive receptor kinase At5g10020 isoform X2 [Glycine max]
Glyur000135s00007315	AGC_RSK-2	1.28013	2.29564	1.38452	0.44726	1.36991	1.37324	1.18912	1.72056	1.2537	0.533324	1.24483	1.24686	Molecular Function: protein serine/threonine kinase activity (GO:0004674);; Molecular Function: ATP binding (GO:0005524);; Biological Process: protein phosphorylation (GO:0006468);; Cellular Component: integral component of membrane (GO:0016021);;	--	LRR receptor-like kinase [Medicago truncatula]
Glyur000135s00007323	STE_STE7	8.42036	10.3559	10.4964	2.01182	9.67318	8.08277	3.23578	3.50538	3.52312	1.59064	3.41592	3.18313	Molecular Function: protein serine/threonine kinase activity (GO:0004674);; Molecular Function: ATP binding (GO:0005524);; Biological Process: protein phosphorylation (GO:0006468);;	K08864|0|gmx:100805168|K08864 tousled-like kinase [EC:2.7.11.1] | (RefSeq) serine/threonine-protein kinase TOUSLED-like	PREDICTED: serine/threonine-protein kinase TOUSLED-like isoform X2 [Glycine max]
Glyur000136s00007909	RLK-Pelle_LRR-VII-1	0	0.084736	0.062932	0	0	0	0	0.117344	0.0880493	0	0	0	Molecular Function: protein kinase activity (GO:0004672);; Molecular Function: ATP binding (GO:0005524);; Biological Process: protein phosphorylation (GO:0006468);; Cellular Component: integral component of membrane (GO:0016021);;	--	receptor-like kinase [Medicago truncatula]
Glyur000137s00013313	RLK-Pelle_RLCK-II	1.00498	1.84714	3.75809	0.491437	1.30992	1.37115	1.00359	1.50951	2.25038	0.576703	1.20784	1.24559	Molecular Function: protein serine/threonine kinase activity (GO:0004674);; Molecular Function: ATP binding (GO:0005524);; Biological Process: protein phosphorylation (GO:0006468);; Cellular Component: integral component of membrane (GO:0016021);;	K04733|0|cam:101497075|K04733 interleukin-1 receptor-associated kinase 4 [EC:2.7.11.1] | (RefSeq) probable receptor-like protein kinase At1g80640	PREDICTED: probable receptor-like protein kinase At1g80640 isoform X1 [Cicer arietinum]
Glyur000137s00013342	TKL-Pl-4	2.27253	2.07243	2.25083	1.15556	5.20757	0.215351	1.71041	1.61938	1.70081	1.10806	2.63403	0.281373	Biological Process: activation of MAPKK activity (GO:0000186);; Molecular Function: MAP kinase kinase kinase activity (GO:0004709);; Molecular Function: ATP binding (GO:0005524);; Cellular Component: cytoplasm (GO:0005737);; Cellular Component: integral component of membrane (GO:0016021);; Molecular Function: ligase activity (GO:0016874);;	--	E3 ubiquitin-protein ligase KEG [Cajanus cajan]
Glyur000137s00013354	WNK_NRBP	2.93041	3.83801	2.18315	2.99748	1.82892	1.9564	1.97468	2.27441	1.67046	1.99909	1.50025	1.56384	Molecular Function: peroxidase activity (GO:0004601);; Molecular Function: protein serine/threonine kinase activity (GO:0004674);; Molecular Function: transmembrane receptor protein tyrosine kinase activity (GO:0004714);; Molecular Function: ATP binding (GO:0005524);; Cellular Component: plasma membrane (GO:0005886);; Biological Process: response to oxidative stress (GO:0006979);; Cellular Compon…	--	PREDICTED: G-type lectin S-receptor-like serine/threonine-protein kinase SD2-5 [Cicer arietinum]
Glyur000138s00011650	CAMK_CAMKL-CHK1	42.5137	62.1557	54.2893	12.6777	22.6765	21.9919	5.4434	5.98084	5.78893	3.77376	4.56539	4.52305	Molecular Function: protein serine/threonine kinase activity (GO:0004674);; Molecular Function: ATP binding (GO:0005524);; Cellular Component: nucleus (GO:0005634);; Cellular Component: cytoplasm (GO:0005737);; Biological Process: protein phosphorylation (GO:0006468);; Biological Process: intracellular signal transduction (GO:0035556);;	K04688|0|gmx:100804819|K04688 ribosomal protein S6 kinase beta [EC:2.7.11.1] | (RefSeq) serine/threonine-protein kinase AtPK2/AtPK19-like	PREDICTED: serine/threonine-protein kinase AtPK2/AtPK19-like [Lupinus angustifolius]
Glyur000138s00011653	CAMK_CAMKL-CHK1	14.9977	5.1534	8.98568	0.059801	0	0.057535	3.99979	2.62138	3.31986	0.0837934	0	0.0807054	Molecular Function: protein kinase activity (GO:0004672);; Molecular Function: ATP binding (GO:0005524);; Biological Process: protein phosphorylation (GO:0006468);; Cellular Component: integral component of membrane (GO:0016021);;	--	serine/threonine-protein kinase STN8, chloroplastic-like [Cajanus cajan]
Glyur000138s00011657	TKL-Pl-4	48.4605	46.3288	44.6844	119.044	169.771	169.211	5.62821	5.56465	5.51363	6.90742	7.41592	7.41118	Molecular Function: protein serine/threonine kinase activity (GO:0004674);; Molecular Function: ATP binding (GO:0005524);; Biological Process: protein phosphorylation (GO:0006468);; Cellular Component: integral component of membrane (GO:0016021);;	--	receptor-like protein kinase FERONIA-like protein [Trifolium pratense]
Glyur000138s00011664	RLK-Pelle_LRR-III	0.611512	0.36842	1.35048	0.207618	0.241103	0.159526	0.688415	0.452511	1.23296	0.272164	0.311623	0.213535	Molecular Function: protein kinase activity (GO:0004672);; Molecular Function: ATP binding (GO:0005524);; Cellular Component: plasma membrane (GO:0005886);; Biological Process: protein phosphorylation (GO:0006468);; Cellular Component: plant-type cell wall (GO:0009505);; Cellular Component: plasmodesma (GO:0009506);; Cellular Component: integral component of membrane (GO:0016021);;	--	PREDICTED: probable inactive receptor kinase At5g58300 [Glycine max]
Glyur000138s00011671	RLK-Pelle_LRR-XI-1	20.6621	22.6541	11.6182	0.633305	5.43022	4.35243	4.4371	4.56402	3.65744	0.707794	2.68487	2.4202	Molecular Function: nucleotide binding (GO:0000166);; Molecular Function: protein kinase activity (GO:0004672);; Cellular Component: membrane (GO:0016020);; Biological Process: phosphorylation (GO:0016310);;	--	PREDICTED: probable LRR receptor-like serine/threonine-protein kinase At1g06840 isoform X1 [Cicer arietinum]
Glyur000139s00009298	TLK	16.2948	13.7893	12.8418	13.0564	10.4127	10.6054	4.11227	3.88648	3.79096	3.81316	3.51256	3.53673	Molecular Function: cyclin-dependent protein serine/threonine kinase activity (GO:0004693);; Molecular Function: ATP binding (GO:0005524);; Biological Process: protein phosphorylation (GO:0006468);; Biological Process: regulation of cell cycle (GO:0051726);;	K08819|0|gmx:100807756|K08819 cyclin-dependent kinase 12/13 [EC:2.7.11.22 2.7.11.23] | (RefSeq) probable serine/threonine-protein kinase At1g54610	PREDICTED: probable serine/threonine-protein kinase At1g54610 [Glycine max]
Glyur000140s00011459	RLK-Pelle_LRR-III	0.092843	0.052661	0.441348	0.95436	1.17066	1.01626	0.128086	0.0740409	0.527419	0.966696	1.11813	1.01168	Molecular Function: protein kinase activity (GO:0004672);; Molecular Function: ATP binding (GO:0005524);; Cellular Component: plasma membrane (GO:0005886);; Biological Process: protein phosphorylation (GO:0006468);; Cellular Component: integral component of membrane (GO:0016021);;	--	PREDICTED: probable LRR receptor-like serine/threonine-protein kinase At4g36180 [Cicer arietinum]
Glyur000140s00011489	TKL-Pl-1	23.6604	43.1061	29.8873	16.2934	35.2289	31.3846	4.62412	5.46291	4.94894	4.11215	5.17907	5.01723	Molecular Function: calmodulin-dependent protein kinase activity (GO:0004683);; Molecular Function: calcium ion binding (GO:0005509);; Molecular Function: calmodulin binding (GO:0005516);; Molecular Function: ATP binding (GO:0005524);; Cellular Component: nucleus (GO:0005634);; Cellular Component: cytoplasm (GO:0005737);; Cellular Component: plasma membrane (GO:0005886);; Biological Process: absc…	K13412|0|cam:101502305|K13412 calcium-dependent protein kinase [EC:2.7.11.1] | (RefSeq) calcium-dependent protein kinase 28	PREDICTED: calcium-dependent protein kinase 28 [Cicer arietinum]
Glyur000141s00009829	RLK-Pelle_SD-2b	0.764096	0.964801	1.02903	0.400123	3.86508	3.71407	0.818929	0.974383	1.02079	0.485554	2.28246	2.23697	Molecular Function: protein serine/threonine kinase activity (GO:0004674);; Molecular Function: ATP binding (GO:0005524);; Biological Process: protein phosphorylation (GO:0006468);; Biological Process: regulation of meristem growth (GO:0010075);; Cellular Component: integral component of membrane (GO:0016021);; Biological Process: floral organ development (GO:0048437);;	--	PREDICTED: leucine-rich repeat receptor-like serine/threonine-protein kinase BAM3 [Glycine max]
Glyur000142s00009098	Group-Pl-4	0.256279	0.54194	0.51741	1.29533	0	0.060667	0.329157	0.624747	0.601611	1.1987	0	0.0849718	Molecular Function: protein serine/threonine kinase activity (GO:0004674);; Molecular Function: ATP binding (GO:0005524);; Biological Process: protein phosphorylation (GO:0006468);; Cellular Component: integral component of membrane (GO:0016021);;	--	PREDICTED: probable receptor-like protein kinase At2g42960 isoform X2 [Cicer arietinum]
Glyur000142s00009121	RLK-Pelle_CrRLK1L-1	0.508414	1.21064	1.01079	0.041806	0	0.265783	0.593032	1.14446	1.00776	0.0590867	0	0.34003	Molecular Function: calmodulin-dependent protein kinase activity (GO:0004683);; Molecular Function: calmodulin binding (GO:0005516);; Molecular Function: ATP binding (GO:0005524);; Cellular Component: nucleus (GO:0005634);; Cellular Component: cytoplasm (GO:0005737);; Cellular Component: plasma membrane (GO:0005886);; Biological Process: abscisic acid-activated signaling pathway (GO:0009738);; Mo…	--	hypothetical protein PHAVU_007G121500g [Phaseolus vulgaris]
Glyur000143s00011185	RLK-Pelle_LRR-VIII-1	0.20706	0.638283	2.15696	13.7564	9.67627	9.7145	0.271497	0.712185	1.65854	3.88327	3.41634	3.42149	Molecular Function: protein kinase activity (GO:0004672);; Molecular Function: ATP binding (GO:0005524);; Biological Process: protein phosphorylation (GO:0006468);; Cellular Component: integral component of membrane (GO:0016021);;	--	LRR receptor-like kinase [Medicago truncatula]
Glyur000143s00011198	CMGC_CDK-CRK7-CDK9	19.4032	31.1985	23.514	6.4569	22.8687	21.1546	4.35072	5.00892	4.61553	2.89858	4.57705	4.46953	Molecular Function: calmodulin-dependent protein kinase activity (GO:0004683);; Molecular Function: calcium ion binding (GO:0005509);; Molecular Function: calmodulin binding (GO:0005516);; Molecular Function: ATP binding (GO:0005524);; Cellular Component: nucleus (GO:0005634);; Cellular Component: vacuole (GO:0005773);; Cellular Component: cytosol (GO:0005829);; Cellular Component: plasma membran…	K13412|0|mtr:MTR_5g009830|K13412 calcium-dependent protein kinase [EC:2.7.11.1] | (RefSeq) calmodulin-domain kinase CDPK protein	calmodulin-domain kinase CDPK protein [Medicago truncatula]
Glyur000143s00011218	RLK-Pelle_LRR-VII-3	3.51015	2.81552	3.57926	0.265554	0.370919	0.300361	2.17318	1.93188	2.19512	0.339769	0.455143	0.378912	Biological Process: MAPK cascade (GO:0000165);; Molecular Function: MAP kinase activity (GO:0004707);; Molecular Function: ATP binding (GO:0005524);; Cellular Component: nucleus (GO:0005634);; Biological Process: response to indolebutyric acid (GO:0080026);;	K04371|0|gmx:100803024|K04371 mitogen-activated protein kinase 1/3 [EC:2.7.11.24] | (RefSeq) mitogen-activated protein kinase 4-like	mitogen-activated protein kinase 4-like [Cajanus cajan]
Glyur000144s00012229	RLK-Pelle_LRR-VII-3	27.8482	33.0226	31.4733	18.837	25.8948	26.3251	4.85041	5.08842	5.02118	4.31012	4.74926	4.77216	Molecular Function: protein serine/threonine kinase activity (GO:0004674);; Molecular Function: ATP binding (GO:0005524);; Biological Process: protein phosphorylation (GO:0006468);;	--	Glycogen synthase kinase-3 like MsK-3 [Glycine soja]
Glyur000144s00012241	CAMK_CDPK	20.6854	69.1041	54.9797	41.0057	69.028	64.2273	4.43865	6.13143	5.80683	5.39251	6.12986	6.02741	Molecular Function: protein serine/threonine kinase activity (GO:0004674);; Molecular Function: ATP binding (GO:0005524);; Biological Process: protein phosphorylation (GO:0006468);;	K13436|0|mtr:MTR_1g086230|K13436 pto-interacting protein 1 [EC:2.7.11.1] | (RefSeq) receptor-like kinase	receptor-like kinase [Medicago truncatula]
Glyur000145s00010118	RLK-Pelle_LRR-XI-1	2.37323	3.84236	2.00504	0	0	0	1.75413	2.27571	1.58739	0	0	0	Molecular Function: protein serine/threonine kinase activity (GO:0004674);; Molecular Function: ATP binding (GO:0005524);; Biological Process: protein phosphorylation (GO:0006468);;	--	PREDICTED: serine/threonine-protein kinase PBS1-like [Glycine max]
Glyur000145s00010142	RLK-Pelle_RLCK-VIIa-1	5.67266	8.49415	7.66514	0.710773	2.91001	3.20221	2.73826	3.24704	3.11522	0.774648	1.96717	2.07115	Molecular Function: protein serine/threonine kinase activity (GO:0004674);; Molecular Function: ATP binding (GO:0005524);; Cellular Component: plasma membrane (GO:0005886);; Biological Process: protein phosphorylation (GO:0006468);; Cellular Component: integral component of membrane (GO:0016021);;	--	probable LRR receptor-like serine/threonine-protein kinase At1g07650 [Cajanus cajan]
Glyur000145s00010143	RLK-Pelle_URK-2	2.99081	4.11618	2.86969	12.8805	11.0716	10.7386	1.99668	2.35507	1.95222	3.79498	3.59354	3.55318	Molecular Function: protein serine/threonine kinase activity (GO:0004674);; Molecular Function: ATP binding (GO:0005524);; Biological Process: protein phosphorylation (GO:0006468);; Cellular Component: integral component of membrane (GO:0016021);;	K04733|5.6805e-75|tcc:TCM_032072|K04733 interleukin-1 receptor-associated kinase 4 [EC:2.7.11.1] | (RefSeq) Leucine-rich repeat transmembrane protein kinase, putative	hypothetical protein VITISV_000422 [Vitis vinifera]
Glyur000145s00010146	CAMK_CDPK	15.7566	15.6193	17.4109	2.08868	4.75077	5.266	4.06666	4.05479	4.20249	1.62699	2.52376	2.64754	Biological Process: cellular process (GO:0009987);;	--	PREDICTED: serine/threonine-protein kinase TNNI3K [Cicer arietinum]
Glyur000145s00010164	RLK-Pelle_L-LEC	10.9492	9.35249	8.09077	1.40932	2.53406	2.13766	3.57884	3.37191	3.1844	1.26862	1.82133	1.64969	Biological Process: MAPK cascade (GO:0000165);; Molecular Function: MAP kinase activity (GO:0004707);; Molecular Function: ATP binding (GO:0005524);; Cellular Component: intracellular (GO:0005622);;	--	hypothetical protein PHAVU_008G191500g [Phaseolus vulgaris]
Glyur000147s00013842	RLK-Pelle_LRR-III	3.77569	3.82544	6.80359	26.6523	17.8896	18.9099	2.25571	2.27066	2.96414	4.78933	4.23952	4.31542	Molecular Function: protein kinase activity (GO:0004672);; Molecular Function: ATP binding (GO:0005524);; Biological Process: protein phosphorylation (GO:0006468);; Cellular Component: integral component of membrane (GO:0016021);;	--	LRR receptor-like kinase [Medicago truncatula]
Glyur000147s00013861	CAMK_CDPK	0.026862	0	0	0	0	0	0.0382423	0	0	0	0	0	Molecular Function: protein kinase activity (GO:0004672);; Molecular Function: ATP binding (GO:0005524);; Biological Process: protein phosphorylation (GO:0006468);; Cellular Component: integral component of membrane (GO:0016021);;	--	putative cysteine-rich RLK (receptor-like kinase) protein, partial [Trifolium pratense]
Glyur000147s00013876	CMGC_MAPK	0.905706	1.48774	2.98998	6.86671	3.44468	4.06899	0.930326	1.31483	1.99638	2.97576	2.15208	2.3417	Molecular Function: protein serine/threonine kinase activity (GO:0004674);; Molecular Function: ATP binding (GO:0005524);; Biological Process: protein phosphorylation (GO:0006468);; Cellular Component: integral component of membrane (GO:0016021);;	--	Pkinase domain-containing protein/LRR_4 domain-containing protein [Cephalotus follicularis]
Glyur000150s00014557	CMGC_GSK	12.4604	27.5728	13.0823	0	0	0.044083	3.75065	4.83657	3.81581	0	0	0.0622364	Molecular Function: protein serine/threonine kinase activity (GO:0004674);; Molecular Function: transmembrane receptor protein tyrosine kinase activity (GO:0004714);; Molecular Function: ATP binding (GO:0005524);; Cellular Component: integral component of membrane (GO:0016021);; Biological Process: peptidyl-tyrosine phosphorylation (GO:0018108);; Molecular Function: carbohydrate binding (GO:00302…	--	PREDICTED: lectin-domain containing receptor kinase VI.3-like [Glycine max]
Glyur000150s00014582	RLK-Pelle_RLCK-VIII	3.48527	2.09916	2.15764	9.38029	5.99891	5.59371	2.16519	1.63188	1.65885	3.37577	2.80713	2.72109	Molecular Function: protein kinase activity (GO:0004672);; Molecular Function: ATP binding (GO:0005524);; Biological Process: protein phosphorylation (GO:0006468);; Cellular Component: integral component of membrane (GO:0016021);;	--	PREDICTED: probable inactive leucine-rich repeat receptor-like protein kinase At1g66830 [Cicer arietinum]
Glyur000151s00010741	RLK-Pelle_RLCK-VIIa-1	0.422958	1.40809	2.54909	1.01149	1.00799	0.934253	0.508893	1.26789	1.82745	1.00827	1.00575	0.951777	Biological Process: double-strand break repair via break-induced replication (GO:0000727);; Molecular Function: protein serine/threonine kinase activity (GO:0004674);; Molecular Function: ATP binding (GO:0005524);; Cellular Component: nucleus (GO:0005634);; Cellular Component: cytoplasm (GO:0005737);; Biological Process: DNA replication initiation (GO:0006270);; Biological Process: phagocytosis (…	K02214|0|cam:101512507|K02214 cell division control protein 7 [EC:2.7.11.1] | (RefSeq) probable serine/threonine-protein kinase cdc7	PREDICTED: probable serine/threonine-protein kinase cdc7 [Cicer arietinum]
Glyur000151s00010755	RLK-Pelle_DLSV	0.632989	2.13614	3.49129	11.0671	11.2951	10.2106	0.707515	1.64899	2.16713	3.593	3.62001	3.48679	Molecular Function: protein serine/threonine kinase activity (GO:0004674);; Molecular Function: ATP binding (GO:0005524);; Cellular Component: nucleus (GO:0005634);; Cellular Component: cytoplasm (GO:0005737);; Cellular Component: plasma membrane (GO:0005886);; Biological Process: protein phosphorylation (GO:0006468);; Biological Process: intracellular signal transduction (GO:0035556);;	--	serine/threonine-protein kinase D6PK-like [Cajanus cajan]
Glyur000153s00013686	RLK-Pelle_DLSV	2.43417	2.9186	5.16424	5.31635	5.59207	5.15202	1.77996	1.97034	2.62392	2.65909	2.72073	2.62106	Molecular Function: protein kinase activity (GO:0004672);; Molecular Function: ATP binding (GO:0005524);; Biological Process: protein phosphorylation (GO:0006468);; Cellular Component: integral component of membrane (GO:0016021);;	--	PREDICTED: probable inactive receptor kinase At5g58300 [Cicer arietinum]
Glyur000153s00013691	RLK-Pelle_LRR-III	0.452651	0.979445	0.250172	0.170528	0.356637	0.354546	0.538688	0.985096	0.322127	0.227159	0.440035	0.437809	Molecular Function: protein serine/threonine kinase activity (GO:0004674);; Molecular Function: ATP binding (GO:0005524);; Biological Process: protein phosphorylation (GO:0006468);; Cellular Component: integral component of membrane (GO:0016021);;	--	probable LRR receptor-like serine/threonine-protein kinase At1g06840 [Cajanus cajan]
Glyur000154s00013427	TKL-Pl-5	1.46524	1.15238	2.3884	2.66658	4.27403	2.98379	1.30173	1.10593	1.7606	1.87443	2.39891	1.99414	Molecular Function: protein serine/threonine kinase activity (GO:0004674);; Molecular Function: ATP binding (GO:0005524);; Biological Process: protein phosphorylation (GO:0006468);; Cellular Component: integral component of membrane (GO:0016021);;	--	receptor-like kinase TMK3 [Cajanus cajan]
Glyur000155s00012798	CMGC_MAPK	28.2187	41.6512	37.0991	13.9922	50.0034	44.2758	4.86882	5.41451	5.25169	3.90614	5.67252	5.50067	Molecular Function: signal transducer, downstream of receptor, with serine/threonine kinase activity (GO:0004702);; Molecular Function: ATP binding (GO:0005524);; Cellular Component: cytoplasm (GO:0005737);; Biological Process: signal transduction by protein phosphorylation (GO:0023014);;	--	PREDICTED: mitogen-activated protein kinase kinase kinase YODA-like [Cicer arietinum]
Glyur000157s00015847	RLK-Pelle_LRR-III	0.012695	0.006009	3.05987	0.020985	0.012408	3.54428	0.0181997	0.00864321	2.02143	0.0299617	0.0177908	2.18405	Molecular Function: protein kinase activity (GO:0004672);; Molecular Function: ATP binding (GO:0005524);; Biological Process: protein phosphorylation (GO:0006468);; Cellular Component: integral component of membrane (GO:0016021);;	--	PREDICTED: probable serine/threonine-protein kinase At1g18390 [Cicer arietinum]
Glyur000158s00011334	RLK-Pelle_LRR-IX	0.22469	0.108353	0.544002	0	0.26452	0.210883	0.292417	0.148417	0.626675	0	0.33859	0.276059	Molecular Function: protein serine/threonine kinase activity (GO:0004674);; Molecular Function: ATP binding (GO:0005524);; Cellular Component: plasma membrane (GO:0005886);; Biological Process: protein phosphorylation (GO:0006468);; Cellular Component: integral component of membrane (GO:0016021);;	K04733|0|cam:101493612|K04733 interleukin-1 receptor-associated kinase 4 [EC:2.7.11.1] | (RefSeq) probable LRR receptor-like serine/threonine-protein kinase RKF3	PREDICTED: probable LRR receptor-like serine/threonine-protein kinase RKF3 [Cicer arietinum]
Glyur000160s00019174	RLK-Pelle_L-LEC	0	0	0.065792	0	0	0.061478	0	0	0.0919259	0	0	0.0860745	Cellular Component: membrane (GO:0016020);; Molecular Function: kinase activity (GO:0016301);; Biological Process: phosphorylation (GO:0016310);;	--	LRR receptor-like kinase [Medicago truncatula]
Glyur000163s00011125	RLK-Pelle_LRR-III	8.63396	25.2844	11.285	2.72705	16.3353	12.286	3.26813	4.71613	3.61883	1.89803	4.11564	3.73184	Molecular Function: protein kinase activity (GO:0004672);; Molecular Function: ATP binding (GO:0005524);; Biological Process: protein phosphorylation (GO:0006468);;	--	hypothetical protein TSUD_337890 [Trifolium subterraneum]
Glyur000164s00014502	Group-Pl-2	8.30018	11.5663	8.10457	1.98357	11.7143	9.68682	3.21726	3.65148	3.18659	1.57704	3.66838	3.41776	Molecular Function: protein serine/threonine kinase activity (GO:0004674);; Molecular Function: ATP binding (GO:0005524);; Cellular Component: cytosol (GO:0005829);; Biological Process: peptidyl-serine phosphorylation (GO:0018105);; Biological Process: intracellular signal transduction (GO:0035556);;	K08790|0|gmx:100814085|K08790 serine/threonine kinase 38 [EC:2.7.11.1] | (RefSeq) serine/threonine-protein kinase tricorner	PREDICTED: serine/threonine-protein kinase tricorner [Glycine max]
Glyur000165s00008504	AGC_RSK-2	0.162139	0	0	0	0	0.573568	0.216783	0	0	0	0	0.65404	Molecular Function: protein serine/threonine kinase activity (GO:0004674);; Molecular Function: ATP binding (GO:0005524);; Cellular Component: plasma membrane (GO:0005886);; Biological Process: protein phosphorylation (GO:0006468);; Cellular Component: plasmodesma (GO:0009506);;	--	receptor-like protein kinase, partial [Trifolium pratense]
Glyur000165s00008505	RLK-Pelle_LRR-III	0.349486	0.484285	1.01495	0.918967	2.53271	2.23357	0.43241	0.569768	1.01074	0.94033	1.82077	1.69313	Molecular Function: protein tyrosine kinase activity (GO:0004713);; Molecular Function: ATP binding (GO:0005524);; Molecular Function: hydrolase activity (GO:0016787);; Biological Process: peptidyl-tyrosine phosphorylation (GO:0018108);;	--	inactive protein kinase SELMODRAFT_444075-like [Cajanus cajan]
Glyur000166s00010598	RLK-Pelle_LRR-VIII-1	19.7861	23.9179	16.9878	16.0021	13.0518	9.75317	4.37755	4.63911	4.16894	4.08764	3.81269	3.42669	Molecular Function: protein serine/threonine kinase activity (GO:0004674);; Molecular Function: ATP binding (GO:0005524);; Biological Process: protein phosphorylation (GO:0006468);;	K13430|1.51759e-127|cam:101506739|K13430 serine/threonine-protein kinase PBS1 [EC:2.7.11.1] | (RefSeq) serine/threonine-protein kinase PBS1	Tyrosine-protein kinase [Trema orientalis]
Glyur000170s00011011	RLK-Pelle_LRR-IX	6.24159	6.2416	7.9242	1.46834	2.81815	2.79493	2.85631	2.85631	3.15772	1.30354	1.93287	1.92407	Molecular Function: calmodulin-dependent protein kinase activity (GO:0004683);; Molecular Function: calcium ion binding (GO:0005509);; Molecular Function: calmodulin binding (GO:0005516);; Molecular Function: ATP binding (GO:0005524);; Cellular Component: nucleus (GO:0005634);; Cellular Component: cytoplasm (GO:0005737);; Cellular Component: plasma membrane (GO:0005886);; Biological Process: absc…	K13412|0|gmx:100814475|K13412 calcium-dependent protein kinase [EC:2.7.11.1] | (RefSeq) calcium-dependent protein kinase 26-like	PREDICTED: calcium-dependent protein kinase 26-like [Lupinus angustifolius]
Glyur000172s00014871	STE_STE11	2.25101	4.12155	3.93776	7.07413	8.72308	8.63904	1.70089	2.35658	2.30386	3.01331	3.28141	3.26889	Biological Process: activation of MAPKK activity (GO:0000186);; Molecular Function: MAP kinase kinase kinase activity (GO:0004709);; Molecular Function: ATP binding (GO:0005524);; Cellular Component: intracellular (GO:0005622);; Cellular Component: integral component of membrane (GO:0016021);;	--	Serine/Threonine-kinase plant-like protein, putative [Medicago truncatula]
Glyur000174s00018490	RLK-Pelle_WAK_LRK10L-1	8.73802	7.79073	5.47692	1.25279	5.09301	3.96385	3.28363	3.13598	2.69531	1.17171	2.60715	2.31146	Molecular Function: protein serine/threonine kinase activity (GO:0004674);; Molecular Function: ATP binding (GO:0005524);; Cellular Component: nucleus (GO:0005634);; Cellular Component: cytoplasm (GO:0005737);; Cellular Component: plasma membrane (GO:0005886);; Biological Process: response to nitrate (GO:0010167);; Biological Process: intracellular signal transduction (GO:0035556);; Biological Pr…	--	CBL-interacting serine/threonine-protein kinase 8-like [Cajanus cajan]
Glyur000175s00012028	RLK-Pelle_WAK_LRK10L-1	3.04851	4.13679	3.70397	4.23079	16.0213	13.8887	2.01739	2.36087	2.23388	2.38703	4.08927	3.89614	Molecular Function: protein serine/threonine kinase activity (GO:0004674);; Molecular Function: ATP binding (GO:0005524);; Cellular Component: plasma membrane (GO:0005886);; Biological Process: protein phosphorylation (GO:0006468);; Cellular Component: integral component of membrane (GO:0016021);;	--	probable leucine-rich repeat receptor-like protein kinase At1g35710 [Cajanus cajan]
Glyur000176s00012132	RLK-Pelle_RKF3	7.79639	23.7069	11.3006	2.57121	8.28266	7.7159	3.13691	4.62684	3.62066	1.83641	3.21454	3.12365	Molecular Function: protein kinase activity (GO:0004672);; Molecular Function: ATP binding (GO:0005524);; Biological Process: protein phosphorylation (GO:0006468);;	--	PREDICTED: receptor-like protein kinase ANXUR2 [Cicer arietinum]
Glyur000178s00013199	RLK-Pelle_LRR-III	8.43451	6.47718	6.71967	10.5293	9.25754	8.98969	3.23795	2.9025	2.94854	3.52723	3.35861	3.32044	Biological Process: activation of MAPKK activity (GO:0000186);; Molecular Function: MAP kinase kinase kinase activity (GO:0004709);; Molecular Function: transmembrane receptor protein tyrosine kinase activity (GO:0004714);; Molecular Function: ATP binding (GO:0005524);; Cellular Component: intracellular (GO:0005622);; Cellular Component: integral component of membrane (GO:0016021);; Biological Pr…	--	PREDICTED: pollen receptor-like kinase 3 [Cicer arietinum]
Glyur000178s00013217	RLK-Pelle_RLCK-VIIa-2	111.216	154.478	126.197	33.9545	151.401	131.566	6.81014	7.28057	6.99092	5.12741	7.25173	7.05057	Molecular Function: protein kinase activity (GO:0004672);; Molecular Function: ATP binding (GO:0005524);; Biological Process: protein phosphorylation (GO:0006468);;	--	PREDICTED: serine/threonine-protein kinase At5g01020-like [Cicer arietinum]
Glyur000179s00010691	AGC_NDR	0	0	0.022675	0	0	0	0	0	0.0323477	0	0	0	Molecular Function: protein serine/threonine kinase activity (GO:0004674);; Molecular Function: ATP binding (GO:0005524);; Biological Process: protein phosphorylation (GO:0006468);; Cellular Component: integral component of membrane (GO:0016021);;	--	PREDICTED: proline-rich receptor-like protein kinase PERK4 isoform X1 [Cicer arietinum]
Glyur000180s00014056	RLK-Pelle_RLCK-VIIa-2	0.064748	0.150169	0.353926	0.008619	0.086254	0.077597	0.090512	0.201846	0.437149	0.0123813	0.119361	0.107818	Molecular Function: cytidylate kinase activity (GO:0004127);; Molecular Function: protein serine/threonine kinase activity (GO:0004674);; Molecular Function: ATP binding (GO:0005524);; Cellular Component: intracellular (GO:0005622);; Biological Process: 'de novo' pyrimidine nucleobase biosynthetic process (GO:0006207);; Biological Process: pyrimidine nucleotide biosynthetic process (GO:0006221);;…	--	probable serine/threonine protein kinase IRE [Cajanus cajan]
Glyur000180s00014076	RLK-Pelle_PERK-2	14.0482	12.1369	12.5147	4.91904	8.04242	7.57503	3.91152	3.71556	3.75646	2.56536	3.17671	3.10014	Molecular Function: protein kinase activity (GO:0004672);; Molecular Function: ATP binding (GO:0005524);; Biological Process: protein phosphorylation (GO:0006468);; Molecular Function: hydrolase activity (GO:0016787);;	--	hypothetical protein PHAVU_007G244300g [Phaseolus vulgaris]
Glyur000183s00013019	CAMK_CDPK	168.401	182.537	215.976	0.31289	1.14955	0.120814	7.4043	7.51993	7.76139	0.392746	1.10404	0.164547	Molecular Function: protein kinase activity (GO:0004672);; Molecular Function: ATP binding (GO:0005524);; Cellular Component: endosome (GO:0005768);; Cellular Component: plasma membrane (GO:0005886);; Biological Process: protein phosphorylation (GO:0006468);; Biological Process: receptor-mediated endocytosis (GO:0006898);; Biological Process: regulation of anion channel activity (GO:0010359);; Ce…	K13420|0|gmx:100817960|K13420 LRR receptor-like serine/threonine-protein kinase FLS2 [EC:2.7.11.1] | (RefSeq) LRR receptor-like serine/threonine-protein kinase FLS2	PREDICTED: LRR receptor-like serine/threonine-protein kinase FLS2 [Glycine max]
Glyur000183s00013042	RLK-Pelle_RLCK-V	0.115799	0.091773	0.079844	0.010823	0.181417	0.235747	0.158077	0.126673	0.110823	0.0155304	0.240518	0.305383	Molecular Function: protein serine/threonine kinase activity (GO:0004674);; Molecular Function: ATP binding (GO:0005524);; Biological Process: protein phosphorylation (GO:0006468);; Cellular Component: integral component of membrane (GO:0016021);;	K13420|0|gmx:100784397|K13420 LRR receptor-like serine/threonine-protein kinase FLS2 [EC:2.7.11.1] | (RefSeq) probable LRR receptor-like serine/threonine-protein kinase At3g47570	PREDICTED: probable LRR receptor-like serine/threonine-protein kinase At3g47570 [Glycine max]
Glyur000183s00013066	CAMK_CAMKL-CHK1	0.359957	0.219851	0.124591	0.162154	0.084038	0	0.443561	0.286705	0.1694	0.216801	0.116415	0	Molecular Function: protein kinase activity (GO:0004672);; Molecular Function: ATP binding (GO:0005524);; Biological Process: protein phosphorylation (GO:0006468);; Cellular Component: integral component of membrane (GO:0016021);;	--	PREDICTED: putative receptor-like protein kinase At4g00960 [Glycine max]
Glyur000184s00008210	RLK-Pelle_LRR-IV	7.50004	6.81473	9.64543	11.9367	15.4334	15.0151	3.08747	2.9662	3.41216	3.6934	4.03856	4.00136	Molecular Function: protein kinase activity (GO:0004672);; Molecular Function: ATP binding (GO:0005524);; Biological Process: protein phosphorylation (GO:0006468);;	K14500|0|cam:101511724|K14500 BR-signaling kinase [EC:2.7.11.1] | (RefSeq) probable serine/threonine-protein kinase At5g41260	PREDICTED: probable serine/threonine-protein kinase At5g41260 [Cicer arietinum]
Glyur000185s00016443	RLK-Pelle_CrRLK1L-1	1.46237	4.58395	7.52339	9.54952	37.3802	34.7222	1.30005	2.48128	3.09143	3.39911	5.26229	5.15875	Molecular Function: nucleotide binding (GO:0000166);; Molecular Function: protein kinase activity (GO:0004672);; Cellular Component: membrane (GO:0016020);; Biological Process: phosphorylation (GO:0016310);;	--	PREDICTED: probable receptor protein kinase TMK1 [Cicer arietinum]
Glyur000185s00016447	RLK-Pelle_CrRLK1L-1	1.09345	1.57521	1.54109	0.614543	1.59738	1.07723	1.06588	1.36469	1.34545	0.691126	1.37706	1.05466	Molecular Function: kinase activity (GO:0016301);;	--	LRR kinase family protein [Medicago truncatula]
Glyur000185s00016451	RLK-Pelle_LRR-III	0.294773	5.92937	3.46701	0.334212	1.08326	0.84602	0.372699	2.79272	2.15931	0.415988	1.05884	0.884418	Molecular Function: protein serine/threonine kinase activity (GO:0004674);; Molecular Function: ATP binding (GO:0005524);; Biological Process: protein phosphorylation (GO:0006468);; Cellular Component: integral component of membrane (GO:0016021);;	K04733|2.02808e-173|mtr:MTR_4g044393|K04733 interleukin-1 receptor-associated kinase 4 [EC:2.7.11.1] | (RefSeq) receptor-like kinase, putative	hypothetical protein TSUD_158770 [Trifolium subterraneum]
Glyur000185s00016457	RLK-Pelle_RLCK-VIIa-2	2.9112	6.17862	8.71746	6.01569	25.7629	24.5377	1.96761	2.84371	3.28058	2.81058	4.74216	4.67456	Molecular Function: protein serine/threonine kinase activity (GO:0004674);; Molecular Function: ATP binding (GO:0005524);; Biological Process: protein phosphorylation (GO:0006468);; Cellular Component: integral component of membrane (GO:0016021);;	K04733|0|mtr:MTR_7g082470|K04733 interleukin-1 receptor-associated kinase 4 [EC:2.7.11.1] | (RefSeq) receptor-like kinase	serine/threonine protein kinase, partial [Trifolium pratense]
Glyur000185s00016463	RLK-Pelle_RLCK-VI	4.08727	17.0739	7.68162	2.67329	4.55047	5.67973	2.34689	4.17583	3.11796	1.87707	2.47261	2.73979	Molecular Function: protein kinase activity (GO:0004672);; Biological Process: cellular process (GO:0009987);; Cellular Component: membrane (GO:0016020);;	K04733|0|aip:107635700|K04733 interleukin-1 receptor-associated kinase 4 [EC:2.7.11.1] | (RefSeq) LEAF RUST 10 DISEASE-RESISTANCE LOCUS RECEPTOR-LIKE PROTEIN KINASE-like 1.4	LEAF RUST 10 DISEASE-RESISTANCE LOCUS RECEPTOR-LIKE PROTEIN KINASE-like 1.4 isoform X3 [Cajanus cajan]
Glyur000186s00009862	AGC_MAST	1.42992	0.763177	0.966206	0.27302	0.459896	0.363591	1.28091	0.818177	0.975414	0.348255	0.545866	0.447411	Molecular Function: protein serine/threonine kinase activity (GO:0004674);; Molecular Function: ATP binding (GO:0005524);; Cellular Component: intracellular (GO:0005622);; Biological Process: peptidyl-serine phosphorylation (GO:0018105);; Biological Process: intracellular signal transduction (GO:0035556);;	K08790|0|cam:101492739|K08790 serine/threonine kinase 38 [EC:2.7.11.1] | (RefSeq) serine/threonine-protein kinase tricorner	PREDICTED: serine/threonine-protein kinase tricorner-like isoform X2 [Lupinus angustifolius]
Glyur000186s00009863	TKL-Pl-3	12.0643	13.6009	11.5186	6.69945	17.3439	17.9021	3.70755	3.86799	3.646	2.94476	4.19723	4.24047	Molecular Function: protein serine/threonine kinase activity (GO:0004674);; Molecular Function: ATP binding (GO:0005524);; Cellular Component: nucleus (GO:0005634);; Cellular Component: cytoplasm (GO:0005737);; Biological Process: endocytosis (GO:0006897);; Biological Process: regulation of cell shape (GO:0008360);; Biological Process: Wnt signaling pathway (GO:0016055);; Biological Process: pept…	--	Casein kinase I isoform delta-like [Glycine soja]
Glyur000189s00009588	RLK-Pelle_LRR-XII-1	22.6323	21.0756	18.067	20.7677	23.2401	26.6536	4.56269	4.46438	4.25301	4.44412	4.59933	4.7894	Molecular Function: protein serine/threonine kinase activity (GO:0004674);; Molecular Function: ATP binding (GO:0005524);; Biological Process: protein phosphorylation (GO:0006468);;	--	hypothetical protein DCAR_024551 [Daucus carota subsp. sativus]
Glyur000189s00009599	RLK-Pelle_LRR-XII-1	9.38316	11.0341	10.6867	6.10304	10.8075	9.6433	3.37617	3.58906	3.5468	2.82844	3.56164	3.41187	Molecular Function: protein serine/threonine kinase activity (GO:0004674);; Molecular Function: ATP binding (GO:0005524);; Biological Process: protein phosphorylation (GO:0006468);;	K08819|0|cam:101498647|K08819 cyclin-dependent kinase 12/13 [EC:2.7.11.22 2.7.11.23] | (RefSeq) probable serine/threonine-protein kinase At1g54610	probable serine/threonine-protein kinase At1g54610 [Cajanus cajan]
Glyur000189s00009609	RLK-Pelle_LRR-VI-2	0.258524	0.612527	1.25185	1.08034	1.63799	1.84506	0.331733	0.689323	1.17111	1.05682	1.39944	1.50846	Biological Process: phragmoplast assembly (GO:0000914);; Molecular Function: protein kinase activity (GO:0004672);; Molecular Function: ATP binding (GO:0005524);; Biological Process: protein phosphorylation (GO:0006468);; Molecular Function: microtubule binding (GO:0008017);; Cellular Component: plasmodesma (GO:0009506);; Biological Process: endosperm cellularization (GO:0010342);;	K17545|0|gmx:100777288|K17545 serine/threonine-protein kinase ULK4 [EC:2.7.11.1] | (RefSeq) serine/threonine-protein kinase RUNKEL-like	PREDICTED: serine/threonine-protein kinase RUNKEL-like [Glycine max]
Glyur000189s00009626	RLK-Pelle_RLCK-XII-1	0.078039	0.061251	0.211091	0.411602	1.95558	1.04287	0.108409	0.0857659	0.276307	0.497333	1.56344	1.0306	Biological Process: MAPK cascade (GO:0000165);; Molecular Function: protein serine/threonine kinase activity (GO:0004674);; Molecular Function: signal transducer activity (GO:0004871);; Molecular Function: ATP binding (GO:0005524);; Cellular Component: integral component of membrane (GO:0016021);;	--	PREDICTED: probable LRR receptor-like serine/threonine-protein kinase At1g67720-like isoform X2 [Glycine max]
Glyur000191s00015633	RLK-Pelle_LRK10L-2	2.08889	3.11465	3.07604	5.75548	14.8431	13.6474	1.62709	2.04077	2.02717	2.75606	3.98578	3.87257	Molecular Function: cyclin-dependent protein serine/threonine kinase activity (GO:0004693);; Molecular Function: ATP binding (GO:0005524);; Biological Process: protein phosphorylation (GO:0006468);; Biological Process: regulation of cell cycle (GO:0051726);;	K08819|0|cam:101513918|K08819 cyclin-dependent kinase 12/13 [EC:2.7.11.22 2.7.11.23] | (RefSeq) probable serine/threonine-protein kinase At1g54610	PREDICTED: probable serine/threonine-protein kinase At1g54610 [Cicer arietinum]
Glyur000191s00015639	RLK-Pelle_LRK10L-2	20.5192	30.363	25.4887	65.3179	49.2102	50.7104	4.42755	4.97099	4.7273	6.05133	5.64991	5.69238	Molecular Function: protein serine/threonine kinase activity (GO:0004674);; Molecular Function: ATP binding (GO:0005524);; Biological Process: protein phosphorylation (GO:0006468);; Cellular Component: integral component of membrane (GO:0016021);;	K04733|0|mtr:MTR_1g098360|K04733 interleukin-1 receptor-associated kinase 4 [EC:2.7.11.1] | (RefSeq) receptor-like kinase	phytosulfokine receptor 2-like protein [Trifolium pratense]
Glyur000192s00009308	RLK-Pelle_LRK10L-2	16.3453	19.2741	17.0534	25.0568	31.1995	31.5386	4.11648	4.34156	4.1742	4.70359	5.00896	5.02408	Molecular Function: protein serine/threonine kinase activity (GO:0004674);; Molecular Function: ATP binding (GO:0005524);; Biological Process: protein phosphorylation (GO:0006468);; Molecular Function: tau-protein kinase activity (GO:0050321);;	K03083|0|cam:101499607|K03083 glycogen synthase kinase 3 beta [EC:2.7.11.26] | (RefSeq) shaggy-related protein kinase kappa	PREDICTED: shaggy-related protein kinase kappa [Cicer arietinum]
Glyur000192s00009316	RLK-Pelle_LRK10L-2	1.31387	1.95747	3.7466	3.2798	7.21103	6.1329	1.21031	1.56436	2.24689	2.09754	3.03756	2.83449	Molecular Function: protein kinase activity (GO:0004672);; Molecular Function: ATP binding (GO:0005524);; Biological Process: protein phosphorylation (GO:0006468);; Cellular Component: integral component of membrane (GO:0016021);;	--	LRR receptor-like kinase family protein [Medicago truncatula]
Glyur000192s00009358	RLK-Pelle_WAK_LRK10L-1	17.4442	24.7553	19.51	7.49836	29.9483	26.1177	4.20509	4.6868	4.35826	3.08718	4.95179	4.76116	Molecular Function: protein serine/threonine kinase activity (GO:0004674);; Molecular Function: ATP binding (GO:0005524);; Cellular Component: nucleus (GO:0005634);; Cellular Component: cytoplasm (GO:0005737);; Biological Process: protein phosphorylation (GO:0006468);; Biological Process: intracellular signal transduction (GO:0035556);;	K14498|2.50798e-31|pxb:103946318|K14498 serine/threonine-protein kinase SRK2 [EC:2.7.11.1] | (RefSeq) serine/threonine-protein kinase SRK2A-like	hypothetical protein GOBAR_DD13199 [Gossypium barbadense]
Glyur000194s00016349	AGC_NDR	59.7351	35.2466	39.9659	0	0.051299	0	5.92446	5.17978	5.35635	0	0.072173	0	Molecular Function: protein kinase activity (GO:0004672);; Molecular Function: ATP binding (GO:0005524);; Biological Process: protein phosphorylation (GO:0006468);; Biological Process: photomorphogenesis (GO:0009640);; Biological Process: photoperiodism, flowering (GO:0048573);; Biological Process: regulation of post-embryonic development (GO:0048580);; Biological Process: regulation of response …	K16240|0|gmx:100799267|K16240 protein suppressor of PHYA-105 1 | (RefSeq) protein SUPPRESSOR OF PHYA-105 1	protein SUPPRESSOR OF PHYA-105 1-like [Cajanus cajan]
Glyur000196s00010881	RLK-Pelle_RLCK-VIIa-1	12.4922	12.4884	12.1416	1.22833	9.01652	9.69494	3.75405	3.75364	3.71607	1.15596	3.32431	3.41886	Biological Process: activation of MAPKK activity (GO:0000186);; Molecular Function: MAP kinase kinase kinase activity (GO:0004709);; Molecular Function: ATP binding (GO:0005524);; Cellular Component: intracellular (GO:0005622);;	--	uncharacterized protein LOC109792070 [Cajanus cajan]
Glyur000197s00010086	CMGC_CDK-CRK7-CDK9	0	0.042663	0.076555	0.104603	0.046719	0.042825	0	0.0602729	0.106422	0.143528	0.0658742	0.0604971	Molecular Function: protein serine/threonine kinase activity (GO:0004674);; Molecular Function: ATP binding (GO:0005524);; Biological Process: protein phosphorylation (GO:0006468);; Cellular Component: integral component of membrane (GO:0016021);;	--	PREDICTED: probable LRR receptor-like serine/threonine-protein kinase At1g34110 [Vigna angularis]
Glyur000198s00008731	ULK_ULK4	0.100735	0	0.076597	0.20849	0.169021	0	0.138467	0	0.106478	0.273206	0.225301	0	Cellular Component: membrane (GO:0016020);; Molecular Function: kinase activity (GO:0016301);; Biological Process: phosphorylation (GO:0016310);;	--	hypothetical protein PHAVU_003G202000g [Phaseolus vulgaris]
Glyur000198s00008758	RLK-Pelle_LRR-I-1	1.32635	0.707531	1.78334	0.627795	1.14856	0.553071	1.21807	0.771912	1.47682	0.702919	1.10337	0.635124	Molecular Function: protein serine/threonine kinase activity (GO:0004674);; Molecular Function: ATP binding (GO:0005524);; Biological Process: protein phosphorylation (GO:0006468);;	--	serine/threonine-protein kinase HT1-like isoform X1 [Cajanus cajan]
Glyur000199s00018198	CMGC_CDK-CRK7-CDK9	0.321035	0.291731	0.757958	6.99144	7.32527	6.49573	0.401669	0.369306	0.813901	2.99846	3.0575	2.90607	Biological Process: activation of MAPKK activity (GO:0000186);; Molecular Function: MAP kinase kinase kinase activity (GO:0004709);; Molecular Function: transmembrane receptor protein tyrosine kinase activity (GO:0004714);; Molecular Function: ATP binding (GO:0005524);; Cellular Component: intracellular (GO:0005622);; Cellular Component: integral component of membrane (GO:0016021);; Biological Pr…	--	PREDICTED: probable inactive receptor kinase At4g23740 [Glycine max]
Glyur000200s00011153	RLK-Pelle_LRR-Xb-1	28.4546	29.4362	21.9189	6.46871	41.9302	37.562	4.88042	4.92771	4.51846	2.90086	5.42392	5.26911	Molecular Function: protein serine/threonine kinase activity (GO:0004674);; Molecular Function: transmembrane receptor protein tyrosine kinase activity (GO:0004714);; Molecular Function: ATP binding (GO:0005524);; Cellular Component: integral component of membrane (GO:0016021);; Biological Process: peptidyl-tyrosine phosphorylation (GO:0018108);; Molecular Function: 2-alkenal reductase [NAD(P)] a…	--	LRR receptor-like kinase [Medicago truncatula]
Glyur000201s00012390	CMGC_GSK	17.108	22.4508	18.2078	0.235847	0.438103	0.273288	4.17856	4.55157	4.26362	0.3055	0.524167	0.348559	Molecular Function: protein serine/threonine kinase activity (GO:0004674);; Molecular Function: ATP binding (GO:0005524);; Biological Process: protein phosphorylation (GO:0006468);; Cellular Component: integral component of membrane (GO:0016021);;	K04733|0|gmx:100781977|K04733 interleukin-1 receptor-associated kinase 4 [EC:2.7.11.1] | (RefSeq) probable receptor-like protein kinase At1g67000	Putative receptor-like protein kinase [Glycine soja]
Glyur000204s00012401	RLK-Pelle_LRR-XI-1	19.4994	26.8314	20.0573	6.20391	12.3297	10.8772	4.35751	4.79864	4.39625	2.84878	3.73657	3.57012	Molecular Function: calmodulin-dependent protein kinase activity (GO:0004683);; Molecular Function: calcium ion binding (GO:0005509);; Molecular Function: calmodulin binding (GO:0005516);; Molecular Function: ATP binding (GO:0005524);; Cellular Component: nucleus (GO:0005634);; Cellular Component: cytoplasm (GO:0005737);; Cellular Component: plasma membrane (GO:0005886);; Biological Process: absc…	K13412|0|cam:101496261|K13412 calcium-dependent protein kinase [EC:2.7.11.1] | (RefSeq) calcium-dependent protein kinase 10	PREDICTED: calcium-dependent protein kinase 10 [Cicer arietinum]
Glyur000204s00012406	RLK-Pelle_CR4L	0.019445	0.232985	0.964305	1.95677	1.91173	1.73345	0.0277839	0.302155	0.974019	1.56402	1.54188	1.45072	Molecular Function: protein serine/threonine kinase activity (GO:0004674);; Molecular Function: ATP binding (GO:0005524);; Biological Process: protein phosphorylation (GO:0006468);; Cellular Component: integral component of membrane (GO:0016021);;	--	hypothetical protein TSUD_208970 [Trifolium subterraneum]
Glyur000206s00012585	CAMK_OST1L	2.45572	2.27869	2.30867	10.9442	9.31993	9.11375	1.78899	1.71312	1.72625	3.57824	3.36736	3.33825	Molecular Function: protein kinase activity (GO:0004672);; Molecular Function: ATP binding (GO:0005524);; Biological Process: protein phosphorylation (GO:0006468);; Cellular Component: integral component of membrane (GO:0016021);;	--	Probably inactive leucine-rich repeat receptor-like protein kinase [Glycine soja]
Glyur000208s00014292	PEK_PEK	15.9942	14.8931	14.1389	14.0025	21.9609	21.119	4.08697	3.99033	3.92019	3.90713	4.52111	4.46721	Molecular Function: protein serine/threonine kinase activity (GO:0004674);; Molecular Function: ATP binding (GO:0005524);; Biological Process: protein phosphorylation (GO:0006468);; Biological Process: signal transduction (GO:0007165);; Cellular Component: integral component of membrane (GO:0016021);; Molecular Function: transmembrane receptor protein kinase activity (GO:0019199);;	K13418|0|aip:107618667|K13418 somatic embryogenesis receptor kinase 1 [EC:2.7.10.1 2.7.11.1] | (RefSeq) somatic embryogenesis receptor kinase 2	somatic embryogenesis receptor kinase 2 [Arachis duranensis]
Glyur000209s00013446	TKL_Gdt	0.342552	0.300052	0.808478	0	0.532597	0.434153	0.424978	0.378569	0.854776	0	0.615978	0.520199	Biological Process: activation of MAPKK activity (GO:0000186);; Molecular Function: MAP kinase kinase kinase activity (GO:0004709);; Molecular Function: ATP binding (GO:0005524);; Cellular Component: intracellular (GO:0005622);;	--	PREDICTED: serine/threonine-protein kinase HT1 [Cicer arietinum]
Glyur000211s00017641	AGC_RSK-2	0.150484	0.546169	0.17857	0	0.068228	0.126077	0.202241	0.628698	0.237037	0	0.0952196	0.171305	Molecular Function: protein serine/threonine kinase activity (GO:0004674);; Molecular Function: ATP binding (GO:0005524);; Cellular Component: cytosol (GO:0005829);; Biological Process: protein phosphorylation (GO:0006468);; Biological Process: intracellular signal transduction (GO:0035556);;	K08867|0|cam:101514202|K08867 WNK lysine deficient protein kinase [EC:2.7.11.1] | (RefSeq) probable serine/threonine-protein kinase WNK10	PREDICTED: probable serine/threonine-protein kinase WNK10 isoform X1 [Cicer arietinum]
Glyur000212s00017509	TKL-Pl-6	0.312052	0.275622	0.92073	12.9873	10.7846	11.2223	0.391825	0.351201	0.941655	3.80605	3.55884	3.61145	Molecular Function: protein kinase activity (GO:0004672);; Molecular Function: ATP binding (GO:0005524);; Biological Process: protein phosphorylation (GO:0006468);; Cellular Component: integral component of membrane (GO:0016021);;	--	leucine-rich repeat receptor-like serine threonine-protein kinase bam1-like protein [Trifolium pratense]
Glyur000212s00017512	RLK-Pelle_LRR-XI-1	4.54433	3.43465	4.17836	14.4345	32.703	30.0482	2.47101	2.14882	2.3725	3.94809	5.0748	4.95644	Biological Process: MAPK cascade (GO:0000165);; Molecular Function: protein serine/threonine kinase activity (GO:0004674);; Molecular Function: ATP binding (GO:0005524);; Biological Process: lateral root morphogenesis (GO:0010102);; Biological Process: regulation of gene expression (GO:0010468);; Cellular Component: integral component of membrane (GO:0016021);; Molecular Function: oxidoreductase …	--	PREDICTED: LRR receptor-like serine/threonine-protein kinase HSL2 [Glycine max]
Glyur000213s00016096	RLK-Pelle_DLSV	4.7568	7.8654	10.0291	4.41577	6.01908	7.09766	2.52527	3.14819	3.46324	2.43717	2.81128	3.0175	Molecular Function: protein kinase activity (GO:0004672);; Molecular Function: ATP binding (GO:0005524);; Biological Process: protein phosphorylation (GO:0006468);; Molecular Function: zinc ion binding (GO:0008270);; Cellular Component: integral component of membrane (GO:0016021);; Molecular Function: ubiquitin binding (GO:0043130);; Biological Process: negative regulation of organ growth (GO:004…	K04733|0|mtr:MTR_1g021845|K04733 interleukin-1 receptor-associated kinase 4 [EC:2.7.11.1] | (RefSeq) LysM-domain receptor-like kinase	lysM domain receptor-like protein kinase 4-like protein [Trifolium pratense]
Glyur000213s00016108	RLK-Pelle_LRR-III	0	0.088623	0.017218	0	0.026054	0	0	0.122504	0.0246289	0	0.0371067	0	--	K04733|1.81535e-52|mtr:MTR_0341s0020|K04733 interleukin-1 receptor-associated kinase 4 [EC:2.7.11.1] | (RefSeq) cysteine-rich receptor-kinase-like protein	cysteine-rich receptor-kinase-like protein [Medicago truncatula]
Glyur000213s00016109	RLK-Pelle_LRR-II	343.714	525.222	296.671	1.15699	8.85202	7.24487	8.42926	9.03953	8.21757	1.10902	3.30042	3.0435	Molecular Function: nucleotide binding (GO:0000166);; Molecular Function: protein kinase activity (GO:0004672);; Cellular Component: membrane (GO:0016020);; Biological Process: phosphorylation (GO:0016310);;	--	Cysteine-rich receptor-like protein kinase 26 [Glycine soja]
Glyur000214s00016040	RLK-Pelle_LRK10L-2	0.265415	0.391388	0.161804	0.132537	0.36667	0.731434	0.339611	0.476525	0.216367	0.179558	0.450665	0.791967	Molecular Function: protein serine/threonine kinase activity (GO:0004674);; Molecular Function: ATP binding (GO:0005524);; Biological Process: protein phosphorylation (GO:0006468);;	K04733|0|cam:101490515|K04733 interleukin-1 receptor-associated kinase 4 [EC:2.7.11.1] | (RefSeq) serine/threonine-protein kinase CDL1	PREDICTED: serine/threonine-protein kinase CDL1 [Cicer arietinum]
Glyur000217s00014838	CAMK_CDPK	21.5984	16.5915	11.7105	2.13773	14.8255	12.3677	4.49815	4.13681	3.66795	1.64972	3.98417	3.74068	Molecular Function: calmodulin-dependent protein kinase activity (GO:0004683);; Molecular Function: calcium ion binding (GO:0005509);; Molecular Function: calmodulin binding (GO:0005516);; Molecular Function: ATP binding (GO:0005524);; Cellular Component: nucleus (GO:0005634);; Cellular Component: cytoplasm (GO:0005737);; Cellular Component: plasma membrane (GO:0005886);; Biological Process: absc…	K13412|0|cam:101492192|K13412 calcium-dependent protein kinase [EC:2.7.11.1] | (RefSeq) calcium-dependent protein kinase 4-like	PREDICTED: calcium-dependent protein kinase 4-like [Cicer arietinum]
Glyur000217s00014849	RLK-Pelle_LRR-XIIIa	76.6184	74.8525	67.281	23.3419	81.7357	71.2437	6.27833	6.24512	6.09341	4.60537	6.37044	6.1748	Molecular Function: protein kinase activity (GO:0004672);; Molecular Function: ATP binding (GO:0005524);; Biological Process: protein phosphorylation (GO:0006468);; Cellular Component: integral component of membrane (GO:0016021);;	--	leucine-rich repeat receptor-like tyrosine-protein kinase at2g41820-like protein [Trifolium pratense]
Glyur000218s00011613	RLK-Pelle_LRR-XI-1	0.897241	0.874352	1.09299	0	0.119792	0.201356	0.923903	0.906392	1.06557	0	0.163231	0.264664	Molecular Function: protein serine/threonine kinase activity (GO:0004674);; Molecular Function: ATP binding (GO:0005524);; Cellular Component: cytosol (GO:0005829);; Biological Process: protein phosphorylation (GO:0006468);; Biological Process: intracellular signal transduction (GO:0035556);;	K08867|0|pvu:PHAVU_008G286300g|K08867 WNK lysine deficient protein kinase [EC:2.7.11.1] | (RefSeq) hypothetical protein	PREDICTED: probable serine/threonine-protein kinase WNK11 [Vigna angularis]
Glyur000219s00011560	RLK-Pelle_LRR-II	0.572162	0.694219	1.9965	0.402723	2.0673	1.85022	0.65275	0.76062	1.58328	0.48823	1.61697	1.51107	Molecular Function: protein kinase activity (GO:0004672);; Molecular Function: ATP binding (GO:0005524);; Biological Process: protein phosphorylation (GO:0006468);;	--	Inactive protein kinase [Glycine soja]
Glyur000219s00011572	TKL-Pl-4	36.0156	0.595148	0.48742	27.1994	1.75317	102.177	5.21006	0.67369	0.572812	4.81759	1.4611	6.68898	Molecular Function: nucleotide binding (GO:0000166);; Molecular Function: protein kinase activity (GO:0004672);; Cellular Component: membrane (GO:0016020);; Biological Process: phosphorylation (GO:0016310);;	--	PREDICTED: putative leucine-rich repeat receptor-like protein kinase At2g19210 [Cicer arietinum]
Glyur000219s00011589	WNK_NRBP	0.114343	1.46837	0.491114	0	0.725622	0.166331	0.156193	1.30356	0.576391	0	0.787116	0.221977	Molecular Function: protein serine/threonine kinase activity (GO:0004674);; Molecular Function: ATP binding (GO:0005524);; Biological Process: protein phosphorylation (GO:0006468);; Cellular Component: integral component of membrane (GO:0016021);;	--	PREDICTED: lysM domain receptor-like kinase 3 isoform X1 [Lupinus angustifolius]
Glyur000221s00012508	RLK-Pelle_LRR-XI-1	0.306388	2.03521	1.13531	2.14806	8.32726	7.637	0.385583	1.6018	1.09444	1.65446	3.22145	3.11053	Molecular Function: protein serine/threonine kinase activity (GO:0004674);; Molecular Function: ATP binding (GO:0005524);; Biological Process: protein phosphorylation (GO:0006468);; Cellular Component: integral component of membrane (GO:0016021);;	--	PREDICTED: probable LRR receptor-like serine/threonine-protein kinase At4g29180 isoform X1 [Cicer arietinum]
Glyur000221s00012509	RLK-Pelle_LRR-XI-1	0	0	0	0.199396	0.280798	0.12766	0	0	0	0.262308	0.357043	0.173332	Molecular Function: kinase activity (GO:0016301);;	K04733|1.01981e-45|gmx:100779617|K04733 interleukin-1 receptor-associated kinase 4 [EC:2.7.11.1] | (RefSeq) probable LRR receptor-like serine/threonine-protein kinase At4g29180-like	probable LRR receptor-like serine/threonine-protein kinase At4g29180-like [Glycine max]
Glyur000221s00012513	RLK-Pelle_LysM	21.2241	27.756	20.0997	5.273	10.7334	9.69628	4.47405	4.84579	4.39915	2.64916	3.55255	3.41904	Molecular Function: protein serine/threonine kinase activity (GO:0004674);; Molecular Function: ATP binding (GO:0005524);; Biological Process: protein phosphorylation (GO:0006468);; Molecular Function: amino acid binding (GO:0016597);;	--	PREDICTED: serine/threonine-protein kinase STY17-like isoform X1 [Glycine max]
Glyur000224s00017361	RLK-Pelle_LysM	35.2789	37.3436	36.3919	4.09647	22.4914	20.5716	5.18106	5.26092	5.22465	2.3495	4.55406	4.43106	Molecular Function: calmodulin-dependent protein kinase activity (GO:0004683);; Molecular Function: calcium ion binding (GO:0005509);; Molecular Function: calmodulin binding (GO:0005516);; Molecular Function: ATP binding (GO:0005524);; Cellular Component: nucleus (GO:0005634);; Cellular Component: cytoplasm (GO:0005737);; Cellular Component: plasma membrane (GO:0005886);; Biological Process: absc…	K13412|0|cam:101502238|K13412 calcium-dependent protein kinase [EC:2.7.11.1] | (RefSeq) calcium-dependent protein kinase 1-like	PREDICTED: calcium-dependent protein kinase 1-like [Cicer arietinum]
Glyur000224s00017379	RLK-Pelle_DLSV	0.12288	0.987158	1.10618	0.062174	0.012704	0.020061	0.167204	0.990707	1.07463	0.0870201	0.0182126	0.0286554	Molecular Function: protein serine/threonine kinase activity (GO:0004674);; Molecular Function: non-membrane spanning protein tyrosine kinase activity (GO:0004715);; Molecular Function: ATP binding (GO:0005524);; Cellular Component: integral component of membrane (GO:0016021);; Biological Process: peptidyl-tyrosine phosphorylation (GO:0018108);; Molecular Function: carbohydrate binding (GO:003024…	K04733|0|mtr:MTR_1g048360|K04733 interleukin-1 receptor-associated kinase 4 [EC:2.7.11.1] | (RefSeq) lectin receptor kinase	lectin receptor kinase [Medicago truncatula]
Glyur000225s00014729	RLK-Pelle_DLSV	5.43007	5.15924	6.38006	11.1323	13.3273	11.3282	2.68483	2.62275	2.88363	3.60078	3.84069	3.62389	Molecular Function: protein kinase activity (GO:0004672);; Molecular Function: ATP binding (GO:0005524);; Cellular Component: cytosol (GO:0005829);; Cellular Component: plasma membrane (GO:0005886);; Biological Process: protein phosphorylation (GO:0006468);; Cellular Component: integral component of membrane (GO:0016021);;	--	PREDICTED: probable inactive receptor kinase At5g10020 [Cicer arietinum]
Glyur000231s00022065	RLK-Pelle_RLCK-VIIa-1	4.93305	8.01943	4.01862	0.220972	1.1022	1.00956	2.56877	3.17304	2.32729	0.28803	1.0719	1.00688	Molecular Function: protein serine/threonine kinase activity (GO:0004674);; Molecular Function: transmembrane receptor protein tyrosine kinase activity (GO:0004714);; Molecular Function: ATP binding (GO:0005524);; Biological Process: response to stress (GO:0006950);; Biological Process: peptidyl-tyrosine phosphorylation (GO:0018108);;	--	probable receptor-like serine/threonine-protein kinase At5g57670 isoform X1 [Cajanus cajan]
Glyur000231s00022067	RLK-Pelle_LRR-XI-1	0.063584	0.095627	0.033724	3.58498	4.76961	5.44582	0.088934	0.131757	0.047851	2.19691	2.52847	2.68836	Molecular Function: protein serine/threonine kinase activity (GO:0004674);; Molecular Function: transmembrane receptor protein tyrosine kinase activity (GO:0004714);; Molecular Function: ATP binding (GO:0005524);; Biological Process: peptidyl-tyrosine phosphorylation (GO:0018108);;	--	PTI1-like tyrosine-protein kinase, partial [Glycine soja]
Glyur000234s00015068	WNK_NRBP	0.711114	0.521402	0.573929	0.579071	0.436378	0	0.774936	0.605401	0.65437	0.659076	0.522435	0	Molecular Function: protein serine/threonine kinase activity (GO:0004674);; Molecular Function: ATP binding (GO:0005524);; Biological Process: protein phosphorylation (GO:0006468);; Cellular Component: integral component of membrane (GO:0016021);;	--	LRR receptor-like serine/threonine-protein kinase GSO1 [Cajanus cajan]
Glyur000235s00019549	RLK-Pelle_PERK-2	2.71147	2.24104	3.03021	14.3047	13.1446	12.418	1.89199	1.69646	2.01085	3.9359	3.82218	3.7461	Molecular Function: protein kinase activity (GO:0004672);; Molecular Function: ATP binding (GO:0005524);; Biological Process: protein phosphorylation (GO:0006468);; Cellular Component: integral component of membrane (GO:0016021);; Molecular Function: 2-alkenal reductase [NAD(P)] activity (GO:0032440);; Biological Process: oxidation-reduction process (GO:0055114);;	--	receptor protein kinase-like protein ZAR1 [Arachis ipaensis]
Glyur000235s00019562	RLK-Pelle_LRR-I-1	14.7652	24.901	18.1139	1.84638	12.041	9.11513	3.97867	4.69494	4.25655	1.50913	3.70498	3.33844	Molecular Function: nucleotide binding (GO:0000166);; Molecular Function: protein serine/threonine kinase activity (GO:0004674);; Cellular Component: plasma membrane (GO:0005886);; Biological Process: cell surface receptor signaling pathway (GO:0007166);;	K04733|0|vra:106771857|K04733 interleukin-1 receptor-associated kinase 4 [EC:2.7.11.1] | (RefSeq) probable serine/threonine-protein kinase At1g18390	PREDICTED: probable serine/threonine-protein kinase At1g18390 isoform X1 [Cicer arietinum]
Glyur000235s00019565	RLK-Pelle_LysM	155.715	162.17	152.46	1.80453	1.70257	1.71347	7.292	7.35024	7.26172	1.48776	1.43433	1.44014	Molecular Function: nucleotide binding (GO:0000166);; Molecular Function: protein serine/threonine kinase activity (GO:0004674);; Cellular Component: plasma membrane (GO:0005886);; Biological Process: protein phosphorylation (GO:0006468);; Biological Process: cell surface receptor signaling pathway (GO:0007166);;	K04733|0|gmx:100791822|K04733 interleukin-1 receptor-associated kinase 4 [EC:2.7.11.1] | (RefSeq) probable serine/threonine-protein kinase At1g18390	Putative serine/threonine-protein kinase [Glycine soja]
Glyur000235s00019568	RLK-Pelle_LRR-I-1	0.667606	0.354258	1.01504	0.087026	0	0	0.737778	0.437503	1.01081	0.120386	0	0	Molecular Function: nucleotide binding (GO:0000166);; Molecular Function: protein kinase activity (GO:0004672);; Biological Process: protein phosphorylation (GO:0006468);; Cellular Component: membrane (GO:0016020);;	K04733|1.38901e-107|cam:101488413|K04733 interleukin-1 receptor-associated kinase 4 [EC:2.7.11.1] | (RefSeq) probable serine/threonine-protein kinase At1g18390	PREDICTED: probable serine/threonine-protein kinase At1g18390 [Cicer arietinum]
Glyur000236s00014221	RLK-Pelle_LRR-I-1	1.87406	2.32737	3.36702	15.3697	13.0965	14.4447	1.52309	1.73438	2.12665	4.03296	3.81726	3.94904	Molecular Function: protein serine/threonine kinase activity (GO:0004674);; Molecular Function: ATP binding (GO:0005524);; Biological Process: protein phosphorylation (GO:0006468);;	K04733|0|cam:101503747|K04733 interleukin-1 receptor-associated kinase 4 [EC:2.7.11.1] | (RefSeq) serine/threonine-protein kinase-like protein At1g28390	serine/threonine-protein kinase protein [Trifolium pratense]
Glyur000236s00014240	TKL-Pl-4	15.3351	20.025	14.8635	3.34792	10.2612	9.63228	4.0299	4.39403	3.98764	2.12033	3.49329	3.41038	Molecular Function: nucleotide binding (GO:0000166);; Molecular Function: signal transducer, downstream of receptor, with serine/threonine kinase activity (GO:0004702);; Cellular Component: cytoplasm (GO:0005737);; Biological Process: protein phosphorylation (GO:0006468);;	--	PREDICTED: mitogen-activated protein kinase kinase kinase YODA-like [Cicer arietinum]
Glyur000239s00017882	CAMK_CDPK	0	0.033631	0.022325	0	0	0.046308	0	0.0477212	0.0318539	0	0	0.0653076	Molecular Function: protein serine/threonine kinase activity (GO:0004674);; Molecular Function: structural constituent of cell wall (GO:0005199);; Molecular Function: ATP binding (GO:0005524);; Biological Process: protein phosphorylation (GO:0006468);; Cellular Component: integral component of membrane (GO:0016021);;	--	proline-rich receptor-like protein kinase PERK9 [Vigna radiata var. radiata]
Glyur000239s00017902	RLK-Pelle_L-LEC	1.08882	2.75169	2.58497	0.673719	1.83006	2.03376	1.06269	1.90754	1.84196	0.743057	1.50083	1.60111	Molecular Function: protein serine/threonine kinase activity (GO:0004674);; Molecular Function: transmembrane receptor protein tyrosine kinase activity (GO:0004714);; Molecular Function: ATP binding (GO:0005524);; Cellular Component: plasma membrane (GO:0005886);; Cellular Component: integral component of membrane (GO:0016021);; Biological Process: peptidyl-tyrosine phosphorylation (GO:0018108);;	K04733|2.25765e-148|gmx:100305402|K04733 interleukin-1 receptor-associated kinase 4 [EC:2.7.11.1] | (RefSeq) protein kinase family protein	protein kinase family protein [Glycine max]
Glyur000240s00016384	RLK-Pelle_LRR-III	0	0.161938	0.127618	0	0.144777	0	0	0.216533	0.173278	0	0.195067	0	--	K04733|5.40095e-39|aip:107637351|K04733 interleukin-1 receptor-associated kinase 4 [EC:2.7.11.1] | (RefSeq) receptor-like protein kinase THESEUS 1	Receptor-like protein kinase ANXUR2 [Glycine soja]
Glyur000243s00013139	RLK-Pelle_RLCK-VI	4.28903	2.25826	1.74895	0.235921	0.207045	0.192189	2.403	1.7041	1.45888	0.305587	0.271479	0.253613	Molecular Function: protein serine/threonine kinase activity (GO:0004674);; Molecular Function: ATP binding (GO:0005524);; Cellular Component: plasma membrane (GO:0005886);; Biological Process: protein phosphorylation (GO:0006468);; Biological Process: cell surface receptor signaling pathway (GO:0007166);; Cellular Component: integral component of membrane (GO:0016021);;	K04733|0|cam:101500081|K04733 interleukin-1 receptor-associated kinase 4 [EC:2.7.11.1] | (RefSeq) wall-associated receptor kinase-like 1	Wall-associated receptor kinase-like 2 [Glycine soja]
Glyur000244s00014822	RLK-Pelle_RLCK-VI	0.157689	0.155854	0	0.928033	0.075857	0.084257	0.211248	0.208959	0	0.94713	0.105486	0.116707	Molecular Function: protein kinase activity (GO:0004672);; Biological Process: protein phosphorylation (GO:0006468);; Cellular Component: membrane (GO:0016020);;	K04730|0|cam:101502209|K04730 interleukin-1 receptor-associated kinase 1 [EC:2.7.11.1] | (RefSeq) protein STRUBBELIG-RECEPTOR FAMILY 2-like	PREDICTED: protein STRUBBELIG-RECEPTOR FAMILY 2-like [Cicer arietinum]
Glyur000247s00015509	RLK-Pelle_RLCK-XV	16.3857	38.0916	38.6867	31.916	40.6146	38.2595	4.11983	5.28879	5.31058	5.04071	5.37902	5.29497	Molecular Function: protein serine/threonine kinase activity (GO:0004674);; Molecular Function: ATP binding (GO:0005524);; Cellular Component: nucleus (GO:0005634);; Cellular Component: cytoplasm (GO:0005737);; Biological Process: protein phosphorylation (GO:0006468);; Biological Process: intracellular signal transduction (GO:0035556);;	K04688|1.16739e-177|cam:101501952|K04688 ribosomal protein S6 kinase beta [EC:2.7.11.1] | (RefSeq) serine/threonine-protein kinase AtPK2/AtPK19-like	ribosomal protein S6 kinase [Medicago truncatula]
Glyur000248s00011307	RLK-Pelle_LRR-XI-1	12.921	19.9551	14.2376	1.80787	6.05037	5.55036	3.79919	4.38923	3.92956	1.48948	2.8177	2.71157	Molecular Function: protein serine/threonine kinase activity (GO:0004674);; Biological Process: protein phosphorylation (GO:0006468);;	K08790|1.06316e-153|vra:106772514|K08790 serine/threonine kinase 38 [EC:2.7.11.1] | (RefSeq) serine/threonine-protein kinase 38-like	serine/threonine-protein kinase 38-like [Vigna radiata var. radiata]
Glyur000250s00014095	RLK-Pelle_LRR-III	1.51765	0.698219	2.51415	0.240408	1.34483	1.48661	1.33208	0.764023	1.81317	0.310815	1.22948	1.31418	Molecular Function: protein serine/threonine kinase activity (GO:0004674);; Molecular Function: ATP binding (GO:0005524);; Biological Process: protein phosphorylation (GO:0006468);;	--	PREDICTED: probable serine/threonine-protein kinase At1g09600 isoform X1 [Glycine max]
Glyur000250s00014097	RLK-Pelle_WAK_LRK10L-1	1.07457	0.810974	0.824934	0.52068	0.208241	0.134983	1.05281	0.856766	0.867844	0.604717	0.272908	0.182671	Molecular Function: nucleotide binding (GO:0000166);; Molecular Function: signal transducer, downstream of receptor, with serine/threonine kinase activity (GO:0004702);; Cellular Component: cytoplasm (GO:0005737);; Biological Process: protein phosphorylation (GO:0006468);;	--	mitogen-activated protein kinase kinase kinase NPK1-like [Cajanus cajan]
Glyur000251s00019368	RLK-Pelle_WAK_LRK10L-1	72.8153	72.7963	64.2817	24.9713	45.0765	43.998	6.20585	6.20548	6.02861	4.69885	5.52596	5.49179	Molecular Function: protein serine/threonine kinase activity (GO:0004674);; Molecular Function: ATP binding (GO:0005524);; Cellular Component: nucleus (GO:0005634);; Cellular Component: cytoplasm (GO:0005737);; Biological Process: endocytosis (GO:0006897);; Biological Process: regulation of cell shape (GO:0008360);; Biological Process: Wnt signaling pathway (GO:0016055);; Biological Process: pept…	--	PREDICTED: serine/threonine-protein kinase VRK1 [Cicer arietinum]
Glyur000252s00012666	RLK-Pelle_WAK_LRK10L-1	17.3648	14.5933	14.0386	1.94075	6.44097	6.1559	4.19887	3.96286	3.9106	1.55618	2.89549	2.83913	Molecular Function: calmodulin-dependent protein kinase activity (GO:0004683);; Molecular Function: calcium ion binding (GO:0005509);; Molecular Function: calmodulin binding (GO:0005516);; Molecular Function: ATP binding (GO:0005524);; Cellular Component: nucleus (GO:0005634);; Cellular Component: cytoplasm (GO:0005737);; Cellular Component: plasma membrane (GO:0005886);; Biological Process: absc…	K13412|0|gmx:100806678|K13412 calcium-dependent protein kinase [EC:2.7.11.1] | (RefSeq) calcium-dependent protein kinase SK5-like	calcium-dependent protein kinase SK5-like [Glycine max]
Glyur000253s00020230	RLK-Pelle_CR4L	12.615	19.6114	12.9726	30.4206	56.4001	53.2328	3.76712	4.36537	3.80453	4.97364	5.84298	5.7611	Molecular Function: protein serine/threonine kinase activity (GO:0004674);; Molecular Function: ATP binding (GO:0005524);; Biological Process: protein phosphorylation (GO:0006468);; Cellular Component: integral component of membrane (GO:0016021);;	--	PREDICTED: putative serine/threonine-protein kinase-like protein CCR3 [Glycine max]
Glyur000254s00017611	STE_STE11	1.0868	1.25015	1.73839	0.112326	1.08212	1.56597	1.06129	1.17002	1.45333	0.15358	1.05806	1.3595	Molecular Function: calmodulin-dependent protein kinase activity (GO:0004683);; Molecular Function: calcium ion binding (GO:0005509);; Molecular Function: calmodulin binding (GO:0005516);; Molecular Function: ATP binding (GO:0005524);; Cellular Component: nucleus (GO:0005634);; Cellular Component: cytoplasm (GO:0005737);; Biological Process: abscisic acid-activated signaling pathway (GO:0009738);…	K13412|0|cam:101502089|K13412 calcium-dependent protein kinase [EC:2.7.11.1] | (RefSeq) calcium-dependent protein kinase 17-like	PREDICTED: calcium-dependent protein kinase 17-like [Cicer arietinum]
Glyur000255s00016816	RLK-Pelle_DLSV	25.7461	24.1216	13.1328	2.45426	6.33703	5.92587	4.74126	4.65086	3.82098	1.78838	2.8752	2.792	Molecular Function: protein kinase activity (GO:0004672);; Molecular Function: ATP binding (GO:0005524);; Biological Process: protein phosphorylation (GO:0006468);; Cellular Component: integral component of membrane (GO:0016021);;	--	PREDICTED: probable inactive leucine-rich repeat receptor-like protein kinase At3g03770 [Cicer arietinum]
Glyur000256s00016276	RLK-Pelle_CrRLK1L-1	2.93708	8.70733	4.38951	0.19982	1.52276	1.15302	1.97712	3.27907	2.43015	0.262818	1.335	1.10636	Molecular Function: protein kinase activity (GO:0004672);; Biological Process: protein phosphorylation (GO:0006468);;	--	PREDICTED: probable inactive leucine-rich repeat receptor-like protein kinase At3g03770 [Glycine max]
Glyur000258s00015269	RLK-Pelle_WAK	0.021967	0.060405	0.114039	0	0.112785	0.130063	0.0313486	0.0846154	0.1558	0	0.154175	0.176403	Molecular Function: cyclin-dependent protein serine/threonine kinase activity (GO:0004693);; Molecular Function: ATP binding (GO:0005524);; Biological Process: protein phosphorylation (GO:0006468);; Biological Process: regulation of cell cycle (GO:0051726);;	--	PREDICTED: probable serine/threonine-protein kinase At1g54610 [Cicer arietinum]
Glyur000258s00015271	RLK-Pelle_LRR-V	29.7732	22.7827	22.4561	24.6186	19.5683	20.1629	4.9436	4.57184	4.55189	4.67912	4.36235	4.40346	Molecular Function: protein serine/threonine kinase activity (GO:0004674);; Molecular Function: ATP binding (GO:0005524);; Cellular Component: nucleus (GO:0005634);; Cellular Component: cytoplasm (GO:0005737);; Biological Process: intracellular signal transduction (GO:0035556);; Biological Process: protein autophosphorylation (GO:0046777);;	K07198|0|vra:106771421|K07198 5'-AMP-activated protein kinase, catalytic alpha subunit [EC:2.7.11.11] | (RefSeq) SNF1-related protein kinase catalytic subunit alpha KIN10-like	PREDICTED: SNF1-related protein kinase catalytic subunit alpha KIN10-like isoform X2 [Vigna angularis]
Glyur000259s00016746	AGC-Pl	0.020643	0.030022	0.051361	0.103549	0.358394	0.354025	0.0294783	0.0426752	0.0722581	0.142151	0.441902	0.437254	Molecular Function: protein kinase activity (GO:0004672);; Molecular Function: ATP binding (GO:0005524);; Biological Process: protein phosphorylation (GO:0006468);; Cellular Component: integral component of membrane (GO:0016021);;	--	PREDICTED: LOW QUALITY PROTEIN: probable LRR receptor-like serine/threonine-protein kinase At4g08850 [Cicer arietinum]
Glyur000259s00016751	AGC_NDR	46.5408	81.4275	61.242	130.51	160.294	150.208	5.57109	6.36505	5.95982	7.03903	7.33355	7.24039	Molecular Function: protein kinase activity (GO:0004672);; Molecular Function: ATP binding (GO:0005524);; Biological Process: protein phosphorylation (GO:0006468);; Cellular Component: integral component of membrane (GO:0016021);;	--	LysM type receptor kinase [Lotus japonicus]
Glyur000260s00013548	CMGC_CDK-CRK7-CDK9	1.86778	0.446928	2.38703	0.944338	1.29994	0.74	1.51993	0.532993	1.76002	0.959279	1.2016	0.799087	Molecular Function: protein kinase activity (GO:0004672);; Molecular Function: ATP binding (GO:0005524);; Biological Process: protein phosphorylation (GO:0006468);; Cellular Component: integral component of membrane (GO:0016021);;	--	LRR receptor-like kinase [Medicago truncatula]
Glyur000262s00020204	STE_STE11	0	0.050273	0.042792	0	0	0	0	0.0707644	0.0604514	0	0	0	Molecular Function: protein tyrosine kinase activity (GO:0004713);; Molecular Function: ATP binding (GO:0005524);; Biological Process: peptidyl-tyrosine phosphorylation (GO:0018108);;	K04733|0|cam:101499576|K04733 interleukin-1 receptor-associated kinase 4 [EC:2.7.11.1] | (RefSeq) inactive protein kinase SELMODRAFT_444075-like	PREDICTED: inactive protein kinase SELMODRAFT_444075-like [Cicer arietinum]
Glyur000263s00013590	CK1_CK1-Pl	0.178722	0.461519	2.08756	1.39383	1.5567	1.78273	0.237224	0.547469	1.62647	1.25932	1.35428	1.4765	Molecular Function: protein kinase activity (GO:0004672);; Molecular Function: ATP binding (GO:0005524);; Biological Process: protein phosphorylation (GO:0006468);; Cellular Component: integral component of membrane (GO:0016021);;	--	PREDICTED: receptor protein kinase-like protein At4g34220 isoform X1 [Lupinus angustifolius]
Glyur000264s00019967	CAMK_CDPK	36.1984	35.107	28.0284	6.92371	30.8138	28.0165	5.21717	5.1742	4.85939	2.98618	4.99158	4.8588	Molecular Function: protein serine/threonine kinase activity (GO:0004674);; Molecular Function: ubiquitin-protein transferase activity (GO:0004842);; Molecular Function: ATP binding (GO:0005524);; Biological Process: protein phosphorylation (GO:0006468);; Biological Process: protein ubiquitination (GO:0016567);;	--	PREDICTED: U-box domain-containing protein 33-like isoform X1 [Glycine max]
Glyur000265s00020617	RLK-Pelle_CR4L	7.7352	7.2733	8.00796	1.53479	6.48489	6.00174	3.12684	3.04846	3.1712	1.34187	2.90398	2.80771	Molecular Function: protein serine/threonine kinase activity (GO:0004674);; Molecular Function: non-membrane spanning protein tyrosine kinase activity (GO:0004715);; Molecular Function: ATP binding (GO:0005524);; Cellular Component: integral component of membrane (GO:0016021);; Biological Process: peptidyl-tyrosine phosphorylation (GO:0018108);;	K04733|0|gmx:100819995|K04733 interleukin-1 receptor-associated kinase 4 [EC:2.7.11.1] | (RefSeq) probable leucine-rich repeat receptor-like serine/threonine-protein kinase At5g15730	PREDICTED: probable leucine-rich repeat receptor-like serine/threonine-protein kinase At5g15730 [Glycine max]
Glyur000267s00016668	CAMK_CDPK	9.65186	10.9027	24.8956	39.4819	33.6784	32.8536	3.41303	3.57322	4.69464	5.33921	5.11596	5.08124	Molecular Function: protein kinase activity (GO:0004672);; Molecular Function: ATP binding (GO:0005524);; Cellular Component: plasma membrane (GO:0005886);; Biological Process: protein phosphorylation (GO:0006468);; Cellular Component: integral component of membrane (GO:0016021);;	--	probable inactive receptor kinase At2g26730 [Vigna radiata var. radiata]
Glyur000268s00013357	CAMK_CDPK	33.094	32.5751	26.8932	16.0685	20.3281	19.7886	5.09145	5.06932	4.80184	4.09327	4.41468	4.37772	Biological Process: MAPK cascade (GO:0000165);; Molecular Function: MAP kinase activity (GO:0004707);; Molecular Function: ATP binding (GO:0005524);; Cellular Component: intracellular (GO:0005622);; Biological Process: lateral root formation (GO:0010311);;	K04371|0|cam:101496681|K04371 mitogen-activated protein kinase 1/3 [EC:2.7.11.24] | (RefSeq) mitogen-activated protein kinase homolog NTF6	PREDICTED: mitogen-activated protein kinase homolog NTF6 [Cicer arietinum]
Glyur000268s00013361	RLK-Pelle_LRR-VI-1	11.0456	13.7101	9.47589	4.23393	5.32158	4.5876	3.59044	3.87874	3.389	2.38789	2.66028	2.48223	Molecular Function: protein serine/threonine kinase activity (GO:0004674);; Molecular Function: ATP binding (GO:0005524);; Biological Process: protein phosphorylation (GO:0006468);;	--	PREDICTED: probable serine/threonine-protein kinase RLCKVII [Glycine max]
Glyur000268s00013364	RLK-Pelle_LRR-VI-1	18.9781	32.4789	23.7036	0.048524	0.443438	0.394373	4.32034	5.06518	4.62665	0.0683599	0.529509	0.479617	Molecular Function: phosphorelay sensor kinase activity (GO:0000155);; Biological Process: phosphorelay signal transduction system (GO:0000160);; Molecular Function: protein serine/threonine kinase activity (GO:0004674);; Molecular Function: protein binding (GO:0005515);; Molecular Function: ATP binding (GO:0005524);; Cellular Component: nucleus (GO:0005634);; Cellular Component: cytoplasm (GO:00…	K20715|0|vra:106755758|K20715 phototropin [EC:2.7.11.1] | (RefSeq) phototropin-1-like	PREDICTED: phototropin-1-like isoform X1 [Vigna angularis]
Glyur000268s00013382	CMGC_CDK-CRK7-CDK9	3.40616	3.87722	1.86414	0.860681	2.01167	2.1685	2.13952	2.28606	1.5181	0.895831	1.59056	1.6638	Molecular Function: protein serine/threonine kinase activity (GO:0004674);; Molecular Function: ATP binding (GO:0005524);; Biological Process: protein phosphorylation (GO:0006468);; Cellular Component: integral component of membrane (GO:0016021);;	--	receptor-like protein kinase HERK 1 [Cajanus cajan]
Glyur000269s00013889	CAMK_AMPK	0.650664	0.91035	0.300571	0	0	0	0.723046	0.933837	0.379145	0	0	0	Molecular Function: protein serine/threonine kinase activity (GO:0004674);; Molecular Function: ATP binding (GO:0005524);; Biological Process: protein phosphorylation (GO:0006468);;	K08819|0|cam:101499542|K08819 cyclin-dependent kinase 12/13 [EC:2.7.11.22 2.7.11.23] | (RefSeq) probable serine/threonine-protein kinase At1g09600	PREDICTED: probable serine/threonine-protein kinase At1g09600 [Cicer arietinum]
Glyur000270s00013297	RLK-Pelle_LRR-XI-1	3.23962	11.929	8.16526	9.08645	19.7446	18.0629	2.08394	3.69253	3.19618	3.33435	4.37467	4.25269	Molecular Function: protein serine/threonine kinase activity (GO:0004674);; Molecular Function: ATP binding (GO:0005524);; Biological Process: protein phosphorylation (GO:0006468);; Cellular Component: integral component of membrane (GO:0016021);;	--	PREDICTED: receptor-like protein kinase HAIKU2 [Cicer arietinum]
Glyur000271s00015169	RLK-Pelle_LysM	12.0938	18.6875	14.685	16.8557	20.7493	19.6754	3.71081	4.2992	3.97131	4.15831	4.4429	4.36984	Molecular Function: transmembrane receptor protein tyrosine kinase activity (GO:0004714);; Molecular Function: ATP binding (GO:0005524);; Cellular Component: plasma membrane (GO:0005886);; Cellular Component: chloroplast (GO:0009507);; Cellular Component: integral component of membrane (GO:0016021);; Biological Process: peptidyl-tyrosine phosphorylation (GO:0018108);;	--	PREDICTED: probable inactive receptor kinase At1g27190 [Cicer arietinum]
Glyur000272s00017861	RLK-Pelle_PERK-2	38.5028	31.7131	26.6183	1.78956	7.05947	6.23668	5.30388	5.0318	4.78755	1.48003	3.01069	2.85533	Biological Process: activation of MAPKK activity (GO:0000186);; Molecular Function: MAP kinase kinase kinase activity (GO:0004709);; Molecular Function: ubiquitin-protein transferase activity (GO:0004842);; Molecular Function: ATP binding (GO:0005524);; Cellular Component: intracellular (GO:0005622);; Biological Process: protein ubiquitination (GO:0016567);;	--	PREDICTED: putative U-box domain-containing protein 50 [Glycine max]
Glyur000272s00017866	RLK-Pelle_LRR-III	0.134097	1.04986	1.63723	0.353523	0.662974	0.611051	0.181544	1.03553	1.39902	0.436719	0.733766	0.688002	Molecular Function: protein serine/threonine kinase activity (GO:0004674);; Molecular Function: non-membrane spanning protein tyrosine kinase activity (GO:0004715);; Molecular Function: ATP binding (GO:0005524);; Biological Process: peptidyl-tyrosine phosphorylation (GO:0018108);;	--	Receptor-like cytosolic serine/threonine-protein kinase RBK1 [Glycine soja]
Glyur000273s00014648	RLK-Pelle_RLCK-IXb	17.8386	15.5755	12.7813	32.7755	38.1088	37.3033	4.23562	4.05098	3.78464	5.0779	5.28942	5.2594	Molecular Function: protein serine/threonine kinase activity (GO:0004674);; Molecular Function: ATP binding (GO:0005524);; Biological Process: protein phosphorylation (GO:0006468);; Cellular Component: integral component of membrane (GO:0016021);;	--	PREDICTED: receptor-like protein kinase HERK 1 isoform X1 [Lupinus angustifolius]
Glyur000273s00014663	RLK-Pelle_LRR-I-2	3.67294	7.53012	5.48982	24.8592	28.9861	17.6075	2.22433	3.09257	2.69818	4.6926	4.90622	4.21781	Molecular Function: protein serine/threonine kinase activity (GO:0004674);; Molecular Function: ATP binding (GO:0005524);; Biological Process: protein phosphorylation (GO:0006468);;	K04733|1.66564e-149|aip:107613889|K04733 interleukin-1 receptor-associated kinase 4 [EC:2.7.11.1] | (RefSeq) serine/threonine-protein kinase CDL1	Serine/threonine protein kinase [Trema orientalis]
Glyur000275s00017059	RLK-Pelle_LRR-III	20.1425	27.8321	24.3143	4.29523	14.8473	15.4963	4.40207	4.8496	4.66188	2.40469	3.98617	4.04407	Molecular Function: protein serine/threonine kinase activity (GO:0004674);; Molecular Function: ATP binding (GO:0005524);; Cellular Component: cytoplasm (GO:0005737);; Biological Process: protein phosphorylation (GO:0006468);; Biological Process: regulation of endocytosis (GO:0030100);;	K08853|0|cam:101503814|K08853 AP2-associated kinase [EC:2.7.11.1] | (RefSeq) probable serine/threonine-protein kinase DDB_G0280111	hypothetical protein TSUD_122020, partial [Trifolium subterraneum]
Glyur000276s00017171	CMGC_MAPK	16.2805	11.2863	9.92448	8.82	9.50954	9.74319	4.11107	3.61898	3.44949	3.29572	3.39363	3.42535	Molecular Function: protein serine/threonine kinase activity (GO:0004674);; Molecular Function: ATP binding (GO:0005524);; Biological Process: protein phosphorylation (GO:0006468);;	--	serine/threonine-protein kinase HT1-like isoform X1 [Vigna radiata var. radiata]
Glyur000276s00017179	RLK-Pelle_RLCK-VIIa-1	3.5003	3.06685	3.49127	1.20717	2.61827	1.88138	2.17002	2.02391	2.16712	1.1422	1.8553	1.52676	Molecular Function: protein serine/threonine kinase activity (GO:0004674);; Molecular Function: ATP binding (GO:0005524);; Cellular Component: cytosol (GO:0005829);; Biological Process: protein phosphorylation (GO:0006468);; Biological Process: intracellular signal transduction (GO:0035556);;	K08867|0|mtr:MTR_3g076650|K08867 WNK lysine deficient protein kinase [EC:2.7.11.1] | (RefSeq) WNK kinase	ZIK1 protein [Medicago sativa]
Glyur000279s00013244	AGC_RSK-2	0.499623	0.199293	0.128943	0.060295	0.040917	0.279449	0.5846	0.262184	0.174973	0.0844657	0.057855	0.355523	Biological Process: activation of MAPKK activity (GO:0000186);; Molecular Function: MAP kinase kinase kinase activity (GO:0004709);; Molecular Function: transmembrane receptor protein tyrosine kinase activity (GO:0004714);; Molecular Function: ATP binding (GO:0005524);; Cellular Component: intracellular (GO:0005622);; Cellular Component: integral component of membrane (GO:0016021);; Biological Pr…	--	probably inactive leucine-rich repeat receptor-like protein kinase At5g48380 [Cajanus cajan]
Glyur000281s00018231	RLK-Pelle_CrRLK1L-1	59.6108	86.3939	65.0044	1.75243	9.7944	5.79756	5.9215	6.44946	6.04449	1.46071	3.43221	2.76502	Molecular Function: protein kinase activity (GO:0004672);; Cellular Component: membrane (GO:0016020);; Biological Process: phosphorylation (GO:0016310);;	K04733|0|mtr:MTR_1g021642|K04733 interleukin-1 receptor-associated kinase 4 [EC:2.7.11.1] | (RefSeq) cysteine-rich receptor-kinase-like protein	cysteine-rich receptor-kinase-like protein [Medicago truncatula]
Glyur000281s00018235	CMGC_CDK-CRK7-CDK9	1.76353	2.91097	5.60704	2.13347	3.63308	3.42518	1.46651	1.96753	2.724	1.64776	2.21197	2.14574	Molecular Function: protein tyrosine kinase activity (GO:0004713);; Molecular Function: ATP binding (GO:0005524);; Molecular Function: hydrolase activity (GO:0016787);; Biological Process: peptidyl-tyrosine phosphorylation (GO:0018108);;	K04733|0|cam:101495338|K04733 interleukin-1 receptor-associated kinase 4 [EC:2.7.11.1] | (RefSeq) inactive protein kinase SELMODRAFT_444075-like	PREDICTED: inactive protein kinase SELMODRAFT_444075-like [Cicer arietinum]
Glyur000281s00018249	RLK-Pelle_LRR-XI-1	9.73005	19.6592	18.0148	0.095126	0.248752	0.319841	3.42359	4.36871	4.24905	0.131097	0.320487	0.400364	Molecular Function: nucleotide binding (GO:0000166);; Molecular Function: signal transducer, downstream of receptor, with serine/threonine kinase activity (GO:0004702);; Cellular Component: cytoplasm (GO:0005737);; Biological Process: protein phosphorylation (GO:0006468);;	K04421|0|gmx:100819530|K04421 mitogen-activated protein kinase kinase kinase 3 [EC:2.7.11.25] | (RefSeq) mitogen-activated protein kinase kinase kinase YODA-like	PREDICTED: MAP kinase kinase kinase mkh1-like isoform X1 [Glycine max]
Glyur000282s00015763	RLK-Pelle_LRR-Xa	16.6387	19.1556	16.9616	8.62305	21.3141	19.0463	4.14068	4.33311	4.16684	3.26649	4.47988	4.32527	Molecular Function: calmodulin-dependent protein kinase activity (GO:0004683);; Molecular Function: calcium ion binding (GO:0005509);; Molecular Function: calmodulin binding (GO:0005516);; Molecular Function: ATP binding (GO:0005524);; Cellular Component: nucleus (GO:0005634);; Cellular Component: cytoplasm (GO:0005737);; Cellular Component: plasma membrane (GO:0005886);; Biological Process: absc…	K13412|0|cam:101512548|K13412 calcium-dependent protein kinase [EC:2.7.11.1] | (RefSeq) calcium-dependent protein kinase SK5	PREDICTED: calcium-dependent protein kinase SK5 [Cicer arietinum]
Glyur000286s00016488	RLK-Pelle_LRR-Xa	9.83725	15.1609	10.2177	10.3746	12.7018	12.4829	3.43793	4.01444	3.48771	3.50775	3.77629	3.75306	Molecular Function: protein serine/threonine kinase activity (GO:0004674);; Molecular Function: ATP binding (GO:0005524);; Biological Process: protein phosphorylation (GO:0006468);;	K04733|0|vra:106771706|K04733 interleukin-1 receptor-associated kinase 4 [EC:2.7.11.1] | (RefSeq) probable receptor-like protein kinase At5g15080	probable serine/threonine-protein kinase PIX7 [Vigna radiata var. radiata]
Glyur000288s00019856	RLK-Pelle_CrRLK1L-1	0	0.091608	0.035739	0.036113	0.090685	0.040089	0	0.126455	0.0506605	0.0511814	0.125234	0.056707	Molecular Function: protein serine/threonine kinase activity (GO:0004674);; Molecular Function: ATP binding (GO:0005524);; Biological Process: protein phosphorylation (GO:0006468);; Cellular Component: integral component of membrane (GO:0016021);;	--	PREDICTED: probable LRR receptor-like serine/threonine-protein kinase At3g47570 isoform X2 [Cicer arietinum]
Glyur000288s00019874	NAK	0.185897	0.467681	0.255284	0.20419	1.20981	1.17084	0.245979	0.553538	0.328014	0.268063	1.14392	1.11825	Molecular Function: protein serine/threonine kinase activity (GO:0004674);; Molecular Function: ATP binding (GO:0005524);; Biological Process: protein phosphorylation (GO:0006468);; Biological Process: signal transduction (GO:0007165);; Cellular Component: integral component of membrane (GO:0016021);;	K07198|0|gmx:100816254|K07198 5'-AMP-activated protein kinase, catalytic alpha subunit [EC:2.7.11.11] | (RefSeq) CBL-interacting protein kinase 2-like	CBL-interacting protein kinase 2-like [Cajanus cajan]
Glyur000295s00015294	TKL-Pl-4	46.0813	55.5785	42.8369	10.1344	40.5203	36.3393	5.55708	5.82218	5.45408	3.47695	5.37575	5.22262	Molecular Function: nucleic acid binding (GO:0003676);; Molecular Function: protein serine/threonine kinase activity (GO:0004674);; Molecular Function: ATP binding (GO:0005524);; Cellular Component: plasma membrane (GO:0005886);; Biological Process: protein phosphorylation (GO:0006468);; Biological Process: defense response (GO:0006952);; Molecular Function: methyltransferase activity (GO:0008168…	K04733|0|mtr:MTR_5g005530|K04733 interleukin-1 receptor-associated kinase 4 [EC:2.7.11.1] | (RefSeq) cysteine-rich receptor-like kinase	cysteine-rich receptor-like kinase [Medicago truncatula]
Glyur000295s00015295	WNK_NRBP	2.52646	2.66803	2.89425	0.227611	0.561466	0.621735	1.81822	1.875	1.96134	0.295853	0.642901	0.697538	Molecular Function: protein serine/threonine kinase activity (GO:0004674);; Molecular Function: ATP binding (GO:0005524);; Biological Process: protein phosphorylation (GO:0006468);; Cellular Component: integral component of membrane (GO:0016021);;	K04733|4.08348e-124|mtr:MTR_5g005480|K04733 interleukin-1 receptor-associated kinase 4 [EC:2.7.11.1] | (RefSeq) cysteine-rich receptor-kinase-like protein	cysteine-rich receptor-kinase-like protein [Medicago truncatula]
Glyur000297s00023394	RLK-Pelle_LRR-Xa	6.51108	13.094	10.9522	5.68078	9.05045	7.20863	2.90902	3.817	3.57921	2.74002	3.32919	3.03714	Molecular Function: protein serine/threonine kinase activity (GO:0004674);; Molecular Function: ATP binding (GO:0005524);; Cellular Component: plasma membrane (GO:0005886);; Biological Process: protein phosphorylation (GO:0006468);; Cellular Component: integral component of membrane (GO:0016021);; Biological Process: recognition of pollen (GO:0048544);;	--	PREDICTED: G-type lectin S-receptor-like serine/threonine-protein kinase At1g34300 [Cicer arietinum]
Glyur000297s00023395	RLK-Pelle_L-LEC	3.46342	3.7644	3.42389	11.4725	16.344	14.638	2.15815	2.25229	2.14532	3.64068	4.11636	3.96699	Molecular Function: protein serine/threonine kinase activity (GO:0004674);; Molecular Function: ATP binding (GO:0005524);; Biological Process: protein phosphorylation (GO:0006468);; Cellular Component: integral component of membrane (GO:0016021);;	--	PREDICTED: receptor protein kinase TMK1-like [Glycine max]
Glyur000299s00021232	RLK-Pelle_PERK-2	4.45056	5.13836	3.23154	2.58537	6.99441	6.46973	2.4464	2.61785	2.08118	1.84212	2.99899	2.90106	Molecular Function: protein kinase activity (GO:0004672);; Molecular Function: ATP binding (GO:0005524);; Biological Process: protein phosphorylation (GO:0006468);; Cellular Component: integral component of membrane (GO:0016021);;	--	receptor-like Serine/Threonine-kinase ALE2 [Medicago truncatula]
Glyur000300s00017252	CAMK_CDPK	0.942277	1.02557	1.07064	3.04799	8.35141	7.31419	0.957749	1.01833	1.05008	2.0172	3.22518	3.05558	Molecular Function: protein serine/threonine kinase activity (GO:0004674);; Molecular Function: transmembrane receptor protein tyrosine kinase activity (GO:0004714);; Molecular Function: ATP binding (GO:0005524);; Cellular Component: plasma membrane (GO:0005886);; Cellular Component: integral component of membrane (GO:0016021);; Biological Process: peptidyl-tyrosine phosphorylation (GO:0018108);;	--	putative receptor-like protein kinase At1g80870 [Cajanus cajan]
Glyur000301s00024495	RLK-Pelle_RLCK-VIIa-2	0.78223	1.25586	0.768216	1.38946	1.21311	1.01642	0.833684	1.17368	0.822295	1.25669	1.14608	1.0118	Molecular Function: calmodulin-dependent protein kinase activity (GO:0004683);; Molecular Function: calmodulin binding (GO:0005516);; Molecular Function: ATP binding (GO:0005524);; Cellular Component: nucleus (GO:0005634);; Cellular Component: cytoplasm (GO:0005737);; Cellular Component: plasma membrane (GO:0005886);; Biological Process: abscisic acid-activated signaling pathway (GO:0009738);; Mo…	--	phosphoenolpyruvate-carboxylase kinase [Glycine max]
Glyur000309s00018407	RLK-Pelle_RLCK-VIIa-2	0.137079	0.112691	0.304087	2.49358	0.747468	0.792321	0.185332	0.154053	0.38304	1.80471	0.805266	0.841829	Molecular Function: protein serine/threonine kinase activity (GO:0004674);; Molecular Function: ATP binding (GO:0005524);; Biological Process: protein phosphorylation (GO:0006468);; Cellular Component: integral component of membrane (GO:0016021);; Molecular Function: carbohydrate binding (GO:0030246);;	--	lectin receptor kinase [Medicago truncatula]
Glyur000310s00013626	RLK-Pelle_RLCK-VIIa-2	26.5657	39.5742	37.1068	5.08214	11.439	10.8677	4.7848	5.34249	5.25198	2.60458	3.6368	3.56896	Molecular Function: nucleotide binding (GO:0000166);; Molecular Function: protein kinase activity (GO:0004672);; Biological Process: protein phosphorylation (GO:0006468);; Cellular Component: membrane (GO:0016020);;	K04733|9.77435e-147|mtr:MTR_8g461260|K04733 interleukin-1 receptor-associated kinase 4 [EC:2.7.11.1] | (RefSeq) receptor-like kinase	receptor-like kinase [Medicago truncatula]
Glyur000310s00013628	RLK-Pelle_LRR-XII-1	0.087937	0.095863	0.107043	0	0	0	0.121595	0.132067	0.146711	0	0	0	Molecular Function: protein kinase activity (GO:0004672);; Biological Process: cellular process (GO:0009987);;	K02206|1.05918e-115|mtr:MTR_8g461270|K02206 cyclin-dependent kinase 2 [EC:2.7.11.22] | (RefSeq) cyclin-dependent kinase	cyclin-dependent kinase [Medicago truncatula]
Glyur000316s00018261	CAMK_CAMKL-CHK1	6.95137	21.2896	15.4386	13.4297	18.1431	17.0775	2.9912	4.4783	4.03902	3.85097	4.25875	4.17612	Molecular Function: protein serine/threonine kinase activity (GO:0004674);; Molecular Function: transmembrane receptor protein tyrosine kinase activity (GO:0004714);; Molecular Function: ATP binding (GO:0005524);; Cellular Component: plasma membrane (GO:0005886);; Cellular Component: integral component of membrane (GO:0016021);; Biological Process: peptidyl-tyrosine phosphorylation (GO:0018108);;	K04733|0|vra:106767371|K04733 interleukin-1 receptor-associated kinase 4 [EC:2.7.11.1] | (RefSeq) probable receptor-like protein kinase At5g20050	PREDICTED: probable receptor-like protein kinase At5g20050 [Vigna angularis]
Glyur000316s00018267	CAMK_CAMKL-CHK1	0.63031	0.47494	1.08715	0.363792	0.492159	0.784473	0.705146	0.560656	1.06153	0.447624	0.577401	0.835498	Molecular Function: protein serine/threonine kinase activity (GO:0004674);; Molecular Function: ATP binding (GO:0005524);; Cellular Component: nucleus (GO:0005634);; Cellular Component: cytoplasm (GO:0005737);; Cellular Component: plasma membrane (GO:0005886);; Biological Process: protein phosphorylation (GO:0006468);; Biological Process: intracellular signal transduction (GO:0035556);; Biologica…	--	protein kinase PINOID 2 [Vigna radiata var. radiata]
Glyur000319s00018978	RLK-Pelle_DLSV	3.70454	12.6188	3.58021	3.71599	8.19695	7.88486	2.23405	3.76752	2.19541	2.23756	3.20116	3.15135	Molecular Function: protein serine/threonine kinase activity (GO:0004674);; Molecular Function: ATP binding (GO:0005524);; Biological Process: protein phosphorylation (GO:0006468);;	--	hypothetical protein TSUD_353180 [Trifolium subterraneum]
Glyur000319s00018984	RLK-Pelle_DLSV	0	0	0	0.230933	0	0	0	0	0	0.299752	0	0	Molecular Function: protein kinase activity (GO:0004672);; Molecular Function: ATP binding (GO:0005524);; Biological Process: protein phosphorylation (GO:0006468);; Cellular Component: integral component of membrane (GO:0016021);;	--	protein strubbelig-receptor family 2-like [Trifolium pratense]
Glyur000319s00018985	RLK-Pelle_SD-2b	1.00008	0.501586	0.483528	3.87367	5.0612	5.24517	1.00006	0.586487	0.569032	2.28501	2.5996	2.64274	Molecular Function: protein serine/threonine kinase activity (GO:0004674);; Molecular Function: transmembrane receptor protein tyrosine kinase activity (GO:0004714);; Molecular Function: ATP binding (GO:0005524);; Cellular Component: plasma membrane (GO:0005886);; Biological Process: peptidyl-tyrosine phosphorylation (GO:0018108);;	--	receptor like protein kinase S.2-like [Cajanus cajan]
Glyur000320s00014337	RLK-Pelle_LRR-IX	3.99465	3.04857	2.69719	3.04227	5.758	5.28285	2.32038	2.01741	1.88643	2.01516	2.7566	2.65142	Molecular Function: protein kinase activity (GO:0004672);; Molecular Function: ATP binding (GO:0005524);; Biological Process: protein phosphorylation (GO:0006468);; Cellular Component: integral component of membrane (GO:0016021);;	--	PREDICTED: probable LRR receptor-like serine/threonine-protein kinase At1g63430 [Glycine max]
Glyur000323s00028433	RLK-Pelle_Extensin	10.7713	8.43139	11.1683	4.94115	11.3187	10.1148	3.55721	3.23747	3.60506	2.57074	3.62278	3.47441	Molecular Function: signal transducer, downstream of receptor, with serine/threonine kinase activity (GO:0004702);; Molecular Function: ATP binding (GO:0005524);; Cellular Component: cytoplasm (GO:0005737);; Biological Process: signal transduction by protein phosphorylation (GO:0023014);;	K20717|0|gmx:100792783|K20717 mitogen-activated protein kinase kinase kinase YODA [EC:2.7.11.25] | (RefSeq) mitogen-activated protein kinase kinase kinase YODA-like	PREDICTED: mitogen-activated protein kinase kinase kinase YODA-like [Glycine max]
Glyur000325s00013518	RLK-Pelle_DLSV	58.6865	75.4683	57.9501	54.1913	152.057	128.606	5.89933	6.25679	5.88142	5.78637	7.25793	7.01798	Biological Process: MAPK cascade (GO:0000165);; Molecular Function: MAP kinase activity (GO:0004707);; Molecular Function: ATP binding (GO:0005524);; Cellular Component: intracellular (GO:0005622);;	K20536|0|gmx:100801339|K20536 mitogen-activated protein kinase 3 [EC:2.7.11.24] | (RefSeq) mitogen-activated protein kinase 3	mitogen-activated protein kinase 3-like protein [Trifolium pratense]
Glyur000325s00013519	RLK-Pelle_RLCK-XI	622.489	405.362	406.96	639.897	417.215	449.643	9.28422	8.66662	8.67228	9.32395	8.7081	8.81584	Biological Process: MAPK cascade (GO:0000165);; Molecular Function: MAP kinase activity (GO:0004707);; Molecular Function: ATP binding (GO:0005524);; Cellular Component: intracellular (GO:0005622);;	K20536|4.3168e-157|gmx:100801339|K20536 mitogen-activated protein kinase 3 [EC:2.7.11.24] | (RefSeq) mitogen-activated protein kinase 3	mitogen-activated protein kinase 3-like protein [Trifolium pratense]
Glyur000328s00018339	CAMK_CDPK	40.5807	35.4415	38.7038	4.90815	12.5404	9.33149	5.37784	5.18751	5.3112	2.56271	3.7592	3.36898	Molecular Function: protein serine/threonine kinase activity (GO:0004674);; Molecular Function: ATP binding (GO:0005524);; Cellular Component: nucleus (GO:0005634);; Cellular Component: cytoplasm (GO:0005737);; Biological Process: protein phosphorylation (GO:0006468);; Biological Process: signal transduction (GO:0007165);; Cellular Component: integral component of membrane (GO:0016021);;	--	PREDICTED: CBL-interacting serine/threonine-protein kinase 3-like [Cicer arietinum]
Glyur000328s00018340	RLK-Pelle_L-LEC	3.57387	4.45765	3.00573	1.06019	2.52159	1.68774	2.19342	2.44828	2.00206	1.04278	1.81623	1.42639	Molecular Function: protein serine/threonine kinase activity (GO:0004674);; Molecular Function: ATP binding (GO:0005524);; Biological Process: protein phosphorylation (GO:0006468);;	K04733|0|gmx:102664409|K04733 interleukin-1 receptor-associated kinase 4 [EC:2.7.11.1] | (RefSeq) protein kinase 2A, chloroplastic-like	PREDICTED: protein kinase 2A, chloroplastic-like [Glycine max]
Glyur000328s00018341	RLK-Pelle_DLSV	43.8485	29.3263	35.0745	22.4866	32.0625	32.0413	5.48699	4.9225	5.17291	4.55376	5.04713	5.0462	Molecular Function: cyclin-dependent protein serine/threonine kinase activity (GO:0004693);; Molecular Function: ATP binding (GO:0005524);; Biological Process: protein phosphorylation (GO:0006468);; Biological Process: regulation of cell cycle (GO:0051726);;	K08819|0|aip:107609143|K08819 cyclin-dependent kinase 12/13 [EC:2.7.11.22 2.7.11.23] | (RefSeq) cyclin-dependent kinase C-2-like	cyclin-dependent kinase C-2 [Arachis duranensis]
Glyur000329s00019821	CMGC_CDK-Pl	2.55497	2.44769	2.28184	11.367	13.6902	13.1753	1.82984	1.78563	1.7145	3.62843	3.87679	3.82531	Molecular Function: protein serine/threonine kinase activity (GO:0004674);; Molecular Function: ATP binding (GO:0005524);; Biological Process: lateral root morphogenesis (GO:0010102);; Biological Process: floral organ abscission (GO:0010227);; Biological Process: regulation of gene expression (GO:0010468);; Cellular Component: integral component of membrane (GO:0016021);; Biological Process: pect…	--	LRR receptor-like kinase family protein [Medicago truncatula]
Glyur000335s00017445	RLK-Pelle_SD-2b	0	0.012275	0.021801	0	0	0	0	0.0176013	0.0311143	0	0	0	Molecular Function: protein serine/threonine kinase activity (GO:0004674);; Molecular Function: calcium ion binding (GO:0005509);; Molecular Function: ATP binding (GO:0005524);; Cellular Component: plasma membrane (GO:0005886);; Biological Process: protein phosphorylation (GO:0006468);; Biological Process: cell surface receptor signaling pathway (GO:0007166);; Cellular Component: integral compone…	K04733|0|gmx:106795446|K04733 interleukin-1 receptor-associated kinase 4 [EC:2.7.11.1] | (RefSeq) putative wall-associated receptor kinase-like 16	PREDICTED: putative wall-associated receptor kinase-like 16 [Glycine max]
Glyur000337s00026862	AGC_RSK-2	7.72542	11.1204	9.21057	5.90736	16.0955	15.6867	3.12522	3.59937	3.35199	2.78814	4.09555	4.06062	Molecular Function: protein kinase activity (GO:0004672);; Molecular Function: ATP binding (GO:0005524);; Biological Process: protein phosphorylation (GO:0006468);;	K17541|0|gmx:100796211|K17541 SCY1-like protein 2 | (RefSeq) SCY1-like protein 2	hypothetical protein TSUD_267170 [Trifolium subterraneum]
Glyur000338s00015579	RLK-Pelle_RLCK-VIIa-2	1.55412	0.819572	1.4287	4.2441	3.76639	3.60074	1.35283	0.863599	1.28019	2.39069	2.2529	2.20187	Molecular Function: protein serine/threonine kinase activity (GO:0004674);; Molecular Function: ATP binding (GO:0005524);; Cellular Component: plasma membrane (GO:0005886);; Biological Process: protein phosphorylation (GO:0006468);; Biological Process: response to brassinosteroid (GO:0009741);; Biological Process: unidimensional cell growth (GO:0009826);; Cellular Component: integral component of…	--	probable receptor-like protein kinase At1g30570 [Cajanus cajan]
Glyur000338s00015581	RLK-Pelle_LRR-V	0.11533	0.40817	2.29417	5.32628	3.24401	3.3677	0.157471	0.493822	1.71992	2.66136	2.08543	2.12687	Molecular Function: transmembrane receptor protein tyrosine kinase activity (GO:0004714);; Molecular Function: ATP binding (GO:0005524);; Cellular Component: integral component of membrane (GO:0016021);; Biological Process: peptidyl-tyrosine phosphorylation (GO:0018108);;	--	LRR receptor-like kinase resistance protein [Trifolium pratense]
Glyur000339s00020802	RLK-Pelle_L-LEC	29.4017	25.3248	22.5711	7.39507	20.0689	17.0986	4.92608	4.71835	4.55895	3.06954	4.39704	4.1778	Molecular Function: cAMP-dependent protein kinase activity (GO:0004691);; Molecular Function: phosphoprotein phosphatase activity (GO:0004721);; Molecular Function: ATP binding (GO:0005524);; Cellular Component: plasma membrane (GO:0005886);; Biological Process: protein phosphorylation (GO:0006468);; Biological Process: protein dephosphorylation (GO:0006470);; Molecular Function: metal ion bindin…	--	protein phosphatase 2C and cyclic nucleotide-binding/kinase domain-containing protein isoform X2 [Cajanus cajan]
Glyur000339s00020809	RLK-Pelle_LRR-VI-2	15.5338	20.9693	17.4535	17.9452	30.5117	28.9014	4.04735	4.45742	4.20582	4.24376	4.97781	4.90214	Molecular Function: protein serine/threonine kinase activity (GO:0004674);; Molecular Function: ATP binding (GO:0005524);; Cellular Component: nucleus (GO:0005634);; Cellular Component: cytoplasm (GO:0005737);; Biological Process: endocytosis (GO:0006897);; Biological Process: regulation of cell shape (GO:0008360);; Biological Process: Wnt signaling pathway (GO:0016055);; Biological Process: pept…	--	casein kinase, putative [Ricinus communis]
Glyur000341s00020145	STE_STE11	0	0	0.041952	0	0	0.082694	0	0	0.0592888	0	0	0.114626	Molecular Function: signal transducer, downstream of receptor, with serine/threonine kinase activity (GO:0004702);; Molecular Function: ATP binding (GO:0005524);; Cellular Component: cytoplasm (GO:0005737);; Biological Process: signal transduction by protein phosphorylation (GO:0023014);;	--	mitogen-activated protein kinase kinase 10 [Cajanus cajan]
Glyur000342s00013725	CMGC_MAPK	19.2611	11.3144	9.92786	0.068872	0.07302	0.086529	4.34064	3.62228	3.44994	0.0960891	0.101677	0.119727	Molecular Function: protein serine/threonine kinase activity (GO:0004674);; Molecular Function: ATP binding (GO:0005524);; Biological Process: protein phosphorylation (GO:0006468);; Cellular Component: integral component of membrane (GO:0016021);;	--	LRR receptor-like kinase [Medicago truncatula]
Glyur000346s00018170	CAMK_CAMKL-CHK1	24.4352	13.0383	11.7629	6.56883	11.6703	11.3343	4.66876	3.81129	3.67389	2.92007	3.66338	3.6246	Molecular Function: transferase activity (GO:0016740);;	K08829|5.74745e-75|vra:106768545|K08829 male germ cell-associated kinase [EC:2.7.11.22] | (RefSeq) cyclin-dependent kinase F-4-like	cyclin-dependent kinase F-3 isoform X2 [Vigna radiata var. radiata]
Glyur000346s00018182	RLK-Pelle_RLCK-VIIa-2	0	0	0	0.052328	0.153433	0.115246	0	0	0	0.0735844	0.205934	0.157362	Molecular Function: protein kinase activity (GO:0004672);; Biological Process: phosphorylation (GO:0016310);;	K04733|0|gmx:100814241|K04733 interleukin-1 receptor-associated kinase 4 [EC:2.7.11.1] | (RefSeq) serine/threonine-protein kinase At5g01020-like	hypothetical protein GLYMA_01G151100 [Glycine max]
Glyur000349s00021092	RLK-Pelle_LRR-XI-1	0.209262	0.015124	0	0.034805	0.014511	0	0.274127	0.021656	0	0.0493589	0.0207845	0	Molecular Function: protein serine/threonine kinase activity (GO:0004674);; Molecular Function: ATP binding (GO:0005524);; Biological Process: protein phosphorylation (GO:0006468);; Cellular Component: integral component of membrane (GO:0016021);;	--	PREDICTED: probable LRR receptor-like serine/threonine-protein kinase At3g47570 [Cicer arietinum]
Glyur000350s00020078	RLK-Pelle_WAK	38.9276	53.0473	38.4469	45.1586	131.681	111.237	5.31931	5.75615	5.30184	5.52853	7.05182	6.8104	Molecular Function: protein serine/threonine kinase activity (GO:0004674);; Molecular Function: transmembrane receptor protein tyrosine kinase activity (GO:0004714);; Molecular Function: ATP binding (GO:0005524);; Cellular Component: integral component of membrane (GO:0016021);; Biological Process: peptidyl-tyrosine phosphorylation (GO:0018108);;	K04733|0|gmx:732569|K04733 interleukin-1 receptor-associated kinase 4 [EC:2.7.11.1] | (RefSeq) PERK1, GmPERK1; putative receptor protein kinase PERK1	proline-rich receptor-like protein kinase PERK1 [Cajanus cajan]
Glyur000352s00022306	SCY1_SCYL2	0.046046	0	0.030834	0.018615	0	0	0.0649463	0	0.043812	0.0266089	0	0	Molecular Function: protein kinase activity (GO:0004672);; Molecular Function: ATP binding (GO:0005524);; Biological Process: protein phosphorylation (GO:0006468);; Cellular Component: integral component of membrane (GO:0016021);;	K04733|0|cam:101506677|K04733 interleukin-1 receptor-associated kinase 4 [EC:2.7.11.1] | (RefSeq) protein LYK5	PREDICTED: protein LYK5 [Cicer arietinum]
Glyur000353s00015543	RLK-Pelle_CrRLK1L-1	49.5396	68.0657	53.9139	54.8185	87.6344	78.839	5.65934	6.1099	5.7791	5.80267	6.46979	6.31902	Molecular Function: signal transducer, downstream of receptor, with serine/threonine kinase activity (GO:0004702);; Molecular Function: ATP binding (GO:0005524);; Cellular Component: cytoplasm (GO:0005737);; Biological Process: signal transduction by protein phosphorylation (GO:0023014);;	--	PREDICTED: mitogen-activated protein kinase kinase kinase YODA [Cicer arietinum]
Glyur000354s00015212	RLK-Pelle_LRR-III	15.9397	18.4247	14.6516	4.97126	15.3676	12.7649	4.08233	4.27982	3.96824	2.57804	4.03277	3.78292	Molecular Function: signal transducer, downstream of receptor, with serine/threonine kinase activity (GO:0004702);; Molecular Function: ATP binding (GO:0005524);; Cellular Component: cytoplasm (GO:0005737);; Biological Process: signal transduction by protein phosphorylation (GO:0023014);;	--	PREDICTED: serine/threonine-protein kinase BLUS1 isoform X1 [Cicer arietinum]
Glyur000355s00013942	AGC_PKA-PKG	37.4557	50.2844	24.5343	10.4147	35.8611	30.2587	5.26513	5.68045	4.67437	3.51282	5.20403	4.96619	Molecular Function: cyclin-dependent protein serine/threonine kinase activity (GO:0004693);; Molecular Function: ATP binding (GO:0005524);; Biological Process: protein phosphorylation (GO:0006468);; Molecular Function: RNA polymerase II carboxy-terminal domain kinase activity (GO:0008353);; Biological Process: regulation of cell cycle (GO:0051726);;	K08818|0|cam:101500243|K08818 cell division cycle 2-like [EC:2.7.11.22] | (RefSeq) cyclin-dependent kinase G-2	cyclin-dependent kinase [Trifolium pratense]
Glyur000357s00018131	CK1_CK1	3.40629	5.1659	4.74928	7.97149	5.81018	6.04439	2.13957	2.62431	2.52338	3.16535	2.76769	2.81648	Molecular Function: nucleotide binding (GO:0000166);; Molecular Function: protein kinase activity (GO:0004672);; Cellular Component: cytoplasm (GO:0005737);; Biological Process: phosphorylation (GO:0016310);;	--	CDK-activating kinase [Glycine max]
Glyur000360s00014602	STE_STE7	0.328611	0.215633	0.922119	1.10114	0.64116	1.23857	0.409919	0.281708	0.942698	1.07117	0.714716	1.16258	Molecular Function: signal transducer, downstream of receptor, with serine/threonine kinase activity (GO:0004702);; Molecular Function: ATP binding (GO:0005524);; Cellular Component: cytoplasm (GO:0005737);; Biological Process: protein phosphorylation (GO:0006468);; Biological Process: post-embryonic development (GO:0009791);; Biological Process: shoot system development (GO:0048367);;	K20717|0|cam:101496343|K20717 mitogen-activated protein kinase kinase kinase YODA [EC:2.7.11.25] | (RefSeq) mitogen-activated protein kinase kinase kinase YODA	PREDICTED: mitogen-activated protein kinase kinase kinase YODA isoform X1 [Cicer arietinum]
Glyur000360s00014626	RLK-Pelle_LRR-VIII-1	24.4002	32.9633	25.3092	10.2384	17.8931	15.263	4.66677	5.0859	4.71749	3.49036	4.23979	4.02352	Molecular Function: protein kinase activity (GO:0004672);; Molecular Function: ATP binding (GO:0005524);; Biological Process: protein phosphorylation (GO:0006468);;	K14500|0|mtr:MTR_8g098370|K14500 BR-signaling kinase [EC:2.7.11.1] | (RefSeq) TPR domain kinase	TPR domain kinase [Medicago truncatula]
Glyur000360s00014636	RLK-Pelle_RLCK-II	2.48383	3.07731	3.19009	1.99794	5.79798	3.94197	1.80067	2.02762	2.06698	1.58397	2.76511	2.30508	Molecular Function: protein kinase activity (GO:0004672);; Biological Process: protein phosphorylation (GO:0006468);; Cellular Component: membrane (GO:0016020);;	--	probable LRR receptor-like serine/threonine-protein kinase At1g63430 isoform X2 [Arachis duranensis]
Glyur000361s00013175	CMGC_RCK	0.930134	2.28952	3.29658	0.092303	0.564048	0.405114	0.948701	1.71788	2.10319	0.127373	0.645285	0.490687	Biological Process: activation of MAPKK activity (GO:0000186);; Molecular Function: MAP kinase kinase kinase activity (GO:0004709);; Molecular Function: transmembrane receptor protein tyrosine kinase activity (GO:0004714);; Molecular Function: ATP binding (GO:0005524);; Cellular Component: intracellular (GO:0005622);; Cellular Component: integral component of membrane (GO:0016021);; Biological Pr…	--	probable inactive leucine-rich repeat receptor-like protein kinase At3g03770 isoform X1 [Cajanus cajan]
Glyur000364s00018049	RLK-Pelle_RLCK-VIIa-2	24.6372	67.3414	49.8445	11.0305	44.6359	40.0291	4.68017	6.09469	5.66802	3.58862	5.5121	5.35858	Molecular Function: calmodulin-dependent protein kinase activity (GO:0004683);; Molecular Function: calcium ion binding (GO:0005509);; Molecular Function: calmodulin binding (GO:0005516);; Molecular Function: ATP binding (GO:0005524);; Cellular Component: nucleus (GO:0005634);; Cellular Component: cytoplasm (GO:0005737);; Biological Process: abscisic acid-activated signaling pathway (GO:0009738);…	K13412|0|mtr:MTR_5g092810|K13412 calcium-dependent protein kinase [EC:2.7.11.1] | (RefSeq) calcium-dependent kinase	calcium-dependent protein kinase 2-like [Cajanus cajan]
Glyur000365s00022131	RLK-Pelle_LRR-XII-1	20.4501	36.6173	19.6403	5.27985	13.1487	10.9828	4.42291	5.23332	4.36739	2.65073	3.8226	3.58289	Molecular Function: protein serine/threonine kinase activity (GO:0004674);; Molecular Function: ATP binding (GO:0005524);; Cellular Component: plasma membrane (GO:0005886);; Biological Process: protein phosphorylation (GO:0006468);; Cellular Component: integral component of membrane (GO:0016021);; Molecular Function: carbohydrate binding (GO:0030246);; Biological Process: recognition of pollen (G…	--	G-type lectin S-receptor-like Serine/Threonine-kinase plant [Medicago truncatula]
Glyur000365s00022132	RLK-Pelle_LRR-XII-1	0	0.244909	0	0	0	0	0	0.31604	0	0	0	0	Molecular Function: protein serine/threonine kinase activity (GO:0004674);; Molecular Function: ATP binding (GO:0005524);; Biological Process: protein phosphorylation (GO:0006468);;	--	PREDICTED: serine/threonine-protein kinase PBS1-like [Glycine max]
Glyur000369s00020550	RLK-Pelle_PERK-1	6.99044	8.51314	6.0435	11.9588	12.561	11.7998	2.99828	3.24992	2.81629	3.69586	3.7614	3.67805	Molecular Function: calmodulin-dependent protein kinase activity (GO:0004683);; Molecular Function: calcium ion binding (GO:0005509);; Molecular Function: calmodulin binding (GO:0005516);; Molecular Function: ATP binding (GO:0005524);; Cellular Component: nucleus (GO:0005634);; Cellular Component: cytoplasm (GO:0005737);; Cellular Component: plasma membrane (GO:0005886);; Biological Process: absc…	--	PREDICTED: CDPK-related kinase 3 [Cicer arietinum]
Glyur000369s00020559	RLK-Pelle_LysM	71.6639	144.076	101.533	0.056365	0.798389	0.661244	6.18317	7.18067	6.67994	0.0791084	0.846705	0.732264	Molecular Function: protein serine/threonine kinase activity (GO:0004674);; Molecular Function: calcium ion binding (GO:0005509);; Molecular Function: ATP binding (GO:0005524);; Cellular Component: plasma membrane (GO:0005886);; Biological Process: protein phosphorylation (GO:0006468);; Biological Process: cell surface receptor signaling pathway (GO:0007166);; Cellular Component: integral compone…	K04733|3.45775e-169|mtr:MTR_1g010240|K04733 interleukin-1 receptor-associated kinase 4 [EC:2.7.11.1] | (RefSeq) wall associated kinase-like protein, putative	hypothetical protein TSUD_08690 [Trifolium subterraneum]
Glyur000369s00020560	STE_STE11	3.92934	10.8364	7.07205	0	0	0.050934	2.30139	3.56516	3.01294	0	0	0.0716721	Molecular Function: nucleotide binding (GO:0000166);; Molecular Function: protein serine/threonine kinase activity (GO:0004674);; Cellular Component: plasma membrane (GO:0005886);; Biological Process: cell surface receptor signaling pathway (GO:0007166);; Biological Process: phosphorylation (GO:0016310);; Molecular Function: ion binding (GO:0043167);;	--	wall-associated receptor kinase-like protein [Medicago truncatula]
Glyur000374s00017967	STE_STE20-Fray	55.5796	76.0137	69.8788	3.82829	4.21143	4.44326	5.82221	6.26704	6.14728	2.27151	2.38168	2.44447	Molecular Function: protein serine/threonine kinase activity (GO:0004674);; Molecular Function: ATP binding (GO:0005524);; Cellular Component: plasma membrane (GO:0005886);; Biological Process: protein phosphorylation (GO:0006468);; Biological Process: defense response (GO:0006952);; Cellular Component: plasmodesma (GO:0009506);; Cellular Component: integral component of membrane (GO:0016021);; M…	--	G-type lectin S-receptor-like serine/threonine-protein kinase [Trifolium pratense]
Glyur000375s00022194	CMGC_CDK-PITSLRE	1.86032	1.23651	2.61186	6.60877	18.5851	14.6877	1.51618	1.16125	1.85274	2.92766	4.29169	3.97156	Molecular Function: protein serine/threonine kinase activity (GO:0004674);; Molecular Function: ATP binding (GO:0005524);; Biological Process: protein phosphorylation (GO:0006468);; Cellular Component: integral component of membrane (GO:0016021);; Molecular Function: oxidoreductase activity (GO:0016491);;	--	hypothetical protein TSUD_268410 [Trifolium subterraneum]
Glyur000376s00018698	CMGC_CDK-CCRK	64.9083	94.2803	47.2913	0.041685	1.51665	2.14636	6.04239	6.57411	5.59369	0.0589191	1.3315	1.65368	Molecular Function: protein serine/threonine kinase activity (GO:0004674);; Molecular Function: ATP binding (GO:0005524);; Biological Process: protein phosphorylation (GO:0006468);; Cellular Component: integral component of membrane (GO:0016021);; Molecular Function: polysaccharide binding (GO:0030247);;	K04733|0|cam:101493523|K04733 interleukin-1 receptor-associated kinase 4 [EC:2.7.11.1] | (RefSeq) probable receptor-like protein kinase At5g39020	PREDICTED: probable receptor-like protein kinase At5g39020 [Cicer arietinum]
Glyur000376s00018699	STE_STE11	0.05089	4.63989	5.33459	0	0	0	0.0716117	2.49567	2.66325	0	0	0	Molecular Function: protein kinase activity (GO:0004672);; Molecular Function: ATP binding (GO:0005524);; Biological Process: protein phosphorylation (GO:0006468);; Cellular Component: integral component of membrane (GO:0016021);;	K04733|0|mtr:MTR_1g028220|K04733 interleukin-1 receptor-associated kinase 4 [EC:2.7.11.1] | (RefSeq) receptor-like kinase	receptor-like kinase [Medicago truncatula]
Glyur000378s00022507	RLK-Pelle_RLCK-XII-1	23.7164	18.7248	18.9289	8.53438	14.9044	15.4353	4.6274	4.30194	4.31679	3.25314	3.99135	4.03873	Cellular Component: EKC/KEOPS complex (GO:0000408);; Molecular Function: protein serine/threonine kinase activity (GO:0004674);; Molecular Function: ATP binding (GO:0005524);; Cellular Component: nucleus (GO:0005634);; Cellular Component: cytosol (GO:0005829);; Biological Process: protein phosphorylation (GO:0006468);; Biological Process: tRNA threonylcarbamoyladenosine metabolic process (GO:0070…	K08851|1.4673e-141|cam:101494072|K08851 TP53 regulating kinase and related kinases [EC:2.7.11.1] | (RefSeq) TP53-regulating kinase	PREDICTED: TP53-regulating kinase [Cicer arietinum]
Glyur000385s00019814	RLK-Pelle_LRR-VI-2	0.28671	0	0	0.681268	0.362832	0	0.363687	0	0	0.74955	0.446608	0	Molecular Function: protein kinase activity (GO:0004672);; Molecular Function: ATP binding (GO:0005524);; Biological Process: protein phosphorylation (GO:0006468);;	K04733|0|vra:106760904|K04733 interleukin-1 receptor-associated kinase 4 [EC:2.7.11.1] | (RefSeq) serine/threonine-protein kinase At5g01020-like	serine/threonine-protein kinase RIPK [Vigna radiata var. radiata]
Glyur000387s00017699	RLK-Pelle_LRR-VI-1	18.2032	20.3961	17.0064	15.1527	15.4787	18.1285	4.26327	4.41928	4.17044	4.0137	4.04253	4.25765	Molecular Function: protein serine/threonine kinase activity (GO:0004674);; Molecular Function: ATP binding (GO:0005524);; Biological Process: protein phosphorylation (GO:0006468);;	--	Shaggy-related protein kinase zeta [Glycine soja]
Glyur000387s00017715	CAMK_CDPK	9.7232	12.463	11.2389	4.60669	15.2057	14.9619	3.42266	3.75093	3.6134	2.48715	4.01843	3.99656	Biological Process: activation of MAPKK activity (GO:0000186);; Molecular Function: MAP kinase kinase kinase activity (GO:0004709);; Molecular Function: ATP binding (GO:0005524);; Cellular Component: intracellular (GO:0005622);;	--	PREDICTED: serine/threonine-protein kinase EDR1 isoform X1 [Cicer arietinum]
Glyur000393s00028765	RLK-Pelle_RLCK-VIIa-1	5.2411	2.28938	1.2569	1.48547	1.51226	1.05801	2.6418	1.71782	1.17434	1.31352	1.32899	1.04125	Biological Process: activation of MAPKK activity (GO:0000186);; Molecular Function: MAP kinase kinase kinase activity (GO:0004709);; Molecular Function: ATP binding (GO:0005524);; Cellular Component: cytoplasm (GO:0005737);; Cellular Component: integral component of membrane (GO:0016021);; Molecular Function: ligase activity (GO:0016874);;	--	hypothetical protein GLYMA_04G065900 [Glycine max]
Glyur000397s00020482	CAMK_CDPK	0	0	0	0.048281	0	0	0	0	0	0.0680255	0	0	Molecular Function: protein serine/threonine kinase activity (GO:0004674);; Molecular Function: ATP binding (GO:0005524);; Biological Process: protein phosphorylation (GO:0006468);; Cellular Component: integral component of membrane (GO:0016021);;	K04733|0|mtr:MTR_5g033490|K04733 interleukin-1 receptor-associated kinase 4 [EC:2.7.11.1] | (RefSeq) LysM type receptor kinase	LysM type receptor kinase [Medicago truncatula]
Glyur000399s00017825	RLK-Pelle_WAK	0.15148	0	0.24654	0	0.260498	0.252238	0.203489	0	0.317929	0	0.333994	0.324509	Molecular Function: protein serine/threonine kinase activity (GO:0004674);; Molecular Function: ATP binding (GO:0005524);; Biological Process: protein phosphorylation (GO:0006468);; Cellular Component: integral component of membrane (GO:0016021);;	--	Receptor-like protein kinase HSL1 [Glycine soja]
Glyur000406s00019725	RLK-Pelle_WAK	11.1196	16.731	12.0036	14.2533	18.9537	18.8696	3.59927	4.1482	3.70084	3.93105	4.31859	4.31249	Molecular Function: protein serine/threonine kinase activity (GO:0004674);; Molecular Function: transmembrane receptor protein tyrosine kinase activity (GO:0004714);; Molecular Function: ATP binding (GO:0005524);; Biological Process: peptidyl-tyrosine phosphorylation (GO:0018108);;	K04733|0|gmx:100788153|K04733 interleukin-1 receptor-associated kinase 4 [EC:2.7.11.1] | (RefSeq) PTI1-like tyrosine-protein kinase At3g15890	PREDICTED: PTI1-like tyrosine-protein kinase At3g15890 [Glycine max]
Glyur000407s00023571	RLK-Pelle_DLSV	2.03088	0.157309	3.0788	0.026492	1.06463	0.820745	1.59974	0.210774	2.02815	0.0377224	1.04589	0.864529	Molecular Function: protein serine/threonine kinase activity (GO:0004674);; Molecular Function: ATP binding (GO:0005524);; Biological Process: protein phosphorylation (GO:0006468);;	--	probable serine/threonine-protein kinase PBL28 isoform X1 [Cajanus cajan]
Glyur000415s00025770	RLK-Pelle_LRK10L-2	2.89471	3.54033	4.40071	0.890269	4.06	3.25103	1.96152	2.1828	2.43315	0.918592	2.33914	2.08781	Molecular Function: cyclin-dependent protein serine/threonine kinase activity (GO:0004693);; Molecular Function: signal transducer, downstream of receptor, with serine/threonine kinase activity (GO:0004702);; Molecular Function: ATP binding (GO:0005524);; Cellular Component: cytoplasm (GO:0005737);; Biological Process: signal transduction by protein phosphorylation (GO:0023014);; Biological Proce…	K08838|0|cam:101499625|K08838 serine/threonine-protein kinase 24/25/MST4 [EC:2.7.11.1] | (RefSeq) serine/threonine-protein kinase nak1	PREDICTED: serine/threonine-protein kinase nak1 isoform X1 [Cicer arietinum]
Glyur000415s00025780	RLK-Pelle_LRK10L-2	1.72877	3.05021	2.55451	19.6921	11.8723	12.8521	1.44825	2.01799	1.82965	4.37101	3.6862	3.79203	Molecular Function: peptide receptor activity (GO:0001653);; Molecular Function: protein serine/threonine kinase activity (GO:0004674);; Molecular Function: ATP binding (GO:0005524);; Cellular Component: plasma membrane (GO:0005886);; Biological Process: protein phosphorylation (GO:0006468);; Biological Process: signal transduction (GO:0007165);; Cellular Component: chloroplast (GO:0009507);; Cel…	--	hypothetical protein PHAVU_005G073800g [Phaseolus vulgaris]
Glyur000418s00021341	RLK-Pelle_RLCK-VIIa-2	17.8257	22.9304	17.0307	36.3895	23.1048	26.4846	4.23463	4.58077	4.17239	5.22456	4.59125	4.78055	Molecular Function: protein serine/threonine kinase activity (GO:0004674);; Molecular Function: ATP binding (GO:0005524);; Biological Process: protein phosphorylation (GO:0006468);; Cellular Component: integral component of membrane (GO:0016021);;	--	hypothetical protein TSUD_275880 [Trifolium subterraneum]
Glyur000419s00025984	CMGC_GSK	3.68965	5.28256	4.70742	0.361458	0.63327	0.473883	2.22948	2.65135	2.51284	0.445152	0.707763	0.559622	Molecular Function: protein serine/threonine kinase activity (GO:0004674);; Molecular Function: ATP binding (GO:0005524);; Biological Process: protein phosphorylation (GO:0006468);; Cellular Component: integral component of membrane (GO:0016021);;	--	LRR receptor-like kinase [Medicago truncatula]
Glyur000422s00020641	RLK-Pelle_CrRLK1L-1	22.2697	38.6031	29.9151	15.2106	24.9173	23.3195	4.54038	5.30754	4.95024	4.01887	4.69585	4.60404	Molecular Function: signal transducer, downstream of receptor, with serine/threonine kinase activity (GO:0004702);; Molecular Function: ATP binding (GO:0005524);; Cellular Component: cytoplasm (GO:0005737);; Biological Process: signal transduction by protein phosphorylation (GO:0023014);;	K13414|0|gmx:100819999|K13414 mitogen-activated protein kinase kinase kinase 1 [EC:2.7.11.25] | (RefSeq) mitogen-activated protein kinase kinase kinase 1-like	mitogen-activated protein kinase kinase kinase 1-like [Hevea brasiliensis]
Glyur000422s00020650	TKL-Pl-1	0.114586	0.133285	0.577107	0.287821	0.849562	0.459707	0.156508	0.180511	0.657281	0.364932	0.887184	0.545679	Molecular Function: protein serine/threonine kinase activity (GO:0004674);; Molecular Function: ATP binding (GO:0005524);; Biological Process: protein phosphorylation (GO:0006468);; Cellular Component: integral component of membrane (GO:0016021);; Molecular Function: oxidoreductase activity (GO:0016491);; Biological Process: oxidation-reduction process (GO:0055114);;	--	PREDICTED: leucine-rich repeat receptor-like serine/threonine-protein kinase BAM3 [Glycine max]
Glyur000424s00026894	RLK-Pelle_LysM	1.43484	0.951146	2.42672	2.75753	4.00328	3.67082	1.28383	0.964322	1.77683	1.90979	2.32287	2.22368	Molecular Function: protein serine/threonine kinase activity (GO:0004674);; Molecular Function: ATP binding (GO:0005524);; Biological Process: protein phosphorylation (GO:0006468);; Cellular Component: integral component of membrane (GO:0016021);;	--	putative serine/threonine-protein kinase [Cajanus cajan]
Glyur000424s00026900	RLK-Pelle_LRR-XI-1	0.071806	0.038049	0	0	0	0.046729	0.100044	0.0538745	0	0	0	0.065888	Molecular Function: protein serine/threonine kinase activity (GO:0004674);; Molecular Function: ATP binding (GO:0005524);; Biological Process: protein phosphorylation (GO:0006468);; Cellular Component: integral component of membrane (GO:0016021);;	--	PREDICTED: LRR receptor-like serine/threonine-protein kinase RPK2 [Cicer arietinum]
Glyur000428s00019758	RLK-Pelle_RLCK-XV	0.146055	0.117485	0.044824	0.058168	0.171651	0.230514	0.196676	0.160255	0.0632599	0.0815687	0.228543	0.299261	Molecular Function: nucleotide binding (GO:0000166);; Cellular Component: membrane (GO:0016020);; Molecular Function: kinase activity (GO:0016301);; Biological Process: phosphorylation (GO:0016310);;	--	LRR receptor-like kinase [Medicago truncatula]
Glyur000431s00018645	RLK-Pelle_RLCK-VIIb	1.41391	9.16221	15.8914	1.38157	2.15232	1.16427	1.27137	3.34514	4.07822	1.25192	1.65641	1.11388	Biological Process: MAPK cascade (GO:0000165);; Molecular Function: nucleotide binding (GO:0000166);; Molecular Function: signal transducer, downstream of receptor, with serine/threonine kinase activity (GO:0004702);; Cellular Component: cytoplasm (GO:0005737);;	K20716|0|cam:101511268|K20716 mitogen-activated protein kinase kinase kinase 17/18 | (RefSeq) mitogen-activated protein kinase kinase kinase A-like	PREDICTED: mitogen-activated protein kinase kinase kinase A-like [Cicer arietinum]
Glyur000432s00027006	STE_STE20-YSK	0.55429	1.11954	2.17772	3.64979	2.51934	2.15997	0.636256	1.08375	1.66799	2.21717	1.81531	1.65991	Molecular Function: protein kinase activity (GO:0004672);; Molecular Function: ATP binding (GO:0005524);; Biological Process: protein phosphorylation (GO:0006468);; Cellular Component: integral component of membrane (GO:0016021);;	--	PREDICTED: probable inactive leucine-rich repeat receptor-like protein kinase At1g66830 [Cicer arietinum]
Glyur000432s00027007	RLK-Pelle_LRR-Xb-1	0	0.053902	0	0	0.236177	0.066386	0	0.0757407	0	0	0.305885	0.0927297	Molecular Function: protein kinase activity (GO:0004672);; Molecular Function: ATP binding (GO:0005524);; Biological Process: protein phosphorylation (GO:0006468);; Cellular Component: integral component of membrane (GO:0016021);;	--	PREDICTED: probable inactive leucine-rich repeat receptor-like protein kinase At1g66830 [Cicer arietinum]
Glyur000433s00026975	RLK-Pelle_LRR-XV	14.5518	12.0594	11.5226	6.09925	9.31119	6.60012	3.95901	3.70701	3.64646	2.82767	3.36614	2.92602	Molecular Function: protein serine/threonine kinase activity (GO:0004674);; Molecular Function: ATP binding (GO:0005524);; Biological Process: protein phosphorylation (GO:0006468);;	K04733|5.72945e-97|pvu:PHAVU_002G089100g|K04733 interleukin-1 receptor-associated kinase 4 [EC:2.7.11.1] | (RefSeq) hypothetical protein	hypothetical protein CICLE_v10031645mg [Citrus clementina]
Glyur000440s00021870	RLK-Pelle_LRR-XV	0.065087	0.330922	1.63239	0.713123	0.436941	0.477075	0.0909713	0.412426	1.39638	0.776629	0.523001	0.562743	Molecular Function: protein kinase activity (GO:0004672);; Molecular Function: ATP binding (GO:0005524);; Biological Process: protein phosphorylation (GO:0006468);; Cellular Component: integral component of membrane (GO:0016021);;	--	PREDICTED: probably inactive leucine-rich repeat receptor-like protein kinase IMK2 [Glycine max]
Glyur000441s00028792	RLK-Pelle_LRR-XII-1	0.823823	0.901972	1.89882	1.00692	5.15243	4.70845	0.866966	0.927496	1.53547	1.00498	2.62116	2.5131	Molecular Function: protein tyrosine kinase activity (GO:0004713);; Molecular Function: ATP binding (GO:0005524);; Cellular Component: plasma membrane (GO:0005886);; Cellular Component: integral component of membrane (GO:0016021);; Biological Process: peptidyl-tyrosine phosphorylation (GO:0018108);; Biological Process: negative regulation of secondary growth (GO:2000604);;	--	PREDICTED: leucine-rich repeat receptor-like protein kinase TDR [Glycine max]
Glyur000443s00016864	STE_STE11	43.8376	47.5116	47.7416	34.2967	53.038	47.6348	5.48664	5.60026	5.60708	5.14146	5.7559	5.60392	Molecular Function: protein tyrosine kinase activity (GO:0004713);; Molecular Function: ATP binding (GO:0005524);; Biological Process: peptidyl-tyrosine phosphorylation (GO:0018108);;	K13436|0|mtr:MTR_1g116520|K13436 pto-interacting protein 1 [EC:2.7.11.1] | (RefSeq) Pti1-like kinase	hypothetical protein LR48_Vigan02g273200 [Vigna angularis]
Glyur000445s00020000	RLK-Pelle_LRR-XI-1	0.174803	0.465148	0.145882	1.16115	0.378768	0.193904	0.232419	0.551046	0.196458	1.1118	0.46338	0.255687	Molecular Function: protein serine/threonine kinase activity (GO:0004674);; Molecular Function: ATP binding (GO:0005524);; Cellular Component: plasma membrane (GO:0005886);; Cellular Component: integral component of membrane (GO:0016021);; Molecular Function: carbohydrate binding (GO:0030246);; Molecular Function: ubiquitin protein ligase binding (GO:0031625);; Biological Process: protein autopho…	--	hypothetical protein GLYMA_17G211200 [Glycine max]
Glyur000445s00020003	RLK-Pelle_RLCK-IXa	19.0053	19.8957	15.3966	18.7655	27.3703	26.6395	4.32231	4.38514	4.03532	4.30491	4.82631	4.78866	Biological Process: activation of MAPKK activity (GO:0000186);; Molecular Function: MAP kinase kinase kinase activity (GO:0004709);; Molecular Function: ATP binding (GO:0005524);; Cellular Component: chloroplast (GO:0009507);; Cellular Component: integral component of membrane (GO:0016021);; Molecular Function: ligase activity (GO:0016874);;	--	PREDICTED: myoblast growth factor receptor egl-15 isoform X1 [Cicer arietinum]
Glyur000445s00020020	RLK-Pelle_LRR-XV	9.80705	11.1537	8.52402	13.9333	13.545	14.2408	3.4339	3.60332	3.25157	3.90046	3.86246	3.92987	Molecular Function: protein kinase activity (GO:0004672);; Molecular Function: ATP binding (GO:0005524);; Biological Process: protein phosphorylation (GO:0006468);; Cellular Component: integral component of membrane (GO:0016021);;	--	LRR receptor-like kinase family protein [Medicago truncatula]
Glyur000446s00029771	RLK-Pelle_LRR-III	0	0	0.035988	1.7105	0.620724	0.947991	0	0	0.0510073	1.43856	0.696638	0.961987	Molecular Function: protein serine/threonine kinase activity (GO:0004674);; Molecular Function: ATP binding (GO:0005524);; Biological Process: protein phosphorylation (GO:0006468);; Cellular Component: integral component of membrane (GO:0016021);;	--	PREDICTED: receptor-like protein kinase 2 [Cicer arietinum]
Glyur000448s00026711	STE_STE11	0.018049	0.026995	0.130895	0.665431	1.77712	1.82113	0.025807	0.0384292	0.177465	0.735896	1.47359	1.49628	Molecular Function: protein serine/threonine kinase activity (GO:0004674);; Molecular Function: non-membrane spanning protein tyrosine kinase activity (GO:0004715);; Molecular Function: ATP binding (GO:0005524);; Cellular Component: integral component of membrane (GO:0016021);; Biological Process: peptidyl-tyrosine phosphorylation (GO:0018108);;	--	protein kinase family protein precursor [Glycine max]
Glyur000448s00026724	STE_STE11	17.6124	19.0768	20.4217	31.8462	24.2129	23.0544	4.21819	4.32746	4.421	5.03765	4.65609	4.58823	Molecular Function: protein kinase activity (GO:0004672);; Molecular Function: ATP binding (GO:0005524);; Biological Process: protein phosphorylation (GO:0006468);;	--	hypothetical protein TSUD_109510 [Trifolium subterraneum]
Glyur000448s00026725	RLK-Pelle_LRR-III	0.068452	0.120773	0.229728	0.150866	0.098324	0.172168	0.0955221	0.164494	0.298339	0.20272	0.135304	0.229179	Molecular Function: protein kinase activity (GO:0004672);; Molecular Function: ATP binding (GO:0005524);; Biological Process: protein phosphorylation (GO:0006468);;	K04733|7.15987e-66|mtr:MTR_2g095180|K04733 interleukin-1 receptor-associated kinase 4 [EC:2.7.11.1] | (RefSeq) tyrosine kinase family protein	hypothetical protein TSUD_109510 [Trifolium subterraneum]
Glyur000448s00026726	RLK-Pelle_LRR-III	0.100751	0.13942	0.250048	0.222074	0.201742	0.177566	0.138488	0.1883	0.321983	0.289332	0.265127	0.235808	Molecular Function: protein kinase activity (GO:0004672);; Molecular Function: ATP binding (GO:0005524);; Biological Process: protein phosphorylation (GO:0006468);;	--	PREDICTED: lysM domain receptor-like kinase 3 [Cicer arietinum]
Glyur000452s00029830	RLK-Pelle_RLCK-VIIa-2	0.459984	1.01754	0.793759	2.73364	2.95993	3.55123	0.545953	1.0126	0.842986	1.90058	1.98547	2.18626	Molecular Function: transmembrane receptor protein tyrosine kinase activity (GO:0004714);; Molecular Function: ATP binding (GO:0005524);; Cellular Component: integral component of membrane (GO:0016021);; Biological Process: peptidyl-tyrosine phosphorylation (GO:0018108);;	--	PREDICTED: probable inactive receptor kinase At4g23740 [Cicer arietinum]
Glyur000456s00017915	RLK-Pelle_LRR-III	0.820978	0.646628	0.458463	0.06495	0.343682	0.342855	0.864713	0.719515	0.544449	0.0907857	0.426192	0.425304	Molecular Function: protein serine/threonine kinase activity (GO:0004674);; Molecular Function: ATP binding (GO:0005524);; Cellular Component: nucleus (GO:0005634);; Cellular Component: cytoplasm (GO:0005737);; Biological Process: endocytosis (GO:0006897);; Biological Process: regulation of cell shape (GO:0008360);; Biological Process: Wnt signaling pathway (GO:0016055);; Biological Process: pept…	--	PREDICTED: casein kinase I-like isoform X1 [Cicer arietinum]
Glyur000464s00022401	RLK-Pelle_LRR-XI-1	1.96896	1.6686	2.43438	12.4213	26.2322	25.0161	1.56996	1.41608	1.78005	3.74645	4.76724	4.70133	Molecular Function: protein kinase activity (GO:0004672);; Molecular Function: ATP binding (GO:0005524);; Biological Process: protein phosphorylation (GO:0006468);; Cellular Component: integral component of membrane (GO:0016021);;	--	PREDICTED: probable inactive receptor kinase At5g67200 [Cicer arietinum]
Glyur000465s00024382	RLK-Pelle_RLCK-VIII	0.060584	0.047038	0.044491	0.014926	0.030952	0.046883	0.0848589	0.0663138	0.0628001	0.0213745	0.0439772	0.0661002	Molecular Function: protein serine/threonine kinase activity (GO:0004674);; Molecular Function: ATP binding (GO:0005524);; Biological Process: protein phosphorylation (GO:0006468);; Cellular Component: integral component of membrane (GO:0016021);;	--	leucine-rich receptor-like kinase family protein [Medicago truncatula]
Glyur000466s00022893	RLK-Pelle_SD-2b	0.134892	0.447482	0.591408	4.03595	7.03798	7.40937	0.182555	0.533545	0.670304	2.33226	3.00683	3.072	Molecular Function: protein kinase activity (GO:0004672);; Molecular Function: ATP binding (GO:0005524);; Biological Process: protein phosphorylation (GO:0006468);; Cellular Component: integral component of membrane (GO:0016021);;	--	PREDICTED: probably inactive leucine-rich repeat receptor-like protein kinase At2g25790 [Cicer arietinum]
Glyur000468s00019623	RLK-Pelle_LRR-VII-1	3.60613	3.58964	4.87711	4.11192	7.84037	8.05397	2.20355	2.19838	2.55511	2.35387	3.14411	3.17855	Molecular Function: protein serine/threonine kinase activity (GO:0004674);; Molecular Function: ATP binding (GO:0005524);; Biological Process: protein phosphorylation (GO:0006468);; Cellular Component: integral component of membrane (GO:0016021);;	--	PREDICTED: probable receptor-like protein kinase At2g42960 [Vigna angularis]
Glyur000470s00020952	RLK-Pelle_LRR-XI-1	11.6043	6.65961	8.49041	1.22545	3.32255	2.83285	3.65585	2.93727	3.24647	1.1541	2.11188	1.93842	Molecular Function: transmembrane receptor protein tyrosine kinase activity (GO:0004714);; Molecular Function: ATP binding (GO:0005524);; Cellular Component: integral component of membrane (GO:0016021);; Biological Process: peptidyl-tyrosine phosphorylation (GO:0018108);;	K04733|0|gmx:100788898|K04733 interleukin-1 receptor-associated kinase 4 [EC:2.7.11.1] | (RefSeq) putative kinase-like protein TMKL1	Putative kinase-like protein TMKL1 [Cajanus cajan]
Glyur000473s00018942	RLK-Pelle_LysM	3.57669	3.38024	4.49087	2.02351	18.2928	15.2218	2.19431	2.13101	2.45703	1.59623	4.26999	4.01986	Molecular Function: protein kinase activity (GO:0004672);; Molecular Function: ATP binding (GO:0005524);; Biological Process: protein phosphorylation (GO:0006468);;	--	Serine/Threonine-kinase HT1-like protein [Medicago truncatula]
Glyur000473s00018955	RLK-Pelle_LysM	0	0	0	0.027653	0.015383	0	0	0	0	0.0393532	0.022024	0	Molecular Function: nucleotide binding (GO:0000166);; Molecular Function: protein kinase activity (GO:0004672);; Cellular Component: membrane (GO:0016020);; Biological Process: phosphorylation (GO:0016310);;	--	PREDICTED: probable receptor-like protein kinase At3g17420 [Glycine max]
Glyur000474s00038877	RLK-Pelle_LysM	4.06513	5.77418	4.96605	4.90305	6.62891	6.99094	2.3406	2.76005	2.57678	2.56146	2.93148	2.99837	Molecular Function: protein serine/threonine kinase activity (GO:0004674);; Molecular Function: ATP binding (GO:0005524);; Cellular Component: nucleus (GO:0005634);; Cellular Component: cytoplasm (GO:0005737);; Cellular Component: plasma membrane (GO:0005886);; Biological Process: protein phosphorylation (GO:0006468);; Biological Process: intracellular signal transduction (GO:0035556);;	--	PREDICTED: protein kinase PVPK-1-like [Glycine max]
Glyur000475s00029911	RLK-Pelle_LRR-III	0.062932	0.250732	0.454838	0.050138	0	0	0.0880493	0.322773	0.540859	0.0705789	0	0	Molecular Function: calmodulin-dependent protein kinase activity (GO:0004683);; Molecular Function: calcium ion binding (GO:0005509);; Molecular Function: calmodulin binding (GO:0005516);; Molecular Function: ATP binding (GO:0005524);; Cellular Component: nucleus (GO:0005634);; Cellular Component: cytoplasm (GO:0005737);; Cellular Component: plasma membrane (GO:0005886);; Biological Process: absc…	K13412|0|gmx:100800415|K13412 calcium-dependent protein kinase [EC:2.7.11.1] | (RefSeq) calcium-dependent protein kinase 26-like	PREDICTED: calcium-dependent protein kinase 26-like [Glycine max]
Glyur000476s00022366	CK1_CK1	1.95925	2.25367	3.27208	9.6269	6.89541	7.33602	1.56523	1.70207	2.09494	3.40965	2.98101	3.05936	Molecular Function: protein serine/threonine kinase activity (GO:0004674);; Molecular Function: ATP binding (GO:0005524);; Biological Process: protein phosphorylation (GO:0006468);; Cellular Component: integral component of membrane (GO:0016021);;	--	receptor protein kinase TMK1 [Arachis duranensis]
Glyur000476s00022386	RLK-Pelle_LRR-III	0.054335	0.125799	0.56467	4.42638	1.52684	2.06512	0.0763333	0.170949	0.645858	2.43999	1.33734	1.61594	Molecular Function: protein serine/threonine kinase activity (GO:0004674);; Molecular Function: ATP binding (GO:0005524);; Biological Process: protein phosphorylation (GO:0006468);; Cellular Component: integral component of membrane (GO:0016021);; Molecular Function: carbohydrate binding (GO:0030246);;	--	L-type lectin-domain containing receptor kinase VIII.1 [Vigna radiata var. radiata]
Glyur000478s00024553	RLK-Pelle_LRR-III	0	0	0	0	0	0.408408	0	0	0	0	0	0.494065	--	K04733|0|cam:101497741|K04733 interleukin-1 receptor-associated kinase 4 [EC:2.7.11.1] | (RefSeq) probable leucine-rich repeat receptor-like protein kinase At1g68400	PREDICTED: probable leucine-rich repeat receptor-like protein kinase At1g68400 [Cicer arietinum]
Glyur000479s00019692	RLK-Pelle_LRR-XII-1	2.76927	0.505961	1.2255	0	1.7489	1.07983	1.91428	0.590684	1.15413	0	1.45886	1.05647	Molecular Function: kinase activity (GO:0016301);; Biological Process: phosphorylation (GO:0016310);;	--	PREDICTED: probable receptor-like protein kinase At3g17420 [Cicer arietinum]
Glyur000480s00023782	RLK-Pelle_Singleton	24.0537	27.405	25.9011	8.95137	13.4219	12.1874	4.64695	4.82808	4.74959	3.3149	3.85019	3.72109	Molecular Function: protein serine/threonine kinase activity (GO:0004674);; Molecular Function: non-membrane spanning protein tyrosine kinase activity (GO:0004715);; Molecular Function: ATP binding (GO:0005524);; Cellular Component: plasma membrane (GO:0005886);; Biological Process: defense response (GO:0006952);; Cellular Component: plasmodesma (GO:0009506);; Biological Process: peptidyl-tyrosin…	K04733|0|gmx:100795769|K04733 interleukin-1 receptor-associated kinase 4 [EC:2.7.11.1] | (RefSeq) cysteine-rich receptor-like protein kinase 10	PREDICTED: putative receptor-like protein kinase At4g00960 isoform X1 [Glycine max]
Glyur000480s00023791	RLK-Pelle_LRR-III	1.09817	1.07436	0.518201	0	0.017454	0.035967	1.06913	1.05267	0.602363	0	0.0249636	0.050978	Molecular Function: protein kinase activity (GO:0004672);; Molecular Function: binding (GO:0005488);; Biological Process: cellular process (GO:0009987);; Cellular Component: membrane (GO:0016020);;	K04733|4.83616e-147|cam:101512747|K04733 interleukin-1 receptor-associated kinase 4 [EC:2.7.11.1] | (RefSeq) probable serine/threonine-protein kinase At1g18390	PREDICTED: probable serine/threonine-protein kinase At1g18390 [Cicer arietinum]
Glyur000482s00021729	RLK-Pelle_RLCK-V	23.7318	30.6994	30.9387	5.2826	13.1265	12.5398	4.6283	4.98639	4.99723	2.65136	3.82033	3.75913	Molecular Function: protein kinase activity (GO:0004672);; Molecular Function: ATP binding (GO:0005524);; Biological Process: protein phosphorylation (GO:0006468);;	--	PREDICTED: serine/threonine-protein kinase HT1-like [Glycine max]
Glyur000482s00021741	RLK-Pelle_LRR-III	2.73428	2.02029	2.94317	9.83885	11.992	11.086	1.90083	1.59469	1.97935	3.43814	3.69955	3.59527	Molecular Function: protein serine/threonine kinase activity (GO:0004674);; Molecular Function: ATP binding (GO:0005524);; Biological Process: protein phosphorylation (GO:0006468);;	--	hypothetical protein TSUD_136910 [Trifolium subterraneum]
Glyur000484s00024966	AGC_RSK-2	17.4168	39.6903	30.3096	3.14049	9.85674	7.51851	4.20295	5.34661	4.96853	2.0498	3.44052	3.0906	Molecular Function: protein serine/threonine kinase activity (GO:0004674);; Molecular Function: transmembrane receptor protein tyrosine kinase activity (GO:0004714);; Molecular Function: ATP binding (GO:0005524);; Cellular Component: integral component of membrane (GO:0016021);; Biological Process: peptidyl-tyrosine phosphorylation (GO:0018108);;	--	PREDICTED: probable receptor-like protein kinase At1g67000 [Glycine max]
Glyur000487s00025919	TKL-Pl-4	6.04748	6.41219	5.67377	15.9245	16.6138	16.2969	2.81711	2.8899	2.7385	4.08104	4.13863	4.11244	Molecular Function: protein serine/threonine kinase activity (GO:0004674);; Molecular Function: ATP binding (GO:0005524);; Biological Process: protein phosphorylation (GO:0006468);; Cellular Component: integral component of membrane (GO:0016021);;	--	PREDICTED: NAK-like ser/thr protein kinase isoform X1 [Glycine max]
Glyur000489s00017497	RLK-Pelle_URK-2	8.06937	5.90975	5.96639	4.57791	7.02993	7.80199	3.181	2.78863	2.80041	2.47972	3.00539	3.13783	Molecular Function: protein serine/threonine kinase activity (GO:0004674);; Molecular Function: ATP binding (GO:0005524);; Biological Process: protein phosphorylation (GO:0006468);; Biological Process: response to stress (GO:0006950);; Molecular Function: hydrolase activity (GO:0016787);;	--	putative receptor-like serine threonine-protein kinase [Trifolium pratense]
Glyur000492s00023513	AGC_RSK-2	36.1087	35.9737	33.9241	26.2526	23.099	23.7137	5.21369	5.20843	5.12615	4.76832	4.5909	4.62724	Molecular Function: protein serine/threonine kinase activity (GO:0004674);; Molecular Function: ATP binding (GO:0005524);; Cellular Component: cytosol (GO:0005829);; Biological Process: protein phosphorylation (GO:0006468);;	K03097|0|mtr:MTR_4g095670|K03097 casein kinase II subunit alpha [EC:2.7.11.1] | (RefSeq) casein kinase II subunit alpha-like protein	casein kinase II subunit alpha-like protein [Medicago truncatula]
Glyur000494s00017409	CAMK_CDPK	17.5277	15.4711	13.8005	7.38198	11.1712	12.233	4.21161	4.04186	3.88758	3.06729	3.6054	3.72607	Molecular Function: calmodulin-dependent protein kinase activity (GO:0004683);; Molecular Function: ATP binding (GO:0005524);; Biological Process: protein phosphorylation (GO:0006468);;	K00908|0|cam:101510830|K00908 calcium/calmodulin-dependent protein kinase kinase 1 [EC:2.7.11.17] | (RefSeq) serine/threonine-protein kinase GRIK2-like	PREDICTED: serine/threonine-protein kinase GRIK2-like [Cicer arietinum]
Glyur000496s00030953	RLK-Pelle_LRR-IX	0	0	0.032369	0.065284	0	0.264439	0	0	0.0459587	0.0912381	0	0.338497	Molecular Function: protein kinase activity (GO:0004672);; Molecular Function: ATP binding (GO:0005524);; Biological Process: protein phosphorylation (GO:0006468);;	K08287|6.16484e-44|aip:107648717|K08287 dual-specificity kinase [EC:2.7.12.1] | (RefSeq) serine/threonine-protein kinase AFC1	serine/threonine-protein kinase AFC1 isoform X2 [Cajanus cajan]
Glyur000497s00020178	RLK-Pelle_L-LEC	49.205	62.4928	55.6345	17.1244	41.6953	36.0603	5.64976	5.98852	5.82361	4.17987	5.41601	5.2118	Molecular Function: protein kinase activity (GO:0004672);; Molecular Function: ATP binding (GO:0005524);; Biological Process: protein phosphorylation (GO:0006468);;	--	PREDICTED: serine/threonine-protein kinase HT1-like [Cicer arietinum]
Glyur000498s00016150	RLK-Pelle_LRR-III	6.47725	9.37542	5.79802	3.63323	6.44105	5.59546	2.90251	3.3751	2.76511	2.21202	2.89551	2.72147	Molecular Function: signal transducer, downstream of receptor, with serine/threonine kinase activity (GO:0004702);; Molecular Function: ATP binding (GO:0005524);; Cellular Component: cytoplasm (GO:0005737);; Biological Process: signal transduction by protein phosphorylation (GO:0023014);;	K13414|0|pvu:PHAVU_006G211800g|K13414 mitogen-activated protein kinase kinase kinase 1 [EC:2.7.11.25] | (RefSeq) hypothetical protein	PREDICTED: mitogen-activated protein kinase kinase kinase 1-like [Vigna angularis]
Glyur000501s00030925	RLK-Pelle_DLSV	0	0	0	0	0.012896	0.106654	0	0	0	0	0.0184861	0.146204	Molecular Function: protein serine/threonine kinase activity (GO:0004674);; Molecular Function: ATP binding (GO:0005524);; Biological Process: protein phosphorylation (GO:0006468);; Cellular Component: integral component of membrane (GO:0016021);;	--	PREDICTED: LRR receptor-like serine/threonine-protein kinase RCH1 [Glycine max]
Glyur000501s00030933	RLK-Pelle_WAK_LRK10L-1	0.123858	0.351117	0.612022	10.0715	7.47925	7.31729	0.16846	0.434153	0.688871	3.46878	3.08394	3.05611	Molecular Function: protein kinase activity (GO:0004672);; Molecular Function: ATP binding (GO:0005524);; Cellular Component: plasma membrane (GO:0005886);; Biological Process: protein phosphorylation (GO:0006468);; Cellular Component: plasmodesma (GO:0009506);; Cellular Component: integral component of membrane (GO:0016021);;	--	hypothetical protein PHAVU_008G122400g [Phaseolus vulgaris]
Glyur000505s00021210	TKL-Pl-4	6.60899	5.19655	8.36204	1.42605	4.36588	3.60381	2.9277	2.63146	3.22682	1.27861	2.42381	2.20283	Molecular Function: protein serine/threonine kinase activity (GO:0004674);; Molecular Function: transmembrane receptor protein tyrosine kinase activity (GO:0004714);; Molecular Function: ATP binding (GO:0005524);; Cellular Component: integral component of membrane (GO:0016021);; Biological Process: peptidyl-tyrosine phosphorylation (GO:0018108);;	--	PREDICTED: protein NSP-INTERACTING KINASE 1 [Glycine max]
Glyur000510s00021559	RLK-Pelle_LRK10L-2	0	0.072696	0.039371	0	0	0.036667	0	0.101241	0.0557107	0	0	0.0519525	Molecular Function: protein serine/threonine kinase activity (GO:0004674);; Molecular Function: ATP binding (GO:0005524);; Cellular Component: plasma membrane (GO:0005886);; Biological Process: protein phosphorylation (GO:0006468);; Cellular Component: integral component of membrane (GO:0016021);; Biological Process: recognition of pollen (GO:0048544);;	K04733|0|cam:101493603|K04733 interleukin-1 receptor-associated kinase 4 [EC:2.7.11.1] | (RefSeq) putative receptor protein kinase ZmPK1	PREDICTED: putative receptor protein kinase ZmPK1 [Cicer arietinum]
Glyur000511s00022052	CMGC_CK2	0.025755	0	0	0	0	0	0.0366862	0	0	0	0	0	Molecular Function: protein serine/threonine kinase activity (GO:0004674);; Molecular Function: ATP binding (GO:0005524);; Biological Process: protein phosphorylation (GO:0006468);; Cellular Component: integral component of membrane (GO:0016021);;	--	PREDICTED: lysM domain receptor-like kinase 3 [Glycine max]
Glyur000515s00023228	CAMK_CAMKL-LKB	0.606922	0.457869	1.18103	5.8929	6.27213	7.4928	0.6843	0.543861	1.12501	2.78511	2.86238	3.08624	Molecular Function: protein serine/threonine kinase activity (GO:0004674);; Molecular Function: ATP binding (GO:0005524);; Biological Process: protein phosphorylation (GO:0006468);; Cellular Component: membrane (GO:0016020);;	K20716|8.3688e-159|cam:101503317|K20716 mitogen-activated protein kinase kinase kinase 17/18 | (RefSeq) mitogen-activated protein kinase kinase kinase 2-like	PREDICTED: mitogen-activated protein kinase kinase kinase 2-like [Cicer arietinum]
Glyur000516s00022250	TKL-Pl-4	29.7645	28.4299	24.6508	9.0761	34.8888	29.622	4.94319	4.87921	4.68093	3.33287	5.16546	4.9365	Molecular Function: protein serine/threonine kinase activity (GO:0004674);; Molecular Function: ATP binding (GO:0005524);; Cellular Component: nucleus (GO:0005634);; Cellular Component: cytoplasm (GO:0005737);; Biological Process: endocytosis (GO:0006897);; Biological Process: regulation of cell shape (GO:0008360);; Cellular Component: integral component of membrane (GO:0016021);; Biological Proc…	--	casein kinase 1-like protein HD16 [Arachis duranensis]
Glyur000518s00035530	STE_STE11	3.69839	12.9953	10.5759	1.53486	2.67198	2.69533	2.23217	3.80688	3.53306	1.34191	1.87656	1.8857	Molecular Function: protein serine/threonine kinase activity (GO:0004674);; Molecular Function: ATP binding (GO:0005524);; Cellular Component: plasma membrane (GO:0005886);; Biological Process: protein phosphorylation (GO:0006468);; Cellular Component: integral component of membrane (GO:0016021);;	--	PREDICTED: G-type lectin S-receptor-like serine/threonine-protein kinase RLK1 [Cicer arietinum]
Glyur000518s00035532	RLK-Pelle_LRR-IX	2.65526	6.01289	3.94227	0.250898	0.982695	0.911949	1.86997	2.81001	2.30517	0.322964	0.987463	0.935044	Molecular Function: protein serine/threonine kinase activity (GO:0004674);; Molecular Function: transmembrane receptor protein tyrosine kinase activity (GO:0004714);; Molecular Function: ATP binding (GO:0005524);; Cellular Component: plasma membrane (GO:0005886);; Cellular Component: integral component of membrane (GO:0016021);; Biological Process: peptidyl-tyrosine phosphorylation (GO:0018108);;…	--	malectin/receptor-like kinase family protein [Medicago truncatula]
Glyur000521s00021478	RLK-Pelle_LRR-XI-1	30.7026	27.18	26.1349	8.02511	9.83073	10.3876	4.98653	4.8166	4.76208	3.17394	3.43706	3.50939	Cellular Component: EKC/KEOPS complex (GO:0000408);; Molecular Function: protein serine/threonine kinase activity (GO:0004674);; Molecular Function: ATP binding (GO:0005524);; Cellular Component: nucleus (GO:0005634);; Cellular Component: cytosol (GO:0005829);; Biological Process: protein phosphorylation (GO:0006468);; Biological Process: tRNA threonylcarbamoyladenosine metabolic process (GO:0070…	K08851|1.17912e-149|gmx:100782376|K08851 TP53 regulating kinase and related kinases [EC:2.7.11.1] | (RefSeq) TP53-regulating kinase-like	unknown [Lotus japonicus]
Glyur000526s00034276	RLK-Pelle_LRR-II	0	0.936803	0.700381	0.227943	0.570217	0.533197	0	0.953677	0.765858	0.296244	0.650964	0.616543	Biological Process: activation of MAPKK activity (GO:0000186);; Molecular Function: MAP kinase kinase kinase activity (GO:0004709);; Molecular Function: calmodulin binding (GO:0005516);; Molecular Function: ATP binding (GO:0005524);; Cellular Component: intracellular (GO:0005622);; Cellular Component: plasma membrane (GO:0005886);; Cellular Component: integral component of membrane (GO:0016021);;	K04733|1.14346e-68|mtr:MTR_2g082430|K04733 interleukin-1 receptor-associated kinase 4 [EC:2.7.11.1] | (RefSeq) dual-specificity kinase domain protein	PREDICTED: calcium/calmodulin-regulated receptor-like kinase 1 [Lupinus angustifolius]
Glyur000528s00024892	RLK-Pelle_LRR-II	20.1033	16.7854	7.90295	2.79415	11.0822	10.3274	4.3994	4.15262	3.15428	1.92378	3.59481	3.50174	Molecular Function: protein serine/threonine kinase activity (GO:0004674);; Molecular Function: ATP binding (GO:0005524);; Cellular Component: intracellular (GO:0005622);; Biological Process: peptidyl-serine phosphorylation (GO:0018105);; Biological Process: intracellular signal transduction (GO:0035556);;	--	serine/threonine-protein kinase 38-like isoform X1 [Cajanus cajan]
Glyur000529s00019345	RLK-Pelle_SD-2b	6.35453	10.464	7.0515	6.78276	6.68741	6.37727	2.87863	3.51904	3.00926	2.96028	2.9425	2.88309	Molecular Function: calmodulin-dependent protein kinase activity (GO:0004683);; Molecular Function: calmodulin binding (GO:0005516);; Molecular Function: ATP binding (GO:0005524);; Cellular Component: nucleus (GO:0005634);; Cellular Component: cytoplasm (GO:0005737);; Cellular Component: plasma membrane (GO:0005886);; Biological Process: abscisic acid-activated signaling pathway (GO:0009738);; Mo…	--	calcium-dependent protein kinase 25-like protein [Trifolium pratense]
Glyur000531s00022824	RLK-Pelle_RLCK-VIIa-1	8.49539	14.984	9.99645	1.37168	4.06837	2.42235	3.24723	3.99855	3.45897	1.24591	2.34152	1.77499	Molecular Function: protein kinase activity (GO:0004672);; Cellular Component: membrane (GO:0016020);; Biological Process: phosphorylation (GO:0016310);;	--	Receptor-like protein kinase FERONIA [Cajanus cajan]
Glyur000533s00015038	RLK-Pelle_WAK	4.2089	3.85992	4.18967	0.554884	2.89415	2.66498	2.38098	2.28093	2.37564	0.636807	1.96131	1.87381	Molecular Function: protein kinase activity (GO:0004672);; Molecular Function: ATP binding (GO:0005524);; Biological Process: protein phosphorylation (GO:0006468);;	K16196|6.48737e-66|pvu:PHAVU_011G054400g|K16196 eukaryotic translation initiation factor 2-alpha kinase 4 [EC:2.7.11.1] | (RefSeq) hypothetical protein	hypothetical protein PHAVU_011G054400g [Phaseolus vulgaris]
Glyur000533s00015040	RLK-Pelle_LysM	0.067819	0.034199	0.108363	0.023611	0.049219	0.016904	0.0946671	0.0485138	0.14843	0.0336676	0.0693158	0.0241835	Molecular Function: protein serine/threonine kinase activity (GO:0004674);; Molecular Function: ATP binding (GO:0005524);; Cellular Component: plasma membrane (GO:0005886);; Biological Process: protein phosphorylation (GO:0006468);; Biological Process: regulation of asymmetric cell division (GO:0009786);; Biological Process: embryo development ending in seed dormancy (GO:0009793);; Cellular Compo…	--	PREDICTED: serine/threonine-protein kinase-like protein ACR4 [Glycine max]
Glyur000540s00023669	STE_STE11	0	0.038944	0.086538	0.071698	0	0	0	0.0551179	0.119739	0.0998984	0	0	Molecular Function: protein serine/threonine kinase activity (GO:0004674);; Molecular Function: ATP binding (GO:0005524);; Cellular Component: plasma membrane (GO:0005886);; Biological Process: protein phosphorylation (GO:0006468);; Cellular Component: integral component of membrane (GO:0016021);; Biological Process: recognition of pollen (GO:0048544);;	--	receptor protein kinase 1-like protein [Trifolium pratense]
Glyur000540s00023670	STE_STE11	111.774	39.4305	68.0052	6.62526	14.9321	13.8659	6.81729	5.33737	6.10863	2.93079	3.99387	3.89394	Molecular Function: protein serine/threonine kinase activity (GO:0004674);; Molecular Function: ATP binding (GO:0005524);; Cellular Component: plasma membrane (GO:0005886);; Biological Process: protein phosphorylation (GO:0006468);; Cellular Component: integral component of membrane (GO:0016021);; Biological Process: recognition of pollen (GO:0048544);;	--	PREDICTED: putative receptor protein kinase ZmPK1 [Cicer arietinum]
Glyur000540s00023685	RLK-Pelle_SD-2b	3.70038	2.75095	4.96679	9.11011	5.96926	5.81878	2.23278	1.90725	2.57695	3.33773	2.801	2.76951	Biological Process: activation of MAPKK activity (GO:0000186);; Molecular Function: MAP kinase kinase kinase activity (GO:0004709);; Molecular Function: ATP binding (GO:0005524);; Cellular Component: intracellular (GO:0005622);;	--	hypothetical protein TSUD_125940 [Trifolium subterraneum]
Glyur000541s00027316	RLK-Pelle_SD-2b	2.18998	2.15244	2.10033	5.20885	10.0424	9.93517	1.67355	1.65647	1.63242	2.63432	3.46498	3.4509	Molecular Function: nucleotide binding (GO:0000166);; Molecular Function: protein serine/threonine kinase activity (GO:0004674);; Cellular Component: plasma membrane (GO:0005886);; Biological Process: protein phosphorylation (GO:0006468);; Molecular Function: ubiquitin protein ligase binding (GO:0031625);;	--	G-type lectin S-receptor-like serine/threonine-protein kinase SD2-5 [Cajanus cajan]
Glyur000544s00017423	TKL-Pl-4	0	0	0	0.073842	0.019162	0	0	0	0	0.102782	0.0273834	0	Molecular Function: protein serine/threonine kinase activity (GO:0004674);; Molecular Function: ATP binding (GO:0005524);; Biological Process: protein phosphorylation (GO:0006468);; Cellular Component: integral component of membrane (GO:0016021);;	--	receptor-like protein kinase anxur2 [Quercus suber]
Glyur000544s00017439	RLK-Pelle_RLCK-VIII	0.198492	0.226242	0.316819	0.140387	1.03014	0.983034	0.26122	0.294244	0.397057	0.189523	1.02158	0.987709	Biological Process: vasculature development (GO:0001944);; Molecular Function: protein serine/threonine kinase activity (GO:0004674);; Molecular Function: ATP binding (GO:0005524);; Biological Process: protein phosphorylation (GO:0006468);; Cellular Component: integral component of membrane (GO:0016021);;	--	LRR receptor-like kinase family protein [Medicago truncatula]
Glyur000550s00021767	RLK-Pelle_LRR-I-2	1.89535	2.3445	2.18349	3.04868	5.63405	5.78868	1.53374	1.74179	1.67061	2.01745	2.72989	2.76313	Molecular Function: protein serine/threonine kinase activity (GO:0004674);; Molecular Function: ATP binding (GO:0005524);; Cellular Component: plasma membrane (GO:0005886);; Biological Process: protein phosphorylation (GO:0006468);; Biological Process: cell surface receptor signaling pathway (GO:0007166);; Cellular Component: integral component of membrane (GO:0016021);; Molecular Function: polys…	K04733|0|cam:101488722|K04733 interleukin-1 receptor-associated kinase 4 [EC:2.7.11.1] | (RefSeq) wall-associated receptor kinase-like 20	PREDICTED: wall-associated receptor kinase-like 20 isoform X1 [Cicer arietinum]
Glyur000554s00034498	AGC_NDR	4.22554	3.74791	6.15632	2.01266	5.24915	5.53314	2.38558	2.24729	2.83922	1.59104	2.64366	2.70778	Molecular Function: protein serine/threonine kinase activity (GO:0004674);; Molecular Function: ATP binding (GO:0005524);; Biological Process: protein phosphorylation (GO:0006468);; Cellular Component: integral component of membrane (GO:0016021);;	--	probable receptor-like protein kinase At5g18500 [Cajanus cajan]
Glyur000555s00023345	CAMK_CDPK	5.91367	5.30726	6.36908	12.1148	17.9253	16.6681	2.78945	2.65701	2.88149	3.71312	4.24225	4.14307	Molecular Function: protein serine/threonine kinase activity (GO:0004674);; Molecular Function: ATP binding (GO:0005524);; Biological Process: protein phosphorylation (GO:0006468);; Cellular Component: integral component of membrane (GO:0016021);;	K08857|0|mtr:MTR_7g095450|K08857 NIMA (never in mitosis gene a)-related kinase 1/4/5 [EC:2.7.11.1] | (RefSeq) Serine/Threonine-kinase Nek4	Serine/Threonine-kinase Nek4 [Medicago truncatula]
Glyur000557s00018790	CAMK_CDPK	18.0203	17.3289	16.174	2.18488	7.86944	8.23941	4.24947	4.19605	4.10216	1.67124	3.14884	3.2078	Molecular Function: protein serine/threonine kinase activity (GO:0004674);; Molecular Function: ATP binding (GO:0005524);; Cellular Component: intracellular (GO:0005622);; Biological Process: peptidyl-serine phosphorylation (GO:0018105);; Biological Process: intracellular signal transduction (GO:0035556);;	K08790|0|gmx:100805439|K08790 serine/threonine kinase 38 [EC:2.7.11.1] | (RefSeq) serine/threonine-protein kinase tricorner-like	serine/threonine-protein kinase tricorner-like [Cajanus cajan]
Glyur000563s00023586	RLK-Pelle_CrRLK1L-1	2.83793	3.21383	5.03515	3.19761	14.7724	14.1552	1.94033	2.07513	2.59339	2.06957	3.97933	3.92174	Molecular Function: protein kinase activity (GO:0004672);; Molecular Function: ATP binding (GO:0005524);; Biological Process: protein phosphorylation (GO:0006468);; Biological Process: cortical microtubule organization (GO:0043622);; Cellular Component: cortical microtubule (GO:0055028);;	K08857|0|gmx:100818747|K08857 NIMA (never in mitosis gene a)-related kinase 1/4/5 [EC:2.7.11.1] | (RefSeq) serine/threonine-protein kinase Nek5-like	LOW QUALITY PROTEIN: serine/threonine-protein kinase Nek5-like [Cajanus cajan]
Glyur000563s00023592	PEK_GCN2	0.410944	0.209054	0.963179	5.95703	8.20666	9.42123	0.496661	0.273879	0.973192	2.79847	3.20268	3.38145	Molecular Function: protein serine/threonine kinase activity (GO:0004674);; Molecular Function: ATP binding (GO:0005524);; Biological Process: protein phosphorylation (GO:0006468);; Cellular Component: integral component of membrane (GO:0016021);;	--	PREDICTED: probable receptor protein kinase TMK1 [Cicer arietinum]
Glyur000569s00020982	RLK-Pelle_CR4L	7.77495	10.2355	11.4592	1.32649	5.6293	5.43666	3.13339	3.49	3.63914	1.21815	2.72886	2.68631	Molecular Function: protein serine/threonine kinase activity (GO:0004674);; Molecular Function: ATP binding (GO:0005524);; Cellular Component: cytosol (GO:0005829);; Biological Process: protein phosphorylation (GO:0006468);; Biological Process: intracellular signal transduction (GO:0035556);;	K08867|0|gmx:100790554|K08867 WNK lysine deficient protein kinase [EC:2.7.11.1] | (RefSeq) probable serine/threonine-protein kinase WNK9	PREDICTED: probable serine/threonine-protein kinase WNK9 [Glycine max]
Glyur000570s00022965	RLK-Pelle_SD-2b	0.902394	0.967265	0.674942	0.450194	2.78568	2.67611	0.927816	0.976191	0.744111	0.536246	1.92055	1.87818	Cellular Component: membrane (GO:0016020);; Molecular Function: kinase activity (GO:0016301);; Biological Process: phosphorylation (GO:0016310);;	--	PREDICTED: probable LRR receptor-like serine/threonine-protein kinase At4g08850 [Cicer arietinum]
Glyur000570s00022975	RLK-Pelle_SD-2b	0.268345	0.603085	0.348337	0.376475	0.77291	1.13069	0.342947	0.680851	0.431181	0.460978	0.826119	1.09132	Molecular Function: protein kinase activity (GO:0004672);; Molecular Function: ATP binding (GO:0005524);; Biological Process: protein phosphorylation (GO:0006468);; Cellular Component: integral component of membrane (GO:0016021);;	--	PREDICTED: probable LRR receptor-like serine/threonine-protein kinase At4g08850 [Cicer arietinum]
Glyur000577s00027237	TKL-Pl-7	0.406169	0.205809	0.300666	0.095016	0.065199	0.156689	0.49177	0.270001	0.379251	0.130952	0.091123	0.210001	Molecular Function: kinase activity (GO:0016301);; Biological Process: phosphorylation (GO:0016310);;	--	PREDICTED: probable serine/threonine-protein kinase DDB_G0277165 [Cicer arietinum]
Glyur000579s00034293	RLK-Pelle_SD-2b	2.60752	5.17866	3.69915	0.015653	0.002111	0.27016	1.85101	2.62729	2.2324	0.0224076	0.00304232	0.34501	Molecular Function: protein serine/threonine kinase activity (GO:0004674);; Molecular Function: transmembrane receptor protein tyrosine kinase activity (GO:0004714);; Molecular Function: ATP binding (GO:0005524);; Cellular Component: plasma membrane (GO:0005886);; Biological Process: defense response (GO:0006952);; Cellular Component: plasmodesma (GO:0009506);; Cellular Component: integral compon…	--	G-type lectin S-receptor-like serine/threonine-protein kinase [Trifolium pratense]
Glyur000580s00024206	RLK-Pelle_CrRLK1L-1	5.33615	4.0738	3.96792	13.4761	58.5754	54.4704	2.66361	2.34307	2.31264	3.8556	5.89665	5.79365	Molecular Function: protein kinase activity (GO:0004672);; Molecular Function: ATP binding (GO:0005524);; Cellular Component: plasma membrane (GO:0005886);; Biological Process: protein phosphorylation (GO:0006468);; Molecular Function: chitin binding (GO:0008061);; Cellular Component: integral component of membrane (GO:0016021);; Biological Process: innate immune response (GO:0045087);;	K04733|0|gmx:100815842|K04733 interleukin-1 receptor-associated kinase 4 [EC:2.7.11.1] | (RefSeq) LYK4; lysM domain receptor-like kinase 4	LysM-domain containing receptor-like kinase [Sesbania rostrata]
Glyur000580s00024207	RLK-Pelle_LRR-XI-1	0.939036	0.105971	0	0.830944	0.609376	0.678584	0.95534	0.145314	0	0.872588	0.686501	0.747245	Molecular Function: protein kinase activity (GO:0004672);; Molecular Function: ATP binding (GO:0005524);; Biological Process: protein phosphorylation (GO:0006468);; Cellular Component: integral component of membrane (GO:0016021);;	K04733|0|gmx:100301877|K04733 interleukin-1 receptor-associated kinase 4 [EC:2.7.11.1] | (RefSeq) NFR5A; protein LYK5	PREDICTED: protein LYK5-like isoform X1 [Cicer arietinum]
Glyur000585s00027743	RLK-Pelle_WAK_LRK10L-1	2.90036	5.77248	4.873	1.20429	2.1538	2.49493	1.96361	2.75968	2.5541	1.14031	1.65709	1.80526	Molecular Function: protein serine/threonine kinase activity (GO:0004674);; Molecular Function: ATP binding (GO:0005524);; Biological Process: protein phosphorylation (GO:0006468);;	--	PREDICTED: serine/threonine-protein kinase EDR1 isoform X1 [Glycine max]
Glyur000585s00027745	RLK-Pelle_RLCK-V	0.810117	1.01903	1.49264	0.358392	0.553552	0.551356	0.856083	1.01366	1.31768	0.4419	0.635571	0.63353	Biological Process: MAPK cascade (GO:0000165);; Molecular Function: MAP kinase activity (GO:0004707);; Molecular Function: ATP binding (GO:0005524);; Cellular Component: intracellular (GO:0005622);;	--	PREDICTED: mitogen-activated protein kinase 9-like isoform X1 [Cicer arietinum]
Glyur000588s00020436	NEK	5.65398	6.60275	7.43829	2.9212	13.7527	10.1757	2.73422	2.92652	3.07695	1.9713	3.8829	3.48229	Biological Process: activation of MAPKK activity (GO:0000186);; Molecular Function: MAP kinase kinase kinase activity (GO:0004709);; Molecular Function: transmembrane receptor protein tyrosine kinase activity (GO:0004714);; Molecular Function: ATP binding (GO:0005524);; Cellular Component: intracellular (GO:0005622);; Cellular Component: integral component of membrane (GO:0016021);; Biological Pr…	--	probable LRR receptor-like serine/threonine-protein kinase At1g67720 [Cajanus cajan]
Glyur000592s00020582	AGC_NDR	0.082808	0.789391	0.574685	0.661245	1.6999	1.4379	0.114777	0.839469	0.655063	0.732265	1.43291	1.28564	Molecular Function: protein serine/threonine kinase activity (GO:0004674);; Molecular Function: ATP binding (GO:0005524);; Biological Process: protein phosphorylation (GO:0006468);; Cellular Component: integral component of membrane (GO:0016021);;	--	receptor-like serine/threonine-protein kinase ALE2 isoform X1 [Vigna radiata var. radiata]
Glyur000592s00020598	NEK	0.282255	0.396321	1.62376	0.31417	0.311986	0.236384	0.358683	0.481631	1.39164	0.394152	0.391752	0.306127	Molecular Function: protein serine/threonine kinase activity (GO:0004674);; Molecular Function: ATP binding (GO:0005524);; Biological Process: protein phosphorylation (GO:0006468);; Cellular Component: integral component of membrane (GO:0016021);;	--	PREDICTED: leucine-rich repeat receptor-like protein kinase PXL2 [Cicer arietinum]
Glyur000594s00025970	RLK-Pelle_LRR-IX	0.254974	0.439561	2.22386	58.3255	18.5312	24.8675	0.327657	0.525629	1.68879	5.89058	4.28771	4.69307	Molecular Function: protein serine/threonine kinase activity (GO:0004674);; Molecular Function: ATP binding (GO:0005524);; Cellular Component: nucleus (GO:0005634);; Cellular Component: cytoplasm (GO:0005737);; Cellular Component: plasma membrane (GO:0005886);; Biological Process: protein phosphorylation (GO:0006468);; Biological Process: intracellular signal transduction (GO:0035556);;	--	PREDICTED: protein kinase PINOID-like [Cicer arietinum]
Glyur000597s00020317	RLK-Pelle_LRR-XI-1	0	0.030086	0.097581	0	0.094174	0.065641	0	0.0427648	0.134327	0	0.129842	0.0917215	Molecular Function: protein serine/threonine kinase activity (GO:0004674);; Molecular Function: ATP binding (GO:0005524);; Biological Process: protein phosphorylation (GO:0006468);; Cellular Component: integral component of membrane (GO:0016021);;	--	PREDICTED: LRR receptor-like serine/threonine-protein kinase GSO1 [Cicer arietinum]
Glyur000598s00025093	RLK-Pelle_LRR-XI-1	0.809423	1.06843	3.33961	0.953735	1.27604	1.44714	0.85553	1.04854	2.11756	0.966235	1.18653	1.2911	Molecular Function: protein kinase activity (GO:0004672);; Molecular Function: ATP binding (GO:0005524);; Biological Process: protein phosphorylation (GO:0006468);; Cellular Component: integral component of membrane (GO:0016021);;	K04733|1.27344e-87|mtr:MTR_2g104790|K04733 interleukin-1 receptor-associated kinase 4 [EC:2.7.11.1] | (RefSeq) receptor-like kinase	hypothetical protein TSUD_114250 [Trifolium subterraneum]
Glyur000601s00025452	RLK-Pelle_LysM	15.354	3.54143	12.8711	1.3682	6.42852	6.14456	4.03158	2.18315	3.79401	1.24379	2.89308	2.83685	Biological Process: protein phosphorylation (GO:0006468);; Molecular Function: kinase activity (GO:0016301);;	--	serine/threonine-protein kinase Nek2-like [Cajanus cajan]
Glyur000607s00021603	TKL_Gdt	0.709324	0.434565	0.53001	0.07688	1.0366	0.810188	0.773426	0.520613	0.613541	0.106857	1.02616	0.85614	Molecular Function: nucleotide binding (GO:0000166);; Molecular Function: protein serine/threonine kinase activity (GO:0004674);; Cellular Component: plasma membrane (GO:0005886);; Biological Process: cell surface receptor signaling pathway (GO:0007166);; Biological Process: phosphorylation (GO:0016310);; Molecular Function: ion binding (GO:0043167);;	K04733|0|mtr:MTR_1g027580|K04733 interleukin-1 receptor-associated kinase 4 [EC:2.7.11.1] | (RefSeq) wall-associated receptor kinase-like protein	wall-associated receptor kinase-like protein [Medicago truncatula]
Glyur000608s00025890	RLK-Pelle_DLSV	0.021977	0.151014	0.34323	0.440532	0.834287	0.426901	0.0313627	0.202905	0.425706	0.526602	0.875219	0.512885	Molecular Function: protein kinase activity (GO:0004672);; Biological Process: protein phosphorylation (GO:0006468);; Cellular Component: membrane (GO:0016020);;	--	PREDICTED: proline-rich receptor-like protein kinase PERK13 [Glycine max]
Glyur000611s00026451	RLK-Pelle_LysM	2.07623	11.5066	5.9563	36.6955	23.6157	25.9351	1.62116	3.64462	2.79832	5.23632	4.62151	4.75142	Molecular Function: protein serine/threonine kinase activity (GO:0004674);; Molecular Function: ATP binding (GO:0005524);; Cellular Component: plasma membrane (GO:0005886);; Biological Process: protein phosphorylation (GO:0006468);; Biological Process: cell surface receptor signaling pathway (GO:0007166);; Cellular Component: integral component of membrane (GO:0016021);; Molecular Function: polys…	--	PREDICTED: wall-associated receptor kinase-like 20 [Cicer arietinum]
Glyur000616s00026595	RLK-Pelle_LysM	20.5468	25.0139	14.1971	0	0	0	4.4294	4.70121	3.92573	0	0	0	Molecular Function: nucleotide binding (GO:0000166);; Cellular Component: membrane (GO:0016020);; Molecular Function: kinase activity (GO:0016301);; Biological Process: phosphorylation (GO:0016310);;	K04733|0|mtr:MTR_1g027820|K04733 interleukin-1 receptor-associated kinase 4 [EC:2.7.11.1] | (RefSeq) receptor-like kinase	hypothetical protein TSUD_373280 [Trifolium subterraneum]
Glyur000616s00026600	CMGC_MAPK	51.3	35.9564	25.9694	18.9686	27.4121	26.1765	5.70874	5.20775	4.75325	4.31966	4.82843	4.76429	Molecular Function: transmembrane receptor protein tyrosine kinase activity (GO:0004714);; Molecular Function: ATP binding (GO:0005524);; Cellular Component: integral component of membrane (GO:0016021);; Biological Process: peptidyl-tyrosine phosphorylation (GO:0018108);; Molecular Function: polysaccharide binding (GO:0030247);;	K04733|0|cam:101509405|K04733 interleukin-1 receptor-associated kinase 4 [EC:2.7.11.1] | (RefSeq) glycerophosphodiester phosphodiesterase protein kinase domain-containing GDPDL2-like	PREDICTED: glycerophosphodiester phosphodiesterase protein kinase domain-containing GDPDL2-like [Cicer arietinum]
Glyur000616s00026601	RLK-Pelle_LRR-I-1	4.96977	2.62373	2.29784	0.440606	0.523046	0.715508	2.57767	1.85748	1.72152	0.526676	0.60696	0.778636	Molecular Function: protein serine/threonine kinase activity (GO:0004674);; Molecular Function: ATP binding (GO:0005524);; Biological Process: protein phosphorylation (GO:0006468);; Cellular Component: integral component of membrane (GO:0016021);; Molecular Function: polysaccharide binding (GO:0030247);;	--	stress-induced receptor-like kinase [Medicago truncatula]
Glyur000616s00026602	RLK-Pelle_Extensin	0.301074	1.78112	0.597375	0.059115	0.483555	0.510993	0.379703	1.47567	0.675703	0.0828592	0.569058	0.595497	Molecular Function: protein serine/threonine kinase activity (GO:0004674);; Molecular Function: calcium ion binding (GO:0005509);; Molecular Function: ATP binding (GO:0005524);; Cellular Component: plasma membrane (GO:0005886);; Biological Process: protein phosphorylation (GO:0006468);; Biological Process: cell surface receptor signaling pathway (GO:0007166);; Cellular Component: integral compone…	--	PREDICTED: putative wall-associated receptor kinase-like 16 [Glycine max]
Glyur000616s00026607	RLK-Pelle_LRR-XI-1	0.833203	1.54412	1.01726	2.86666	1.05007	1.70616	0.874367	1.34717	1.0124	1.95109	1.03567	1.43625	Molecular Function: protein kinase activity (GO:0004672);; Molecular Function: ATP binding (GO:0005524);; Biological Process: protein phosphorylation (GO:0006468);; Cellular Component: integral component of membrane (GO:0016021);; Molecular Function: polysaccharide binding (GO:0030247);;	K04733|0|mtr:MTR_1g026940|K04733 interleukin-1 receptor-associated kinase 4 [EC:2.7.11.1] | (RefSeq) receptor-like kinase	receptor-like kinase [Medicago truncatula]
Glyur000616s00026608	AGC_RSK-2	0.478539	0.34793	0.582574	1.3161	0.08911	0.331579	0.564172	0.430746	0.662273	1.2117	0.12315	0.413138	Molecular Function: nucleotide binding (GO:0000166);; Molecular Function: protein kinase activity (GO:0004672);; Biological Process: protein phosphorylation (GO:0006468);; Cellular Component: membrane (GO:0016020);;	K04733|5.8223e-162|cam:101510048|K04733 interleukin-1 receptor-associated kinase 4 [EC:2.7.11.1] | (RefSeq) probable receptor-like protein kinase At5g39020	PREDICTED: probable receptor-like protein kinase At5g39020 [Cicer arietinum]
Glyur000623s00024131	AGC_RSK-2	10.1647	8.79638	11.3925	16.341	21.0232	18.845	3.48088	3.29225	3.6314	4.11612	4.46095	4.3107	Molecular Function: protein serine/threonine kinase activity (GO:0004674);; Molecular Function: ATP binding (GO:0005524);; Cellular Component: plasma membrane (GO:0005886);; Biological Process: protein phosphorylation (GO:0006468);;	--	PREDICTED: probable serine/threonine-protein kinase At1g54610 [Cicer arietinum]
Glyur000625s00022682	RLK-Pelle_LRR-XI-1	11.7544	17.0765	9.75535	8.34223	10.991	11.0938	3.67292	4.17604	3.42698	3.22377	3.58389	3.59619	Molecular Function: protein serine/threonine kinase activity (GO:0004674);; Molecular Function: ATP binding (GO:0005524);; Biological Process: protein phosphorylation (GO:0006468);; Cellular Component: integral component of membrane (GO:0016021);;	K04733|0|cam:101501682|K04733 interleukin-1 receptor-associated kinase 4 [EC:2.7.11.1] | (RefSeq) cysteine-rich receptor-like protein kinase 25	cysteine-rich receptor-kinase-like protein [Medicago truncatula]
Glyur000625s00022691	RLK-Pelle_RLCK-X	1.60222	0.857413	2.12761	1.39119	2.41477	2.6096	1.37974	0.893295	1.64506	1.25773	1.77179	1.85184	Molecular Function: nucleotide binding (GO:0000166);; Molecular Function: signal transducer, downstream of receptor, with serine/threonine kinase activity (GO:0004702);; Cellular Component: cytoplasm (GO:0005737);; Biological Process: protein phosphorylation (GO:0006468);; Biological Process: single-organism cellular process (GO:0044763);;	--	hypothetical protein TSUD_46800 [Trifolium subterraneum]
Glyur000626s00022201	NEK	6.88879	3.17433	5.55551	8.07985	5.28849	5.66856	2.9798	2.06155	2.71271	3.18267	2.65271	2.73738	Biological Process: activation of MAPKK activity (GO:0000186);; Molecular Function: MAP kinase kinase kinase activity (GO:0004709);; Molecular Function: ATP binding (GO:0005524);; Cellular Component: intracellular (GO:0005622);;	--	hypothetical protein PHAVU_008G258400g [Phaseolus vulgaris]
Glyur000628s00026632	RLK-Pelle_WAK	5.44279	4.37891	5.86092	2.97089	9.07078	8.02192	2.68769	2.42731	2.7784	1.98946	3.3321	3.17344	Biological Process: cellular process (GO:0009987);; Molecular Function: kinase activity (GO:0016301);; Cellular Component: cell part (GO:0044464);;	--	serine/threonine-protein kinase KIPK2-like [Cajanus cajan]
Glyur000629s00020930	RLK-Pelle_PERK-1	1.28442	9.48635	3.06506	5.35863	5.28843	5.72928	1.19183	3.39044	2.02328	2.66872	2.6527	2.75045	Molecular Function: calmodulin-dependent protein kinase activity (GO:0004683);; Molecular Function: calcium ion binding (GO:0005509);; Molecular Function: calmodulin binding (GO:0005516);; Molecular Function: ATP binding (GO:0005524);; Cellular Component: nucleus (GO:0005634);; Cellular Component: cytoplasm (GO:0005737);; Biological Process: response to symbiont (GO:0009608);; Biological Process:…	K13412|0|aip:107627248|K13412 calcium-dependent protein kinase [EC:2.7.11.1] | (RefSeq) calcium and calcium/calmodulin-dependent serine/threonine-protein kinase	Ca2+ and calmodulin-dependent protein kinase [Sesbania rostrata]
Glyur000629s00020931	RLK-Pelle_WAK_LRK10L-1	7.51278	7.6888	8.09599	2.68825	3.83501	5.14219	3.08963	3.11916	3.18523	1.88294	2.27352	2.61875	Molecular Function: calmodulin-dependent protein kinase activity (GO:0004683);; Molecular Function: calcium ion binding (GO:0005509);; Molecular Function: calmodulin binding (GO:0005516);; Molecular Function: ATP binding (GO:0005524);; Biological Process: response to symbiont (GO:0009608);; Biological Process: nodulation (GO:0009877);; Molecular Function: calcium-dependent protein serine/threonin…	K13412|1.20057e-22|adu:107480388|K13412 calcium-dependent protein kinase [EC:2.7.11.1] | (RefSeq) calcium and calcium/calmodulin-dependent serine/threonine-protein kinase	calcium/camodulin dependent protein kinase, partial [Medicago truncatula]
Glyur000635s00022446	RLK-Pelle_LRK10L-2	0.414035	0.204408	0.126891	0.113886	0.893085	0.900346	0.499818	0.268324	0.172348	0.155602	0.920739	0.926262	Molecular Function: signal transducer, downstream of receptor, with serine/threonine kinase activity (GO:0004702);; Molecular Function: ATP binding (GO:0005524);; Cellular Component: cytoplasm (GO:0005737);; Biological Process: signal transduction by protein phosphorylation (GO:0023014);;	--	PREDICTED: mitogen-activated protein kinase kinase kinase YODA-like isoform X1 [Glycine max]
Glyur000635s00022451	RLK-Pelle_LRK10L-2	69.9338	82.0682	56.2843	55.7467	60.3825	58.7233	6.1484	6.37622	5.84007	5.82646	5.93976	5.90022	Molecular Function: protein serine/threonine kinase activity (GO:0004674);; Molecular Function: ATP binding (GO:0005524);; Cellular Component: nucleus (GO:0005634);; Cellular Component: cytoplasm (GO:0005737);; Biological Process: protein phosphorylation (GO:0006468);; Biological Process: intracellular signal transduction (GO:0035556);;	K14498|0|mtr:MTR_8g079560|K14498 serine/threonine-protein kinase SRK2 [EC:2.7.11.1] | (RefSeq) sucrose nonfermenting 1(SNF1)-related kinase	sucrose nonfermenting 1(SNF1)-related kinase [Medicago truncatula]
Glyur000640s00024114	RLK-Pelle_LRK10L-2	12.035	14.5694	12.2408	2.47007	4.55102	4.04341	3.70432	3.96064	3.72691	1.79497	2.47275	2.3344	Molecular Function: protein serine/threonine kinase activity (GO:0004674);; Cellular Component: plasma membrane (GO:0005886);; Biological Process: protein phosphorylation (GO:0006468);; Biological Process: defense response (GO:0006952);; Cellular Component: plasmodesma (GO:0009506);;	--	Serine/Threonine kinase family protein [Medicago truncatula]
Glyur000641s00026554	RLK-Pelle_LRK10L-2	0.047745	0.277625	0.067521	0.269086	0.760569	0.306805	0.0672876	0.353464	0.0942645	0.34379	0.816042	0.386044	Molecular Function: protein serine/threonine kinase activity (GO:0004674);; Molecular Function: ATP binding (GO:0005524);; Biological Process: protein phosphorylation (GO:0006468);;	K04733|0|cam:101491552|K04733 interleukin-1 receptor-associated kinase 4 [EC:2.7.11.1] | (RefSeq) PTI1-like tyrosine-protein kinase At3g15890	PREDICTED: PTI1-like tyrosine-protein kinase At3g15890 [Cicer arietinum]
Glyur000641s00026557	RLK-Pelle_WAK	1.8118	1.83925	2.21495	10.1952	15.5997	14.3537	1.49149	1.50551	1.68479	3.48481	4.05308	3.94051	Molecular Function: nucleotide binding (GO:0000166);; Molecular Function: protein kinase activity (GO:0004672);; Cellular Component: membrane (GO:0016020);; Biological Process: phosphorylation (GO:0016310);;	--	receptor-like serine/threonine-protein kinase [Trifolium pratense]
Glyur000641s00026558	RLK-Pelle_LRK10L-2	0	0	0	0.156259	0.219037	0.230221	0	0	0	0.209465	0.285742	0.298918	Molecular Function: protein serine/threonine kinase activity (GO:0004674);; Molecular Function: transmembrane receptor protein tyrosine kinase activity (GO:0004714);; Molecular Function: ATP binding (GO:0005524);; Cellular Component: integral component of membrane (GO:0016021);; Biological Process: peptidyl-tyrosine phosphorylation (GO:0018108);;	--	PREDICTED: receptor-like serine/threonine-protein kinase At4g25390 [Cicer arietinum]
Glyur000641s00026559	RLK-Pelle_LRK10L-2	0	0	0	0	2.47834	0.036023	0	0	0	0	1.7984	0.051056	Molecular Function: protein kinase activity (GO:0004672);; Molecular Function: ATP binding (GO:0005524);; Biological Process: protein phosphorylation (GO:0006468);; Cellular Component: integral component of membrane (GO:0016021);;	--	PREDICTED: receptor-like serine/threonine-protein kinase At4g25390 [Cicer arietinum]
Glyur000643s00026926	CMGC_CDK-CRK7-CDK9	0.014778	60.4677	24.4075	0	19.303	15.1294	0.0211641	5.94176	4.66718	0	4.34362	4.01162	Molecular Function: protein kinase activity (GO:0004672);; Cellular Component: membrane (GO:0016020);; Biological Process: phosphorylation (GO:0016310);;	--	receptor-like protein kinase FERONIA [Cajanus cajan]
Glyur000651s00026832	AGC_RSK-2	16.9986	48.8707	38.3853	30.0878	30.9919	29.8277	4.16981	5.64012	5.29958	4.95828	4.99963	4.94615	Molecular Function: protein serine/threonine kinase activity (GO:0004674);; Molecular Function: ATP binding (GO:0005524);; Biological Process: protein phosphorylation (GO:0006468);;	--	PREDICTED: probable serine/threonine-protein kinase NAK [Cicer arietinum]
Glyur000653s00025435	CAMK_CAMK1-DCAMKL	24.2411	33.2161	33.7588	21.8458	65.0467	53.0177	4.6577	5.0966	5.1193	4.51386	6.04541	5.75536	Molecular Function: signal transducer, downstream of receptor, with serine/threonine kinase activity (GO:0004702);; Molecular Function: ATP binding (GO:0005524);; Cellular Component: cytoplasm (GO:0005737);; Biological Process: signal transduction by protein phosphorylation (GO:0023014);;	--	hypothetical protein TSUD_191240 [Trifolium subterraneum]
Glyur000658s00024846	STE_STE11	7.06198	8.54544	9.04621	1.35369	3.46808	3.38271	3.01113	3.25481	3.32858	1.23492	2.15966	2.13182	Molecular Function: nucleotide binding (GO:0000166);; Molecular Function: kinase activity (GO:0016301);; Biological Process: phosphorylation (GO:0016310);;	--	putative serine/threonine-protein kinase NAK [Cajanus cajan]
Glyur000661s00022608	CAMK_OST1L	4.5932	4.8184	1.98115	0.324958	1.70312	1.43605	2.48367	2.54062	1.57587	0.405947	1.43462	1.28455	Molecular Function: protein kinase activity (GO:0004672);; Molecular Function: ATP binding (GO:0005524);; Biological Process: protein phosphorylation (GO:0006468);; Molecular Function: amino acid binding (GO:0016597);;	--	serine/threonine-protein kinase STY46-like [Cajanus cajan]
Glyur000661s00022626	RLK-Pelle_DLSV	1.35563	1.09491	1.77251	0.234311	0.537293	0.50314	1.23612	1.06688	1.47119	0.303706	0.620392	0.587979	Molecular Function: protein kinase activity (GO:0004672);; Molecular Function: ATP binding (GO:0005524);; Biological Process: protein phosphorylation (GO:0006468);;	K14500|0|adu:107460237|K14500 BR-signaling kinase [EC:2.7.11.1] | (RefSeq) probable serine/threonine-protein kinase At4g35230	probable serine/threonine-protein kinase At4g35230 [Arachis duranensis]
Glyur000667s00025230	RLK-Pelle_RLCK-XV	0	0	0	0	0.055704	0.03795	0	0	0	0	0.0782054	0.0537369	Molecular Function: protein kinase activity (GO:0004672);; Molecular Function: ATP binding (GO:0005524);; Biological Process: protein phosphorylation (GO:0006468);; Cellular Component: integral component of membrane (GO:0016021);;	--	LysM type receptor kinase [Medicago truncatula]
Glyur000667s00025231	RLK-Pelle_RLCK-XI	0	0	0	0	0	0.462188	0	0	0	0	0	0.548129	Molecular Function: protein kinase activity (GO:0004672);; Molecular Function: ATP binding (GO:0005524);; Biological Process: protein phosphorylation (GO:0006468);; Cellular Component: integral component of membrane (GO:0016021);;	--	Protein STRUBBELIG-RECEPTOR FAMILY 8 [Cajanus cajan]
Glyur000672s00022928	RLK-Pelle_RLCK-XI	40.4117	26.6968	33.7034	17.5833	32.1268	31.3908	5.37197	4.79165	5.117	4.21594	5.04993	5.01751	Molecular Function: protein serine/threonine kinase activity (GO:0004674);; Molecular Function: ATP binding (GO:0005524);; Biological Process: protein phosphorylation (GO:0006468);; Biological Process: signal transduction (GO:0007165);;	K07198|0|cam:101510050|K07198 5'-AMP-activated protein kinase, catalytic alpha subunit [EC:2.7.11.11] | (RefSeq) CBL-interacting serine/threonine-protein kinase 25	PREDICTED: CBL-interacting serine/threonine-protein kinase 25 [Cicer arietinum]
Glyur000673s00024284	RLK-Pelle_RLCK-XI	8.25497	10.1844	7.55587	13.8491	14.0727	13.5821	3.21023	3.48342	3.09691	3.89231	3.91387	3.86613	Molecular Function: calmodulin-dependent protein kinase activity (GO:0004683);; Molecular Function: calmodulin binding (GO:0005516);; Molecular Function: ATP binding (GO:0005524);; Cellular Component: nucleus (GO:0005634);; Cellular Component: cytoplasm (GO:0005737);; Cellular Component: plasma membrane (GO:0005886);; Biological Process: abscisic acid-activated signaling pathway (GO:0009738);; Mo…	--	serine/threonine-protein kinase PEPKR2 [Vigna radiata var. radiata]
Glyur000677s00026174	RLK-Pelle_SD-2b	1.05294	0.627661	0.819478	1.34934	0.904334	1.40235	1.03769	0.7028	0.863525	1.23226	0.929287	1.26444	Molecular Function: protein serine/threonine kinase activity (GO:0004674);; Molecular Function: ATP binding (GO:0005524);; Cellular Component: nucleus (GO:0005634);; Cellular Component: cytoplasm (GO:0005737);; Cellular Component: plasma membrane (GO:0005886);; Biological Process: protein phosphorylation (GO:0006468);; Biological Process: intracellular signal transduction (GO:0035556);;	--	PREDICTED: serine/threonine-protein kinase UCN [Cicer arietinum]
Glyur000677s00026175	RLK-Pelle_RLCK-XI	0.080548	0	0	0	0	0	0.111763	0	0	0	0	0	Molecular Function: protein serine/threonine kinase activity (GO:0004674);; Molecular Function: ATP binding (GO:0005524);; Cellular Component: nucleus (GO:0005634);; Cellular Component: cytoplasm (GO:0005737);; Cellular Component: plasma membrane (GO:0005886);; Biological Process: protein phosphorylation (GO:0006468);; Biological Process: intracellular signal transduction (GO:0035556);;	--	Serine/threonine-protein kinase OXI1 [Glycine soja]
Glyur000681s00027310	RLK-Pelle_RLCK-VIIa-2	0.737277	1.0018	1.46173	0.117745	1.76481	1.3851	0.796828	1.0013	1.29967	0.160591	1.46718	1.25405	Molecular Function: protein serine/threonine kinase activity (GO:0004674);; Molecular Function: ATP binding (GO:0005524);; Biological Process: protein phosphorylation (GO:0006468);; Cellular Component: integral component of membrane (GO:0016021);;	--	receptor-like protein kinase [Cajanus cajan]
Glyur000687s00031806	STE_STE11	88.9585	0.496605	0.543137	0.638885	0.150005	0	6.49119	0.581694	0.625866	0.712715	0.20164	0	Molecular Function: protein kinase activity (GO:0004672);; Cellular Component: membrane (GO:0016020);; Biological Process: phosphorylation (GO:0016310);;	--	feronia receptor-like kinase [Medicago truncatula]
Glyur000687s00031811	RLK-Pelle_RLCK-VIIa-2	24.4943	0	0.310813	0.161135	0	0.369411	4.6721	0	0.390462	0.215536	0	0.453556	Molecular Function: protein serine/threonine kinase activity (GO:0004674);; Molecular Function: ATP binding (GO:0005524);; Biological Process: protein phosphorylation (GO:0006468);; Cellular Component: integral component of membrane (GO:0016021);;	--	receptor-like protein kinase FERONIA-like protein, partial [Trifolium pratense]
Glyur000687s00031814	TKL-Pl-4	5.82671	10.7454	4.87376	0.705891	3.23563	1.5493	2.77119	3.55403	2.55428	0.770525	2.08257	1.3501	Molecular Function: kinase activity (GO:0016301);; Biological Process: phosphorylation (GO:0016310);;	--	putative receptor-like protein kinase At5g38990 [Cajanus cajan]
Glyur000691s00031271	RLK-Pelle_RLCK-XII-1	0	0	0	0	0.699633	0.199167	0	0	0	0	0.765223	0.262033	Molecular Function: protein kinase activity (GO:0004672);; Molecular Function: ATP binding (GO:0005524);; Biological Process: protein phosphorylation (GO:0006468);; Cellular Component: integral component of membrane (GO:0016021);;	--	PREDICTED: protein LYK2 [Glycine max]
Glyur000692s00016563	RLK-Pelle_LysM	0.060654	0.242848	0.430931	0.730435	0.74484	1.01431	0.0849541	0.31365	0.516954	0.791135	0.803095	1.01028	Molecular Function: protein serine/threonine kinase activity (GO:0004674);; Molecular Function: ATP binding (GO:0005524);; Biological Process: protein phosphorylation (GO:0006468);; Cellular Component: integral component of membrane (GO:0016021);;	--	receptor-like kinase TMK4 [Arachis duranensis]
Glyur000698s00016573	CAMK_CAMKL-CHK1	33.7748	42.5929	32.8575	11.7796	26.3409	25.5875	5.11997	5.44602	5.0814	3.67577	4.77299	4.73268	Molecular Function: protein serine/threonine kinase activity (GO:0004674);; Molecular Function: ATP binding (GO:0005524);; Biological Process: protein phosphorylation (GO:0006468);;	K02208|0|gmx:100813433|K02208 cyclin-dependent kinase 8/11 [EC:2.7.11.22 2.7.11.23] | (RefSeq) cyclin-dependent kinase E-1-like	PREDICTED: cyclin-dependent kinase E-1-like isoform X2 [Glycine max]
Glyur000700s00037064	CAMK_CDPK	13.0977	12.2577	13.8176	3.89994	9.87978	8.85036	3.81739	3.72876	3.88924	2.29276	3.44358	3.30018	Biological Process: activation of MAPKK activity (GO:0000186);; Molecular Function: MAP kinase kinase kinase activity (GO:0004709);; Molecular Function: ATP binding (GO:0005524);; Cellular Component: intracellular (GO:0005622);;	--	PREDICTED: uncharacterized protein LOC101510527 isoform X2 [Cicer arietinum]
Glyur000702s00024637	CAMK_CDPK	0.550486	0.139905	0.155663	0	0	0	0.63272	0.188914	0.208721	0	0	0	Molecular Function: kinase activity (GO:0016301);; Biological Process: phosphorylation (GO:0016310);; Molecular Function: small molecule binding (GO:0036094);; Molecular Function: anion binding (GO:0043168);;	--	hypothetical protein TSUD_01990 [Trifolium subterraneum]
Glyur000702s00024644	AGC_RSK-2	4.13878	4.60303	7.30415	0.190319	3.39843	2.99989	2.36143	2.48621	3.05383	0.251348	2.13699	1.99996	Molecular Function: calmodulin-dependent protein kinase activity (GO:0004683);; Molecular Function: calcium ion binding (GO:0005509);; Molecular Function: calmodulin binding (GO:0005516);; Molecular Function: ATP binding (GO:0005524);; Cellular Component: nucleus (GO:0005634);; Cellular Component: cytoplasm (GO:0005737);; Cellular Component: plasma membrane (GO:0005886);; Biological Process: absc…	K13412|0|gmx:100816157|K13412 calcium-dependent protein kinase [EC:2.7.11.1] | (RefSeq) calcium-dependent protein kinase 29	PREDICTED: calcium-dependent protein kinase 29 isoform X2 [Glycine max]
Glyur000703s00022096	AGC_RSK-2	5.85373	3.09448	2.33724	3.20696	5.82696	5.00691	2.77689	2.03368	1.73866	2.07278	2.77124	2.58662	Molecular Function: protein serine/threonine kinase activity (GO:0004674);; Molecular Function: ATP binding (GO:0005524);; Cellular Component: nucleus (GO:0005634);; Cellular Component: cytosol (GO:0005829);; Cellular Component: plasma membrane (GO:0005886);; Biological Process: protein phosphorylation (GO:0006468);; Biological Process: response to nutrient (GO:0007584);; Biological Process: resp…	--	PREDICTED: CBL-interacting serine/threonine-protein kinase 23 [Lupinus angustifolius]
Glyur000704s00022931	RLK-Pelle_LRR-XI-1	11.1531	14.9346	11.4256	5.72215	8.28963	8.68905	3.60326	3.99409	3.63524	2.74892	3.21562	3.27636	Molecular Function: protein serine/threonine kinase activity (GO:0004674);; Molecular Function: ATP binding (GO:0005524);; Biological Process: protein phosphorylation (GO:0006468);; Cellular Component: integral component of membrane (GO:0016021);;	K13429|0|adu:107482429|K13429 chitin elicitor receptor kinase 1 | (RefSeq) chitin elicitor receptor kinase 1-like	lysM domain receptor-like kinase 3 [Arachis duranensis]
Glyur000704s00022934	RLK-Pelle_CrRLK1L-1	0.02622	0	0	0	0	0	0.03734	0	0	0	0	0	Molecular Function: nucleotide binding (GO:0000166);; Molecular Function: protein kinase activity (GO:0004672);; Cellular Component: membrane (GO:0016020);; Biological Process: phosphorylation (GO:0016310);;	K04733|0|mtr:MTR_3g079850|K04733 interleukin-1 receptor-associated kinase 4 [EC:2.7.11.1] | (RefSeq) cysteine-rich receptor-kinase-like protein	cysteine-rich receptor-kinase-like protein [Medicago truncatula]
Glyur000705s00027460	RLK-Pelle_CrRLK1L-1	33.3742	29.2431	34.5408	44.7141	78.4696	75.4703	5.10325	4.91853	5.1514	5.51457	6.31233	6.25683	Molecular Function: protein serine/threonine kinase activity (GO:0004674);; Molecular Function: ATP binding (GO:0005524);; Biological Process: protein phosphorylation (GO:0006468);; Cellular Component: integral component of membrane (GO:0016021);;	--	PREDICTED: probable receptor protein kinase TMK1 [Cicer arietinum]
Glyur000710s00027821	RLK-Pelle_CrRLK1L-1	0.726834	1.3035	5.39609	8.24157	5.4468	6.48504	0.788129	1.20383	2.67719	3.20814	2.68858	2.90401	Molecular Function: protein serine/threonine kinase activity (GO:0004674);; Molecular Function: ATP binding (GO:0005524);; Biological Process: protein phosphorylation (GO:0006468);; Biological Process: cell division (GO:0051301);;	K07760|0|cam:101498874|K07760 cyclin-dependent kinase [EC:2.7.11.22] | (RefSeq) cell division control protein 2 homolog C-like	PREDICTED: cell division control protein 2 homolog C-like [Cicer arietinum]
Glyur000713s00015603	RLK-Pelle_LysM	42.3754	45.2344	43.6075	42.4618	70.4195	69.4464	5.43881	5.5309	5.47921	5.44168	6.15825	6.13845	Molecular Function: protein serine/threonine kinase activity (GO:0004674);; Molecular Function: ATP binding (GO:0005524);; Cellular Component: nucleus (GO:0005634);; Cellular Component: cytoplasm (GO:0005737);; Biological Process: endocytosis (GO:0006897);; Biological Process: regulation of cell shape (GO:0008360);; Biological Process: Wnt signaling pathway (GO:0016055);; Biological Process: pept…	--	casein kinase 1-like protein HD16 [Arachis duranensis]
Glyur000717s00025332	RLK-Pelle_LRR-IX	82.7695	65.0036	52.9643	130.391	108.809	113.968	6.38835	6.04447	5.75393	7.03772	6.77885	6.84508	Molecular Function: protein serine/threonine kinase activity (GO:0004674);; Molecular Function: protein binding (GO:0005515);; Molecular Function: ATP binding (GO:0005524);; Biological Process: protein phosphorylation (GO:0006468);; Biological Process: signal transduction (GO:0007165);;	K07198|0|vra:106779823|K07198 5'-AMP-activated protein kinase, catalytic alpha subunit [EC:2.7.11.11] | (RefSeq) CBL-interacting serine/threonine-protein kinase 12-like	CBL-interacting serine/threonine-protein kinase 12 [Vigna radiata var. radiata]
Glyur000717s00025333	RLK-Pelle_CrRLK1L-1	0.36909	0.61585	0.770313	1.54564	2.14751	2.03004	0.453217	0.692293	0.824004	1.34803	1.65421	1.59934	Molecular Function: protein kinase activity (GO:0004672);; Molecular Function: ATP binding (GO:0005524);; Biological Process: protein phosphorylation (GO:0006468);; Cellular Component: integral component of membrane (GO:0016021);;	--	PREDICTED: probable LRR receptor-like serine/threonine-protein kinase MRH1 [Cicer arietinum]
Glyur000717s00025338	CMGC_CDK-CDK8	12.9553	13.2251	10.3111	0.631798	1.44721	1.06193	3.80274	3.83037	3.49966	0.706462	1.29114	1.044	Molecular Function: protein kinase activity (GO:0004672);; Molecular Function: ATP binding (GO:0005524);; Biological Process: protein phosphorylation (GO:0006468);; Cellular Component: integral component of membrane (GO:0016021);;	--	hypothetical protein VIGAN_01111400 [Vigna angularis var. angularis]
Glyur000718s00020273	CAMK_CAMKL-CHK1	0.133098	0.289058	1.87649	2.11712	5.09802	3.89812	0.180273	0.366317	1.52431	1.64021	2.60834	2.29223	Molecular Function: protein kinase activity (GO:0004672);; Cellular Component: membrane (GO:0016020);;	K04733|0|gmx:100775318|K04733 interleukin-1 receptor-associated kinase 4 [EC:2.7.11.1] | (RefSeq) receptor-like serine/threonine-protein kinase ALE2	Serine/threonine-protein kinase PBS1 [Cajanus cajan]
Glyur000721s00027422	CAMK_CAMKL-CHK1	5.32171	4.69635	7.2995	17.7994	14.7086	16.1626	2.66031	2.51004	3.05303	4.23261	3.97349	4.10119	Molecular Function: protein serine/threonine kinase activity (GO:0004674);; Molecular Function: ATP binding (GO:0005524);; Biological Process: protein phosphorylation (GO:0006468);; Cellular Component: integral component of membrane (GO:0016021);;	--	PREDICTED: receptor-like protein kinase HSL1 [Cicer arietinum]
Glyur000722s00018847	TKL-Pl-6	41.2098	39.4932	36.2786	4.78543	13.7761	12.0122	5.3995	5.33961	5.22028	2.53242	3.88519	3.7018	Biological Process: MAPK cascade (GO:0000165);; Molecular Function: MAP kinase activity (GO:0004707);; Molecular Function: ATP binding (GO:0005524);; Cellular Component: intracellular (GO:0005622);;	--	mitogen-activated protein kinase 15 isoform X1 [Arachis duranensis]
Glyur000727s00025953	TKL-Pl-4	12.3582	23.274	11.1754	3.27898	8.3327	7.72841	3.73966	4.60134	3.60589	2.09727	3.2223	3.12572	Molecular Function: protein serine/threonine kinase activity (GO:0004674);; Molecular Function: ATP binding (GO:0005524);; Biological Process: protein phosphorylation (GO:0006468);; Cellular Component: integral component of membrane (GO:0016021);;	--	probable serine/threonine-protein kinase PBL11 [Cajanus cajan]
Glyur000727s00025954	CAMK_CDPK	0.537109	2.13327	1.45834	0.061944	0.225448	0.033966	0.620219	1.64767	1.29769	0.0867077	0.293309	0.0481887	Molecular Function: protein kinase activity (GO:0004672);; Cellular Component: membrane (GO:0016020);; Biological Process: phosphorylation (GO:0016310);;	--	kinase 1B [Medicago truncatula]
Glyur000733s00026527	CAMK_CDPK	4.83893	5.70188	7.02656	12.5981	19.3577	17.5218	2.5457	2.74457	3.00478	3.76533	4.3475	4.21115	Molecular Function: nucleotide binding (GO:0000166);; Molecular Function: calmodulin-dependent protein kinase activity (GO:0004683);; Molecular Function: calmodulin binding (GO:0005516);; Cellular Component: nucleus (GO:0005634);; Cellular Component: cytoplasm (GO:0005737);; Cellular Component: plasma membrane (GO:0005886);; Biological Process: abscisic acid-activated signaling pathway (GO:000973…	K00924|0|aip:107642792|K00924 [EC:2.7.1.-] | (RefSeq) CDPK-related kinase 5-like	CDPK-related kinase 5 isoform X1 [Arachis duranensis]
Glyur000734s00026311	CAMK_CAMKL-CHK1	39.5742	49.8459	45.1984	3.45856	25.525	21.8974	5.34249	5.66806	5.52977	2.15658	4.72928	4.51711	Molecular Function: cyclin-dependent protein serine/threonine kinase activity (GO:0004693);; Molecular Function: ATP binding (GO:0005524);; Biological Process: protein phosphorylation (GO:0006468);; Biological Process: regulation of cell cycle (GO:0051726);;	--	PREDICTED: probable serine/threonine-protein kinase At1g54610 isoform X2 [Cicer arietinum]
Glyur000741s00030652	RLK-Pelle_RLCK-VI	0.033141	0.477663	2.39284	8.19233	7.1041	6.46959	0.0470372	0.563317	1.76249	3.20043	3.01865	2.90103	Biological Process: activation of MAPKK activity (GO:0000186);; Molecular Function: MAP kinase kinase kinase activity (GO:0004709);; Molecular Function: transmembrane receptor protein tyrosine kinase activity (GO:0004714);; Molecular Function: ATP binding (GO:0005524);; Cellular Component: intracellular (GO:0005622);; Cellular Component: integral component of membrane (GO:0016021);; Biological Pr…	--	PREDICTED: leucine-rich repeat receptor-like protein kinase PXC1 [Cicer arietinum]
Glyur000742s00025080	RLK-Pelle_DLSV	0.039814	0.146437	0.035406	0.605165	1.02469	0.806091	0.0563255	0.197157	0.0501966	0.682722	1.0177	0.852871	Molecular Function: protein serine/threonine kinase activity (GO:0004674);; Molecular Function: ATP binding (GO:0005524);; Cellular Component: plasma membrane (GO:0005886);; Biological Process: protein phosphorylation (GO:0006468);; Biological Process: defense response (GO:0006952);; Cellular Component: plasmodesma (GO:0009506);; Cellular Component: integral component of membrane (GO:0016021);;	K04733|0|mtr:MTR_1g105595|K04733 interleukin-1 receptor-associated kinase 4 [EC:2.7.11.1] | (RefSeq) cysteine-rich receptor-kinase-like protein	cysteine-rich receptor-kinase-like protein [Medicago truncatula]
Glyur000753s00021291	RLK-Pelle_LRR-XII-1	0.762304	1.01488	1.46186	1.01741	1.99848	1.4512	0.817463	1.01069	1.29975	1.01251	1.58423	1.29349	Biological Process: activation of MAPK activity (GO:0000187);; Molecular Function: signal transducer, downstream of receptor, with serine/threonine kinase activity (GO:0004702);; Molecular Function: MAP kinase kinase activity (GO:0004708);; Molecular Function: ATP binding (GO:0005524);; Biological Process: male meiosis cytokinesis (GO:0007112);; Cellular Component: phragmoplast (GO:0009524);; Bio…	K04368|0|gmx:100786284|K04368 mitogen-activated protein kinase kinase 1 [EC:2.7.12.2] | (RefSeq) mitogen-activated protein kinase kinase 6	PREDICTED: mitogen-activated protein kinase kinase 6 [Glycine max]
Glyur000757s00023969	CK1_CK1-Pl	0.474526	0.573611	0.989467	0.924527	1.71891	1.26507	0.560251	0.654079	0.992382	0.944504	1.44303	1.17956	Molecular Function: protein serine/threonine kinase activity (GO:0004674);; Molecular Function: ATP binding (GO:0005524);; Biological Process: protein phosphorylation (GO:0006468);;	--	Serine/threonine-protein kinase CTR1-like protein [Glycine soja]
Glyur000759s00034218	CAMK_CAMKL-CHK1	15.839	40.1102	13.8425	0.686471	2.13993	1.44392	4.07374	5.36143	3.89166	0.754008	1.65073	1.28919	Molecular Function: protein serine/threonine kinase activity (GO:0004674);; Cellular Component: plasma membrane (GO:0005886);; Biological Process: protein phosphorylation (GO:0006468);;	--	hypothetical protein COLO4_17486 [Corchorus olitorius]
Glyur000765s00033303	RLK-Pelle_LRR-VI-2	0.352582	1.60742	5.87278	1.50741	10.7569	9.33105	0.435716	1.38262	2.78089	1.3262	3.55544	3.36892	Molecular Function: protein kinase activity (GO:0004672);; Molecular Function: binding (GO:0005488);; Biological Process: cellular process (GO:0009987);; Cellular Component: membrane (GO:0016020);;	K04733|0|gmx:100779983|K04733 interleukin-1 receptor-associated kinase 4 [EC:2.7.11.1] | (RefSeq) putative wall-associated receptor kinase-like 16	PREDICTED: putative wall-associated receptor kinase-like 16 [Glycine max]
Glyur000768s00019899	RLK-Pelle_LRR-VII-2	0.167386	1.00324	4.94258	3.37613	18.7568	16.3722	0.223282	1.00234	2.57109	2.12965	4.30427	4.11871	Molecular Function: transmembrane receptor protein tyrosine kinase activity (GO:0004714);; Molecular Function: ATP binding (GO:0005524);; Cellular Component: integral component of membrane (GO:0016021);; Biological Process: peptidyl-tyrosine phosphorylation (GO:0018108);;	--	putative inactive LRR protein kinase [Trifolium pratense]
Glyur000770s00019674	RLK-Pelle_Extensin	2.87495	6.73752	5.40723	0.523761	4.77985	4.44481	1.95418	2.95187	2.6797	0.607637	2.53103	2.44488	Molecular Function: nucleotide binding (GO:0000166);; Molecular Function: protein serine/threonine kinase activity (GO:0004674);; Cellular Component: plasma membrane (GO:0005886);; Biological Process: protein phosphorylation (GO:0006468);; Cellular Component: plasmodesma (GO:0009506);; Molecular Function: ubiquitin protein ligase binding (GO:0031625);; Biological Process: innate immune response (…	--	G-type lectin S-receptor-like Serine/Threonine-kinase [Medicago truncatula]
Glyur000773s00021462	RLK-Pelle_LRR-XI-1	11.905	15.7699	13.5956	63.4393	69.9185	67.255	3.68986	4.0678	3.86746	6.00987	6.14809	6.09286	Molecular Function: protein serine/threonine kinase activity (GO:0004674);; Molecular Function: ATP binding (GO:0005524);; Cellular Component: plasma membrane (GO:0005886);; Biological Process: protein phosphorylation (GO:0006468);; Biological Process: cell surface receptor signaling pathway (GO:0007166);; Cellular Component: integral component of membrane (GO:0016021);; Molecular Function: polys…	--	PREDICTED: wall-associated receptor kinase-like 14 [Glycine max]
Glyur000779s00022837	CMGC_MAPK	37.8221	25.2278	25.7102	3.85754	11.7793	10.3518	5.27881	4.71303	4.73932	2.28022	3.67574	3.50484	Molecular Function: protein serine/threonine kinase activity (GO:0004674);; Molecular Function: ATP binding (GO:0005524);; Biological Process: protein phosphorylation (GO:0006468);; Cellular Component: integral component of membrane (GO:0016021);;	--	Putative LRR receptor-like serine/threonine-protein kinase [Glycine soja]
Glyur000783s00023124	RLK-Pelle_RLCK-VIIa-2	1.53654	3.41334	10.623	9.57874	6.07206	5.6873	1.34286	2.14187	3.53892	3.4031	2.82213	2.74142	Molecular Function: ATP binding (GO:0005524);; Biological Process: protein phosphorylation (GO:0006468);; Molecular Function: RNA polymerase II carboxy-terminal domain kinase activity (GO:0008353);;	K07760|0|gmx:100808302|K07760 cyclin-dependent kinase [EC:2.7.11.22] | (RefSeq) cyclin-dependent kinase B2-2-like	unknown [Lotus japonicus]
Glyur000786s00023852	RLK-Pelle_RLCK-VIIa-2	0.007416	0.022644	0.009228	0	0	0	0.0106595	0.032304	0.0132521	0	0	0	Molecular Function: transferase activity (GO:0016740);;	K13420|0|aip:107638822|K13420 LRR receptor-like serine/threonine-protein kinase FLS2 [EC:2.7.11.1] | (RefSeq) probable LRR receptor-like serine/threonine-protein kinase At3g47570	probable LRR receptor-like serine/threonine-protein kinase At3g47570 [Arachis ipaensis]
Glyur000789s00034748	CAMK_CDPK	0.076166	0.09506	0.024956	0	0.046604	0.016775	0.105901	0.13101	0.035562	0	0.0657157	0.0240005	Biological Process: metabolic process (GO:0008152);;	--	ACT-like tyrosine kinase family protein [Medicago truncatula]
Glyur000793s00026503	CMGC_CDK-CRK7-CDK9	5.90373	8.90607	7.01087	1.7062	11.3446	10.7967	2.78738	3.30831	3.00196	1.43627	3.62581	3.56031	Molecular Function: protein kinase activity (GO:0004672);; Molecular Function: ATP binding (GO:0005524);; Biological Process: protein phosphorylation (GO:0006468);; Cellular Component: integral component of membrane (GO:0016021);;	--	LRR receptor-like kinase [Medicago truncatula]
Glyur000798s00031100	RLK-Pelle_LRR-III	13.3795	17.4183	14.8618	9.61471	18.5783	17.0411	3.84594	4.20307	3.98749	3.40799	4.29119	4.17321	Molecular Function: protein serine/threonine kinase activity (GO:0004674);; Molecular Function: ATP binding (GO:0005524);; Biological Process: protein phosphorylation (GO:0006468);;	K14510|0|cam:101512832|K14510 serine/threonine-protein kinase CTR1 [EC:2.7.11.1] | (RefSeq) serine/threonine-protein kinase CTR1	PREDICTED: serine/threonine-protein kinase CTR1 isoform X1 [Cicer arietinum]
Glyur000799s00036488	RLK-Pelle_DLSV	2.28416	2.29022	1.91976	5.64526	7.7749	7.49447	1.71553	1.71819	1.54585	2.73233	3.13338	3.08652	Molecular Function: protein serine/threonine kinase activity (GO:0004674);; Molecular Function: transmembrane receptor protein tyrosine kinase activity (GO:0004714);; Molecular Function: ATP binding (GO:0005524);; Cellular Component: integral component of membrane (GO:0016021);; Biological Process: peptidyl-tyrosine phosphorylation (GO:0018108);; Molecular Function: carbohydrate binding (GO:00302…	--	PREDICTED: L-type lectin-domain containing receptor kinase S.4 [Cicer arietinum]
Glyur000802s00023720	RLK-Pelle_RKF3	0.572	1.0778	1.55402	5.44944	4.77399	5.44202	0.652601	1.05506	1.35277	2.68917	2.52957	2.68751	Molecular Function: protein serine/threonine kinase activity (GO:0004674);; Molecular Function: ATP binding (GO:0005524);; Biological Process: protein phosphorylation (GO:0006468);; Cellular Component: integral component of membrane (GO:0016021);;	K04733|3.13775e-106|gmx:100804893|K04733 interleukin-1 receptor-associated kinase 4 [EC:2.7.11.1] | (RefSeq) serine/threonine-protein kinase PBS1-like	Inactive protein kinase [Gossypium arboreum]
Glyur000802s00023723	RLK-Pelle_LysM	12.5841	14.8006	19.8705	25.9888	32.028	31.8245	3.76385	3.98191	4.38339	4.75429	5.04562	5.0367	Molecular Function: protein serine/threonine kinase activity (GO:0004674);; Molecular Function: ATP binding (GO:0005524);; Biological Process: protein phosphorylation (GO:0006468);;	--	PREDICTED: shaggy-related protein kinase eta isoform X1 [Cicer arietinum]
Glyur000810s00032284	STE_STE7	1.31482	1.78147	2.48125	0.539518	1.74275	2.10655	1.2109	1.47585	1.79961	0.622479	1.45562	1.63531	Molecular Function: protein kinase activity (GO:0004672);; Molecular Function: ATP binding (GO:0005524);; Biological Process: protein phosphorylation (GO:0006468);; Cellular Component: integral component of membrane (GO:0016021);;	--	MDIS1-interacting receptor like kinase 2-like [Cajanus cajan]
Glyur000810s00032288	TKL_CTR1-DRK-2	0.531181	1.0603	0.446769	0.073292	0.542423	0.299619	0.614645	1.04286	0.532835	0.102043	0.625198	0.378089	Molecular Function: transferase activity (GO:0016740);;	--	MDIS1-interacting receptor like kinase 2-like [Arachis ipaensis]
Glyur000811s00031131	RLK-Pelle_DLSV	27.3359	25.1909	23.304	3.55597	16.9048	17.1737	4.82456	4.71099	4.60312	2.18776	4.16228	4.18378	Molecular Function: signal transducer, downstream of receptor, with serine/threonine kinase activity (GO:0004702);; Molecular Function: ATP binding (GO:0005524);; Cellular Component: cytoplasm (GO:0005737);; Biological Process: signal transduction by protein phosphorylation (GO:0023014);;	K08835|0|aip:107644519|K08835 serine/threonine-protein kinase OSR1/STK39 [EC:2.7.11.1] | (RefSeq) serine/threonine-protein kinase BLUS1	serine/threonine-protein kinase BLUS1 [Cajanus cajan]
Glyur000814s00023374	RLK-Pelle_WAK	79.9749	84.4205	75.6473	70.3005	81.7594	84.5408	6.3394	6.41651	6.26016	6.15584	6.37085	6.41854	Molecular Function: protein serine/threonine kinase activity (GO:0004674);; Molecular Function: ATP binding (GO:0005524);; Biological Process: protein phosphorylation (GO:0006468);;	K03097|0|pvu:PHAVU_003G237100g|K03097 casein kinase II subunit alpha [EC:2.7.11.1] | (RefSeq) hypothetical protein	hypothetical protein PHAVU_003G237100g [Phaseolus vulgaris]
Glyur000821s00020791	RLK-Pelle_LRR-VI-1	8.88619	12.8842	8.73453	7.08602	12.1858	9.53059	3.30541	3.79537	3.28311	3.01543	3.72092	3.39651	Biological Process: activation of MAPKK activity (GO:0000186);; Molecular Function: MAP kinase kinase kinase activity (GO:0004709);; Molecular Function: ATP binding (GO:0005524);; Cellular Component: cytoplasm (GO:0005737);; Cellular Component: integral component of membrane (GO:0016021);;	K13414|0|vra:106752878|K13414 mitogen-activated protein kinase kinase kinase 1 [EC:2.7.11.25] | (RefSeq) mitogen-activated protein kinase kinase kinase 1-like	mitogen-activated protein kinase kinase kinase 1 [Vigna radiata var. radiata]
Glyur000821s00020795	RLK-Pelle_DLSV	17.914	19.9875	21.4195	35.3769	25.9396	26.8406	4.24138	4.39146	4.48668	5.18495	4.75165	4.79912	Molecular Function: protein kinase activity (GO:0004672);; Molecular Function: ATP binding (GO:0005524);; Biological Process: protein phosphorylation (GO:0006468);; Biological Process: single-organism cellular process (GO:0044763);;	K02206|2.3487e-80|egr:104456402|K02206 cyclin-dependent kinase 2 [EC:2.7.11.22] | (RefSeq) cell division control protein 2 homolog A	cell division control protein2-like protein [Zea mays]
Glyur000834s00025300	RLK-Pelle_WAK_LRK10L-1	5.46065	6.47654	7.05562	5.13233	10.9941	10.9812	2.69168	2.90237	3.00999	2.61643	3.58425	3.5827	Molecular Function: calmodulin-dependent protein kinase activity (GO:0004683);; Molecular Function: calcium ion binding (GO:0005509);; Molecular Function: calmodulin binding (GO:0005516);; Molecular Function: ATP binding (GO:0005524);; Cellular Component: nucleus (GO:0005634);; Cellular Component: cytoplasm (GO:0005737);; Cellular Component: plasma membrane (GO:0005886);; Biological Process: absc…	--	PREDICTED: CDPK-related kinase 7-like [Vigna angularis]
Glyur000843s00027192	CMGC_CDK-Pl	0.505791	0.448112	0.142094	0.930516	1.03136	1.19097	0.590522	0.534173	0.191681	0.948987	1.02245	1.13157	Molecular Function: transmembrane receptor protein tyrosine kinase activity (GO:0004714);; Molecular Function: ATP binding (GO:0005524);; Cellular Component: integral component of membrane (GO:0016021);; Biological Process: peptidyl-tyrosine phosphorylation (GO:0018108);;	K04733|5.64956e-66|adu:107469864|K04733 interleukin-1 receptor-associated kinase 4 [EC:2.7.11.1] | (RefSeq) leucine-rich repeat receptor-like serine/threonine/tyrosine-protein kinase SOBIR1	Protein BRASSINOSTEROID INSENSITIVE 1 [Cajanus cajan]
Glyur000846s00019254	RLK-Pelle_LRR-XII-1	0	0	0.045277	0	0.068916	0.042449	0	0	0.0638853	0	0.0961485	0.0599768	Molecular Function: protein kinase activity (GO:0004672);; Molecular Function: ATP binding (GO:0005524);; Biological Process: protein phosphorylation (GO:0006468);; Biological Process: response to stress (GO:0006950);; Molecular Function: hydrolase activity (GO:0016787);;	--	PREDICTED: U-box domain-containing protein 35 [Cicer arietinum]
Glyur000846s00019256	TKL-Pl-4	3.91779	3.72298	2.84312	2.13387	5.30925	5.37233	2.29801	2.2397	1.94228	1.64795	2.65747	2.67182	Molecular Function: protein kinase activity (GO:0004672);; Molecular Function: ATP binding (GO:0005524);; Biological Process: protein phosphorylation (GO:0006468);; Cellular Component: integral component of membrane (GO:0016021);;	--	PREDICTED: pollen receptor-like kinase 1 [Glycine max]
Glyur000846s00019259	RLK-Pelle_DLSV	3.94787	2.74539	5.05584	4.36621	7.73774	6.48162	2.30681	1.90512	2.59833	2.4239	3.12726	2.90335	Molecular Function: protein serine/threonine kinase activity (GO:0004674);; Molecular Function: ATP binding (GO:0005524);; Biological Process: protein phosphorylation (GO:0006468);;	K04733|0|gmx:100800465|K04733 interleukin-1 receptor-associated kinase 4 [EC:2.7.11.1] | (RefSeq) serine/threonine-protein kinase At5g01020-like	PREDICTED: serine/threonine-protein kinase At5g01020-like isoform X2 [Glycine max]
Glyur000849s00021648	TKL_CTR1-DRK-2	0.384501	1.49212	1.75324	0	0	0.084898	0.469366	1.31738	1.46113	0	0	0.117559	Molecular Function: protein serine/threonine kinase activity (GO:0004674);; Molecular Function: ATP binding (GO:0005524);; Cellular Component: plasma membrane (GO:0005886);; Biological Process: protein phosphorylation (GO:0006468);; Cellular Component: plasmodesma (GO:0009506);; Cellular Component: integral component of membrane (GO:0016021);; Biological Process: defense response to bacterium (GO…	--	PREDICTED: putative receptor-like protein kinase At4g00960 [Glycine max]
Glyur000859s00026231	RLK-Pelle_L-LEC	1.54118	2.89518	1.6143	0.185129	1.51062	1.81849	1.3455	1.96169	1.38642	0.245044	1.32804	1.49492	Molecular Function: protein serine/threonine kinase activity (GO:0004674);; Molecular Function: ATP binding (GO:0005524);; Cellular Component: plasma membrane (GO:0005886);; Biological Process: protein phosphorylation (GO:0006468);; Biological Process: defense response (GO:0006952);; Cellular Component: plasmodesma (GO:0009506);; Cellular Component: integral component of membrane (GO:0016021);; B…	--	G-type lectin S-receptor-like serine/threonine-protein kinase At4g27290 [Cajanus cajan]
Glyur000869s00032498	RLK-Pelle_Extensin	8.92847	11.2133	7.16078	13.9095	21.741	20.1524	3.31157	3.61038	3.02871	3.89816	4.50723	4.40275	Molecular Function: protein serine/threonine kinase activity (GO:0004674);; Molecular Function: transmembrane receptor protein tyrosine kinase activity (GO:0004714);; Molecular Function: ATP binding (GO:0005524);; Cellular Component: integral component of membrane (GO:0016021);; Biological Process: peptidyl-tyrosine phosphorylation (GO:0018108);;	--	protein NSP-INTERACTING KINASE 2-like [Cajanus cajan]
Glyur000875s00029461	RLK-Pelle_LRR-XI-1	4.39073	8.14451	3.97671	2.40367	5.08098	4.47638	2.43048	3.19291	2.31519	1.76709	2.6043	2.45322	Molecular Function: nucleotide binding (GO:0000166);; Molecular Function: protein kinase activity (GO:0004672);; Cellular Component: membrane (GO:0016020);; Biological Process: phosphorylation (GO:0016310);;	K04733|0|mtr:MTR_7g082470|K04733 interleukin-1 receptor-associated kinase 4 [EC:2.7.11.1] | (RefSeq) receptor-like kinase	receptor-like kinase [Medicago truncatula]
Glyur000877s00023936	RLK-Pelle_LRR-XI-1	0.643637	1.33743	0.950399	0.825514	0.696633	0.77963	0.716892	1.22492	0.963769	0.868303	0.762675	0.831577	Molecular Function: protein serine/threonine kinase activity (GO:0004674);; Molecular Function: transmembrane receptor protein tyrosine kinase activity (GO:0004714);; Molecular Function: ATP binding (GO:0005524);; Cellular Component: integral component of membrane (GO:0016021);; Biological Process: peptidyl-tyrosine phosphorylation (GO:0018108);; Molecular Function: carbohydrate binding (GO:00302…	--	PREDICTED: uncharacterized protein LOC101491058 [Cicer arietinum]
Glyur000877s00023938	STE_STE20-Fray	0.971221	1.12973	1.36219	0.6183	0.896008	0.878454	0.97909	1.09067	1.24012	0.694479	0.922965	0.909546	Molecular Function: nucleotide binding (GO:0000166);; Molecular Function: protein kinase activity (GO:0004672);; Cellular Component: membrane (GO:0016020);; Biological Process: phosphorylation (GO:0016310);;	K04733|0|cam:101491690|K04733 interleukin-1 receptor-associated kinase 4 [EC:2.7.11.1] | (RefSeq) L-type lectin-domain containing receptor kinase IX.1-like	hypothetical protein CUMW_039650, partial [Citrus unshiu]
Glyur000886s00024467	STE_STE11	0.5172	0.500973	0.686567	3.81226	7.04319	7.01376	0.601411	0.585898	0.75409	2.26671	3.00777	3.00248	Biological Process: activation of MAPKK activity (GO:0000186);; Molecular Function: MAP kinase kinase kinase activity (GO:0004709);; Molecular Function: transmembrane receptor protein tyrosine kinase activity (GO:0004714);; Molecular Function: ATP binding (GO:0005524);; Cellular Component: intracellular (GO:0005622);; Cellular Component: integral component of membrane (GO:0016021);; Biological Pr…	--	serine/threonine-protein kinase BRI1-like 2 [Cajanus cajan]
Glyur000888s00023083	CMGC_CDK-Pl	0.169902	0.185816	0.182948	0.223963	0.318485	0.299047	0.226388	0.24588	0.242387	0.29156	0.398881	0.377454	Molecular Function: protein serine/threonine kinase activity (GO:0004674);; Molecular Function: ATP binding (GO:0005524);; Cellular Component: plasma membrane (GO:0005886);; Biological Process: protein phosphorylation (GO:0006468);; Cellular Component: integral component of membrane (GO:0016021);;	--	probable receptor-like protein kinase At1g11050 isoform X1 [Cajanus cajan]
Glyur000890s00019073	CMGC_CDK-Pl	0.380979	0.799657	0.181355	0.086195	0.022498	0.08586	0.465691	0.847722	0.240443	0.119283	0.032098	0.118838	Molecular Function: protein tyrosine kinase activity (GO:0004713);; Molecular Function: ATP binding (GO:0005524);; Biological Process: peptidyl-tyrosine phosphorylation (GO:0018108);;	K04733|0|cam:101498713|K04733 interleukin-1 receptor-associated kinase 4 [EC:2.7.11.1] | (RefSeq) putative receptor-like protein kinase At1g72540	PREDICTED: putative receptor-like protein kinase At1g72540 [Cicer arietinum]
Glyur000899s00033733	CMGC_CDK-Pl	0.358448	1.44354	0.997401	1.38715	3.60752	3.36229	0.441959	1.28897	0.998124	1.25529	2.20399	2.12508	Biological Process: activation of MAPKK activity (GO:0000186);; Molecular Function: MAP kinase kinase kinase activity (GO:0004709);; Molecular Function: ATP binding (GO:0005524);; Cellular Component: intracellular (GO:0005622);;	--	PREDICTED: uncharacterized protein LOC101492288 isoform X1 [Cicer arietinum]
Glyur000900s00031455	CAMK_CDPK	10.5284	12.4895	11.8961	5.86229	14.3572	13.1496	3.52712	3.75377	3.68886	2.77869	3.94084	3.82268	Biological Process: activation of MAPKK activity (GO:0000186);; Molecular Function: MAP kinase kinase kinase activity (GO:0004709);; Molecular Function: ATP binding (GO:0005524);; Cellular Component: intracellular (GO:0005622);;	--	PREDICTED: serine/threonine-protein kinase EDR1 isoform X1 [Cicer arietinum]
Glyur000902s00028773	RLK-Pelle_LRR-XI-2	7.7294	13.9701	7.87928	1.75745	5.94362	5.64805	3.12588	3.90401	3.15044	1.46333	2.79569	2.73293	Molecular Function: protein serine/threonine kinase activity (GO:0004674);; Molecular Function: ATP binding (GO:0005524);; Biological Process: protein phosphorylation (GO:0006468);; Cellular Component: integral component of membrane (GO:0016021);;	--	PREDICTED: receptor-like protein kinase HSL1 [Vigna angularis]
Glyur000906s00028230	RLK-Pelle_RLCK-IXb	13.929	20.4762	11.6032	2.95894	13.4508	12.6454	3.90005	4.42467	3.65571	1.98512	3.85307	3.77034	Molecular Function: protein serine/threonine kinase activity (GO:0004674);; Molecular Function: ATP binding (GO:0005524);; Biological Process: protein phosphorylation (GO:0006468);; Cellular Component: integral component of membrane (GO:0016021);;	--	PREDICTED: uncharacterized protein LOC101515509 [Cicer arietinum]
Glyur000906s00028232	RLK-Pelle_LRR-III	1.49968	3.1825	2.03898	1.72332	6.44352	6.61192	1.32174	2.06437	1.60359	1.44537	2.89598	2.92826	Molecular Function: kinase activity (GO:0016301);;	--	receptor-like protein kinase HSL1 [Arachis ipaensis]
Glyur000910s00020576	RLK-Pelle_RLCK-VIIa-2	3.84523	1.75317	2.89514	0.101699	0.259088	0.178977	2.27656	1.4611	1.96168	0.13973	0.332379	0.237536	Molecular Function: signal transducer, downstream of receptor, with serine/threonine kinase activity (GO:0004702);; Molecular Function: ATP binding (GO:0005524);; Cellular Component: cytoplasm (GO:0005737);; Biological Process: signal transduction by protein phosphorylation (GO:0023014);;	K08835|0|cam:101509868|K08835 serine/threonine-protein kinase OSR1/STK39 [EC:2.7.11.1] | (RefSeq) serine/threonine-protein kinase BLUS1	PREDICTED: serine/threonine-protein kinase BLUS1 isoform X1 [Cicer arietinum]
Glyur000910s00020580	RLK-Pelle_DLSV	172.356	196.776	173.737	489.204	217.399	265.487	7.43759	7.62772	7.44904	8.93724	7.77082	8.05792	Molecular Function: signal transducer, downstream of receptor, with serine/threonine kinase activity (GO:0004702);; Molecular Function: ATP binding (GO:0005524);; Cellular Component: cytoplasm (GO:0005737);; Biological Process: signal transduction by protein phosphorylation (GO:0023014);;	K13413|0|mtr:MTR_4g005830|K13413 mitogen-activated protein kinase kinase 4/5 [EC:2.7.12.2] | (RefSeq) MAP kinase kinase	MEK map kinase kinsae [Medicago sativa subsp. x varia]
Glyur000914s00025715	RLK-Pelle_DLSV	17.392	45.4806	38.3724	12.985	16.3212	14.8897	4.201	5.53856	5.29911	3.80581	4.11447	3.99002	Biological Process: activation of MAPKK activity (GO:0000186);; Molecular Function: MAP kinase kinase kinase activity (GO:0004709);; Molecular Function: ATP binding (GO:0005524);; Cellular Component: intracellular (GO:0005622);; Biological Process: integrin-mediated signaling pathway (GO:0007229);;	--	PREDICTED: probable serine/threonine-protein kinase DDB_G0271682 [Cicer arietinum]
Glyur000916s00027850	RLK-Pelle_LRR-II	190.227	183.022	153.124	17.1689	73.9062	65.809	7.57914	7.52373	7.26794	4.1834	6.22701	6.06197	Molecular Function: protein kinase activity (GO:0004672);; Molecular Function: ATP binding (GO:0005524);; Biological Process: protein phosphorylation (GO:0006468);; Cellular Component: integral component of membrane (GO:0016021);;	--	PREDICTED: probable LRR receptor-like serine/threonine-protein kinase At2g16250 [Cicer arietinum]
Glyur000918s00025552	WNK_NRBP	0.147267	4.84945	3.99485	0.871186	0.228579	3.62942	0.198201	2.5483	2.32044	0.903953	0.296991	2.21083	Molecular Function: protein serine/threonine kinase activity (GO:0004674);; Molecular Function: ATP binding (GO:0005524);; Biological Process: protein phosphorylation (GO:0006468);; Biological Process: signal transduction (GO:0007165);; Cellular Component: integral component of membrane (GO:0016021);;	K07198|0|cam:101498077|K07198 5'-AMP-activated protein kinase, catalytic alpha subunit [EC:2.7.11.11] | (RefSeq) CBL-interacting serine/threonine-protein kinase 10	PREDICTED: CBL-interacting serine/threonine-protein kinase 10 [Cicer arietinum]
Glyur000920s00028979	RLK-Pelle_LRK10L-2	85.2604	115.854	82.6719	66.1981	66.1427	64.5955	6.43063	6.86856	6.38667	6.07035	6.06916	6.03553	Molecular Function: protein serine/threonine kinase activity (GO:0004674);; Molecular Function: ATP binding (GO:0005524);; Biological Process: protein phosphorylation (GO:0006468);;	K04733|0|gmx:100809778|K04733 interleukin-1 receptor-associated kinase 4 [EC:2.7.11.1] | (RefSeq) protein kinase 2B, chloroplastic-like	Protein kinase 2B, chloroplastic [Glycine soja]
Glyur000920s00028988	RLK-Pelle_L-LEC	0.043242	0	0	0	0	0	0.0610739	0	0	0	0	0	Molecular Function: transmembrane receptor protein tyrosine kinase activity (GO:0004714);; Molecular Function: ATP binding (GO:0005524);; Cellular Component: integral component of membrane (GO:0016021);; Biological Process: peptidyl-tyrosine phosphorylation (GO:0018108);;	--	PREDICTED: probable LRR receptor-like serine/threonine-protein kinase At1g14390 [Glycine max]
Glyur000927s00024240	RLK-Pelle_LRR-Xb-1	36.1404	41.7076	29.491	0.052178	0.273328	0.506222	5.21492	5.41642	4.93031	0.0733788	0.348604	0.590934	Molecular Function: protein serine/threonine kinase activity (GO:0004674);; Cellular Component: plasma membrane (GO:0005886);; Biological Process: protein phosphorylation (GO:0006468);; Cellular Component: plasmodesma (GO:0009506);; Biological Process: defense response to bacterium (GO:0042742);;	--	hypothetical protein TSUD_47360 [Trifolium subterraneum]
Glyur000927s00024241	RLK-Pelle_LRR-Xb-1	15.466	16.1447	9.25873	2.87213	4.41371	4.79719	4.04142	4.09969	3.35878	1.95313	2.43662	2.53535	Cellular Component: membrane (GO:0016020);; Molecular Function: kinase activity (GO:0016301);;	--	hypothetical protein POPTR_004G026400v3 [Populus trichocarpa]
Glyur000931s00028720	RLK-Pelle_RKF3	1.15055	2.10893	1.95162	0.968194	8.14634	7.36648	1.10471	1.63642	1.56151	0.976872	3.19319	3.06462	--	--	Putative LRR receptor-like serine/threonine-protein kinase [Glycine soja]
Glyur000933s00028066	RLK-Pelle_PERK-2	7.48725	8.86791	14.8476	28.6824	35.0814	33.6546	3.0853	3.30274	3.9862	4.89153	5.17318	5.11498	Biological Process: microtubule bundle formation (GO:0001578);; Molecular Function: protein serine/threonine kinase activity (GO:0004674);; Molecular Function: steroid binding (GO:0005496);; Molecular Function: ATP binding (GO:0005524);; Cellular Component: endosome (GO:0005768);; Cellular Component: plasma membrane (GO:0005886);; Biological Process: protein phosphorylation (GO:0006468);; Biologi…	K13415|0|cam:101496225|K13415 protein brassinosteroid insensitive 1 [EC:2.7.10.1 2.7.11.1] | (RefSeq) brassinosteroid LRR receptor kinase	brassinosteroid receptor [Pisum sativum]
Glyur000933s00028073	TKL-Pl-6	0	0	0	0	0.409972	0.246648	0	0	0	0	0.495667	0.318054	Molecular Function: cyclin-dependent protein serine/threonine kinase activity (GO:0004693);; Molecular Function: ATP binding (GO:0005524);; Biological Process: protein phosphorylation (GO:0006468);; Biological Process: regulation of cell cycle (GO:0051726);;	K08819|0|gmx:100782603|K08819 cyclin-dependent kinase 12/13 [EC:2.7.11.22 2.7.11.23] | (RefSeq) probable serine/threonine-protein kinase At1g54610	PREDICTED: probable serine/threonine-protein kinase At1g54610 [Glycine max]
Glyur000942s00027148	TKL_CTR1-DRK-1	0.183092	0.583926	0.899761	22.7609	6.15004	8.77492	0.242562	0.663505	0.925818	4.57052	2.83795	3.28909	Biological Process: MAPK cascade (GO:0000165);; Molecular Function: protein kinase activity (GO:0004672);; Molecular Function: signal transducer activity (GO:0004871);; Cellular Component: membrane (GO:0016020);;	--	PREDICTED: pollen receptor-like kinase 4 [Cicer arietinum]
Glyur000948s00036429	RLK-Pelle_LRR-XI-1	25.9307	43.604	25.4897	6.33153	12.9786	11.8032	4.75118	5.4791	4.72736	2.87412	3.80515	3.67843	Molecular Function: protein serine/threonine kinase activity (GO:0004674);; Molecular Function: ATP binding (GO:0005524);; Biological Process: protein phosphorylation (GO:0006468);; Cellular Component: integral component of membrane (GO:0016021);;	K04733|0|mtr:MTR_3g067795|K04733 interleukin-1 receptor-associated kinase 4 [EC:2.7.11.1] | (RefSeq) tyrosine kinase family protein	tyrosine kinase family protein [Medicago truncatula]
Glyur000950s00029453	RLK-Pelle_LRR-XI-1	5.80341	5.81526	9.68736	30.7487	14.7001	17.7754	2.76626	2.76877	3.41783	4.98862	3.9727	4.23077	Molecular Function: protein serine/threonine kinase activity (GO:0004674);; Molecular Function: ATP binding (GO:0005524);; Cellular Component: plasma membrane (GO:0005886);; Biological Process: protein phosphorylation (GO:0006468);;	--	probable serine/threonine-protein kinase PBL8 [Cajanus cajan]
Glyur000952s00025630	STE_STE20-Fray	0.020178	0.355638	0.292479	0.517201	0.527299	0.541636	0.0288209	0.438972	0.370141	0.601412	0.610983	0.624462	Molecular Function: protein serine/threonine kinase activity (GO:0004674);; Cellular Component: plasma membrane (GO:0005886);; Biological Process: phosphorylation (GO:0016310);;	--	hypothetical protein GLYMA_17G055900 [Glycine max]
Glyur000957s00027272	STE_STE7	22.5893	17.7662	20.7527	3.43802	11.7521	10.9121	4.56006	4.23006	4.44312	2.14991	3.67266	3.57436	Biological Process: MAPK cascade (GO:0000165);; Molecular Function: MAP kinase activity (GO:0004707);; Molecular Function: ATP binding (GO:0005524);; Cellular Component: intracellular (GO:0005622);;	--	MAP kinase [Medicago truncatula]
Glyur000957s00027273	TKL-Pl-5	0.763634	0	2.04996	0	2.13433	3.42947	0.818551	0	1.60879	0	1.64816	2.14714	Molecular Function: nucleotide binding (GO:0000166);; Molecular Function: protein kinase activity (GO:0004672);; Biological Process: protein phosphorylation (GO:0006468);; Cellular Component: membrane (GO:0016020);;	--	Serine/Threonine-kinase plant-like protein, putative [Medicago truncatula]
Glyur000958s00027844	RLK-Pelle_LRR-XIV	30.8766	36.7915	35.1971	15.7682	31.1866	26.6248	4.99443	5.23999	5.1778	4.06765	5.00839	4.78789	Molecular Function: protein serine/threonine kinase activity (GO:0004674);; Molecular Function: ATP binding (GO:0005524);; Cellular Component: intracellular (GO:0005622);; Biological Process: peptidyl-serine phosphorylation (GO:0018105);; Biological Process: intracellular signal transduction (GO:0035556);;	--	PREDICTED: probable serine/threonine protein kinase IREH1 isoform X1 [Cicer arietinum]
Glyur000958s00027845	CAMK_CAMKL-CHK1	3.54906	2.41592	5.00535	14.0598	6.36054	6.7686	2.18557	1.77227	2.58625	3.91263	2.87981	2.95766	Molecular Function: transmembrane receptor protein tyrosine kinase activity (GO:0004714);; Molecular Function: ATP binding (GO:0005524);; Cellular Component: integral component of membrane (GO:0016021);; Biological Process: peptidyl-tyrosine phosphorylation (GO:0018108);;	K04733|0|cam:101497366|K04733 interleukin-1 receptor-associated kinase 4 [EC:2.7.11.1] | (RefSeq) probable inactive receptor kinase RLK902	hypothetical protein TSUD_299430 [Trifolium subterraneum]
Glyur000962s00030557	RLK-Pelle_RLCK-VIIa-2	9.6957	8.13724	7.03993	20.3515	18.9622	14.916	3.41896	3.19176	3.00718	4.41627	4.3192	3.9924	Molecular Function: calmodulin-dependent protein kinase activity (GO:0004683);; Molecular Function: calmodulin binding (GO:0005516);; Molecular Function: ATP binding (GO:0005524);; Cellular Component: nucleus (GO:0005634);; Cellular Component: cytoplasm (GO:0005737);; Cellular Component: plasma membrane (GO:0005886);; Biological Process: abscisic acid-activated signaling pathway (GO:0009738);; Mo…	--	phosphoenolpyruvate carboxylase-related kinase 1 [Caragana korshinskii]
[truncated: 276 more rows]
