# Supplementary material for: Integrated Analysis of mRNA and microRNA Elucidates the Regulation of Glycyrrhizic Acid Biosynthesis in Glycyrrhiza uralensis Fisch
Source: Int J Mol Sci. 2020 Apr 28;21(9):3101. doi: 10.3390/ijms21093101 (PMC7247157; doi:10.3390/ijms21093101)
Supplement: Supplementary file 1 [file ijms-21-03101-s001.zip › Supplemental Tables/Supplemental Tables/Table S18. Correlation analysis between TFsú1⁄4PKsú1⁄4TRs and structural genes..xlsx]

## Sheet: TF-structural genes
Supplemental Table S18
Correlation analysis between TFs，PKs，TRs and structural genes.
TF-ID	GO_annotation	KEGG_annotation	NR_annotation	family	GUCPR1	AACT	MK	PMK	MPD	FPPS	SQS1	β-AS	C-30	C-11	HMGS	HMGR	Number of co-expression structural genes
Glycyrrhiza_uralensis_newGene_25	--	--	FAR1 DNA-binding domain protein [Medicago truncatula]	FAR1	0.86498	-0.896302	-0.744339	0.520834	-0.903138	-0.948622	-0.841467	-0.894595	-0.890683	-0.932446	-0.929719	-0.923932	10
Glycyrrhiza_uralensis_newGene_3440	Molecular Function: DNA binding (GO:0003677);; Molecular Function: transcription factor activity, sequence-specific DNA binding (GO:0003700);; Cellular Component: nucleus (GO:0005634);; Biological Process: regulation of transcription, DNA-templated (GO:0006355);; Molecular Function: protein dimerization activity (GO:0046983);;	K09264|7.77876e-114|cam:101503680|K09264 MADS-box transcription factor, plant | (RefSeq) truncated transcription factor CAULIFLOWER A-like	PREDICTED: truncated transcription factor CAULIFLOWER A-like [Cicer arietinum]	MADS->MADS-MIKC	0.897162	-0.932025	-0.447735	0.230429	-0.952186	-0.906763	-0.913984	-0.856068	-0.976148	-0.951026	-0.947654	-0.96042	10
Glyur000001s00000001	--	--	PREDICTED: protein LOL1 [Cicer arietinum]	C2C2->C2C2-LSD	0.861493	-0.977424	-0.553088	0.316341	-0.989901	-0.969035	-0.947664	-0.93669	-0.989593	-0.990737	-0.987092	-0.996087	10
Glyur000001s00000014	Molecular Function: protein dimerization activity (GO:0046983);;	--	bHLH transcription factor 3 [Glycyrrhiza uralensis]	bHLH	-0.826801	0.983287	0.52625	-0.266033	0.981791	0.998164	0.95979	0.980682	0.967541	0.994159	0.995216	0.985561	10
Glyur000001s00000134	Molecular Function: binding (GO:0005488);;	--	PREDICTED: transcription factor bHLH94-like [Vigna angularis]	bHLH	-0.936534	0.936412	0.639935	-0.417904	0.954347	0.96087	0.89532	0.896056	0.961656	0.972351	0.969955	0.970928	10
Glyur000002s00000229	Molecular Function: binding (GO:0005488);;	--	protein indeterminate-domain 5, chloroplastic-like [Cajanus cajan]	C2H2	0.930041	-0.934243	-0.651976	0.435821	-0.955027	-0.952092	-0.890613	-0.887401	-0.96283	-0.968735	-0.96485	-0.971349	10
Glyur000003s00001167	Molecular Function: DNA binding (GO:0003677);; Molecular Function: transcription factor activity, sequence-specific DNA binding (GO:0003700);; Cellular Component: nucleus (GO:0005634);; Biological Process: regulation of transcription, DNA-templated (GO:0006355);; Molecular Function: protein dimerization activity (GO:0046983);;	--	PREDICTED: MADS-box protein SOC1-like [Cicer arietinum]	MADS->MADS-MIKC	0.927752	-0.913305	-0.721289	0.507808	-0.931955	-0.951617	-0.860711	-0.881786	-0.933582	-0.954428	-0.950823	-0.952439	10
Glyur000003s00001191	Cellular Component: nucleus (GO:0005634);; Biological Process: regulation of transcription, DNA-templated (GO:0006355);; Molecular Function: lipid binding (GO:0008289);; Molecular Function: sequence-specific DNA binding (GO:0043565);;	K09338|0|vra:106753007|K09338 homeobox-leucine zipper protein | (RefSeq) homeobox-leucine zipper protein ANTHOCYANINLESS 2-like	homeobox-leucine zipper protein ANTHOCYANINLESS 2 [Vigna radiata var. radiata]	HB->HB-HD-ZIP	0.875084	-0.962796	-0.586766	0.361561	-0.981341	-0.95968	-0.927309	-0.917682	-0.982009	-0.981947	-0.977798	-0.98873	10
Glyur000004s00000442	Molecular Function: nucleic acid binding (GO:0003676);; Molecular Function: metal ion binding (GO:0046872);;	--	hypothetical protein TanjilG_05926 [Lupinus angustifolius]	C2H2	-0.879198	0.968838	0.488266	-0.254845	0.982492	0.94607	0.947383	0.908996	0.995253	0.981552	0.977685	0.989624	10
Glyur000006s00001714	Molecular Function: DNA binding (GO:0003677);; Molecular Function: protein dimerization activity (GO:0046983);;	--	PREDICTED: transcription factor bHLH30-like [Glycine max]	bHLH	0.846641	-0.967844	-0.590933	0.342288	-0.9721	-0.994452	-0.934826	-0.964805	-0.957058	-0.987065	-0.987471	-0.978812	10
Glyur000007s00002819	Biological Process: transcription, DNA-templated (GO:0006351);;	--	PREDICTED: B3 domain-containing protein At2g36080-like isoform X1 [Cicer arietinum]	B3->B3	-0.900699	0.9563	0.593167	-0.369685	0.975402	0.957292	0.92038	0.907021	0.981225	0.980329	0.976386	0.985902	10
Glyur000008s00001316	--	--	ovate transcriptional repressor [Medicago truncatula]	OFP	-0.948447	0.905944	0.684109	-0.481031	0.930338	0.925796	0.857042	0.848583	0.945086	0.946905	0.941539	0.951766	10
Glyur000009s00001419	Molecular Function: DNA binding (GO:0003677);; Cellular Component: nucleus (GO:0005634);; Cellular Component: cytosol (GO:0005829);;	--	protein ULTRAPETALA 1-like [Cajanus cajan]	ULT	-0.936001	0.933104	0.58866	-0.373643	0.954904	0.937033	0.897523	0.872091	0.971422	0.964923	0.961066	0.970048	10
Glyur000009s00001481	Molecular Function: DNA binding (GO:0003677);; Cellular Component: nucleus (GO:0005634);;	--	SBP-box transcription factor [Betula luminifera]	SBP	0.946223	-0.923316	-0.534297	0.313172	-0.939781	-0.926921	-0.896088	-0.860597	-0.963739	-0.955758	-0.953401	-0.957013	10
Glyur000010s00000976	Molecular Function: DNA binding (GO:0003677);; Molecular Function: transcription factor activity, sequence-specific DNA binding (GO:0003700);; Biological Process: regulation of transcription, DNA-templated (GO:0006355);; Cellular Component: CCAAT-binding factor complex (GO:0016602);;	K08064|4.86456e-99|vra:106769072|K08064 nuclear transcription factor Y, alpha | (RefSeq) nuclear transcription factor Y subunit A-7	hypothetical protein LR48_Vigan01g035900 [Vigna angularis]	NF-Y->NF-YA	0.92427	-0.912025	-0.718462	0.505774	-0.9321	-0.955716	-0.859466	-0.885768	-0.930485	-0.954394	-0.951889	-0.950597	10
Glyur000012s00000534	Biological Process: response to stress (GO:0006950);; Biological Process: regulation of response to stimulus (GO:0048583);; Biological Process: regulation of cellular process (GO:0050794);;	K13464|1.78715e-65|cam:101502388|K13464 jasmonate ZIM domain-containing protein | (RefSeq) protein TIFY 3B	protein TIFY 3B, partial [Trifolium pratense]	Tify	0.906838	-0.945701	-0.601603	0.385431	-0.967441	-0.942005	-0.907895	-0.887041	-0.977667	-0.971027	-0.965793	-0.97973	10
Glyur000012s00000551	--	--	PREDICTED: WRKY transcription factor 6-like isoform X1 [Glycine max]	WRKY	0.883252	-0.97533	-0.460129	0.211041	-0.980592	-0.966232	-0.959915	-0.932701	-0.990642	-0.989154	-0.988465	-0.988089	10
Glyur000013s00003244	Molecular Function: DNA binding (GO:0003677);; Cellular Component: nucleus (GO:0005634);;	--	protein RADIALIS-like 1 [Cajanus cajan]	MYB->MYB-related	0.829503	-0.955515	-0.541661	0.325406	-0.976854	-0.925088	-0.923628	-0.894036	-0.980044	-0.963688	-0.956749	-0.980163	10
Glyur000013s00003257	Molecular Function: DNA binding (GO:0003677);; Cellular Component: nucleus (GO:0005634);; Biological Process: regulation of transcription, DNA-templated (GO:0006355);;	--	PREDICTED: transcription factor PCL1 [Cicer arietinum]	GARP->GARP-G2-like	-0.833512	0.975451	0.516231	-0.276722	0.983352	0.949669	0.950534	0.92721	0.986632	0.980249	0.974886	0.98962	10
Glyur000013s00003262	Molecular Function: DNA binding (GO:0003677);; Cellular Component: membrane (GO:0016020);;	--	PREDICTED: bZIP transcription factor 17-like [Cicer arietinum]	bZIP	-0.82492	0.942301	0.561877	-0.354005	0.966742	0.911438	0.906605	0.877248	0.970095	0.951905	0.943974	0.970711	10
Glyur000014s00002519	Biological Process: transcription, DNA-templated (GO:0006351);;	--	transcription activator GLK1-like [Cajanus cajan]	GARP->GARP-G2-like	0.942188	-0.932371	-0.626149	0.408538	-0.952335	-0.948535	-0.892564	-0.881325	-0.964938	-0.967772	-0.964446	-0.969474	10
Glyur000014s00002559	--	--	PREDICTED: transcription factor TCP4 [Cicer arietinum]	TCP	0.902438	-0.942209	-0.614039	0.401267	-0.966045	-0.941645	-0.902155	-0.885873	-0.973609	-0.968607	-0.963478	-0.977376	10
Glyur000015s00000812	Biological Process: transcription, DNA-templated (GO:0006351);;	--	PREDICTED: growth-regulating factor 2 isoform X3 [Vigna angularis]	GRF	-0.92153	0.927075	0.626503	-0.399089	0.936383	0.939376	0.888826	0.880569	0.950248	0.957345	0.952792	0.958056	10
Glyur000015s00000834	Molecular Function: nucleic acid binding (GO:0003676);; Molecular Function: metal ion binding (GO:0046872);;	K09191|0|cam:101512638|K09191 general transcription factor IIIA | (RefSeq) transcription factor IIIA	PREDICTED: transcription factor IIIA [Cicer arietinum]	C2H2	0.950549	-0.865389	-0.760396	0.57458	-0.895907	-0.909136	-0.804469	-0.818183	-0.904982	-0.918028	-0.913189	-0.919867	10
Glyur000015s00000849	--	--	LRP1 carboxy-terminal domain protein [Medicago truncatula]	SRS	-0.934954	0.938597	0.578563	-0.358271	0.958261	0.946426	0.904996	0.883732	0.972757	0.970148	0.967387	0.972569	10
Glyur000016s00003008	--	K13945|2.95262e-96|gmx:100805623|K13945 LOB domain-containing protein 29 | (RefSeq) LOB domain-containing protein 29-like	LOB domain-containing protein 29-like [Cajanus cajan]	LOB	-0.919091	0.942498	0.552484	-0.326111	0.955967	0.934152	0.913135	0.87986	0.9755	0.966452	0.961763	0.972299	10
Glyur000016s00003080	Molecular Function: binding (GO:0005488);;	--	PREDICTED: protein indeterminate-domain 12-like [Glycine max]	C2H2	-0.891521	0.936403	0.678083	-0.462861	0.957043	0.953798	0.888444	0.898763	0.95504	0.96605	0.96132	0.970388	10
Glyur000018s00003709	Cellular Component: cilium (GO:0005929);; Molecular Function: phosphatidylinositol binding (GO:0035091);; Biological Process: protein localization to cilium (GO:0061512);;	--	PREDICTED: tubby-like F-box protein 7 [Glycine max]	TUB	-0.827379	0.829141	0.828599	-0.64851	0.854607	0.887564	0.756559	0.820077	0.835631	0.873245	0.867847	0.873278	10
Glyur000018s00003729	--	--	PREDICTED: probable WRKY transcription factor 62 [Vigna angularis]	WRKY	0.849571	-0.903049	-0.493755	0.228451	-0.887063	-0.962365	-0.886246	-0.927173	-0.880157	-0.931742	-0.939037	-0.901923	10
Glyur000018s00003733	Molecular Function: transcription factor activity, sequence-specific DNA binding (GO:0003700);; Biological Process: regulation of transcription, DNA-templated (GO:0006355);; Biological Process: brassinosteroid mediated signaling pathway (GO:0009742);;	--	BES1/BZR1 homolog protein 4 isoform X1 [Vigna radiata var. radiata]	BES1	-0.844764	0.93747	0.609171	-0.402817	0.962534	0.919979	0.895966	0.878058	0.964436	0.953568	0.94594	0.969621	10
Glyur000020s00001729	--	--	PREDICTED: uncharacterized protein LOC107416213 [Ziziphus jujuba]	PLATZ	0.898074	-0.87823	-0.654708	0.45165	-0.902839	-0.932213	-0.831781	-0.861017	-0.897302	-0.923651	-0.924961	-0.914808	10
Glyur000020s00001744	--	K09422|0|gmx:100818609|K09422 myb proto-oncogene protein, plant | (RefSeq) transcription factor GAMYB-like	transcription factor GAMYB-like [Cajanus cajan]	MYB->MYB	0.905766	-0.958303	-0.604312	0.363437	-0.967052	-0.986027	-0.923775	-0.93754	-0.965408	-0.986944	-0.986716	-0.979818	10
Glyur000020s00001802	--	--	hypothetical protein PHAVU_009G188100g [Phaseolus vulgaris]	TCP	-0.910832	0.942266	0.452248	-0.220774	0.954694	0.929428	0.926112	0.87977	0.977	0.963254	0.961651	0.965641	10
Glyur000021s00002755	--	--	PREDICTED: protein indeterminate-domain 7-like isoform X1 [Juglans regia]	C2H2	0.958058	-0.901105	-0.694699	0.489476	-0.924759	-0.936154	-0.851327	-0.854962	-0.936219	-0.947202	-0.943861	-0.946488	10
Glyur000023s00004884	--	--	PREDICTED: LOB domain-containing protein 21-like [Glycine max]	LOB	0.878576	-0.976541	-0.567139	0.319117	-0.981621	-0.985701	-0.947218	-0.950727	-0.980079	-0.994691	-0.993072	-0.991815	10
Glyur000023s00004900	Molecular Function: metal ion binding (GO:0046872);;	--	zinc finger CCCH domain-containing protein 29 [Arachis duranensis]	C3H	-0.832531	0.931269	0.292847	-0.0579396	0.937448	0.879548	0.934713	0.854594	0.965932	0.932241	0.929901	0.941096	10
Glyur000031s00004361	Molecular Function: zinc ion binding (GO:0008270);;	K09377|1.97982e-127|gmx:100305720|K09377 cysteine and glycine-rich protein | (RefSeq) uncharacterized LOC100305720	LIM domain-containing protein WLIM1-like [Cajanus cajan]	LIM	0.817037	-0.957636	-0.609838	0.384796	-0.97382	-0.955439	-0.918056	-0.927364	-0.961735	-0.970125	-0.965305	-0.977687	10
Glyur000031s00004437	Molecular Function: DNA binding (GO:0003677);; Cellular Component: nucleus (GO:0005634);;	--	unknown [Lotus japonicus]	HB->HB-WOX	-0.844709	0.900846	0.309998	-0.0939646	0.914561	0.844366	0.899827	0.807085	0.950906	0.906867	0.902628	0.920994	10
Glyur000032s00003863	Molecular Function: carbamoyl-phosphate synthase (glutamine-hydrolyzing) activity (GO:0004088);;	--	PREDICTED: LOB domain-containing protein 4-like [Cicer arietinum]	LOB	-0.898578	0.937687	0.626932	-0.386043	0.944073	0.98623	0.900317	0.934908	0.936095	0.972037	0.973979	0.957806	10
Glyur000038s00004503	--	--	squamosa promoter-binding 13A-like protein [Medicago truncatula]	SBP	-0.822728	0.978291	0.478223	-0.210978	0.972287	0.997601	0.961976	0.982646	0.95878	0.988915	0.992281	0.97514	10
Glyur000040s00007396	Molecular Function: core promoter sequence-specific DNA binding (GO:0001046);; Molecular Function: transcriptional activator activity, RNA polymerase II transcription regulatory region sequence-specific binding (GO:0001228);; Cellular Component: nucleus (GO:0005634);; Biological Process: transcription from RNA polymerase II promoter (GO:0006366);;	--	transcription factor bHLH130-like [Cajanus cajan]	bHLH	0.950257	-0.89618	-0.726771	0.516599	-0.915544	-0.946185	-0.843017	-0.866324	-0.920394	-0.944656	-0.942381	-0.938751	10
Glyur000041s00007082	Molecular Function: transcription factor activity, sequence-specific DNA binding (GO:0003700);; Cellular Component: nucleus (GO:0005634);; Molecular Function: zinc ion binding (GO:0008270);; Molecular Function: sequence-specific DNA binding (GO:0043565);; Biological Process: positive regulation of transcription, DNA-templated (GO:0045893);;	--	hypothetical protein PHAVU_010G146300g [Phaseolus vulgaris]	C2C2->C2C2-GATA	-0.951838	0.919176	0.659457	-0.441466	0.937631	0.954499	0.875505	0.881268	0.946579	0.961468	0.95974	0.957167	10
Glyur000043s00003825	--	--	ovate transcriptional repressor [Medicago truncatula]	OFP	0.913015	-0.955177	-0.588059	0.362273	-0.972642	-0.958032	-0.920596	-0.905101	-0.981419	-0.980871	-0.977277	-0.98495	10
Glyur000048s00002271	Biological Process: transcription, DNA-templated (GO:0006351);;	--	transcription factor AP2-EREBP [Lotus japonicus]	AP2/ERF->AP2/ERF-ERF	0.942983	-0.93102	-0.542863	0.316287	-0.946092	-0.945188	-0.903252	-0.881162	-0.963574	-0.964565	-0.963838	-0.961613	10
Glyur000049s00003134	--	K09422|4.63632e-81|gmx:547458|K09422 myb proto-oncogene protein, plant | (RefSeq) MYB12, GmMYB12, GmMYB12a; MYB12 protein	R2R3-type MYB transcription factor MYB12a [Glycine max]	MYB->MYB	-0.844578	0.95732	0.487736	-0.258405	0.974878	0.953637	0.934251	0.920568	0.972418	0.972259	0.971824	0.974429	10
Glyur000049s00003165	Biological Process: MAPK cascade (GO:0000165);; Molecular Function: transcription factor activity, sequence-specific DNA binding (GO:0003700);; Molecular Function: MAP kinase activity (GO:0004707);; Cellular Component: intracellular (GO:0005622);; Biological Process: regulation of transcription, DNA-templated (GO:0006355);; Molecular Function: sequence-specific DNA binding (GO:0043565);;	--	bZIP transcription factor 53-like isoform X1 [Cajanus cajan]	bZIP	0.835706	-0.9629	-0.32354	0.0635399	-0.95804	-0.936049	-0.965976	-0.91935	-0.973464	-0.964903	-0.965873	-0.961946	10
Glyur000050s00005671	--	--	PREDICTED: dof zinc finger protein DOF5.4 [Cicer arietinum]	C2C2->C2C2-Dof	-0.867571	0.932479	0.430387	-0.216908	0.953227	0.888098	0.91557	0.845862	0.978529	0.943345	0.937522	0.959733	10
Glyur000050s00005680	Molecular Function: DNA binding (GO:0003677);; Molecular Function: transcription factor activity, sequence-specific DNA binding (GO:0003700);; Cellular Component: nucleus (GO:0005634);; Biological Process: regulation of transcription, DNA-templated (GO:0006355);; Molecular Function: protein dimerization activity (GO:0046983);;	K09264|6.5474e-126|pvu:PHAVU_003G182800g|K09264 MADS-box transcription factor, plant | (RefSeq) hypothetical protein	hypothetical protein PHAVU_003G182800g [Phaseolus vulgaris]	MADS->MADS-MIKC	0.805826	-0.931267	-0.479905	0.276907	-0.956477	-0.876799	-0.90511	-0.847513	-0.969231	-0.933665	-0.924688	-0.958195	10
Glyur000050s00005694	--	--	hypothetical protein TanjilG_26309 [Lupinus angustifolius]	TCP	0.885088	-0.962148	-0.458303	0.224784	-0.975136	-0.937752	-0.944752	-0.898767	-0.992186	-0.9755	-0.972289	-0.98263	10
Glyur000051s00003410	--	K09422|4.00036e-119|mtr:MTR_5g007370|K09422 myb proto-oncogene protein, plant | (RefSeq) myb transcription factor	Transcription factor MYB39 [Cajanus cajan]	MYB->MYB	-0.951784	0.912274	0.646225	-0.437923	0.934138	0.925479	0.869072	0.85075	0.953001	0.950658	0.945612	0.955384	10
Glyur000052s00005773	--	K09422|1.50873e-124|vra:106773092|K09422 myb proto-oncogene protein, plant | (RefSeq) transcription factor WER-like	transcription factor MYB6-like [Cajanus cajan]	MYB->MYB	0.920185	-0.928591	-0.526397	0.315206	-0.952275	-0.916072	-0.900064	-0.855404	-0.973835	-0.955018	-0.950787	-0.964182	10
Glyur000057s00008986	--	--	LRP1 carboxy-terminal domain protein [Medicago truncatula]	SRS	-0.963631	0.906039	0.639604	-0.417184	0.919858	0.949653	0.866096	0.872628	0.932543	0.95189	0.951768	0.942326	10
Glyur000058s00006163	--	K09422|3.13069e-79|mtr:MTR_2g089450|K09422 myb proto-oncogene protein, plant | (RefSeq) myb transcription factor	MYB-related protein MYB 4-like [Trifolium pratense]	MYB->MYB	0.891153	-0.960663	-0.471775	0.239887	-0.9748	-0.939811	-0.941405	-0.898131	-0.991353	-0.976067	-0.972939	-0.982772	10
Glyur000058s00006191	Biological Process: multicellular organism development (GO:0007275);;	--	transcription factor YABBY13 [Glycine max]	C2C2->C2C2-YABBY	0.890815	-0.964575	-0.484888	0.251619	-0.978311	-0.946073	-0.943799	-0.905068	-0.992849	-0.980116	-0.976962	-0.986369	10
Glyur000061s00006510	Biological Process: transcription, DNA-templated (GO:0006351);;	K09286|1.01505e-87|cam:101506537|K09286 EREBP-like factor | (RefSeq) ethylene-responsive transcription factor TINY-like	PREDICTED: ethylene-responsive transcription factor TINY-like [Cicer arietinum]	AP2/ERF->AP2/ERF-ERF	-0.877951	0.929502	0.481226	-0.217599	0.918868	0.970298	0.914268	0.932352	0.919941	0.955727	0.961036	0.933099	10
Glyur000061s00006562	--	--	LOW QUALITY PROTEIN: transcription repressor OFP8 [Arachis duranensis]	OFP	-0.89444	0.964419	0.566012	-0.334381	0.980296	0.969754	0.932919	0.92432	0.982951	0.987043	0.984968	0.988585	10
Glyur000063s00005846	Molecular Function: DNA binding (GO:0003677);; Molecular Function: transcription factor activity, sequence-specific DNA binding (GO:0003700);; Cellular Component: nucleus (GO:0005634);; Biological Process: regulation of transcription, DNA-templated (GO:0006355);; Biological Process: multicellular organism development (GO:0007275);;	K09285|3.80702e-165|cam:101497557|K09285 AP2-like factor, ANT lineage | (RefSeq) AP2-like ethylene-responsive transcription factor At1g16060	PREDICTED: AP2-like ethylene-responsive transcription factor At1g16060 [Cicer arietinum]	AP2/ERF->AP2/ERF-AP2	-0.953932	0.903943	0.665162	-0.455588	0.922946	0.923175	0.858794	0.84668	0.941821	0.944357	0.939274	0.947088	10
Glyur000067s00006340	Molecular Function: transcription factor activity, sequence-specific DNA binding (GO:0003700);; Cellular Component: nucleus (GO:0005634);; Biological Process: cell proliferation (GO:0008283);; Biological Process: response to auxin (GO:0009733);; Biological Process: unidimensional cell growth (GO:0009826);; Biological Process: shoot system morphogenesis (GO:0010016);; Molecular Function: protein h…	K09338|6.01182e-151|gmx:100813367|K09338 homeobox-leucine zipper protein | (RefSeq) homeobox-leucine zipper protein HAT4	homeobox-leucine zipper protein HAT4 [Cajanus cajan]	HB->HB-HD-ZIP	-0.902989	0.959262	0.482144	-0.231377	0.962175	0.971744	0.941876	0.929526	0.970995	0.981799	0.983403	0.972976	10
Glyur000068s00006864	Biological Process: multicellular organism development (GO:0007275);; Cellular Component: integral component of membrane (GO:0016021);;	--	transcription factor YABBY9 isoform 2 [Glycine max]	C2C2->C2C2-YABBY	0.880133	-0.970536	-0.521309	0.289435	-0.986028	-0.956212	-0.944514	-0.917508	-0.993708	-0.985802	-0.982247	-0.992668	10
Glyur000069s00004071	--	--	PREDICTED: transcription factor bHLH94-like [Glycine max]	bHLH	-0.93748	0.93245	0.609653	-0.394225	0.954377	0.945061	0.894226	0.878769	0.967135	0.96673	0.96355	0.96955	10
Glyur000070s00008071	--	--	protein LSD1 isoform X1 [Cajanus cajan]	C2C2->C2C2-LSD	0.876906	-0.948315	-0.422221	0.165112	-0.946123	-0.96467	-0.939109	-0.929781	-0.952404	-0.968172	-0.972392	-0.953957	10
Glyur000071s00005251	Molecular Function: DNA binding (GO:0003677);; Molecular Function: transcription factor activity, sequence-specific DNA binding (GO:0003700);; Cellular Component: nucleus (GO:0005634);; Biological Process: regulation of transcription, DNA-templated (GO:0006355);;	--	PREDICTED: pathogenesis-related genes transcriptional activator PTI5-like [Cicer arietinum]	AP2/ERF->AP2/ERF-ERF	0.880951	-0.974152	-0.464725	0.215917	-0.98042	-0.972198	-0.95794	-0.938213	-0.986692	-0.989736	-0.990141	-0.986422	10
Glyur000072s00008129	--	--	PREDICTED: B3 domain-containing transcription factor NGA1-like isoform X3 [Lupinus angustifolius]	B3->B3	0.951072	-0.887993	-0.550744	0.353021	-0.915455	-0.891006	-0.855405	-0.811683	-0.943633	-0.926774	-0.923362	-0.932721	10
Glyur000075s00007197	Molecular Function: DNA binding (GO:0003677);;	--	homeobox leucine zipper protein [Medicago truncatula]	HB->HB-HD-ZIP	-0.805467	0.955762	0.270617	-0.0170792	0.953087	0.907673	0.964087	0.898232	0.972399	0.949882	0.949312	0.95356	10
Glyur000078s00005397	Molecular Function: DNA binding (GO:0003677);; Cellular Component: nucleus (GO:0005634);;	--	hypothetical protein glysoja_010295 [Glycine soja]	MYB->MYB-related	0.911078	-0.897839	-0.495019	0.243186	-0.888975	-0.936106	-0.880364	-0.882538	-0.904039	-0.931071	-0.934576	-0.911007	10
Glyur000078s00005433	Molecular Function: transcription factor activity, sequence-specific DNA binding (GO:0003700);; Biological Process: regulation of transcription, DNA-templated (GO:0006355);; Molecular Function: sequence-specific DNA binding (GO:0043565);;	--	hypothetical protein PHAVU_009G005800g [Phaseolus vulgaris]	bZIP	-0.913865	0.937619	0.557542	-0.345042	0.961181	0.926276	0.90509	0.868406	0.97832	0.962864	0.957871	0.972948	10
Glyur000080s00008676	--	K08064|6.7813e-88|aip:107643481|K08064 nuclear transcription factor Y, alpha | (RefSeq) nuclear transcription factor Y subunit A-3-like	PREDICTED: nuclear transcription factor Y subunit A-7-like [Lupinus angustifolius]	NF-Y->NF-YA	-0.823524	0.944237	0.366423	-0.145302	0.961292	0.886668	0.93559	0.861167	0.982375	0.944269	0.938957	0.961746	10
Glyur000081s00006738	Molecular Function: transcription factor activity, sequence-specific DNA binding (GO:0003700);; Biological Process: regulation of transcription, DNA-templated (GO:0006355);; Molecular Function: sequence-specific DNA binding (GO:0043565);;	--	PREDICTED: WRKY transcription factor 44 isoform X3 [Glycine max]	WRKY	0.938515	-0.876631	-0.69853	0.51746	-0.911685	-0.892702	-0.822448	-0.807734	-0.927557	-0.920711	-0.914017	-0.931312	10
Glyur000081s00006746	Molecular Function: DNA binding (GO:0003677);; Cellular Component: nucleus (GO:0005634);; Biological Process: regulation of transcription, DNA-templated (GO:0006355);;	--	hypothetical protein GLYMA_03G177300 [Glycine max]	MYB->MYB-related	0.882617	-0.97951	-0.502221	0.255973	-0.987057	-0.973881	-0.958175	-0.93948	-0.99293	-0.99444	-0.992938	-0.994642	10
Glyur000083s00006942	Molecular Function: binding (GO:0005488);;	--	PREDICTED: GATA transcription factor 15-like [Lupinus angustifolius]	C2C2->C2C2-GATA	0.87788	-0.903107	-0.733577	0.524928	-0.92016	-0.927655	-0.847512	-0.869223	-0.918154	-0.935688	-0.929159	-0.939915	10
Glyur000084s00009472	Molecular Function: carbamoyl-phosphate synthase (glutamine-hydrolyzing) activity (GO:0004088);; Cellular Component: membrane (GO:0016020);;	--	LOB domain-containing protein 13 isoform X2 [Cajanus cajan]	LOB	-0.956544	0.905994	0.654677	-0.45022	0.929883	0.922225	0.861239	0.843933	0.948922	0.946768	0.941847	0.951368	10
Glyur000086s00011536	--	--	PREDICTED: dof zinc finger protein DOF1.5-like isoform X2 [Lupinus angustifolius]	C2C2->C2C2-Dof	-0.971942	0.878671	0.584807	-0.383719	0.90145	0.891969	0.84304	0.806202	0.932622	0.922581	0.919075	0.92501	10
Glyur000090s00011408	Molecular Function: DNA binding (GO:0003677);; Cellular Component: nucleus (GO:0005634);; Biological Process: regulation of transcription, DNA-templated (GO:0006355);;	--	hypothetical protein LR48_Vigan05g019600 [Vigna angularis]	NAC	0.880849	-0.926892	-0.600162	0.344464	-0.919866	-0.98146	-0.895364	-0.937873	-0.912242	-0.958562	-0.961759	-0.937492	10
Glyur000101s00010306	Molecular Function: nucleotide binding (GO:0000166);; Molecular Function: RNA binding (GO:0003723);;	--	unknown [Glycine max]	C3H	0.959175	-0.902036	-0.674139	0.470163	-0.927016	-0.932137	-0.854661	-0.850965	-0.940724	-0.947146	-0.943824	-0.947656	10
Glyur000101s00010327	--	--	Protein CUP-SHAPED COTYLEDON 2 [Glycine soja]	NAC	-0.82637	0.864937	0.474021	-0.284092	0.896568	0.871354	0.837981	0.818382	0.899101	0.891959	0.892416	0.895404	10
Glyur000104s00005986	Molecular Function: nucleic acid binding (GO:0003676);; Molecular Function: metal ion binding (GO:0046872);;	--	uncharacterized protein LOC100802773 [Glycine max]	C2H2	-0.932318	0.909072	0.577809	-0.378964	0.937388	0.900822	0.872606	0.830114	0.960986	0.941229	0.935453	0.952847	10
Glyur000104s00005994	Molecular Function: DNA binding (GO:0003677);; Cellular Component: nucleus (GO:0005634);; Biological Process: regulation of transcription, DNA-templated (GO:0006355);;	--	myb-related protein 2-like [Cajanus cajan]	GARP->GARP-G2-like	0.908732	-0.95475	-0.568029	0.344056	-0.973046	-0.949278	-0.922385	-0.897772	-0.984652	-0.97804	-0.97383	-0.984633	10
Glyur000104s00006015	Biological Process: transcription, DNA-templated (GO:0006351);;	--	NAC transcription factor-like protein [Medicago truncatula]	NAC	0.849245	-0.966525	-0.358193	0.101414	-0.964084	-0.940404	-0.964928	-0.919381	-0.980048	-0.970742	-0.970632	-0.969676	10
Glyur000105s00014169	Molecular Function: metal ion binding (GO:0046872);;	--	hypothetical protein GOBAR_DD21003 [Gossypium barbadense]	C2H2	0.914277	-0.91439	-0.686121	0.486305	-0.942034	-0.926877	-0.863765	-0.858972	-0.949203	-0.949334	-0.94315	-0.958132	10
Glyur000105s00014183	--	--	hypothetical protein TSUD_07080 [Trifolium subterraneum]	WRKY	0.952213	-0.892512	-0.541316	0.317516	-0.9049	-0.929982	-0.86516	-0.855855	-0.922954	-0.935862	-0.938147	-0.923798	10
Glyur000105s00014204	Cellular Component: nucleus (GO:0005634);; Biological Process: regulation of transcription, DNA-templated (GO:0006355);; Molecular Function: sequence-specific DNA binding (GO:0043565);; Molecular Function: protein heterodimerization activity (GO:0046982);;	K08065|1.24421e-73|gmx:100817274|K08065 nuclear transcription Y subunit beta | (RefSeq) nuclear transcription factor Y subunit B-5	PREDICTED: nuclear transcription factor Y subunit B-5 [Glycine max]	NF-Y->NF-YB	-0.945651	0.886774	0.666869	-0.456835	0.907482	0.942257	0.840984	0.862077	0.911749	0.936758	0.93762	0.926318	10
Glyur000106s00011728	Molecular Function: RNA polymerase II regulatory region sequence-specific DNA binding (GO:0000977);; Molecular Function: RNA polymerase II transcription factor binding (GO:0001085);; Molecular Function: transcriptional activator activity, RNA polymerase II transcription regulatory region sequence-specific binding (GO:0001228);; Molecular Function: chromatin binding (GO:0003682);; Cellular Compone…	--	GATA transcription factor 8 [Arachis duranensis]	C2C2->C2C2-GATA	-0.804512	0.993675	0.449868	-0.179664	0.986099	0.991371	0.98104	0.986235	0.975742	0.994964	0.996058	0.98761	10
Glyur000107s00007252	Molecular Function: transcription factor activity, sequence-specific DNA binding (GO:0003700);; Biological Process: regulation of transcription, DNA-templated (GO:0006355);; Biological Process: jasmonic acid mediated signaling pathway (GO:0009867);; Molecular Function: sequence-specific DNA binding (GO:0043565);; Biological Process: defense response to fungus (GO:0050832);;	--	probable WRKY transcription factor 50 [Cajanus cajan]	WRKY	0.916757	-0.928657	-0.537972	0.305378	-0.934807	-0.925093	-0.902472	-0.871493	-0.957139	-0.953173	-0.949199	-0.954822	10
Glyur000110s00011777	Molecular Function: zinc ion binding (GO:0008270);;	--	PREDICTED: zinc finger AN1 and C2H2 domain-containing stress-associated protein 16-like [Cicer arietinum]	C2H2	0.931776	-0.948333	-0.572786	0.343674	-0.963308	-0.95838	-0.916723	-0.900311	-0.975905	-0.97804	-0.975902	-0.977881	10
Glyur000114s00010497	Cellular Component: integral component of plasma membrane (GO:0005887);; Molecular Function: urea transmembrane transporter activity (GO:0015204);; Molecular Function: symporter activity (GO:0015293);; Biological Process: urea transmembrane transport (GO:0071918);;	K20989|0|mtr:MTR_5g026640|K20989 urea-proton symporter | (RefSeq) sodium:solute symporter family protein	sodium:solute symporter family protein [Medicago truncatula]	FAR1	0.864848	-0.963581	-0.603647	0.373469	-0.979416	-0.973043	-0.926423	-0.933944	-0.972674	-0.98392	-0.981237	-0.985991	10
Glyur000114s00010499	Molecular Function: DNA binding (GO:0003677);; Cellular Component: integral component of plasma membrane (GO:0005887);; Biological Process: regulation of transcription, DNA-templated (GO:0006355);; Biological Process: cellular response to nitrogen starvation (GO:0006995);; Molecular Function: urea transmembrane transporter activity (GO:0015204);; Molecular Function: solute:sodium symporter activi…	--	hypothetical protein TSUD_135800 [Trifolium subterraneum]	FAR1	0.889206	-0.947364	-0.596236	0.379362	-0.970432	-0.951779	-0.90972	-0.900818	-0.97248	-0.972532	-0.969108	-0.978262	10
Glyur000116s00009207	Molecular Function: DNA binding (GO:0003677);; Molecular Function: transcription factor activity, sequence-specific DNA binding (GO:0003700);; Cellular Component: nucleus (GO:0005634);; Biological Process: regulation of transcription, DNA-templated (GO:0006355);;	K09286|6.36602e-136|pvu:PHAVU_009G262200g|K09286 EREBP-like factor | (RefSeq) hypothetical protein	ethylene-responsive transcription factor RAP2-12-like [Cajanus cajan]	AP2/ERF->AP2/ERF-ERF	0.948414	-0.913865	-0.664547	0.457967	-0.938473	-0.936531	-0.867754	-0.861129	-0.9509	-0.954612	-0.950689	-0.957277	10
Glyur000116s00009239	Biological Process: transcription, DNA-templated (GO:0006351);;	--	PREDICTED: B3 domain-containing transcription factor NGA1-like [Glycine max]	B3->B3	0.895661	-0.961521	-0.463326	0.226419	-0.973292	-0.94856	-0.944159	-0.906674	-0.988353	-0.978688	-0.977136	-0.981208	10
Glyur000118s00009673	--	--	PREDICTED: uncharacterized protein LOC109358939 [Lupinus angustifolius]	C2H2	-0.869767	0.875338	0.332889	-0.0820269	0.86503	0.893871	0.877713	0.850741	0.887513	0.899668	0.905635	0.879664	10
Glyur000121s00009709	Molecular Function: anthocyanidin reductase activity (GO:0033729);; Molecular Function: coenzyme binding (GO:0050662);; Biological Process: oxidation-reduction process (GO:0055114);;	--	PREDICTED: anthocyanidin reductase-like isoform X2 [Glycine max]	WRKY	0.965262	-0.879286	-0.700233	0.508173	-0.908593	-0.912591	-0.827139	-0.822909	-0.924708	-0.929214	-0.925083	-0.93137	10
Glyur000121s00009734	--	--	transcription factor bHLH13 [Vigna radiata var. radiata]	bHLH	0.935617	-0.916655	-0.473935	0.248486	-0.929983	-0.918704	-0.897639	-0.856179	-0.955871	-0.947011	-0.946463	-0.945263	10
Glyur000122s00010174	--	--	PREDICTED: mediator-associated protein 1-like [Glycine max]	GeBP	-0.952344	0.917689	0.641607	-0.431462	0.940441	0.936394	0.875148	0.86214	0.955885	0.957056	0.953311	0.959513	10
Glyur000125s00010046	Molecular Function: DNA binding (GO:0003677);;	K09422|1.89093e-64|pvu:PHAVU_001G071000g|K09422 myb proto-oncogene protein, plant | (RefSeq) hypothetical protein	hypothetical protein PHAVU_001G071000g [Phaseolus vulgaris]	MYB->MYB	0.843952	-0.954446	-0.550446	0.335124	-0.977914	-0.934493	-0.921435	-0.898142	-0.979341	-0.96745	-0.961993	-0.980737	10
Glyur000126s00013635	Molecular Function: protein dimerization activity (GO:0046983);;	K13422|0|cam:101499336|K13422 transcription factor MYC2 | (RefSeq) transcription factor MYC2-like	bHLH transcription factor 2 [Glycyrrhiza uralensis]	bHLH	-0.9398	0.919426	0.685901	-0.471725	0.939962	0.954324	0.871505	0.882844	0.94492	0.960755	0.958101	0.958588	10
Glyur000127s00009172	Molecular Function: protein serine/threonine phosphatase activity (GO:0004722);; Biological Process: protein dephosphorylation (GO:0006470);; Molecular Function: metal ion binding (GO:0046872);;	K14803|0|mtr:MTR_4g116420|K14803 protein phosphatase PTC2/3 [EC:3.1.3.16] | (RefSeq) phosphatase 2C family protein	phosphatase 2C family protein [Medicago truncatula]	DBP	0.823157	-0.979648	-0.543934	0.306466	-0.991383	-0.966909	-0.950297	-0.945294	-0.983997	-0.986842	-0.983011	-0.993512	10
Glyur000127s00009185	Molecular Function: DNA binding (GO:0003677);; Cellular Component: nucleus (GO:0005634);; Biological Process: regulation of transcription, DNA-templated (GO:0006355);;	--	homeobox protein knotted-1-like LET12 isoform X2 [Vigna radiata var. radiata]	HB->HB-KNOX	0.938728	-0.868858	-0.758402	0.574018	-0.900731	-0.90846	-0.807635	-0.820872	-0.907747	-0.919016	-0.913745	-0.922755	10
Glyur000128s00010793	Biological Process: transcription, DNA-templated (GO:0006351);;	--	PREDICTED: ethylene-responsive transcription factor ERF003-like isoform X2 [Glycine max]	AP2/ERF->AP2/ERF-ERF	-0.913869	0.953801	0.560618	-0.335754	0.972028	0.951616	0.922589	0.898662	0.983823	0.978515	0.975109	0.983412	10
Glyur000130s00006930	--	--	LOB domain-containing protein 25 [Morus notabilis]	LOB	-0.951245	0.896888	0.660998	-0.463096	0.925706	0.923021	0.850026	0.841733	0.939311	0.941318	0.937926	0.943913	10
Glyur000132s00015923	--	--	Putative WRKY transcription factor 70 [Glycine soja]	WRKY	0.970473	-0.888582	-0.613066	0.411579	-0.912633	-0.904348	-0.849192	-0.819804	-0.939419	-0.932387	-0.928521	-0.935396	10
Glyur000134s00009741	Cellular Component: cilium (GO:0005929);; Molecular Function: phosphatidylinositol binding (GO:0035091);; Biological Process: protein localization to cilium (GO:0061512);;	--	PREDICTED: tubby-like F-box protein 5 [Glycine max]	TUB	-0.801824	0.936352	0.481312	-0.239825	0.943688	0.96364	0.915272	0.939786	0.925585	0.953247	0.957654	0.941131	10
Glyur000134s00009780	--	--	transcription factor, putative [Medicago truncatula]	SRS	-0.916424	0.932045	0.660483	-0.436562	0.948786	0.970866	0.888121	0.909638	0.946033	0.969241	0.968483	0.963189	10
Glyur000141s00009805	--	--	PREDICTED: putative Myb family transcription factor At1g14600 [Glycine max]	GARP->GARP-G2-like	0.874881	-0.857403	-0.337441	0.0906088	-0.846477	-0.87814	-0.859015	-0.830124	-0.872754	-0.884535	-0.890228	-0.864088	10
Glyur000147s00013840	--	K09422|5.82564e-119|gmx:100792103|K09422 myb proto-oncogene protein, plant | (RefSeq) protein ODORANT1-like	unknown [Lotus japonicus]	MYB->MYB	0.925905	-0.95058	-0.572372	0.344971	-0.967042	-0.957681	-0.918564	-0.9011	-0.978615	-0.978968	-0.976493	-0.980332	10
Glyur000150s00014553	--	--	two-component response regulator ARR14-like [Cajanus cajan]	GARP->GARP-G2-like	0.837053	-0.94361	-0.488338	0.277911	-0.966974	-0.899054	-0.917989	-0.864573	-0.98084	-0.950593	-0.943048	-0.970651	10
Glyur000150s00014584	Molecular Function: DNA binding (GO:0003677);; Biological Process: regulation of transcription, DNA-templated (GO:0006355);;	--	PREDICTED: uncharacterized protein LOC101505842 [Cicer arietinum]	AP2/ERF->AP2/ERF-ERF	0.891355	-0.902439	-0.566615	0.311253	-0.890891	-0.95477	-0.875932	-0.906087	-0.893638	-0.936074	-0.939326	-0.913458	10
Glyur000154s00013392	Biological Process: multicellular organism development (GO:0007275);;	--	putative axial regulator YABBY 2 isoform X3 [Cajanus cajan]	C2C2->C2C2-YABBY	0.896152	-0.96357	-0.528542	0.298439	-0.97888	-0.950177	-0.936864	-0.90592	-0.99113	-0.981698	-0.977768	-0.988533	10
Glyur000156s00012014	Molecular Function: metal ion binding (GO:0046872);;	--	Zinc finger CCCH domain-containing protein 32 [Glycine soja]	C3H	-0.800463	0.932445	0.62271	-0.416068	0.956779	0.924257	0.888237	0.892035	0.94526	0.945784	0.939321	0.959175	10
Glyur000159s00010236	Molecular Function: transcription factor activity, sequence-specific DNA binding (GO:0003700);; Biological Process: regulation of transcription, DNA-templated (GO:0006355);; Molecular Function: sequence-specific DNA binding (GO:0043565);;	K14432|6.38225e-161|gmx:100783666|K14432 ABA responsive element binding factor | (RefSeq) ABSCISIC ACID-INSENSITIVE 5-like protein 2	PREDICTED: ABSCISIC ACID-INSENSITIVE 5-like protein 2 [Vigna angularis]	bZIP	-0.856259	0.975487	0.406601	-0.15536	0.977735	0.947807	0.966842	0.924127	0.991596	0.980637	0.97879	0.98358	10
Glyur000159s00010272	--	K09422|2.09252e-127|pvu:PHAVU_001G107600g|K09422 myb proto-oncogene protein, plant | (RefSeq) hypothetical protein	hypothetical protein PHAVU_001G107600g [Phaseolus vulgaris]	MYB->MYB	0.867896	-0.970565	-0.603402	0.360188	-0.977497	-0.984015	-0.935692	-0.948868	-0.971315	-0.989658	-0.987385	-0.987631	10
Glyur000162s00009909	--	--	WRKY family transcription factor [Medicago truncatula]	WRKY	0.919548	-0.949561	-0.489596	0.24631	-0.95569	-0.957889	-0.930584	-0.908318	-0.970786	-0.974812	-0.975251	-0.968907	10
Glyur000162s00009936	Cellular Component: nucleus (GO:0005634);; Biological Process: response to light stimulus (GO:0009416);; Biological Process: regulation of flower development (GO:0009909);;	--	hypothetical protein PHAVU_009G085300g [Phaseolus vulgaris]	C2C2->C2C2-CO-like	0.896971	-0.931579	-0.414888	0.189913	-0.946312	-0.905978	-0.919043	-0.858022	-0.973005	-0.94915	-0.946713	-0.955613	10
Glyur000173s00011831	Cellular Component: intracellular (GO:0005622);; Molecular Function: zinc ion binding (GO:0008270);; Cellular Component: integral component of membrane (GO:0016021);;	--	Zinc finger protein CONSTANS-LIKE 9 [Glycine soja]	C2C2->C2C2-CO-like	0.914131	-0.909125	-0.732883	0.52401	-0.93046	-0.949078	-0.853996	-0.880466	-0.927864	-0.950034	-0.946369	-0.948899	10
Glyur000175s00012061	--	--	PREDICTED: transcription factor TCP9-like [Vigna angularis]	TCP	-0.836032	0.966883	0.582599	-0.353546	0.981407	0.954926	0.931814	0.925585	0.977317	0.977937	0.972516	0.987144	10
Glyur000175s00012069	Molecular Function: DNA binding (GO:0003677);; Molecular Function: transcription factor activity, sequence-specific DNA binding (GO:0003700);; Cellular Component: nucleus (GO:0005634);; Biological Process: regulation of transcription, DNA-templated (GO:0006355);;	--	hypothetical protein PHAVU_003G212700g [Phaseolus vulgaris]	AP2/ERF->AP2/ERF-ERF	-0.844189	0.888823	0.70235	-0.465674	0.888242	0.964911	0.840844	0.917273	0.865692	0.92691	0.929495	0.9054	10
Glyur000176s00012091	Biological Process: transcription, DNA-templated (GO:0006351);; Molecular Function: protein dimerization activity (GO:0046983);;	--	unknown [Lotus japonicus]	bHLH	0.953036	-0.829476	-0.809391	0.619816	-0.851512	-0.904865	-0.763579	-0.806912	-0.856201	-0.89195	-0.889424	-0.88242	10
Glyur000176s00012111	Molecular Function: binding (GO:0005488);; Biological Process: transcription, DNA-templated (GO:0006351);;	K09264|1.27576e-96|mtr:MTR_7g016630|K09264 MADS-box transcription factor, plant | (RefSeq) MADS-box transcription factor	MADS-box transcription factor [Medicago truncatula]	MADS->MADS-M-type	-0.825614	0.899034	0.31136	-0.0985051	0.918891	0.865281	0.896356	0.829025	0.939464	0.909552	0.909563	0.916694	10
Glyur000177s00010930	Molecular Function: transcription corepressor activity (GO:0003714);; Cellular Component: nucleus (GO:0005634);; Biological Process: response to wounding (GO:0009611);; Biological Process: regulation of defense response (GO:0031347);; Biological Process: negative regulation of nucleic acid-templated transcription (GO:1903507);; Biological Process: regulation of jasmonic acid mediated signaling pa…	K13464|4.66356e-149|cam:101490602|K13464 jasmonate ZIM domain-containing protein | (RefSeq) protein TIFY 6A	PREDICTED: protein TIFY 6A isoform X1 [Cicer arietinum]	Tify	0.913227	-0.938787	-0.652939	0.415236	-0.944586	-0.972542	-0.898248	-0.918114	-0.945656	-0.971394	-0.969684	-0.963936	10
Glyur000178s00013190	Biological Process: transcription, DNA-templated (GO:0006351);;	--	PREDICTED: ethylene-responsive transcription factor ERF017-like [Lupinus angustifolius]	AP2/ERF->AP2/ERF-ERF	0.9277	-0.928316	-0.639951	0.431071	-0.952638	-0.935696	-0.885128	-0.869702	-0.964621	-0.9613	-0.956112	-0.968485	10
Glyur000181s00013102	Molecular Function: DNA binding (GO:0003677);; Molecular Function: transcription factor activity, sequence-specific DNA binding (GO:0003700);; Cellular Component: nucleus (GO:0005634);; Biological Process: regulation of transcription, DNA-templated (GO:0006355);;	--	dehydration-responsive element-binding protein 1F-like [Vigna radiata var. radiata]	AP2/ERF->AP2/ERF-ERF	0.857675	-0.92127	-0.361036	0.14349	-0.937622	-0.870963	-0.913867	-0.832279	-0.968371	-0.929228	-0.924629	-0.943632	10
Glyur000192s00009341	Molecular Function: transcription regulatory region DNA binding (GO:0044212);;	--	hypothetical protein TSUD_390950 [Trifolium subterraneum]	TCP	-0.86459	0.984044	0.488162	-0.241664	0.991132	0.96814	0.96417	0.94009	0.996769	0.993727	0.991165	0.997169	10
Glyur000195s00012851	Biological Process: transcription, DNA-templated (GO:0006351);;	--	DREB group protein [Ammopiptanthus mongolicus]	AP2/ERF->AP2/ERF-ERF	-0.854485	0.96827	0.599838	-0.351895	0.972671	0.993498	0.934224	0.961795	0.959703	0.988172	0.98797	0.980865	10
Glyur000198s00008763	Molecular Function: RNA polymerase II regulatory region sequence-specific DNA binding (GO:0000977);; Molecular Function: transcription factor activity, sequence-specific DNA binding (GO:0003700);; Biological Process: regulation of transcription from RNA polymerase II promoter (GO:0006357);; Molecular Function: protein dimerization activity (GO:0046983);; Cellular Component: RNA polymerase II tran…	--	PREDICTED: uncharacterized protein LOC100811485 [Glycine max]	bHLH	0.944516	-0.927246	-0.556372	0.3377	-0.94563	-0.929667	-0.896717	-0.863435	-0.967783	-0.959375	-0.956155	-0.96263	10
Glyur000199s00018224	Cellular Component: integral component of membrane (GO:0016021);;	--	transmembrane protein, putative [Medicago truncatula]	MYB->MYB-related	-0.945292	0.902089	0.527518	-0.320462	0.924055	0.89515	0.873823	0.823183	0.954733	0.935128	0.93098	0.942088	10
Glyur000201s00012359	Cellular Component: intracellular (GO:0005622);;	--	zinc finger constans-like protein [Medicago truncatula]	C2C2->C2C2-CO-like	0.89333	-0.942134	-0.586297	0.372477	-0.963506	-0.92652	-0.905812	-0.875181	-0.976806	-0.963181	-0.956439	-0.975869	10
Glyur000202s00015418	Biological Process: transcription, DNA-templated (GO:0006351);;	K09286|1.13428e-128|gmx:100780763|K09286 EREBP-like factor | (RefSeq) ethylene-responsive transcription factor RAP2-2-like	uncharacterized protein LOC100780763 [Glycine max]	AP2/ERF->AP2/ERF-ERF	-0.899929	0.968747	0.573389	-0.333287	0.979149	0.980406	0.93781	0.936184	0.981162	0.992004	0.990544	0.98986	10
Glyur000206s00012562	Molecular Function: metal ion binding (GO:0046872);;	--	PREDICTED: zinc finger CCCH domain-containing protein 30 [Cicer arietinum]	C3H	-0.866911	0.946504	0.503575	-0.289347	0.968515	0.911486	0.920131	0.869914	0.984824	0.958898	0.952264	0.97532	10
Glyur000206s00012575	Molecular Function: nucleic acid binding (GO:0003676);; Molecular Function: metal ion binding (GO:0046872);;	--	PREDICTED: zinc finger protein WIP2-like [Lupinus angustifolius]	C2H2	-0.805851	0.935359	0.452754	-0.245459	0.958313	0.877043	0.913328	0.850172	0.973303	0.935788	0.927179	0.959777	10
Glyur000206s00012593	Molecular Function: protein dimerization activity (GO:0046983);;	--	hypothetical protein PHAVU_001G138200g [Phaseolus vulgaris]	bHLH	0.921022	-0.935473	-0.486403	0.262174	-0.95095	-0.92145	-0.914195	-0.866032	-0.975637	-0.958969	-0.955777	-0.964395	10
Glyur000208s00014261	--	--	hypothetical protein TSUD_52940 [Trifolium subterraneum]	TCP	0.905382	-0.949303	-0.613917	0.39464	-0.969817	-0.952053	-0.910296	-0.89814	-0.976376	-0.975444	-0.970883	-0.981855	10
Glyur000209s00013476	--	--	PREDICTED: protein indeterminate-domain 5, chloroplastic-like [Vigna angularis]	C2H2	0.900729	-0.957157	-0.574773	0.351076	-0.9764	-0.954346	-0.923601	-0.904721	-0.984076	-0.980111	-0.976247	-0.986266	10
Glyur000212s00017533	--	K09422|2.91667e-117|gmx:106795158|K09422 myb proto-oncogene protein, plant | (RefSeq) transcription factor RAX3-like	transcription factor RAX3-like protein [Trifolium pratense]	MYB->MYB	-0.9445	0.915932	0.614908	-0.409622	0.941987	0.925675	0.87582	0.852668	0.959315	0.952915	0.948811	0.958511	10
Glyur000218s00011610	Molecular Function: transcription factor activity, sequence-specific DNA binding (GO:0003700);; Molecular Function: signal transducer activity (GO:0004871);; Cellular Component: nucleus (GO:0005634);; Cellular Component: cytoplasm (GO:0005737);; Biological Process: regulation of transcription, DNA-templated (GO:0006355);; Biological Process: signal transduction (GO:0007165);; Biological Process: …	--	GRAS family transcription factor [Medicago truncatula]	GRAS	-0.832459	0.98963	0.483359	-0.220855	0.987912	0.995134	0.972006	0.978877	0.978848	0.998013	0.999214	0.990682	10
Glyur000220s00014792	Molecular Function: DNA binding (GO:0003677);; Molecular Function: transcription factor activity, sequence-specific DNA binding (GO:0003700);; Cellular Component: nucleus (GO:0005634);; Biological Process: regulation of transcription, DNA-templated (GO:0006355);;	--	ethylene-responsive transcription factor SHINE 2-like [Cajanus cajan]	AP2/ERF->AP2/ERF-ERF	0.897228	-0.969882	-0.500573	0.250717	-0.974592	-0.978179	-0.949727	-0.938684	-0.980777	-0.9902	-0.990734	-0.984222	10
Glyur000236s00014222	Molecular Function: DNA binding (GO:0003677);;	--	PREDICTED: zinc-finger homeodomain protein 2-like isoform X2 [Glycine max]	zf-HD	0.906105	-0.945388	-0.538248	0.320837	-0.967661	-0.935866	-0.91573	-0.882337	-0.981603	-0.968949	-0.965178	-0.976911	10
Glyur000236s00014246	--	--	PREDICTED: transcriptional activator Myb-like [Cicer arietinum]	MYB->MYB	-0.932464	0.924306	0.672638	-0.444163	0.936304	0.971621	0.880143	0.906024	0.93642	0.965299	0.965044	0.955323	10
Glyur000237s00014413	--	K09286|6.49483e-74|gmx:100780763|K09286 EREBP-like factor | (RefSeq) ethylene-responsive transcription factor RAP2-2-like	uncharacterized protein LOC100780763 [Glycine max]	AP2/ERF->AP2/ERF-ERF	-0.918288	0.953823	0.61157	-0.376149	0.965447	0.978391	0.917853	0.924723	0.967825	0.984338	0.983252	0.979559	10
Glyur000244s00014830	Molecular Function: transcription factor activity, sequence-specific DNA binding (GO:0003700);; Biological Process: regulation of transcription, DNA-templated (GO:0006355);; Molecular Function: sequence-specific DNA binding (GO:0043565);;	K14431|0|vra:106757344|K14431 transcription factor TGA | (RefSeq) transcription factor HBP-1b(c38)-like	bZIP transcription factor TGA10-like isoform X2 [Cajanus cajan]	bZIP	-0.93882	0.939857	0.627414	-0.398825	0.953668	0.965378	0.901481	0.902501	0.962033	0.975032	0.973171	0.971385	10
Glyur000274s00012541	--	--	PREDICTED: uncharacterized protein LOC101515457 isoform X1 [Cicer arietinum]	PLATZ	-0.917178	0.951943	0.571694	-0.345764	0.969988	0.95909	0.919492	0.904372	0.978746	0.979475	0.97719	0.981248	10
Glyur000275s00017056	--	--	Transcription factor TCP5 [Cajanus cajan]	TCP	0.883449	-0.966476	-0.522712	0.293829	-0.983556	-0.952208	-0.939902	-0.911197	-0.99222	-0.982899	-0.979265	-0.990294	10
Glyur000278s00017271	Molecular Function: transcription factor activity, transcription factor binding (GO:0000989);; Molecular Function: transcription factor activity, sequence-specific DNA binding (GO:0003700);; Molecular Function: protein binding (GO:0005515);; Cellular Component: nucleus (GO:0005634);; Biological Process: regulation of transcription, DNA-templated (GO:0006355);; Biological Process: regulation of ni…	K14494|0|cam:101507839|K14494 DELLA protein | (RefSeq) DELLA protein GAI1-like	PREDICTED: DELLA protein GAI1-like [Cicer arietinum]	GRAS	-0.94396	0.921574	0.636983	-0.427962	0.945214	0.933668	0.879234	0.862341	0.960582	0.95814	0.953607	0.963166	10
Glyur000280s00015687	Molecular Function: ATP binding (GO:0005524);; Cellular Component: nucleus (GO:0005634);; Biological Process: regulation of transcription, DNA-templated (GO:0006355);; Biological Process: developmental process (GO:0032502);;	--	growth-regulating factor [Medicago truncatula]	GRF	0.957437	-0.903982	-0.670904	0.452094	-0.920079	-0.953416	-0.859291	-0.87576	-0.927752	-0.951349	-0.951122	-0.941777	10
Glyur000281s00018236	Cellular Component: nucleus (GO:0005634);; Biological Process: regulation of transcription, DNA-templated (GO:0006355);; Molecular Function: transcription regulatory region DNA binding (GO:0044212);;	--	probable transcription factor KAN4 [Cajanus cajan]	GARP->GARP-G2-like	0.844946	-0.939363	-0.375046	0.151873	-0.954045	-0.88637	-0.930572	-0.855053	-0.979686	-0.943116	-0.93792	-0.958537	10
Glyur000290s00015797	Molecular Function: carbamoyl-phosphate synthase (glutamine-hydrolyzing) activity (GO:0004088);;	--	PREDICTED: LOB domain-containing protein 4-like [Vigna angularis]	LOB	-0.803844	0.993192	0.393018	-0.137549	0.994681	0.956559	0.985517	0.950592	0.997267	0.987875	0.985653	0.993488	10
Glyur000295s00015284	Cellular Component: nucleus (GO:0005634);; Biological Process: regulation of transcription, DNA-templated (GO:0006355);; Molecular Function: lipid binding (GO:0008289);; Molecular Function: sequence-specific DNA binding (GO:0043565);;	K09338|0|pvu:PHAVU_002G048200g|K09338 homeobox-leucine zipper protein | (RefSeq) hypothetical protein	homeobox-leucine zipper protein MERISTEM L1-like [Cajanus cajan]	HB->HB-HD-ZIP	0.898833	-0.851998	-0.637247	0.396465	-0.842283	-0.929121	-0.815048	-0.865076	-0.843653	-0.898206	-0.901886	-0.870975	10
Glyur000308s00025262	--	K09422|2.35351e-141|gmx:100791209|K09422 myb proto-oncogene protein, plant | (RefSeq) transcription factor MYB26-like	Transcription factor MYB86 [Cajanus cajan]	MYB->MYB	-0.907973	0.950509	0.567598	-0.33742	0.962233	0.944138	0.919487	0.894559	0.976992	0.972532	0.967761	0.977821	10
Glyur000308s00025268	Molecular Function: DNA binding (GO:0003677);; Cellular Component: nucleus (GO:0005634);; Biological Process: regulation of transcription, DNA-templated (GO:0006355);;	--	PREDICTED: myb family transcription factor APL-like isoform X2 [Glycine max]	GARP->GARP-G2-like	0.966844	-0.866042	-0.695814	0.509664	-0.89792	-0.901865	-0.813663	-0.808066	-0.915156	-0.918561	-0.914845	-0.92047	10
Glyur000312s00021997	--	--	PREDICTED: cyclic dof factor 3-like [Lupinus angustifolius]	C2C2->C2C2-Dof	0.972107	-0.870028	-0.660874	0.448985	-0.886285	-0.929914	-0.826298	-0.841342	-0.899664	-0.92493	-0.926034	-0.911442	10
Glyur000315s00012747	--	K12126|2.58622e-76|gmx:100818543|K12126 phytochrome-interacting factor 3 | (RefSeq) transcription factor PIL1-like	PREDICTED: transcription factor PIL1-like isoform X2 [Glycine max]	bHLH	0.851179	-0.971729	-0.572309	0.340739	-0.986259	-0.962409	-0.938562	-0.930347	-0.983904	-0.984696	-0.980166	-0.992125	10
Glyur000315s00012756	--	--	PREDICTED: probable WRKY transcription factor 47 isoform X1 [Glycine max]	WRKY	-0.93065	0.899004	0.657354	-0.465983	0.931468	0.910686	0.851138	0.834275	0.944896	0.938065	0.932645	0.94721	10
Glyur000329s00019815	--	--	PREDICTED: probable transcription factor GLK1 [Cicer arietinum]	GARP->GARP-G2-like	0.911448	-0.955049	-0.555035	0.329577	-0.972667	-0.949369	-0.924623	-0.897776	-0.985471	-0.978357	-0.974573	-0.984173	10
Glyur000329s00019843	--	--	PREDICTED: transcription factor TCP4 [Glycine max]	TCP	0.925551	-0.948152	-0.600227	0.375928	-0.96602	-0.958065	-0.912119	-0.899851	-0.975658	-0.977889	-0.974838	-0.979975	10
Glyur000339s00020798	Molecular Function: DNA binding (GO:0003677);; Molecular Function: transcription factor activity, sequence-specific DNA binding (GO:0003700);; Cellular Component: nucleus (GO:0005634);; Biological Process: regulation of transcription, DNA-templated (GO:0006355);;	--	ethylene-responsive transcription factor TINY [Vigna radiata var. radiata]	AP2/ERF->AP2/ERF-ERF	-0.883312	0.972531	0.457044	-0.201151	0.973262	0.974369	0.958619	0.941604	0.980761	0.988237	0.989273	0.981613	10
Glyur000348s00020034	--	--	ovate transcriptional repressor [Medicago truncatula]	OFP	-0.911316	0.870303	0.690188	-0.463175	0.875943	0.95378	0.823891	0.883033	0.867781	0.921319	0.925179	0.897796	10
Glyur000354s00015205	--	--	hypothetical protein PHAVU_001G080800g, partial [Phaseolus vulgaris]	C2C2->C2C2-Dof	-0.926621	0.953742	0.564266	-0.33069	0.966066	0.961466	0.923807	0.907094	0.978466	0.981129	0.978942	0.980676	10
Glyur000356s00026087	--	--	PREDICTED: transcription factor HY5-like [Cicer arietinum]	bZIP	0.839521	-0.971813	-0.584699	0.350795	-0.984943	-0.969437	-0.937139	-0.940312	-0.977055	-0.984782	-0.980971	-0.989847	10
Glyur000359s00016719	Molecular Function: DNA binding (GO:0003677);; Molecular Function: transcription factor activity, sequence-specific DNA binding (GO:0003700);; Cellular Component: nucleus (GO:0005634);; Biological Process: regulation of transcription, DNA-templated (GO:0006355);; Biological Process: circadian rhythm (GO:0007623);; Biological Process: regulation of flower development (GO:0009909);;	--	transcription factor PCL1 [Vigna radiata var. radiata]	GARP->GARP-G2-like	-0.912236	0.905878	0.600848	-0.374893	0.911472	0.913258	0.870978	0.85463	0.931144	0.934982	0.929932	0.935898	10
Glyur000361s00013171	Molecular Function: DNA binding (GO:0003677);; Molecular Function: RNA binding (GO:0003723);; Molecular Function: metal ion binding (GO:0046872);;	--	RNA-metabolising metallo-beta-lactamase [Medicago truncatula]	Trihelix	0.904515	-0.875215	-0.780406	0.59042	-0.90285	-0.916427	-0.811343	-0.839854	-0.900807	-0.920237	-0.914513	-0.923481	10
Glyur000363s00015381	Molecular Function: DNA binding (GO:0003677);; Molecular Function: transcription factor activity, sequence-specific DNA binding (GO:0003700);; Cellular Component: nucleus (GO:0005634);; Biological Process: regulation of transcription, DNA-templated (GO:0006355);; Molecular Function: protein dimerization activity (GO:0046983);;	K09264|2.99009e-108|aip:107622361|K09264 MADS-box transcription factor, plant | (RefSeq) MADS-box transcription factor 23-like	MADS-box transcription factor 23 [Arachis ipaensis]	MADS->MADS-MIKC	0.885042	-0.960819	-0.45471	0.22166	-0.973904	-0.935616	-0.943829	-0.896441	-0.991596	-0.974101	-0.970862	-0.981422	10
Glyur000391s00016043	Molecular Function: zinc ion binding (GO:0008270);;	K15687|1.47632e-167|cam:101501349|K15687 E3 ubiquitin-protein ligase makorin [EC:2.3.2.27] | (RefSeq) zinc finger CCCH domain-containing protein 69	PREDICTED: zinc finger CCCH domain-containing protein 69 [Cicer arietinum]	C3H	0.922547	-0.925065	-0.688855	0.474941	-0.946306	-0.956343	-0.876257	-0.890164	-0.947386	-0.963061	-0.959923	-0.962663	10
Glyur000404s00017751	Biological Process: transcription, DNA-templated (GO:0006351);;	--	hypothetical protein LR48_Vigan02g116600 [Vigna angularis]	bHLH	0.807559	-0.927155	-0.442102	0.238961	-0.951727	-0.866169	-0.905971	-0.836898	-0.969559	-0.928233	-0.919451	-0.953325	10
Glyur000410s00016183	Molecular Function: RNA polymerase II regulatory region sequence-specific DNA binding (GO:0000977);; Molecular Function: RNA polymerase II transcription factor binding (GO:0001085);; Molecular Function: transcriptional activator activity, RNA polymerase II transcription regulatory region sequence-specific binding (GO:0001228);; Molecular Function: chromatin binding (GO:0003682);; Cellular Compone…	--	PREDICTED: GATA transcription factor 2-like [Glycine max]	C2C2->C2C2-GATA	-0.828851	0.862327	0.661461	-0.419102	0.854568	0.952851	0.820501	0.906643	0.830704	0.90275	0.908521	0.872379	10
Glyur000418s00021337	--	--	PREDICTED: transcription factor TCP13-like [Glycine max]	TCP	0.886662	-0.977801	-0.52492	0.279251	-0.985827	-0.979733	-0.953538	-0.943001	-0.989064	-0.995429	-0.994323	-0.993944	10
Glyur000422s00020644	Molecular Function: double-stranded DNA binding (GO:0003690);; Molecular Function: transcription factor activity, sequence-specific DNA binding (GO:0003700);; Biological Process: regulation of transcription, DNA-templated (GO:0006355);; Molecular Function: zinc ion binding (GO:0008270);; Biological Process: response to abscisic acid (GO:0009737);; Biological Process: gibberellic acid mediated sig…	--	cellulose synthase A catalytic subunit 1 [UDP-forming] [Cajanus cajan]	bZIP	0.943915	-0.919964	-0.671635	0.460311	-0.942261	-0.946415	-0.873525	-0.873979	-0.951435	-0.960022	-0.956534	-0.960857	10
Glyur000423s00024435	Cellular Component: integral component of membrane (GO:0016021);;	--	PREDICTED: uncharacterized protein LOC100796834 isoform X2 [Glycine max]	PLATZ	0.921873	-0.929756	-0.666977	0.435861	-0.940862	-0.976593	-0.886406	-0.915246	-0.938084	-0.968588	-0.968609	-0.958249	10
Glyur000431s00018649	Molecular Function: transcription factor activity, sequence-specific DNA binding (GO:0003700);; Biological Process: regulation of transcription, DNA-templated (GO:0006355);; Cellular Component: membrane (GO:0016020);; Molecular Function: sequence-specific DNA binding (GO:0043565);;	--	probable WRKY transcription factor 31 isoform X1 [Cajanus cajan]	WRKY	0.895842	-0.966157	-0.494403	0.241995	-0.968945	-0.979809	-0.947195	-0.940541	-0.97402	-0.987484	-0.98901	-0.978694	10
Glyur000432s00027016	Molecular Function: transcription factor activity, sequence-specific DNA binding (GO:0003700);; Biological Process: regulation of transcription, DNA-templated (GO:0006355);; Molecular Function: sequence-specific DNA binding (GO:0043565);;	K14431|0|cam:101500106|K14431 transcription factor TGA | (RefSeq) transcription factor HBP-1b(c38)	PREDICTED: transcription factor HBP-1b(c38) [Cicer arietinum]	bZIP	-0.867261	0.980326	0.484277	-0.242478	0.991177	0.966656	0.960156	0.935696	0.996083	0.991985	0.990046	0.995413	10
Glyur000440s00021865	Molecular Function: transcription factor activity, sequence-specific DNA binding (GO:0003700);; Cellular Component: nucleus (GO:0005634);; Molecular Function: sequence-specific DNA binding (GO:0043565);; Molecular Function: transcription regulatory region DNA binding (GO:0044212);; Biological Process: positive regulation of transcription, DNA-templated (GO:0045893);;	--	dehydration responsive element binding protein 2 [Caragana korshinskii]	AP2/ERF->AP2/ERF-ERF	0.957304	-0.900407	-0.644542	0.441234	-0.923598	-0.912218	-0.856949	-0.833262	-0.946233	-0.940565	-0.935099	-0.946316	10
Glyur000444s00022226	Cellular Component: nucleus (GO:0005634);; Biological Process: regulation of transcription, DNA-templated (GO:0006355);; Molecular Function: lipid binding (GO:0008289);; Molecular Function: sequence-specific DNA binding (GO:0043565);;	K09338|0|gmx:100794400|K09338 homeobox-leucine zipper protein | (RefSeq) homeobox-leucine zipper protein ANTHOCYANINLESS 2-like	PREDICTED: homeobox-leucine zipper protein ANTHOCYANINLESS 2-like isoform X1 [Glycine max]	HB->HB-HD-ZIP	0.871638	-0.897232	-0.683083	0.497632	-0.930468	-0.895268	-0.844063	-0.833071	-0.93537	-0.926433	-0.917953	-0.942937	10
Glyur000456s00017907	--	K09286|9.03026e-65|gmx:100305349|K09286 EREBP-like factor | (RefSeq) TINY	ethylene-responsive transcription factor TINY-like [Cajanus cajan]	AP2/ERF->AP2/ERF-ERF	-0.955122	0.904509	0.666278	-0.464226	0.930631	0.926455	0.857756	0.846871	0.946198	0.947151	0.942854	0.950732	10
Glyur000462s00025055	--	K09422|4.48803e-110|vra:106775449|K09422 myb proto-oncogene protein, plant | (RefSeq) transcription factor MYB34	myb-related protein 306-like [Cajanus cajan]	MYB->MYB-related	0.832156	-0.949239	-0.555512	0.342243	-0.971025	-0.918532	-0.915321	-0.885095	-0.975681	-0.958476	-0.950813	-0.975988	10
Glyur000462s00025059	--	K09422|2.52142e-53|cam:101494325|K09422 myb proto-oncogene protein, plant | (RefSeq) transcription factor MYB90-like	PREDICTED: transcription factor MYB90-like isoform X2 [Cicer arietinum]	MYB->MYB-related	-0.881964	0.865261	0.657901	-0.42636	0.859824	0.908615	0.824012	0.850886	0.867152	0.901222	0.898857	0.889189	10
Glyur000463s00026778	Biological Process: MAPK cascade (GO:0000165);; Molecular Function: transcription factor activity, sequence-specific DNA binding (GO:0003700);; Molecular Function: MAP kinase activity (GO:0004707);; Cellular Component: intracellular (GO:0005622);; Biological Process: regulation of transcription, DNA-templated (GO:0006355);; Molecular Function: sequence-specific DNA binding (GO:0043565);;	--	Ocs element-binding factor 1 [Glycine soja]	bZIP	-0.831532	0.972799	0.391888	-0.150752	0.983642	0.94518	0.963553	0.924105	0.989796	0.976919	0.976143	0.981639	10
Glyur000464s00022396	Molecular Function: DNA binding (GO:0003677);; Molecular Function: transcription factor activity, sequence-specific DNA binding (GO:0003700);; Cellular Component: nucleus (GO:0005634);; Biological Process: regulation of transcription, DNA-templated (GO:0006355);;	K09286|2.32844e-65|gmx:100784157|K09286 EREBP-like factor | (RefSeq) ethylene-responsive transcription factor ERF008	PREDICTED: ethylene-responsive transcription factor ERF008 [Glycine max]	AP2/ERF->AP2/ERF-ERF	-0.961052	0.894885	0.700207	-0.485024	0.91127	0.947568	0.846164	0.866311	0.919357	0.944617	0.9436	0.935488	10
Glyur000464s00022410	Molecular Function: transcription factor activity, sequence-specific DNA binding (GO:0003700);; Biological Process: regulation of transcription, DNA-templated (GO:0006355);; Molecular Function: sequence-specific DNA binding (GO:0043565);;	--	WRKY family transcription factor [Medicago truncatula]	WRKY	-0.862529	0.930337	0.677081	-0.468542	0.953441	0.938077	0.880944	0.888556	0.949156	0.955296	0.949059	0.964384	10
Glyur000476s00022378	Cellular Component: nucleus (GO:0005634);; Biological Process: regulation of transcription, DNA-templated (GO:0006355);; Molecular Function: transcription regulatory region DNA binding (GO:0044212);;	--	PREDICTED: transcription repressor KAN1 isoform X3 [Cicer arietinum]	GARP->GARP-G2-like	-0.839534	0.918775	0.695275	-0.47546	0.929789	0.934837	0.868873	0.8927	0.922289	0.941626	0.935377	0.945637	10
Glyur000480s00023793	Molecular Function: metal ion binding (GO:0046872);;	--	zinc finger protein 4-like [Cajanus cajan]	C2H2	0.955018	-0.892961	-0.647951	0.453306	-0.922896	-0.911458	-0.84745	-0.82858	-0.94133	-0.936582	-0.932313	-0.941855	10
Glyur000491s00023713	Biological Process: MAPK cascade (GO:0000165);; Molecular Function: transcription factor activity, sequence-specific DNA binding (GO:0003700);; Molecular Function: MAP kinase activity (GO:0004707);; Cellular Component: intracellular (GO:0005622);; Biological Process: regulation of transcription, DNA-templated (GO:0006355);; Molecular Function: sequence-specific DNA binding (GO:0043565);;	--	bZIP transcription factor 53-like [Vigna radiata var. radiata]	bZIP	-0.87925	0.966037	0.582781	-0.353504	0.982801	0.967289	0.931722	0.92549	0.982637	0.986001	0.98273	0.990303	10
Glyur000492s00023524	Molecular Function: transcription factor activity, sequence-specific DNA binding (GO:0003700);; Cellular Component: nucleus (GO:0005634);; Biological Process: regulation of transcription, DNA-templated (GO:0006355);; Biological Process: asymmetric cell division (GO:0008356);; Biological Process: radial pattern formation (GO:0009956);; Molecular Function: sequence-specific DNA binding (GO:0043565)…	--	GRAS family transcription factor [Medicago truncatula]	GRAS	-0.92668	0.895997	0.701319	-0.472178	0.902832	0.963474	0.848625	0.894116	0.899457	0.942926	0.944166	0.925825	10
Glyur000495s00023461	--	K09422|9.71598e-110|gmx:100806975|K09422 myb proto-oncogene protein, plant | (RefSeq) GMMYB29A1; myb-related protein Myb4	PREDICTED: myb-related protein Myb4-like [Lupinus angustifolius]	MYB->MYB	0.913625	-0.933226	-0.434033	0.197526	-0.940591	-0.924378	-0.920487	-0.874337	-0.965669	-0.955188	-0.954505	-0.953947	10
Glyur000496s00030952	--	K09422|1.19551e-128|vra:106765849|K09422 myb proto-oncogene protein, plant | (RefSeq) transcription factor MYB30-like	MYB-related protein 306-like protein [Trifolium pratense]	MYB->MYB	0.921437	-0.954628	-0.555327	0.322647	-0.968721	-0.964775	-0.925426	-0.911272	-0.978356	-0.982175	-0.980889	-0.98082	10
Glyur000505s00021209	Cellular Component: intracellular (GO:0005622);; Molecular Function: zinc ion binding (GO:0008270);;	--	PREDICTED: zinc finger protein CONSTANS-LIKE 2 [Prunus mume]	C2C2->C2C2-CO-like	0.846543	-0.924793	-0.456773	0.254457	-0.95117	-0.875172	-0.902366	-0.834153	-0.972805	-0.933994	-0.926446	-0.95558	10
Glyur000533s00015053	--	--	probable transcription factor PosF21 [Prunus avium]	bZIP	0.9233	-0.874376	-0.766881	0.578915	-0.904432	-0.916439	-0.812225	-0.834277	-0.906122	-0.922375	-0.917324	-0.925107	10
Glyur000555s00023336	Biological Process: regulation of transcription, DNA-templated (GO:0006355);; Cellular Component: intracellular part (GO:0044424);;	K09286|7.5451e-51|gmx:100817253|K09286 EREBP-like factor | (RefSeq) ERF5; ethylene-responsive transcription factor RAP2-3-like	ethylene-responsive factor 2 [Halimodendron halodendron]	AP2/ERF->AP2/ERF-ERF	-0.864575	0.955919	0.618799	-0.369226	0.957374	0.993662	0.920143	0.957133	0.944321	0.980718	0.981464	0.968883	10
Glyur000578s00021005	Molecular Function: DNA binding (GO:0003677);; Cellular Component: nucleus (GO:0005634);; Biological Process: regulation of transcription, DNA-templated (GO:0006355);;	--	myb-like transcription factor family protein [Medicago truncatula]	GARP->GARP-G2-like	0.944982	-0.910258	-0.707171	0.49038	-0.926426	-0.95086	-0.860457	-0.877235	-0.932833	-0.953692	-0.950746	-0.949368	10
Glyur000583s00027206	Biological Process: transcription, DNA-templated (GO:0006351);; Cellular Component: membrane (GO:0016020);;	K09284|1.69164e-102|pvu:PHAVU_007G240200g|K09284 AP2-like factor, euAP2 lineage | (RefSeq) hypothetical protein	hypothetical protein PHAVU_007G240200g [Phaseolus vulgaris]	AP2/ERF->AP2/ERF-ERF	0.877519	-0.953913	-0.624243	0.402324	-0.972031	-0.953419	-0.913435	-0.9083	-0.973096	-0.975024	-0.969636	-0.982722	10
Glyur000587s00026614	Cellular Component: intracellular (GO:0005622);; Molecular Function: zinc ion binding (GO:0008270);;	--	PREDICTED: zinc finger protein CONSTANS-LIKE 4-like [Cicer arietinum]	C2C2->C2C2-CO-like	0.943845	-0.917578	-0.639111	0.43233	-0.943025	-0.934883	-0.874546	-0.8618	-0.956289	-0.956141	-0.952425	-0.959805	10
Glyur000601s00025464	Molecular Function: protein dimerization activity (GO:0046983);;	--	PREDICTED: transcription factor bHLH48-like [Cicer arietinum]	bHLH	0.959626	-0.90085	-0.692532	0.483982	-0.922679	-0.941705	-0.851883	-0.86057	-0.932732	-0.948129	-0.945775	-0.944551	10
Glyur000605s00024917	--	K09422|2.82281e-105|pvu:PHAVU_009G075000g|K09422 myb proto-oncogene protein, plant | (RefSeq) hypothetical protein	hypothetical protein PHAVU_009G075000g [Phaseolus vulgaris]	MYB->MYB	-0.959057	0.886843	0.679426	-0.487015	0.916895	0.910898	0.837176	0.824842	0.934294	0.93311	0.928428	0.937919	10
Glyur000605s00024925	Cellular Component: nucleus (GO:0005634);; Biological Process: regulation of transcription, DNA-templated (GO:0006355);; Molecular Function: sequence-specific DNA binding (GO:0043565);;	--	homeobox protein knotted-1-like 2-like [Glycine max]	HB->HB-KNOX	-0.879649	0.974667	0.501983	-0.264798	0.987326	0.960091	0.951908	0.923851	0.995587	0.988678	0.985788	0.993842	10
Glyur000618s00030214	Molecular Function: DNA binding (GO:0003677);;	K09422|3.49937e-132|mtr:MTR_7g010210|K09422 myb proto-oncogene protein, plant | (RefSeq) R2R3-myb transcription factor	R2R3-myb transcription factor [Medicago truncatula]	MYB->MYB	0.906613	-0.959297	-0.505146	0.272918	-0.97343	-0.949443	-0.936152	-0.902465	-0.988387	-0.979535	-0.976911	-0.983513	10
Glyur000643s00026942	--	--	hypothetical protein LR48_Vigan03g017800 [Vigna angularis]	TCP	0.920104	-0.953142	-0.566285	0.339434	-0.970111	-0.955641	-0.921668	-0.901161	-0.981771	-0.979555	-0.976633	-0.982537	10
Glyur000653s00025443	Molecular Function: transcription factor activity, sequence-specific DNA binding (GO:0003700);; Cellular Component: nucleus (GO:0005634);; Biological Process: double-strand break repair (GO:0006302);; Biological Process: DNA recombination (GO:0006310);; Molecular Function: sequence-specific DNA binding (GO:0043565);; Biological Process: negative regulation of transcription, DNA-templated (GO:0045…	K09419|2.10744e-57|vra:106765845|K09419 heat shock transcription factor, other eukaryote | (RefSeq) heat shock factor protein HSF24-like	heat shock factor protein HSF24-like [Cajanus cajan]	HSF	-0.950091	0.925774	0.627488	-0.399393	0.938654	0.96249	0.887695	0.893792	0.947906	0.966138	0.965779	0.958093	10
Glyur000654s00029189	--	--	squamosa promoter-binding-like protein 12 isoform X1 [Cajanus cajan]	SBP	0.936774	-0.922139	-0.66889	0.452626	-0.942398	-0.958011	-0.876539	-0.88825	-0.946214	-0.962884	-0.961124	-0.959378	10
Glyur000659s00029683	--	--	PREDICTED: LOB domain-containing protein 12-like [Cicer arietinum]	LOB	0.899434	-0.95336	-0.486762	0.232608	-0.953407	-0.975674	-0.935909	-0.933741	-0.959174	-0.977788	-0.980656	-0.964762	10
Glyur000670s00020731	Molecular Function: metal ion binding (GO:0046872);;	--	PREDICTED: zinc finger CCCH domain-containing protein 66-like [Lupinus angustifolius]	C3H	-0.880783	0.965109	0.54743	-0.317328	0.979339	0.948701	0.935747	0.908784	0.988875	0.980417	0.975296	0.989186	10
Glyur000672s00022927	Molecular Function: transcription factor activity, sequence-specific DNA binding (GO:0003700);; Biological Process: regulation of transcription, DNA-templated (GO:0006355);; Molecular Function: sequence-specific DNA binding (GO:0043565);;	--	PREDICTED: probable WRKY transcription factor 40 [Cicer arietinum]	WRKY	0.933087	-0.904173	-0.464065	0.248253	-0.92107	-0.893849	-0.885103	-0.828757	-0.953099	-0.933216	-0.930798	-0.937044	10
Glyur000678s00024774	Molecular Function: DNA binding (GO:0003677);;	--	Zinc finger protein ZAT12 [Glycine soja]	C2H2	0.829753	-0.923851	-0.583626	0.349249	-0.933551	-0.970423	-0.889405	-0.93321	-0.912963	-0.951121	-0.954591	-0.937256	10
Glyur000683s00025150	Molecular Function: DNA binding (GO:0003677);; Cellular Component: nucleus (GO:0005634);; Biological Process: regulation of transcription, DNA-templated (GO:0006355);;	--	putative Myb family transcription factor At1g14600 [Vigna radiata var. radiata]	GARP->GARP-G2-like	0.902324	-0.944269	-0.428527	0.183703	-0.94906	-0.945735	-0.932991	-0.901447	-0.965964	-0.965621	-0.967131	-0.959249	10
Glyur000694s00023258	Molecular Function: binding (GO:0005488);;	--	zinc finger protein WIP3-like [Cajanus cajan]	C2H2	-0.953219	0.900157	0.625997	-0.427856	0.928602	0.912279	0.85791	0.832613	0.948949	0.940886	0.936467	0.947014	10
Glyur000708s00035897	--	--	PREDICTED: B3 domain-containing protein At2g36080-like [Glycine max]	B3->B3	0.89993	-0.966619	-0.565287	0.321515	-0.972659	-0.972601	-0.937555	-0.930048	-0.979094	-0.987779	-0.985382	-0.986343	10
Glyur000717s00025321	--	--	hypothetical protein LR48_Vigan01g047400 [Vigna angularis]	C2C2->C2C2-Dof	-0.894764	0.930237	0.626827	-0.415287	0.950212	0.921639	0.888701	0.86694	0.962631	0.95427	0.946819	0.966128	10
Glyur000727s00025947	Molecular Function: DNA binding (GO:0003677);;	K09422|1.82191e-106|cam:101490995|K09422 myb proto-oncogene protein, plant | (RefSeq) transcription factor MYB3-like	myb-related protein 308-like [Cajanus cajan]	MYB->MYB	0.821798	-0.972699	-0.571292	0.337637	-0.985722	-0.964739	-0.939315	-0.940793	-0.97625	-0.981997	-0.977844	-0.988674	10
Glyur000730s00036461	Molecular Function: DNA binding (GO:0003677);;	K09422|2.60609e-132|pvu:PHAVU_001G229900g|K09422 myb proto-oncogene protein, plant | (RefSeq) hypothetical protein	hypothetical protein PHAVU_001G229900g [Phaseolus vulgaris]	MYB->MYB	0.964722	-0.870163	-0.685879	0.489093	-0.891914	-0.893023	-0.821139	-0.805291	-0.916873	-0.916779	-0.910806	-0.920509	10
Glyur000731s00024683	--	K09422|9.381e-109|pvu:PHAVU_005G131300g|K09422 myb proto-oncogene protein, plant | (RefSeq) hypothetical protein	hypothetical protein PHAVU_005G131300g [Phaseolus vulgaris]	MYB->MYB	-0.878623	0.954224	0.540835	-0.323099	0.976206	0.934285	0.92366	0.889961	0.986482	0.971086	0.965745	0.983207	10
Glyur000741s00030643	Molecular Function: transcription factor activity, sequence-specific DNA binding (GO:0003700);; Cellular Component: nucleus (GO:0005634);; Biological Process: regulation of transcription, DNA-templated (GO:0006355);; Molecular Function: sequence-specific DNA binding (GO:0043565);;	--	PREDICTED: putative homeobox-leucine zipper protein ATHB-51 [Glycine max]	HB->HB-HD-ZIP	0.815995	-0.858768	-0.44552	0.1818	-0.837328	-0.929919	-0.847768	-0.896695	-0.828988	-0.889024	-0.899098	-0.851995	10
Glyur000757s00023973	Molecular Function: RNA polymerase II regulatory region sequence-specific DNA binding (GO:0000977);; Molecular Function: RNA polymerase II transcription factor binding (GO:0001085);; Molecular Function: transcriptional activator activity, RNA polymerase II transcription regulatory region sequence-specific binding (GO:0001228);; Molecular Function: chromatin binding (GO:0003682);; Cellular Compone…	--	PREDICTED: GATA transcription factor 24-like isoform X1 [Glycine max]	C2C2->C2C2-GATA	0.935653	-0.924887	-0.65445	0.425279	-0.937074	-0.971346	-0.88317	-0.905396	-0.938564	-0.96592	-0.966227	-0.955378	10
Glyur000774s00027675	Molecular Function: transferase activity (GO:0016740);; Molecular Function: metal ion binding (GO:0046872);;	--	zinc finger CCCH domain-containing protein 30-like [Cajanus cajan]	C3H	-0.923774	0.907266	0.509934	-0.306617	0.93191	0.886581	0.880119	0.820973	0.961957	0.934388	0.928902	0.94661	10
Glyur000805s00021362	--	--	NAC domain-containing protein 42 [Glycine soja]	NAC	0.912422	-0.940257	-0.535435	0.319795	-0.962111	-0.925757	-0.911005	-0.870031	-0.98083	-0.963811	-0.959111	-0.973526	10
Glyur000809s00030662	Biological Process: MAPK cascade (GO:0000165);; Molecular Function: transcription factor activity, sequence-specific DNA binding (GO:0003700);; Molecular Function: MAP kinase activity (GO:0004707);; Cellular Component: intracellular (GO:0005622);; Biological Process: regulation of transcription, DNA-templated (GO:0006355);; Molecular Function: sequence-specific DNA binding (GO:0043565);;	--	PREDICTED: basic leucine zipper 43-like [Lupinus angustifolius]	bZIP	-0.883297	0.945071	0.619641	-0.406599	0.968587	0.942241	0.903908	0.891964	0.972059	0.968302	0.962715	0.978251	10
Glyur000821s00020796	--	--	putative WRKY transcription factor 14 [Cajanus cajan]	WRKY	0.858369	-0.867551	-0.70433	0.472745	-0.868346	-0.955502	-0.819013	-0.898882	-0.847669	-0.91254	-0.916599	-0.887209	10
Glyur000851s00032131	Molecular Function: nucleic acid binding (GO:0003676);; Molecular Function: metal ion binding (GO:0046872);;	--	PREDICTED: zinc finger protein 5 [Cicer arietinum]	C2H2	-0.826933	0.991503	0.430876	-0.176341	0.993414	0.963238	0.979391	0.94985	0.997119	0.991481	0.989107	0.995673	10
Glyur000881s00037824	--	K09338|1.60115e-84|pvu:PHAVU_005G040000g|K09338 homeobox-leucine zipper protein | (RefSeq) hypothetical protein	PREDICTED: homeobox-leucine zipper protein HOX11-like [Vigna angularis]	HB->HB-HD-ZIP	-0.911353	0.939024	0.559872	-0.347018	0.962295	0.926513	0.906204	0.869676	0.97911	0.963507	0.958252	0.974077	10
Glyur000882s00021661	Molecular Function: transcription corepressor activity (GO:0003714);; Cellular Component: nucleus (GO:0005634);; Biological Process: response to wounding (GO:0009611);; Biological Process: regulation of defense response (GO:0031347);; Biological Process: negative regulation of nucleic acid-templated transcription (GO:1903507);; Biological Process: regulation of jasmonic acid mediated signaling pa…	--	protein TIFY [Trifolium pratense]	Tify	-0.93234	0.942618	0.582615	-0.360662	0.961095	0.947476	0.908728	0.886766	0.975754	0.972538	0.969155	0.975942	10
Glyur000890s00019075	Molecular Function: DNA binding (GO:0003677);;	K09422|0|gmx:100810415|K09422 myb proto-oncogene protein, plant | (RefSeq) GAMYB, GAMYB1; transcription factor GAMYB-like	transcription factor GAMYB-like [Cajanus cajan]	MYB->MYB	0.87075	-0.922994	-0.517595	0.295582	-0.941913	-0.944346	-0.89586	-0.895503	-0.940381	-0.950865	-0.952738	-0.945648	10
Glyur000892s00021910	--	--	zinc finger protein CONSTANS-LIKE 16-like [Cajanus cajan]	C2C2->C2C2-CO-like	0.872817	-0.977641	-0.562654	0.316638	-0.9852	-0.988602	-0.948288	-0.954346	-0.980644	-0.995895	-0.994939	-0.992769	10
Glyur000892s00021913	--	--	LOB domain-containing protein 41-like [Cajanus cajan]	LOB	-0.867104	0.893879	0.747606	-0.552438	0.920694	0.923872	0.833893	0.86195	0.912141	0.929482	0.923675	0.935154	10
Glyur000892s00021920	Molecular Function: DNA binding (GO:0003677);; Cellular Component: nucleus (GO:0005634);; Biological Process: regulation of transcription, DNA-templated (GO:0006355);;	--	NAC transcription factor-like protein [Medicago truncatula]	NAC	-0.909066	0.910545	0.656615	-0.462396	0.941149	0.910571	0.862749	0.843168	0.952881	0.942715	0.935594	0.955812	10
Glyur000952s00025638	Molecular Function: transcription factor activity, sequence-specific DNA binding (GO:0003700);; Biological Process: transcription, DNA-templated (GO:0006351);; Molecular Function: sequence-specific DNA binding (GO:0043565);; Cellular Component: intracellular part (GO:0044424);;	--	PREDICTED: GATA transcription factor 21-like isoform X1 [Glycine max]	C2C2->C2C2-GATA	0.861231	-0.972875	-0.58251	0.347292	-0.98604	-0.974274	-0.93911	-0.939787	-0.981461	-0.989257	-0.986099	-0.992541	10
Glyur000960s00023954	Molecular Function: protein dimerization activity (GO:0046983);;	K16189|0|gmx:100784531|K16189 phytochrome-interacting factor 4 | (RefSeq) transcription factor PIF4	Transcription factor PIF5 [Glycine soja]	bHLH	0.902316	-0.960253	-0.578278	0.351112	-0.977366	-0.958993	-0.92684	-0.910291	-0.984765	-0.983039	-0.979267	-0.988121	10
Glyur000962s00030566	Biological Process: transcription, DNA-templated (GO:0006351);;	--	hypothetical protein GLYMA_09G147200 [Glycine max]	AP2/ERF->AP2/ERF-ERF	-0.816798	0.977102	0.3468	-0.0984647	0.981613	0.932814	0.97467	0.920398	0.993702	0.973444	0.971386	0.980777	10
Glyur000971s00030742	--	--	PREDICTED: transcription factor PIF1-like isoform X1 [Glycine max]	bHLH	0.891256	-0.961642	-0.492398	0.262335	-0.976812	-0.941315	-0.939466	-0.898972	-0.992147	-0.977449	-0.973688	-0.98523	10
Glyur000986s00028870	Molecular Function: NAD+ ADP-ribosyltransferase activity (GO:0003950);; Cellular Component: integral component of membrane (GO:0016021);; Molecular Function: metal ion binding (GO:0046872);;	--	PREDICTED: uncharacterized protein LOC101489748 [Cicer arietinum]	C2H2	-0.853077	0.96528	0.613733	-0.367614	0.970013	0.990965	0.929218	0.958577	0.956654	0.985579	0.984872	0.978955	10
Glyur000998s00023003	Molecular Function: metal ion binding (GO:0046872);;	--	PREDICTED: zinc finger CCCH domain-containing protein 20 [Cicer arietinum]	C3H	-0.925403	0.934006	0.666088	-0.441387	0.949887	0.970097	0.889755	0.907357	0.950156	0.971318	0.969827	0.966267	10
Glyur001052s00025683	Cellular Component: nucleus (GO:0005634);; Biological Process: regulation of transcription, DNA-templated (GO:0006355);; Molecular Function: lipid binding (GO:0008289);; Molecular Function: sequence-specific DNA binding (GO:0043565);;	K09338|0|cam:101505937|K09338 homeobox-leucine zipper protein | (RefSeq) homeobox-leucine zipper protein ANTHOCYANINLESS 2-like	homeobox-leucine zipper protein ANTHOCYANINLESS 2-like isoform X2 [Cajanus cajan]	HB->HB-HD-ZIP	0.927469	-0.929882	-0.577112	0.366491	-0.953288	-0.923236	-0.895014	-0.859841	-0.972678	-0.95875	-0.953553	-0.967994	10
Glyur001066s00037419	--	--	hypothetical protein TSUD_42990 [Trifolium subterraneum]	Trihelix	0.947361	-0.919123	-0.658407	0.448383	-0.942128	-0.940992	-0.874268	-0.867707	-0.954303	-0.958659	-0.954886	-0.960798	10
Glyur001067s00029144	Molecular Function: DNA binding (GO:0003677);; Cellular Component: nucleus (GO:0005634);; Biological Process: regulation of transcription, DNA-templated (GO:0006355);;	--	PREDICTED: NAC domain-containing protein 86-like isoform X2 [Gossypium hirsutum]	NAC	0.930511	-0.884229	-0.749538	0.54735	-0.907617	-0.940491	-0.826487	-0.860855	-0.905647	-0.933954	-0.931903	-0.928237	10
Glyur001075s00028486	Cellular Component: nucleus (GO:0005634);; Molecular Function: protein heterodimerization activity (GO:0046982);;	--	PREDICTED: dr1-associated corepressor-like [Glycine max]	NF-Y->NF-YC	0.863901	-0.986077	-0.512318	0.261039	-0.990301	-0.980595	-0.963835	-0.953312	-0.991308	-0.997498	-0.995719	-0.997285	10
Glyur001094s00031553	--	--	uncharacterized protein LOC100305534 [Glycine max]	LOB	0.869036	-0.897864	-0.702154	0.505005	-0.920933	-0.899807	-0.844395	-0.841792	-0.926272	-0.925609	-0.916594	-0.938868	10
Glyur001100s00028605	--	--	PREDICTED: uncharacterized protein LOC101495508 isoform X2 [Cicer arietinum]	AP2/ERF->AP2/ERF-ERF	-0.944422	0.91887	0.626632	-0.419562	0.944027	0.931119	0.877516	0.858737	0.959716	0.956039	0.951942	0.960943	10
Glyur001110s00027597	--	--	dof zinc finger protein [Trifolium pratense]	C2C2->C2C2-Dof	-0.843108	0.987084	0.44702	-0.199813	0.994004	0.960431	0.972062	0.939744	0.999646	0.991005	0.988345	0.996657	10
Glyur001112s00036227	Molecular Function: DNA binding (GO:0003677);; Cellular Component: nucleus (GO:0005634);; Biological Process: regulation of transcription, DNA-templated (GO:0006355);; Biological Process: leaf morphogenesis (GO:0009965);; Biological Process: negative regulation of cell size (GO:0045792);; Biological Process: inflorescence morphogenesis (GO:0048281);;	--	protein FEZ-like [Trifolium pratense]	NAC	0.899526	-0.925988	-0.673526	0.468156	-0.952042	-0.938418	-0.877306	-0.877452	-0.954378	-0.957565	-0.952131	-0.965205	10
Glyur001133s00027776	Molecular Function: zinc ion binding (GO:0008270);;	K09377|1.24367e-127|aip:107623644|K09377 cysteine and glycine-rich protein | (RefSeq) LIM domain-containing protein WLIM2b-like	LIM domain-containing protein WLIM2b-like [Cajanus cajan]	LIM	-0.930515	0.878583	0.446217	-0.210673	0.878563	0.900544	0.865365	0.836418	0.907104	0.913742	0.916188	0.900195	10
Glyur001137s00022783	Molecular Function: metal ion binding (GO:0046872);;	--	PREDICTED: zinc finger CCCH domain-containing protein 34-like [Cicer arietinum]	C3H	-0.841556	0.989837	0.497321	-0.245576	0.995258	0.985541	0.968882	0.964414	0.989794	0.998597	0.997868	0.997592	10
Glyur001147s00028995	Molecular Function: DNA binding (GO:0003677);; Cellular Component: nucleus (GO:0005634);; Biological Process: regulation of transcription, DNA-templated (GO:0006355);;	--	protein REVEILLE 6-like [Cajanus cajan]	MYB->MYB-related	0.809856	-0.89338	-0.738178	0.533307	-0.912984	-0.931061	-0.834907	-0.886058	-0.890448	-0.922304	-0.918125	-0.923097	10
Glyur001158s00022948	Cellular Component: nucleus (GO:0005634);; Biological Process: regulation of transcription, DNA-templated (GO:0006355);; Molecular Function: sequence-specific DNA binding (GO:0043565);;	--	hypothetical protein PHAVU_003G081800g [Phaseolus vulgaris]	HB->HB-KNOX	-0.893759	0.968442	0.524576	-0.290144	0.981676	0.95703	0.942811	0.915168	0.992357	0.985804	0.982396	0.991032	10
Glyur001230s00027566	--	--	PREDICTED: probable WRKY transcription factor 4 [Glycine max]	WRKY	0.956914	-0.870305	-0.747087	0.555696	-0.89861	-0.918708	-0.811987	-0.828087	-0.907288	-0.923771	-0.920228	-0.92238	10
Glyur001234s00026349	Molecular Function: DNA binding (GO:0003677);; Molecular Function: transcription factor activity, sequence-specific DNA binding (GO:0003700);; Biological Process: regulation of transcription, DNA-templated (GO:0006355);; Cellular Component: CCAAT-binding factor complex (GO:0016602);;	K08064|2.1539e-19|mtr:MTR_8g037270|K08064 nuclear transcription factor Y, alpha | (RefSeq) CCAAT-binding transcription factor	nuclear transcription factor Y subunit A7 [Medicago truncatula]	NF-Y->NF-YA	-0.869697	0.967918	0.455472	-0.221697	0.981211	0.93853	0.950514	0.904736	0.995644	0.977703	0.973967	0.986725	10
Glyur001238s00031502	--	--	transcription factor WRKY58 [Glycine max]	WRKY	0.963173	-0.893777	-0.694222	0.493447	-0.919068	-0.925948	-0.843598	-0.841476	-0.933834	-0.940878	-0.936938	-0.941814	10
Glyur001282s00029600	Molecular Function: transcription factor activity, sequence-specific DNA binding (GO:0003700);; Biological Process: regulation of transcription, DNA-templated (GO:0006355);; Molecular Function: transferase activity (GO:0016740);; Molecular Function: sequence-specific DNA binding (GO:0043565);;	--	hypothetical protein TSUD_414780 [Trifolium subterraneum]	bZIP	-0.917348	0.919552	0.646082	-0.445129	0.947187	0.920639	0.874249	0.854316	0.959887	0.951398	0.944891	0.962501	10
Glyur001333s00028397	Molecular Function: binding (GO:0005488);;	--	ZF-HD homeobox protein [Glycine soja]	zf-HD	0.92324	-0.93074	-0.679697	0.450309	-0.941258	-0.967424	-0.885725	-0.906346	-0.942801	-0.967221	-0.964976	-0.961295	10
Glyur001339s00035230	Molecular Function: DNA binding (GO:0003677);; Cellular Component: nucleus (GO:0005634);;	--	squamosa promoter-binding protein 1-like [Cajanus cajan]	SBP	0.897625	-0.93969	-0.671719	0.44059	-0.951552	-0.979373	-0.895084	-0.926054	-0.943878	-0.973111	-0.972105	-0.965989	10
Glyur001341s00032158	--	--	PREDICTED: MYB-like transcription factor ETC1 [Cicer arietinum]	MYB->MYB-related	-0.82612	0.966513	0.572153	-0.345586	0.983188	0.952876	0.932076	0.925391	0.977123	0.97638	0.971221	0.986381	10
Glyur001402s00032146	Molecular Function: transcription factor activity, sequence-specific DNA binding (GO:0003700);; Cellular Component: nucleus (GO:0005634);; Biological Process: response to chitin (GO:0010200);; Molecular Function: sequence-specific DNA binding (GO:0043565);; Molecular Function: transcription regulatory region DNA binding (GO:0044212);;	--	C2H2 type zinc finger transcription factor family protein [Medicago truncatula]	C2H2	-0.900067	0.930124	0.690284	-0.473355	0.949876	0.962143	0.881035	0.903152	0.944865	0.964764	0.961862	0.963835	10
Glyur001414s00037880	Molecular Function: binding (GO:0005488);;	--	PREDICTED: transcription factor UNE10 [Cicer arietinum]	bHLH	0.935011	-0.929726	-0.64688	0.433955	-0.951936	-0.944504	-0.886419	-0.877327	-0.962732	-0.964806	-0.960523	-0.968798	10
Glyur001416s00028538	--	K09422|3.35676e-108|gmx:100101836|K09422 myb proto-oncogene protein, plant | (RefSeq) MYB14, GmMYB14, GmMYB8; MYB14 protein	transcription factor MYB58-like [Cajanus cajan]	MYB->MYB-related	0.926696	-0.915678	-0.582749	0.338902	-0.916999	-0.968457	-0.885459	-0.908264	-0.920723	-0.955226	-0.958696	-0.936043	10
Glyur001434s00037076	Molecular Function: transcription factor activity, sequence-specific DNA binding (GO:0003700);; Cellular Component: nucleus (GO:0005634);; Biological Process: regulation of transcription, DNA-templated (GO:0006355);; Molecular Function: sequence-specific DNA binding (GO:0043565);;	--	PREDICTED: scarecrow-like protein 8 [Cicer arietinum]	GRAS	-0.906692	0.952516	0.622066	-0.398229	0.970559	0.961234	0.91318	0.908187	0.974877	0.979444	0.97555	0.983199	10
Glyur001456s00029807	Cellular Component: nucleus (GO:0005634);; Cellular Component: cytosol (GO:0005829);; Cellular Component: cilium (GO:0005929);; Biological Process: response to fungus (GO:0009620);; Molecular Function: phosphatidylinositol binding (GO:0035091);; Biological Process: protein localization to cilium (GO:0061512);;	--	PREDICTED: tubby-like protein 8 [Cicer arietinum]	TUB	0.891334	-0.956581	-0.457378	0.226199	-0.971443	-0.938445	-0.939016	-0.895778	-0.987783	-0.973096	-0.970935	-0.9783	10
Glyur001476s00032139	Molecular Function: transcription factor activity, sequence-specific DNA binding (GO:0003700);; Biological Process: regulation of transcription, DNA-templated (GO:0006355);; Molecular Function: sequence-specific DNA binding (GO:0043565);;	K14432|2.06259e-150|gmx:100784924|K14432 ABA responsive element binding factor | (RefSeq) ABSCISIC ACID-INSENSITIVE 5-like protein 2	PREDICTED: ABSCISIC ACID-INSENSITIVE 5-like protein 2 [Glycine max]	bZIP	-0.834194	0.971151	0.584982	-0.343297	0.977277	0.968618	0.937809	0.943418	0.970594	0.982034	0.977851	0.985387	10
Glyur001494s00040550	Molecular Function: DNA binding (GO:0003677);; Molecular Function: transcription factor activity, sequence-specific DNA binding (GO:0003700);; Cellular Component: nucleus (GO:0005634);; Biological Process: regulation of transcription, DNA-templated (GO:0006355);;	K09286|6.27586e-105|cam:101504460|K09286 EREBP-like factor | (RefSeq) ethylene-responsive transcription factor RAP2-4-like	PREDICTED: ethylene-responsive transcription factor RAP2-4-like [Cicer arietinum]	AP2/ERF->AP2/ERF-ERF	-0.874634	0.982409	0.481491	-0.230955	0.987157	0.97335	0.964246	0.943195	0.993468	0.994545	0.993222	0.994314	10
Glyur001502s00031887	Cellular Component: nucleus (GO:0005634);; Biological Process: regulation of transcription, DNA-templated (GO:0006355);; Molecular Function: sequence-specific DNA binding (GO:0043565);; Molecular Function: protein heterodimerization activity (GO:0046982);;	K08065|2.68134e-59|pvu:PHAVU_003G086800g|K08065 nuclear transcription Y subunit beta | (RefSeq) hypothetical protein	hypothetical protein PHAVU_003G086800g [Phaseolus vulgaris]	NF-Y->NF-YB	-0.874802	0.916009	0.429121	-0.222395	0.938585	0.870757	0.898615	0.822701	0.96855	0.92954	0.923278	0.946989	10
Glyur001541s00033558	Cellular Component: nucleus (GO:0005634);; Molecular Function: protein heterodimerization activity (GO:0046982);;	--	PREDICTED: protein Dr1 homolog [Cicer arietinum]	NF-Y->NF-YB	0.878897	-0.958764	-0.397274	0.151027	-0.963156	-0.938428	-0.951141	-0.904696	-0.981935	-0.970415	-0.969798	-0.970767	10
Glyur001749s00029860	--	K09422|1.60408e-70|mtr:MTR_1g017140|K09422 myb proto-oncogene protein, plant | (RefSeq) myb transcription factor	myb transcription factor [Medicago truncatula]	MYB->MYB-related	-0.920976	0.946015	0.62704	-0.405052	0.964711	0.958883	0.906134	0.900394	0.971523	0.976464	0.972902	0.979042	10
Glyur001764s00035625	Molecular Function: DNA binding (GO:0003677);; Cellular Component: nucleus (GO:0005634);; Biological Process: regulation of transcription, DNA-templated (GO:0006355);;	--	PREDICTED: NAC transcription factor 29 [Cicer arietinum]	NAC	0.942297	-0.93015	-0.53192	0.305336	-0.94495	-0.941389	-0.903801	-0.877808	-0.964033	-0.962873	-0.962031	-0.960471	10
Glyur001778s00033618	--	--	Ethylene-responsive transcription factor ERF106 family [Cajanus cajan]	AP2/ERF->AP2/ERF-ERF	0.900018	-0.963691	-0.518379	0.263478	-0.963019	-0.979071	-0.942376	-0.939043	-0.969349	-0.985619	-0.986266	-0.976459	10
Glyur001790s00032821	Biological Process: transcription, DNA-templated (GO:0006351);; Molecular Function: protein dimerization activity (GO:0046983);;	--	PREDICTED: transcription factor BIM2 [Cicer arietinum]	bHLH	0.939212	-0.832589	-0.81795	0.635114	-0.859824	-0.902604	-0.764079	-0.806794	-0.86108	-0.892965	-0.889578	-0.887381	10
Glyur001806s00029959	Molecular Function: DNA binding (GO:0003677);; Molecular Function: transcription factor activity, sequence-specific DNA binding (GO:0003700);; Cellular Component: nucleus (GO:0005634);; Biological Process: regulation of transcription, DNA-templated (GO:0006355);; Molecular Function: protein dimerization activity (GO:0046983);;	--	hypothetical protein GLYMA_07G0809002, partial [Glycine max]	MADS->MADS-M-type	0.947483	-0.900022	-0.676987	0.450806	-0.910266	-0.959925	-0.855623	-0.885659	-0.913677	-0.947846	-0.948868	-0.933118	10
Glyur001845s00034617	Molecular Function: metal ion binding (GO:0046872);;	--	PREDICTED: zinc finger CCCH domain-containing protein 20 [Cicer arietinum]	C3H	-0.948077	0.930055	0.599034	-0.379153	0.948777	0.94671	0.894201	0.878556	0.964047	0.966061	0.963723	0.965889	10
Glyur001966s00032582	Molecular Function: DNA binding (GO:0003677);; Cellular Component: nucleus (GO:0005634);; Cellular Component: cytoplasm (GO:0005737);;	K06287|4.51301e-125|cam:101514143|K06287 septum formation protein | (RefSeq) maf-like protein DDB_G0281937	hypothetical protein LR48_Vigan07g286900 [Vigna angularis]	MYB->MYB-related	0.93177	-0.923281	-0.627887	0.420594	-0.949354	-0.936579	-0.881379	-0.867843	-0.960469	-0.958927	-0.955178	-0.963735	10
Glyur001983s00033205	Molecular Function: binding (GO:0005488);;	--	PREDICTED: transcription factor PIF7-like isoform X1 [Glycine max]	bHLH	0.825478	-0.922268	-0.547201	0.351947	-0.951985	-0.88311	-0.886733	-0.843297	-0.961485	-0.932958	-0.923941	-0.956097	10
Glyur002012s00036493	Biological Process: phosphorelay signal transduction system (GO:0000160);; Molecular Function: DNA binding (GO:0003677);; Molecular Function: transcription factor activity, sequence-specific DNA binding (GO:0003700);; Cellular Component: nucleus (GO:0005634);; Biological Process: regulation of transcription, DNA-templated (GO:0006355);;	K14491|0|gmx:100807822|K14491 two-component response regulator ARR-B family | (RefSeq) two-component response regulator ARR12	Two-component response regulator ARR12 [Glycine soja]	GARP->GARP-ARR-B	-0.864649	0.981265	0.547007	-0.303744	0.989922	0.97644	0.953375	0.94554	0.989482	0.994579	0.991673	0.997113	10
Glyur002177s00034179	--	--	PREDICTED: probable WRKY transcription factor 70 [Cicer arietinum]	WRKY	0.975212	-0.879547	-0.653768	0.447069	-0.900543	-0.925778	-0.835823	-0.837259	-0.917253	-0.931625	-0.931079	-0.924128	10
Glyur002299s00036262	Molecular Function: transcription corepressor activity (GO:0003714);; Cellular Component: nucleus (GO:0005634);; Biological Process: response to wounding (GO:0009611);; Biological Process: regulation of defense response (GO:0031347);; Biological Process: negative regulation of nucleic acid-templated transcription (GO:1903507);; Biological Process: regulation of jasmonic acid mediated signaling pa…	K13464|6.5865e-105|cam:101495051|K13464 jasmonate ZIM domain-containing protein | (RefSeq) protein TIFY 10A-like	PREDICTED: protein TIFY 10A-like [Cicer arietinum]	Tify	0.905272	-0.936804	-0.421082	0.175782	-0.939827	-0.938927	-0.926789	-0.893186	-0.959326	-0.958978	-0.960611	-0.951651	10
Glyur002309s00039181	Molecular Function: transcription factor activity, sequence-specific DNA binding (GO:0003700);; Cellular Component: nucleus (GO:0005634);; Biological Process: response to osmotic stress (GO:0006970);; Biological Process: response to water deprivation (GO:0009414);; Biological Process: abscisic acid-activated signaling pathway (GO:0009738);; Biological Process: response to glucose (GO:0009749);; B…	K09286|2.41142e-17|mtr:MTR_5g082950|K09286 EREBP-like factor | (RefSeq) AP2 domain class transcription factor	PREDICTED: ethylene-responsive transcription factor ABI4-like [Lupinus angustifolius]	AP2/ERF->AP2/ERF-ERF	-0.806364	0.932093	0.253924	0.0106847	0.921219	0.920505	0.944429	0.907959	0.932852	0.935389	0.940828	0.922331	10
Glyur002357s00041555	Biological Process: cell fate specification (GO:0001708);; Cellular Component: nucleus (GO:0005634);; Biological Process: regulation of transcription, DNA-templated (GO:0006355);; Biological Process: xylem and phloem pattern formation (GO:0010051);; Biological Process: xylem development (GO:0010089);; Molecular Function: sequence-specific DNA binding (GO:0043565);;	--	homeobox protein knotted-1-like 2-like [Glycine max]	HB->HB-KNOX	-0.82584	0.990136	0.412845	-0.161473	0.99468	0.958745	0.979725	0.944825	0.999303	0.989805	0.98769	0.99505	10
Glyur002385s00047564	Molecular Function: nucleic acid binding (GO:0003676);;	--	hypothetical protein GOBAR_DD23477 [Gossypium barbadense]	C2H2	-0.941478	0.886784	0.623437	-0.389367	0.886869	0.933436	0.850974	0.863571	0.901614	0.929553	0.929566	0.914985	10
Glyur002538s00029058	--	--	hypothetical protein TSUD_311310 [Trifolium subterraneum]	RWP-RK	0.859244	-0.933573	-0.614125	0.359122	-0.928039	-0.988264	-0.899511	-0.950594	-0.913213	-0.962403	-0.965425	-0.942412	10
Glyur002578s00032750	Cellular Component: nucleus (GO:0005634);; Biological Process: regulation of transcription, DNA-templated (GO:0006355);; Molecular Function: sequence-specific DNA binding (GO:0043565);;	--	Knotted-1 homeobox protein [Caragana korshinskii]	HB->HB-KNOX	-0.848131	0.986229	0.455433	-0.208626	0.993261	0.961253	0.970198	0.938847	0.99929	0.991321	0.988587	0.996745	10
Glyur002712s00037645	Molecular Function: RNA polymerase II regulatory region sequence-specific DNA binding (GO:0000977);; Molecular Function: RNA polymerase II transcription factor binding (GO:0001085);; Molecular Function: transcriptional activator activity, RNA polymerase II transcription regulatory region sequence-specific binding (GO:0001228);; Molecular Function: chromatin binding (GO:0003682);; Cellular Compone…	--	PREDICTED: GATA transcription factor 11-like isoform X1 [Glycine max]	C2C2->C2C2-GATA	0.880004	-0.865702	-0.780253	0.590042	-0.893146	-0.920975	-0.801275	-0.848081	-0.881304	-0.911944	-0.908558	-0.910056	10
Glyur002794s00040882	Molecular Function: DNA binding (GO:0003677);; Cellular Component: nucleus (GO:0005634);; Biological Process: regulation of transcription, DNA-templated (GO:0006355);;	--	myb-like transcription factor family protein [Medicago truncatula]	GARP->GARP-G2-like	0.916805	-0.921415	-0.525694	0.319095	-0.946049	-0.901501	-0.892386	-0.840181	-0.971045	-0.946591	-0.940999	-0.959045	10
Glyur002794s00040886	Molecular Function: DNA binding (GO:0003677);; Molecular Function: transcription factor activity, sequence-specific DNA binding (GO:0003700);; Cellular Component: nucleus (GO:0005634);; Biological Process: regulation of transcription, DNA-templated (GO:0006355);;	K09287|0|cam:101492303|K09287 RAV-like factor | (RefSeq) AP2/ERF and B3 domain-containing transcription repressor TEM1	hypothetical protein TSUD_40010 [Trifolium subterraneum]	AP2/ERF->AP2/ERF-RAV	0.947624	-0.913377	-0.684995	0.472237	-0.93226	-0.939716	-0.865832	-0.866069	-0.944394	-0.953885	-0.949517	-0.954646	10
Glyur002851s00042079	Molecular Function: DNA binding (GO:0003677);; Biological Process: regulation of transcription, DNA-templated (GO:0006355);;	--	dof zinc finger protein DOF3.4 [Cajanus cajan]	C2C2->C2C2-Dof	-0.930779	0.936847	0.647476	-0.418719	0.950654	0.972517	0.895708	0.910205	0.95293	0.973868	0.972961	0.967394	10
Glyur002921s00040294	--	--	transcription factor JUNGBRUNNEN 1-like [Cajanus cajan]	NAC	-0.901893	0.863616	0.758825	-0.555807	0.87746	0.901695	0.805184	0.829342	0.883337	0.905678	0.899303	0.905706	10
Glyur002949s00046127	Molecular Function: DNA binding (GO:0003677);; Molecular Function: transcription factor activity, sequence-specific DNA binding (GO:0003700);; Cellular Component: nucleus (GO:0005634);; Biological Process: regulation of transcription, DNA-templated (GO:0006355);;	K09287|0|cam:101503485|K09287 RAV-like factor | (RefSeq) AP2/ERF and B3 domain-containing transcription factor RAV1-like	PREDICTED: AP2/ERF and B3 domain-containing transcription factor RAV1-like [Cicer arietinum]	AP2/ERF->AP2/ERF-RAV	0.88435	-0.969703	-0.505633	0.272341	-0.984119	-0.953424	-0.94604	-0.91431	-0.994498	-0.984767	-0.981385	-0.991311	10
Glyur003004s00041840	--	--	NAC domain-containing protein, partial [Trifolium pratense]	NAC	0.809559	-0.957447	-0.60811	0.38243	-0.972899	-0.954403	-0.91805	-0.928521	-0.95974	-0.968681	-0.963779	-0.976361	10
Glyur003188s00043127	Biological Process: cell differentiation (GO:0030154);; Biological Process: regulation of cellular process (GO:0050794);;	--	PREDICTED: transcription factor FAMA-like [Glycine max]	bHLH	0.850904	-0.957721	-0.502751	0.283333	-0.977912	-0.922999	-0.931748	-0.88844	-0.988809	-0.966751	-0.960458	-0.982425	10
Glyur003234s00039048	--	--	PREDICTED: LOB domain-containing protein 41 [Cicer arietinum]	LOB	-0.924241	0.952087	0.537526	-0.306355	0.966313	0.954614	0.925092	0.900523	0.980711	0.978334	0.976348	0.979132	10
Glyur003343s00045195	Molecular Function: oxidoreductase activity (GO:0016491);; Molecular Function: protein dimerization activity (GO:0046983);;	K13422|0|cam:101507137|K13422 transcription factor MYC2 | (RefSeq) transcription factor MYC2-like	bHLH transcription factor 1 [Glycyrrhiza uralensis]	bHLH	-0.902356	0.907033	0.470051	-0.266332	0.930467	0.872986	0.884671	0.81455	0.962575	0.927897	0.921683	0.943209	10
Glyur003501s00042868	Molecular Function: transcription factor activity, sequence-specific DNA binding (GO:0003700);; Cellular Component: nucleus (GO:0005634);; Biological Process: regulation of transcription, DNA-templated (GO:0006355);; Biological Process: response to ethylene (GO:0009723);; Biological Process: response to abscisic acid (GO:0009737);; Biological Process: salicylic acid mediated signaling pathway (GO…	K14494|0|cam:101508270|K14494 DELLA protein | (RefSeq) DELLA protein RHT-1-like	PREDICTED: DELLA protein RHT-1-like [Cicer arietinum]	GRAS	-0.937832	0.911118	0.665887	-0.465274	0.938999	0.927476	0.863682	0.853142	0.951068	0.950062	0.945144	0.95627	10
Glyur003680s00047799	Biological Process: transcription, DNA-templated (GO:0006351);; Biological Process: regulation of primary metabolic process (GO:0080090);; Biological Process: regulation of cellular macromolecule biosynthetic process (GO:2000112);;	--	AP2 domain class transcription factor [Medicago truncatula]	AP2/ERF->AP2/ERF-ERF	-0.983401	0.864348	0.626421	-0.420838	0.883486	0.908473	0.824426	0.816161	0.907182	0.917835	0.917488	0.909567	10
Glyur004372s00041124	Molecular Function: DNA binding (GO:0003677);; Cellular Component: nucleus (GO:0005634);; Biological Process: regulation of transcription, DNA-templated (GO:0006355);;	--	transcription factor JUNGBRUNNEN 1 isoform X2 [Vigna radiata var. radiata]	NAC	0.872433	-0.926495	-0.386033	0.166326	-0.942573	-0.883561	-0.916464	-0.841528	-0.972124	-0.937586	-0.933333	-0.950049	10
Glyur004372s00041125	Molecular Function: DNA binding (GO:0003677);; Cellular Component: nucleus (GO:0005634);; Biological Process: regulation of transcription, DNA-templated (GO:0006355);;	--	PREDICTED: transcription factor JUNGBRUNNEN 1-like isoform X2 [Glycine max]	NAC	0.88164	-0.928244	-0.376096	0.128834	-0.925846	-0.911148	-0.92424	-0.873427	-0.952458	-0.942412	-0.942106	-0.9393	10
Glyur005080s00046284	Cellular Component: nucleus (GO:0005634);; Biological Process: regulation of transcription, DNA-templated (GO:0006355);; Molecular Function: sequence-specific DNA binding (GO:0043565);; Molecular Function: protein heterodimerization activity (GO:0046982);;	K08065|4.00241e-20|bvg:104886848|K08065 nuclear transcription Y subunit beta | (RefSeq) nuclear transcription factor Y subunit B-9-like	PREDICTED: nuclear transcription factor Y subunit B-9 [Beta vulgaris subsp. vulgaris]	NF-Y->NF-YB	0.843073	-0.933354	-0.490894	0.220336	-0.915464	-0.965679	-0.917513	-0.94026	-0.913354	-0.951519	-0.954897	-0.93098	10
Glyur005200s00042765	--	--	hypothetical protein TSUD_282940 [Trifolium subterraneum]	FAR1	0.95221	-0.84755	-0.516442	0.292554	-0.852095	-0.896806	-0.824239	-0.816548	-0.876919	-0.896262	-0.900106	-0.877276	10
Glyur005525s00046106	Biological Process: transcription, DNA-templated (GO:0006351);;	--	PREDICTED: NAC transcription factor 29 [Glycine max]	NAC	0.929158	-0.941774	-0.56583	0.322208	-0.94674	-0.974008	-0.913392	-0.918329	-0.953973	-0.974874	-0.976219	-0.963232	10
Glyur005995s00047574	Biological Process: transcription, DNA-templated (GO:0006351);;	K09286|4.88031e-74|gmx:100804056|K09286 EREBP-like factor | (RefSeq) dehydration-responsive element-binding protein 3-like	Dehydration-responsive element-binding protein 3 [Glycine soja]	AP2/ERF->AP2/ERF-ERF	-0.935047	0.94279	0.614156	-0.389036	0.959487	0.960479	0.905395	0.89863	0.969117	0.975889	0.973413	0.975365	10
Glyur006288s00046750	Cellular Component: nucleus (GO:0005634);; Biological Process: regulation of transcription, DNA-templated (GO:0006355);; Molecular Function: sequence-specific DNA binding (GO:0043565);;	--	class I KNOX homeobox transcription factor STM-like 2 [Prunus persica]	HB->HB-other	-0.920089	0.949902	0.572927	-0.349619	0.968374	0.949542	0.917092	0.893811	0.981222	0.976322	0.972644	0.981221	10
Glyur007003s00046206	--	--	transcription factor WRKY58 [Glycine max]	WRKY	0.967305	-0.873945	-0.606594	0.385795	-0.884816	-0.928823	-0.838467	-0.845652	-0.901494	-0.925188	-0.927375	-0.909474	10
Glyur007388s00045515	--	--	PREDICTED: transcription factor TCP7-like [Cicer arietinum]	TCP	-0.920091	0.913968	0.72073	-0.509906	0.934978	0.951833	0.860755	0.883173	0.934128	0.954481	0.950992	0.953311	10
Glyur007839s00046238	--	K09422|2.41194e-119|pvu:PHAVU_002G221000g|K09422 myb proto-oncogene protein, plant | (RefSeq) hypothetical protein	protein ODORANT1-like [Cajanus cajan]	MYB->MYB	-0.875239	0.916374	0.536397	-0.282809	0.91196	0.97453	0.89237	0.930314	0.904217	0.949334	0.955531	0.924641	10
Glyur000001s00000010	Molecular Function: transcription factor activity, sequence-specific DNA binding (GO:0003700);; Cellular Component: nucleus (GO:0005634);; Molecular Function: sequence-specific DNA binding (GO:0043565);; Molecular Function: transcription regulatory region DNA binding (GO:0044212);;	--	hypothetical protein TanjilG_28383 [Lupinus angustifolius]	C2H2	0.721551	-0.880419	-0.66128	0.425324	-0.876857	-0.942709	-0.835047	-0.926698	-0.835077	-0.900269	-0.902342	-0.882531	9
Glyur000001s00000030	--	K09422|2.89943e-103|gmx:106795158|K09422 myb proto-oncogene protein, plant | (RefSeq) transcription factor RAX3-like	PREDICTED: transcription factor RAX3-like [Glycine max]	MYB->MYB	-0.724562	0.982914	0.303659	-0.0235149	0.96408	0.948352	0.989292	0.969777	0.957959	0.964564	0.965325	0.960438	9
Glyur000001s00000088	Cellular Component: nucleus (GO:0005634);; Biological Process: regulation of transcription, DNA-templated (GO:0006355);; Molecular Function: sequence-specific DNA binding (GO:0043565);; Molecular Function: protein heterodimerization activity (GO:0046982);;	K08065|7.53546e-61|gmx:100815151|K08065 nuclear transcription Y subunit beta | (RefSeq) nuclear transcription factor Y subunit B-4-like	nuclear transcription factor Y subunit B-4 [Cajanus cajan]	NF-Y->NF-YB	-0.780414	0.990146	0.355303	-0.101912	0.993787	0.951448	0.986304	0.950746	0.992574	0.981979	0.981015	0.987345	9
Glyur000001s00000206	Molecular Function: core promoter sequence-specific DNA binding (GO:0001046);; Molecular Function: transcriptional activator activity, RNA polymerase II transcription regulatory region sequence-specific binding (GO:0001228);; Cellular Component: nucleus (GO:0005634);; Biological Process: positive regulation of transcription from RNA polymerase II promoter (GO:0045944);; Molecular Function: protei…	--	transcription factor UNE12-like protein [Medicago truncatula]	bHLH	-0.676267	0.972504	0.342156	-0.0961823	0.973328	0.906697	0.96754	0.931051	0.963901	0.946357	0.941185	0.96218	9
Glyur000002s00000213	Biological Process: metabolic process (GO:0008152);;	--	hypothetical protein GLYMA_20G108000 [Glycine max]	B3->B3	0.844228	-0.859268	-0.241049	0.00759832	-0.855845	-0.831894	-0.870504	-0.793041	-0.894914	-0.872072	-0.873724	-0.867786	9
Glyur000002s00000311	--	--	PREDICTED: ethylene-responsive transcription factor ERF118-like [Glycine max]	AP2/ERF->AP2/ERF-ERF	-0.881842	0.851162	0.339363	-0.136541	0.866033	0.810084	0.845908	0.751653	0.912982	0.870643	0.866631	0.881312	9
Glyur000004s00000370	Molecular Function: transcription factor activity, sequence-specific DNA binding (GO:0003700);; Cellular Component: nucleus (GO:0005634);; Biological Process: regulation of transcription, DNA-templated (GO:0006355);; Molecular Function: sequence-specific DNA binding (GO:0043565);;	--	PREDICTED: protein SHORT-ROOT-like [Cicer arietinum]	GRAS	-0.63655	0.967448	0.185746	0.0739841	0.959228	0.888719	0.983826	0.929214	0.953669	0.930928	0.929207	0.942036	9
Glyur000008s00001271	Molecular Function: transcription factor activity, sequence-specific DNA binding (GO:0003700);; Cellular Component: nucleus (GO:0005634);; Biological Process: regulation of transcription, DNA-templated (GO:0006355);; Molecular Function: sequence-specific DNA binding (GO:0043565);;	K09419|8.99779e-180|gmx:100809515|K09419 heat shock transcription factor, other eukaryote | (RefSeq) heat stress transcription factor A-6b-like	PREDICTED: heat stress transcription factor A-6b-like [Glycine max]	HSF	-0.544849	0.93956	0.131767	0.133482	0.924963	0.880875	0.961817	0.941381	0.898195	0.897627	0.900975	0.897919	9
Glyur000010s00000978	Molecular Function: DNA binding (GO:0003677);; Cellular Component: nucleus (GO:0005634);; Molecular Function: lipid binding (GO:0008289);;	K09338|0|cam:101501398|K09338 homeobox-leucine zipper protein | (RefSeq) homeobox-leucine zipper protein ATHB-14-like	homeobox-leucine zipper protein ATHB-14-like [Cajanus cajan]	HB->HB-HD-ZIP	-0.536285	0.900917	0.128417	0.159859	0.865465	0.890143	0.927739	0.951022	0.83061	0.868603	0.878493	0.845445	9
Glyur000011s00000705	Molecular Function: protein dimerization activity (GO:0046983);;	--	PREDICTED: transcription factor bHLH93-like [Glycine max]	bHLH	-0.593638	0.959217	0.138891	0.131993	0.941397	0.882732	0.982647	0.936886	0.930671	0.916473	0.916509	0.922374	9
Glyur000011s00000731	Molecular Function: transcription factor activity, sequence-specific DNA binding (GO:0003700);; Biological Process: regulation of transcription, DNA-templated (GO:0006355);; Biological Process: brassinosteroid mediated signaling pathway (GO:0009742);;	K14503|8.58607e-105|mtr:MTR_3g111680|K14503 brassinosteroid resistant 1/2 | (RefSeq) brassinazole-resistant 1 protein	brassinazole-resistant 1 protein [Medicago truncatula]	BES1	-0.441337	0.888927	0.0718443	0.214502	0.848834	0.849029	0.92111	0.935475	0.809319	0.838032	0.84504	0.823262	9
Glyur000013s00003234	Molecular Function: protein dimerization activity (GO:0046983);;	--	hypothetical protein TSUD_329860 [Trifolium subterraneum]	bHLH	-0.898158	0.845449	0.792988	-0.582619	0.855196	0.92994	0.783593	0.853723	0.844499	0.899134	0.898876	0.8821	9
Glyur000016s00003035	Molecular Function: transcription factor activity, sequence-specific DNA binding (GO:0003700);; Biological Process: regulation of transcription, DNA-templated (GO:0006355);; Cellular Component: integral component of membrane (GO:0016021);; Molecular Function: sequence-specific DNA binding (GO:0043565);;	--	transcription factor [Glycine max]	WRKY	-0.585963	0.932698	0.142852	0.0960025	0.931403	0.829841	0.950712	0.875149	0.929735	0.888918	0.884456	0.910324	9
Glyur000016s00003055	Molecular Function: core promoter sequence-specific DNA binding (GO:0001046);; Molecular Function: transcriptional activator activity, RNA polymerase II transcription regulatory region sequence-specific binding (GO:0001228);; Cellular Component: nucleus (GO:0005634);; Biological Process: positive regulation of transcription from RNA polymerase II promoter (GO:0045944);; Molecular Function: protei…	--	transcription factor UNE12-like protein [Trifolium pratense]	bHLH	-0.746476	0.949259	0.340918	-0.118543	0.963787	0.873636	0.942462	0.870759	0.974996	0.934481	0.927418	0.957608	9
Glyur000017s00002392	Cellular Component: membrane (GO:0016020);;	--	PREDICTED: protein SHI RELATED SEQUENCE 3-like [Glycine max]	SRS	-0.689705	0.984949	0.243884	0.0217034	0.977213	0.925672	0.995611	0.954209	0.970899	0.958257	0.957821	0.963968	9
Glyur000019s00002182	Molecular Function: zinc ion binding (GO:0008270);;	--	zinc finger AN1 and C2H2 domain-containing stress-associated protein 11 [Arachis ipaensis]	C2H2	-0.76715	0.968798	0.333784	-0.0487468	0.946732	0.96499	0.973091	0.972178	0.940542	0.963775	0.96799	0.948245	9
Glyur000022s00002054	--	K09422|4.06771e-140|pvu:PHAVU_002G170500g|K09422 myb proto-oncogene protein, plant | (RefSeq) hypothetical protein	transcription factor MYB108-like [Cajanus cajan]	MYB->MYB	-0.533852	0.89546	0.0814632	0.163948	0.889446	0.836546	0.921109	0.888501	0.867118	0.857908	0.862603	0.859103	9
Glyur000023s00004883	--	--	unknown [Medicago truncatula]	LOB	0.717993	-0.885441	-0.587438	0.404856	-0.914941	-0.847501	-0.841047	-0.826364	-0.904989	-0.887211	-0.876526	-0.913555	9
Glyur000024s00006647	--	--	PREDICTED: squamosa promoter-binding-like protein 9 [Glycine max]	SBP	-0.523292	0.911206	0.0480134	0.239107	0.873144	0.846832	0.948296	0.918008	0.858799	0.862586	0.86647	0.85553	9
Glyur000028s00003532	Molecular Function: DNA binding (GO:0003677);;	--	PREDICTED: bZIP transcription factor 44-like [Lupinus angustifolius]	bZIP	-0.742356	0.971938	0.41619	-0.183393	0.983252	0.916709	0.956691	0.91835	0.979713	0.959088	0.953047	0.976703	9
Glyur000028s00003536	Molecular Function: DNA binding (GO:0003677);; Cellular Component: nucleus (GO:0005634);; Biological Process: regulation of transcription, DNA-templated (GO:0006355);;	--	PREDICTED: BEL1-like homeodomain protein 11 [Cicer arietinum]	HB->HB-BELL	-0.752977	0.986365	0.339456	-0.0581231	0.968584	0.966406	0.988808	0.97965	0.961039	0.975037	0.976931	0.966959	9
Glyur000028s00003556	--	--	PREDICTED: protein SHI RELATED SEQUENCE 1-like [Glycine max]	SRS	-0.718585	0.989911	0.281887	-0.0168077	0.983188	0.935106	0.996236	0.956061	0.979527	0.967774	0.966661	0.973553	9
Glyur000030s00002322	--	--	zinc-finger homeodomain protein 4 [Cajanus cajan]	zf-HD	0.905205	-0.860527	-0.633241	0.465904	-0.902434	-0.85544	-0.811912	-0.775102	-0.921955	-0.89814	-0.890434	-0.916182	9
Glyur000030s00002335	--	--	PREDICTED: putative NAC domain-containing protein 94 [Glycine max]	NAC	0.782009	-0.947344	-0.47415	0.26294	-0.970113	-0.896967	-0.922368	-0.877822	-0.973406	-0.945679	-0.938017	-0.967527	9
Glyur000031s00004341	Biological Process: MAPK cascade (GO:0000165);; Molecular Function: transcription factor activity, sequence-specific DNA binding (GO:0003700);; Molecular Function: MAP kinase activity (GO:0004707);; Cellular Component: intracellular (GO:0005622);; Biological Process: regulation of transcription, DNA-templated (GO:0006355);; Molecular Function: sequence-specific DNA binding (GO:0043565);;	--	PREDICTED: light-inducible protein CPRF2-like [Glycine max]	bZIP	-0.682357	0.847062	0.287243	-0.0889258	0.869456	0.827579	0.842388	0.815541	0.860254	0.848989	0.852051	0.852384	9
Glyur000031s00004382	Molecular Function: transcription factor activity, sequence-specific DNA binding (GO:0003700);; Cellular Component: nucleus (GO:0005634);; Biological Process: response to chitin (GO:0010200);; Molecular Function: sequence-specific DNA binding (GO:0043565);; Molecular Function: transcription regulatory region DNA binding (GO:0044212);;	--	PREDICTED: zinc finger protein ZAT10 [Glycine max]	C2H2	-0.804453	0.860495	0.775009	-0.586439	0.882914	0.888249	0.795397	0.83649	0.867846	0.890508	0.882572	0.898534	9
Glyur000032s00003943	Molecular Function: transcription factor activity, sequence-specific DNA binding (GO:0003700);; Cellular Component: nucleus (GO:0005634);; Biological Process: regulation of transcription, DNA-templated (GO:0006355);; Molecular Function: sequence-specific DNA binding (GO:0043565);;	K09338|4.82087e-90|mtr:MTR_4g084750|K09338 homeobox-leucine zipper protein | (RefSeq) homeobox associated leucine zipper protein	homeobox associated leucine zipper protein [Medicago truncatula]	HB->HB-HD-ZIP	-0.788601	0.904078	0.701107	-0.484174	0.918084	0.946599	0.851555	0.91182	0.889175	0.929071	0.927252	0.924587	9
Glyur000034s00002965	Cellular Component: nucleus (GO:0005634);; Biological Process: regulation of transcription, DNA-templated (GO:0006355);; Molecular Function: sequence-specific DNA binding (GO:0043565);;	--	unknown [Lotus japonicus]	HB->HB-KNOX	-0.790048	0.989198	0.393999	-0.146074	0.996383	0.953976	0.979735	0.94836	0.994051	0.984129	0.982374	0.990948	9
Glyur000038s00004463	Molecular Function: binding (GO:0005488);;	--	Transcription factor bHLH96 [Glycine soja]	bHLH	-0.783585	0.994784	0.408653	-0.156508	0.998953	0.95941	0.984017	0.95744	0.994723	0.987817	0.985485	0.994564	9
Glyur000040s00007376	Biological Process: xylem development (GO:0010089);; Biological Process: organ boundary specification between lateral organs and the meristem (GO:0010199);;	--	PREDICTED: LOB domain-containing protein 30-like [Cicer arietinum]	LOB	-0.650242	0.968379	0.186094	0.083608	0.952976	0.896308	0.986744	0.936056	0.949924	0.933494	0.93251	0.939988	9
Glyur000042s00005059	--	--	LBD domain-containing transcription factor [Glycine max]	LOB	-0.945165	0.860328	0.671227	-0.497721	0.89775	0.86808	0.808854	0.778104	0.92173	0.905163	0.897781	0.918575	9
Glyur000042s00005112	--	--	dof zinc finger protein DOF4.1-like [Cajanus cajan]	C2C2->C2C2-Dof	-0.699098	0.988353	0.321581	-0.0404683	0.971375	0.966996	0.991682	0.994267	0.951625	0.969996	0.972706	0.962195	9
Glyur000043s00003766	Molecular Function: DNA binding (GO:0003677);; Cellular Component: nucleus (GO:0005634);; Molecular Function: lipid binding (GO:0008289);;	K09338|0|cam:101493124|K09338 homeobox-leucine zipper protein | (RefSeq) homeobox-leucine zipper protein ATHB-15	PREDICTED: homeobox-leucine zipper protein ATHB-15 [Cicer arietinum]	HB->HB-HD-ZIP	-0.479806	0.920025	0.0461419	0.221794	0.896222	0.831166	0.95301	0.910601	0.87585	0.862475	0.863324	0.868821	9
Glyur000043s00003776	Molecular Function: DNA binding (GO:0003677);; Molecular Function: transcription factor activity, sequence-specific DNA binding (GO:0003700);; Cellular Component: nucleus (GO:0005634);; Biological Process: regulation of transcription, DNA-templated (GO:0006355);;	--	AP2 domain class transcription factor [Medicago truncatula]	AP2/ERF->AP2/ERF-ERF	-0.668683	0.969362	0.381739	-0.127831	0.963191	0.917258	0.960636	0.944205	0.948088	0.944637	0.939929	0.955379	9
Glyur000048s00002220	Cellular Component: nucleus (GO:0005634);; Biological Process: regulation of transcription, DNA-templated (GO:0006355);; Molecular Function: sequence-specific DNA binding (GO:0043565);; Molecular Function: protein heterodimerization activity (GO:0046982);;	K08065|1.92159e-119|gmx:100797721|K08065 nuclear transcription Y subunit beta | (RefSeq) nuclear transcription factor Y subunit B-10-like	PREDICTED: nuclear transcription factor Y subunit B-10-like isoform X1 [Glycine max]	NF-Y->NF-YB	-0.709616	0.911039	0.339413	-0.049791	0.875787	0.938258	0.915063	0.951771	0.858211	0.909263	0.916926	0.880185	9
Glyur000048s00002242	--	--	WRKY family transcription factor [Medicago truncatula]	WRKY	0.979623	-0.835697	-0.580658	0.379187	-0.853801	-0.882141	-0.801269	-0.786153	-0.882571	-0.891541	-0.89266	-0.88047	9
Glyur000048s00002253	Molecular Function: transcription factor activity, sequence-specific DNA binding (GO:0003700);; Biological Process: regulation of transcription, DNA-templated (GO:0006355);; Molecular Function: sequence-specific DNA binding (GO:0043565);;	--	hypothetical protein PHAVU_002G266400g [Phaseolus vulgaris]	WRKY	-0.512851	0.9311	0.0872385	0.170604	0.917466	0.84353	0.957559	0.912104	0.897864	0.879205	0.879279	0.88926	9
Glyur000050s00005679	Molecular Function: DNA binding (GO:0003677);; Molecular Function: transcription factor activity, sequence-specific DNA binding (GO:0003700);; Cellular Component: nucleus (GO:0005634);; Biological Process: regulation of transcription, DNA-templated (GO:0006355);; Biological Process: maintenance of inflorescence meristem identity (GO:0010077);; Biological Process: fruit development (GO:0010154);; …	K09264|1.9189e-104|cam:101507855|K09264 MADS-box transcription factor, plant | (RefSeq) truncated transcription factor CAULIFLOWER A	MADS-box protein [Pisum sativum]	MADS->MADS-MIKC	0.929119	-0.878223	-0.430338	0.217723	-0.892495	-0.864934	-0.863377	-0.79737	-0.931501	-0.907845	-0.905496	-0.911057	9
Glyur000050s00005683	Molecular Function: DNA binding (GO:0003677);; Cellular Component: nucleus (GO:0005634);;	--	squamosa promoter-binding-like protein 6 isoform X1 [Cajanus cajan]	SBP	-0.687503	0.980178	0.240862	0.0409299	0.959974	0.935994	0.99402	0.968364	0.951759	0.954599	0.956181	0.951102	9
Glyur000050s00005723	--	--	hypothetical protein PHAVU_003G186100g [Phaseolus vulgaris]	C2H2	-0.713641	0.959462	0.337369	-0.0955884	0.967539	0.92929	0.954734	0.937348	0.952003	0.949	0.950051	0.952553	9
Glyur000056s00004164	--	--	Dof11, partial [Cajanus cajan]	C2C2->C2C2-Dof	-0.78726	0.966955	0.493928	-0.267015	0.981611	0.92558	0.941903	0.911485	0.980688	0.964559	0.957728	0.981264	9
Glyur000065s00004324	--	--	PREDICTED: protein NLP9-like [Glycine max]	RWP-RK	0.803585	-0.849425	-0.772801	0.59827	-0.880576	-0.872219	-0.782336	-0.815285	-0.866769	-0.881068	-0.872532	-0.893475	9
Glyur000069s00004078	Cellular Component: nucleus (GO:0005634);; Molecular Function: protein heterodimerization activity (GO:0046982);;	K08066|2.36732e-145|vra:106774419|K08066 nuclear transcription factor Y, gamma | (RefSeq) nuclear transcription factor Y subunit C-9	hypothetical protein PHAVU_006G093200g, partial [Phaseolus vulgaris]	NF-Y->NF-YC	-0.715955	0.963658	0.391458	-0.161394	0.974577	0.899199	0.950752	0.906822	0.9711	0.945984	0.939222	0.966269	9
Glyur000071s00005258	--	--	WUSCHEL-related homeobox 9 [Glycine soja]	HB->HB-WOX	-0.631319	0.921107	0.0959738	0.16989	0.906644	0.879299	0.950019	0.914289	0.897281	0.895234	0.902016	0.886855	9
Glyur000075s00007170	--	--	PREDICTED: trihelix transcription factor PTL-like [Glycine max]	Trihelix	-0.654886	0.977141	0.231695	0.0533648	0.954713	0.939739	0.991907	0.980428	0.937523	0.94896	0.952061	0.942113	9
Glyur000078s00005400	--	--	PREDICTED: transcription factor bHLH63-like [Glycine max]	bHLH	0.899956	-0.855767	-0.418984	0.233032	-0.885965	-0.830695	-0.837474	-0.760414	-0.9226	-0.884537	-0.880993	-0.896726	9
Glyur000081s00006774	Molecular Function: DNA binding (GO:0003677);; Cellular Component: nucleus (GO:0005634);; Biological Process: regulation of transcription, DNA-templated (GO:0006355);; Cellular Component: integral component of membrane (GO:0016021);;	--	hypothetical protein TSUD_337150 [Trifolium subterraneum]	S1Fa-like	0.713399	-0.989901	-0.412544	0.14938	-0.985093	-0.968486	-0.978939	-0.985934	-0.962287	-0.976312	-0.976056	-0.976138	9
Glyur000081s00006796	Molecular Function: DNA binding (GO:0003677);; Cellular Component: nucleus (GO:0005634);; Biological Process: regulation of transcription, DNA-templated (GO:0006355);; Biological Process: auxin-activated signaling pathway (GO:0009734);;	--	auxin response factor 18-like [Cajanus cajan]	B3->B3-ARF	-0.686029	0.961167	0.154244	0.110477	0.950689	0.893155	0.983446	0.921004	0.954838	0.933099	0.933939	0.93757	9
Glyur000082s00007601	Molecular Function: RNA polymerase II regulatory region sequence-specific DNA binding (GO:0000977);; Molecular Function: RNA polymerase II transcription factor binding (GO:0001085);; Molecular Function: transcriptional activator activity, RNA polymerase II transcription regulatory region sequence-specific binding (GO:0001228);; Molecular Function: chromatin binding (GO:0003682);; Cellular Compone…	--	unknown [Lotus japonicus]	C2C2->C2C2-GATA	-0.759816	0.915978	0.302969	-0.0184157	0.887536	0.939081	0.924648	0.939271	0.881164	0.920019	0.928571	0.891986	9
Glyur000082s00007607	Biological Process: phosphorelay signal transduction system (GO:0000160);; Molecular Function: DNA binding (GO:0003677);; Molecular Function: transcription factor activity, sequence-specific DNA binding (GO:0003700);; Cellular Component: nucleus (GO:0005634);; Biological Process: regulation of transcription, DNA-templated (GO:0006355);;	K14491|0|gmx:100814930|K14491 two-component response regulator ARR-B family | (RefSeq) two-component response regulator ARR2	Two-component response regulator ARR2 [Glycine soja]	GARP->GARP-G2-like	-0.794928	0.971424	0.512961	-0.284233	0.986596	0.940068	0.94421	0.923946	0.98173	0.972119	0.966381	0.985837	9
Glyur000086s00011523	--	--	myb-related protein 1-like isoform X2 [Cajanus cajan]	GARP->GARP-G2-like	0.876981	-0.8587	-0.542094	0.37575	-0.900395	-0.829048	-0.821045	-0.758389	-0.926361	-0.886597	-0.878251	-0.909895	9
Glyur000089s00008833	--	--	protein SHI RELATED SEQUENCE 3-like [Cajanus cajan]	SRS	-0.692851	0.977542	0.243852	0.0144409	0.975246	0.923205	0.986995	0.947115	0.967237	0.954261	0.954761	0.959613	9
Glyur000093s00009378	--	--	PREDICTED: BEL1-like homeodomain protein 8 [Glycine max]	HB->HB-BELL	-0.737368	0.988269	0.268974	-0.000817276	0.980625	0.941734	0.997063	0.957903	0.978768	0.970235	0.970874	0.971773	9
Glyur000093s00009396	--	K09422|3.21875e-119|cam:101506220|K09422 myb proto-oncogene protein, plant | (RefSeq) transcription factor RAX2-like	PREDICTED: transcription factor RAX2-like [Cicer arietinum]	MYB->MYB	-0.716134	0.978221	0.314483	-0.0631796	0.97709	0.911355	0.978459	0.928234	0.977627	0.955502	0.951048	0.969375	9
Glyur000094s00007893	--	--	hypothetical protein LR48_Vigan03g118100 [Vigna angularis]	bHLH	-0.793184	0.986263	0.35094	-0.0987592	0.98877	0.938941	0.983319	0.935144	0.995417	0.977732	0.975227	0.985926	9
Glyur000097s00008304	Molecular Function: nucleic acid binding (GO:0003676);; Molecular Function: zinc ion binding (GO:0008270);; Cellular Component: cytosolic large ribosomal subunit (GO:0022625);; Cellular Component: preribosome, large subunit precursor (GO:0030687);; Biological Process: ribosomal large subunit biogenesis (GO:0042273);;	K14816|0|cam:101515235|K14816 pre-60S factor REI1 | (RefSeq) zinc finger protein 622-like	PREDICTED: zinc finger protein 622-like [Cicer arietinum]	C2H2	-0.777515	0.945321	0.365216	-0.143127	0.959108	0.874131	0.936209	0.862274	0.976098	0.93576	0.928235	0.958	9
Glyur000098s00008022	Molecular Function: DNA binding (GO:0003677);; Molecular Function: transcription factor activity, sequence-specific DNA binding (GO:0003700);; Cellular Component: nucleus (GO:0005634);; Biological Process: regulation of transcription, DNA-templated (GO:0006355);; Biological Process: seed germination (GO:0009845);; Biological Process: positive regulation of embryonic development (GO:0040019);; Bio…	K09285|7.86157e-175|gmx:100797828|K09285 AP2-like factor, ANT lineage | (RefSeq) AP2-like ethylene-responsive transcription factor AIL5	PREDICTED: AP2-like ethylene-responsive transcription factor AIL5 [Glycine max]	AP2/ERF->AP2/ERF-AP2	-0.473035	0.907045	0.161976	0.122538	0.870082	0.871547	0.927938	0.950522	0.829441	0.860553	0.865253	0.84873	9
Glyur000103s00007431	Molecular Function: DNA binding (GO:0003677);; Cellular Component: nucleus (GO:0005634);; Cellular Component: integral component of membrane (GO:0016021);;	--	PREDICTED: WUSCHEL-related homeobox 8-like [Cicer arietinum]	HB->HB-WOX	-0.52124	0.886346	-0.0593875	0.331014	0.858404	0.811146	0.934587	0.876455	0.852269	0.838732	0.844819	0.833765	9
Glyur000108s00010427	--	--	hypothetical protein TSUD_03160 [Trifolium subterraneum]	SRS	-0.939726	0.816466	0.689822	-0.499482	0.840589	0.896795	0.765361	0.800902	0.844781	0.879351	0.882174	0.86286	9
Glyur000119s00012147	Molecular Function: DNA binding (GO:0003677);; Biological Process: regulation of transcription, DNA-templated (GO:0006355);;	--	cyclic dof factor 2 isoform X1 [Cajanus cajan]	C2C2->C2C2-Dof	-0.55296	0.924175	0.351048	-0.113903	0.92004	0.860499	0.914861	0.907584	0.891574	0.887312	0.88142	0.903553	9
Glyur000123s00008405	Molecular Function: transcription factor activity, sequence-specific DNA binding (GO:0003700);; Cellular Component: nucleus (GO:0005634);; Biological Process: regulation of transcription, DNA-templated (GO:0006355);; Molecular Function: sequence-specific DNA binding (GO:0043565);;	--	PREDICTED: uncharacterized protein LOC101504630 [Cicer arietinum]	GRAS	-0.557884	0.917099	0.0406095	0.207556	0.907443	0.810482	0.949307	0.865114	0.908972	0.868076	0.866283	0.884213	9
Glyur000126s00013656	Molecular Function: 2-alkenal reductase [NAD(P)] activity (GO:0032440);; Molecular Function: protein dimerization activity (GO:0046983);; Biological Process: oxidation-reduction process (GO:0055114);;	--	transcription factor bHLH93-like isoform X1 [Cajanus cajan]	bHLH	-0.59676	0.964769	0.159557	0.119017	0.943823	0.905701	0.98665	0.960253	0.925883	0.925445	0.927663	0.924606	9
Glyur000130s00006890	Molecular Function: DNA binding (GO:0003677);; Cellular Component: nucleus (GO:0005634);;	--	hypothetical protein PHAVU_004G002400g [Phaseolus vulgaris]	MYB->MYB-related	0.704229	-0.855103	-0.655848	0.479335	-0.88214	-0.832237	-0.801321	-0.8073	-0.867551	-0.86169	-0.850206	-0.885707	9
Glyur000130s00006898	Molecular Function: DNA binding (GO:0003677);; Cellular Component: nucleus (GO:0005634);; Biological Process: regulation of transcription, DNA-templated (GO:0006355);;	--	PREDICTED: SUPPRESSOR OF GAMMA RESPONSE 1-like isoform X2 [Lupinus angustifolius]	NAC	-0.695891	0.988444	0.39471	-0.132634	0.983146	0.957289	0.979318	0.9798	0.961251	0.970352	0.969129	0.973141	9
Glyur000133s00010360	Molecular Function: DNA binding (GO:0003677);; Cellular Component: nucleus (GO:0005634);; Biological Process: regulation of transcription, DNA-templated (GO:0006355);;	--	PREDICTED: B3 domain-containing protein At5g42700-like [Glycine max]	B3->B3	-0.906736	0.836104	0.792144	-0.58308	0.845716	0.925689	0.774447	0.845263	0.836722	0.892912	0.893298	0.873945	9
Glyur000133s00010387	Molecular Function: transcription factor activity, sequence-specific DNA binding (GO:0003700);; Cellular Component: nucleus (GO:0005634);; Biological Process: regulation of transcription, DNA-templated (GO:0006355);; Biological Process: asymmetric cell division (GO:0008356);; Molecular Function: sequence-specific DNA binding (GO:0043565);;	K09419|4.65639e-170|gmx:100780813|K09419 heat shock transcription factor, other eukaryote | (RefSeq) HSF; heat stress transcription factor B-4	PREDICTED: heat stress transcription factor B-4 [Glycine max]	HSF	-0.793778	0.968118	0.448078	-0.185845	0.964981	0.98684	0.954183	0.976588	0.946714	0.976472	0.980954	0.962644	9
Glyur000134s00009792	Molecular Function: DNA binding (GO:0003677);; Molecular Function: transcription factor activity, sequence-specific DNA binding (GO:0003700);; Cellular Component: nucleus (GO:0005634);; Biological Process: regulation of transcription, DNA-templated (GO:0006355);; Molecular Function: protein dimerization activity (GO:0046983);;	K09264|6.17598e-151|pvu:PHAVU_002G112200g|K09264 MADS-box transcription factor, plant | (RefSeq) hypothetical protein	hypothetical protein PHAVU_002G112200g [Phaseolus vulgaris]	MADS->MADS-MIKC	-0.785177	0.985011	0.514979	-0.252356	0.980291	0.990091	0.962559	0.985304	0.961455	0.987597	0.987489	0.981725	9
Glyur000139s00009285	--	--	PREDICTED: transcription factor ICE1-like [Cicer arietinum]	bHLH	0.565712	-0.938905	-0.103229	-0.150583	-0.931123	-0.855619	-0.963553	-0.909744	-0.918279	-0.895014	-0.895412	-0.90512	9
Glyur000139s00009301	Molecular Function: DNA binding (GO:0003677);; Cellular Component: nucleus (GO:0005634);; Biological Process: regulation of transcription, DNA-templated (GO:0006355);;	--	PREDICTED: NAC domain-containing protein 83 [Glycine max]	NAC	-0.734656	0.993458	0.312889	-0.0433888	0.984186	0.947982	0.996876	0.965595	0.979716	0.974804	0.973984	0.977605	9
Glyur000140s00011449	Molecular Function: transcription factor activity, transcription factor binding (GO:0000989);; Cellular Component: nucleus (GO:0005634);; Biological Process: regulation of transcription, DNA-templated (GO:0006355);; Molecular Function: zinc ion binding (GO:0008270);; Biological Process: photomorphogenesis (GO:0009640);;	--	hypothetical protein GLYMA_01G168500 [Glycine max]	DBB	0.688888	-0.970203	-0.44021	0.168827	-0.954396	-0.961777	-0.957073	-0.984515	-0.927024	-0.956513	-0.956558	-0.950394	9
Glyur000140s00011472	--	--	zinc finger CCCH domain-containing protein 6 isoform X1 [Arachis duranensis]	C3H	-0.485453	0.912268	0.0313076	0.222336	0.89718	0.809217	0.945031	0.883177	0.883182	0.854551	0.853731	0.868118	9
Glyur000150s00014558	Molecular Function: transcription factor activity, sequence-specific DNA binding (GO:0003700);; Cellular Component: nucleus (GO:0005634);; Biological Process: regulation of transcription, DNA-templated (GO:0006355);; Molecular Function: sequence-specific DNA binding (GO:0043565);;	--	Nodulation-signaling pathway 2 protein [Glycine soja]	GRAS	-0.514064	0.899411	0.283005	-0.0659878	0.905642	0.814445	0.894904	0.864491	0.88017	0.856938	0.850116	0.881698	9
Glyur000154s00013434	--	K06620|1.10617e-57|pvu:PHAVU_011G097700g|K06620 transcription factor E2F3 | (RefSeq) hypothetical protein	hypothetical protein PHAVU_011G097700g [Phaseolus vulgaris]	E2F-DP	-0.496704	0.912579	0.0154366	0.267962	0.878457	0.843482	0.952424	0.920933	0.859153	0.860078	0.864769	0.854471	9
Glyur000155s00012792	--	--	NAC domain-containing protein 104-like [Cajanus cajan]	NAC	0.752677	-0.902149	-0.683824	0.454051	-0.905621	-0.948161	-0.853322	-0.92629	-0.871029	-0.921456	-0.920531	-0.912313	9
Glyur000157s00015824	Molecular Function: DNA binding (GO:0003677);; Molecular Function: chromatin binding (GO:0003682);; Molecular Function: transcription factor activity, sequence-specific DNA binding (GO:0003700);; Molecular Function: transcription coactivator activity (GO:0003713);; Molecular Function: histone acetyltransferase activity (GO:0004402);; Cellular Component: nucleus (GO:0005634);; Biological Process: …	--	PREDICTED: transcription factor MYB1R1-like [Cicer arietinum]	MYB->MYB-related	0.782122	-0.888005	-0.660513	0.427303	-0.890518	-0.958062	-0.843235	-0.925723	-0.856192	-0.917564	-0.921179	-0.897675	9
Glyur000159s00010285	--	K09422|2.39705e-109|mtr:MTR_7g086960|K09422 myb proto-oncogene protein, plant | (RefSeq) myb transcription factor	transcription factor MYB56-like [Cajanus cajan]	MYB->MYB	-0.712978	0.995121	0.327307	-0.0592379	0.988154	0.957758	0.99577	0.979613	0.973766	0.976163	0.976457	0.977271	9
Glyur000162s00009892	--	--	PREDICTED: zinc finger protein 1-like [Glycine max]	C2H2	-0.697371	0.992014	0.31615	-0.0491173	0.983535	0.943196	0.993813	0.969638	0.971715	0.968375	0.967048	0.973201	9
Glyur000172s00014880	--	K13425|7.55302e-105|gmx:100815829|K13425 WRKY transcription factor 22 | (RefSeq) WRKY transcription factor 22	PREDICTED: WRKY transcription factor 22 [Glycine max]	WRKY	-0.569977	0.945282	0.0890603	0.180175	0.926057	0.860745	0.974539	0.919886	0.917553	0.89849	0.898782	0.905181	9
Glyur000172s00014917	Molecular Function: transcription factor activity, sequence-specific DNA binding (GO:0003700);; Biological Process: regulation of transcription, DNA-templated (GO:0006355);; Molecular Function: sequence-specific DNA binding (GO:0043565);;	K09060|1.14641e-139|cam:101510653|K09060 plant G-box-binding factor | (RefSeq) common plant regulatory factor 1-like	common plant regulatory factor 1-like [Cajanus cajan]	bZIP	-0.445386	0.907467	0.0549725	0.202921	0.887746	0.813111	0.937133	0.897094	0.862546	0.846593	0.846231	0.857173	9
Glyur000175s00012058	Molecular Function: DNA binding (GO:0003677);; Cellular Component: nucleus (GO:0005634);; Biological Process: regulation of transcription, DNA-templated (GO:0006355);;	--	homeobox protein HD1 [Vigna radiata var. radiata]	HB->HB-KNOX	0.704339	-0.899	-0.254558	0.0329374	-0.913142	-0.867274	-0.902115	-0.864706	-0.907745	-0.893661	-0.896568	-0.896691	9
Glyur000179s00010686	Molecular Function: transcription factor activity, sequence-specific DNA binding (GO:0003700);; Cellular Component: nucleus (GO:0005634);; Biological Process: regulation of transcription, DNA-templated (GO:0006355);; Biological Process: cell differentiation (GO:0030154);; Molecular Function: sequence-specific DNA binding (GO:0043565);; Biological Process: regulation of shoot system development (G…	--	PREDICTED: scarecrow-like protein 15 [Cicer arietinum]	GRAS	-0.569772	0.902816	0.485579	-0.248754	0.897698	0.893357	0.876672	0.927212	0.851335	0.883585	0.881252	0.885456	9
Glyur000195s00012839	Molecular Function: DNA binding (GO:0003677);; Cellular Component: nucleus (GO:0005634);; Biological Process: xylem development (GO:0010089);; Biological Process: negative regulation of transcription, DNA-templated (GO:0045892);; Biological Process: regulation of secondary cell wall biogenesis (GO:2000652);;	--	PREDICTED: homeobox protein HD1 [Glycine max]	HB->HB-KNOX	0.923788	-0.862296	-0.795525	0.600446	-0.8857	-0.92525	-0.797848	-0.841611	-0.88242	-0.91526	-0.912107	-0.909776	9
Glyur000201s00012376	Molecular Function: DNA binding (GO:0003677);;	K09422|8.94229e-173|gmx:778042|K09422 myb proto-oncogene protein, plant | (RefSeq) MYB84; MYB transcription factor MYB84	MYB transcription factor MYB84 [Glycine max]	MYB->MYB	0.882824	-0.857984	-0.314019	0.094894	-0.864015	-0.831532	-0.858444	-0.777558	-0.907144	-0.87832	-0.877544	-0.879519	9
Glyur000206s00012570	Molecular Function: transcription factor activity, sequence-specific DNA binding (GO:0003700);; Cellular Component: nucleus (GO:0005634);; Molecular Function: sequence-specific DNA binding (GO:0043565);; Molecular Function: transcription regulatory region DNA binding (GO:0044212);; Biological Process: positive regulation of transcription, DNA-templated (GO:0045893);;	--	dehydration-responsive element-binding protein 2f-like [Trifolium pratense]	AP2/ERF->AP2/ERF-ERF	0.753339	-0.895218	-0.126997	-0.118331	-0.888689	-0.835348	-0.920359	-0.831523	-0.917159	-0.88435	-0.885946	-0.886206	9
Glyur000212s00017507	Molecular Function: binding (GO:0005488);;	--	putative basic helix-loop-helix protein BHLH17 [Lotus japonicus]	bHLH	-0.808161	0.844229	0.179048	0.0618432	0.834584	0.825335	0.863887	0.795759	0.868024	0.854376	0.859423	0.842675	9
Glyur000212s00017527	Molecular Function: transcription factor activity, sequence-specific DNA binding (GO:0003700);; Cellular Component: nucleus (GO:0005634);; Biological Process: regulation of transcription, DNA-templated (GO:0006355);; Molecular Function: sequence-specific DNA binding (GO:0043565);;	K09338|2.22714e-92|gmx:100795135|K09338 homeobox-leucine zipper protein | (RefSeq) homeobox-leucine zipper protein HAT22-like	Homeobox-leucine zipper protein HAT22 [Glycine soja]	HB->HB-HD-ZIP	0.904481	-0.858391	-0.797221	0.6145	-0.888719	-0.906294	-0.791388	-0.824626	-0.885786	-0.907317	-0.901839	-0.909871	9
Glyur000213s00016083	Biological Process: transcription, DNA-templated (GO:0006351);; Biological Process: regulation of cellular process (GO:0050794);;	K14503|2.09088e-85|aip:107605734|K14503 brassinosteroid resistant 1/2 | (RefSeq) protein BRASSINAZOLE-RESISTANT 1	protein BRASSINAZOLE-RESISTANT 2 [Cajanus cajan]	BES1	0.745016	-0.900814	-0.133789	-0.122244	-0.890435	-0.866133	-0.926245	-0.86581	-0.906279	-0.893548	-0.899235	-0.884839	9
Glyur000214s00016026	Cellular Component: membrane (GO:0016020);; Molecular Function: hydro-lyase activity (GO:0016836);; Molecular Function: racemase and epimerase activity (GO:0016854);; Cellular Component: intracellular membrane-bounded organelle (GO:0043231);; Cellular Component: cytoplasmic part (GO:0044444);; Biological Process: nicotinamide nucleotide metabolic process (GO:0046496);;	K17757|2.03634e-154|cam:101494709|K17757 ATP-dependent NAD(P)H-hydrate dehydratase [EC:4.2.1.93] | (RefSeq) ATP-dependent (S)-NAD(P)H-hydrate dehydratase	ATP-dependent (S)-NAD(P)H-hydrate dehydratase isoform X3 [Arachis duranensis]	NF-Y->NF-YC	0.931459	-0.812848	-0.595937	0.371603	-0.811655	-0.899669	-0.779481	-0.816553	-0.822297	-0.870636	-0.876925	-0.840388	9
Glyur000219s00011566	Molecular Function: DNA binding (GO:0003677);;	--	PREDICTED: dof zinc finger protein DOF3.1-like [Glycine max]	C2C2->C2C2-Dof	-0.656304	0.982627	0.231662	0.0407041	0.969043	0.925205	0.995322	0.964085	0.956769	0.951228	0.951416	0.954395	9
Glyur000226s00010834	Molecular Function: metal ion binding (GO:0046872);;	--	PREDICTED: zinc finger CCCH domain-containing protein ZFN-like isoform X1 [Glycine max]	C3H	0.797144	-0.992884	-0.412544	0.162568	-0.998315	-0.956972	-0.981607	-0.950668	-0.997344	-0.987917	-0.985288	-0.995329	9
Glyur000229s00018878	Molecular Function: transcription factor activity, sequence-specific DNA binding (GO:0003700);; Cellular Component: nucleus (GO:0005634);; Biological Process: response to chitin (GO:0010200);; Molecular Function: sequence-specific DNA binding (GO:0043565);; Molecular Function: transcription regulatory region DNA binding (GO:0044212);; Molecular Function: metal ion binding (GO:0046872);;	--	C2H2-type zinc finger protein [Medicago truncatula]	C2H2	-0.963185	0.844409	0.786041	-0.601135	0.871519	0.898924	0.780789	0.800868	0.88349	0.902641	0.897948	0.901016	9
Glyur000247s00015507	Molecular Function: DNA binding (GO:0003677);; Molecular Function: chromatin binding (GO:0003682);; Molecular Function: transcription factor activity, sequence-specific DNA binding (GO:0003700);; Molecular Function: transcription coactivator activity (GO:0003713);; Molecular Function: histone acetyltransferase activity (GO:0004402);; Cellular Component: nucleus (GO:0005634);; Biological Process: …	--	transcription factor MYB 1R1-like protein [Trifolium pratense]	MYB->MYB-related	0.768214	-0.956728	-0.581634	0.327849	-0.95355	-0.982797	-0.924322	-0.973655	-0.925175	-0.965759	-0.966209	-0.956201	9
Glyur000248s00011316	Molecular Function: DNA binding (GO:0003677);; Cellular Component: nucleus (GO:0005634);; Biological Process: regulation of transcription, DNA-templated (GO:0006355);;	--	hypothetical protein TSUD_135780 [Trifolium subterraneum]	NAC	-0.732435	0.994827	0.375699	-0.117631	0.993828	0.953385	0.988181	0.967185	0.982678	0.978897	0.976798	0.985434	9
Glyur000248s00011325	--	K09422|1.50536e-90|pvu:PHAVU_001G161000g|K09422 myb proto-oncogene protein, plant | (RefSeq) hypothetical protein	MYB [Ammopiptanthus nanus]	MYB->MYB	-0.714687	0.987768	0.284061	-0.0243981	0.984437	0.929136	0.992855	0.949435	0.980753	0.965195	0.963471	0.973552	9
Glyur000249s00015874	Molecular Function: transferase activity (GO:0016740);; Molecular Function: metal ion binding (GO:0046872);;	--	PREDICTED: zinc finger CCCH domain-containing protein 3 [Cicer arietinum]	C3H	-0.601192	0.937193	0.12989	0.117065	0.935415	0.861509	0.957966	0.903188	0.925381	0.901016	0.901773	0.910807	9
Glyur000250s00014115	Molecular Function: DNA binding (GO:0003677);; Cellular Component: nucleus (GO:0005634);; Biological Process: regulation of transcription, DNA-templated (GO:0006355);; Biological Process: auxin-activated signaling pathway (GO:0009734);;	K14486|0|mtr:MTR_2g005240|K14486 auxin response factor | (RefSeq) auxin response factor 2	auxin response factor 1 [Trifolium pratense]	B3->B3-ARF	-0.65178	0.962345	0.424142	-0.180121	0.963156	0.92175	0.946081	0.947446	0.937291	0.940724	0.93664	0.951233	9
Glyur000252s00012653	--	--	PREDICTED: DDT domain-containing protein DDB_G0282237 [Cicer arietinum]	DDT	0.95571	-0.862964	-0.677123	0.499351	-0.89799	-0.875524	-0.811638	-0.784046	-0.922519	-0.909492	-0.902604	-0.920541	9
Glyur000260s00013529	--	--	ICE-like protein [Corylus heterophylla]	bHLH	0.852368	-0.863709	-0.290639	0.08441	-0.878433	-0.810703	-0.86433	-0.763772	-0.922369	-0.875196	-0.871442	-0.888019	9
Glyur000266s00012631	Molecular Function: DNA binding (GO:0003677);; Cellular Component: integral component of membrane (GO:0016021);;	K09422|3.55796e-124|pvu:PHAVU_007G132300g|K09422 myb proto-oncogene protein, plant | (RefSeq) hypothetical protein	R2R3-MYB factor [Lablab purpureus]	MYB->MYB	-0.572102	0.867191	0.132735	0.0894214	0.874202	0.817288	0.883595	0.847403	0.856974	0.842274	0.846326	0.84625	9
Glyur000272s00017862	Biological Process: transcription, DNA-templated (GO:0006351);;	K09285|0|gmx:100777168|K09285 AP2-like factor, ANT lineage | (RefSeq) AP2-like ethylene-responsive transcription factor AIL6	PREDICTED: AP2-like ethylene-responsive transcription factor AIL6 [Glycine max]	AP2/ERF->AP2/ERF-AP2	-0.702579	0.949642	0.404223	-0.119827	0.9222	0.958347	0.943898	0.977962	0.899334	0.940966	0.944244	0.923627	9
Glyur000278s00017293	--	--	hypothetical protein LR48_Vigan09g222200 [Vigna angularis]	TCP	0.977536	-0.855533	-0.73216	0.543607	-0.883677	-0.904878	-0.799375	-0.806393	-0.900023	-0.913037	-0.909771	-0.910641	9
Glyur000286s00016509	Molecular Function: transcription factor activity, sequence-specific DNA binding (GO:0003700);; Cellular Component: nucleus (GO:0005634);; Biological Process: regulation of transcription, DNA-templated (GO:0006355);; Molecular Function: sequence-specific DNA binding (GO:0043565);;	K09338|5.98455e-122|gmx:100790803|K09338 homeobox-leucine zipper protein | (RefSeq) homeobox-leucine zipper protein HAT7-like	homeobox-leucine zipper protein HAT7-like isoform X1 [Cajanus cajan]	HB->HB-HD-ZIP	-0.589712	0.963799	0.240517	0.0177569	0.956	0.900542	0.971839	0.950112	0.932178	0.92606	0.925081	0.934454	9
Glyur000296s00018754	Molecular Function: nucleic acid binding (GO:0003676);; Molecular Function: metal ion binding (GO:0046872);;	--	PREDICTED: protein indeterminate-domain 7-like isoform X1 [Lupinus angustifolius]	C2H2	0.615021	-0.899789	-0.41606	0.144702	-0.875762	-0.938637	-0.888794	-0.967184	-0.827841	-0.893253	-0.900748	-0.867479	9
Glyur000297s00023393	--	--	uncharacterized protein LOC109812987 isoform X1 [Cajanus cajan]	PLATZ	-0.746508	0.959613	0.356682	-0.09973	0.958987	0.957976	0.955507	0.959583	0.94134	0.95815	0.962806	0.94895	9
Glyur000303s00033826	Molecular Function: transcription factor activity, sequence-specific DNA binding (GO:0003700);; Cellular Component: nucleus (GO:0005634);; Biological Process: regulation of transcription, DNA-templated (GO:0006355);; Biological Process: maintenance of shoot apical meristem identity (GO:0010492);; Molecular Function: sequence-specific DNA binding (GO:0043565);; Biological Process: root hair cell t…	--	scarecrow-like protein 6 [Cajanus cajan]	GRAS	0.754901	-0.995846	-0.421196	0.150101	-0.98689	-0.982206	-0.985947	-0.991558	-0.970472	-0.987736	-0.988214	-0.983383	9
Glyur000310s00013611	--	--	PREDICTED: LOB domain-containing protein 4-like [Lupinus angustifolius]	LOB	-0.632378	0.956109	0.173498	0.0826679	0.951721	0.894306	0.973161	0.931561	0.939241	0.92489	0.926523	0.930072	9
Glyur000313s00016908	--	--	BEL1-like homeodomain protein 9 [Arachis duranensis]	HB->HB-BELL	-0.740621	0.991739	0.312189	-0.0482139	0.985959	0.940778	0.994505	0.955438	0.984429	0.973416	0.971772	0.979232	9
Glyur000316s00018272	Molecular Function: metal ion binding (GO:0046872);;	--	hypothetical protein PHAVU_003G162600g [Phaseolus vulgaris]	C3H	-0.607842	0.95971	0.208232	0.0419732	0.956157	0.877803	0.971138	0.921794	0.944676	0.920852	0.917907	0.935971	9
Glyur000322s00020894	Molecular Function: transcription factor activity, sequence-specific DNA binding (GO:0003700);; Biological Process: regulation of transcription, DNA-templated (GO:0006355);; Molecular Function: sequence-specific DNA binding (GO:0043565);;	K14431|0|mtr:MTR_3g073560|K14431 transcription factor TGA | (RefSeq) transcription factor TGA7, putative	transcription factor TGA7, putative [Medicago truncatula]	bZIP	0.928593	-0.852981	-0.799247	0.611225	-0.877392	-0.900411	-0.787446	-0.813871	-0.883194	-0.904031	-0.897847	-0.905225	9
Glyur000338s00015568	Molecular Function: DNA binding (GO:0003677);; Cellular Component: nucleus (GO:0005634);; Molecular Function: lipid binding (GO:0008289);;	K09338|0|vra:106775937|K09338 homeobox-leucine zipper protein | (RefSeq) homeobox-leucine zipper protein ATHB-14	homeobox-leucine zipper protein ATHB-14-like [Cajanus cajan]	HB->HB-HD-ZIP	-0.768225	0.971367	0.258579	0.0172352	0.956905	0.943348	0.983656	0.950389	0.960101	0.961592	0.964949	0.953693	9
Glyur000345s00015648	Biological Process: transcription, DNA-templated (GO:0006351);;	--	AP2/ERF [Lotus corniculatus]	AP2/ERF->AP2/ERF-ERF	-0.484696	0.923897	0.136363	0.144309	0.892829	0.873001	0.947364	0.951375	0.856921	0.874602	0.878252	0.868594	9
Glyur000356s00026070	Cellular Component: nucleus (GO:0005634);; Molecular Function: protein heterodimerization activity (GO:0046982);;	K08066|2.92047e-143|vra:106774419|K08066 nuclear transcription factor Y, gamma | (RefSeq) nuclear transcription factor Y subunit C-9	nuclear transcription factor Y subunit C-3-like [Cajanus cajan]	NF-Y->NF-YC	-0.905862	0.891467	0.559685	-0.372371	0.922774	0.864281	0.855333	0.796637	0.951077	0.918184	0.909695	0.937691	9
Glyur000363s00015360	Molecular Function: DNA binding (GO:0003677);; Molecular Function: protein dimerization activity (GO:0046983);;	--	helix loop helix DNA-binding domain protein [Medicago truncatula]	bHLH	0.989938	-0.84383	-0.64316	0.441585	-0.861244	-0.890466	-0.801745	-0.792555	-0.889496	-0.900472	-0.89931	-0.892005	9
Glyur000366s00019224	Molecular Function: DNA binding (GO:0003677);; Cellular Component: nucleus (GO:0005634);;	--	PREDICTED: transcription factor RADIALIS-like [Glycine max]	MYB->MYB-related	0.790169	-0.917694	-0.478065	0.283137	-0.945804	-0.858772	-0.890343	-0.829747	-0.958505	-0.919069	-0.909296	-0.946444	9
Glyur000384s00022268	Molecular Function: DNA binding (GO:0003677);; Molecular Function: transcription factor activity, sequence-specific DNA binding (GO:0003700);; Cellular Component: nucleus (GO:0005634);; Biological Process: regulation of transcription, DNA-templated (GO:0006355);; Molecular Function: protein dimerization activity (GO:0046983);;	--	MADS-box transcription factor 1 isoform X10 [Cajanus cajan]	MADS->MADS-MIKC	0.67398	-0.865034	-0.679045	0.476543	-0.878599	-0.887045	-0.811354	-0.874555	-0.839788	-0.87486	-0.86999	-0.878999	9
Glyur000385s00019800	--	--	AP2/ERF [Lotus corniculatus]	AP2/ERF->AP2/ERF-ERF	-0.797753	0.920375	0.679228	-0.443913	0.924241	0.96788	0.873676	0.938293	0.896028	0.943771	0.943499	0.933135	9
Glyur000391s00016045	Molecular Function: zinc ion binding (GO:0008270);;	K15687|0|gmx:100788886|K15687 E3 ubiquitin-protein ligase makorin [EC:2.3.2.27] | (RefSeq) E3 ubiquitin-protein ligase makorin-like	E3 ubiquitin-protein ligase makorin-like [Cajanus cajan]	C3H	-0.952213	0.842466	0.509488	-0.303093	0.859459	0.881386	0.81707	0.795838	0.885792	0.891808	0.894624	0.879905	9
Glyur000405s00021253	Molecular Function: binding (GO:0005488);;	--	transcription factor ALC-like isoform X2 [Cajanus cajan]	bHLH	0.721581	-0.903353	-0.591087	0.373517	-0.918168	-0.930603	-0.863288	-0.91504	-0.882611	-0.916073	-0.916234	-0.912845	9
Glyur000405s00021262	Molecular Function: DNA binding (GO:0003677);; Molecular Function: transcription factor activity, sequence-specific DNA binding (GO:0003700);; Cellular Component: nucleus (GO:0005634);; Biological Process: regulation of transcription, DNA-templated (GO:0006355);;	K09286|5.58307e-61|gmx:547642|K09286 EREBP-like factor | (RefSeq) DREB1, GmDREB1; dehydration responsive element binding protein	DREB group protein [Ammopiptanthus mongolicus]	AP2/ERF->AP2/ERF-ERF	0.928499	-0.857331	-0.789405	0.591855	-0.879136	-0.928536	-0.794165	-0.84309	-0.875073	-0.912915	-0.91121	-0.903551	9
Glyur000439s00019009	--	--	PREDICTED: transcription factor bHLH62 [Glycine max]	bHLH	-0.683034	0.979891	0.213668	0.0562687	0.967948	0.918098	0.995129	0.949626	0.964202	0.951197	0.951202	0.955438	9
Glyur000443s00016842	Molecular Function: RNA binding (GO:0003723);; Molecular Function: metal ion binding (GO:0046872);;	--	uncharacterized protein LOC100818781 [Glycine max]	C3H	0.680595	-0.895573	-0.238065	0.0170327	-0.909202	-0.859724	-0.900239	-0.863121	-0.901229	-0.886491	-0.889338	-0.890448	9
Glyur000448s00026719	--	--	BEL1-like homeodomain protein 9 [Vigna radiata var. radiata]	HB->HB-BELL	-0.514443	0.933046	0.0654302	0.203721	0.91218	0.852164	0.964161	0.923694	0.892601	0.881055	0.882814	0.885444	9
Glyur000452s00029833	Biological Process: transcription, DNA-templated (GO:0006351);;	--	ethylene response factor [Medicago truncatula]	AP2/ERF->AP2/ERF-ERF	-0.67072	0.870195	0.215447	0.0612365	0.841945	0.900961	0.88716	0.915514	0.822351	0.869125	0.881784	0.835538	9
Glyur000466s00022895	Molecular Function: DNA binding (GO:0003677);; Cellular Component: nucleus (GO:0005634);; Biological Process: positive regulation of cell proliferation (GO:0008284);; Molecular Function: lipid binding (GO:0008289);; Biological Process: primary shoot apical meristem specification (GO:0010072);; Biological Process: xylem development (GO:0010089);; Biological Process: positive regulation of cell dif…	K09338|0|gmx:100797291|K09338 homeobox-leucine zipper protein | (RefSeq) homeobox-leucine zipper protein ATHB-15-like	Homeobox-leucine zipper protein ATHB-8 [Glycine soja]	HB->HB-HD-ZIP	-0.560413	0.950852	0.120246	0.146737	0.934171	0.869946	0.975394	0.930851	0.919248	0.903959	0.903981	0.911421	9
Glyur000466s00022897	Molecular Function: RNA polymerase II regulatory region sequence-specific DNA binding (GO:0000977);; Molecular Function: RNA polymerase II transcription factor binding (GO:0001085);; Molecular Function: transcriptional activator activity, RNA polymerase II transcription regulatory region sequence-specific binding (GO:0001228);; Molecular Function: chromatin binding (GO:0003682);; Cellular Compone…	--	PREDICTED: GATA transcription factor 12-like [Glycine max]	C2C2->C2C2-GATA	-0.617734	0.947003	0.177785	0.0904452	0.934215	0.911178	0.965147	0.952307	0.911653	0.919275	0.924694	0.912638	9
Glyur000472s00019593	--	K09422|5.16306e-101|gmx:100793350|K09422 myb proto-oncogene protein, plant | (RefSeq) transcription factor MYB12-like	MYB transcription factor MYB112 [Medicago truncatula]	MYB->MYB	0.75609	-0.920629	-0.658599	0.440911	-0.934838	-0.936282	-0.872864	-0.914967	-0.907513	-0.933472	-0.929207	-0.937316	9
Glyur000476s00022368	--	--	zinc finger protein 4-like [Cajanus cajan]	C2H2	-0.780717	0.963469	0.250117	0.0113858	0.958607	0.927644	0.97477	0.926716	0.966653	0.956104	0.958658	0.95343	9
Glyur000477s00024402	Biological Process: MAPK cascade (GO:0000165);; Molecular Function: transcription factor activity, sequence-specific DNA binding (GO:0003700);; Molecular Function: MAP kinase activity (GO:0004707);; Cellular Component: intracellular (GO:0005622);; Biological Process: regulation of transcription, DNA-templated (GO:0006355);; Molecular Function: sequence-specific DNA binding (GO:0043565);;	--	hypothetical protein TanjilG_01086 [Lupinus angustifolius]	bZIP	-0.809223	0.859985	0.670543	-0.504576	0.897816	0.838856	0.804664	0.784012	0.90224	0.881626	0.869979	0.907549	9
Glyur000482s00021731	Molecular Function: RNA polymerase II regulatory region sequence-specific DNA binding (GO:0000977);; Molecular Function: transcription factor activity, sequence-specific DNA binding (GO:0003700);; Biological Process: regulation of transcription from RNA polymerase II promoter (GO:0006357);; Molecular Function: protein dimerization activity (GO:0046983);; Cellular Component: RNA polymerase II tran…	--	transcription factor bHLH168 [Vigna radiata var. radiata]	bHLH	0.90045	-0.861919	-0.378774	0.178748	-0.881678	-0.828782	-0.851252	-0.764843	-0.925009	-0.885776	-0.882015	-0.896209	9
Glyur000487s00025935	Molecular Function: transcription factor activity, transcription factor binding (GO:0000989);; Molecular Function: transcription factor activity, sequence-specific DNA binding (GO:0003700);; Cellular Component: nucleus (GO:0005634);; Biological Process: regulation of transcription, DNA-templated (GO:0006355);; Biological Process: response to ethylene (GO:0009723);; Biological Process: response to…	K14494|0|vra:106757726|K14494 DELLA protein | (RefSeq) DELLA protein GAI	PREDICTED: DELLA protein GAI-like [Vigna angularis]	GRAS	-0.689712	0.959195	0.474203	-0.207337	0.946854	0.971514	0.940894	0.988876	0.911049	0.95253	0.954765	0.941161	9
Glyur000494s00017408	Molecular Function: nucleotide binding (GO:0000166);; Biological Process: RNA methylation (GO:0001510);; Molecular Function: RNA binding (GO:0003723);; Biological Process: RNA processing (GO:0006396);; Molecular Function: RNA methyltransferase activity (GO:0008173);; Molecular Function: metal ion binding (GO:0046872);;	K15332|0|cam:101511151|K15332 tRNA (uracil-5-)-methyltransferase [EC:2.1.1.-] | (RefSeq) zinc finger CCCH domain-containing protein 24	hypothetical protein GLYMA_12G068100 [Glycine max]	C3H	-0.532443	0.933119	0.204959	0.0383564	0.927506	0.844496	0.942771	0.903133	0.907111	0.885674	0.881353	0.903935	9
Glyur000496s00030957	Molecular Function: DNA binding (GO:0003677);;	--	PREDICTED: zinc-finger homeodomain protein 9-like [Cicer arietinum]	zf-HD	0.937679	-0.824525	-0.82808	0.65378	-0.85476	-0.883129	-0.75359	-0.785182	-0.860835	-0.883524	-0.877732	-0.883885	9
Glyur000521s00021483	--	K13424|8.11906e-72|gmx:100127397|K13424 WRKY transcription factor 33 | (RefSeq) WRKY62; probable WRKY transcription factor 26	hypothetical protein LR48_Vigan09g132300 [Vigna angularis]	WRKY	0.908718	-0.833751	-0.349886	0.139097	-0.843673	-0.829247	-0.829002	-0.760657	-0.886073	-0.865841	-0.866971	-0.861606	9
Glyur000529s00019343	Molecular Function: DNA binding (GO:0003677);; Molecular Function: transcription factor activity, sequence-specific DNA binding (GO:0003700);; Cellular Component: nucleus (GO:0005634);; Biological Process: regulation of transcription, DNA-templated (GO:0006355);;	--	CRT/DRE binding factor 4 [Medicago truncatula]	AP2/ERF->AP2/ERF-ERF	-0.767709	0.961976	0.567385	-0.310687	0.957565	0.984753	0.931792	0.977715	0.930203	0.969297	0.969793	0.959875	9
Glyur000538s00027558	Molecular Function: binding (GO:0005488);; Biological Process: transcription, DNA-templated (GO:0006351);; Biological Process: cell cycle (GO:0007049);; Cellular Component: intracellular part (GO:0044424);;	K04683|4.68883e-82|cam:101490189|K04683 transcription factor Dp-1 | (RefSeq) transcription factor-like protein DPB	transcription factor-like protein DPB [Cajanus cajan]	E2F-DP	0.694163	-0.880973	-0.672256	0.466857	-0.895463	-0.898096	-0.828818	-0.883781	-0.860244	-0.890684	-0.885545	-0.896113	9
Glyur000545s00023427	Molecular Function: DNA binding (GO:0003677);;	K09422|5.00039e-117|cam:101505860|K09422 myb proto-oncogene protein, plant | (RefSeq) transcription factor MYB44	hypothetical protein TSUD_295810 [Trifolium subterraneum]	MYB->MYB	-0.677574	0.932553	0.154109	0.1084	0.915253	0.854675	0.955229	0.88189	0.929315	0.902515	0.900681	0.909736	9
Glyur000550s00021756	Cellular Component: intracellular (GO:0005622);; Molecular Function: zinc ion binding (GO:0008270);;	--	uncharacterized protein LOC106757322 isoform X1 [Vigna radiata var. radiata]	PLATZ	-0.778697	0.909562	0.624753	-0.372574	0.901108	0.972727	0.87226	0.95092	0.869169	0.932416	0.936204	0.910091	9
Glyur000577s00027226	--	--	probable WRKY transcription factor 41 [Cajanus cajan]	WRKY	0.977271	-0.863391	-0.669836	0.482882	-0.893561	-0.890408	-0.814867	-0.795018	-0.918656	-0.914825	-0.910386	-0.918393	9
Glyur000588s00020440	Biological Process: phosphorelay signal transduction system (GO:0000160);; Molecular Function: DNA binding (GO:0003677);; Molecular Function: transcription factor activity, sequence-specific DNA binding (GO:0003700);; Cellular Component: nucleus (GO:0005634);; Biological Process: regulation of transcription, DNA-templated (GO:0006355);;	K14491|0|mtr:MTR_3g086100|K14491 two-component response regulator ARR-B family | (RefSeq) two-component response regulator ARR2-like protein	two-component response regulator ARR2-like protein [Medicago truncatula]	GARP->GARP-ARR-B	-0.537955	0.941829	0.125821	0.141139	0.921848	0.856811	0.965497	0.922858	0.906088	0.891474	0.890308	0.90034	9
Glyur000598s00025103	--	--	HLH1 protein [Caragana korshinskii]	bHLH	0.817793	-0.874313	-0.354017	0.166533	-0.901562	-0.802214	-0.862925	-0.760803	-0.93791	-0.879145	-0.870676	-0.905956	9
Glyur000601s00025448	Molecular Function: nucleic acid binding (GO:0003676);; Molecular Function: metal ion binding (GO:0046872);;	--	PREDICTED: zinc finger protein WIP2-like [Glycine max]	C2H2	-0.52981	0.942465	0.0985469	0.175224	0.920065	0.870111	0.970291	0.939271	0.898346	0.893334	0.895358	0.895307	9
Glyur000603s00029236	--	--	putative WRKY transcription factor 57 [Cajanus cajan]	WRKY	-0.702851	0.933557	0.424342	-0.215145	0.953129	0.865278	0.913262	0.866191	0.950407	0.918394	0.909482	0.944874	9
Glyur000610s00022572	Molecular Function: core promoter sequence-specific DNA binding (GO:0001046);; Molecular Function: transcriptional activator activity, RNA polymerase II transcription regulatory region sequence-specific binding (GO:0001228);; Cellular Component: nucleus (GO:0005634);; Biological Process: positive regulation of transcription from RNA polymerase II promoter (GO:0045944);; Molecular Function: protei…	--	putative basic helix-loop-helix protein BHLH3 [Lotus japonicus]	bHLH	-0.680009	0.983224	0.368328	-0.110392	0.978332	0.935411	0.9767	0.961932	0.961301	0.959696	0.956584	0.968027	9
Glyur000618s00030220	Molecular Function: protein dimerization activity (GO:0046983);;	--	transcription factor [Medicago truncatula]	bHLH	0.797963	-0.88468	-0.540982	0.278522	-0.86727	-0.960779	-0.860466	-0.933668	-0.844037	-0.912887	-0.921029	-0.879344	9
Glyur000629s00020925	Molecular Function: DNA binding (GO:0003677);; Molecular Function: transcription factor activity, sequence-specific DNA binding (GO:0003700);; Cellular Component: nucleus (GO:0005634);; Biological Process: regulation of transcription, DNA-templated (GO:0006355);; Biological Process: multicellular organism development (GO:0007275);;	--	hypothetical protein VIGAN_06062400 [Vigna angularis var. angularis]	AP2/ERF->AP2/ERF-ERF	-0.959801	0.845711	0.74524	-0.562653	0.877284	0.902512	0.786509	0.804556	0.886787	0.904588	0.902139	0.901206	9
Glyur000641s00026556	Molecular Function: RNA polymerase II regulatory region sequence-specific DNA binding (GO:0000977);; Molecular Function: transcription factor activity, sequence-specific DNA binding (GO:0003700);; Biological Process: regulation of transcription from RNA polymerase II promoter (GO:0006357);; Cellular Component: RNA polymerase II transcription factor complex (GO:0090575);;	--	transcription factor [Medicago truncatula]	bHLH	-0.668375	0.949291	0.253518	-0.0191249	0.95402	0.859277	0.954023	0.882181	0.958355	0.918963	0.912708	0.941414	9
Glyur000652s00019443	Molecular Function: transcription factor activity, sequence-specific DNA binding (GO:0003700);; Cellular Component: nucleus (GO:0005634);; Biological Process: regulation of transcription, DNA-templated (GO:0006355);; Molecular Function: sequence-specific DNA binding (GO:0043565);;	--	PREDICTED: scarecrow-like protein 32 [Glycine max]	GRAS	0.853529	-0.838488	-0.243547	0.0210134	-0.840025	-0.81424	-0.848066	-0.766704	-0.882271	-0.856254	-0.858058	-0.852561	9
Glyur000667s00025237	Molecular Function: DNA binding (GO:0003677);;	K09338|9.21128e-108|cam:101502254|K09338 homeobox-leucine zipper protein | (RefSeq) homeobox-leucine zipper protein ATHB-6-like	hypothetical protein TSUD_136190 [Trifolium subterraneum]	HB->HB-other	-0.721599	0.994682	0.30794	-0.0325468	0.982393	0.958778	0.999277	0.980775	0.971671	0.975904	0.976883	0.974008	9
Glyur000678s00024769	--	K09422|5.87402e-105|mtr:MTR_2g096380|K09422 myb proto-oncogene protein, plant | (RefSeq) myb transcription factor	myb transcription factor [Medicago truncatula]	MYB->MYB	0.961687	-0.833552	-0.706778	0.500306	-0.847802	-0.91712	-0.783382	-0.82256	-0.855248	-0.89624	-0.89877	-0.876166	9
Glyur000680s00022887	--	--	PREDICTED: trihelix transcription factor ASIL2-like [Cicer arietinum]	Trihelix	-0.884767	0.849849	0.508789	-0.3332	0.880306	0.805835	0.818773	0.737072	0.920317	0.873592	0.863239	0.897998	9
Glyur000690s00025170	Molecular Function: transcription factor activity, sequence-specific DNA binding (GO:0003700);; Cellular Component: nucleus (GO:0005634);; Biological Process: regulation of transcription, DNA-templated (GO:0006355);; Molecular Function: sequence-specific DNA binding (GO:0043565);;	--	PREDICTED: scarecrow-like protein 13 [Cicer arietinum]	GRAS	-0.788464	0.978646	0.301174	-0.0464906	0.978921	0.929576	0.982434	0.92735	0.988591	0.969058	0.96791	0.975064	9
Glyur000693s00025747	Molecular Function: DNA binding (GO:0003677);; Cellular Component: nucleus (GO:0005634);; Biological Process: regulation of transcription, DNA-templated (GO:0006355);;	--	PREDICTED: protein REVEILLE 2 isoform X1 [Cicer arietinum]	MYB->MYB-related	-0.689732	0.938453	0.470561	-0.253539	0.952703	0.883607	0.913219	0.889371	0.94088	0.923585	0.915136	0.945731	9
Glyur000694s00023251	Molecular Function: transcription factor activity, sequence-specific DNA binding (GO:0003700);; Biological Process: regulation of transcription, DNA-templated (GO:0006355);; Molecular Function: sequence-specific DNA binding (GO:0043565);;	K14431|0|gmx:100775461|K14431 transcription factor TGA | (RefSeq) transcription factor TGA2-like	PREDICTED: transcription factor TGA2-like isoform X1 [Glycine max]	bZIP	-0.655876	0.981096	0.228616	0.040193	0.969434	0.918435	0.993639	0.95665	0.959029	0.948944	0.948403	0.95455	9
Glyur000694s00023253	Molecular Function: binding (GO:0005488);; Biological Process: regulation of transcription, DNA-templated (GO:0006355);; Molecular Function: hydrolase activity (GO:0016787);;	K14432|1.89155e-119|mtr:MTR_2g086340|K14432 ABA responsive element binding factor | (RefSeq) bZIP transcription factor	bZIP transcription factor [Medicago truncatula]	bZIP	-0.502817	0.907135	0.0017095	0.25471	0.892135	0.817389	0.944314	0.885933	0.87822	0.854969	0.857394	0.861849	9
Glyur000695s00020670	Molecular Function: transferase activity (GO:0016740);; Biological Process: primary metabolic process (GO:0044238);; Biological Process: cellular macromolecule metabolic process (GO:0044260);; Biological Process: regulation of cellular process (GO:0050794);;	--	light-inducible protein CPRF2-like [Cajanus cajan]	bZIP	0.985467	-0.854374	-0.681105	0.493254	-0.882442	-0.888692	-0.804908	-0.789683	-0.908494	-0.909045	-0.905076	-0.9099	9
Glyur000720s00020699	Molecular Function: DNA binding (GO:0003677);;	K09422|0|vra:106754830|K09422 myb proto-oncogene protein, plant | (RefSeq) transcription factor MYB86	transcription factor MYB86 [Cajanus cajan]	MYB->MYB	-0.649688	0.976726	0.192242	0.0825382	0.961228	0.919151	0.994737	0.960029	0.950175	0.944385	0.945873	0.945322	9
Glyur000735s00021566	--	--	trihelix transcription factor [Medicago truncatula]	Trihelix	-0.710703	0.91304	0.497628	-0.272214	0.914392	0.867117	0.887042	0.866523	0.912079	0.902801	0.893505	0.919798	9
Glyur000740s00028691	--	--	PREDICTED: transcription factor bHLH95 [Cicer arietinum]	bHLH	-0.495056	0.912036	0.0239313	0.23515	0.895994	0.828482	0.946535	0.899663	0.876498	0.85984	0.862584	0.865097	9
Glyur000741s00030649	--	--	PREDICTED: GATA zinc finger domain-containing protein 10 [Cicer arietinum]	Trihelix	-0.714771	0.992005	0.324741	-0.0613601	0.985974	0.94045	0.992521	0.96152	0.978385	0.970412	0.968308	0.977235	9
Glyur000764s00026026	--	K12126|1.03347e-94|pvu:PHAVU_001G218800g|K12126 phytochrome-interacting factor 3 | (RefSeq) hypothetical protein	PREDICTED: transcription factor PIF3 [Vigna angularis]	bHLH	0.758743	-0.910495	-0.675852	0.444336	-0.914269	-0.95314	-0.862965	-0.931637	-0.881013	-0.928935	-0.927915	-0.920552	9
Glyur000771s00029726	Biological Process: transcription, DNA-templated (GO:0006351);;	K09285|0|pvu:PHAVU_001G031200g|K09285 AP2-like factor, ANT lineage | (RefSeq) hypothetical protein	hypothetical protein TanjilG_30641 [Lupinus angustifolius]	AP2/ERF->AP2/ERF-AP2	-0.797504	0.94766	0.541909	-0.324086	0.964163	0.909755	0.915674	0.887325	0.966114	0.949945	0.941442	0.968522	9
Glyur000774s00027682	Molecular Function: binding (GO:0005488);;	--	PREDICTED: zinc finger protein WIP2-like [Cicer arietinum]	C2H2	0.857417	-0.893314	-0.351777	0.139148	-0.906833	-0.838957	-0.886965	-0.796098	-0.94575	-0.902373	-0.896632	-0.917768	9
Glyur000782s00036637	--	--	dof zinc finger protein DOF5.4-like [Cajanus cajan]	C2C2->C2C2-Dof	-0.775389	0.989581	0.35739	-0.10458	0.9916	0.940339	0.985502	0.941825	0.994269	0.978055	0.975114	0.98727	9
Glyur000785s00024165	Molecular Function: DNA binding (GO:0003677);; Cellular Component: nucleus (GO:0005634);; Biological Process: response to fungus (GO:0009620);; Biological Process: abscisic acid-activated signaling pathway (GO:0009738);; Biological Process: jasmonic acid mediated signaling pathway (GO:0009867);; Biological Process: regulation of signal transduction (GO:0009966);; Biological Process: regulation of…	--	PREDICTED: protein OVEREXPRESSOR OF CATIONIC PEROXIDASE 3 [Vigna angularis]	HB->HB-other	0.835474	-0.86329	-0.764366	0.583724	-0.895143	-0.897719	-0.7985	-0.835008	-0.881163	-0.900269	-0.894275	-0.907319	9
Glyur000793s00026494	--	--	PREDICTED: squamosa promoter-binding-like protein 7 isoform X1 [Glycine max]	SBP	-0.968968	0.848666	0.757039	-0.555023	0.865706	0.917249	0.791557	0.822499	0.876194	0.908174	0.906616	0.896806	9
Glyur000844s00023273	--	--	PREDICTED: NAC domain-containing protein 90 [Glycine max]	NAC	0.971228	-0.872463	-0.64581	0.456472	-0.902135	-0.890331	-0.827159	-0.799378	-0.928697	-0.919847	-0.914971	-0.925505	9
Glyur000865s00029160	Molecular Function: DNA binding (GO:0003677);; Cellular Component: nucleus (GO:0005634);; Biological Process: regulation of transcription, DNA-templated (GO:0006355);;	--	NAC transcription factor 29 [Vigna radiata var. radiata]	NAC	0.961909	-0.855005	-0.501474	0.29841	-0.874038	-0.869497	-0.830385	-0.784497	-0.910125	-0.898923	-0.898157	-0.896337	9
Glyur000900s00031454	--	--	hypothetical protein LR48_Vigan05g139300 [Vigna angularis]	Trihelix	-0.908334	0.857059	0.496102	-0.287513	0.8661	0.840269	0.833532	0.774468	0.905905	0.884779	0.878628	0.891913	9
Glyur000911s00029414	Biological Process: primary metabolic process (GO:0044238);; Biological Process: cellular macromolecule metabolic process (GO:0044260);; Biological Process: regulation of cellular process (GO:0050794);;	--	PREDICTED: basic leucine zipper 9 [Cicer arietinum]	bZIP	-0.715737	0.983355	0.386253	-0.13821	0.985744	0.930767	0.973686	0.945369	0.976277	0.964687	0.96023	0.977394	9
Glyur000927s00024242	Molecular Function: DNA binding (GO:0003677);; Cellular Component: nucleus (GO:0005634);; Biological Process: regulation of transcription, DNA-templated (GO:0006355);; Molecular Function: protein dimerization activity (GO:0046983);;	--	PREDICTED: agamous-like MADS-box protein AGL61 [Cicer arietinum]	MADS->MADS-M-type	-0.718404	0.982186	0.313869	-0.0296638	0.960987	0.957958	0.987726	0.981048	0.9497	0.965166	0.967221	0.956959	9
Glyur001001s00027979	Molecular Function: RNA polymerase II regulatory region sequence-specific DNA binding (GO:0000977);; Molecular Function: RNA polymerase II transcription factor binding (GO:0001085);; Molecular Function: transcriptional activator activity, RNA polymerase II transcription regulatory region sequence-specific binding (GO:0001228);; Molecular Function: chromatin binding (GO:0003682);; Cellular Compone…	--	GATA transcription factor 2 isoform X2 [Vigna radiata var. radiata]	C2C2->C2C2-GATA	-0.757301	0.97464	0.433855	-0.161236	0.963833	0.990138	0.963466	0.993772	0.93998	0.975455	0.979892	0.960316	9
Glyur001018s00028941	--	K07195|8.50824e-124|mtr:MTR_5g073460|K07195 exocyst complex component 7 | (RefSeq) exocyst subunit exo70 family protein	exocyst subunit exo70 family protein [Medicago truncatula]	WRKY	0.850488	-0.82955	-0.236015	0.0216277	-0.835776	-0.802324	-0.838754	-0.752185	-0.878959	-0.848053	-0.849669	-0.846606	9
Glyur001030s00028207	Molecular Function: transcription factor activity, sequence-specific DNA binding (GO:0003700);; Cellular Component: nucleus (GO:0005634);; Biological Process: regulation of transcription, DNA-templated (GO:0006355);; Molecular Function: sequence-specific DNA binding (GO:0043565);;	--	PREDICTED: transcription factor RF2b [Cicer arietinum]	bZIP	-0.86603	0.821873	0.710895	-0.486879	0.821068	0.927563	0.772128	0.859429	0.803789	0.876157	0.881842	0.844749	9
Glyur001117s00026962	Molecular Function: DNA binding (GO:0003677);; Molecular Function: transcription factor activity, sequence-specific DNA binding (GO:0003700);; Biological Process: regulation of transcription, DNA-templated (GO:0006355);; Cellular Component: CCAAT-binding factor complex (GO:0016602);;	K08064|5.27301e-56|cam:101488265|K08064 nuclear transcription factor Y, alpha | (RefSeq) nuclear transcription factor Y subunit A-3-like	PREDICTED: nuclear transcription factor Y subunit A-3-like isoform X2 [Cicer arietinum]	NF-Y->NF-YA	-0.871572	0.861694	0.463428	-0.287741	0.895864	0.812424	0.835705	0.749081	0.932641	0.881892	0.872914	0.906911	9
Glyur001124s00023893	Molecular Function: nucleic acid binding (GO:0003676);; Molecular Function: metal ion binding (GO:0046872);;	--	hypothetical protein PHAVU_001G204700g [Phaseolus vulgaris]	C2H2	-0.714566	0.976704	0.267131	-0.0145069	0.978477	0.923414	0.982725	0.939612	0.973383	0.957408	0.957257	0.964423	9
Glyur001129s00037013	--	K09422|1.32019e-89|gmx:100802283|K09422 myb proto-oncogene protein, plant | (RefSeq) transcription factor LAF1-like	PREDICTED: transcription factor LAF1-like [Glycine max]	MYB->MYB	-0.747928	0.932231	0.206221	0.0324671	0.938384	0.880083	0.94507	0.878313	0.949196	0.922109	0.923507	0.927485	9
Glyur001166s00031657	--	K09422|3.55167e-126|pvu:PHAVU_001G179400g|K09422 myb proto-oncogene protein, plant | (RefSeq) hypothetical protein	hypothetical protein PHAVU_001G179400g [Phaseolus vulgaris]	MYB->MYB	-0.735362	0.970569	0.311893	-0.0741383	0.980196	0.907011	0.969147	0.913234	0.981879	0.953952	0.950423	0.969246	9
Glyur001201s00028281	Molecular Function: 2-alkenal reductase [NAD(P)] activity (GO:0032440);; Molecular Function: protein dimerization activity (GO:0046983);; Biological Process: oxidation-reduction process (GO:0055114);;	--	PREDICTED: transcription factor bHLH30-like [Glycine max]	bHLH	-0.519736	0.917326	0.0605957	0.229214	0.879688	0.863383	0.952898	0.935832	0.858471	0.870304	0.875695	0.859811	9
Glyur001300s00030276	--	--	PREDICTED: transcription factor bHLH30-like [Glycine max]	bHLH	-0.610112	0.957334	0.148567	0.111051	0.946943	0.87171	0.978079	0.918661	0.941673	0.916255	0.914568	0.92807	9
Glyur001395s00031211	Molecular Function: transcription factor activity, sequence-specific DNA binding (GO:0003700);; Cellular Component: nucleus (GO:0005634);; Biological Process: regulation of transcription, DNA-templated (GO:0006355);; Molecular Function: sequence-specific DNA binding (GO:0043565);;	K09338|1.32583e-156|gmx:100808033|K09338 homeobox-leucine zipper protein | (RefSeq) homeobox-leucine zipper protein ATHB-13-like	PREDICTED: uncharacterized protein LOC100808033 isoform X2 [Glycine max]	HB->HB-HD-ZIP	-0.674459	0.96687	0.17444	0.107244	0.945156	0.916287	0.989064	0.951411	0.941254	0.938721	0.941442	0.934406	9
Glyur001544s00035565	Molecular Function: binding (GO:0005488);;	--	zinc finger protein JACKDAW-like [Cajanus cajan]	C2H2	-0.706995	0.98986	0.339955	-0.0832304	0.988251	0.937541	0.987142	0.958134	0.977785	0.968388	0.965771	0.977549	9
Glyur001574s00034448	--	--	Putative WRKY transcription factor 7 [Glycine soja]	WRKY	-0.704513	0.962826	0.410336	-0.127343	0.94004	0.974266	0.955692	0.994035	0.912282	0.954754	0.958801	0.937573	9
Glyur001631s00034409	Molecular Function: DNA binding (GO:0003677);; Molecular Function: chromatin binding (GO:0003682);; Cellular Component: nucleus (GO:0005634);;	--	sequence-specific DNA-binding transcription factor [Medicago truncatula]	HB->HB-other	0.718559	-0.899001	-0.603134	0.392173	-0.916996	-0.920757	-0.856374	-0.903824	-0.882582	-0.911241	-0.910053	-0.911722	9
Glyur001771s00034929	--	--	zinc finger constans-like protein [Medicago truncatula]	C2C2->C2C2-CO-like	-0.459168	0.907674	0.0604248	0.191267	0.891807	0.805084	0.935991	0.8844	0.871904	0.847365	0.845488	0.862328	9
Glyur001780s00035668	--	--	hypothetical protein TanjilG_21648 [Lupinus angustifolius]	OFP	0.918048	-0.87586	-0.434692	0.233767	-0.900025	-0.865798	-0.858007	-0.796458	-0.932229	-0.907231	-0.905765	-0.912157	9
Glyur001930s00032116	Cellular Component: plasma membrane (GO:0005886);; Molecular Function: zinc ion binding (GO:0008270);; Molecular Function: actin filament binding (GO:0051015);; Biological Process: actin filament bundle assembly (GO:0051017);;	K09377|6.03961e-134|cam:101511662|K09377 cysteine and glycine-rich protein | (RefSeq) LIM domain-containing protein WLIM1-like	unknown [Lotus japonicus]	LIM	-0.753845	0.97078	0.504939	-0.236908	0.960535	0.989601	0.949945	0.991528	0.93331	0.972957	0.975174	0.960339	9
Glyur002177s00034178	--	--	PREDICTED: WRKY transcription factor 55-like isoform X2 [Glycine max]	WRKY	0.876631	-0.863069	-0.305225	0.0917946	-0.874452	-0.830018	-0.863398	-0.777015	-0.91644	-0.881661	-0.880498	-0.886349	9
Glyur002179s00038953	Biological Process: transcription, DNA-templated (GO:0006351);;	K09285|0|pvu:PHAVU_001G031200g|K09285 AP2-like factor, ANT lineage | (RefSeq) hypothetical protein	AP2-like ethylene-responsive transcription factor ANT [Cajanus cajan]	AP2/ERF->AP2/ERF-AP2	-0.677762	0.983288	0.30096	-0.0172851	0.963083	0.959097	0.989344	0.992478	0.942064	0.961346	0.964195	0.953062	9
Glyur002179s00038954	Cellular Component: nucleus (GO:0005634);; Molecular Function: protein dimerization activity (GO:0046983);;	--	hypothetical protein PHAVU_001G031300g [Phaseolus vulgaris]	bHLH	-0.592858	0.94445	0.0996773	0.162078	0.933354	0.871888	0.971279	0.921231	0.922393	0.905115	0.907336	0.909628	9
Glyur002203s00035380	Cellular Component: membrane (GO:0016020);; Molecular Function: ligase activity (GO:0016874);;	--	LOB domain-containing protein 15 [Glycine soja]	LOB	-0.613084	0.949611	0.151729	0.104296	0.944082	0.885093	0.969105	0.92686	0.930389	0.915654	0.917549	0.920813	9
Glyur002240s00040736	--	--	PREDICTED: probable WRKY transcription factor 11 [Cicer arietinum]	WRKY	-0.553426	0.886484	0.399989	-0.197044	0.89974	0.816601	0.865859	0.84841	0.874459	0.855911	0.847016	0.882439	9
Glyur002357s00041553	--	--	PREDICTED: homeobox-leucine zipper protein HAT3 [Malus domestica]	HB->HB-other	-0.667743	0.980501	0.243847	0.023482	0.969032	0.915682	0.991229	0.950511	0.962	0.949491	0.94792	0.956665	9
Glyur002631s00041912	--	--	PREDICTED: transcription factor bHLH61-like [Glycine max]	bHLH	-0.664577	0.977644	0.214014	0.0505787	0.968444	0.909008	0.991613	0.94393	0.962826	0.945897	0.944879	0.953756	9
Glyur002883s00039141	Cellular Component: membrane (GO:0016020);; Biological Process: biological regulation (GO:0065007);; Biological Process: plant organ development (GO:0099402);;	--	PREDICTED: transcription factor TCP9 [Cicer arietinum]	TCP	-0.518996	0.920554	0.192057	0.0774997	0.892836	0.850632	0.936372	0.918122	0.871231	0.87238	0.870482	0.877255	9
Glyur003091s00037484	Molecular Function: DNA binding (GO:0003677);; Cellular Component: nucleus (GO:0005634);; Biological Process: regulation of transcription, DNA-templated (GO:0006355);;	--	myb family transcription factor PHL11 isoform X1 [Cajanus cajan]	GARP->GARP-G2-like	-0.794356	0.98734	0.409703	-0.145074	0.984641	0.984568	0.978541	0.979619	0.972719	0.988644	0.991355	0.980976	9
Glyur003156s00037681	Molecular Function: DNA binding (GO:0003677);; Biological Process: regulation of cellular metabolic process (GO:0031323);;	K09060|4.8667e-72|gmx:102665715|K09060 plant G-box-binding factor | (RefSeq) G-box-binding factor 1-like	hypothetical protein GLYMA_20G007700 [Glycine max]	bZIP	0.732177	-0.907511	-0.666096	0.447093	-0.918302	-0.931115	-0.858701	-0.913959	-0.88546	-0.919942	-0.916411	-0.920647	9
Glyur003253s00045908	--	--	PREDICTED: LOB domain-containing protein 25-like [Glycine max]	LOB	0.884691	-0.890414	-0.497103	0.308423	-0.920255	-0.848761	-0.862093	-0.788663	-0.951935	-0.91051	-0.901945	-0.932352	9
Glyur003555s00041823	--	--	PREDICTED: transcription repressor OFP8-like [Vigna angularis]	OFP	0.605175	-0.942353	-0.115326	-0.134735	-0.936428	-0.847683	-0.965873	-0.892139	-0.936078	-0.900718	-0.898641	-0.915953	9
Glyur003817s00041938	Molecular Function: transcription corepressor activity (GO:0003714);; Cellular Component: nucleus (GO:0005634);; Biological Process: response to wounding (GO:0009611);; Biological Process: regulation of defense response (GO:0031347);; Biological Process: negative regulation of nucleic acid-templated transcription (GO:1903507);; Biological Process: regulation of jasmonic acid mediated signaling pa…	K13464|5.04727e-107|cam:101515051|K13464 jasmonate ZIM domain-containing protein | (RefSeq) protein TIFY 3B-like	PREDICTED: protein TIFY 3B-like [Cicer arietinum]	Tify	0.582176	-0.906871	-0.339138	0.13191	-0.92223	-0.825986	-0.894893	-0.855618	-0.905205	-0.875213	-0.8672	-0.902853	9
Glyur004337s00047558	Molecular Function: binding (GO:0005488);;	--	hypothetical protein PHAVU_009G122300g [Phaseolus vulgaris]	CSD	0.709274	-0.9827	-0.406422	0.159198	-0.98606	-0.937646	-0.970098	-0.952629	-0.971213	-0.965429	-0.961564	-0.976527	9
Glyur004636s00041983	--	K09338|1.42059e-102|mtr:MTR_5g038280|K09338 homeobox-leucine zipper protein | (RefSeq) homeobox leucine zipper family protein	Homeobox-leucine zipper protein HAT5 [Glycine soja]	HB->HB-HD-ZIP	0.756511	-0.860783	-0.574066	0.317574	-0.842731	-0.946462	-0.830852	-0.924048	-0.80975	-0.88865	-0.896794	-0.853732	9
Glyur005703s00047631	Molecular Function: DNA binding (GO:0003677);; Molecular Function: transcription factor activity, sequence-specific DNA binding (GO:0003700);; Cellular Component: nucleus (GO:0005634);; Biological Process: regulation of transcription, DNA-templated (GO:0006355);;	K14516|2.65404e-56|gmx:100784784|K14516 ethylene-responsive transcription factor 1 | (RefSeq) ethylene-responsive transcription factor 1B-like	ethylene-responsive transcription factor 1B-like [Cajanus cajan]	AP2/ERF->AP2/ERF-ERF	0.870182	-0.899152	-0.394238	0.190903	-0.921197	-0.849082	-0.885866	-0.799861	-0.956378	-0.912285	-0.906138	-0.930141	9
Glyur006160s00046644	--	--	PREDICTED: transcription factor MYC2-like [Vigna angularis]	bHLH	-0.688074	0.987575	0.325789	-0.067313	0.983971	0.933059	0.986602	0.959086	0.971442	0.962993	0.960488	0.971988	9
Glyur006269s00045759	Molecular Function: DNA binding (GO:0003677);; Cellular Component: nucleus (GO:0005634);; Biological Process: regulation of transcription, DNA-templated (GO:0006355);;	--	PREDICTED: B3 domain-containing transcription factor VRN1-like [Cicer arietinum]	B3->B3	-0.524457	0.896997	-0.0277056	0.286252	0.880092	0.812825	0.938852	0.874962	0.87214	0.849158	0.853243	0.851928	9
Glycyrrhiza_uralensis_newGene_3335	--	--	--	B3->B3	0.788688	-0.831564	-0.523925	0.264832	-0.807356	-0.921845	-0.809731	-0.888599	-0.788751	-0.865645	-0.875366	-0.82517	8
Glyur000004s00000387	Biological Process: regulation of transcription, DNA-templated (GO:0006355);;	--	hypothetical protein VIGAN_07039800 [Vigna angularis var. angularis]	FAR1	0.985309	-0.844181	-0.683546	0.499971	-0.872612	-0.874123	-0.793976	-0.773074	-0.902266	-0.898898	-0.893854	-0.901907	8
Glyur000005s00001090	Cellular Component: nuclear chromosome, telomeric region (GO:0000784);; Cellular Component: nucleosome (GO:0000786);; Molecular Function: double-stranded telomeric DNA binding (GO:0003691);; Biological Process: nucleosome assembly (GO:0006334);; Biological Process: telomeric loop formation (GO:0031627);;	K09422|6.55969e-145|adu:107483272|K09422 myb proto-oncogene protein, plant | (RefSeq) telomere repeat-binding factor 1	PREDICTED: telomere repeat-binding factor 1 [Lupinus angustifolius]	MYB->MYB-related	0.991051	-0.83135	-0.70242	0.52169	-0.860132	-0.871255	-0.77855	-0.765204	-0.888797	-0.890574	-0.886212	-0.890963	8
Glyur000008s00001275	Molecular Function: transcription corepressor activity (GO:0003714);; Cellular Component: nucleus (GO:0005634);; Biological Process: response to wounding (GO:0009611);; Biological Process: regulation of defense response (GO:0031347);; Biological Process: negative regulation of nucleic acid-templated transcription (GO:1903507);; Biological Process: regulation of jasmonic acid mediated signaling pa…	--	PREDICTED: protein TIFY 4B-like isoform X4 [Cicer arietinum]	Tify	-0.441428	0.892395	0.00830097	0.257661	0.862963	0.792315	0.92977	0.879173	0.846424	0.828807	0.828443	0.837093	8
Glyur000014s00002511	Biological Process: transcription, DNA-templated (GO:0006351);;	K09286|4.15909e-51|cam:101502158|K09286 EREBP-like factor | (RefSeq) ethylene-responsive transcription factor 9	PREDICTED: ethylene-responsive transcription factor 9 [Cicer arietinum]	AP2/ERF->AP2/ERF-ERF	-0.995107	0.810313	0.725786	-0.550375	0.839534	0.860936	0.754064	0.748476	0.867935	0.874871	0.870969	0.872791	8
Glyur000017s00002417	Molecular Function: RNA polymerase II regulatory region sequence-specific DNA binding (GO:0000977);; Molecular Function: RNA polymerase II transcription factor binding (GO:0001085);; Molecular Function: transcriptional activator activity, RNA polymerase II transcription regulatory region sequence-specific binding (GO:0001228);; Molecular Function: chromatin binding (GO:0003682);; Cellular Compone…	--	hypothetical protein TSUD_90750 [Trifolium subterraneum]	C2C2->C2C2-GATA	0.457827	-0.872048	-0.297742	0.0307176	-0.841884	-0.870674	-0.872785	-0.939488	-0.784467	-0.837553	-0.842508	-0.821892	8
Glyur000022s00002050	--	--	PREDICTED: cyclic dof factor 1 [Cicer arietinum]	C2C2->C2C2-Dof	0.974321	-0.788024	-0.803879	0.644912	-0.824593	-0.849781	-0.718941	-0.733086	-0.84344	-0.856956	-0.851908	-0.85704	8
Glyur000030s00002330	Biological Process: regulation of transcription, DNA-templated (GO:0006355);; Molecular Function: zinc ion binding (GO:0008270);; Molecular Function: histone binding (GO:0042393);;	--	PREDICTED: PHD finger protein Alfin1 [Glycine max]	Alfin-like	0.984634	-0.809601	-0.771335	0.599868	-0.841658	-0.869356	-0.74658	-0.756967	-0.861861	-0.876021	-0.872118	-0.873506	8
Glyur000033s00008642	Molecular Function: RNA polymerase II regulatory region sequence-specific DNA binding (GO:0000977);; Molecular Function: RNA polymerase II transcription factor binding (GO:0001085);; Molecular Function: transcriptional activator activity, RNA polymerase II transcription regulatory region sequence-specific binding (GO:0001228);; Molecular Function: chromatin binding (GO:0003682);; Cellular Compone…	--	GATA transcription factor 1-like [Glycine max]	C2C2->C2C2-GATA	0.735944	-0.838792	-0.761846	0.580513	-0.862426	-0.86725	-0.772934	-0.828012	-0.835149	-0.862937	-0.855537	-0.87141	8
Glyur000042s00005032	Molecular Function: transcription factor activity, sequence-specific DNA binding (GO:0003700);; Cellular Component: nucleus (GO:0005634);; Biological Process: regulation of transcription, DNA-templated (GO:0006355);; Biological Process: asymmetric cell division (GO:0008356);; Biological Process: radial pattern formation (GO:0009956);; Molecular Function: sequence-specific DNA binding (GO:0043565)…	--	PREDICTED: protein SHORT-ROOT-like [Lupinus angustifolius]	GRAS	-0.384056	0.871629	0.0540159	0.222018	0.831957	0.805158	0.903783	0.903785	0.793951	0.809187	0.812185	0.80488	8
Glyur000047s00003987	Molecular Function: RNA polymerase II regulatory region sequence-specific DNA binding (GO:0000977);; Molecular Function: RNA polymerase II transcription factor binding (GO:0001085);; Molecular Function: transcriptional activator activity, RNA polymerase II transcription regulatory region sequence-specific binding (GO:0001228);; Molecular Function: chromatin binding (GO:0003682);; Cellular Compone…	--	PREDICTED: GATA transcription factor 26-like [Cicer arietinum]	C2C2->C2C2-GATA	0.952861	-0.790166	-0.812441	0.658558	-0.828018	-0.834189	-0.718902	-0.723408	-0.848343	-0.85244	-0.84421	-0.860351	8
Glyur000047s00003994	Biological Process: response to stress (GO:0006950);; Biological Process: regulation of response to stimulus (GO:0048583);; Biological Process: regulation of cellular process (GO:0050794);;	K13464|1.36859e-51|gmx:100306332|K13464 jasmonate ZIM domain-containing protein | (RefSeq) uncharacterized LOC100306332	uncharacterized protein LOC100306332 [Glycine max]	Tify	0.991172	-0.831287	-0.650451	0.465845	-0.859031	-0.871841	-0.785603	-0.767164	-0.889048	-0.890098	-0.887807	-0.88736	8
Glyur000051s00003403	Cellular Component: integral component of membrane (GO:0016021);;	--	PREDICTED: uncharacterized protein LOC100792668 isoform X2 [Glycine max]	PLATZ	0.968814	-0.816532	-0.730014	0.545392	-0.843323	-0.892306	-0.760174	-0.787483	-0.854399	-0.882718	-0.883178	-0.870472	8
Glyur000051s00003473	Molecular Function: DNA binding (GO:0003677);; Molecular Function: transcription factor activity, sequence-specific DNA binding (GO:0003700);; Cellular Component: nucleus (GO:0005634);; Biological Process: regulation of transcription, DNA-templated (GO:0006355);;	--	AP2 domain class transcription factor [Medicago truncatula]	AP2/ERF->AP2/ERF-ERF	0.881512	-0.816367	-0.324568	0.135053	-0.835383	-0.777491	-0.811309	-0.710636	-0.887022	-0.840504	-0.836832	-0.851437	8
Glyur000058s00006152	Molecular Function: DNA binding (GO:0003677);; Molecular Function: transcription factor activity, sequence-specific DNA binding (GO:0003700);; Cellular Component: nucleus (GO:0005634);; Cellular Component: transcription factor complex (GO:0005667);; Biological Process: regulation of transcription, DNA-templated (GO:0006355);;	K09391|0|gmx:100818090|K09391 transcription factor E2F7/8 | (RefSeq) E2F transcription factor-like E2FE	PREDICTED: E2F transcription factor-like E2FE isoform X1 [Glycine max]	E2F-DP	0.882982	-0.843139	-0.624236	0.465362	-0.884788	-0.817565	-0.794439	-0.74042	-0.911449	-0.874824	-0.863605	-0.900919	8
Glyur000064s00005643	--	--	hypothetical protein TanjilG_17497 [Lupinus angustifolius]	NAC	-0.434334	0.862345	-0.0337527	0.277729	0.849474	0.779155	0.901024	0.855343	0.825549	0.807989	0.812328	0.812666	8
Glyur000066s00006208	Molecular Function: RNA polymerase II regulatory region sequence-specific DNA binding (GO:0000977);; Molecular Function: RNA polymerase II transcription factor binding (GO:0001085);; Molecular Function: transcriptional activator activity, RNA polymerase II transcription regulatory region sequence-specific binding (GO:0001228);; Molecular Function: chromatin binding (GO:0003682);; Cellular Compone…	--	PREDICTED: GATA transcription factor 11-like isoform X1 [Glycine max]	C2C2->C2C2-GATA	-0.614836	0.838882	0.399452	-0.124053	0.802163	0.905444	0.831738	0.925685	0.758641	0.842038	0.852919	0.802611	8
Glyur000071s00005270	--	--	PREDICTED: transcription factor VOZ1 [Glycine max]	VOZ	0.970265	-0.821808	-0.781856	0.607549	-0.854254	-0.884113	-0.757308	-0.777346	-0.867294	-0.886039	-0.882553	-0.883009	8
Glyur000079s00008908	Cellular Component: nucleus (GO:0005634);; Biological Process: regulation of transcription, DNA-templated (GO:0006355);; Molecular Function: sequence-specific DNA binding (GO:0043565);;	K09338|6.48204e-103|cam:101492395|K09338 homeobox-leucine zipper protein | (RefSeq) homeobox-leucine zipper protein ATHB-40	PREDICTED: homeobox-leucine zipper protein ATHB-40 [Cicer arietinum]	HB->HB-other	0.861776	-0.841525	-0.398671	0.224295	-0.873367	-0.784998	-0.823736	-0.722515	-0.917122	-0.85986	-0.851588	-0.884387	8
Glyur000079s00008917	Molecular Function: transcription factor activity, sequence-specific DNA binding (GO:0003700);; Cellular Component: nucleus (GO:0005634);; Biological Process: regulation of transcription, DNA-templated (GO:0006355);; Biological Process: cell differentiation (GO:0030154);; Molecular Function: sequence-specific DNA binding (GO:0043565);; Biological Process: regulation of shoot system development (G…	--	scarecrow-like protein 15 [Arachis duranensis]	GRAS	0.753161	-0.849497	-0.449757	0.283563	-0.890967	-0.813132	-0.820704	-0.773884	-0.89492	-0.860971	-0.855449	-0.883465	8
Glyur000088s00007753	Biological Process: regulation of transcription, DNA-templated (GO:0006355);; Molecular Function: zinc ion binding (GO:0008270);;	--	PREDICTED: putative protein FAR1-RELATED SEQUENCE 10 isoform X1 [Cicer arietinum]	FAR1	0.962953	-0.852297	-0.727972	0.551662	-0.887329	-0.884413	-0.794468	-0.787076	-0.906075	-0.905711	-0.899958	-0.911844	8
Glyur000089s00008777	Molecular Function: DNA binding (GO:0003677);;	--	hypothetical protein PHAVU_009G025400g [Phaseolus vulgaris]	MYB->MYB-related	0.981918	-0.819827	-0.729479	0.555093	-0.852905	-0.875609	-0.762253	-0.766601	-0.872873	-0.883896	-0.88123	-0.880905	8
Glyur000117s00007628	Molecular Function: DNA binding (GO:0003677);; Molecular Function: transcription factor activity, sequence-specific DNA binding (GO:0003700);; Cellular Component: nucleus (GO:0005634);; Biological Process: regulation of transcription, DNA-templated (GO:0006355);; Biological Process: positive regulation of flower development (GO:0009911);; Biological Process: vegetative to reproductive phase trans…	--	squamosa promoter-binding-like protein 3 isoform X1 [Cajanus cajan]	SBP	0.968198	-0.820941	-0.726364	0.563164	-0.858688	-0.846379	-0.761953	-0.740598	-0.886677	-0.877057	-0.869576	-0.887081	8
Glyur000121s00009710	Molecular Function: transcription factor activity, sequence-specific DNA binding (GO:0003700);; Biological Process: regulation of transcription, DNA-templated (GO:0006355);; Molecular Function: sequence-specific DNA binding (GO:0043565);;	--	PREDICTED: probable WRKY transcription factor 53 [Glycine max]	WRKY	0.977652	-0.842538	-0.722644	0.544377	-0.875626	-0.884785	-0.786118	-0.782197	-0.896138	-0.900632	-0.89644	-0.90212	8
Glyur000126s00013674	Molecular Function: DNA binding (GO:0003677);; Molecular Function: transcription factor activity, sequence-specific DNA binding (GO:0003700);; Cellular Component: nucleus (GO:0005634);; Biological Process: regulation of transcription, DNA-templated (GO:0006355);; Molecular Function: protein dimerization activity (GO:0046983);;	K09264|1.04639e-137|mtr:MTR_5g031000|K09264 MADS-box transcription factor, plant | (RefSeq) MADS-box transcription factor	PREDICTED: MADS-box transcription factor 23-like isoform X1 [Lupinus angustifolius]	MADS->MADS-MIKC	-0.423505	0.887631	-0.0404211	0.306265	0.859444	0.789457	0.930651	0.880251	0.839598	0.822697	0.824591	0.828386	8
Glyur000127s00009165	Cellular Component: intracellular (GO:0005622);; Molecular Function: zinc ion binding (GO:0008270);;	--	PREDICTED: uncharacterized protein LOC101509020 [Cicer arietinum]	PLATZ	-0.975895	0.835661	0.759381	-0.569336	0.85733	0.889693	0.776835	0.789335	0.876557	0.894853	0.890567	0.890734	8
Glyur000136s00007928	Molecular Function: DNA binding (GO:0003677);; Cellular Component: nucleus (GO:0005634);; Molecular Function: metal ion binding (GO:0046872);;	--	PREDICTED: uncharacterized protein LOC101489448 [Cicer arietinum]	C2H2	-0.498665	0.897629	0.0770028	0.154255	0.893947	0.779651	0.921572	0.842606	0.887394	0.842161	0.837132	0.867062	8
Glyur000151s00010735	Molecular Function: transcription factor activity, sequence-specific DNA binding (GO:0003700);; Biological Process: regulation of transcription, DNA-templated (GO:0006355);; Molecular Function: sequence-specific DNA binding (GO:0043565);;	--	hypothetical protein PHAVU_008G0481001g, partial [Phaseolus vulgaris]	WRKY	-0.466191	0.898923	-0.0204296	0.279607	0.87735	0.792958	0.939077	0.872712	0.865994	0.837764	0.837905	0.848629	8
Glyur000175s00012044	Molecular Function: binding (GO:0005488);;	--	transcription factor bHLH118-like [Herrania umbratica]	bHLH	0.77674	-0.863391	-0.600135	0.435729	-0.904782	-0.834271	-0.815768	-0.788643	-0.904901	-0.87912	-0.869236	-0.90578	8
Glyur000179s00010685	Molecular Function: DNA binding (GO:0003677);;	K09060|3.26234e-109|vra:106769030|K09060 plant G-box-binding factor | (RefSeq) G-box-binding factor 1	G-box-binding factor 1 [Vigna radiata var. radiata]	bZIP	0.992158	-0.819144	-0.729662	0.548791	-0.847152	-0.878707	-0.762945	-0.768794	-0.869673	-0.884352	-0.882014	-0.878484	8
Glyur000184s00008198	Molecular Function: DNA binding (GO:0003677);;	K09422|2.70535e-56|cam:101514740|K09422 myb proto-oncogene protein, plant | (RefSeq) transcription repressor MYB5-like	PREDICTED: transcription repressor MYB5-like [Cicer arietinum]	MYB->MYB	-0.915178	0.794757	0.735985	-0.541519	0.811864	0.897738	0.738278	0.804398	0.806034	0.860971	0.865205	0.836782	8
Glyur000189s00009602	Cellular Component: cilium (GO:0005929);; Molecular Function: hydrolase activity (GO:0016787);; Molecular Function: phosphatidylinositol binding (GO:0035091);; Biological Process: protein localization to cilium (GO:0061512);;	--	tubby-F-box-like protein [Medicago truncatula]	TUB	0.910529	-0.789522	-0.85584	0.702053	-0.827266	-0.845634	-0.711673	-0.743991	-0.831684	-0.849843	-0.842229	-0.855549	8
Glyur000194s00016333	--	--	Putative WRKY transcription factor 46 [Glycine soja]	WRKY	0.951871	-0.854817	-0.755388	0.577966	-0.88911	-0.891872	-0.793392	-0.797353	-0.902265	-0.907837	-0.901961	-0.913257	8
Glyur000216s00014128	Molecular Function: transcription factor activity, sequence-specific DNA binding (GO:0003700);; Cellular Component: nucleus (GO:0005634);; Biological Process: regulation of transcription, DNA-templated (GO:0006355);; Molecular Function: sequence-specific DNA binding (GO:0043565);;	--	PREDICTED: scarecrow-like protein 4 [Cicer arietinum]	GRAS	-0.851118	0.850499	0.475778	-0.309301	0.888384	0.796153	0.821193	0.734185	0.923189	0.868984	0.858673	0.898003	8
Glyur000217s00014856	Molecular Function: transcription factor activity, sequence-specific DNA binding (GO:0003700);; Cellular Component: nucleus (GO:0005634);; Biological Process: regulation of transcription, DNA-templated (GO:0006355);; Molecular Function: sequence-specific DNA binding (GO:0043565);;	--	protein SCARECROW-like [Vigna radiata var. radiata]	GRAS	-0.407137	0.874401	-0.00731836	0.288806	0.835258	0.818093	0.915368	0.912082	0.799108	0.816556	0.823662	0.805095	8
Glyur000225s00014731	Molecular Function: carbamoyl-phosphate synthase (glutamine-hydrolyzing) activity (GO:0004088);; Cellular Component: integral component of membrane (GO:0016021);;	--	PREDICTED: LOB domain-containing protein 15-like [Cicer arietinum]	LOB	-0.950476	0.835561	0.599955	-0.429945	0.870515	0.828622	0.793314	0.735287	0.909242	0.878996	0.871089	0.89443	8
Glyur000239s00017888	--	--	PREDICTED: basic leucine zipper 43-like [Gossypium arboreum]	bZIP	-0.387737	0.869726	-0.0708144	0.33689	0.837782	0.770115	0.916219	0.868362	0.815575	0.800862	0.80326	0.805299	8
Glyur000243s00013147	Molecular Function: transcription factor activity, sequence-specific DNA binding (GO:0003700);; Biological Process: regulation of transcription, DNA-templated (GO:0006355);; Molecular Function: sequence-specific DNA binding (GO:0043565);;	--	WRKY transcription factor, partial [Trifolium pratense]	WRKY	-0.969226	0.811136	0.732044	-0.570975	0.851097	0.853436	0.750968	0.743695	0.873205	0.872808	0.867904	0.877324	8
Glyur000257s00022014	--	K09422|9.95575e-95|pvu:PHAVU_004G053500g|K09422 myb proto-oncogene protein, plant | (RefSeq) hypothetical protein	transcription factor MYB80-like [Cajanus cajan]	MYB->MYB	-0.436022	0.892259	-0.0307414	0.291153	0.869512	0.793621	0.933236	0.87993	0.849907	0.829491	0.831243	0.837072	8
Glyur000274s00012556	Molecular Function: binding (GO:0005488);;	--	zinc finger protein ZAT5-like [Trifolium pratense]	C2H2	0.655853	-0.830948	-0.68713	0.509241	-0.852897	-0.828842	-0.77266	-0.811567	-0.823729	-0.838063	-0.828399	-0.855141	8
Glyur000307s00023016	Molecular Function: DNA binding (GO:0003677);; Cellular Component: nucleus (GO:0005634);; Biological Process: regulation of transcription, DNA-templated (GO:0006355);;	--	PREDICTED: protein REVEILLE 1 [Glycine max]	MYB->MYB-related	0.894754	-0.853513	-0.747701	0.580468	-0.892391	-0.868657	-0.790301	-0.787518	-0.900453	-0.895476	-0.88659	-0.910789	8
Glyur000313s00016931	Molecular Function: nucleic acid binding (GO:0003676);;	--	PREDICTED: probable transcriptional regulator RABBIT EARS [Lupinus angustifolius]	C2H2	-0.976145	0.825075	0.594986	-0.418411	0.855477	0.836829	0.785149	0.735978	0.895875	0.876063	0.870986	0.882763	8
Glyur000314s00018029	Molecular Function: DNA binding (GO:0003677);;	K09338|2.45637e-126|gmx:100804328|K09338 homeobox-leucine zipper protein | (RefSeq) homeobox-leucine zipper protein HAT5-like	Homeobox-leucine zipper protein HAT5 [Glycine soja]	HB->HB-HD-ZIP	0.856107	-0.802405	-0.244432	0.0250838	-0.801058	-0.795845	-0.811926	-0.740642	-0.844244	-0.827586	-0.831416	-0.817044	8
Glyur000365s00022128	--	K09422|3.27107e-109|cam:101501566|K09422 myb proto-oncogene protein, plant | (RefSeq) myb-related protein Myb4-like	PREDICTED: myb-related protein Myb4-like [Cicer arietinum]	MYB->MYB	0.983215	-0.806713	-0.593381	0.418986	-0.836801	-0.830511	-0.766972	-0.723776	-0.877408	-0.863117	-0.859704	-0.865296	8
Glyur000379s00015006	Molecular Function: transcription factor activity, sequence-specific DNA binding (GO:0003700);; Biological Process: regulation of transcription, DNA-templated (GO:0006355);; Molecular Function: sequence-specific DNA binding (GO:0043565);;	--	hypothetical protein LR48_Vigan05g012100 [Vigna angularis]	bZIP	0.993412	-0.824519	-0.67086	0.48692	-0.851805	-0.87337	-0.776252	-0.766162	-0.879782	-0.886265	-0.884429	-0.881319	8
Glyur000390s00023112	Molecular Function: DNA binding (GO:0003677);; Molecular Function: transcription factor activity, sequence-specific DNA binding (GO:0003700);; Cellular Component: nucleus (GO:0005634);; Biological Process: regulation of transcription, DNA-templated (GO:0006355);; Molecular Function: protein dimerization activity (GO:0046983);;	K09264|1.47966e-93|gmx:100787971|K09264 MADS-box transcription factor, plant | (RefSeq) truncated transcription factor CAULIFLOWER A-like	PREDICTED: truncated transcription factor CAULIFLOWER A-like isoform X2 [Lupinus angustifolius]	MADS->MADS-MIKC	0.64149	-0.832131	-0.686336	0.500863	-0.851096	-0.849223	-0.774588	-0.83614	-0.811182	-0.841267	-0.834919	-0.850116	8
Glyur000391s00016057	Molecular Function: core promoter sequence-specific DNA binding (GO:0001046);; Molecular Function: transcriptional activator activity, RNA polymerase II transcription regulatory region sequence-specific binding (GO:0001228);; Cellular Component: nucleus (GO:0005634);; Biological Process: transcription from RNA polymerase II promoter (GO:0006366);;	--	Transcription factor bHLH130 [Glycine soja]	bHLH	0.979676	-0.83804	-0.745194	0.56638	-0.868601	-0.880253	-0.779119	-0.776771	-0.890738	-0.896444	-0.891132	-0.89849	8
Glyur000425s00021407	--	--	PREDICTED: dof zinc finger protein DOF5.7-like [Glycine max]	C2C2->C2C2-Dof	-0.422777	0.872863	-0.0657381	0.340362	0.835489	0.780068	0.920924	0.871879	0.819605	0.808449	0.811457	0.808681	8
Glyur000476s00022363	Molecular Function: DNA binding (GO:0003677);; Cellular Component: nucleus (GO:0005634);; Biological Process: regulation of transcription, DNA-templated (GO:0006355);; Molecular Function: protein dimerization activity (GO:0046983);;	--	hypothetical protein PHAVU_001G228600g [Phaseolus vulgaris]	MADS->MADS-M-type	-0.546377	0.861486	0.236484	0.0441001	0.826008	0.89274	0.873945	0.939074	0.780657	0.844909	0.856923	0.811524	8
Glyur000491s00023692	Cellular Component: nuclear chromosome, telomeric region (GO:0000784);; Cellular Component: nucleosome (GO:0000786);; Molecular Function: double-stranded telomeric DNA binding (GO:0003691);; Biological Process: nucleosome assembly (GO:0006334);; Biological Process: telomeric loop formation (GO:0031627);;	K09422|2.31677e-124|gmx:778165|K09422 myb proto-oncogene protein, plant | (RefSeq) MYB130; telomere repeat-binding factor 2	telomere repeat-binding factor 2-like [Cajanus cajan]	MYB->MYB-related	0.94374	-0.814176	-0.772802	0.615099	-0.855962	-0.857017	-0.747673	-0.752739	-0.86973	-0.873251	-0.867159	-0.880225	8
Glyur000515s00023231	Cellular Component: membrane (GO:0016020);;	--	PREDICTED: probable WRKY transcription factor 31 [Cicer arietinum]	WRKY	0.99181	-0.816769	-0.664271	0.485128	-0.846283	-0.863736	-0.768621	-0.754697	-0.875613	-0.879059	-0.877087	-0.875291	8
Glyur000523s00021970	Molecular Function: DNA binding (GO:0003677);; Cellular Component: nucleus (GO:0005634);; Biological Process: regulation of transcription, DNA-templated (GO:0006355);;	--	transcription factor SRM1-like [Cajanus cajan]	MYB->MYB	0.942005	-0.77386	-0.848614	0.692695	-0.810383	-0.852016	-0.697976	-0.738952	-0.81638	-0.844418	-0.840314	-0.840911	8
Glyur000533s00015044	Biological Process: regulation of transcription, DNA-templated (GO:0006355);; Cellular Component: membrane (GO:0016020);;	--	hypothetical protein VIGAN_07039800 [Vigna angularis var. angularis]	FAR1	0.98275	-0.809749	-0.751966	0.576308	-0.83665	-0.856104	-0.750149	-0.747189	-0.864202	-0.871557	-0.865837	-0.871958	8
Glyur000578s00021010	Cellular Component: membrane (GO:0016020);;	--	basic helix-loop-helix transcription activator CIB1 [Glycine max]	bHLH	0.928122	-0.819928	-0.617208	0.463236	-0.863866	-0.811512	-0.772467	-0.716821	-0.897682	-0.86384	-0.8552	-0.883617	8
Glyur000590s00022548	Biological Process: regulation of cellular process (GO:0050794);;	K14432|9.47361e-151|cam:101503872|K14432 ABA responsive element binding factor | (RefSeq) ABSCISIC ACID-INSENSITIVE 5-like protein 5	ABSCISIC ACID-INSENSITIVE 5-like protein 7 [Cajanus cajan]	bZIP	0.976475	-0.788642	-0.804897	0.643324	-0.823651	-0.853705	-0.719887	-0.737039	-0.841959	-0.858232	-0.853644	-0.856633	8
Glyur000596s00021319	--	--	PREDICTED: cyclic dof factor 3-like isoform X1 [Vigna angularis]	C2C2->C2C2-Dof	0.988092	-0.83286	-0.72007	0.529255	-0.854275	-0.88303	-0.779459	-0.780096	-0.879557	-0.89257	-0.888993	-0.887883	8
Glyur000604s00024571	--	--	LOB domain-containing protein 41-like [Cajanus cajan]	LOB	-0.976916	0.82095	0.659136	-0.46464	0.836526	0.858203	0.776089	0.759692	0.87032	0.875778	0.871807	0.871905	8
Glyur000618s00030213	--	--	hypothetical protein TSUD_169940 [Trifolium subterraneum]	zf-HD	0.948469	-0.852813	-0.758005	0.58238	-0.887891	-0.889003	-0.790721	-0.794609	-0.900687	-0.905596	-0.899478	-0.911764	8
Glyur000629s00020928	Biological Process: regulation of transcription, DNA-templated (GO:0006355);; Molecular Function: zinc ion binding (GO:0008270);;	--	PREDICTED: protein FAR1-RELATED SEQUENCE 3-like isoform X1 [Glycine max]	FAR1	0.948729	-0.762819	-0.833655	0.686246	-0.803703	-0.835042	-0.687753	-0.7169	-0.814861	-0.834691	-0.830057	-0.83409	8
Glyur000641s00026555	Molecular Function: RNA polymerase II regulatory region sequence-specific DNA binding (GO:0000977);; Molecular Function: transcription factor activity, sequence-specific DNA binding (GO:0003700);; Biological Process: regulation of transcription from RNA polymerase II promoter (GO:0006357);; Molecular Function: protein dimerization activity (GO:0046983);; Cellular Component: RNA polymerase II tran…	--	transcription factor bHLH36-like [Cajanus cajan]	bHLH	-0.439445	0.881729	0.0156685	0.230559	0.863223	0.7629	0.915124	0.844496	0.852517	0.816882	0.813279	0.835991	8
Glyur000651s00026833	Cellular Component: condensed chromosome (GO:0000793);; Molecular Function: DNA binding (GO:0003677);; Cellular Component: nucleolus (GO:0005730);; Biological Process: asymmetric cell division (GO:0008356);; Biological Process: response to virus (GO:0009615);; Biological Process: polarity specification of adaxial/abaxial axis (GO:0009944);; Biological Process: leaf formation (GO:0010338);; Biolog…	K09422|0|mtr:MTR_7g061550|K09422 myb proto-oncogene protein, plant | (RefSeq) myb transcription factor	MYB-related transcription factor PHAN1 [Pisum sativum]	MYB->MYB	-0.95796	0.841829	0.683465	-0.511402	0.879801	0.873452	0.788854	0.775006	0.899724	0.895849	0.891657	0.900996	8
Glyur000675s00024229	Molecular Function: ATP binding (GO:0005524);; Cellular Component: nucleus (GO:0005634);; Biological Process: regulation of transcription, DNA-templated (GO:0006355);; Biological Process: developmental process (GO:0032502);;	--	PREDICTED: growth-regulating factor 4-like [Glycine max]	GRF	0.763091	-0.84455	-0.70434	0.482343	-0.847157	-0.931099	-0.792649	-0.893045	-0.808649	-0.880269	-0.884126	-0.857279	8
Glyur000688s00027135	--	--	PREDICTED: transcription factor DIVARICATA [Juglans regia]	MYB->MYB	0.574919	-0.858101	-0.555724	0.319254	-0.847508	-0.894179	-0.823597	-0.916379	-0.791695	-0.853939	-0.855437	-0.841037	8
Glyur000694s00023248	Molecular Function: DNA binding (GO:0003677);; Cellular Component: nucleus (GO:0005634);; Biological Process: regulation of transcription, DNA-templated (GO:0006355);;	--	myb-related protein 2-like [Cajanus cajan]	GARP->GARP-G2-like	0.960135	-0.825758	-0.792035	0.622527	-0.860518	-0.875006	-0.759044	-0.771046	-0.874979	-0.885859	-0.879974	-0.889045	8
Glyur000762s00020828	Molecular Function: transferase activity (GO:0016740);; Molecular Function: metal ion binding (GO:0046872);;	--	zinc finger CCCH domain-containing protein 43-like [Cajanus cajan]	C3H	-0.456437	0.849699	0.309507	-0.111894	0.861762	0.779374	0.837961	0.830307	0.823643	0.809955	0.804062	0.833449	8
Glyur000950s00029449	Molecular Function: transcription factor activity, sequence-specific DNA binding (GO:0003700);; Cellular Component: nucleus (GO:0005634);; Biological Process: regulation of transcription, DNA-templated (GO:0006355);; Biological Process: asymmetric cell division (GO:0008356);; Biological Process: gravitropism (GO:0009630);; Biological Process: radial pattern formation (GO:0009956);; Cellular Compo…	--	hypothetical protein PHAVU_008G077000g [Phaseolus vulgaris]	GRAS	-0.727659	0.834591	0.527943	-0.264525	0.802199	0.899164	0.812149	0.886055	0.782208	0.853229	0.858319	0.821286	8
Glyur000964s00027950	Cellular Component: intracellular (GO:0005622);; Molecular Function: zinc ion binding (GO:0008270);;	--	zinc finger protein CONSTANS-LIKE 9-like [Cajanus cajan]	C2C2->C2C2-CO-like	0.747947	-0.893097	-0.215994	0.00797887	-0.90952	-0.80427	-0.900807	-0.79191	-0.939863	-0.880417	-0.874659	-0.904178	8
Glyur000999s00024092	Molecular Function: transcription factor activity, sequence-specific DNA binding (GO:0003700);; Biological Process: regulation of transcription, DNA-templated (GO:0006355);; Molecular Function: sequence-specific DNA binding (GO:0043565);;	--	unknown [Lotus japonicus]	WRKY	0.989446	-0.822405	-0.73088	0.55459	-0.853642	-0.873629	-0.765223	-0.764143	-0.877369	-0.885689	-0.882108	-0.883941	8
Glyur001233s00029986	Molecular Function: DNA binding (GO:0003677);; Cellular Component: nucleus (GO:0005634);; Biological Process: regulation of transcription, DNA-templated (GO:0006355);; Molecular Function: zinc ion binding (GO:0008270);;	--	B3 domain-containing transcription repressor VAL1 [Glycine soja]	B3->B3	0.917981	-0.788497	-0.83967	0.688931	-0.827322	-0.832905	-0.712519	-0.729593	-0.838685	-0.847184	-0.838157	-0.856897	8
Glyur001278s00025622	Biological Process: negative regulation of transcription from RNA polymerase II promoter (GO:0000122);; Molecular Function: nucleotide binding (GO:0000166);; Molecular Function: RNA polymerase II regulatory region sequence-specific DNA binding (GO:0000977);; Molecular Function: transcriptional repressor activity, RNA polymerase II core promoter proximal region sequence-specific binding (GO:000107…	K12236|0|gmx:106799700|K12236 transcriptional repressor NF-X1 | (RefSeq) NF-X1-type zinc finger protein NFXL1-like	PREDICTED: NF-X1-type zinc finger protein NFXL1-like [Glycine max]	NF-X1	-0.45533	0.887077	-0.0573429	0.316678	0.863703	0.779445	0.931909	0.861021	0.854264	0.82473	0.825698	0.834277	8
Glyur001374s00029994	Cellular Component: nuclear telomere cap complex (GO:0000783);; Molecular Function: double-stranded telomeric DNA binding (GO:0003691);; Biological Process: telomeric loop formation (GO:0031627);;	--	PREDICTED: uncharacterized protein LOC101503526 [Cicer arietinum]	MYB->MYB-related	0.960662	-0.845161	-0.773392	0.593831	-0.875346	-0.886776	-0.782291	-0.789122	-0.891368	-0.900535	-0.894277	-0.90413	8
Glyur001643s00028417	Molecular Function: DNA binding (GO:0003677);; Cellular Component: endoplasmic reticulum (GO:0005783);; Cellular Component: plasma membrane (GO:0005886);; Cellular Component: integral component of membrane (GO:0016021);; Biological Process: root hair elongation (GO:0048767);;	--	DnaJ subfamily c member 2-like protein [Trifolium pratense]	MYB->MYB-related	-0.936985	0.843502	0.766977	-0.598249	0.880957	0.874648	0.779102	0.78035	0.894015	0.89518	0.887797	0.904697	8
Glyur001712s00031458	Molecular Function: DNA binding (GO:0003677);;	--	PREDICTED: uncharacterized protein LOC101508857 isoform X1 [Cicer arietinum]	MYB->MYB-related	0.974313	-0.821505	-0.786861	0.61091	-0.852256	-0.883765	-0.756804	-0.776482	-0.866745	-0.885928	-0.882128	-0.882691	8
Glyur001750s00036522	Molecular Function: DNA binding (GO:0003677);;	K09422|1.78019e-164|mtr:MTR_4g029540|K09422 myb proto-oncogene protein, plant | (RefSeq) myb transcription factor	myb transcription factor [Medicago truncatula]	MYB->MYB	0.779305	-0.852818	-0.603179	0.438691	-0.895123	-0.844434	-0.80473	-0.794697	-0.888706	-0.874984	-0.868362	-0.894152	8
Glyur002262s00035126	Biological Process: regulation of transcription, DNA-templated (GO:0006355);; Molecular Function: zinc ion binding (GO:0008270);;	--	Protein FAR1-RELATED SEQUENCE 11 [Glycine soja]	FAR1	0.858753	-0.775731	-0.83765	0.681579	-0.812482	-0.85412	-0.69924	-0.762442	-0.798762	-0.836014	-0.832863	-0.832592	8
Glyur002360s00043668	Cellular Component: nuclear chromosome, telomeric region (GO:0000784);; Cellular Component: nucleosome (GO:0000786);; Molecular Function: double-stranded telomeric DNA binding (GO:0003691);; Biological Process: nucleosome assembly (GO:0006334);; Biological Process: telomeric loop formation (GO:0031627);;	K09422|1.09004e-133|adu:107483272|K09422 myb proto-oncogene protein, plant | (RefSeq) telomere repeat-binding factor 1	telomere repeat-binding factor 1 isoform X1 [Arachis duranensis]	MYB->MYB-related	0.915189	-0.823221	-0.661349	0.455547	-0.82785	-0.854116	-0.778871	-0.776036	-0.852967	-0.866551	-0.861224	-0.862857	8
Glyur002395s00034804	--	--	hypothetical protein GOBAR_DD11207 [Gossypium barbadense]	LOB	-0.512139	0.874379	-0.0042454	0.243734	0.868164	0.794215	0.909989	0.850031	0.85596	0.830612	0.834543	0.836414	8
Glyur002759s00037152	Molecular Function: transcription factor activity, sequence-specific DNA binding (GO:0003700);; Cellular Component: nucleus (GO:0005634);; Biological Process: regulation of transcription, DNA-templated (GO:0006355);; Molecular Function: sequence-specific DNA binding (GO:0043565);;	K09419|0|gmx:100813694|K09419 heat shock transcription factor, other eukaryote | (RefSeq) heat stress transcription factor A-8	Heat stress transcription factor A-8 [Glycine soja]	HSF	0.966337	-0.806529	-0.754997	0.581443	-0.838783	-0.878673	-0.745301	-0.769964	-0.850375	-0.873865	-0.872775	-0.865969	8
Glyur002923s00038431	--	--	PREDICTED: probable WRKY transcription factor 48 [Glycine max]	WRKY	-0.925578	0.840578	0.610608	-0.447358	0.88071	0.826402	0.795188	0.738421	0.913797	0.879955	0.870884	0.900213	8
Glyur003372s00040981	--	--	protein indeterminate-domain 9-like [Cajanus cajan]	C2H2	-0.572827	0.899973	0.0340768	0.201484	0.896261	0.786298	0.931569	0.831814	0.905803	0.853987	0.851035	0.874372	8
Glyur000001s00000028	Molecular Function: transcription factor activity, sequence-specific DNA binding (GO:0003700);; Cellular Component: nucleus (GO:0005634);; Biological Process: regulation of transcription, DNA-templated (GO:0006355);; Molecular Function: sequence-specific DNA binding (GO:0043565);;	K09338|2.7983e-110|cam:101499622|K09338 homeobox-leucine zipper protein | (RefSeq) homeobox-leucine zipper protein HAT22	PREDICTED: homeobox-leucine zipper protein HAT22 [Cicer arietinum]	HB->HB-HD-ZIP	0.767943	-0.844189	-0.57305	0.412028	-0.887748	-0.830849	-0.799232	-0.782533	-0.882758	-0.864705	-0.858307	-0.884919	7
Glyur000002s00000209	Molecular Function: DNA binding (GO:0003677);; Biological Process: anther morphogenesis (GO:0048654);; Biological Process: anther wall tapetum development (GO:0048658);;	--	putative transcription factor ABORTED MICROSPORES-like protein [Trifolium pratense]	bHLH	0.470096	-0.845947	-0.358849	0.164369	-0.856538	-0.768453	-0.828123	-0.815087	-0.824658	-0.806587	-0.797308	-0.834927	7
Glyur000002s00000219	--	--	myb family transcription factor PHL6-like [Cajanus cajan]	GARP->GARP-G2-like	-0.980981	0.784003	0.790872	-0.628621	0.81866	0.853188	0.717242	0.734686	0.837615	0.855392	0.851912	0.851454	7
Glyur000003s00001140	Biological Process: transcription, DNA-templated (GO:0006351);;	--	MYB transcription factor [Trifolium pratense]	MYB->MYB-related	0.96645	-0.797025	-0.795473	0.62824	-0.8309	-0.870126	-0.729862	-0.757967	-0.842439	-0.866159	-0.863524	-0.860551	7
Glyur000011s00000736	Molecular Function: binding (GO:0005488);;	--	protein indeterminate-domain 2-like [Cajanus cajan]	C2H2	-0.826202	0.799373	0.760805	-0.620529	0.846795	0.810611	0.729427	0.732212	0.847824	0.839286	0.828715	0.86081	7
Glyur000014s00002543	--	--	PREDICTED: transcription factor VOZ1 [Cicer arietinum]	VOZ	0.96705	-0.749404	-0.832039	0.688186	-0.789834	-0.818843	-0.674716	-0.693699	-0.809216	-0.824058	-0.818569	-0.824484	7
Glyur000021s00002715	Molecular Function: DNA binding (GO:0003677);; Biological Process: regulation of transcription, DNA-templated (GO:0006355);;	--	dof zinc finger protein DOF3.1 [Cajanus cajan]	C2C2->C2C2-Dof	0.972211	-0.785658	-0.791094	0.62756	-0.820375	-0.859632	-0.71876	-0.743433	-0.834907	-0.856959	-0.854388	-0.851215	7
Glyur000025s00003338	Molecular Function: DNA binding (GO:0003677);; Cellular Component: nucleus (GO:0005634);; Biological Process: regulation of transcription, DNA-templated (GO:0006355);;	--	Myb-like protein G [Cajanus cajan]	MYB->MYB-related	0.999256	-0.784119	-0.694359	0.524177	-0.813076	-0.83571	-0.731535	-0.717557	-0.847911	-0.851702	-0.84853	-0.848145	7
Glyur000028s00003537	Molecular Function: DNA binding (GO:0003677);; Cellular Component: nucleus (GO:0005634);; Biological Process: regulation of transcription, DNA-templated (GO:0006355);;	--	BEL1-like homeodomain protein 7 [Cajanus cajan]	HB->HB-BELL	0.931563	-0.790163	-0.702485	0.536012	-0.826098	-0.859446	-0.73376	-0.755868	-0.834002	-0.854607	-0.855029	-0.846828	7
Glyur000056s00004166	--	--	dof zinc finger protein DOF1.4-like [Cajanus cajan]	C2C2->C2C2-Dof	-0.754352	0.829651	0.302947	-0.134033	0.859957	0.735032	0.821276	0.701235	0.899861	0.826142	0.815169	0.861522	7
Glyur000079s00008913	Molecular Function: transcription factor activity, sequence-specific DNA binding (GO:0003700);; Biological Process: regulation of transcription, DNA-templated (GO:0006355);; Molecular Function: sequence-specific DNA binding (GO:0043565);;	K09060|2.48209e-150|gmx:100808533|K09060 plant G-box-binding factor | (RefSeq) G-box-binding factor 1-like	PREDICTED: G-box-binding factor 1-like isoform X1 [Glycine max]	bZIP	0.993857	-0.7833	-0.663991	0.49963	-0.816069	-0.821788	-0.733537	-0.704516	-0.854859	-0.847811	-0.843739	-0.84892	7
Glyur000087s00008559	Molecular Function: DNA binding (GO:0003677);; Molecular Function: transcription factor activity, sequence-specific DNA binding (GO:0003700);; Cellular Component: nucleus (GO:0005634);; Biological Process: regulation of transcription, DNA-templated (GO:0006355);;	K09286|1.76954e-65|cam:101511508|K09286 EREBP-like factor | (RefSeq) ethylene-responsive transcription factor ERF011-like	PREDICTED: ethylene-responsive transcription factor ERF011-like [Cicer arietinum]	AP2/ERF->AP2/ERF-ERF	-0.976516	0.791378	0.714474	-0.560971	0.832693	0.826675	0.732802	0.711204	0.863257	0.854388	0.848512	0.861491	7
Glyur000095s00007029	Molecular Function: DNA binding (GO:0003677);; Molecular Function: transcription factor activity, sequence-specific DNA binding (GO:0003700);; Cellular Component: nucleus (GO:0005634);; Biological Process: regulation of transcription, DNA-templated (GO:0006355);;	K09286|1.94859e-80|gmx:100306125|K09286 EREBP-like factor | (RefSeq) uncharacterized LOC100306125	putative ethylene-responsive transcription factor [Glycine max]	AP2/ERF->AP2/ERF-ERF	0.978107	-0.789807	-0.661772	0.501396	-0.828043	-0.830786	-0.738969	-0.716605	-0.859134	-0.853481	-0.850433	-0.854938	7
Glyur000104s00005990	Biological Process: transcription, DNA-templated (GO:0006351);;	K14431|0|vra:106754080|K14431 transcription factor TGA | (RefSeq) transcription factor HBP-1b(c38)	transcription factor TGA9-like isoform X2 [Cajanus cajan]	bZIP	-0.543634	0.857439	0.311826	-0.128842	0.879454	0.757786	0.845104	0.785776	0.869392	0.822739	0.81189	0.859516	7
Glyur000111s00011073	Molecular Function: transcription factor activity, sequence-specific DNA binding (GO:0003700);; Cellular Component: nucleus (GO:0005634);; Biological Process: response to water deprivation (GO:0009414);; Biological Process: response to abscisic acid (GO:0009737);; Molecular Function: sequence-specific DNA binding (GO:0043565);; Molecular Function: transcription regulatory region DNA binding (GO:0…	K09286|3.9635e-82|cam:101497710|K09286 EREBP-like factor | (RefSeq) ethylene-responsive transcription factor 7-like	PREDICTED: ethylene-responsive transcription factor 7-like [Cicer arietinum]	AP2/ERF->AP2/ERF-ERF	-0.989635	0.796813	0.709834	-0.546938	0.831953	0.834252	0.740692	0.718999	0.865735	0.86006	0.85449	0.864235	7
Glyur000122s00010218	--	K09422|2.63412e-125|gmx:778071|K09422 myb proto-oncogene protein, plant | (RefSeq) MYB77; protein ODORANT1	PREDICTED: protein ODORANT1 [Glycine max]	MYB->MYB	0.668668	-0.844917	-0.343706	0.179377	-0.883103	-0.76479	-0.827945	-0.751095	-0.890381	-0.834846	-0.826005	-0.869074	7
Glyur000123s00008406	Molecular Function: transcription factor activity, sequence-specific DNA binding (GO:0003700);; Cellular Component: nucleus (GO:0005634);; Biological Process: regulation of transcription, DNA-templated (GO:0006355);; Molecular Function: sequence-specific DNA binding (GO:0043565);;	--	SCARECROW-like protein 14-like [Trifolium pratense]	GRAS	-0.73124	0.820786	0.281541	-0.109552	0.845661	0.718488	0.815499	0.691552	0.887397	0.812243	0.800409	0.848511	7
Glyur000150s00014582	Molecular Function: protein kinase activity (GO:0004672);; Molecular Function: ATP binding (GO:0005524);; Biological Process: protein phosphorylation (GO:0006468);; Cellular Component: integral component of membrane (GO:0016021);;	--	PREDICTED: probable inactive leucine-rich repeat receptor-like protein kinase At1g66830 [Cicer arietinum]	S1Fa-like	-0.969373	0.798811	0.558052	-0.385183	0.826764	0.805848	0.76339	0.703235	0.874308	0.84967	0.844497	0.856355	7
Glyur000204s00012394	Cellular Component: nucleus (GO:0005634);; Biological Process: microsporogenesis (GO:0009556);; Biological Process: regulation of asymmetric cell division (GO:0009786);;	--	LOB domain-containing protein 27-like [Cajanus cajan]	LOB	0.643905	-0.813611	-0.557357	0.331271	-0.809468	-0.893767	-0.778787	-0.885148	-0.757495	-0.833924	-0.841915	-0.805991	7
Glyur000218s00011611	--	K18834|0|gmx:100782726|K18834 WRKY transcription factor 1 | (RefSeq) WRKY transcription factor 1-like	WRKY transcription factor 1-like [Cajanus cajan]	WRKY	0.981372	-0.799183	-0.79072	0.623956	-0.831636	-0.8572	-0.733134	-0.743036	-0.85322	-0.866041	-0.860877	-0.865536	7
Glyur000325s00013489	Molecular Function: DNA binding (GO:0003677);; Cellular Component: nucleus (GO:0005634);; Biological Process: regulation of transcription, DNA-templated (GO:0006355);; Biological Process: auxin-activated signaling pathway (GO:0009734);;	--	Auxin response factor 4 [Glycine soja]	B3->B3-ARF	-0.691296	0.891978	0.179345	0.0378859	0.898449	0.787148	0.905006	0.794063	0.926659	0.866416	0.859076	0.892472	7
Glyur000381s00016114	--	--	probable WRKY transcription factor 3 [Cajanus cajan]	WRKY	0.970846	-0.757404	-0.811145	0.651351	-0.790154	-0.845593	-0.687757	-0.723722	-0.803916	-0.834383	-0.832745	-0.824209	7
Glyur000473s00018947	Molecular Function: transcription factor activity, sequence-specific DNA binding (GO:0003700);; Cellular Component: nucleus (GO:0005634);; Biological Process: leaf morphogenesis (GO:0009965);; Molecular Function: protein homodimerization activity (GO:0042803);; Molecular Function: sequence-specific DNA binding (GO:0043565);; Biological Process: positive regulation of transcription, DNA-templated …	K09338|5.6005e-139|cam:101506684|K09338 homeobox-leucine zipper protein | (RefSeq) homeobox-leucine zipper protein HAT5	homeobox-leucine zipper protein HAT5-like [Trifolium pratense]	HB->HB-HD-ZIP	0.985596	-0.784144	-0.708385	0.553349	-0.822834	-0.820214	-0.726997	-0.7021	-0.857575	-0.848556	-0.842702	-0.854443	7
Glyur000518s00035538	--	--	LBD domain-containing transcription factor [Glycine max]	LOB	-0.985737	0.763582	0.769344	-0.61976	0.802911	0.819508	0.698033	0.694836	0.831536	0.835263	0.83004	0.837068	7
Glyur000524s00019111	Molecular Function: DNA binding (GO:0003677);;	K09338|2.9713e-120|aip:107647904|K09338 homeobox-leucine zipper protein | (RefSeq) homeobox-leucine zipper protein HOX11	homeobox-leucine zipper protein HOX11 [Arachis ipaensis]	HB->HB-HD-ZIP	0.791451	-0.867309	-0.336846	0.153098	-0.895043	-0.7861	-0.857107	-0.750419	-0.930704	-0.867466	-0.858077	-0.897481	7
Glyur000594s00025967	--	--	Transcription factor TCP2 [Cajanus cajan]	TCP	0.970871	-0.771529	-0.790387	0.642297	-0.81323	-0.828333	-0.702529	-0.707629	-0.835209	-0.841476	-0.835974	-0.844567	7
Glyur000821s00020788	--	--	hypothetical protein VIGAN_01163300 [Vigna angularis var. angularis]	WRKY	0.930067	-0.797624	-0.713922	0.566242	-0.844622	-0.829634	-0.736842	-0.725033	-0.862706	-0.854792	-0.849037	-0.864905	7
Glyur000879s00025347	Molecular Function: DNA binding (GO:0003677);;	K09422|7.44339e-77|gmx:100782075|K09422 myb proto-oncogene protein, plant | (RefSeq) myb-related protein 308-like	Myb-related protein Myb4 [Glycine soja]	MYB->MYB-related	0.967608	-0.794675	-0.797159	0.640451	-0.832665	-0.842856	-0.725954	-0.72937	-0.854129	-0.859197	-0.852316	-0.864532	7
Glyur000937s00031574	Molecular Function: DNA binding (GO:0003677);; Cellular Component: nucleus (GO:0005634);;	--	hypothetical protein TSUD_118310 [Trifolium subterraneum]	MYB->MYB-related	0.727812	-0.849979	-0.542533	0.383242	-0.889966	-0.794182	-0.808292	-0.760946	-0.894391	-0.854105	-0.841691	-0.88864	7
Glyur000945s00028131	--	--	hypothetical protein L195_g008555 [Trifolium pratense]	Trihelix	-0.76718	0.866574	0.320781	-0.132822	0.889513	0.777057	0.858784	0.749858	0.925106	0.860782	0.850445	0.892195	7
Glyur001100s00028600	Molecular Function: DNA binding (GO:0003677);; Cellular Component: nucleus (GO:0005634);; Biological Process: regulation of transcription, DNA-templated (GO:0006355);;	--	MYB transcription factor MYB51 [Medicago truncatula]	MYB->MYB	-0.744672	0.837372	0.269781	-0.0988687	0.871918	0.758312	0.832681	0.726865	0.900907	0.836241	0.829692	0.864916	7
Glyur001112s00036229	Molecular Function: transcription factor activity, sequence-specific DNA binding (GO:0003700);; Cellular Component: nucleus (GO:0005634);; Biological Process: regulation of transcription, DNA-templated (GO:0006355);; Molecular Function: sequence-specific DNA binding (GO:0043565);; Biological Process: leaf development (GO:0048366);; Biological Process: bundle sheath cell fate specification (GO:009…	--	PREDICTED: scarecrow-like protein 23 [Cicer arietinum]	GRAS	-0.983483	0.773952	0.703187	-0.552824	0.814295	0.809212	0.716808	0.689046	0.850436	0.839227	0.833286	0.845849	7
Glyur001248s00035957	Cellular Component: intracellular (GO:0005622);; Molecular Function: zinc ion binding (GO:0008270);;	--	PREDICTED: uncharacterized protein LOC101495331 [Cicer arietinum]	PLATZ	-0.709159	0.819798	0.336943	-0.0794175	0.785243	0.817798	0.821173	0.813857	0.797319	0.820181	0.820755	0.804592	7
Glyur001519s00034462	--	--	ap2/erf domain-containing transcription factor [Trifolium pratense]	AP2/ERF->AP2/ERF-ERF	-0.989963	0.781601	0.716452	-0.548803	0.813729	0.84788	0.725353	0.729236	0.839088	0.852576	0.851244	0.845359	7
Glyur001534s00033642	Molecular Function: binding (GO:0005488);;	--	hypothetical protein PHAVU_001G252500g [Phaseolus vulgaris]	C2H2	-0.965086	0.790796	0.77621	-0.594688	0.814829	0.882447	0.728435	0.77277	0.82302	0.862537	0.863239	0.846275	7
Glyur001672s00031246	Molecular Function: DNA binding (GO:0003677);;	K09422|1.03502e-91|gmx:100817747|K09422 myb proto-oncogene protein, plant | (RefSeq) transcription factor RAX2	PREDICTED: transcription factor RAX2 [Glycine max]	MYB->MYB-related	0.755134	-0.829214	-0.70689	0.550958	-0.86824	-0.8188	-0.766875	-0.769593	-0.860131	-0.85033	-0.838749	-0.875341	7
Glyur001815s00041763	--	--	Transcription factor TCP18 [Glycine soja]	TCP	0.904977	-0.796327	-0.357461	0.148943	-0.803798	-0.820188	-0.790527	-0.74448	-0.841089	-0.837844	-0.842616	-0.823124	7
Glyur001933s00036045	--	K09422|2.81273e-141|gmx:100811162|K09422 myb proto-oncogene protein, plant | (RefSeq) protein ODORANT1-like	PREDICTED: protein ODORANT1-like [Glycine max]	MYB->MYB	-0.969292	0.775207	0.745509	-0.596612	0.818102	0.826842	0.711858	0.707944	0.841895	0.843319	0.83881	0.84643	7
Glyur001974s00028591	Molecular Function: transcription factor activity, sequence-specific DNA binding (GO:0003700);; Cellular Component: nucleus (GO:0005634);; Biological Process: regulation of transcription, DNA-templated (GO:0006355);; Molecular Function: sequence-specific DNA binding (GO:0043565);;	K09419|6.3455e-43|cam:101495918|K09419 heat shock transcription factor, other eukaryote | (RefSeq) heat shock factor protein HSF30-like	heat shock factor protein hsf30-like, partial [Trifolium pratense]	HSF	-0.653258	0.834707	0.0119438	0.201444	0.83748	0.729606	0.868287	0.73919	0.873151	0.808118	0.805872	0.826518	7
Glyur002655s00040013	Molecular Function: DNA binding (GO:0003677);; Biological Process: regulation of transcription, DNA-templated (GO:0006355);;	--	unknown [Lotus japonicus]	Whirly	0.59125	-0.836933	-0.610792	0.386328	-0.831512	-0.884994	-0.794078	-0.895149	-0.775499	-0.841125	-0.842242	-0.827992	7
Glyur002834s00043435	Molecular Function: DNA binding (GO:0003677);; Cellular Component: nucleus (GO:0005634);; Biological Process: regulation of transcription, DNA-templated (GO:0006355);;	--	PREDICTED: homeobox protein knotted-1-like 4 isoform X2 [Cicer arietinum]	HB->HB-KNOX	0.980711	-0.76472	-0.786631	0.638179	-0.803937	-0.817285	-0.696756	-0.693947	-0.832214	-0.834987	-0.82856	-0.838957	7
Glyur003845s00043035	Molecular Function: transcription factor activity, sequence-specific DNA binding (GO:0003700);; Cellular Component: nucleus (GO:0005634);; Biological Process: regulation of transcription, DNA-templated (GO:0006355);; Cellular Component: chloroplast thylakoid membrane (GO:0009535);; Cellular Component: chloroplast envelope (GO:0009941);; Cellular Component: integral component of membrane (GO:00160…	--	PREDICTED: uncharacterized protein LOC101509873 [Cicer arietinum]	MYB->MYB-related	0.559597	-0.830963	-0.596954	0.388936	-0.834751	-0.85636	-0.786628	-0.870914	-0.779464	-0.828399	-0.826598	-0.826252	7
Glyur005236s00044304	--	--	PREDICTED: probable WRKY transcription factor 49 [Glycine max]	WRKY	0.770997	-0.863746	-0.45089	0.284213	-0.903015	-0.79727	-0.835589	-0.758586	-0.921856	-0.868457	-0.857802	-0.901719	7
Glyur000004s00000390	Biological Process: regulation of transcription, DNA-templated (GO:0006355);;	--	PREDICTED: protein FAR1-RELATED SEQUENCE 5 [Cicer arietinum]	FAR1	0.874062	-0.759371	-0.869487	0.719904	-0.797088	-0.840886	-0.678468	-0.740882	-0.787681	-0.824283	-0.820024	-0.82172	6
Glyur000019s00002152	Molecular Function: transcription factor activity, sequence-specific DNA binding (GO:0003700);; Cellular Component: nucleus (GO:0005634);; Biological Process: regulation of transcription, DNA-templated (GO:0006355);; Molecular Function: sequence-specific DNA binding (GO:0043565);;	K09419|1.59556e-109|cam:101502316|K09419 heat shock transcription factor, other eukaryote | (RefSeq) heat stress transcription factor B-3	Heat stress transcription factor B-3 [Cajanus cajan]	HSF	0.982902	-0.760651	-0.570479	0.395285	-0.783494	-0.805104	-0.724672	-0.691437	-0.827006	-0.824712	-0.824325	-0.816789	6
Glyur000039s00004204	Molecular Function: DNA binding (GO:0003677);;	--	trihelix transcription factor ASR3 [Vigna radiata var. radiata]	Trihelix	-0.951356	0.758011	0.587102	-0.445211	0.800374	0.758026	0.714009	0.645732	0.84917	0.812261	0.804589	0.827995	6
Glyur000055s00004545	Molecular Function: metal ion binding (GO:0046872);;	--	hypothetical protein LR48_Vigan01g309100 [Vigna angularis]	C3H	-0.461422	0.838822	0.193	0.095355	0.788013	0.845619	0.857283	0.916527	0.743546	0.804875	0.813477	0.776043	6
Glyur000064s00005651	Molecular Function: DNA binding (GO:0003677);;	K09422|9.23089e-144|gmx:100800360|K09422 myb proto-oncogene protein, plant | (RefSeq) protein ODORANT1	PREDICTED: protein ODORANT1 [Glycine max]	MYB->MYB	-0.96899	0.769311	0.59066	-0.438334	0.807775	0.783222	0.72664	0.669654	0.853799	0.82707	0.821653	0.836129	6
Glyur000068s00006816	Cellular Component: nucleus (GO:0005634);; Biological Process: regulation of transcription, DNA-templated (GO:0006355);; Molecular Function: lipid binding (GO:0008289);; Molecular Function: sequence-specific DNA binding (GO:0043565);;	K09338|0|vra:106756483|K09338 homeobox-leucine zipper protein | (RefSeq) homeobox-leucine zipper protein HDG2	homeobox-leucine zipper protein HDG2 isoform X2 [Vigna radiata var. radiata]	HB->HB-HD-ZIP	0.854593	-0.792361	-0.505779	0.363825	-0.836719	-0.741006	-0.756326	-0.663062	-0.879421	-0.819247	-0.807224	-0.85156	6
Glyur000079s00008916	Molecular Function: transcription factor activity, sequence-specific DNA binding (GO:0003700);; Cellular Component: nucleus (GO:0005634);; Biological Process: regulation of transcription, DNA-templated (GO:0006355);; Biological Process: cell differentiation (GO:0030154);; Molecular Function: sequence-specific DNA binding (GO:0043565);; Biological Process: regulation of shoot system development (G…	--	PREDICTED: scarecrow-like protein 15 [Lupinus angustifolius]	GRAS	0.986811	-0.744667	-0.791993	0.639828	-0.777456	-0.807728	-0.677202	-0.680709	-0.808504	-0.818802	-0.813165	-0.817638	6
Glyur000084s00009525	Cellular Component: nucleus (GO:0005634);; Molecular Function: protein heterodimerization activity (GO:0046982);;	--	PREDICTED: protein Dr1 homolog isoform X1 [Cicer arietinum]	NF-Y->NF-YB	0.996411	-0.751506	-0.700396	0.546034	-0.785792	-0.801796	-0.696041	-0.67557	-0.824912	-0.822798	-0.818676	-0.822201	6
Glyur000092s00007535	Molecular Function: transcription factor activity, sequence-specific DNA binding (GO:0003700);; Cellular Component: nucleus (GO:0005634);; Biological Process: regulation of transcription, DNA-templated (GO:0006355);; Molecular Function: sequence-specific DNA binding (GO:0043565);;	--	scarecrow-like protein 21 [Cajanus cajan]	GRAS	0.976312	-0.771422	-0.750773	0.565477	-0.789198	-0.866208	-0.713621	-0.752571	-0.805037	-0.845673	-0.847078	-0.825597	6
Glyur000097s00008318	Molecular Function: transcription factor activity, sequence-specific DNA binding (GO:0003700);; Biological Process: regulation of transcription, DNA-templated (GO:0006355);; Molecular Function: sequence-specific DNA binding (GO:0043565);;	--	PREDICTED: probable WRKY transcription factor 17 [Cicer arietinum]	WRKY	-0.642459	0.797294	0.740697	-0.548752	0.806597	0.852593	0.734418	0.833178	0.759203	0.817308	0.81418	0.812172	6
Glyur000166s00010573	--	--	PREDICTED: transcription factor bHLH128-like [Vigna angularis]	bHLH	-0.766302	0.780163	0.825319	-0.674551	0.816708	0.82601	0.702639	0.760159	0.794708	0.820996	0.813252	0.830296	6
Glyur000231s00022063	Cellular Component: nucleus (GO:0005634);; Molecular Function: zinc ion binding (GO:0008270);; Biological Process: response to light stimulus (GO:0009416);; Biological Process: regulation of flower development (GO:0009909);;	--	PREDICTED: zinc finger protein CONSTANS-LIKE 5 [Vigna angularis]	C2C2->C2C2-CO-like	0.368009	-0.851003	-0.026174	-0.201997	-0.839142	-0.728639	-0.878953	-0.819247	-0.81675	-0.781128	-0.77648	-0.805179	6
Glyur000350s00020061	--	K09419|6.35162e-92|cam:101489265|K09419 heat shock transcription factor, other eukaryote | (RefSeq) heat stress transcription factor C-1	PREDICTED: heat stress transcription factor C-1 [Cicer arietinum]	HSF	-0.968152	0.748875	0.755917	-0.618005	0.794603	0.80125	0.682843	0.675926	0.821708	0.820274	0.815015	0.824955	6
Glyur000352s00022303	--	--	BEL1-related homeotic protein [Medicago truncatula]	HB->HB-BELL	0.69234	-0.812765	-0.272664	0.117099	-0.850385	-0.712238	-0.804747	-0.688574	-0.87992	-0.803308	-0.792768	-0.842308	6
Glyur000357s00018117	--	--	PREDICTED: protein tesmin/TSO1-like CXC 5 isoform X1 [Vigna angularis]	CPP	0.950566	-0.781338	-0.606079	0.397122	-0.785716	-0.868994	-0.745099	-0.772255	-0.804476	-0.845977	-0.85145	-0.817912	6
Glyur000479s00019705	Molecular Function: DNA binding (GO:0003677);;	K09422|2.66844e-32|mtr:MTR_4g073420|K09422 myb proto-oncogene protein, plant | (RefSeq) myb transcription factor	myb transcription factor [Medicago truncatula]	MYB->MYB-related	0.689367	-0.82265	-0.336655	0.125829	-0.81668	-0.749454	-0.816261	-0.743029	-0.844563	-0.809602	-0.79942	-0.829442	6
Glyur000492s00023508	--	--	lateral organ boundaries domain protein [Caragana korshinskii]	LOB	-0.971065	0.770488	0.597993	-0.445277	0.808903	0.786125	0.726966	0.672073	0.854292	0.828831	0.823444	0.837526	6
Glyur000700s00037063	Cellular Component: nucleus (GO:0005634);; Molecular Function: protein heterodimerization activity (GO:0046982);;	K08066|2.71992e-134|pvu:PHAVU_005G050000g|K08066 nuclear transcription factor Y, gamma | (RefSeq) hypothetical protein	nuclear transcription factor Y subunit C-2 [Cajanus cajan]	NF-Y->NF-YC	0.985261	-0.759625	-0.725444	0.572466	-0.79791	-0.821123	-0.700093	-0.69681	-0.826215	-0.832417	-0.829716	-0.829665	6
Glyur000793s00026496	Biological Process: gametophyte development (GO:0048229);; Biological Process: plant-type sporogenesis (GO:0048236);;	--	hypothetical protein GLYMA_03G117500 [Glycine max]	SBP	-0.878811	0.784943	0.55448	-0.323361	0.774723	0.884497	0.757218	0.812687	0.776939	0.83988	0.84915	0.801267	6
Glyur000798s00031099	Molecular Function: DNA binding (GO:0003677);;	K09419|0|pvu:PHAVU_007G223400g|K09419 heat shock transcription factor, other eukaryote | (RefSeq) hypothetical protein	hypothetical protein PHAVU_007G223400g [Phaseolus vulgaris]	HSF	0.871253	-0.789212	-0.538	0.389996	-0.836226	-0.794127	-0.749596	-0.707256	-0.857917	-0.832445	-0.828906	-0.845026	6
Glyur000913s00026126	Molecular Function: transcription factor activity, sequence-specific DNA binding (GO:0003700);; Cellular Component: nucleus (GO:0005634);; Biological Process: response to chitin (GO:0010200);; Molecular Function: sequence-specific DNA binding (GO:0043565);; Molecular Function: transcription regulatory region DNA binding (GO:0044212);;	--	C2H2-type zinc finger family protein [Glycine max]	C2H2	0.621055	-0.817214	-0.173094	-0.110598	-0.77289	-0.856046	-0.840826	-0.879001	-0.754662	-0.813535	-0.827445	-0.772031	6
Glyur000926s00019331	Molecular Function: RNA polymerase II regulatory region sequence-specific DNA binding (GO:0000977);; Molecular Function: RNA polymerase II transcription factor binding (GO:0001085);; Molecular Function: transcriptional activator activity, RNA polymerase II transcription regulatory region sequence-specific binding (GO:0001228);; Molecular Function: chromatin binding (GO:0003682);; Cellular Compone…	--	GATA transcription factor 28-like isoform X2 [Cajanus cajan]	C2C2->C2C2-GATA	0.897727	-0.761844	-0.721942	0.59769	-0.815473	-0.768531	-0.696428	-0.6631	-0.841284	-0.814088	-0.803281	-0.837304	6
Glyur000966s00025843	Molecular Function: DNA binding (GO:0003677);;	K09422|3.33074e-146|gmx:100785810|K09422 myb proto-oncogene protein, plant | (RefSeq) transcription factor MYB46-like	PREDICTED: transcription factor MYB46-like [Glycine max]	MYB->MYB	0.861663	-0.749031	-0.842697	0.691312	-0.785509	-0.840608	-0.671539	-0.742191	-0.77197	-0.815367	-0.81365	-0.807542	6
Glyur002029s00034004	Molecular Function: DNA binding (GO:0003677);; Molecular Function: transcription factor activity, sequence-specific DNA binding (GO:0003700);; Cellular Component: nucleus (GO:0005634);; Biological Process: regulation of transcription, DNA-templated (GO:0006355);; Biological Process: multicellular organism development (GO:0007275);;	K09284|0|cam:101489539|K09284 AP2-like factor, euAP2 lineage | (RefSeq) ethylene-responsive transcription factor RAP2-7	PREDICTED: ethylene-responsive transcription factor RAP2-7-like isoform X2 [Glycine max]	AP2/ERF->AP2/ERF-AP2	0.991022	-0.757658	-0.7479	0.593521	-0.794052	-0.823275	-0.695723	-0.697221	-0.822402	-0.832073	-0.829049	-0.828333	6
Glyur002288s00033072	Molecular Function: DNA binding (GO:0003677);; Cellular Component: nucleus (GO:0005634);; Biological Process: regulation of transcription, DNA-templated (GO:0006355);; Biological Process: auxin-activated signaling pathway (GO:0009734);;	--	PREDICTED: auxin response factor 8-like [Glycine max]	B3->B3-ARF	-0.372245	0.864649	0.0144514	0.229895	0.844231	0.751677	0.896619	0.847162	0.819269	0.794281	0.791592	0.811484	6
Glyur002727s00042365	Molecular Function: DNA binding (GO:0003677);; Cellular Component: nucleus (GO:0005634);; Biological Process: regulation of transcription, DNA-templated (GO:0006355);;	--	transcription factor DIVARICATA [Arachis ipaensis]	MYB->MYB	-0.356533	0.859277	0.0454543	0.227268	0.821633	0.804009	0.891311	0.905922	0.774368	0.7977	0.802925	0.789631	6
Glyur004062s00046380	--	--	protein indeterminate-domain 5, chloroplastic-like [Cajanus cajan]	C2H2	0.917662	-0.762092	-0.734335	0.607047	-0.813764	-0.774496	-0.696055	-0.664381	-0.842093	-0.817756	-0.807267	-0.838669	6
Glyur000002s00000268	Biological Process: negative regulation of transcription, DNA-templated (GO:0045892);;	--	ovate transcriptional repressor domain-containing protein [Glycine max]	OFP	0.640953	-0.807686	-0.533584	0.386815	-0.846311	-0.742073	-0.764088	-0.723132	-0.843389	-0.802752	-0.788367	-0.841984	5
Glyur000023s00004890	Molecular Function: DNA binding (GO:0003677);;	--	PREDICTED: transcription factor MYB44-like [Cicer arietinum]	MYB->MYB	0.853938	-0.784113	-0.479974	0.236626	-0.762934	-0.865875	-0.767701	-0.806657	-0.772383	-0.829101	-0.837735	-0.791047	5
Glyur000042s00005064	Molecular Function: transcription factor activity, sequence-specific DNA binding (GO:0003700);; Cellular Component: nucleus (GO:0005634);; Biological Process: regulation of transcription, DNA-templated (GO:0006355);; Molecular Function: sequence-specific DNA binding (GO:0043565);;	--	scarecrow-like protein 32 [Cajanus cajan]	GRAS	0.730911	-0.802729	-0.102447	-0.0903251	-0.814648	-0.710672	-0.823662	-0.688323	-0.863934	-0.794341	-0.790148	-0.814634	5
Glyur000059s00006294	--	--	nodule inception, partial [Sesbania rostrata]	RWP-RK	-0.955494	0.739792	0.746023	-0.610512	0.786682	0.797521	0.67436	0.673035	0.810167	0.811977	0.807938	0.814686	5
Glyur000074s00005537	Molecular Function: DNA binding (GO:0003677);; Cellular Component: nucleus (GO:0005634);;	--	WUSCHEL-related homeobox 1-like [Cajanus cajan]	HB->HB-WOX	0.80202	-0.792757	-0.317592	0.156088	-0.822642	-0.711572	-0.782994	-0.657585	-0.874853	-0.801836	-0.791487	-0.833002	5
Glyur000088s00007692	Molecular Function: DNA binding (GO:0003677);; Cellular Component: nucleus (GO:0005634);; Biological Process: regulation of transcription, DNA-templated (GO:0006355);;	--	PREDICTED: uncharacterized protein LOC101503318 isoform X1 [Cicer arietinum]	GARP->GARP-G2-like	0.438958	-0.838226	-0.00641255	-0.275615	-0.796469	-0.821515	-0.878459	-0.899176	-0.758416	-0.796656	-0.808951	-0.770259	5
Glyur000119s00012162	--	K09422|1.55447e-158|vra:106775449|K09422 myb proto-oncogene protein, plant | (RefSeq) transcription factor MYB34	MIXTA-like transcription factor [Lotus japonicus]	MYB->MYB	-0.779904	0.8055	0.47277	-0.222218	0.785449	0.901016	0.788738	0.863843	0.767468	0.842811	0.855056	0.799479	5
Glyur000186s00009857	Molecular Function: DNA binding (GO:0003677);; Cellular Component: nucleus (GO:0005634);; Biological Process: regulation of transcription, DNA-templated (GO:0006355);;	--	PREDICTED: NAC domain-containing protein 21/22 [Cicer arietinum]	NAC	-0.381324	0.851553	-0.0811624	0.323984	0.83094	0.724358	0.895876	0.817502	0.819018	0.779511	0.777689	0.797646	5
Glyur000200s00011172	--	--	PREDICTED: NAC domain-containing protein 2-like [Cicer arietinum]	NAC	0.865279	-0.776365	-0.426885	0.280276	-0.816045	-0.723808	-0.751625	-0.643374	-0.868239	-0.804297	-0.794454	-0.832162	5
Glyur000444s00022230	--	--	protein FAR1-related sequence 5-like [Trifolium pratense]	FAR1	0.496706	-0.812496	-0.24938	0.0808248	-0.834632	-0.691029	-0.805731	-0.723772	-0.832961	-0.77096	-0.757932	-0.814552	5
Glyur001007s00026105	Molecular Function: transcription corepressor activity (GO:0003714);; Cellular Component: nucleus (GO:0005634);; Biological Process: response to wounding (GO:0009611);; Cellular Component: integral component of membrane (GO:0016021);; Biological Process: regulation of defense response (GO:0031347);; Biological Process: negative regulation of nucleic acid-templated transcription (GO:1903507);; Bio…	K13464|6.56422e-126|cam:101503456|K13464 jasmonate ZIM domain-containing protein | (RefSeq) protein TIFY 11B	PREDICTED: protein TIFY 11B [Cicer arietinum]	Tify	0.992415	-0.742048	-0.711622	0.565029	-0.780225	-0.792015	-0.683906	-0.66314	-0.818838	-0.814603	-0.80998	-0.815961	5
Glyur001238s00031501	--	--	WRKY family transcription factor [Medicago truncatula]	WRKY	0.980863	-0.743758	-0.656994	0.486038	-0.768599	-0.82299	-0.695985	-0.702376	-0.797394	-0.818438	-0.820446	-0.80218	5
Glyur001829s00033194	--	--	protein FAR1-related sequence 11-like [Trifolium pratense]	FAR1	-0.903317	0.741387	0.662611	-0.525845	0.789326	0.790914	0.685383	0.681462	0.805466	0.804776	0.802903	0.807198	5
Glyur000043s00003829	Molecular Function: DNA binding (GO:0003677);;	--	hypothetical protein KK1_031486 [Cajanus cajan]	Trihelix	0.885179	-0.730847	-0.90765	0.755993	-0.761447	-0.830295	-0.646281	-0.722912	-0.753888	-0.802904	-0.799196	-0.793906	4
Glyur000073s00007821	--	--	hypothetical protein PHAVU_003G258100g [Phaseolus vulgaris]	SRS	-0.794708	0.753667	0.675999	-0.44702	0.733692	0.863451	0.709266	0.807272	0.718149	0.802675	0.808234	0.764979	4
Glyur000079s00008949	Molecular Function: RNA polymerase II regulatory region sequence-specific DNA binding (GO:0000977);; Molecular Function: RNA polymerase II transcription factor binding (GO:0001085);; Molecular Function: transcriptional activator activity, RNA polymerase II transcription regulatory region sequence-specific binding (GO:0001228);; Molecular Function: chromatin binding (GO:0003682);; Cellular Compone…	--	PREDICTED: GATA transcription factor 18 [Cicer arietinum]	C2C2->C2C2-GATA	-0.554004	0.810499	0.13847	0.0615747	0.824495	0.771347	0.822907	0.791147	0.806974	0.792979	0.797775	0.796291	4
Glyur000166s00010602	Molecular Function: DNA binding (GO:0003677);;	--	trihelix transcription factor ASR3 [Cajanus cajan]	Trihelix	0.762139	-0.793168	-0.396772	0.135927	-0.756924	-0.846892	-0.78854	-0.821282	-0.761955	-0.815773	-0.82271	-0.781111	4
Glyur000211s00017659	Molecular Function: DNA binding (GO:0003677);; Molecular Function: transcription factor activity, sequence-specific DNA binding (GO:0003700);; Cellular Component: nucleus (GO:0005634);; Biological Process: regulation of transcription, DNA-templated (GO:0006355);;	K09286|6.77469e-67|cam:101493048|K09286 EREBP-like factor | (RefSeq) ethylene-responsive transcription factor ERF023-like	PREDICTED: ethylene-responsive transcription factor ERF023-like [Cicer arietinum]	AP2/ERF->AP2/ERF-ERF	0.501584	-0.811852	-0.439229	0.271304	-0.835074	-0.74026	-0.780649	-0.765266	-0.808578	-0.78427	-0.77256	-0.818144	4
Glyur000299s00021248	Molecular Function: DNA binding (GO:0003677);;	--	PREDICTED: homeobox-leucine zipper protein HAT2-like [Cicer arietinum]	HB->HB-other	-0.342035	0.843159	-0.0646188	0.303742	0.825876	0.733781	0.883676	0.832673	0.797354	0.77217	0.77297	0.785572	4
Glyur000360s00014607	Cellular Component: nucleus (GO:0005634);; Biological Process: regulation of transcription, DNA-templated (GO:0006355);; Molecular Function: sequence-specific DNA binding (GO:0043565);; Molecular Function: protein heterodimerization activity (GO:0046982);;	K08065|1.24545e-77|pvu:PHAVU_007G134000g|K08065 nuclear transcription Y subunit beta | (RefSeq) hypothetical protein	nuclear transcription factor Y subunit B-8-like protein [Trifolium pratense]	NF-Y->NF-YB	0.713977	-0.767692	-0.79929	0.652531	-0.804099	-0.805996	-0.691905	-0.751628	-0.776143	-0.801404	-0.79333	-0.81303	4
Glyur000494s00017389	Molecular Function: DNA binding (GO:0003677);; Cellular Component: nucleus (GO:0005634);; Molecular Function: lipid binding (GO:0008289);;	K09338|0|pvu:PHAVU_011G079800g|K09338 homeobox-leucine zipper protein | (RefSeq) hypothetical protein	hypothetical protein PHAVU_011G079800g [Phaseolus vulgaris]	HB->HB-HD-ZIP	-0.352332	0.857775	-0.0710294	0.333398	0.825921	0.758255	0.903097	0.862911	0.797676	0.785821	0.788149	0.7908	4
Glyur000576s00032477	--	K09285|1.21007e-88|mtr:MTR_4g007770|K09285 AP2-like factor, ANT lineage | (RefSeq) AP2-type transcription factor	AP2-type transcription factor [Medicago truncatula]	AP2/ERF->AP2/ERF-ERF	0.946995	-0.74068	-0.512455	0.321468	-0.751469	-0.809447	-0.714002	-0.705514	-0.785406	-0.805116	-0.810311	-0.782362	4
Glyur000577s00027225	Molecular Function: DNA binding (GO:0003677);;	K09422|4.84692e-34|aip:107641727|K09422 myb proto-oncogene protein, plant | (RefSeq) MYB-like transcription factor ETC3	Transcription factor TRY [Cajanus cajan]	MYB->MYB-related	0.606633	-0.799965	-0.670095	0.504992	-0.826667	-0.802293	-0.740962	-0.78935	-0.788945	-0.806058	-0.797582	-0.822906	4
Glyur000607s00021616	Molecular Function: transcription corepressor activity (GO:0003714);; Cellular Component: nucleus (GO:0005634);; Biological Process: response to wounding (GO:0009611);; Biological Process: regulation of defense response (GO:0031347);; Biological Process: negative regulation of nucleic acid-templated transcription (GO:1903507);; Biological Process: regulation of jasmonic acid mediated signaling pa…	--	protein TIFY 8 isoform X2 [Cajanus cajan]	Tify	-0.647187	0.798963	0.113267	0.164367	0.755181	0.820513	0.830272	0.834925	0.755163	0.795877	0.808566	0.758454	4
Glyur000983s00021689	Molecular Function: DNA binding (GO:0003677);; Biological Process: regulation of transcription, DNA-templated (GO:0006355);;	--	hypothetical protein PHAVU_002G226100g [Phaseolus vulgaris]	C2C2->C2C2-Dof	-0.357924	0.823344	-0.0721932	0.297092	0.80834	0.681597	0.863721	0.773125	0.800515	0.749046	0.744086	0.775612	4
Glyur001133s00027786	Biological Process: transcription, DNA-templated (GO:0006351);;	--	Transcription factor MYB1R1 [Glycine soja]	MYB->MYB	-0.500115	0.81174	0.00852886	0.228923	0.800271	0.781475	0.845726	0.827166	0.77751	0.78338	0.793796	0.770435	4
Glyur001427s00032573	Molecular Function: binding (GO:0005488);; Biological Process: negative regulation of translation (GO:0017148);;	--	BZIP transcription factor bZIP124 [Medicago truncatula]	bZIP	-0.393987	0.83033	0.33645	-0.119437	0.822081	0.776238	0.817668	0.84554	0.772118	0.784648	0.77939	0.798751	4
Glyur002514s00041947	Biological Process: transcription, DNA-templated (GO:0006351);;	--	PREDICTED: growth-regulating factor 1-like [Cicer arietinum]	GRF	0.883013	-0.754278	-0.501635	0.370774	-0.802296	-0.719194	-0.717996	-0.624314	-0.850968	-0.792919	-0.783012	-0.820236	4
Glyur002589s00034647	Molecular Function: DNA binding (GO:0003677);; Cellular Component: nucleus (GO:0005634);; Biological Process: regulation of transcription, DNA-templated (GO:0006355);;	--	hypothetical protein PHAVU_004G076900g [Phaseolus vulgaris]	NAC	-0.343841	0.843324	-0.115453	0.36745	0.816105	0.728407	0.892686	0.832	0.794758	0.768793	0.770102	0.779175	4
Glyur006027s00047051	--	--	PREDICTED: protein indeterminate-domain 5, chloroplastic-like [Vigna angularis]	C2H2	0.681794	-0.769181	-0.569859	0.328329	-0.746257	-0.881575	-0.737115	-0.860047	-0.703759	-0.802189	-0.813115	-0.758	4
Glyur008850s00044464	Molecular Function: nucleic acid binding (GO:0003676);; Molecular Function: metal ion binding (GO:0046872);;	--	protein indeterminate-domain 7 [Morus notabilis]	C2H2	0.448223	-0.80348	-0.27754	0.00675759	-0.754431	-0.803414	-0.809026	-0.868342	-0.713975	-0.770753	-0.774214	-0.750187	4
Glycyrrhiza_uralensis_newGene_419	--	--	Myb/SANT-like DNA-binding domain protein [Medicago truncatula]	Trihelix	-0.310677	0.824856	-0.144371	0.403452	0.788766	0.714304	0.878753	0.826289	0.76493	0.74707	0.749553	0.75265	3
Glyur000001s00000195	--	--	PREDICTED: trihelix transcription factor GTL2-like [Glycine max]	Trihelix	0.871461	-0.549825	-0.886265	0.826452	-0.611172	-0.61543	-0.455884	-0.464509	-0.640125	-0.63632	-0.624888	-0.65169	3
Glyur000004s00000430	Biological Process: regulation of transcription, DNA-templated (GO:0006355);; Molecular Function: zinc ion binding (GO:0008270);;	--	PREDICTED: protein FAR1-RELATED SEQUENCE 4-like isoform X1 [Glycine max]	FAR1	0.890431	-0.450253	-0.883653	0.828829	-0.500283	-0.562649	-0.357813	-0.389093	-0.536663	-0.557435	-0.551212	-0.553457	3
Glyur000006s00001667	Molecular Function: DNA binding (GO:0003677);; Cellular Component: nucleus (GO:0005634);; Biological Process: regulation of transcription, DNA-templated (GO:0006355);;	--	myb-like transcription factor family protein [Medicago truncatula]	GARP->GARP-G2-like	0.822673	-0.507001	-0.931456	0.839575	-0.543201	-0.659912	-0.411681	-0.517596	-0.538976	-0.607344	-0.607307	-0.58561	3
Glyur000007s00002889	Molecular Function: transcription factor activity, sequence-specific DNA binding (GO:0003700);; Biological Process: regulation of transcription, DNA-templated (GO:0006355);; Molecular Function: sequence-specific DNA binding (GO:0043565);;	--	bZIP transcription factor [Medicago truncatula]	bZIP	0.843167	-0.40946	-0.831082	0.805299	-0.468426	-0.47473	-0.319049	-0.304327	-0.519975	-0.505325	-0.492686	-0.520777	3
Glyur000009s00001386	Molecular Function: DNA binding (GO:0003677);;	K09422|1.54737e-49|mtr:MTR_2g089450|K09422 myb proto-oncogene protein, plant | (RefSeq) myb transcription factor	GAMYB transcription factor [Trema orientalis]	MYB->MYB-related	0.661058	-0.758553	-0.550023	0.306045	-0.731619	-0.870926	-0.7292	-0.854389	-0.688101	-0.789098	-0.800446	-0.743278	3
Glyur000010s00000895	Molecular Function: nucleic acid binding (GO:0003676);; Biological Process: histone modification (GO:0016570);; Biological Process: single-organism cellular process (GO:0044763);; Molecular Function: metal ion binding (GO:0046872);; Biological Process: system development (GO:0048731);;	--	PREDICTED: lysine-specific demethylase REF6-like [Cicer arietinum]	C2H2	0.8298	-0.322971	-0.851078	0.836177	-0.37749	-0.433773	-0.229088	-0.248446	-0.424169	-0.435614	-0.427907	-0.435137	3
Glyur000010s00000918	Molecular Function: DNA binding (GO:0003677);; Molecular Function: RNA binding (GO:0003723);; Molecular Function: metal ion binding (GO:0046872);;	--	uncharacterized protein LOC109800834 isoform X1 [Cajanus cajan]	Trihelix	0.909117	-0.542053	-0.915405	0.823773	-0.583195	-0.666088	-0.450342	-0.508883	-0.603473	-0.643594	-0.639791	-0.63213	3
Glyur000014s00002524	Molecular Function: DNA binding (GO:0003677);; Cellular Component: nucleus (GO:0005634);; Biological Process: regulation of transcription, DNA-templated (GO:0006355);;	--	PREDICTED: uncharacterized protein LOC101497214 isoform X2 [Cicer arietinum]	HB->HB-other	0.844516	-0.385836	-0.891194	0.8654	-0.443144	-0.488789	-0.287879	-0.311042	-0.482646	-0.493121	-0.484045	-0.496938	3
Glyur000020s00001819	--	--	PREDICTED: cyclic dof factor 3-like [Cicer arietinum]	C2C2->C2C2-Dof	0.897676	-0.568374	-0.931571	0.825628	-0.603689	-0.698091	-0.476273	-0.550819	-0.61532	-0.66617	-0.66312	-0.651275	3
Glyur000045s00009950	Molecular Function: protein dimerization activity (GO:0046983);;	--	PREDICTED: transcription factor ILR3 [Ricinus communis]	bHLH	0.377492	-0.830502	0.0480564	-0.335445	-0.779669	-0.78871	-0.877784	-0.885917	-0.743626	-0.774037	-0.783777	-0.753007	3
Glyur000053s00006438	Molecular Function: DNA binding (GO:0003677);; Molecular Function: metal ion binding (GO:0046872);;	--	PREDICTED: homeobox protein HAT3.1 [Cicer arietinum]	HB->HB-PHD	0.928279	-0.571086	-0.897197	0.807396	-0.616896	-0.667427	-0.48153	-0.511082	-0.646753	-0.666444	-0.659359	-0.665311	3
Glyur000055s00004540	Molecular Function: DNA binding (GO:0003677);; Biological Process: transcription, DNA-templated (GO:0006351);; Biological Process: cell cycle (GO:0007049);; Cellular Component: transcriptional repressor complex (GO:0017053);;	--	protein ALWAYS EARLY 3 [Cajanus cajan]	MYB->MYB-related	0.810969	-0.312122	-0.845674	0.845042	-0.374011	-0.408784	-0.216377	-0.223823	-0.422123	-0.421724	-0.41198	-0.428841	3
Glyur000056s00004102	--	--	hypothetical protein PHAVU_002G226100g [Phaseolus vulgaris]	C2C2->C2C2-Dof	-0.353107	0.830241	-0.145863	0.399944	0.798088	0.707864	0.884472	0.809314	0.786911	0.755117	0.755708	0.7658	3
Glyur000056s00004168	Molecular Function: DNA binding (GO:0003677);; Molecular Function: transcription factor activity, sequence-specific DNA binding (GO:0003700);; Cellular Component: nucleus (GO:0005634);; Biological Process: regulation of transcription, DNA-templated (GO:0006355);; Biological Process: flower development (GO:0009908);; Molecular Function: metal ion binding (GO:0046872);;	--	PREDICTED: squamosa promoter-binding-like protein 3 [Lupinus angustifolius]	SBP	0.928354	-0.590033	-0.901333	0.808514	-0.637634	-0.68633	-0.500026	-0.533054	-0.66321	-0.683935	-0.677218	-0.683079	3
Glyur000059s00006276	--	--	LOW QUALITY PROTEIN: protein FAR1-RELATED SEQUENCE 5 [Carica papaya]	FAR1	0.822067	-0.356061	-0.918818	0.886463	-0.405527	-0.495468	-0.255437	-0.318201	-0.431905	-0.470662	-0.465867	-0.460406	3
Glyur000062s00005480	--	K09060|3.50838e-112|cam:101496595|K09060 plant G-box-binding factor | (RefSeq) transcription factor HBP-1a-like	bZIP transcription factor 16 isoform X1 [Cajanus cajan]	bZIP	0.845136	-0.346041	-0.844624	0.803024	-0.38856	-0.486412	-0.257077	-0.305461	-0.425877	-0.462673	-0.460217	-0.446523	3
Glyur000066s00006209	Molecular Function: DNA binding (GO:0003677);; Cellular Component: nucleus (GO:0005634);; Biological Process: regulation of transcription, DNA-templated (GO:0006355);; Biological Process: auxin-activated signaling pathway (GO:0009734);;	--	auxin response factor 18 [Arachis ipaensis]	B3->B3-ARF	0.86899	-0.599275	-0.949533	0.852242	-0.645098	-0.708979	-0.502263	-0.571625	-0.648754	-0.688177	-0.682359	-0.684327	3
Glyur000066s00006263	--	--	Dof zinc finger protein DOF2.1, partial [Cajanus cajan]	C2C2->C2C2-Dof	-0.330279	0.804952	0.173013	0.0939915	0.760353	0.78891	0.820222	0.884781	0.69992	0.754185	0.759787	0.736768	3
Glyur000075s00007158	Biological Process: transcription, DNA-templated (GO:0006351);;	--	growth-regulating factor 3 [Cajanus cajan]	GRF	0.92767	-0.721743	-0.733399	0.618394	-0.77488	-0.736794	-0.654772	-0.615274	-0.811724	-0.783505	-0.77258	-0.80453	3
Glyur000075s00007178	Molecular Function: metal ion binding (GO:0046872);;	--	hypothetical protein TSUD_338960 [Trifolium subterraneum]	C2H2	0.877517	-0.459294	-0.914906	0.850373	-0.504976	-0.590562	-0.363886	-0.422339	-0.529247	-0.567766	-0.563673	-0.556745	3
Glyur000096s00005929	Cellular Component: cilium (GO:0005929);; Molecular Function: phosphatidylinositol binding (GO:0035091);; Biological Process: protein localization to cilium (GO:0061512);;	--	PREDICTED: tubby-like F-box protein 5 [Ipomoea nil]	TUB	0.837146	-0.446652	-0.948286	0.890518	-0.494562	-0.584386	-0.345126	-0.421897	-0.507562	-0.553683	-0.549441	-0.543016	3
Glyur000104s00006039	--	--	PREDICTED: transcription repressor OFP4 isoform X2 [Cicer arietinum]	OFP	-0.343194	0.819765	-0.191246	0.449031	0.785325	0.706444	0.880136	0.809653	0.771835	0.745792	0.749401	0.75038	3
Glyur000109s00010656	--	--	hypothetical protein TSUD_180600 [Trifolium subterraneum]	AP2/ERF->AP2/ERF-ERF	-0.307932	0.820294	-0.140045	0.40006	0.781899	0.708728	0.873917	0.821324	0.759368	0.741931	0.743863	0.747639	3
Glyur000115s00008274	--	--	hypothetical protein TSUD_111120 [Trifolium subterraneum]	RWP-RK	0.85914	-0.417279	-0.88863	0.845364	-0.471312	-0.543257	-0.321918	-0.368585	-0.499541	-0.527963	-0.523485	-0.520979	3
Glyur000122s00010171	Molecular Function: protein dimerization activity (GO:0046983);;	--	transcription factor ILR3-like isoform X1 [Cajanus cajan]	bHLH	0.854481	-0.710795	-0.870788	0.697752	-0.724264	-0.838352	-0.634021	-0.740764	-0.707881	-0.783845	-0.785279	-0.758212	3
Glyur000128s00010762	Molecular Function: transcription factor activity, transcription factor binding (GO:0000989);; Cellular Component: nucleus (GO:0005634);; Biological Process: regulation of transcription, DNA-templated (GO:0006355);;	--	hypothetical protein PHAVU_005G032800g [Phaseolus vulgaris]	GRAS	0.395213	-0.825746	-0.223452	-0.0254171	-0.792192	-0.763989	-0.833325	-0.84448	-0.757546	-0.772755	-0.769175	-0.777616	3
Glyur000155s00012813	--	--	PREDICTED: zinc finger CCCH domain-containing protein 38 isoform X1 [Cicer arietinum]	C3H	0.901082	-0.497109	-0.907488	0.828887	-0.538561	-0.618933	-0.404995	-0.454711	-0.566625	-0.601574	-0.59669	-0.591719	3
Glyur000172s00014872	Molecular Function: DNA binding (GO:0003677);; Cellular Component: nucleus (GO:0005634);; Biological Process: regulation of transcription, DNA-templated (GO:0006355);;	--	PREDICTED: protein REVEILLE 5 isoform X1 [Glycine max]	MYB->MYB-related	0.837588	-0.372472	-0.89554	0.84781	-0.415224	-0.520701	-0.277335	-0.345582	-0.441062	-0.487849	-0.48546	-0.470719	3
Glyur000192s00009345	Molecular Function: sequence-specific DNA binding (GO:0043565);; Molecular Function: metal ion binding (GO:0046872);;	--	PREDICTED: uncharacterized zinc finger protein At4g06634 [Cicer arietinum]	C2H2	0.820794	-0.421433	-0.961729	0.919955	-0.473886	-0.544762	-0.315854	-0.379818	-0.492231	-0.526614	-0.519067	-0.524138	3
Glyur000210s00014438	Molecular Function: transcription factor activity, sequence-specific DNA binding (GO:0003700);; Biological Process: regulation of transcription, DNA-templated (GO:0006355);; Cellular Component: integral component of membrane (GO:0016021);; Molecular Function: sequence-specific DNA binding (GO:0043565);;	--	transcription factor [Glycine max]	WRKY	-0.486908	0.800508	-0.137716	0.364914	0.783211	0.667236	0.852804	0.723592	0.808632	0.745172	0.742895	0.763957	3
Glyur000234s00015082	--	--	hypothetical protein TSUD_82790 [Trifolium subterraneum]	C3H	0.81727	-0.322879	-0.860167	0.816169	-0.359274	-0.477145	-0.232135	-0.299928	-0.390238	-0.440491	-0.439139	-0.418825	3
Glyur000239s00017901	Cellular Component: nucleus (GO:0005634);; Biological Process: regulation of transcription, DNA-templated (GO:0006355);; Molecular Function: sequence-specific DNA binding (GO:0043565);;	--	hypothetical protein GLYMA_18G1412001, partial [Glycine max]	HB->HB-other	-0.292973	0.817612	-0.152347	0.403396	0.78662	0.705128	0.870802	0.818339	0.759405	0.738943	0.741573	0.746533	3
Glyur000250s00014098	Biological Process: regulation of transcription, DNA-templated (GO:0006355);; Molecular Function: zinc ion binding (GO:0008270);;	--	protein FAR1-RELATED SEQUENCE 11 [Cajanus cajan]	FAR1	0.90927	-0.622809	-0.911835	0.81684	-0.673669	-0.706566	-0.530863	-0.563826	-0.692505	-0.708985	-0.70072	-0.713849	3
Glyur000259s00016757	Cellular Component: nucleus (GO:0005634);; Biological Process: regulation of transcription, DNA-templated (GO:0006355);; Molecular Function: sequence-specific DNA binding (GO:0043565);;	--	homeobox protein SBH1 isoform X1 [Vigna radiata var. radiata]	HB->HB-KNOX	-0.311149	0.825485	-0.14529	0.404025	0.789941	0.715221	0.879416	0.827009	0.765818	0.74787	0.750478	0.753418	3
Glyur000262s00020220	Molecular Function: DNA binding (GO:0003677);; Molecular Function: transcription factor activity, sequence-specific DNA binding (GO:0003700);; Cellular Component: nucleus (GO:0005634);; Cellular Component: transcription factor complex (GO:0005667);; Biological Process: regulation of transcription, DNA-templated (GO:0006355);;	K06620|0|cam:101510592|K06620 transcription factor E2F3 | (RefSeq) transcription factor E2FA	PREDICTED: transcription factor E2FA [Cicer arietinum]	E2F-DP	0.751583	-0.787083	-0.353937	0.203664	-0.82119	-0.693239	-0.76999	-0.648923	-0.865839	-0.788757	-0.775143	-0.828351	3
Glyur000270s00013292	--	--	PREDICTED: transcription factor bHLH19-like [Cicer arietinum]	bHLH	-0.745682	0.765941	0.431947	-0.301576	0.81822	0.725247	0.734765	0.667179	0.835252	0.78583	0.778846	0.813882	3
Glyur000295s00015292	Cellular Component: U2-type spliceosomal complex (GO:0005684);; Molecular Function: zinc ion binding (GO:0008270);; Cellular Component: integral component of membrane (GO:0016021);; Biological Process: snoRNA splicing (GO:0034247);; Biological Process: mRNA cis splicing, via spliceosome (GO:0045292);;	K13127|0|pvu:PHAVU_010G084000g|K13127 RING finger protein 113A | (RefSeq) hypothetical protein	hypothetical protein PHAVU_010G084000g [Phaseolus vulgaris]	C3H	0.86334	-0.37881	-0.851238	0.818793	-0.431932	-0.48997	-0.287473	-0.308143	-0.476015	-0.48984	-0.483264	-0.487346	3
Glyur000319s00018974	Molecular Function: binding (GO:0005488);;	--	PREDICTED: transcription factor bHLH18-like [Glycine max]	bHLH	-0.295847	0.811878	-0.139793	0.40286	0.769589	0.705409	0.865884	0.820608	0.744941	0.733256	0.735734	0.736248	3
Glyur000353s00015526	Molecular Function: metal ion binding (GO:0046872);;	--	PREDICTED: zinc finger CCCH domain-containing protein 38-like [Cicer arietinum]	C3H	0.871528	-0.43682	-0.903226	0.858065	-0.490663	-0.54723	-0.340118	-0.373889	-0.524346	-0.543495	-0.536139	-0.542734	3
Glyur000381s00016136	--	--	uncharacterized protein LOC106767702 isoform X1 [Vigna radiata var. radiata]	C2H2	-0.299164	0.81345	-0.15783	0.411188	0.782349	0.715848	0.867681	0.826167	0.751233	0.739379	0.744666	0.740894	3
Glyur000432s00027008	Molecular Function: core promoter sequence-specific DNA binding (GO:0001046);; Molecular Function: transcriptional activator activity, RNA polymerase II transcription regulatory region sequence-specific binding (GO:0001228);; Cellular Component: nucleus (GO:0005634);; Biological Process: transcription from RNA polymerase II promoter (GO:0006366);;	--	PREDICTED: transcription factor bHLH130-like [Glycine max]	bHLH	0.82998	-0.421864	-0.935426	0.868273	-0.458966	-0.575837	-0.323844	-0.413847	-0.471965	-0.531918	-0.529908	-0.512024	3
Glyur000447s00016634	Molecular Function: binding (GO:0005488);; Biological Process: response to red or far red light (GO:0009639);; Biological Process: single-organism process (GO:0044699);; Biological Process: regulation of biological process (GO:0050789);;	K12126|0|mtr:MTR_7g111320|K12126 phytochrome-interacting factor 3 | (RefSeq) phytochrome-interacting factor 3.1	transcription factor PIF3-like protein [Trifolium pratense]	bHLH	0.803573	-0.273958	-0.837439	0.834785	-0.330077	-0.398659	-0.179861	-0.208967	-0.373959	-0.391731	-0.386021	-0.38687	3
Glyur000552s00024339	Molecular Function: DNA binding (GO:0003677);; Cellular Component: nucleus (GO:0005634);; Biological Process: regulation of transcription, DNA-templated (GO:0006355);;	--	homeobox domain protein [Medicago truncatula]	HB->HB-other	0.807134	-0.303677	-0.88269	0.874665	-0.360152	-0.426835	-0.204335	-0.241332	-0.398605	-0.418998	-0.41197	-0.416412	3
Glyur000585s00027750	--	K09422|0|cam:101490682|K09422 myb proto-oncogene protein, plant | (RefSeq) uncharacterized LOC101490682	PREDICTED: uncharacterized protein LOC101490682 isoform X1 [Cicer arietinum]	MYB->MYB	0.907625	-0.536241	-0.907473	0.833779	-0.587498	-0.635369	-0.442787	-0.474656	-0.616035	-0.63438	-0.626934	-0.635053	3
Glyur000692s00016555	--	--	hypothetical protein glysoja_018491 [Glycine soja]	C2H2	-0.356651	0.80109	-0.111007	0.393462	0.750084	0.760008	0.855487	0.857743	0.716095	0.744663	0.756369	0.720988	3
Glyur000790s00021803	Biological Process: phosphorelay signal transduction system (GO:0000160);; Molecular Function: DNA binding (GO:0003677);; Molecular Function: transcription factor activity, sequence-specific DNA binding (GO:0003700);; Cellular Component: nucleus (GO:0005634);; Biological Process: regulation of transcription, DNA-templated (GO:0006355);; Molecular Function: identical protein binding (GO:0042802);;	K14491|0|cam:101510474|K14491 two-component response regulator ARR-B family | (RefSeq) two-component response regulator ARR2	PREDICTED: two-component response regulator ARR2 [Cicer arietinum]	GARP->GARP-ARR-B	0.801908	-0.339011	-0.90664	0.861444	-0.377374	-0.500075	-0.241832	-0.328011	-0.39701	-0.455513	-0.4541	-0.43381	3
Glyur000798s00031090	--	--	trihelix transcription factor PTL-like [Cajanus cajan]	Trihelix	-0.339655	0.815271	-0.200278	0.454677	0.783505	0.704538	0.876098	0.806748	0.768308	0.742414	0.746866	0.746375	3
Glyur000870s00029783	Biological Process: regulation of transcription, DNA-templated (GO:0006355);;	--	hypothetical protein TSUD_153210 [Trifolium subterraneum]	WRKY	0.885519	-0.493037	-0.931481	0.859474	-0.537673	-0.612503	-0.396527	-0.449737	-0.562277	-0.596293	-0.590214	-0.589622	3
Glyur001013s00034079	Molecular Function: metal ion binding (GO:0046872);;	--	zinc finger protein 511 [Cajanus cajan]	C2H2	0.84798	-0.704307	-0.802568	0.609668	-0.702035	-0.833126	-0.639677	-0.743277	-0.691574	-0.773717	-0.777112	-0.740226	3
Glyur001157s00034141	Cellular Component: nucleus (GO:0005634);; Biological Process: regulation of transcription, DNA-templated (GO:0006355);; Molecular Function: transcription regulatory region DNA binding (GO:0044212);;	--	hypothetical protein PHAVU_002G137300g [Phaseolus vulgaris]	GARP->GARP-G2-like	0.811754	-0.358568	-0.873167	0.824134	-0.399943	-0.520147	-0.265918	-0.34908	-0.417738	-0.474862	-0.475393	-0.451563	3
Glyur001316s00033466	Molecular Function: binding (GO:0005488);;	--	hypothetical protein PHAVU_004G145900g [Phaseolus vulgaris]	C2H2	0.870083	-0.628427	-0.903196	0.814445	-0.684499	-0.702747	-0.535511	-0.569537	-0.695629	-0.708103	-0.699129	-0.717802	3
Glyur001348s00036179	--	K14432|3.58964e-92|vra:106771598|K14432 ABA responsive element binding factor | (RefSeq) protein ABSCISIC ACID-INSENSITIVE 5-like	Protein ABSCISIC ACID-INSENSITIVE 5 [Cajanus cajan]	bZIP	-0.309274	0.809113	-0.157168	0.400867	0.784753	0.707834	0.861871	0.812258	0.756199	0.73725	0.742052	0.742022	3
Glyur001349s00028245	Molecular Function: DNA binding (GO:0003677);; Cellular Component: nucleus (GO:0005634);; Biological Process: regulation of transcription, DNA-templated (GO:0006355);;	--	PREDICTED: homeobox protein knotted-1-like 3 isoform X1 [Cicer arietinum]	HB->HB-KNOX	0.828376	-0.307123	-0.813542	0.803782	-0.363754	-0.41729	-0.217299	-0.229048	-0.413637	-0.421176	-0.414549	-0.419988	3
Glyur001516s00037327	Molecular Function: DNA binding (GO:0003677);; Molecular Function: transcription factor activity, sequence-specific DNA binding (GO:0003700);; Cellular Component: nucleus (GO:0005634);; Biological Process: regulation of transcription, DNA-templated (GO:0006355);;	K14516|3.56579e-48|mtr:MTR_1g070020|K14516 ethylene-responsive transcription factor 1 | (RefSeq) ethylene-responsive transcription factor 1B	PREDICTED: ethylene-responsive transcription factor 1B-like [Lupinus angustifolius]	AP2/ERF->AP2/ERF-ERF	-0.856883	0.441156	0.890948	-0.838168	0.486648	0.533459	0.347342	0.368948	0.526752	0.539531	0.529275	0.543052	3
Glyur001534s00033639	--	--	protein sensitive to proton rhizotoxicity 1-like [Trifolium pratense]	C2H2	-0.910423	0.583847	0.896614	-0.801357	0.625231	0.665046	0.494965	0.518168	0.656333	0.671292	0.661778	0.674744	3
Glyur002086s00043339	Biological Process: transcription, DNA-templated (GO:0006351);;	--	ethylene-responsive transcription factor ERF024-like [Arachis duranensis]	AP2/ERF->AP2/ERF-ERF	-0.290551	0.807886	-0.139764	0.403929	0.764041	0.703725	0.862031	0.819943	0.738446	0.729229	0.731963	0.731045	3
Glyur002099s00030879	Molecular Function: DNA binding (GO:0003677);; Cellular Component: nucleus (GO:0005634);;	--	hypothetical protein PHAVU_009G012200g [Phaseolus vulgaris]	HB->HB-WOX	-0.415868	0.788787	0.0567891	0.115198	0.80818	0.657785	0.805346	0.711312	0.801752	0.735573	0.728069	0.773739	3
Glyur002868s00034873	Biological Process: polysaccharide catabolic process (GO:0000272);; Molecular Function: transcription factor activity, sequence-specific DNA binding (GO:0003700);; Cellular Component: nucleus (GO:0005634);; Biological Process: regulation of transcription, DNA-templated (GO:0006355);; Molecular Function: beta-amylase activity (GO:0016161);; Biological Process: regulation of shoot system developmen…	K01177|0|vra:106759169|K01177 beta-amylase [EC:3.2.1.2] | (RefSeq) beta-amylase 7	beta-amylase 7 isoform X1 [Vigna radiata var. radiata]	BES1	0.841641	-0.397398	-0.916212	0.861042	-0.438666	-0.544448	-0.300566	-0.373609	-0.461144	-0.51038	-0.50748	-0.493768	3
Glyur002900s00042861	Molecular Function: protein dimerization activity (GO:0046983);;	--	PREDICTED: transcription factor PRE6 [Glycine max]	bHLH	0.742218	-0.795735	-0.288692	0.13397	-0.830034	-0.697511	-0.787153	-0.658731	-0.874202	-0.793969	-0.782383	-0.831948	3
Glyur004629s00047349	--	--	transcription repressor OFP13-like [Durio zibethinus]	OFP	0.832441	-0.777471	-0.223244	0.0296828	-0.785963	-0.729789	-0.785757	-0.673813	-0.843189	-0.794469	-0.792007	-0.802271	3
Glyur006942s00047285	Molecular Function: DNA binding (GO:0003677);; Molecular Function: transcription factor activity, sequence-specific DNA binding (GO:0003700);; Cellular Component: nucleus (GO:0005634);; Biological Process: regulation of transcription, DNA-templated (GO:0006355);;	K09286|8.90484e-21|egr:104437780|K09286 EREBP-like factor | (RefSeq) ethylene-responsive transcription factor TINY	dehydration-responsive element-binding protein 3-like [Cajanus cajan]	AP2/ERF->AP2/ERF-ERF	-0.312469	0.82643	-0.148766	0.405576	0.793196	0.717564	0.8804	0.828326	0.767944	0.749671	0.752785	0.755076	3
Glyur000001s00000123	Cellular Component: nucleus (GO:0005634);; Molecular Function: protein heterodimerization activity (GO:0046982);;	K08066|1.25844e-121|cam:101507067|K08066 nuclear transcription factor Y, gamma | (RefSeq) nuclear transcription factor Y subunit C-3-like	PREDICTED: nuclear transcription factor Y subunit C-3-like [Cicer arietinum]	NF-Y->NF-YC	-0.501461	0.775144	-0.0407307	0.22328	0.783292	0.623996	0.808491	0.660466	0.814012	0.725885	0.717338	0.76365	2
Glyur000004s00000413	--	K14514|9.65369e-104|cam:101514824|K14514 ethylene-insensitive protein 3 | (RefSeq) ETHYLENE INSENSITIVE 3-like 3 protein	ETHYLENE INSENSITIVE 3-like 3 protein [Cajanus cajan]	EIL	0.939132	-0.57344	-0.878514	0.785992	-0.618693	-0.671796	-0.48684	-0.513713	-0.65041	-0.670111	-0.66407	-0.666965	2
Glyur000004s00000434	Molecular Function: DNA binding (GO:0003677);; Molecular Function: transcription factor activity, sequence-specific DNA binding (GO:0003700);; Cellular Component: nucleus (GO:0005634);; Biological Process: regulation of transcription, DNA-templated (GO:0006355);; Biological Process: multicellular organism development (GO:0007275);;	K09285|0|vra:106755856|K09285 AP2-like factor, ANT lineage | (RefSeq) AP2-like ethylene-responsive transcription factor PLT2	AP2-like ethylene-responsive transcription factor PLT2 [Cajanus cajan]	AP2/ERF->AP2/ERF-AP2	-0.785561	0.263284	0.866434	-0.870675	0.320027	0.380043	0.164363	0.192211	0.364221	0.378385	0.370048	0.37863	2
Glyur000004s00000445	--	--	uncharacterized protein LOC109806698 [Cajanus cajan]	Trihelix	0.691449	-0.147667	-0.864424	0.890676	-0.202147	-0.305544	-0.0448988	-0.116886	-0.229899	-0.271858	-0.268379	-0.2587	2
Glyur000017s00002379	Molecular Function: transcription factor activity, sequence-specific DNA binding (GO:0003700);; Biological Process: regulation of transcription, DNA-templated (GO:0006355);; Molecular Function: sequence-specific DNA binding (GO:0043565);;	--	bZIP transcription factor bZIP124 [Glycine max]	bZIP	-0.947944	0.742208	0.457606	-0.289886	0.766295	0.75627	0.719061	0.650703	0.820396	0.796148	0.794665	0.795477	2
Glyur000018s00003756	Molecular Function: transcription factor activity, transcription factor binding (GO:0000989);; Cellular Component: nucleus (GO:0005634);; Biological Process: regulation of transcription, DNA-templated (GO:0006355);; Molecular Function: zinc ion binding (GO:0008270);; Biological Process: photomorphogenesis (GO:0009640);;	--	B-box type zinc finger protein [Medicago truncatula]	DBB	0.415953	-0.798136	-0.393367	0.15003	-0.771478	-0.826555	-0.783021	-0.886233	-0.702399	-0.774224	-0.779292	-0.754625	2
Glyur000021s00002698	--	--	transcription factor bHLH87 [Cajanus cajan]	bHLH	0.948758	-0.7149	-0.486593	0.336819	-0.746863	-0.729763	-0.68554	-0.614745	-0.802818	-0.773664	-0.770938	-0.776803	2
Glyur000022s00002046	Molecular Function: DNA binding (GO:0003677);; Cellular Component: nucleus (GO:0005634);; Biological Process: regulation of transcription, DNA-templated (GO:0006355);;	--	myb family transcription factor PHL8-like [Cajanus cajan]	GARP->GARP-G2-like	0.928298	-0.703207	-0.871397	0.752674	-0.751615	-0.768771	-0.619372	-0.640203	-0.768936	-0.778727	-0.770548	-0.786087	2
Glyur000025s00003282	--	--	PREDICTED: uncharacterized protein LOC100812134 [Glycine max]	Trihelix	0.778795	-0.251398	-0.851363	0.831998	-0.292299	-0.407608	-0.158093	-0.223806	-0.325938	-0.37269	-0.370751	-0.352917	2
Glyur000025s00003373	--	--	PREDICTED: protein NLP6-like [Glycine max]	RWP-RK	0.946077	-0.640158	-0.882427	0.765845	-0.68161	-0.744392	-0.555841	-0.599319	-0.700772	-0.731737	-0.727915	-0.723957	2
Glyur000026s00001937	Biological Process: carbohydrate metabolic process (GO:0005975);; Biological Process: dephosphorylation (GO:0016311);; Molecular Function: fructose 1,6-bisphosphate 1-phosphatase activity (GO:0042132);;	K03841|0|gmx:100797157|K03841 fructose-1,6-bisphosphatase I [EC:3.1.3.11] | (RefSeq) fructose-1,6-bisphosphatase, cytosolic-like	PREDICTED: fructose-1,6-bisphosphatase, cytosolic-like [Glycine max]	C3H	0.775237	-0.56033	-0.96122	0.85166	-0.590196	-0.700307	-0.462423	-0.583188	-0.57146	-0.645517	-0.643276	-0.627877	2
Glyur000028s00003491	Molecular Function: DNA binding (GO:0003677);; Cellular Component: nucleus (GO:0005634);;	--	hypothetical protein PHAVU_009G058100g [Phaseolus vulgaris]	MYB->MYB-related	0.580382	-0.729873	-0.632061	0.411774	-0.71154	-0.837018	-0.684976	-0.830107	-0.652145	-0.754586	-0.762019	-0.718496	2
Glyur000031s00004434	Molecular Function: DNA binding (GO:0003677);; Molecular Function: transcription factor activity, sequence-specific DNA binding (GO:0003700);; Cellular Component: nucleus (GO:0005634);; Biological Process: regulation of transcription, DNA-templated (GO:0006355);;	K09286|9.99878e-64|cam:101512420|K09286 EREBP-like factor | (RefSeq) ethylene-responsive transcription factor RAP2-1-like	dehydration responsive element binding protein [Halimodendron halodendron]	AP2/ERF->AP2/ERF-ERF	0.746423	-0.703994	-0.814658	0.624563	-0.703132	-0.834549	-0.634966	-0.769246	-0.667523	-0.761883	-0.765702	-0.729559	2
Glyur000035s00005030	Molecular Function: DNA binding (GO:0003677);; Molecular Function: chromatin binding (GO:0003682);; Molecular Function: transcription factor activity, sequence-specific DNA binding (GO:0003700);; Molecular Function: transcription coactivator activity (GO:0003713);; Molecular Function: histone acetyltransferase activity (GO:0004402);; Cellular Component: nucleus (GO:0005634);; Biological Process: …	K11314|0|gmx:100811887|K11314 transcriptional adapter 2-alpha | (RefSeq) transcriptional adapter ADA2b-like	Transcriptional adapter ADA2b [Glycine soja]	MYB->MYB-related	0.727809	-0.20465	-0.886972	0.897797	-0.258203	-0.358878	-0.101395	-0.172787	-0.284807	-0.326774	-0.3229	-0.314358	2
Glyur000037s00002612	--	--	PREDICTED: protein FAR1-RELATED SEQUENCE 5-like [Glycine max]	FAR1	0.584854	-0.0287702	-0.867639	0.934471	-0.0848351	-0.164458	0.0808102	0.0214327	-0.119349	-0.146816	-0.13719	-0.146431	2
Glyur000040s00007334	--	--	hypothetical protein PHAVU_010G057900g [Phaseolus vulgaris]	WRKY	0.893208	-0.647049	-0.901687	0.762975	-0.669125	-0.747916	-0.563204	-0.6248	-0.681834	-0.72681	-0.721138	-0.716495	2
Glyur000042s00005103	Molecular Function: DNA binding (GO:0003677);;	K09422|2.13009e-159|cam:101507248|K09422 myb proto-oncogene protein, plant | (RefSeq) transcription factor MYB44-like	PREDICTED: transcription factor MYB44-like [Cicer arietinum]	MYB->MYB	-0.490811	-0.0267278	0.813448	-0.924377	0.0494729	0.072879	-0.13785	-0.105921	0.0827876	0.080693	0.0670785	0.0990183	2
Glyur000046s00004839	--	--	uncharacterized protein LOC109803972 [Cajanus cajan]	MYB->MYB-related	0.719126	-0.380849	-0.979593	0.922644	-0.415547	-0.542657	-0.273844	-0.39982	-0.406915	-0.483109	-0.480238	-0.463577	2
Glyur000047s00004006	--	--	uncharacterized protein LOC106766975 isoform X1 [Vigna radiata var. radiata]	SRS	0.933551	-0.69553	-0.892527	0.758332	-0.733851	-0.795607	-0.611593	-0.666163	-0.741981	-0.77859	-0.774874	-0.770997	2
Glyur000049s00003157	Molecular Function: transcription factor activity, sequence-specific DNA binding (GO:0003700);; Biological Process: regulation of transcription, DNA-templated (GO:0006355);; Molecular Function: sequence-specific DNA binding (GO:0043565);;	--	hypothetical protein GLYMA_19G217000 [Glycine max]	WRKY	0.340427	0.0738315	-0.878054	0.970421	0.0196903	-0.0788803	0.192761	0.066817	0.0294221	-0.0282564	-0.0199324	-0.0255746	2
Glyur000050s00005708	Molecular Function: nucleic acid binding (GO:0003676);; Molecular Function: zinc ion binding (GO:0008270);;	K09506|0|gmx:100788305|K09506 DnaJ homolog subfamily A member 5 | (RefSeq) dnaJ homolog subfamily C member 21-like	PREDICTED: dnaJ homolog subfamily C member 21-like isoform X1 [Glycine max]	C2H2	0.929748	-0.538283	-0.862629	0.78317	-0.587565	-0.639994	-0.451835	-0.475703	-0.621501	-0.638785	-0.633359	-0.635453	2
Glyur000051s00003425	--	K15198|0|gmx:100792788|K15198 transcription factor TFIIIB component B'' | (RefSeq) uncharacterized LOC100792788	uncharacterized protein LOC109810960 isoform X1 [Cajanus cajan]	MYB->MYB-related	0.955088	-0.673683	-0.859206	0.732785	-0.714698	-0.771789	-0.593512	-0.632193	-0.732826	-0.761369	-0.758106	-0.753889	2
Glyur000055s00004546	Molecular Function: DNA binding (GO:0003677);; Biological Process: transcription, DNA-templated (GO:0006351);; Biological Process: flower development (GO:0009908);;	--	hypothetical protein PHAVU_003G102500g [Phaseolus vulgaris]	AP2/ERF->AP2/ERF-ERF	-0.970879	0.712602	0.813589	-0.676722	0.74912	0.771444	0.640184	0.640181	0.782671	0.787891	0.780197	0.791281	2
Glyur000061s00006545	--	--	protein tesmin/TSO1-like CXC 5 [Vigna radiata var. radiata]	CPP	0.762062	-0.258561	-0.883557	0.898995	-0.3215	-0.366897	-0.155188	-0.181609	-0.36227	-0.37071	-0.360567	-0.377038	2
Glyur000067s00006411	Biological Process: phosphorelay signal transduction system (GO:0000160);; Molecular Function: DNA binding (GO:0003677);; Cellular Component: nucleus (GO:0005634);; Biological Process: regulation of transcription, DNA-templated (GO:0006355);;	--	two-component response regulator APRR2-like protein, partial [Trifolium pratense]	GARP->GARP-ARR-B	0.946527	-0.686753	-0.877999	0.757369	-0.730923	-0.761177	-0.603141	-0.625813	-0.753115	-0.767344	-0.759754	-0.770667	2
Glyur000071s00005278	Molecular Function: DNA binding (GO:0003677);; Cellular Component: nucleus (GO:0005634);; Biological Process: regulation of transcription, DNA-templated (GO:0006355);;	--	NAC domain-containing protein 73-like [Cajanus cajan]	NAC	0.977607	-0.68197	-0.823286	0.692353	-0.718895	-0.758085	-0.607849	-0.61779	-0.752208	-0.765298	-0.759486	-0.763154	2
Glyur000071s00005288	Molecular Function: DNA binding (GO:0003677);; Cellular Component: nucleus (GO:0005634);; Biological Process: regulation of transcription, DNA-templated (GO:0006355);;	--	PREDICTED: uncharacterized protein LOC101510178 [Cicer arietinum]	HB->HB-other	0.774729	-0.222563	-0.830018	0.835908	-0.275247	-0.35578	-0.128307	-0.163958	-0.319939	-0.343105	-0.337926	-0.335021	2
Glyur000086s00011532	--	--	PREDICTED: trihelix transcription factor ASIL2-like [Glycine max]	Trihelix	-0.494639	0.136129	0.907358	-0.96983	0.206809	0.241839	0.0181341	0.0952917	0.206662	0.228974	0.216335	0.244529	2
Glyur000087s00008555	Molecular Function: DNA binding (GO:0003677);; Molecular Function: transcription factor activity, sequence-specific DNA binding (GO:0003700);; Cellular Component: nucleus (GO:0005634);; Biological Process: regulation of transcription, DNA-templated (GO:0006355);; Biological Process: multicellular organism development (GO:0007275);;	K09284|0|pvu:PHAVU_003G241900g|K09284 AP2-like factor, euAP2 lineage | (RefSeq) hypothetical protein	hypothetical protein PHAVU_003G241900g [Phaseolus vulgaris]	AP2/ERF->AP2/ERF-AP2	0.718473	-0.304534	-0.938773	0.950401	-0.371339	-0.405556	-0.192987	-0.238284	-0.393617	-0.406357	-0.394311	-0.418677	2
Glyur000089s00008801	Biological Process: tRNA dihydrouridine synthesis (GO:0002943);; Cellular Component: cytosol (GO:0005829);; Molecular Function: tRNA dihydrouridine synthase activity (GO:0017150);; Molecular Function: metal ion binding (GO:0046872);; Molecular Function: flavin adenine dinucleotide binding (GO:0050660);; Biological Process: oxidation-reduction process (GO:0055114);;	K05544|0|gmx:100783494|K05544 tRNA-dihydrouridine synthase 3 [EC:1.3.1.89] | (RefSeq) tRNA-dihydrouridine(47) synthase [NAD(P)(+)]-like	PREDICTED: tRNA-dihydrouridine(47) synthase [NAD(P)(+)]-like isoform X2 [Glycine max]	C3H	0.416706	-0.203851	-0.929297	0.943492	-0.249644	-0.321776	-0.0883635	-0.217294	-0.220608	-0.278389	-0.267793	-0.282874	2
Glyur000092s00007497	Molecular Function: binding (GO:0005488);;	K08065|6.45797e-24|bvg:104886848|K08065 nuclear transcription Y subunit beta | (RefSeq) nuclear transcription factor Y subunit B-9-like	PREDICTED: nuclear transcription factor Y subunit B-9 [Beta vulgaris subsp. vulgaris]	NF-Y->NF-YB	-0.785561	0.263284	0.866434	-0.870675	0.320027	0.380043	0.164363	0.192211	0.364221	0.378385	0.370048	0.37863	2
Glyur000096s00005913	--	--	trihelix transcription factor GT-2 [Arachis ipaensis]	Trihelix	0.782841	-0.235696	-0.821535	0.823533	-0.289023	-0.371257	-0.142999	-0.179898	-0.33209	-0.35656	-0.352416	-0.346948	2
Glyur000106s00011714	Molecular Function: nucleic acid binding (GO:0003676);; Cellular Component: nucleus (GO:0005634);; Molecular Function: methyltransferase activity (GO:0008168);; Biological Process: response to brassinosteroid (GO:0009741);; Biological Process: unidimensional cell growth (GO:0009826);; Biological Process: methylation (GO:0032259);; Biological Process: histone H3-K9 demethylation (GO:0033169);; Mol…	--	PREDICTED: probable lysine-specific demethylase ELF6 isoform X1 [Glycine max]	C2H2	0.927907	-0.558626	-0.83987	0.764908	-0.612339	-0.629876	-0.4742	-0.470245	-0.653978	-0.650514	-0.641394	-0.658673	2
Glyur000108s00010444	Molecular Function: DNA binding (GO:0003677);; Cellular Component: nucleus (GO:0005634);; Biological Process: regulation of transcription, DNA-templated (GO:0006355);;	--	BEL1-related homeotic protein [Medicago truncatula]	HB->HB-BELL	0.382662	0.122829	-0.828137	0.921364	0.0723093	-0.0586012	0.234099	0.106514	0.072572	0.0051617	0.00812747	0.021786	2
Glyur000111s00011064	Biological Process: cellular process (GO:0009987);;	--	PREDICTED: probable WRKY transcription factor 31 [Cicer arietinum]	WRKY	0.620463	-0.746805	-0.726162	0.524356	-0.742934	-0.842804	-0.687552	-0.822265	-0.687439	-0.775805	-0.77857	-0.751876	2
Glyur000111s00011065	--	--	zinc finger CCCH domain-containing protein [Trifolium pratense]	C3H	0.978516	-0.711356	-0.824976	0.685032	-0.749052	-0.79618	-0.637761	-0.660939	-0.772948	-0.794131	-0.790492	-0.788218	2
Glyur000111s00011076	Molecular Function: nucleic acid binding (GO:0003676);; Molecular Function: metal ion binding (GO:0046872);;	--	zinc finger CCCH domain-containing protein 18 [Cajanus cajan]	C3H	0.931843	-0.545849	-0.860887	0.781359	-0.596015	-0.641993	-0.459593	-0.478652	-0.631106	-0.644727	-0.638614	-0.64353	2
Glyur000114s00010453	Biological Process: polysaccharide catabolic process (GO:0000272);; Molecular Function: transcription factor activity, sequence-specific DNA binding (GO:0003700);; Cellular Component: nucleus (GO:0005634);; Biological Process: regulation of transcription, DNA-templated (GO:0006355);; Molecular Function: beta-amylase activity (GO:0016161);; Biological Process: regulation of shoot system developmen…	--	PREDICTED: beta-amylase 8 [Cicer arietinum]	BES1	0.88229	-0.648475	-0.890834	0.745966	-0.6723	-0.785385	-0.566048	-0.663281	-0.666591	-0.735533	-0.73671	-0.711123	2
Glyur000115s00008249	Cellular Component: intracellular organelle (GO:0043229);;	K09422|1.88903e-99|vra:106773642|K09422 myb proto-oncogene protein, plant | (RefSeq) telomere repeat-binding factor 4-like	telomere repeat-binding factor 4 [Vigna radiata var. radiata]	MYB->MYB-related	0.350065	-0.243694	-0.856133	0.849393	-0.284705	-0.367793	-0.138401	-0.291212	-0.233137	-0.306154	-0.30051	-0.302992	2
Glyur000115s00008277	Molecular Function: DNA binding (GO:0003677);;	--	PREDICTED: uncharacterized protein LOC101498979 [Cicer arietinum]	MYB->MYB-related	0.94991	-0.613887	-0.866357	0.746136	-0.648474	-0.729208	-0.532794	-0.580328	-0.67148	-0.709564	-0.707307	-0.695388	2
Glyur000123s00008429	--	--	dof zinc finger protein DOF3.6 isoform X2 [Arachis ipaensis]	C2C2->C2C2-Dof	-0.228154	0.792655	-0.0976423	0.343698	0.758271	0.686666	0.837206	0.810987	0.717728	0.709763	0.710982	0.71776	2
Glyur000137s00013311	Molecular Function: DNA binding (GO:0003677);; Molecular Function: transcription factor activity, sequence-specific DNA binding (GO:0003700);; Cellular Component: nucleus (GO:0005634);; Biological Process: regulation of transcription, DNA-templated (GO:0006355);;	--	PREDICTED: protein PPLZ02-like [Lupinus angustifolius]	AP2/ERF->AP2/ERF-ERF	-0.46469	0.330678	0.927205	-0.881866	0.358082	0.460747	0.224092	0.376758	0.316731	0.397583	0.391011	0.389165	2
Glyur000141s00009840	Molecular Function: DNA binding (GO:0003677);; Cellular Component: nucleus (GO:0005634);;	--	PREDICTED: uncharacterized protein LOC101506919 [Cicer arietinum]	HB->HB-other	0.956744	-0.641779	-0.85554	0.747636	-0.688413	-0.72344	-0.559827	-0.575521	-0.718306	-0.730084	-0.723626	-0.731014	2
Glyur000144s00012240	Molecular Function: DNA binding (GO:0003677);; Cellular Component: nucleus (GO:0005634);; Cellular Component: integral component of membrane (GO:0016021);;	--	hypothetical protein VIGAN_08191800 [Vigna angularis var. angularis]	SBP	0.641804	-0.0442197	-0.800973	0.859746	-0.101801	-0.18837	0.0549225	0.00827258	-0.144179	-0.169504	-0.164069	-0.162055	2
Glyur000145s00010150	Molecular Function: DNA binding (GO:0003677);; Molecular Function: transcription factor activity, sequence-specific DNA binding (GO:0003700);; Cellular Component: nucleus (GO:0005634);; Biological Process: regulation of transcription, DNA-templated (GO:0006355);; Molecular Function: protein dimerization activity (GO:0046983);;	K09264|2.70295e-106|vra:106763874|K09264 MADS-box transcription factor, plant | (RefSeq) agamous-like MADS-box protein AGL5	PREDICTED: agamous-like MADS-box protein AGL5 isoform X2 [Lupinus angustifolius]	MADS->MADS-MIKC	-0.594838	0.74258	0.410199	-0.173904	0.721492	0.840931	0.728186	0.838886	0.673004	0.763585	0.778167	0.7187	2
Glyur000155s00012802	Molecular Function: DNA binding (GO:0003677);; Cellular Component: nucleus (GO:0005634);; Biological Process: regulation of transcription, DNA-templated (GO:0006355);; Cellular Component: integral component of membrane (GO:0016021);;	--	PREDICTED: LOW QUALITY PROTEIN: NAC domain-containing protein 78-like [Cicer arietinum]	NAC	0.958761	-0.62197	-0.841156	0.738316	-0.668632	-0.702507	-0.541442	-0.550369	-0.703617	-0.712105	-0.705532	-0.713181	2
Glyur000167s00012267	Molecular Function: zinc ion binding (GO:0008270);;	--	Nucleosome-remodeling factor subunit NURF301 [Glycine soja]	DDT	0.651983	-0.087784	-0.858951	0.912368	-0.148064	-0.227383	0.0183283	-0.0350562	-0.184113	-0.209936	-0.202577	-0.206828	2
Glyur000169s00018351	--	K13945|2.07745e-118|pvu:PHAVU_008G192500g|K13945 LOB domain-containing protein 29 | (RefSeq) hypothetical protein	hypothetical protein PHAVU_008G192500g [Phaseolus vulgaris]	LOB	-0.533787	0.0659649	0.854279	-0.940461	0.139212	0.151433	-0.046721	-0.0183041	0.170729	0.165857	0.150029	0.188556	2
Glyur000175s00012039	Molecular Function: DNA binding (GO:0003677);;	K09422|4.31189e-132|vra:106768654|K09422 myb proto-oncogene protein, plant | (RefSeq) protein ODORANT1	PREDICTED: protein ODORANT1 [Vigna angularis]	MYB->MYB	-0.598409	0.78468	0.00562461	0.264575	0.745014	0.788415	0.827476	0.813479	0.745168	0.772981	0.786864	0.738943	2
Glyur000177s00010892	Molecular Function: DNA binding (GO:0003677);; Cellular Component: nucleus (GO:0005634);; Biological Process: regulation of transcription, DNA-templated (GO:0006355);; Cellular Component: integral component of membrane (GO:0016021);;	--	protein PHR1-LIKE 2 isoform X4 [Vigna radiata var. radiata]	GARP->GARP-G2-like	-0.429667	-0.14357	0.813069	-0.91856	-0.0914964	0.00920771	-0.253022	-0.170994	-0.0647759	-0.024672	-0.0326817	-0.0303921	2
Glyur000177s00010902	Molecular Function: transcription factor activity, sequence-specific DNA binding (GO:0003700);; Cellular Component: nucleus (GO:0005634);; Molecular Function: sequence-specific DNA binding (GO:0043565);; Molecular Function: transcription regulatory region DNA binding (GO:0044212);;	--	zinc finger protein ZAT9 [Vigna radiata var. radiata]	C2H2	0.682801	-0.468246	-0.887358	0.81244	-0.509696	-0.615683	-0.373082	-0.49963	-0.481928	-0.554898	-0.555688	-0.536521	2
Glyur000181s00013075	Molecular Function: DNA binding (GO:0003677);; Molecular Function: zinc ion binding (GO:0008270);;	--	PREDICTED: uncharacterized protein LOC101502264 [Cicer arietinum]	DDT	0.822264	-0.306107	-0.804258	0.773045	-0.35052	-0.452085	-0.22058	-0.268558	-0.388147	-0.425308	-0.424656	-0.406524	2
Glyur000181s00013082	Molecular Function: nucleotide binding (GO:0000166);; Biological Process: mRNA splicing, via spliceosome (GO:0000398);; Molecular Function: RNA binding (GO:0003723);; Molecular Function: metal ion binding (GO:0046872);; Cellular Component: U2AF (GO:0089701);;	K12836|8.16662e-51|aly:ARALYDRAFT_323163|K12836 splicing factor U2AF 35 kDa subunit | (RefSeq) hypothetical protein	splicing factor U2af small subunit B isoform X1 [Arabidopsis lyrata subsp. lyrata]	C3H	-0.785561	0.263284	0.866434	-0.870675	0.320027	0.380043	0.164363	0.192211	0.364221	0.378385	0.370048	0.37863	2
Glyur000181s00013083	Cellular Component: nucleus (GO:0005634);; Biological Process: transcription, DNA-templated (GO:0006351);;	--	hypothetical protein GLYMA_12G084700 [Glycine max]	C2H2	0.400711	0.103284	-0.834147	0.953097	0.0343375	-0.0297174	0.219205	0.141131	0.0196889	-0.00717905	0.00314139	-0.014041	2
Glyur000183s00013026	Molecular Function: transcription factor activity, sequence-specific DNA binding (GO:0003700);; Biological Process: regulation of transcription, DNA-templated (GO:0006355);; Molecular Function: sequence-specific DNA binding (GO:0043565);;	--	hypothetical protein GLYMA_08G082400 [Glycine max]	WRKY	-0.640996	0.306621	0.980332	-0.980556	0.363451	0.417726	0.190044	0.272921	0.36517	0.399398	0.387451	0.40784	2
Glyur000190s00015737	--	K13424|1.84177e-155|pvu:PHAVU_008G090300g|K13424 WRKY transcription factor 33 | (RefSeq) hypothetical protein	PREDICTED: probable WRKY transcription factor 33 isoform X2 [Vigna angularis]	WRKY	0.950049	-0.628207	-0.859073	0.753631	-0.675353	-0.720433	-0.545338	-0.5707	-0.701557	-0.719647	-0.714624	-0.717119	2
Glyur000192s00009350	Molecular Function: DNA binding (GO:0003677);; Cellular Component: nucleus (GO:0005634);;	K09522|0|aip:107638482|K09522 DnaJ homolog subfamily C member 2 | (RefSeq) dnaJ homolog subfamily C member 2	dnaJ homolog subfamily C member 2 [Cajanus cajan]	MYB->MYB	0.654869	-0.10723	-0.886323	0.92654	-0.161996	-0.260393	0.000515378	-0.0723166	-0.19035	-0.230051	-0.224157	-0.221108	2
Glyur000198s00008741	--	K09422|0|gmx:100816653|K09422 myb proto-oncogene protein, plant | (RefSeq) transcription factor MYB98-like	PREDICTED: transcription factor MYB98-like [Glycine max]	MYB->MYB	0.73161	-0.764568	-0.235766	0.0866275	-0.797634	-0.662286	-0.762134	-0.621526	-0.848708	-0.762985	-0.752001	-0.800354	2
Glyur000203s00012886	Biological Process: regulation of transcription, DNA-templated (GO:0006355);; Molecular Function: zinc ion binding (GO:0008270);;	--	Protein FAR1-RELATED SEQUENCE 3 [Glycine soja]	FAR1	0.960479	-0.671704	-0.818558	0.668657	-0.69334	-0.768293	-0.601182	-0.635353	-0.720991	-0.755532	-0.752546	-0.741498	2
Glyur000204s00012408	--	--	PREDICTED: homeobox-leucine zipper protein HAT5-like [Glycine max]	HB->HB-HD-ZIP	-0.852244	0.74065	0.310999	-0.160026	0.773389	0.691721	0.731582	0.612139	0.832896	0.76908	0.763232	0.788799	2
Glyur000205s00012928	Molecular Function: protein dimerization activity (GO:0046983);;	--	transcription factor bHLH121-like protein [Trifolium pratense]	bHLH	0.952966	-0.705976	-0.831262	0.710638	-0.754641	-0.767774	-0.628017	-0.63445	-0.779677	-0.783106	-0.775777	-0.789727	2
Glyur000215s00017003	--	--	protein FAR1-related sequence 5-like, partial [Trifolium pratense]	FAR1	0.85041	-0.356796	-0.833084	0.792129	-0.398486	-0.471503	-0.269521	-0.293083	-0.446402	-0.466724	-0.460448	-0.459517	2
Glyur000215s00017035	Molecular Function: DNA binding (GO:0003677);; Cellular Component: nucleus (GO:0005634);;	--	PREDICTED: squamosa promoter-binding-like protein 16 [Glycine max]	SBP	0.221809	-0.0515916	-0.819129	0.884363	-0.104339	-0.148169	0.0598905	-0.0619518	-0.0684876	-0.113049	-0.100776	-0.127208	2
Glyur000217s00014853	Molecular Function: nucleic acid binding (GO:0003676);; Molecular Function: metal ion binding (GO:0046872);;	--	PREDICTED: protein SENSITIVE TO PROTON RHIZOTOXICITY 1 [Cicer arietinum]	C2H2	0.954686	-0.622805	-0.838307	0.712986	-0.656584	-0.739385	-0.545968	-0.591948	-0.679396	-0.718115	-0.717308	-0.701593	2
Glyur000219s00011573	--	--	PREDICTED: transcription factor bHLH87-like [Glycine max]	bHLH	0.81442	-0.734991	-0.188606	0.0180754	-0.754691	-0.688098	-0.743909	-0.624284	-0.812747	-0.756258	-0.754918	-0.766065	2
Glyur000237s00014382	--	K09422|3.67386e-130|cam:101496845|K09422 myb proto-oncogene protein, plant | (RefSeq) transcription factor MYB12-like	PREDICTED: transcription factor MYB12-like [Cicer arietinum]	MYB->MYB	-0.339902	0.76677	-0.198903	0.477023	0.711964	0.709339	0.832065	0.808222	0.690938	0.706414	0.717773	0.684622	2
Glyur000247s00015512	Molecular Function: binding (GO:0005488);;	--	PREDICTED: transcription factor bHLH79-like [Glycine max]	bHLH	0.951686	-0.64293	-0.811243	0.66594	-0.666462	-0.765737	-0.572444	-0.627413	-0.686027	-0.735023	-0.736328	-0.711595	2
Glyur000248s00011304	Molecular Function: transcription factor activity, sequence-specific DNA binding (GO:0003700);; Cellular Component: nucleus (GO:0005634);; Biological Process: regulation of transcription, DNA-templated (GO:0006355);; Molecular Function: sequence-specific DNA binding (GO:0043565);;	--	Protein SCARECROW [Glycine soja]	GRAS	-0.681272	0.408725	0.868658	-0.866524	0.481043	0.450002	0.306018	0.315152	0.499871	0.482414	0.465643	0.514025	2
Glyur000257s00022016	Molecular Function: DNA binding (GO:0003677);; Cellular Component: nucleus (GO:0005634);;	--	wuschel-related homeobox protein [Medicago truncatula]	HB->HB-WOX	-0.785561	0.263284	0.866434	-0.870675	0.320027	0.380043	0.164363	0.192211	0.364221	0.378385	0.370048	0.37863	2
Glyur000258s00015272	Molecular Function: DNA binding (GO:0003677);; Molecular Function: transcription factor activity, sequence-specific DNA binding (GO:0003700);; Cellular Component: nucleus (GO:0005634);; Biological Process: regulation of transcription, DNA-templated (GO:0006355);;	K09286|1.13044e-162|gmx:100786711|K09286 EREBP-like factor | (RefSeq) uncharacterized LOC100786711	PREDICTED: uncharacterized protein LOC100786711 [Glycine max]	AP2/ERF->AP2/ERF-ERF	0.648724	-0.757264	-0.569792	0.329142	-0.731902	-0.869249	-0.724608	-0.854553	-0.68493	-0.786816	-0.797442	-0.742683	2
Glyur000267s00016666	Molecular Function: DNA binding (GO:0003677);; Cellular Component: nucleus (GO:0005634);; Biological Process: regulation of transcription, DNA-templated (GO:0006355);;	--	PREDICTED: myb family transcription factor EFM [Vigna angularis]	GARP->GARP-G2-like	0.659408	-0.101187	-0.833947	0.894366	-0.166841	-0.211945	0.0027322	-0.0201475	-0.213153	-0.217096	-0.206245	-0.225057	2
Glyur000276s00017156	--	--	Protein LATERAL ORGAN BOUNDARIES [Glycine soja]	LOB	-0.937965	0.621326	0.878323	-0.755051	0.651623	0.720567	0.53921	0.57832	0.678328	0.710226	0.704743	0.701734	2
Glyur000277s00017304	Molecular Function: metal ion binding (GO:0046872);;	--	zinc finger CCCH domain-containing protein 21 [Cajanus cajan]	C3H	0.952597	-0.644373	-0.878779	0.765515	-0.686996	-0.731965	-0.560278	-0.586452	-0.713641	-0.732638	-0.726194	-0.731334	2
Glyur000282s00015773	--	K09422|7.75159e-133|gmx:100808083|K09422 myb proto-oncogene protein, plant | (RefSeq) myb-related protein 308-like	myb-related protein 308-like [Glycine max]	MYB->MYB	0.935043	-0.51649	-0.804598	0.729936	-0.564664	-0.603949	-0.437302	-0.436094	-0.611828	-0.61578	-0.60953	-0.615254	2
Glyur000290s00015784	Molecular Function: RNA binding (GO:0003723);; Molecular Function: metal ion binding (GO:0046872);;	K14404|0|cam:101505369|K14404 cleavage and polyadenylation specificity factor subunit 4 | (RefSeq) 30-kDa cleavage and polyadenylation specificity factor 30	PREDICTED: 30-kDa cleavage and polyadenylation specificity factor 30 [Cicer arietinum]	C3H	0.548543	0.0164151	-0.842454	0.930514	-0.0465379	-0.111249	0.126344	0.0765732	-0.0830353	-0.101033	-0.0904518	-0.105643	2
Glyur000294s00011850	Molecular Function: DNA binding (GO:0003677);;	--	hypothetical protein GLYMA_04G095300 [Glycine max]	MYB->MYB-related	0.932965	-0.594603	-0.893609	0.790444	-0.637451	-0.706565	-0.507141	-0.55439	-0.658302	-0.691249	-0.687396	-0.682496	2
Glyur000294s00011862	Molecular Function: DNA binding (GO:0003677);; Molecular Function: transcription factor activity, sequence-specific DNA binding (GO:0003700);; Cellular Component: nucleus (GO:0005634);; Biological Process: regulation of transcription, DNA-templated (GO:0006355);; Molecular Function: protein dimerization activity (GO:0046983);;	--	MADS-box protein SVP-like [Glycine max]	MADS->MADS-MIKC	0.970292	-0.675246	-0.835235	0.714552	-0.718683	-0.750227	-0.597756	-0.607673	-0.749669	-0.759528	-0.753259	-0.760353	2
Glyur000301s00024487	Molecular Function: DNA binding (GO:0003677);; Molecular Function: transcription factor activity, sequence-specific DNA binding (GO:0003700);; Cellular Component: nucleus (GO:0005634);; Biological Process: regulation of transcription, DNA-templated (GO:0006355);;	--	PREDICTED: ethylene-responsive transcription factor ERF098-like [Glycine max]	AP2/ERF->AP2/ERF-ERF	-0.785561	0.263284	0.866434	-0.870675	0.320027	0.380043	0.164363	0.192211	0.364221	0.378385	0.370048	0.37863	2
Glyur000306s00013998	Molecular Function: DNA binding (GO:0003677);; Cellular Component: nucleus (GO:0005634);; Cellular Component: integral component of membrane (GO:0016021);;	--	WUSCHEL-related homeobox 13 [Vigna radiata var. radiata]	HB->HB-WOX	0.582038	-0.771822	-0.68835	0.485804	-0.770223	-0.84234	-0.716349	-0.837517	-0.711933	-0.787916	-0.788626	-0.772417	2
Glyur000312s00021989	Molecular Function: DNA binding (GO:0003677);; Molecular Function: transcription factor activity, sequence-specific DNA binding (GO:0003700);; Cellular Component: nucleus (GO:0005634);; Biological Process: regulation of transcription, DNA-templated (GO:0006355);; Molecular Function: protein dimerization activity (GO:0046983);;	--	PREDICTED: agamous-like MADS-box protein AGL8 homolog [Cicer arietinum]	MADS->MADS-M-type	-0.785561	0.263284	0.866434	-0.870675	0.320027	0.380043	0.164363	0.192211	0.364221	0.378385	0.370048	0.37863	2
Glyur000319s00018968	--	--	PREDICTED: transcription factor bHLH18-like [Glycine max]	bHLH	-0.261322	0.778836	-0.166269	0.419419	0.743482	0.70321	0.833649	0.816836	0.702429	0.707779	0.716374	0.700254	2
Glyur000324s00015430	Molecular Function: DNA binding (GO:0003677);; Molecular Function: protein dimerization activity (GO:0046983);;	--	hypothetical protein COLO4_06221 [Corchorus olitorius]	bHLH	-0.554084	0.363973	0.897219	-0.822741	0.384055	0.53928	0.266755	0.441152	0.341088	0.44736	0.449754	0.416353	2
Glyur000325s00013510	Molecular Function: carbamoyl-phosphate synthase (glutamine-hydrolyzing) activity (GO:0004088);;	--	PREDICTED: LOB domain-containing protein 1-like [Glycine max]	LOB	0.241465	-0.789223	0.0522505	-0.316169	-0.744553	-0.728113	-0.830982	-0.849545	-0.690967	-0.717001	-0.72359	-0.706994	2
Glyur000329s00019822	Molecular Function: DNA binding (GO:0003677);; Cellular Component: nucleus (GO:0005634);; Biological Process: regulation of transcription, DNA-templated (GO:0006355);;	--	PREDICTED: NAC domain-containing protein 73-like [Cicer arietinum]	NAC	0.413491	-0.117305	-0.842218	0.917397	-0.192905	-0.201707	-0.00402351	-0.0719904	-0.186438	-0.197697	-0.184104	-0.220716	2
Glyur000342s00013720	Biological Process: regulation of transcription, DNA-templated (GO:0006355);; Molecular Function: zinc ion binding (GO:0008270);;	K17604|3.16391e-165|gmx:100796448|K17604 zinc finger SWIM domain-containing protein 3 | (RefSeq) uncharacterized LOC100796448	PREDICTED: uncharacterized protein LOC100796448 [Glycine max]	FAR1	0.919125	-0.684932	-0.91184	0.789284	-0.727558	-0.771948	-0.59666	-0.642464	-0.738038	-0.765248	-0.758556	-0.765212	2
Glyur000378s00022510	--	--	PREDICTED: zinc finger CCCH domain-containing protein 12-like isoform X1 [Lupinus angustifolius]	C3H	-0.791926	0.784516	0.437528	-0.248028	0.788888	0.737596	0.764525	0.690491	0.831136	0.796734	0.786284	0.81406	2
Glyur000382s00020385	Molecular Function: transcription factor activity, sequence-specific DNA binding (GO:0003700);; Cellular Component: nucleus (GO:0005634);; Biological Process: regulation of transcription, DNA-templated (GO:0006355);; Molecular Function: sequence-specific DNA binding (GO:0043565);;	K09419|0|mtr:MTR_4g077970|K09419 heat shock transcription factor, other eukaryote | (RefSeq) heat shock transcription factor A3	PREDICTED: heat stress transcription factor A-1b-like isoform X2 [Cicer arietinum]	HSF	0.484717	0.0094609	-0.844172	0.897542	-0.0358566	-0.182593	0.116125	-0.0162398	-0.0344444	-0.111001	-0.111146	-0.08629	2
Glyur000384s00022282	Molecular Function: DNA binding (GO:0003677);; Cellular Component: nucleus (GO:0005634);;	--	squamosa promoter-binding-like protein 12 isoform X2 [Cajanus cajan]	SBP	0.924022	-0.576522	-0.853221	0.772637	-0.631831	-0.663284	-0.4906	-0.50672	-0.661706	-0.670258	-0.663833	-0.673086	2
Glyur000386s00015338	Biological Process: regulation of transcription, DNA-templated (GO:0006355);; Cellular Component: integral component of membrane (GO:0016021);;	--	protein FAR1-RELATED SEQUENCE 2-like [Cajanus cajan]	FAR1	0.747356	-0.719063	-0.854218	0.678268	-0.72986	-0.83486	-0.642431	-0.767709	-0.693115	-0.774842	-0.775497	-0.752994	2
Glyur000392s00023197	Molecular Function: DNA binding (GO:0003677);;	K13424|2.29417e-163|gmx:100127393|K13424 WRKY transcription factor 33 | (RefSeq) WRKY, WRKY49; probable WRKY transcription factor 25	WRKY transcription factor WRKY24-like [Cajanus cajan]	WRKY	0.963448	-0.596628	-0.813953	0.706997	-0.637739	-0.694016	-0.520652	-0.53751	-0.673987	-0.692424	-0.68893	-0.684615	2
Glyur000444s00022234	Biological Process: regulation of transcription, DNA-templated (GO:0006355);; Molecular Function: zinc ion binding (GO:0008270);;	--	protein FAR1-related sequence 5-like [Trifolium pratense]	FAR1	0.939958	-0.566011	-0.846741	0.758758	-0.614899	-0.665054	-0.482669	-0.504444	-0.647536	-0.66421	-0.659517	-0.660322	2
Glyur000464s00022390	Molecular Function: DNA binding (GO:0003677);; Molecular Function: transcription factor activity, sequence-specific DNA binding (GO:0003700);; Cellular Component: nucleus (GO:0005634);; Biological Process: regulation of transcription, DNA-templated (GO:0006355);; Biological Process: multicellular organism development (GO:0007275);;	K09284|0|pvu:PHAVU_003G241900g|K09284 AP2-like factor, euAP2 lineage | (RefSeq) hypothetical protein	hypothetical protein PHAVU_003G241900g [Phaseolus vulgaris]	AP2/ERF->AP2/ERF-AP2	0.700602	-0.131486	-0.831075	0.873729	-0.192592	-0.259894	-0.0310196	-0.0650054	-0.236757	-0.252602	-0.2452	-0.25131	2
Glyur000471s00019774	--	--	hypothetical protein L195_g016023 [Trifolium pratense]	OFP	-0.791498	0.465814	0.920551	-0.825406	0.492217	0.634563	0.372503	0.495009	0.485328	0.568003	0.56984	0.538129	2
Glyur000479s00019691	Molecular Function: transcription factor activity, sequence-specific DNA binding (GO:0003700);; Biological Process: regulation of transcription, DNA-templated (GO:0006355);; Cellular Component: integral component of membrane (GO:0016021);; Molecular Function: sequence-specific DNA binding (GO:0043565);;	--	PREDICTED: basic leucine zipper 23-like [Vigna angularis]	bZIP	-0.969639	0.710268	0.828895	-0.691317	0.749966	0.797587	0.635513	0.663387	0.770198	0.793105	0.789867	0.787042	2
Glyur000483s00030636	Molecular Function: nucleic acid binding (GO:0003676);; Biological Process: regulation of transcription, DNA-templated (GO:0006355);; Molecular Function: transferase activity (GO:0016740);;	--	hypothetical protein PHAVU_008G138000g [Phaseolus vulgaris]	FAR1	0.926901	-0.674872	-0.885708	0.760678	-0.716795	-0.777238	-0.590399	-0.643886	-0.72537	-0.760396	-0.757066	-0.75303	2
Glyur000494s00017413	Cellular Component: nucleus (GO:0005634);; Molecular Function: protein heterodimerization activity (GO:0046982);;	--	PREDICTED: nuclear transcription factor Y subunit C-2 [Cicer arietinum]	NF-Y->NF-YC	0.915413	-0.695621	-0.911385	0.783702	-0.736805	-0.785062	-0.607944	-0.659154	-0.743813	-0.774702	-0.768648	-0.773111	2
Glyur000527s00032549	Molecular Function: DNA binding (GO:0003677);; Cellular Component: nucleus (GO:0005634);; Biological Process: regulation of transcription, DNA-templated (GO:0006355);; Molecular Function: chlorophyll(ide) b reductase activity (GO:0034256);; Biological Process: oxidation-reduction process (GO:0055114);;	--	myb family transcription factor PHL7-like [Cajanus cajan]	GARP->GARP-G2-like	0.680874	-0.753925	-0.502619	0.253934	-0.723906	-0.86603	-0.731883	-0.84574	-0.688159	-0.786287	-0.799058	-0.73732	2
Glyur000535s00027354	Molecular Function: transcription factor activity, sequence-specific DNA binding (GO:0003700);; Cellular Component: nucleus (GO:0005634);; Biological Process: regulation of transcription, DNA-templated (GO:0006355);; Molecular Function: sequence-specific DNA binding (GO:0043565);;	K09338|7.22616e-165|pvu:PHAVU_002G067200g|K09338 homeobox-leucine zipper protein | (RefSeq) hypothetical protein	hypothetical protein LR48_Vigan10g227600 [Vigna angularis]	HB->HB-HD-ZIP	0.465992	0.0567214	-0.813314	0.864016	0.0225205	-0.143753	0.158418	0.0229657	0.0184661	-0.0655339	-0.0667661	-0.034262	2
Glyur000549s00029265	Cellular Component: nucleus (GO:0005634);; Molecular Function: zinc ion binding (GO:0008270);; Molecular Function: sequence-specific DNA binding (GO:0043565);; Biological Process: positive regulation of transcription, DNA-templated (GO:0045893);;	--	PREDICTED: pathogenesis-related homeodomain protein [Cicer arietinum]	HB->HB-PHD	0.930286	-0.651542	-0.832269	0.731846	-0.706072	-0.723095	-0.570384	-0.581639	-0.730208	-0.734788	-0.728236	-0.740591	2
Glyur000552s00024355	Molecular Function: DNA binding (GO:0003677);; Biological Process: regulation of transcription, DNA-templated (GO:0006355);;	--	Dof zinc finger protein DOF5.2 [Glycine soja]	C2C2->C2C2-Dof	0.565298	0.0226524	-0.820952	0.881427	-0.0230698	-0.14589	0.125062	0.0420443	-0.0534214	-0.103289	-0.0995442	-0.0863123	2
Glyur000564s00029588	Biological Process: regulation of transcription, DNA-templated (GO:0006355);; Molecular Function: zinc ion binding (GO:0008270);; Molecular Function: histone binding (GO:0042393);;	--	PHD finger protein ALFIN-LIKE 1 [Glycine soja]	Alfin-like	-0.506221	0.362918	0.928914	-0.906794	0.41119	0.451239	0.252734	0.357065	0.384278	0.426278	0.413975	0.438687	2
Glyur000586s00021850	Molecular Function: transcription factor activity, sequence-specific DNA binding (GO:0003700);; Biological Process: regulation of transcription, DNA-templated (GO:0006355);; Molecular Function: zinc ion binding (GO:0008270);; Molecular Function: sequence-specific DNA binding (GO:0043565);;	--	GATA transcription factor 28 [Cajanus cajan]	C2C2->C2C2-GATA	0.93551	-0.715042	-0.790098	0.627638	-0.740729	-0.83092	-0.648215	-0.711247	-0.745415	-0.796765	-0.799579	-0.774097	2
Glyur000605s00024924	Molecular Function: DNA binding (GO:0003677);;	K09338|2.09658e-77|gmx:100790927|K09338 homeobox-leucine zipper protein | (RefSeq) homeobox-leucine zipper protein HOX15-like	PREDICTED: homeobox-leucine zipper protein HOX15-like [Glycine max]	HB->HB-HD-ZIP	0.891066	-0.503586	-0.835246	0.733285	-0.534078	-0.652286	-0.423776	-0.496446	-0.552437	-0.609706	-0.611943	-0.582794	2
Glyur000642s00034722	--	--	PREDICTED: zinc-finger homeodomain protein 11-like [Glycine max]	zf-HD	0.723816	-0.494147	-0.941298	0.880721	-0.538421	-0.562839	-0.391606	-0.442997	-0.546455	-0.565703	-0.551285	-0.580599	2
Glyur000677s00026180	Molecular Function: core promoter sequence-specific DNA binding (GO:0001046);; Molecular Function: transcriptional activator activity, RNA polymerase II transcription regulatory region sequence-specific binding (GO:0001228);; Cellular Component: nucleus (GO:0005634);; Biological Process: positive regulation of transcription from RNA polymerase II promoter (GO:0045944);; Molecular Function: protei…	--	transcription factor bHLH122-like [Cajanus cajan]	bHLH	0.66046	-0.0942167	-0.853817	0.903427	-0.153655	-0.23735	0.0106007	-0.0444863	-0.189345	-0.217386	-0.210904	-0.212205	2
Glyur000721s00027420	Molecular Function: DNA binding (GO:0003677);; Cellular Component: nucleus (GO:0005634);; Biological Process: regulation of transcription, DNA-templated (GO:0006355);;	--	NAC domain-containing protein 73 [Vigna radiata var. radiata]	NAC	0.932077	-0.629128	-0.900812	0.797148	-0.676021	-0.720793	-0.540359	-0.575041	-0.697163	-0.718405	-0.711773	-0.71825	2
Glyur000751s00027026	Molecular Function: DNA binding (GO:0003677);; Biological Process: transcription, DNA-templated (GO:0006351);;	--	PREDICTED: probable transcription factor KAN4 [Cicer arietinum]	GARP->GARP-G2-like	0.644821	-0.0633633	-0.838037	0.891888	-0.120067	-0.209353	0.0398999	-0.0153757	-0.158082	-0.187647	-0.181489	-0.180654	2
Glyur000753s00021278	Molecular Function: DNA binding (GO:0003677);; Cellular Component: nucleus (GO:0005634);; Biological Process: regulation of transcription, DNA-templated (GO:0006355);;	--	NAC domain-containing protein 73 isoform X2 [Vigna radiata var. radiata]	NAC	0.93684	-0.607437	-0.818203	0.679231	-0.62871	-0.737374	-0.535363	-0.595966	-0.649162	-0.702462	-0.703862	-0.676911	2
Glyur000762s00020831	Molecular Function: nucleic acid binding (GO:0003676);; Cellular Component: nucleus (GO:0005634);; Molecular Function: methyltransferase activity (GO:0008168);; Biological Process: response to brassinosteroid (GO:0009741);; Biological Process: unidimensional cell growth (GO:0009826);; Biological Process: vegetative to reproductive phase transition of meristem (GO:0010228);; Biological Process: me…	--	PREDICTED: lysine-specific demethylase JMJ705-like isoform X1 [Cicer arietinum]	C2H2	0.926486	-0.632001	-0.895166	0.796031	-0.681978	-0.713736	-0.543081	-0.569317	-0.704615	-0.718589	-0.710702	-0.722826	2
Glyur000764s00026028	Cellular Component: membrane (GO:0016020);;	K09422|8.1757e-168|vra:106754830|K09422 myb proto-oncogene protein, plant | (RefSeq) transcription factor MYB86	transcription factor MYB86 [Cajanus cajan]	MYB->MYB	0.720038	-0.263291	-0.899589	0.872544	-0.302061	-0.443032	-0.163305	-0.27524	-0.309231	-0.381703	-0.38246	-0.354828	2
Glyur000801s00027044	Molecular Function: zinc ion binding (GO:0008270);;	K09377|3.23786e-123|cam:101507830|K09377 cysteine and glycine-rich protein | (RefSeq) LIM domain-containing protein WLIM2b-like	unknown [Lotus japonicus]	LIM	-0.953127	0.599194	0.832192	-0.735166	0.647389	0.689143	0.518952	0.532951	0.681161	0.693349	0.688323	0.691257	2
Glyur000809s00030671	Cellular Component: intracellular (GO:0005622);; Molecular Function: zinc ion binding (GO:0008270);;	--	hypothetical protein TSUD_168930 [Trifolium subterraneum]	C2C2->C2C2-CO-like	0.955798	-0.613725	-0.845431	0.74514	-0.660531	-0.695022	-0.532328	-0.541771	-0.695936	-0.704548	-0.697769	-0.705787	2
Glyur000821s00020782	--	K14432|1.9149e-36|pvu:PHAVU_002G203300g|K14432 ABA responsive element binding factor | (RefSeq) hypothetical protein	hypothetical protein PHAVU_002G203300g [Phaseolus vulgaris]	bZIP	0.735049	-0.291849	-0.928214	0.941122	-0.357786	-0.395836	-0.182023	-0.222239	-0.38565	-0.397371	-0.385819	-0.407916	2
Glyur000833s00030505	--	--	cyclin-D-binding Myb-like transcription factor 1 isoform X3 [Arachis ipaensis]	MYB->MYB-related	0.95471	-0.695066	-0.881974	0.746376	-0.731518	-0.788679	-0.613336	-0.655048	-0.748281	-0.778756	-0.774114	-0.772497	2
Glyur000846s00019243	--	--	hypothetical protein glysoja_017552 [Glycine soja]	DDT	0.551877	-0.15947	-0.961356	0.981156	-0.206984	-0.322756	-0.042323	-0.172046	-0.197479	-0.26604	-0.260408	-0.254705	2
Glyur000870s00029782	Molecular Function: transcription factor activity, sequence-specific DNA binding (GO:0003700);; Cellular Component: nucleus (GO:0005634);; Biological Process: regulation of transcription, DNA-templated (GO:0006355);; Molecular Function: sequence-specific DNA binding (GO:0043565);;	--	scarecrow-like protein 21 [Cajanus cajan]	GRAS	0.871984	-0.71892	-0.76574	0.572094	-0.722113	-0.852324	-0.65902	-0.757851	-0.71163	-0.791775	-0.797881	-0.755566	2
Glyur001005s00027811	Molecular Function: catalytic activity (GO:0003824);; Molecular Function: metal ion binding (GO:0046872);;	--	zinc finger CCCH domain-containing protein 64 isoform X1 [Cajanus cajan]	C3H	0.944857	-0.596209	-0.877277	0.778509	-0.641329	-0.692721	-0.510496	-0.538002	-0.670864	-0.69087	-0.685059	-0.687796	2
Glyur001024s00028103	Molecular Function: transcription factor activity, sequence-specific DNA binding (GO:0003700);; Cellular Component: nucleus (GO:0005634);; Biological Process: regulation of transcription, DNA-templated (GO:0006355);; Molecular Function: sequence-specific DNA binding (GO:0043565);;	K09419|7.36485e-144|gmx:100780987|K09419 heat shock transcription factor, other eukaryote | (RefSeq) heat stress transcription factor B-2a-like	heat stress transcription factor Hsf-38 [Glycine max]	HSF	-0.549462	0.327845	0.802949	-0.828289	0.401595	0.342619	0.227759	0.226243	0.417533	0.38706	0.367081	0.429013	2
Glyur001052s00025671	--	--	PREDICTED: ethylene-responsive transcription factor ERF012-like [Cicer arietinum]	AP2/ERF->AP2/ERF-ERF	-0.785561	0.263284	0.866434	-0.870675	0.320027	0.380043	0.164363	0.192211	0.364221	0.378385	0.370048	0.37863	2
Glyur001062s00037250	Molecular Function: DNA binding (GO:0003677);; Cellular Component: nucleus (GO:0005634);; Biological Process: regulation of transcription, DNA-templated (GO:0006355);;	--	PREDICTED: B3 domain-containing transcription factor VRN1-like [Cicer arietinum]	B3->B3	-0.660947	0.763582	0.470784	-0.327949	0.793878	0.675986	0.729111	0.64848	0.81763	0.758047	0.740723	0.80133	2
Glyur001066s00037421	Molecular Function: DNA binding (GO:0003677);;	--	hypothetical protein KK1_027613 [Cajanus cajan]	Trihelix	0.968299	-0.690735	-0.833149	0.71045	-0.735325	-0.760451	-0.613532	-0.621377	-0.764782	-0.772244	-0.765575	-0.775	2
Glyur001115s00021445	Molecular Function: zinc ion binding (GO:0008270);;	--	PREDICTED: uncharacterized protein LOC101491390 isoform X1 [Cicer arietinum]	DDT	0.669481	-0.128761	-0.880985	0.915679	-0.184784	-0.284736	-0.0224068	-0.0968822	-0.210945	-0.252131	-0.247426	-0.241555	2
Glyur001131s00029302	Molecular Function: transcription factor activity, sequence-specific DNA binding (GO:0003700);; Cellular Component: nucleus (GO:0005634);; Biological Process: regulation of transcription, DNA-templated (GO:0006355);; Molecular Function: sequence-specific DNA binding (GO:0043565);;	K09419|0|gmx:100798004|K09419 heat shock transcription factor, other eukaryote | (RefSeq) heat stress transcription factor A-4c-like	heat stress transcription factor A-4a-like protein [Caragana korshinskii]	HSF	0.718268	-0.150305	-0.832258	0.856894	-0.203681	-0.297334	-0.0525866	-0.104029	-0.242926	-0.274486	-0.270238	-0.263378	2
Glyur001137s00022782	Biological Process: post-embryonic development (GO:0009791);; Biological Process: shoot system development (GO:0048367);;	--	PREDICTED: ethylene-responsive transcription factor ERF086-like [Glycine max]	AP2/ERF->AP2/ERF-ERF	-0.917091	0.52861	0.861406	-0.78715	0.580705	0.634147	0.441216	0.469825	0.611041	0.630004	0.625265	0.626179	2
Glyur001170s00029947	Molecular Function: DNA binding (GO:0003677);; Cellular Component: nucleus (GO:0005634);; Biological Process: regulation of transcription, DNA-templated (GO:0006355);; Biological Process: auxin-activated signaling pathway (GO:0009734);;	--	hypothetical protein VIGAN_11260500 [Vigna angularis var. angularis]	B3->B3-ARF	0.78743	-0.319965	-0.880517	0.88533	-0.386359	-0.413999	-0.218204	-0.234205	-0.426285	-0.426511	-0.415492	-0.437611	2
Glyur001184s00030532	Molecular Function: DNA binding (GO:0003677);; Molecular Function: transcription factor activity, sequence-specific DNA binding (GO:0003700);; Cellular Component: nucleus (GO:0005634);; Biological Process: regulation of transcription, DNA-templated (GO:0006355);;	--	ethylene-responsive transcription factor erf098-like protein [Trifolium pratense]	AP2/ERF->AP2/ERF-ERF	-0.72264	0.293233	0.938295	-0.950072	0.359524	0.405846	0.181867	0.234932	0.380207	0.399285	0.388954	0.407134	2
Glyur001278s00025610	Molecular Function: nucleic acid binding (GO:0003676);; Molecular Function: metal ion binding (GO:0046872);;	--	PREDICTED: protein SHOOT GRAVITROPISM 5 [Ricinus communis]	C2H2	0.607448	-0.747339	-0.620556	0.392892	-0.727574	-0.85477	-0.705398	-0.845406	-0.671767	-0.773312	-0.781441	-0.735543	2
Glyur001304s00038572	Biological Process: regulation of transcription, DNA-templated (GO:0006355);; Molecular Function: zinc ion binding (GO:0008270);; Molecular Function: histone binding (GO:0042393);;	--	phd finger protein alfin-like 5 [Quercus suber]	Alfin-like	-0.437151	-0.123703	0.819705	-0.935074	-0.061564	0.0114396	-0.235819	-0.169872	-0.0328414	-0.00783434	-0.0182321	-0.00418414	2
Glyur001374s00029990	Molecular Function: DNA binding (GO:0003677);; Cellular Component: nucleus (GO:0005634);; Biological Process: regulation of transcription, DNA-templated (GO:0006355);; Molecular Function: protein dimerization activity (GO:0046983);;	--	Agamous-like MADS-box protein AGL80 [Capsicum baccatum]	MADS->MADS-M-type	-0.902974	0.510148	0.836035	-0.774829	0.56818	0.604852	0.423822	0.438975	0.602054	0.610156	0.604451	0.611386	2
Glyur001528s00028663	--	K14432|5.54019e-20|tcc:TCM_006432|K14432 ABA responsive element binding factor | (RefSeq) Basic-leucine zipper transcription factor family protein, putative isoform 1	unknown [Lotus japonicus]	bZIP	-0.408682	-0.0138229	0.805309	-0.918739	0.0620169	0.055106	-0.125998	-0.0988327	0.0869936	0.0750063	0.0570988	0.10522	2
Glyur001601s00027176	Molecular Function: transcription factor activity, sequence-specific DNA binding (GO:0003700);; Cellular Component: nucleus (GO:0005634);; Biological Process: regulation of transcription, DNA-templated (GO:0006355);; Biological Process: response to chitin (GO:0010200);; Molecular Function: sequence-specific DNA binding (GO:0043565);; Molecular Function: transcription regulatory region DNA binding…	--	PREDICTED: zinc finger protein ZAT1 [Eucalyptus grandis]	C2H2	0.64405	-0.573449	-0.910868	0.812796	-0.611085	-0.676008	-0.476991	-0.594078	-0.573759	-0.633883	-0.628475	-0.631207	2
Glyur001643s00028418	Molecular Function: transcription factor activity, sequence-specific DNA binding (GO:0003700);; Cellular Component: nucleus (GO:0005634);; Biological Process: regulation of transcription, DNA-templated (GO:0006355);; Molecular Function: sequence-specific DNA binding (GO:0043565);;	--	GRAS family transcription factor [Medicago truncatula]	GRAS	-0.698872	0.186707	0.882558	-0.921382	0.251786	0.293162	0.0795695	0.108339	0.291728	0.29823	0.286536	0.307929	2
Glyur001811s00040227	--	--	basic helix loop helix (BHLH) DNA-binding family protein [Medicago truncatula]	bHLH	0.894258	-0.712894	-0.50116	0.29436	-0.708112	-0.808952	-0.689529	-0.717681	-0.72879	-0.77672	-0.785935	-0.739699	2
Glyur001900s00037697	Molecular Function: DNA binding (GO:0003677);; Cellular Component: nucleus (GO:0005634);;	K09419|3.29539e-145|cam:101507272|K09419 heat shock transcription factor, other eukaryote | (RefSeq) heat stress transcription factor B-2a-like	PREDICTED: heat stress transcription factor B-2a-like [Cicer arietinum]	HSF	-0.695165	0.192638	0.807098	-0.856372	0.268956	0.284946	0.0928735	0.10002	0.311083	0.301624	0.291111	0.315936	2
Glyur001907s00034854	Biological Process: regulation of transcription, DNA-templated (GO:0006355);; Molecular Function: zinc ion binding (GO:0008270);;	--	PREDICTED: protein FAR-RED ELONGATED HYPOCOTYL 3 isoform X1 [Cicer arietinum]	FAR1	0.890636	-0.434517	-0.851867	0.798182	-0.484239	-0.55345	-0.346062	-0.37711	-0.521783	-0.544516	-0.540269	-0.536659	2
Glyur001936s00032193	Cellular Component: nucleus (GO:0005634);; Molecular Function: protein heterodimerization activity (GO:0046982);;	--	unknown [Lotus japonicus]	NF-Y->NF-YC	0.982559	-0.717544	-0.815892	0.67559	-0.755629	-0.795447	-0.645211	-0.660785	-0.782311	-0.798593	-0.794249	-0.79486	2
Glyur001941s00031290	Molecular Function: DNA binding (GO:0003677);; Cellular Component: nucleus (GO:0005634);; Biological Process: regulation of transcription, DNA-templated (GO:0006355);;	--	transcription factor SRM1-like [Cajanus cajan]	MYB->MYB-related	0.932779	-0.550758	-0.871868	0.778562	-0.593161	-0.666645	-0.46521	-0.506015	-0.621394	-0.65236	-0.648973	-0.641839	2
Glyur002110s00041482	Molecular Function: protein dimerization activity (GO:0046983);; Biological Process: petal morphogenesis (GO:0048446);;	--	hypothetical protein TSUD_135650 [Trifolium subterraneum]	bHLH	0.831356	-0.749757	-0.311448	0.156681	-0.778256	-0.683962	-0.740988	-0.613844	-0.839647	-0.769904	-0.761227	-0.795089	2
Glyur002161s00032826	Molecular Function: DNA binding (GO:0003677);; Molecular Function: transcription factor activity, sequence-specific DNA binding (GO:0003700);; Cellular Component: nucleus (GO:0005634);; Biological Process: regulation of transcription, DNA-templated (GO:0006355);;	K09286|1.70961e-160|cam:101512899|K09286 EREBP-like factor | (RefSeq) erebp; ethylene-responsive transcription factor RAP2-12	AP2/ERF [Lotus corniculatus]	AP2/ERF->AP2/ERF-ERF	-0.864547	0.714978	0.549488	-0.434867	0.764503	0.674888	0.67049	0.575295	0.816894	0.75471	0.741326	0.787798	2
Glyur002589s00034653	Molecular Function: DNA binding (GO:0003677);; Cellular Component: nucleus (GO:0005634);; Biological Process: regulation of transcription, DNA-templated (GO:0006355);;	--	myb-related protein 2-like isoform X2 [Cajanus cajan]	GARP->GARP-G2-like	0.925736	-0.633644	-0.813103	0.719749	-0.685383	-0.674741	-0.554556	-0.533559	-0.72618	-0.710213	-0.698583	-0.726649	2
Glyur002751s00042411	Molecular Function: DNA binding (GO:0003677);; Cellular Component: nucleus (GO:0005634);; Biological Process: regulation of transcription, DNA-templated (GO:0006355);;	--	SUPPRESSOR OF GAMMA RESPONSE 1 [Cajanus cajan]	NAC	0.940764	-0.614908	-0.875131	0.778495	-0.66424	-0.698732	-0.52873	-0.547807	-0.693301	-0.705122	-0.697863	-0.707627	2
Glyur002896s00038172	Cellular Component: nucleus (GO:0005634);; Biological Process: regulation of transcription, DNA-templated (GO:0006355);; Molecular Function: transcription regulatory region DNA binding (GO:0044212);;	--	PREDICTED: probable transcription factor KAN2 [Vigna angularis]	GARP->GARP-G2-like	0.685623	-0.157173	-0.866957	0.866886	-0.194237	-0.333806	-0.0582614	-0.154456	-0.216409	-0.280498	-0.279569	-0.25539	2
Glyur003009s00044920	Molecular Function: transcription factor activity, sequence-specific DNA binding (GO:0003700);; Cellular Component: nucleus (GO:0005634);; Biological Process: regulation of transcription, DNA-templated (GO:0006355);; Biological Process: maintenance of shoot apical meristem identity (GO:0010492);; Molecular Function: sequence-specific DNA binding (GO:0043565);; Biological Process: root hair cell t…	--	PREDICTED: scarecrow-like protein 6 [Cicer arietinum]	GRAS	0.6853	-0.156048	-0.895091	0.914185	-0.205921	-0.319262	-0.0503716	-0.134801	-0.229111	-0.279175	-0.275437	-0.264119	2
Glyur003155s00038386	Molecular Function: transcription corepressor activity (GO:0003714);; Cellular Component: nucleus (GO:0005634);; Biological Process: response to wounding (GO:0009611);; Biological Process: regulation of defense response (GO:0031347);; Biological Process: negative regulation of nucleic acid-templated transcription (GO:1903507);; Biological Process: regulation of jasmonic acid mediated signaling pa…	K13464|5.49476e-148|cam:101496060|K13464 jasmonate ZIM domain-containing protein | (RefSeq) protein TIFY 6B	protein TIFY 6B-like isoform X1 [Cajanus cajan]	Tify	0.962159	-0.693104	-0.819566	0.701342	-0.740717	-0.751604	-0.616765	-0.614135	-0.772394	-0.771535	-0.763684	-0.778788	2
Glyur005332s00040069	Molecular Function: transcription factor activity, sequence-specific DNA binding (GO:0003700);; Biological Process: regulation of transcription, DNA-templated (GO:0006355);; Molecular Function: sequence-specific DNA binding (GO:0043565);;	K09060|0|cam:101496595|K09060 plant G-box-binding factor | (RefSeq) transcription factor HBP-1a-like	PREDICTED: transcription factor HBP-1a-like [Cicer arietinum]	bZIP	0.948197	-0.699495	-0.835475	0.711418	-0.746436	-0.778562	-0.621353	-0.644953	-0.764731	-0.780409	-0.7757	-0.780227	2
Glyur006491s00044883	Molecular Function: transcription factor activity, sequence-specific DNA binding (GO:0003700);; Cellular Component: nucleus (GO:0005634);; Biological Process: response to water deprivation (GO:0009414);; Biological Process: response to abscisic acid (GO:0009737);; Molecular Function: sequence-specific DNA binding (GO:0043565);; Molecular Function: transcription regulatory region DNA binding (GO:0…	K09286|9.7363e-90|cam:101497710|K09286 EREBP-like factor | (RefSeq) ethylene-responsive transcription factor 7-like	PREDICTED: ethylene-responsive transcription factor 7-like [Cicer arietinum]	AP2/ERF->AP2/ERF-ERF	-0.785561	0.263284	0.866434	-0.870675	0.320027	0.380043	0.164363	0.192211	0.364221	0.378385	0.370048	0.37863	2
Glyur007579s00046034	Molecular Function: transcription factor activity, sequence-specific DNA binding (GO:0003700);; Cellular Component: nucleus (GO:0005634);; Biological Process: regulation of transcription, DNA-templated (GO:0006355);; Molecular Function: sequence-specific DNA binding (GO:0043565);;	--	PREDICTED: homeobox-leucine zipper protein HAT3-like [Glycine max]	HB->HB-HD-ZIP	0.702924	-0.174365	-0.82353	0.872139	-0.2459	-0.271657	-0.0732713	-0.0823721	-0.292385	-0.286372	-0.275381	-0.298637	2
Glyur009766s00047671	--	--	PREDICTED: zinc-finger homeodomain protein 11-like [Glycine max]	zf-HD	0.738125	-0.65034	-0.911921	0.807858	-0.694867	-0.712119	-0.555865	-0.621332	-0.679798	-0.706524	-0.695669	-0.719146	2
Glycyrrhiza_uralensis_newGene_1164	Molecular Function: transcription factor activity, sequence-specific DNA binding (GO:0003700);; Biological Process: regulation of transcription, DNA-templated (GO:0006355);; Molecular Function: sequence-specific DNA binding (GO:0043565);;	K13424|1.55097e-28|gmx:100127393|K13424 WRKY transcription factor 33 | (RefSeq) WRKY, WRKY49; probable WRKY transcription factor 25	hypothetical protein [Lupinus angustifolius]	WRKY	0.909581	-0.458211	-0.651062	0.581715	-0.502716	-0.542549	-0.397973	-0.373837	-0.561337	-0.557536	-0.555262	-0.551082	1
Glycyrrhiza_uralensis_newGene_1342	Molecular Function: DNA binding (GO:0003677);; Cellular Component: nucleus (GO:0005634);; Biological Process: regulation of transcription, DNA-templated (GO:0006355);;	--	NAC transcription factor 25 [Durio zibethinus]	NAC	-0.735575	0.174054	0.790356	-0.821347	0.236708	0.298802	0.080533	0.104195	0.2829	0.294417	0.288855	0.291688	1
Glycyrrhiza_uralensis_newGene_1701	Molecular Function: DNA binding (GO:0003677);; Cellular Component: nucleus (GO:0005634);; Biological Process: regulation of transcription, DNA-templated (GO:0006355);;	--	protein CUP-SHAPED COTYLEDON 3-like [Cajanus cajan]	NAC	-0.281554	0.766254	-0.240726	0.4736	0.742493	0.654818	0.827992	0.759336	0.721826	0.692374	0.69781	0.698271	1
Glyur000004s00000376	Molecular Function: transcription factor activity, sequence-specific DNA binding (GO:0003700);; Cellular Component: nucleus (GO:0005634);; Biological Process: regulation of transcription, DNA-templated (GO:0006355);; Molecular Function: sequence-specific DNA binding (GO:0043565);;	--	probable transcription factor PosF21 [Arachis ipaensis]	bZIP	0.8844	-0.618599	-0.645487	0.550355	-0.674878	-0.675773	-0.559569	-0.542797	-0.704661	-0.695165	-0.692894	-0.698816	1
Glyur000004s00000510	--	--	PREDICTED: dof zinc finger protein DOF3.6-like [Vigna angularis]	C2C2->C2C2-Dof	-0.292396	0.787122	0.187682	0.065346	0.748335	0.764817	0.797692	0.864271	0.682903	0.733352	0.737363	0.721362	1
Glyur000007s00002771	Molecular Function: DNA binding (GO:0003677);; Cellular Component: nucleus (GO:0005634);; Biological Process: regulation of transcription, DNA-templated (GO:0006355);;	--	hypothetical protein PHAVU_001G195800g [Phaseolus vulgaris]	HB->HB-BELL	0.945854	-0.533645	-0.777124	0.690537	-0.578332	-0.629353	-0.459694	-0.463836	-0.623015	-0.633579	-0.63	-0.627067	1
Glyur000007s00002801	--	--	PREDICTED: transcription repressor OFP15 [Cicer arietinum]	OFP	0.687701	-0.716334	-0.153477	0.0137409	-0.747092	-0.602798	-0.722788	-0.566249	-0.804677	-0.710436	-0.69966	-0.748912	1
Glyur000010s00000896	Molecular Function: transferase activity (GO:0016740);; Molecular Function: metal ion binding (GO:0046872);;	--	zinc finger CCCH domain-containing protein 67-like [Cajanus cajan]	C3H	0.985518	-0.695492	-0.712293	0.574796	-0.73389	-0.766368	-0.636197	-0.628725	-0.770877	-0.776744	-0.77467	-0.771117	1
Glyur000012s00000599	Molecular Function: transcriptional activator activity, RNA polymerase II core promoter proximal region sequence-specific binding (GO:0001077);; Cellular Component: nucleus (GO:0005634);; Molecular Function: sequence-specific DNA binding (GO:0043565);; Biological Process: positive regulation of transcription from RNA polymerase II promoter (GO:0045944);;	--	PREDICTED: calmodulin-binding transcription activator 2-like isoform X1 [Glycine max]	CAMTA	0.895142	-0.420406	-0.763563	0.691902	-0.455651	-0.5436	-0.346605	-0.370465	-0.501955	-0.529677	-0.528515	-0.512195	1
Glyur000014s00002493	Molecular Function: RNA polymerase II regulatory region sequence-specific DNA binding (GO:0000977);; Molecular Function: transcription factor activity, sequence-specific DNA binding (GO:0003700);; Biological Process: regulation of transcription from RNA polymerase II promoter (GO:0006357);; Molecular Function: protein dimerization activity (GO:0046983);; Cellular Component: RNA polymerase II tran…	--	PREDICTED: transcription factor bHLH36-like [Glycine max]	bHLH	0.909124	-0.584532	-0.435386	0.308062	-0.610731	-0.624605	-0.559305	-0.495121	-0.674871	-0.655631	-0.656104	-0.648059	1
Glyur000015s00000839	--	--	PREDICTED: trihelix transcription factor ASIL2 [Lupinus angustifolius]	Trihelix	0.41244	0.172247	-0.763689	0.897414	0.105811	0.0490153	0.27993	0.23406	0.0685196	0.0569124	0.0680139	0.0489989	1
Glyur000016s00003009	--	K13944|2.2881e-79|gmx:100816433|K13944 LOB domain-containing protein 16 | (RefSeq) LOB domain-containing protein 16-like	PREDICTED: LOB domain-containing protein 16-like [Lupinus angustifolius]	LOB	-0.866118	0.492613	0.786603	-0.732691	0.554435	0.586474	0.410632	0.42582	0.583392	0.59011	0.586136	0.590894	1
Glyur000017s00002443	Molecular Function: transcription factor activity, sequence-specific DNA binding (GO:0003700);; Cellular Component: nucleus (GO:0005634);; Biological Process: regulation of transcription, DNA-templated (GO:0006355);; Molecular Function: sequence-specific DNA binding (GO:0043565);;	--	PREDICTED: probable transcription factor PosF21 [Cicer arietinum]	bZIP	0.867223	-0.467672	-0.541719	0.486567	-0.519371	-0.485049	-0.418433	-0.331179	-0.595	-0.545913	-0.537054	-0.562184	1
Glyur000022s00002010	Molecular Function: protein dimerization activity (GO:0046983);;	--	PREDICTED: transcription factor ILR3-like [Glycine max]	bHLH	-0.506969	0.00854244	0.785085	-0.88587	0.080394	0.0774353	-0.0970862	-0.0946401	0.125827	0.106132	0.0888208	0.132969	1
Glyur000023s00004891	Molecular Function: protein dimerization activity (GO:0046983);;	--	PREDICTED: transcription factor bHLH51-like [Lupinus angustifolius]	bHLH	0.635196	-0.549726	-0.897892	0.767386	-0.560945	-0.692187	-0.460557	-0.616445	-0.518025	-0.615163	-0.615359	-0.589888	1
Glyur000024s00006643	Molecular Function: DNA binding (GO:0003677);; Cellular Component: nucleus (GO:0005634);; Biological Process: regulation of transcription, DNA-templated (GO:0006355);;	--	PREDICTED: protein PHR1-LIKE 1-like isoform X1 [Glycine max]	GARP->GARP-G2-like	0.879614	-0.526443	-0.595676	0.485313	-0.546604	-0.568872	-0.479135	-0.433972	-0.612096	-0.600081	-0.593244	-0.59955	1
Glyur000034s00002904	--	K09422|1.09081e-167|vra:106770964|K09422 myb proto-oncogene protein, plant | (RefSeq) transcription factor MYB86	transcription factor MYB86-like [Cajanus cajan]	MYB->MYB	-0.255129	0.799004	-0.154347	0.396841	0.769292	0.678316	0.850632	0.797121	0.739925	0.715888	0.716993	0.727651	1
Glyur000036s00004638	Molecular Function: transcription factor activity, sequence-specific DNA binding (GO:0003700);; Biological Process: regulation of transcription, DNA-templated (GO:0006355);; Biological Process: response to abscisic acid (GO:0009737);; Molecular Function: sequence-specific DNA binding (GO:0043565);;	--	PREDICTED: probable WRKY transcription factor 41 [Cicer arietinum]	WRKY	0.967757	-0.686202	-0.76776	0.651753	-0.734331	-0.733375	-0.616383	-0.594421	-0.774529	-0.763069	-0.755091	-0.772394	1
Glyur000039s00004191	--	--	hypothetical protein TSUD_169310 [Trifolium subterraneum]	TCP	-0.251583	0.79593	-0.156973	0.396462	0.768265	0.67577	0.847304	0.794072	0.737839	0.71322	0.714565	0.725283	1
Glyur000042s00005119	Biological Process: transcription, DNA-templated (GO:0006351);;	--	hypothetical protein PHAVU_002G021400g [Phaseolus vulgaris]	GARP->GARP-G2-like	0.632613	-0.0968522	-0.74147	0.819607	-0.175856	-0.180555	-0.00105283	0.00757074	-0.226136	-0.205713	-0.194444	-0.223456	1
Glyur000049s00003147	--	--	probable WRKY transcription factor 23 [Cajanus cajan]	WRKY	-0.940698	0.699208	0.750685	-0.634045	0.746005	0.721058	0.631184	0.593498	0.788968	0.765157	0.753829	0.783107	1
Glyur000051s00003423	Molecular Function: RNA polymerase II transcription factor activity, sequence-specific DNA binding (GO:0000981);; Molecular Function: DNA binding (GO:0003677);; Cellular Component: nucleus (GO:0005634);; Cellular Component: transcription factor complex (GO:0005667);; Biological Process: regulation of transcription from RNA polymerase II promoter (GO:0006357);; Biological Process: cell cycle (GO:0…	--	transcription factor-like protein DPB [Cajanus cajan]	E2F-DP	0.988327	-0.698252	-0.742359	0.592498	-0.72843	-0.786849	-0.637195	-0.650891	-0.759955	-0.78223	-0.781711	-0.768935	1
Glyur000052s00005798	Biological Process: regulation of transcription, DNA-templated (GO:0006355);; Molecular Function: zinc ion binding (GO:0008270);; Cellular Component: integral component of membrane (GO:0016021);; Molecular Function: histone binding (GO:0042393);;	--	PHD finger protein ALFIN-LIKE 3-like isoform X4 [Cajanus cajan]	Alfin-like	-0.886095	0.554293	0.721191	-0.66185	0.620156	0.596274	0.481308	0.44517	0.664213	0.636351	0.627461	0.653655	1
Glyur000053s00006453	Biological Process: regulation of transcription, DNA-templated (GO:0006355);; Molecular Function: zinc ion binding (GO:0008270);;	--	PREDICTED: protein FAR-RED IMPAIRED RESPONSE 1 isoform X2 [Cicer arietinum]	FAR1	0.825043	-0.294353	-0.761128	0.749443	-0.349505	-0.410566	-0.211479	-0.221921	-0.400238	-0.409994	-0.406087	-0.403743	1
Glyur000053s00006468	Molecular Function: DNA binding (GO:0003677);;	--	PREDICTED: zinc finger protein ZAT10 [Glycine max]	C2H2	-0.884318	0.412414	0.751385	-0.676875	0.44557	0.546276	0.340384	0.374823	0.487324	0.523139	0.524062	0.500598	1
Glyur000066s00006252	Molecular Function: DNA binding (GO:0003677);; Cellular Component: nucleus (GO:0005634);; Biological Process: regulation of transcription, DNA-templated (GO:0006355);; Biological Process: auxin-activated signaling pathway (GO:0009734);;	--	Auxin response factor 4 [Glycine soja]	B3->B3	0.188708	0.320153	-0.732555	0.895397	0.261358	0.178579	0.431068	0.334864	0.252485	0.214999	0.224421	0.212657	1
Glyur000066s00006258	Molecular Function: carbamoyl-phosphate synthase (glutamine-hydrolyzing) activity (GO:0004088);;	--	LOB domain-containing protein 1-like [Vigna radiata var. radiata]	LOB	0.524397	-0.490482	-0.827013	0.710301	-0.502578	-0.638768	-0.406345	-0.579565	-0.444109	-0.54932	-0.55249	-0.520705	1
Glyur000072s00008114	Molecular Function: protein dimerization activity (GO:0046983);;	--	PREDICTED: transcription factor bHLH57 [Glycine max]	bHLH	0.754253	-0.760678	-0.243171	0.0952085	-0.795227	-0.667213	-0.757547	-0.618875	-0.847939	-0.764664	-0.754787	-0.799246	1
Glyur000072s00008134	--	--	NAC domain-containing protein 69 [Glycine soja]	NAC	0.5732	0.0324739	-0.755222	0.823938	-0.0204195	-0.133302	0.127843	0.0599658	-0.0549455	-0.0957786	-0.0941795	-0.0786348	1
Glyur000073s00007762	Molecular Function: nucleic acid binding (GO:0003676);; Molecular Function: metal ion binding (GO:0046872);;	K09250|5.74679e-81|gmx:106796585|K09250 cellular nucleic acid-binding protein | (RefSeq) cold shock domain-containing protein 3-like	PREDICTED: cold shock protein 1 isoform X1 [Vigna angularis]	CSD	-0.752799	0.73952	0.408563	-0.286797	0.785974	0.653852	0.711463	0.593283	0.83127	0.750907	0.736078	0.794338	1
Glyur000073s00007830	Cellular Component: nucleus (GO:0005634);; Biological Process: cell proliferation (GO:0008283);; Biological Process: response to cytokinin (GO:0009735);; Biological Process: response to abscisic acid (GO:0009737);; Biological Process: response to gibberellin (GO:0009739);; Biological Process: inflorescence development (GO:0010229);; Biological Process: regulation of defense response (GO:0031347);;	--	PREDICTED: transcription factor TCP14-like [Lupinus angustifolius]	TCP	-0.748437	0.731813	0.713965	-0.524018	0.740662	0.853808	0.674623	0.792289	0.703101	0.786526	0.793883	0.754436	1
Glyur000075s00007174	Molecular Function: RNA polymerase II core binding (GO:0000993);; Molecular Function: mRNA binding (GO:0003729);; Cellular Component: cytoplasm (GO:0005737);; Cellular Component: mRNA cleavage factor complex (GO:0005849);; Biological Process: termination of RNA polymerase II transcription (GO:0006369);; Biological Process: mRNA polyadenylation (GO:0006378);; Biological Process: mRNA cleavage (GO:…	K14400|0|cam:101498250|K14400 pre-mRNA cleavage complex 2 protein Pcf11 | (RefSeq) polyadenylation and cleavage factor homolog 4-like	PREDICTED: polyadenylation and cleavage factor homolog 4-like [Cicer arietinum]	C2H2	0.57071	0.0531742	-0.756039	0.835972	-0.00142544	-0.0957976	0.14989	0.101022	-0.0459048	-0.0732205	-0.0682836	-0.0636077	1
Glyur000079s00008918	Molecular Function: transcription factor activity, sequence-specific DNA binding (GO:0003700);; Cellular Component: nucleus (GO:0005634);; Biological Process: regulation of transcription, DNA-templated (GO:0006355);; Biological Process: cell differentiation (GO:0030154);; Molecular Function: sequence-specific DNA binding (GO:0043565);; Biological Process: regulation of shoot system development (G…	--	PREDICTED: scarecrow-like protein 15 [Lupinus angustifolius]	GRAS	0.63252	-0.612738	-0.802653	0.634571	-0.610966	-0.75697	-0.540572	-0.701632	-0.561058	-0.668683	-0.673731	-0.633158	1
Glyur000081s00006756	Cellular Component: nucleus (GO:0005634);; Biological Process: regulation of transcription, DNA-templated (GO:0006355);; Molecular Function: sequence-specific DNA binding (GO:0043565);; Molecular Function: protein heterodimerization activity (GO:0046982);;	K08065|5.74175e-84|pvu:PHAVU_001G174600g|K08065 nuclear transcription Y subunit beta | (RefSeq) hypothetical protein	hypothetical protein PHAVU_001G174600g, partial [Phaseolus vulgaris]	NF-Y->NF-YB	-0.800821	0.289646	0.799203	-0.756346	0.322677	0.450785	0.206559	0.27315	0.355823	0.408999	0.410333	0.381586	1
Glyur000096s00005930	Cellular Component: cilium (GO:0005929);; Molecular Function: phosphatidylinositol binding (GO:0035091);; Biological Process: protein localization to cilium (GO:0061512);;	--	PREDICTED: tubby-like F-box protein 2 [Glycine max]	TUB	0.622214	-0.647844	-0.840548	0.719386	-0.682012	-0.725989	-0.562405	-0.668521	-0.638466	-0.691358	-0.686135	-0.692324	1
Glyur000098s00007974	--	K09422|1.90042e-141|gmx:778083|K09422 myb proto-oncogene protein, plant | (RefSeq) MYB71; transcription factor RAX1	PREDICTED: transcription factor RAX1 [Glycine max]	MYB->MYB	-0.293792	0.759535	-0.159456	0.380224	0.745128	0.66995	0.808975	0.76382	0.71436	0.695476	0.701797	0.699418	1
Glyur000099s00014965	Molecular Function: DNA binding (GO:0003677);;	K09338|5.55346e-118|gmx:100777924|K09338 homeobox-leucine zipper protein | (RefSeq) homeobox-leucine zipper protein ATHB-6	homeobox-leucine zipper protein ATHB-6-like [Cajanus cajan]	HB->HB-HD-ZIP	-0.409729	0.782759	-0.0880515	0.278624	0.786306	0.626866	0.821216	0.690841	0.798773	0.71919	0.71208	0.755836	1
Glyur000101s00010298	Molecular Function: transcription factor activity, sequence-specific DNA binding (GO:0003700);; Biological Process: regulation of transcription, DNA-templated (GO:0006355);; Molecular Function: sequence-specific DNA binding (GO:0043565);;	--	transcription factor, partial [Glycine max]	WRKY	-0.19609	-0.36807	0.686669	-0.838994	-0.323952	-0.20343	-0.470385	-0.36571	-0.308088	-0.255295	-0.260835	-0.267132	1
Glyur000102s00010972	Molecular Function: transcription factor activity, sequence-specific DNA binding (GO:0003700);; Biological Process: regulation of transcription, DNA-templated (GO:0006355);; Molecular Function: sequence-specific DNA binding (GO:0043565);;	--	unknown [Glycine max]	WRKY	0.164235	0.287113	-0.719755	0.834352	0.252583	0.0929647	0.389956	0.228953	0.269934	0.180994	0.181093	0.206744	1
Glyur000103s00007427	Molecular Function: DNA binding (GO:0003677);;	--	PREDICTED: zinc finger protein ZAT12-like [Vigna angularis]	C2H2	-0.262299	-0.147893	0.784418	-0.866267	-0.109889	0.0474669	-0.254046	-0.0874275	-0.13427	-0.0420507	-0.0414934	-0.0680283	1
Glyur000104s00005999	Cellular Component: nucleus (GO:0005634);; Molecular Function: protein heterodimerization activity (GO:0046982);;	K02326|3.53091e-61|gmx:100306382|K02326 DNA polymerase epsilon subunit 3 [EC:2.7.7.7] | (RefSeq) uncharacterized LOC100306382	DNA polymerase epsilon subunit 3 [Cajanus cajan]	NF-Y->NF-YB	-0.863729	0.565546	0.743021	-0.652831	0.617056	0.668861	0.493535	0.528155	0.631815	0.655346	0.655923	0.645948	1
Glyur000114s00010477	Molecular Function: transcription factor activity, sequence-specific DNA binding (GO:0003700);; Cellular Component: nucleus (GO:0005634);; Biological Process: regulation of transcription, DNA-templated (GO:0006355);;	--	PREDICTED: trihelix transcription factor GT-3b-like [Cicer arietinum]	Trihelix	0.717207	-0.147979	-0.789298	0.832963	-0.212778	-0.258822	-0.0527819	-0.063292	-0.26492	-0.265842	-0.257496	-0.269788	1
Glyur000133s00010380	--	K14432|1.00896e-166|cam:101514696|K14432 ABA responsive element binding factor | (RefSeq) bZIP transcription factor TRAB1	bZIP transcription factor [Caragana korshinskii]	bZIP	0.951924	-0.574517	-0.723719	0.633019	-0.623719	-0.646632	-0.507459	-0.488263	-0.671806	-0.666198	-0.66175	-0.666463	1
Glyur000133s00010383	--	--	hypothetical protein PHAVU_009G065700g [Phaseolus vulgaris]	bHLH	-0.295667	0.765243	-0.159511	0.382706	0.749916	0.674458	0.815063	0.769432	0.719297	0.700376	0.706571	0.704399	1
Glyur000135s00007298	--	--	FAR1 DNA binding domain [Macleaya cordata]	FAR1	0.830551	-0.339576	-0.799469	0.762463	-0.379156	-0.43922	-0.256028	-0.264414	-0.433623	-0.444559	-0.436564	-0.441545	1
Glyur000142s00009132	Molecular Function: DNA binding (GO:0003677);; Biological Process: cell division (GO:0051301);;	K12860|0|mtr:MTR_7g115550|K12860 pre-mRNA-splicing factor CDC5/CEF1 | (RefSeq) cell division control protein, putative	hypothetical protein TSUD_346510 [Trifolium subterraneum]	MYB->MYB	0.349023	0.25597	-0.727713	0.869148	0.197313	0.105797	0.360467	0.289427	0.166804	0.135677	0.142744	0.139748	1
Glyur000142s00009134	Molecular Function: DNA binding (GO:0003677);;	K09422|1.75664e-116|mtr:MTR_7g115650|K09422 myb proto-oncogene protein, plant | (RefSeq) myb transcription factor	myb transcription factor [Medicago truncatula]	MYB->MYB	0.882556	-0.690302	-0.504601	0.299088	-0.681875	-0.79176	-0.666495	-0.699931	-0.702962	-0.755453	-0.764818	-0.716132	1
Glyur000144s00012218	--	K09422|2.49568e-78|mtr:MTR_1g086510|K09422 myb proto-oncogene protein, plant | (RefSeq) myb transcription factor	MYB transcription factor MYB61 [Medicago truncatula]	MYB->MYB-related	0.880885	-0.548022	-0.385677	0.266759	-0.573309	-0.580819	-0.527821	-0.452638	-0.642445	-0.617018	-0.617392	-0.610606	1
Glyur000147s00013878	Molecular Function: metal ion binding (GO:0046872);;	--	uncharacterized protein LOC100794851 [Glycine max]	C2H2	0.854257	-0.531764	-0.746695	0.692246	-0.598895	-0.595303	-0.45412	-0.445656	-0.629671	-0.617679	-0.611238	-0.628943	1
Glyur000148s00009062	--	--	PREDICTED: protein indeterminate-domain 2-like [Glycine max]	C2H2	0.41772	0.157357	-0.724147	0.865133	0.0839891	0.0609083	0.261243	0.244986	0.0382477	0.0479657	0.061516	0.0301175	1
Glyur000153s00013692	Biological Process: transcription, DNA-templated (GO:0006351);;	--	PREDICTED: putative B3 domain-containing protein At5g58280 isoform X2 [Glycine max]	B3->B3	0.873751	-0.39165	-0.786139	0.745412	-0.444268	-0.506824	-0.30969	-0.326332	-0.488345	-0.503061	-0.499925	-0.495238	1
Glyur000154s00013441	Biological Process: transcription, DNA-templated (GO:0006351);; Cellular Component: membrane (GO:0016020);;	--	PREDICTED: NAC domain-containing protein 40-like [Cicer arietinum]	NAC	0.865257	-0.682227	-0.709612	0.617645	-0.745131	-0.690269	-0.613613	-0.57333	-0.775377	-0.740515	-0.729168	-0.767064	1
Glyur000159s00010238	Molecular Function: DNA binding (GO:0003677);; Cellular Component: nucleus (GO:0005634);; Biological Process: regulation of transcription, DNA-templated (GO:0006355);;	--	PREDICTED: protein PHR1-LIKE 1-like isoform X1 [Cicer arietinum]	GARP->GARP-G2-like	0.948777	-0.659207	-0.547185	0.422227	-0.697227	-0.677484	-0.619144	-0.547386	-0.759019	-0.725941	-0.720448	-0.733606	1
Glyur000161s00011256	Molecular Function: transcriptional activator activity, RNA polymerase II core promoter proximal region sequence-specific binding (GO:0001077);; Cellular Component: nucleus (GO:0005634);; Molecular Function: sequence-specific DNA binding (GO:0043565);; Biological Process: positive regulation of transcription from RNA polymerase II promoter (GO:0045944);;	--	calmodulin-binding transcription activator [Medicago truncatula]	CAMTA	0.821347	-0.298294	-0.751449	0.749574	-0.359513	-0.392954	-0.215037	-0.204807	-0.416043	-0.409235	-0.402377	-0.41246	1
Glyur000163s00011107	--	K09422|2.04685e-135|pvu:PHAVU_001G179400g|K09422 myb proto-oncogene protein, plant | (RefSeq) hypothetical protein	hypothetical protein PHAVU_001G179400g [Phaseolus vulgaris]	MYB->MYB	0.975039	-0.640919	-0.722622	0.580971	-0.66669	-0.738691	-0.58179	-0.596086	-0.704132	-0.730003	-0.730337	-0.712354	1
Glyur000178s00013197	Molecular Function: transcription corepressor activity (GO:0003714);; Cellular Component: nucleus (GO:0005634);; Biological Process: response to wounding (GO:0009611);; Biological Process: regulation of defense response (GO:0031347);; Biological Process: negative regulation of nucleic acid-templated transcription (GO:1903507);; Biological Process: regulation of jasmonic acid mediated signaling pa…	K13464|5.76936e-110|gmx:100802800|K13464 jasmonate ZIM domain-containing protein | (RefSeq) protein TIFY 10A-like	Protein TIFY 10A [Glycine soja]	Tify	0.959265	-0.668403	-0.545967	0.410921	-0.702513	-0.700824	-0.630078	-0.570905	-0.76028	-0.738005	-0.734982	-0.738763	1
Glyur000188s00019486	--	--	PREDICTED: dof zinc finger protein DOF2.4-like [Cicer arietinum]	C2C2->C2C2-Dof	0.753548	-0.485582	-0.864959	0.746469	-0.500083	-0.662738	-0.40192	-0.542113	-0.482149	-0.580307	-0.585829	-0.541116	1
Glyur000195s00012865	--	--	myb-related protein B-like isoform X2 [Cajanus cajan]	MYB->MYB	-0.943019	0.609706	0.571686	-0.424868	0.627594	0.695813	0.570485	0.56147	0.674686	0.692498	0.695689	0.670735	1
Glyur000206s00012596	Molecular Function: binding (GO:0005488);; Biological Process: transcription from RNA polymerase II promoter (GO:0006366);;	--	PREDICTED: transcription factor bHLH130-like [Vigna angularis]	bHLH	0.881373	-0.390796	-0.678651	0.619826	-0.431081	-0.499965	-0.325811	-0.324595	-0.486227	-0.498459	-0.497771	-0.484304	1
Glyur000210s00014458	--	K13944|6.93676e-84|pvu:PHAVU_001G159300g|K13944 LOB domain-containing protein 16 | (RefSeq) hypothetical protein	LOB domain-containing protein 16-like [Cajanus cajan]	LOB	-0.95335	0.703138	0.768733	-0.64585	0.752403	0.768136	0.633314	0.635021	0.778029	0.781027	0.776634	0.783488	1
Glyur000217s00014842	Molecular Function: DNA binding (GO:0003677);; Biological Process: regulation of transcription, DNA-templated (GO:0006355);; Biological Process: xylem development (GO:0010089);; Biological Process: positive regulation of gene expression (GO:0010628);; Molecular Function: protein dimerization activity (GO:0046983);;	--	hypothetical protein TanjilG_04759 [Lupinus angustifolius]	NAC	0.846914	-0.609804	-0.347845	0.166048	-0.601107	-0.666999	-0.603135	-0.572853	-0.651977	-0.666951	-0.672977	-0.639081	1
Glyur000219s00011597	Molecular Function: DNA binding (GO:0003677);; Cellular Component: nucleus (GO:0005634);; Biological Process: regulation of transcription, DNA-templated (GO:0006355);; Molecular Function: zinc ion binding (GO:0008270);; Biological Process: response to ethylene (GO:0009723);;	--	MYB-like transcription factor family protein [Medicago truncatula]	MYB->MYB-related	0.980626	-0.701971	-0.737137	0.579673	-0.728192	-0.799526	-0.642517	-0.667515	-0.754807	-0.785888	-0.787057	-0.767773	1
Glyur000244s00014821	Molecular Function: DNA binding (GO:0003677);; Cellular Component: nucleus (GO:0005634);;	--	PREDICTED: squamosa promoter-binding-like protein 9 [Vigna angularis]	SBP	0.648433	-0.0503887	-0.792341	0.831456	-0.0952376	-0.208365	0.044295	-0.0158429	-0.136434	-0.176393	-0.173172	-0.159563	1
Glyur000250s00014113	Molecular Function: nucleotide binding (GO:0000166);; Biological Process: mRNA splicing, via spliceosome (GO:0000398);; Molecular Function: RNA binding (GO:0003723);; Molecular Function: metal ion binding (GO:0046872);; Cellular Component: U2AF (GO:0089701);;	--	hypothetical protein POPTR_0004s23730g [Populus trichocarpa]	C3H	0.948879	-0.534244	-0.72207	0.629365	-0.574528	-0.620803	-0.468476	-0.457861	-0.626433	-0.631022	-0.627768	-0.624129	1
Glyur000252s00012663	Molecular Function: DNA binding (GO:0003677);;	K09422|7.04463e-97|pvu:PHAVU_009G158200g|K09422 myb proto-oncogene protein, plant | (RefSeq) hypothetical protein	PREDICTED: transcription repressor MYB6-like [Lupinus angustifolius]	MYB->MYB	-0.947503	0.698111	0.526488	-0.389538	0.733927	0.70449	0.662033	0.584432	0.794206	0.757466	0.751526	0.767312	1
Glyur000254s00017619	Molecular Function: transcription factor activity, sequence-specific DNA binding (GO:0003700);; Cellular Component: nucleus (GO:0005634);; Biological Process: regulation of transcription, DNA-templated (GO:0006355);; Molecular Function: sequence-specific DNA binding (GO:0043565);;	K09419|9.30239e-50|cam:101499841|K09419 heat shock transcription factor, other eukaryote | (RefSeq) heat stress transcription factor B-4b-like	PREDICTED: heat stress transcription factor B-4b-like [Cicer arietinum]	HSF	-0.300566	0.780401	-0.15938	0.389204	0.762435	0.686303	0.831231	0.784305	0.732304	0.71331	0.719127	0.717562	1
Glyur000257s00022019	--	--	cyclic dof factor 1-like isoform X1 [Cajanus cajan]	C2C2->C2C2-Dof	0.889931	-0.431943	-0.756324	0.674212	-0.459622	-0.546348	-0.360766	-0.380338	-0.50884	-0.535745	-0.533263	-0.519127	1
Glyur000260s00013541	--	--	PREDICTED: protein BASIC PENTACYSTEINE4-like [Glycine max]	BBR-BPC	-0.983006	0.675961	0.723873	-0.575465	0.700591	0.75236	0.617654	0.616245	0.742568	0.757319	0.754626	0.746936	1
Glyur000269s00013898	Molecular Function: transcription factor activity, transcription factor binding (GO:0000989);; Cellular Component: nucleus (GO:0005634);; Biological Process: regulation of transcription, DNA-templated (GO:0006355);;	--	scarecrow-like protein 3 [Cajanus cajan]	GRAS	-0.0194779	-0.353358	0.69258	-0.84875	-0.307725	-0.21057	-0.461138	-0.32531	-0.327309	-0.268265	-0.276485	-0.269701	1
Glyur000270s00013267	Molecular Function: DNA binding (GO:0003677);; Molecular Function: transcription factor activity, sequence-specific DNA binding (GO:0003700);; Cellular Component: nucleus (GO:0005634);; Biological Process: regulation of transcription, DNA-templated (GO:0006355);; Molecular Function: protein dimerization activity (GO:0046983);;	--	MADS-box transcription factor 57 [Cajanus cajan]	MADS->MADS-M-type	-0.292395	0.772246	-0.192091	0.421613	0.752844	0.672126	0.827208	0.77199	0.726178	0.703015	0.708832	0.707851	1
Glyur000273s00014669	Molecular Function: DNA binding (GO:0003677);; Molecular Function: transcription factor activity, sequence-specific DNA binding (GO:0003700);; Cellular Component: nucleus (GO:0005634);; Biological Process: regulation of transcription, DNA-templated (GO:0006355);; Biological Process: multicellular organism development (GO:0007275);;	K09284|0|gmx:100777102|K09284 AP2-like factor, euAP2 lineage | (RefSeq) ethylene-responsive transcription factor RAP2-7-like	PREDICTED: ethylene-responsive transcription factor RAP2-7-like isoform X1 [Glycine max]	AP2/ERF->AP2/ERF-AP2	0.936287	-0.691001	-0.629422	0.517111	-0.74196	-0.697086	-0.637544	-0.570454	-0.793737	-0.753526	-0.744191	-0.772882	1
Glyur000281s00018240	Molecular Function: DNA binding (GO:0003677);; Cellular Component: nucleus (GO:0005634);; Biological Process: regulation of transcription, DNA-templated (GO:0006355);;	--	PREDICTED: B3 domain-containing protein Os01g0723500-like [Cicer arietinum]	B3->B3	0.574529	0.0303016	-0.752325	0.831568	-0.0299987	-0.121846	0.127033	0.0735449	-0.0678774	-0.0962277	-0.0927872	-0.0861548	1
Glyur000281s00018254	Molecular Function: DNA binding (GO:0003677);;	--	transcription factor MYB44-like [Cucurbita pepo subsp. pepo]	MYB->MYB	0.920487	-0.594908	-0.466913	0.345317	-0.625698	-0.62572	-0.564904	-0.493485	-0.692185	-0.665377	-0.663437	-0.663884	1
Glyur000306s00014016	--	--	dof zinc finger protein DOF2.4-like [Cajanus cajan]	C2C2->C2C2-Dof	0.506438	0.0523675	-0.760818	0.853069	-0.00301387	-0.0431153	0.152337	0.135509	-0.0546483	-0.0537615	-0.0397529	-0.0660078	1
Glyur000310s00013609	--	--	hypothetical protein TSUD_55950 [Trifolium subterraneum]	NAC	0.858858	-0.560749	-0.328253	0.195104	-0.576551	-0.579353	-0.549756	-0.464744	-0.648567	-0.620088	-0.620168	-0.61375	1
Glyur000321s00019394	Biological Process: transcription, DNA-templated (GO:0006351);;	--	hypothetical protein PHAVU_003G217600g [Phaseolus vulgaris]	NAC	0.675649	-0.664598	-0.870719	0.752771	-0.703321	-0.734825	-0.575796	-0.665336	-0.670202	-0.712268	-0.704847	-0.718215	1
Glyur000322s00020885	Molecular Function: DNA binding (GO:0003677);; Cellular Component: nucleus (GO:0005634);; Biological Process: regulation of transcription, DNA-templated (GO:0006355);; Biological Process: auxin-activated signaling pathway (GO:0009734);;	--	PREDICTED: auxin response factor 17 [Cicer arietinum]	B3->B3-ARF	-0.839502	0.412632	0.569177	-0.538359	0.471407	0.433742	0.35619	0.272139	0.546602	0.495462	0.485383	0.514966	1
Glyur000329s00019824	Molecular Function: binding (GO:0005488);;	--	hypothetical protein GLYMA_13G293800 [Glycine max]	C2H2	0.938026	-0.633232	-0.702353	0.610063	-0.68907	-0.66543	-0.568059	-0.522094	-0.737937	-0.709317	-0.700558	-0.724672	1
Glyur000341s00020143	Molecular Function: transcription factor activity, sequence-specific DNA binding (GO:0003700);; Cellular Component: nucleus (GO:0005634);; Biological Process: regulation of transcription, DNA-templated (GO:0006355);; Molecular Function: sequence-specific DNA binding (GO:0043565);;	K09419|0|cam:101492154|K09419 heat shock transcription factor, other eukaryote | (RefSeq) heat shock factor protein HSF8	PREDICTED: heat shock factor protein HSF8 [Cicer arietinum]	HSF	0.157895	0.17721	-0.76333	0.837351	0.154095	-0.0118538	0.280773	0.0963488	0.189246	0.0859276	0.0865322	0.112896	1
Glyur000353s00015528	--	--	PREDICTED: transcription factor HEC3-like [Glycine max]	bHLH	-0.786431	0.626427	0.802695	-0.731764	0.692451	0.651145	0.541713	0.5388	0.704674	0.685848	0.673038	0.713265	1
Glyur000353s00015538	Molecular Function: DNA binding (GO:0003677);; Cellular Component: nucleus (GO:0005634);; Biological Process: regulation of transcription, DNA-templated (GO:0006355);;	--	NAC domain class transcription factor [Medicago truncatula]	NAC	-0.890014	0.702453	0.710152	-0.592345	0.75614	0.756808	0.637663	0.639356	0.7716	0.770723	0.767282	0.776128	1
Glyur000360s00014611	Biological Process: metabolic process (GO:0008152);; Molecular Function: amino acid binding (GO:0016597);; Molecular Function: protein dimerization activity (GO:0046983);;	--	bHLH transcription factor [Lotus japonicus]	bHLH	0.967921	-0.706613	-0.608668	0.46974	-0.746454	-0.752956	-0.660165	-0.624573	-0.789634	-0.778436	-0.776542	-0.777488	1
Glyur000365s00022126	--	K09422|1.2958e-103|mtr:MTR_0008s0280|K09422 myb proto-oncogene protein, plant | (RefSeq) myb transcription factor	myb transcription factor [Medicago truncatula]	MYB->MYB	0.927539	-0.493943	-0.660242	0.566587	-0.526924	-0.585082	-0.436462	-0.423153	-0.583492	-0.591191	-0.589922	-0.578561	1
Glyur000372s00017112	Cellular Component: intracellular membrane-bounded organelle (GO:0043231);; Cellular Component: membrane part (GO:0044425);; Biological Process: regulation of cellular process (GO:0050794);;	--	PREDICTED: bZIP transcription factor 60 [Cicer arietinum]	bZIP	0.895304	-0.434424	-0.609374	0.54413	-0.476415	-0.507486	-0.379102	-0.339804	-0.542871	-0.530875	-0.527647	-0.526723	1
Glyur000373s00018530	Molecular Function: DNA binding (GO:0003677);; Molecular Function: protein dimerization activity (GO:0046983);;	--	PREDICTED: transcription factor bHLH89-like [Glycine max]	bHLH	0.955556	-0.594354	-0.787431	0.682237	-0.63795	-0.694136	-0.521135	-0.538609	-0.671612	-0.69031	-0.688367	-0.681012	1
Glyur000378s00022520	--	--	uncharacterized protein LOC106774881 [Vigna radiata var. radiata]	PLATZ	0.951625	-0.543155	-0.712512	0.615861	-0.582634	-0.6299	-0.479126	-0.468582	-0.63388	-0.639199	-0.636503	-0.631323	1
Glyur000382s00020370	Molecular Function: DNA binding (GO:0003677);; Molecular Function: transcription factor activity, sequence-specific DNA binding (GO:0003700);; Cellular Component: nucleus (GO:0005634);; Cellular Component: transcription factor complex (GO:0005667);; Biological Process: regulation of transcription, DNA-templated (GO:0006355);; Biological Process: cell cycle (GO:0007049);;	K04683|1.84993e-165|cam:101490510|K04683 transcription factor Dp-1 | (RefSeq) transcription factor-like protein DPB	hypothetical protein TSUD_92480 [Trifolium subterraneum]	E2F-DP	0.831301	-0.331574	-0.541445	0.497254	-0.372386	-0.421802	-0.281571	-0.25028	-0.438384	-0.43365	-0.433874	-0.421899	1
Glyur000423s00024436	--	K14321|1.1281e-155|cam:101511052|K14321 nucleoporin-like protein 2 | (RefSeq) zinc finger CCCH domain-containing protein 16	PREDICTED: zinc finger CCCH domain-containing protein 16 [Cicer arietinum]	C3H	0.921272	-0.500397	-0.748562	0.659199	-0.539755	-0.619356	-0.43031	-0.454866	-0.577627	-0.604753	-0.605392	-0.58727	1
Glyur000433s00026966	Molecular Function: transcription factor activity, sequence-specific DNA binding (GO:0003700);; Cellular Component: nucleus (GO:0005634);; Biological Process: regulation of transcription, DNA-templated (GO:0006355);; Molecular Function: sequence-specific DNA binding (GO:0043565);;	K09338|1.02889e-139|cam:101488925|K09338 homeobox-leucine zipper protein | (RefSeq) homeobox-leucine zipper protein ATHB-13-like	PREDICTED: homeobox-leucine zipper protein ATHB-13-like [Cicer arietinum]	HB->HB-HD-ZIP	0.00894958	0.370595	-0.631913	0.819222	0.310127	0.287698	0.475258	0.405277	0.30678	0.29649	0.312369	0.273192	1
Glyur000440s00021858	Molecular Function: carbamoyl-phosphate synthase (glutamine-hydrolyzing) activity (GO:0004088);;	--	hypothetical protein TanjilG_29510 [Lupinus angustifolius]	LOB	-0.845569	0.662582	0.71317	-0.563726	0.674804	0.695298	0.603924	0.597851	0.710041	0.715606	0.705535	0.719934	1
Glyur000447s00016639	--	K09422|1.48173e-124|gmx:778072|K09422 myb proto-oncogene protein, plant | (RefSeq) MYB89; transcription factor MYB86	transcription factor MYB86-like [Cajanus cajan]	MYB->MYB	0.724222	-0.723343	-0.159494	0.0125664	-0.751777	-0.622378	-0.730795	-0.578338	-0.81182	-0.723706	-0.714739	-0.756497	1
Glyur000450s00024052	Cellular Component: nucleus (GO:0005634);; Biological Process: regulation of transcription, DNA-templated (GO:0006355);; Molecular Function: lipid binding (GO:0008289);; Molecular Function: sequence-specific DNA binding (GO:0043565);;	--	Homeobox-leucine zipper protein ROC3 [Glycine soja]	HB->HB-HD-ZIP	0.860491	-0.693043	-0.604146	0.50579	-0.751628	-0.667792	-0.638935	-0.559485	-0.796746	-0.74021	-0.727237	-0.773147	1
Glyur000459s00027585	Biological Process: transcription, DNA-templated (GO:0006351);;	--	PREDICTED: growth-regulating factor 1-like isoform X2 [Glycine max]	GRF	0.817607	-0.556736	-0.23715	0.089113	-0.562596	-0.577408	-0.558872	-0.477931	-0.630275	-0.609212	-0.612805	-0.595324	1
Glyur000497s00020199	Molecular Function: zinc ion binding (GO:0008270);;	--	PREDICTED: LIM domain-containing protein WLIM1-like [Glycine max]	LIM	0.0353015	0.439101	-0.625347	0.804589	0.388083	0.278557	0.54066	0.416264	0.395151	0.338844	0.343222	0.347398	1
Glyur000498s00016149	--	--	probable WRKY transcription factor 9 [Cajanus cajan]	WRKY	0.731296	-0.741967	-0.198001	0.0512039	-0.773433	-0.640998	-0.744314	-0.597031	-0.829644	-0.742269	-0.732364	-0.777316	1
Glyur000513s00025388	--	--	transcription factor TCP15 [Vigna radiata var. radiata]	TCP	-0.968128	0.638682	0.726054	-0.619383	0.686462	0.693076	0.573373	0.544999	0.73393	0.721587	0.715334	0.726959	1
Glyur000523s00021974	--	--	transcription factor CYCLOIDEA-like [Cajanus cajan]	TCP	0.52558	0.0967104	-0.721741	0.820329	0.0354842	-0.0513073	0.192571	0.144916	-0.00590653	-0.0293953	-0.0251544	-0.0215305	1
Glyur000527s00032550	Biological Process: regulation of transcription, DNA-templated (GO:0006355);; Molecular Function: zinc ion binding (GO:0008270);; Molecular Function: histone binding (GO:0042393);;	--	PHD finger protein ALFIN-LIKE 2 [Arachis duranensis]	Alfin-like	-0.919781	0.590315	0.759346	-0.67978	0.644466	0.623926	0.51644	0.475865	0.695887	0.668778	0.657057	0.68709	1
Glyur000529s00019352	--	--	PREDICTED: transcription factor TCP19-like [Lupinus angustifolius]	TCP	0.945196	-0.676669	-0.524151	0.392119	-0.712386	-0.687274	-0.640387	-0.563324	-0.774541	-0.738804	-0.733189	-0.74735	1
Glyur000532s00020756	Biological Process: regulation of transcription, DNA-templated (GO:0006355);; Molecular Function: zinc ion binding (GO:0008270);;	K13963|0|vra:106774920|K13963 serpin B | (RefSeq) uncharacterized LOC106774920	uncharacterized protein LOC111242705 [Vigna radiata var. radiata]	FAR1	0.418951	0.201237	-0.68323	0.824228	0.131729	0.0763968	0.299491	0.268636	0.0870825	0.0818142	0.0900892	0.077159	1
Glyur000580s00024211	--	--	PREDICTED: BEL1-like homeodomain protein 4 [Glycine max]	HB->HB-BELL	0.987709	-0.706893	-0.775062	0.640598	-0.747127	-0.772727	-0.639154	-0.635105	-0.782468	-0.786937	-0.781908	-0.786633	1
Glyur000580s00024213	Cellular Component: nucleus (GO:0005634);; Cellular Component: chromosome (GO:0005694);; Molecular Function: zinc ion binding (GO:0008270);; Molecular Function: histone-lysine N-methyltransferase activity (GO:0018024);; Biological Process: histone lysine methylation (GO:0034968);;	--	histone-lysine N-methyltransferase SUVR5 isoform X1 [Cajanus cajan]	C2H2	0.642795	-0.0321165	-0.770705	0.820641	-0.0804888	-0.176869	0.0612936	0.0183306	-0.128872	-0.156706	-0.1518	-0.145338	1
Glyur000596s00021309	Molecular Function: DNA binding (GO:0003677);; Cellular Component: nucleus (GO:0005634);; Biological Process: regulation of transcription, DNA-templated (GO:0006355);;	--	PREDICTED: NAC domain-containing protein 100 [Cicer arietinum]	NAC	0.960906	-0.697551	-0.670263	0.50299	-0.717658	-0.799401	-0.647748	-0.674967	-0.742281	-0.77876	-0.782957	-0.754274	1
Glyur000596s00021316	Molecular Function: DNA binding (GO:0003677);; Cellular Component: nucleus (GO:0005634);; Biological Process: regulation of transcription, DNA-templated (GO:0006355);; Biological Process: pollen development (GO:0009555);; Molecular Function: protein dimerization activity (GO:0046983);;	--	agamous-like MADS-box protein AGL65 isoform X1 [Cajanus cajan]	MADS->MADS-M-type	0.945113	-0.65283	-0.780085	0.667448	-0.7016	-0.736829	-0.580435	-0.594664	-0.726791	-0.7391	-0.736394	-0.735759	1
Glyur000599s00030427	Molecular Function: transcription factor activity, sequence-specific DNA binding (GO:0003700);; Cellular Component: nucleus (GO:0005634);; Biological Process: regulation of transcription, DNA-templated (GO:0006355);; Molecular Function: sequence-specific DNA binding (GO:0043565);;	--	REQUIRED FOR ARBUSCULAR MYCORRHIZATION [Lotus japonicus]	GRAS	-0.859745	0.523501	0.752041	-0.688532	0.584742	0.610723	0.446744	0.459173	0.610114	0.615264	0.61221	0.616131	1
Glyur000605s00024928	Molecular Function: RNA binding (GO:0003723);;	--	hypothetical protein TSUD_315600 [Trifolium subterraneum]	C3H	0.558889	-0.793379	0.127964	-0.384126	-0.761435	-0.728949	-0.8503	-0.76832	-0.780331	-0.760671	-0.768692	-0.748747	1
Glyur000620s00017779	Molecular Function: DNA binding (GO:0003677);; Molecular Function: chromatin binding (GO:0003682);; Molecular Function: transcription factor activity, sequence-specific DNA binding (GO:0003700);; Molecular Function: transcription coactivator activity (GO:0003713);; Molecular Function: histone acetyltransferase activity (GO:0004402);; Cellular Component: nucleus (GO:0005634);; Biological Process: …	K11314|0|gmx:100779424|K11314 transcriptional adapter 2-alpha | (RefSeq) transcriptional adapter ADA2a-like	hypothetical protein GLYMA_13G006200 [Glycine max]	MYB->MYB-related	0.957951	-0.560588	-0.751671	0.6487	-0.598789	-0.656509	-0.492407	-0.496474	-0.643741	-0.657857	-0.655552	-0.647581	1
Glyur000625s00022697	Cellular Component: nucleus (GO:0005634);; Biological Process: regulation of transcription, DNA-templated (GO:0006355);; Molecular Function: lipid binding (GO:0008289);; Molecular Function: sequence-specific DNA binding (GO:0043565);;	K09338|0|tcc:TCM_030175|K09338 homeobox-leucine zipper protein | (RefSeq) Protodermal factor 2 isoform 1	homeobox-leucine zipper protein MERISTEM L1-like isoform X1 [Quercus suber]	HB->HB-HD-ZIP	-0.204858	0.727645	-0.169229	0.426867	0.6805	0.679302	0.783157	0.800117	0.628395	0.658672	0.670617	0.638845	1
Glyur000635s00022449	--	--	PREDICTED: myb family transcription factor EFM-like isoform X1 [Vigna angularis]	GARP->GARP-G2-like	0.195193	0.0612608	-0.788282	0.897974	-0.00215634	-0.0255824	0.174682	0.0800814	0.0168068	-0.00776903	0.00699706	-0.0297166	1
Glyur000636s00035295	Molecular Function: DNA binding (GO:0003677);; Cellular Component: nucleus (GO:0005634);;	--	hypothetical protein PHAVU_003G039600g [Phaseolus vulgaris]	SBP	0.372241	0.185131	-0.76326	0.850854	0.1534	0.0120485	0.28572	0.178293	0.132954	0.0689762	0.0732246	0.0890769	1
Glyur000647s00023061	Biological Process: transcription, DNA-templated (GO:0006351);;	K13434|2.50648e-103|cam:101509408|K13434 pathogenesis-related genes transcriptional activator PTI6 | (RefSeq) pathogenesis-related genes transcriptional activator PTI6-like	PREDICTED: pathogenesis-related genes transcriptional activator PTI6-like [Cicer arietinum]	AP2/ERF->AP2/ERF-ERF	-0.702761	0.76522	0.0303457	0.163509	0.770418	0.675627	0.795542	0.656641	0.823197	0.755752	0.753706	0.770771	1
Glyur000659s00029690	--	--	PREDICTED: transcription factor VOZ1 [Glycine max]	VOZ	0.652838	-0.149895	-0.791902	0.846008	-0.224596	-0.266046	-0.0507463	-0.0829249	-0.255819	-0.263091	-0.256433	-0.268208	1
Glyur000662s00023483	Molecular Function: metal ion binding (GO:0046872);;	--	hypothetical protein PHAVU_009G015300g [Phaseolus vulgaris]	C3H	0.807362	-0.284508	-0.77455	0.742909	-0.325468	-0.436124	-0.202835	-0.253624	-0.363202	-0.404409	-0.405282	-0.38163	1
Glyur000674s00021150	Molecular Function: transcription factor activity, sequence-specific DNA binding (GO:0003700);; Cellular Component: nucleus (GO:0005634);; Biological Process: double-strand break repair (GO:0006302);; Biological Process: DNA recombination (GO:0006310);; Biological Process: regulation of transcription, DNA-templated (GO:0006355);; Molecular Function: sequence-specific DNA binding (GO:0043565);;	K09419|5.95647e-128|gmx:100791543|K09419 heat shock transcription factor, other eukaryote | (RefSeq) HSF; heat shock factor	heat stress transcription factor Hsf-01 [Glycine max]	HSF	0.581912	0.000688774	-0.793333	0.836072	-0.0385586	-0.180911	0.0968485	0.00420435	-0.0657898	-0.126632	-0.126333	-0.100842	1
Glyur000683s00025149	Molecular Function: DNA binding (GO:0003677);; Cellular Component: nucleus (GO:0005634);; Biological Process: regulation of transcription, DNA-templated (GO:0006355);;	--	PREDICTED: putative Myb family transcription factor At1g14600 [Glycine max]	GARP->GARP-G2-like	-0.224181	-0.213878	0.766956	-0.855682	-0.185262	-0.0175059	-0.318293	-0.15234	-0.202848	-0.108045	-0.10846	-0.135987	1
Glyur000698s00016568	--	--	NAC domain-containing protein 2 [Cajanus cajan]	NAC	0.95124	-0.65085	-0.630304	0.522298	-0.699761	-0.678925	-0.597428	-0.540183	-0.754056	-0.72388	-0.717198	-0.734913	1
Glyur000779s00022845	Biological Process: response to stress (GO:0006950);;	--	calmodulin-binding transcription activator [Medicago truncatula]	CAMTA	0.863014	-0.35269	-0.735423	0.705883	-0.404861	-0.451929	-0.276016	-0.268063	-0.462042	-0.462421	-0.457597	-0.459116	1
Glyur000801s00027037	Molecular Function: DNA binding (GO:0003677);; Cellular Component: nucleus (GO:0005634);; Biological Process: regulation of transcription, DNA-templated (GO:0006355);;	--	hypothetical protein GLYMA_14G062200 [Glycine max]	MYB->MYB-related	-0.311817	0.784451	-0.211794	0.439956	0.762081	0.638486	0.842702	0.739493	0.758491	0.704842	0.70351	0.725378	1
Glyur000802s00023733	Molecular Function: transcription factor activity, sequence-specific DNA binding (GO:0003700);; Biological Process: regulation of transcription, DNA-templated (GO:0006355);; Molecular Function: sequence-specific DNA binding (GO:0043565);;	--	PREDICTED: probable WRKY transcription factor 69 [Cicer arietinum]	WRKY	-0.598408	0.637848	0.809945	-0.712111	0.680962	0.659109	0.552734	0.605165	0.655757	0.667736	0.65416	0.692166	1
Glyur000804s00033419	Molecular Function: transcription factor activity, sequence-specific DNA binding (GO:0003700);; Biological Process: regulation of transcription, DNA-templated (GO:0006355);; Molecular Function: zinc ion binding (GO:0008270);; Molecular Function: sequence-specific DNA binding (GO:0043565);;	--	putative GATA transcription factor 13 [Cajanus cajan]	C2C2->C2C2-GATA	0.69277	-0.710286	-0.378772	0.131153	-0.675017	-0.816804	-0.704865	-0.789396	-0.657485	-0.745084	-0.760328	-0.691582	1
Glyur000831s00034078	Molecular Function: DNA binding (GO:0003677);; Cellular Component: nucleus (GO:0005634);;	--	squamosa promoter-binding 16-like protein [Caragana korshinskii]	SBP	0.351356	-0.205843	-0.826173	0.781164	-0.215403	-0.384932	-0.11132	-0.310759	-0.158959	-0.278296	-0.280896	-0.244694	1
Glyur000832s00032817	Molecular Function: DNA binding (GO:0003677);; Cellular Component: nucleus (GO:0005634);; Biological Process: regulation of transcription, DNA-templated (GO:0006355);;	--	PREDICTED: uncharacterized protein LOC100787422 isoform X1 [Glycine max]	NAC	0.844017	-0.645279	-0.343605	0.23106	-0.689227	-0.609991	-0.627043	-0.507423	-0.754939	-0.687858	-0.68146	-0.709013	1
Glyur000836s00028095	--	K04650|0|cam:101505283|K04650 nuclear receptor co-repressor 1 | (RefSeq) uncharacterized LOC101505283	PREDICTED: uncharacterized protein LOC101505283 isoform X1 [Cicer arietinum]	MYB->MYB	0.502685	0.113771	-0.767618	0.863702	0.0592377	-0.0442226	0.215088	0.148487	0.0230948	-0.0124944	-0.00759408	-0.00183522	1
Glyur000858s00035416	--	--	probable WRKY transcription factor 53 [Glycine max]	WRKY	0.907869	-0.560275	-0.477987	0.374725	-0.596826	-0.584265	-0.526244	-0.445965	-0.667786	-0.632293	-0.628273	-0.63641	1
Glyur000866s00031708	Cellular Component: integral component of membrane (GO:0016021);;	--	uncharacterized protein LOC109800721 [Cajanus cajan]	PLATZ	0.905469	-0.46732	-0.688217	0.633101	-0.520204	-0.525738	-0.400047	-0.357032	-0.583509	-0.561178	-0.55362	-0.568748	1
Glyur000954s00026530	Molecular Function: DNA binding (GO:0003677);; Cellular Component: nucleus (GO:0005634);; Cellular Component: cytosol (GO:0005829);;	--	protein ULTRAPETALA 1-like [Cajanus cajan]	ULT	-0.97363	0.690336	0.694917	-0.57304	0.73643	0.731257	0.630748	0.594195	0.782271	0.765098	0.758821	0.772542	1
Glyur000975s00029570	Molecular Function: DNA binding (GO:0003677);;	K09422|1.51646e-128|pvu:PHAVU_003G240200g|K09422 myb proto-oncogene protein, plant | (RefSeq) hypothetical protein	hypothetical protein PHAVU_003G240200g [Phaseolus vulgaris]	MYB->MYB	-0.985571	0.721939	0.61503	-0.461801	0.753511	0.771612	0.677329	0.644869	0.798975	0.793497	0.791795	0.788898	1
Glyur001005s00027819	--	--	putative transcription factor bHLH041 isoform X1 [Cajanus cajan]	bHLH	0.81257	-0.727702	-0.256066	0.0334323	-0.714538	-0.777688	-0.736197	-0.72009	-0.74145	-0.765823	-0.77689	-0.732685	1
Glyur001036s00023765	Molecular Function: transcription factor activity, sequence-specific DNA binding (GO:0003700);; Molecular Function: signal transducer activity (GO:0004871);; Cellular Component: nucleus (GO:0005634);; Biological Process: regulation of transcription, DNA-templated (GO:0006355);; Biological Process: signal transduction (GO:0007165);;	--	PREDICTED: uncharacterized protein LOC101502730 isoform X2 [Cicer arietinum]	STAT	0.669821	-0.114022	-0.785467	0.82563	-0.174308	-0.264225	-0.0189223	-0.0737893	-0.206755	-0.23774	-0.235591	-0.226086	1
Glyur001043s00031415	--	--	ovate transcriptional repressor [Trifolium pratense]	OFP	-0.299167	0.799261	-0.214774	0.461068	0.769325	0.679147	0.860042	0.788232	0.751483	0.721131	0.72444	0.729209	1
Glyur001077s00026248	Molecular Function: DNA binding (GO:0003677);; Cellular Component: nucleus (GO:0005634);; Biological Process: carbohydrate transport (GO:0008643);; Molecular Function: metal ion binding (GO:0046872);;	--	PREDICTED: zinc finger CCCH domain-containing protein ZFN-like isoform X2 [Glycine max]	C3H	-0.954981	0.695472	0.532335	-0.39469	0.731831	0.71308	0.658806	0.589795	0.789284	0.75879	0.754497	0.764682	1
Glyur001114s00030035	Molecular Function: transcription corepressor activity (GO:0003714);; Cellular Component: nucleus (GO:0005634);; Biological Process: response to wounding (GO:0009611);; Biological Process: regulation of defense response (GO:0031347);; Biological Process: negative regulation of nucleic acid-templated transcription (GO:1903507);; Biological Process: regulation of jasmonic acid mediated signaling pa…	--	PREDICTED: protein TIFY 5A-like [Glycine max]	Tify	0.808274	-0.338175	-0.500301	0.478338	-0.391181	-0.369913	-0.289602	-0.204123	-0.472399	-0.425319	-0.417868	-0.437614	1
Glyur001221s00033773	Biological Process: transcription, DNA-templated (GO:0006351);;	--	PREDICTED: NAC domain-containing protein 100-like [Vigna angularis]	NAC	0.767048	-0.21236	-0.79946	0.801947	-0.26298	-0.357547	-0.122344	-0.16647	-0.304162	-0.335134	-0.332912	-0.320594	1
Glyur001324s00031598	Molecular Function: binding (GO:0005488);;	--	hypothetical protein TSUD_39930 [Trifolium subterraneum]	bHLH	0.856605	-0.644669	-0.488333	0.346504	-0.660993	-0.632634	-0.613958	-0.533613	-0.725332	-0.689539	-0.680128	-0.701477	1
Glyur001446s00035035	Molecular Function: binding (GO:0005488);; Biological Process: transcription, DNA-templated (GO:0006351);;	--	PREDICTED: B3 domain-containing transcription repressor VAL1 [Cicer arietinum]	B3->B3	0.833535	-0.354502	-0.78954	0.737911	-0.39474	-0.506784	-0.27345	-0.331945	-0.424732	-0.470825	-0.472714	-0.446578	1
Glyur001455s00037991	Molecular Function: transcription factor activity, sequence-specific DNA binding (GO:0003700);; Biological Process: regulation of transcription, DNA-templated (GO:0006355);; Molecular Function: sequence-specific DNA binding (GO:0043565);;	K14431|0|pvu:PHAVU_008G169000g|K14431 transcription factor TGA | (RefSeq) hypothetical protein	transcription factor TGA7-like [Cajanus cajan]	bZIP	0.415192	0.158229	-0.751284	0.84558	0.110761	-0.0292911	0.258662	0.148739	0.0963686	0.0328872	0.0329781	0.0560331	1
Glyur001476s00032140	Molecular Function: transcription factor activity, sequence-specific DNA binding (GO:0003700);; Cellular Component: nucleus (GO:0005634);; Biological Process: regulation of transcription, DNA-templated (GO:0006355);; Molecular Function: sequence-specific DNA binding (GO:0043565);;	--	PREDICTED: ABSCISIC ACID-INSENSITIVE 5-like protein 2 isoform X3 [Glycine max]	bZIP	-0.818209	0.609795	0.715973	-0.580558	0.621862	0.646929	0.548847	0.545393	0.658956	0.665702	0.655177	0.669802	1
Glyur001516s00037333	Molecular Function: DNA binding (GO:0003677);; Molecular Function: transcription factor activity, sequence-specific DNA binding (GO:0003700);; Cellular Component: nucleus (GO:0005634);; Biological Process: regulation of transcription, DNA-templated (GO:0006355);;	--	unknown, partial [Glycine max]	AP2/ERF->AP2/ERF-ERF	0.809879	-0.635029	-0.190487	0.0354444	-0.646989	-0.606103	-0.643008	-0.525237	-0.718019	-0.66817	-0.667155	-0.67126	1
Glyur001780s00035671	Molecular Function: transcription factor activity, sequence-specific DNA binding (GO:0003700);; Cellular Component: nucleus (GO:0005634);; Biological Process: regulation of transcription, DNA-templated (GO:0006355);; Molecular Function: sequence-specific DNA binding (GO:0043565);;	K09419|1.01396e-91|gmx:100798004|K09419 heat shock transcription factor, other eukaryote | (RefSeq) heat stress transcription factor A-4c-like	hypothetical protein CUMW_013510 [Citrus unshiu]	HSF	0.887146	-0.450198	-0.772798	0.680928	-0.478368	-0.594443	-0.377623	-0.431046	-0.510213	-0.559105	-0.561631	-0.531408	1
Glyur001785s00037277	Cellular Component: nuclear telomere cap complex (GO:0000783);; Molecular Function: double-stranded telomeric DNA binding (GO:0003691);; Biological Process: telomeric loop formation (GO:0031627);;	--	uncharacterized protein LOC109815025 isoform X1 [Cajanus cajan]	MYB->MYB-related	-0.85836	0.527452	0.746832	-0.682036	0.588578	0.613707	0.451461	0.463503	0.61344	0.618371	0.615446	0.619248	1
Glyur001855s00032357	Molecular Function: metal ion binding (GO:0046872);;	--	zinc finger CCCH domain protein, putative [Medicago truncatula]	C3H	0.894527	-0.424416	-0.792505	0.747462	-0.477514	-0.519218	-0.342526	-0.340762	-0.528486	-0.530493	-0.524266	-0.53017	1
Glyur001885s00035912	Molecular Function: transcription factor activity, sequence-specific DNA binding (GO:0003700);; Cellular Component: nucleus (GO:0005634);; Biological Process: regulation of transcription, DNA-templated (GO:0006355);; Molecular Function: sequence-specific DNA binding (GO:0043565);;	K09419|3.43171e-173|vra:106758022|K09419 heat shock transcription factor, other eukaryote | (RefSeq) heat stress transcription factor A-7a-like	PREDICTED: heat stress transcription factor A-7a-like [Vigna angularis]	HSF	0.276953	0.305181	-0.717851	0.865233	0.251174	0.142412	0.410194	0.316537	0.231653	0.186899	0.192416	0.195911	1
Glyur001887s00036743	--	K09338|1.02909e-70|mtr:MTR_2g061030|K09338 homeobox-leucine zipper protein | (RefSeq) homeobox associated leucine zipper protein	homeobox associated leucine zipper protein [Medicago truncatula]	HB->HB-HD-ZIP	0.783463	-0.731811	-0.525828	0.296849	-0.714761	-0.852142	-0.705989	-0.795747	-0.698991	-0.783626	-0.796512	-0.735647	1
Glyur001916s00041247	Cellular Component: nucleus (GO:0005634);; Biological Process: regulation of transcription, DNA-templated (GO:0006355);; Molecular Function: lipid binding (GO:0008289);; Molecular Function: sequence-specific DNA binding (GO:0043565);;	K09338|0|cam:101514566|K09338 homeobox-leucine zipper protein | (RefSeq) homeobox-leucine zipper protein ROC6-like	PREDICTED: homeobox-leucine zipper protein ROC6-like [Cicer arietinum]	HB->HB-HD-ZIP	0.768436	-0.273443	-0.780114	0.802227	-0.343018	-0.340646	-0.182179	-0.158065	-0.40022	-0.375894	-0.363265	-0.394476	1
Glyur001978s00029867	--	--	hypothetical protein PHAVU_008G095100g [Phaseolus vulgaris]	bHLH	0.652435	-0.557804	-0.909642	0.787471	-0.577213	-0.696651	-0.465874	-0.614968	-0.535374	-0.625493	-0.625114	-0.604054	1
Glyur002712s00037647	Molecular Function: DNA binding (GO:0003677);; Cellular Component: nucleus (GO:0005634);; Biological Process: regulation of transcription, DNA-templated (GO:0006355);; Biological Process: auxin-activated signaling pathway (GO:0009734);;	--	Auxin response factor 18 [Glycine soja]	B3->B3-ARF	0.299093	0.280538	-0.715754	0.869163	0.217316	0.130553	0.386309	0.308194	0.194859	0.163072	0.169804	0.165499	1
Glyur002854s00044943	--	--	TCP transcription factor [Trema orientalis]	TCP	0.499946	-0.423321	-0.824264	0.709002	-0.423596	-0.590178	-0.340101	-0.52726	-0.368322	-0.487648	-0.492103	-0.450216	1
Glyur002994s00043324	Molecular Function: protein dimerization activity (GO:0046983);;	--	PREDICTED: transcription factor bHLH35 isoform X2 [Cicer arietinum]	bHLH	0.972994	-0.646245	-0.658945	0.528694	-0.67796	-0.698856	-0.593593	-0.558766	-0.732676	-0.724736	-0.72013	-0.723003	1
Glyur003023s00037170	Cellular Component: cilium (GO:0005929);; Molecular Function: phosphatidylinositol binding (GO:0035091);; Biological Process: protein localization to cilium (GO:0061512);;	--	hypothetical protein PHAVU_001G013500g [Phaseolus vulgaris]	TUB	0.507793	0.0298201	-0.748733	0.864174	-0.0485689	-0.0477881	0.132874	0.134505	-0.0966317	-0.0747963	-0.0598173	-0.0989756	1
Glyur003359s00042672	--	K09422|2.69329e-116|gmx:100785374|K09422 myb proto-oncogene protein, plant | (RefSeq) transcription factor MYB39-like	transcription repressor MYB5-like [Cajanus cajan]	MYB->MYB	-0.671765	0.0852954	0.738785	-0.800193	0.149206	0.179516	-0.00602282	-0.0153222	0.21133	0.199337	0.188775	0.208782	1
Glyur003703s00043725	--	--	PREDICTED: dof zinc finger protein DOF4.6-like isoform X1 [Lupinus angustifolius]	C2C2->C2C2-Dof	-0.408005	0.791802	-0.234337	0.486813	0.758563	0.684425	0.858603	0.765814	0.763715	0.729793	0.735163	0.730289	1
Glyur004770s00038803	Cellular Component: cilium (GO:0005929);; Molecular Function: phosphatidylinositol binding (GO:0035091);; Biological Process: protein localization to cilium (GO:0061512);;	--	tubby-F-box-like protein [Medicago truncatula]	TUB	-0.965099	0.678823	0.663613	-0.530933	0.712411	0.710683	0.625442	0.579293	0.76711	0.748705	0.741222	0.75515	1
Glyur005639s00046573	--	--	protein sensitive to proton rhizotoxicity 1-like [Trifolium pratense]	C2H2	-0.844586	0.625164	0.6644	-0.566912	0.681272	0.690177	0.56298	0.567876	0.696766	0.698189	0.696899	0.699873	1
Glyur006135s00046108	Molecular Function: protein dimerization activity (GO:0046983);;	--	transcription factor bHLH35-like [Glycine max]	bHLH	0.915583	-0.549512	-0.495136	0.385834	-0.581078	-0.593651	-0.514542	-0.451944	-0.648556	-0.627337	-0.625608	-0.623301	1
Glyur006680s00046439	Molecular Function: transcription factor activity, sequence-specific DNA binding (GO:0003700);; Cellular Component: nucleus (GO:0005634);; Biological Process: regulation of transcription, DNA-templated (GO:0006355);; Molecular Function: sequence-specific DNA binding (GO:0043565);;	--	trihelix transcription factor GT-3b-like [Cajanus cajan]	Trihelix	0.946241	-0.730477	-0.461893	0.281967	-0.746024	-0.773509	-0.708753	-0.667959	-0.792345	-0.790411	-0.793098	-0.776664	1
Glyur006866s00045825	Cellular Component: cilium (GO:0005929);; Molecular Function: hydrolase activity (GO:0016787);; Molecular Function: phosphatidylinositol binding (GO:0035091);; Biological Process: protein localization to cilium (GO:0061512);;	--	tubby-F-box-like protein [Medicago truncatula]	TUB	0.195641	0.0274316	-0.79301	0.890468	-0.0332737	-0.0589189	0.140021	0.0389776	-0.00888744	-0.0376815	-0.0233091	-0.058592	1

## Sheet: TR-structural genes
Supplemental Table S18
Correlation analysis between TFs，PKs，TRs and structural genes.
TR-ID	GO_annotation	KEGG_annotation	NR_annotation	family	GUCPR1	AACT	MK	PMK	MPD	FPPS	SQS1	β-AS	C-30	C-11	HMGS	HMGR	Number of co-expression structural genes
Glycyrrhiza_uralensis_newGene_8004	--	K15032|2.67493e-151|mtr:MTR_4g120380|K15032 mTERF domain-containing protein, mitochondrial | (RefSeq) mTERF protein	hypothetical protein TSUD_197680 [Trifolium subterraneum]	mTERF	-0.975417	0.869806	0.64461	-0.434779	0.883922	0.903662	0.82834	0.816496	0.910244	0.918449	0.915539	0.913724	10
Glyur000001s00000207	Biological Process: transcription, DNA-templated (GO:0006351);; Biological Process: regulation of cellular process (GO:0050794);;	K14484|9.51853e-116|cam:101498926|K14484 auxin-responsive protein IAA | (RefSeq) auxin-responsive protein IAA16	PREDICTED: auxin-responsive protein IAA16 [Cicer arietinum]	AUX/IAA	-0.838181	0.979521	0.381411	-0.11454	0.973549	0.971319	0.975972	0.955855	0.977411	0.984755	0.987045	0.976729	10
Glyur000004s00000382	Molecular Function: transcription factor activity, transcription factor binding (GO:0000989);; Cellular Component: nucleus (GO:0005634);; Biological Process: regulation of transcription, DNA-templated (GO:0006355);; Molecular Function: zinc ion binding (GO:0008270);; Biological Process: photomorphogenesis (GO:0009640);;	--	B-box zinc finger protein 24-like isoform X1 [Cajanus cajan]	Others	0.864619	-0.978936	-0.501196	0.263154	-0.99102	-0.959889	-0.956069	-0.928722	-0.997051	-0.989525	-0.98604	-0.996277	10
Glyur000011s00000702	Cellular Component: nucleus (GO:0005634);; Biological Process: regulation of transcription, DNA-templated (GO:0006355);; Biological Process: auxin-activated signaling pathway (GO:0009734);;	K14484|0|vra:106762141|K14484 auxin-responsive protein IAA | (RefSeq) auxin-responsive protein IAA9-like	auxin-responsive protein IAA9-like [Cajanus cajan]	AUX/IAA	-0.89106	0.952403	0.606963	-0.386794	0.971744	0.947549	0.91417	0.898784	0.978134	0.974417	0.968896	0.983193	10
Glyur000013s00003205	--	K14508|0|cam:101506717|K14508 regulatory protein NPR1 | (RefSeq) regulatory protein NPR5-like	BTB/POZ ankyrin repeat protein [Lotus japonicus]	TRAF	-0.905233	0.958111	0.582336	-0.356253	0.975504	0.956918	0.924118	0.906855	0.983778	0.981565	0.977596	0.986919	10
Glyur000015s00000748	Molecular Function: transferase activity (GO:0016740);;	--	putative N-acetyltransferase [Trifolium pratense]	GNAT	0.891919	-0.955462	-0.573649	0.352132	-0.974557	-0.943509	-0.921675	-0.896223	-0.984455	-0.975324	-0.969916	-0.985066	10
Glyur000015s00000787	--	K12130|0|gmx:100777119|K12130 pseudo-response regulator 5 | (RefSeq) two-component response regulator-like PRR95	PREDICTED: two-component response regulator-like APRR5 isoform X2 [Vigna angularis]	Others	0.874836	-0.905757	-0.727107	0.498333	-0.911087	-0.957901	-0.854012	-0.904268	-0.900095	-0.941691	-0.939698	-0.931694	10
Glyur000015s00000790	Molecular Function: double-stranded DNA binding (GO:0003690);; Cellular Component: mitochondrion (GO:0005739);; Biological Process: regulation of transcription, DNA-templated (GO:0006355);;	--	PREDICTED: uncharacterized protein LOC101513939 [Cicer arietinum]	mTERF	-0.892262	0.914218	0.513253	-0.267716	0.915826	0.963472	0.892188	0.913054	0.914864	0.948464	0.95417	0.92758	10
Glyur000022s00002070	Cellular Component: chloroplast stroma (GO:0009570);; Molecular Function: protein-lysine N-methyltransferase activity (GO:0016279);; Biological Process: peptidyl-lysine trimethylation (GO:0018023);; Biological Process: peptidyl-lysine monomethylation (GO:0018026);; Molecular Function: [ribulose-bisphosphate carboxylase]-lysine N-methyltransferase activity (GO:0030785);;	K00592|0|gmx:100818113|K00592 [ribulose-bisphosphate carboxylase]-lysine N-methyltransferase [EC:2.1.1.127] | (RefSeq) ribulose-1,5 bisphosphate carboxylase/oxygenase large subunit N-methyltransferase, chloroplastic-like	ribulose-15 bisphosphate carboxylase/oxygenase large subunit [Trifolium pratense]	SET	0.87896	-0.962259	-0.612228	0.383838	-0.97831	-0.967472	-0.924163	-0.924491	-0.976645	-0.983549	-0.979703	-0.987675	10
Glyur000041s00007125	Cellular Component: nucleus (GO:0005634);; Biological Process: regulation of transcription, DNA-templated (GO:0006355);; Biological Process: auxin-activated signaling pathway (GO:0009734);; Cellular Component: integral component of membrane (GO:0016021);;	K14484|1.12264e-66|gmx:100500488|K14484 auxin-responsive protein IAA | (RefSeq) uncharacterized LOC100500488	PREDICTED: auxin-responsive protein IAA17-like isoform X2 [Glycine max]	AUX/IAA	0.890853	-0.9374	-0.532116	0.322723	-0.962138	-0.91249	-0.907182	-0.860986	-0.979932	-0.956747	-0.950557	-0.971367	10
Glyur000058s00006145	Biological Process: phosphorelay signal transduction system (GO:0000160);; Cellular Component: intracellular (GO:0005622);;	K14492|1.27617e-83|gmx:100306152|K14492 two-component response regulator ARR-A family | (RefSeq) uncharacterized LOC100306152	unknown [Lotus japonicus]	Others	-0.94638	0.927924	0.545734	-0.322688	0.944208	0.936391	0.899423	0.870598	0.965037	0.961119	0.959261	0.960896	10
Glyur000059s00006314	Biological Process: response to light stimulus (GO:0009416);; Cellular Component: photosystem I (GO:0009522);; Cellular Component: photosystem II (GO:0009523);; Cellular Component: chloroplast thylakoid membrane (GO:0009535);; Biological Process: photosynthesis, light harvesting in photosystem I (GO:0009768);; Cellular Component: chloroplast envelope (GO:0009941);; Cellular Component: plastoglobu…	K08909|9.02585e-165|aip:107609123|K08909 light-harvesting complex I chlorophyll a/b binding protein 3 | (RefSeq) chlorophyll a-b binding protein 8, chloroplastic	Chlorophyll a-b binding protein 3, chloroplastic [Glycine soja]	GNAT	0.904676	-0.954285	-0.576035	0.351228	-0.970977	-0.946592	-0.92106	-0.896568	-0.982992	-0.976326	-0.971352	-0.983809	10
[truncated: 250 more rows]

## Sheet: PK-structural genes
Supplemental Table S18
Correlation analysis between TFs，PKs，TRs and structural genes.
[truncated: 690 more rows]
