# Supplementary material for: Integrated Analysis of mRNA and microRNA Elucidates the Regulation of Glycyrrhizic Acid Biosynthesis in Glycyrrhiza uralensis Fisch
Source: Int J Mol Sci. 2020 Apr 28;21(9):3101. doi: 10.3390/ijms21093101 (PMC7247157; doi:10.3390/ijms21093101)
Supplement: Supplementary file 1 [file ijms-21-03101-s001.zip › Supplemental Tables/Supplemental Tables/Table S2. Results of sequence alignment..xlsx]

## Sheet: Sheet1
Supplemental Table S2
Results of sequence alignment.
Note: (1) ID:sample analysis number; (2) Total Reads: number of Clean Reads, single-ended; (3) Mapped Reads: comparison to the number of Reads on the reference genome and in Clean Reads Percentage of median; (4) Uniq Mapped Reads: the number of Reads that match the unique position of the reference genome and the percentage of Clean Reads;
(5)Multiple Map Reads: the number of Reads that are aligned to multiple locations in the reference genome and Percentage in Clean Reads; (6) Reads Map to '+': Number of Reads aligned to the reference genome positive chain and percentage in Clean Reads; (7) Reads Map to '-': Compare to The number of Reads in the reference genomic negative strand and the percentage in the Clean Reads.
ID	Total Reads	Mapped Reads	Uniq Mapped Reads	Multiple Map Reads	Reads Map to '+'	Reads Map to '-'
L1	49261626	44,325,477(89.98%)	43,151,995(87.60%)	1,173,482(2.38%)	21,996,720(44.65%)	22,030,381(44.72%)
L2	49073104	44,451,626(90.58%)	43,214,577(88.06%)	1,237,049(2.52%)	22,027,634(44.89%)	22,077,558(44.99%)
L3	47404734	41,940,396(88.47%)	40,712,634(85.88%)	1,227,762(2.59%)	20,764,011(43.80%)	20,815,765(43.91%)
R1	54832096	48,244,423(87.99%)	46,960,238(85.64%)	1,284,185(2.34%)	23,956,945(43.69%)	24,031,614(43.83%)
R2	52651812	46,331,950(88.00%)	45,093,379(85.64%)	1,238,571(2.35%)	23,009,890(43.70%)	23,059,121(43.80%)
R3	52408134	44,925,054(85.72%)	43,755,187(83.49%)	1,169,867(2.23%)	22,302,315(42.56%)	22,369,579(42.68%)
