# Supplementary material for: Integrated Analysis of mRNA and microRNA Elucidates the Regulation of Glycyrrhizic Acid Biosynthesis in Glycyrrhiza uralensis Fisch
Source: Int J Mol Sci. 2020 Apr 28;21(9):3101. doi: 10.3390/ijms21093101 (PMC7247157; doi:10.3390/ijms21093101)
Supplement: Supplementary file 1 [file ijms-21-03101-s001.zip › Supplemental Tables/Supplemental Tables/Table S20. AS occurred in transporter, TF, TR and PK genes..xlsx]

## Sheet: Sheet1
Supplemental Table S20
The AS analysis of Transporter,TF,TR and PK.
note:all event types.
GeneID	event_type	chrom	event_pattern	L1	L2	L3	R1	R2	R3
Glyur000004s00000500	AE	Scaffold00004	736344-736377	0	0	0	1	1	0
Glyur000008s00001290	AE	Scaffold00008	258101-258333	0	0	0	0	1	1
Glyur000008s00001290	AE	Scaffold00008	258134-258333	0	0	0	0	1	1
Glyur000009s00001399	AE	Scaffold00009	151320-151550	0	0	0	1	0	1
Glyur000009s00001399	AE	Scaffold00009	151330-151550	0	0	0	1	0	1
Glyur000014s00002492	AE	Scaffold00014	101454-101639	0	0	0	0	1	1
Glyur000014s00002492	AE	Scaffold00014	101557-101639	0	0	0	0	1	1
Glyur000017s00002410	AE	Scaffold00017	257486-257582	0	0	0	0	1	1
Glyur000017s00002410	AE	Scaffold00017	257527-257582	0	0	0	0	1	1
Glyur000025s00003295	AE	Scaffold00025	94156-94685	0	0	0	1	1	0
Glyur000028s00003537	AE	Scaffold00028	304141-305048	0	0	0	0	1	1
Glyur000028s00003537	AE	Scaffold00028	304141-305099	0	0	0	0	1	1
Glyur000029s00003639	AE	Scaffold00029	330623-331483	0	0	0	1	0	1
Glyur000029s00003639	AE	Scaffold00029	330650-331483	0	0	0	1	0	1
Glyur000054s00005315	AE	Scaffold00054	91659-91802	0	0	0	1	1	0
Glyur000054s00005315	AE	Scaffold00054	91718-91802	0	0	0	1	1	0
Glyur000083s00006958	AE	Scaffold00083	127901-128033	0	0	0	1	0	1
Glyur000083s00006958	AE	Scaffold00083	127922-128033	0	0	0	1	0	1
Glyur000084s00009537	AE	Scaffold00084	358069-358206	0	0	0	0	1	1
Glyur000084s00009537	AE	Scaffold00084	358082-358206	0	0	0	0	1	1
Glyur000115s00008274	AE	Scaffold00115	298630-299701	0	0	0	0	1	1
Glyur000115s00008274	AE	Scaffold00115	298630-299774	0	0	0	0	1	1
Glyur000135s00007284	AE	Scaffold00135	41499-41668	0	0	0	0	1	1
Glyur000135s00007284	AE	Scaffold00135	41499-41713	0	0	0	0	1	1
Glyur000145s00010151	AE	Scaffold00145	243329-243504	0	0	0	1	0	1
Glyur000145s00010151	AE	Scaffold00145	243355-243504	0	0	0	1	0	1
Glyur000146s00016285	AE	Scaffold00146	60247-60385	0	0	0	0	1	1
Glyur000146s00016285	AE	Scaffold00146	60247-60548	0	0	0	0	1	1
Glyur000148s00009059	AE	Scaffold00148	183706-183882	0	0	0	1	1	0
Glyur000148s00009059	AE	Scaffold00148	183731-183882	0	0	0	1	1	0
Glyur000159s00010283	AE	Scaffold00159	271147-271217	0	0	0	1	1	0
Glyur000159s00010283	AE	Scaffold00159	271162-271217	0	0	0	1	1	0
Glyur000190s00015721	AE	Scaffold00190	69234-70574	0	0	0	1	1	0
Glyur000190s00015721	AE	Scaffold00190	70390-70574	0	0	0	1	1	0
Glyur000204s00012391	AE	Scaffold00204	13866-13925	0	0	0	0	1	1
Glyur000210s00014436	AE	Scaffold00210	46822-47096	0	0	0	0	1	1
Glyur000210s00014436	AE	Scaffold00210	46822-47914	0	0	0	0	1	1
Glyur000215s00017030	AE	Scaffold00215	198156-198258	0	0	0	0	1	1
Glyur000215s00017030	AE	Scaffold00215	198156-198268	0	0	0	0	1	1
Glyur000220s00014777	AE	Scaffold00220	145684-145781	0	0	0	0	1	1
Glyur000220s00014777	AE	Scaffold00220	145697-145781	0	0	0	0	1	1
Glyur000240s00016380	AE	Scaffold00240	105300-105411	0	0	0	1	1	0
Glyur000240s00016380	AE	Scaffold00240	105300-105438	0	0	0	1	1	0
Glyur000240s00016380	AE	Scaffold00240	105300-105443	0	0	0	1	1	0
Glyur000253s00020234	AE	Scaffold00253	71531-71644	0	0	0	0	1	1
Glyur000254s00017599	AE	Scaffold00254	77838-78039	0	0	0	0	1	1
Glyur000254s00017599	AE	Scaffold00254	77838-78071	0	0	0	0	1	1
Glyur000254s00017600	AE	Scaffold00254	82735-82856	0	0	0	1	0	1
Glyur000254s00017600	AE	Scaffold00254	82735-82866	0	0	0	1	0	1
Glyur000258s00015273	AE	Scaffold00258	180578-180876	0	0	0	1	0	1
Glyur000258s00015273	AE	Scaffold00258	180578-181339	0	0	0	1	0	1
Glyur000264s00019969	AE	Scaffold00264	128103-128156	0	0	0	0	1	1
Glyur000279s00013240	AE	Scaffold00279	51553-51666	0	0	0	0	1	1
Glyur000336s00018109	AE	Scaffold00336	124674-124854	0	0	0	0	1	1
Glyur000336s00018109	AE	Scaffold00336	124674-124866	0	0	0	0	1	1
Glyur000345s00015646	AE	Scaffold00345	3824-4808	0	0	0	1	1	0
Glyur000347s00029056	AE	Scaffold00347	171341-171498	0	0	0	0	1	1
Glyur000347s00029056	AE	Scaffold00347	171353-171498	0	0	0	0	1	1
Glyur000355s00013950	AE	Scaffold00355	155994-156108	0	0	0	0	1	1
Glyur000409s00019936	AE	Scaffold00409	78705-79193	0	0	0	0	1	1
Glyur000409s00019936	AE	Scaffold00409	78761-79193	0	0	0	0	1	1
Glyur000424s00026894	AE	Scaffold00424	29919-29990	0	0	0	0	1	1
Glyur000434s00017209	AE	Scaffold00434	10145-10266	0	0	0	1	1	0
Glyur000434s00017209	AE	Scaffold00434	10185-10266	0	0	0	1	1	0
Glyur000434s00017236	AE	Scaffold00434	154419-154504	0	0	0	0	1	1
Glyur000434s00017236	AE	Scaffold00434	154419-154584	0	0	0	0	1	1
Glyur000438s00022645	AE	Scaffold00438	50629-50862	0	0	0	0	1	1
Glyur000438s00022645	AE	Scaffold00438	50665-50862	0	0	0	0	1	1
Glyur000443s00016863	AE	Scaffold00443	133052-133689	0	0	0	1	0	1
Glyur000448s00026719	AE	Scaffold00448	127483-127678	0	0	0	0	1	1
Glyur000448s00026719	AE	Scaffold00448	127483-127960	0	0	0	0	1	1
Glyur000462s00025049	AE	Scaffold00462	58391-58456	0	0	0	1	1	0
Glyur000466s00022899	AE	Scaffold00466	56960-57154	0	0	0	0	1	1
Glyur000466s00022899	AE	Scaffold00466	57035-57154	0	0	0	0	1	1
Glyur000507s00030444	AE	Scaffold00507	116263-116323	0	0	0	0	1	1
Glyur000507s00030444	AE	Scaffold00507	116280-116323	0	0	0	0	1	1
Glyur000510s00021551	AE	Scaffold00510	52164-52239	0	0	0	0	1	1
Glyur000510s00021551	AE	Scaffold00510	52185-52239	0	0	0	0	1	1
Glyur000533s00015033	AE	Scaffold00533	12430-12496	0	0	0	0	1	1
Glyur000533s00015033	AE	Scaffold00533	12430-12507	0	0	0	0	1	1
Glyur000593s00016422	AE	Scaffold00593	19758-19775	0	0	0	0	1	1
Glyur000593s00016422	AE	Scaffold00593	19758-19829	0	0	0	0	1	1
Glyur000605s00024925	AE	Scaffold00605	99285-99550	0	0	0	0	1	1
Glyur000605s00024925	AE	Scaffold00605	99285-99568	0	0	0	0	1	1
Glyur000683s00025143	AE	Scaffold00683	18730-19052	0	0	0	0	1	1
Glyur000683s00025143	AE	Scaffold00683	18917-19052	0	0	0	0	1	1
Glyur000709s00024188	AE	Scaffold00709	95360-96041	0	0	0	0	1	1
Glyur000709s00024188	AE	Scaffold00709	95390-96041	0	0	0	0	1	1
Glyur000713s00015598	AE	Scaffold00713	97832-98084	0	0	0	0	1	1
Glyur000713s00015598	AE	Scaffold00713	97848-98084	0	0	0	0	1	1
Glyur000718s00020273	AE	Scaffold00718	5933-6274	0	0	0	0	1	1
Glyur000718s00020273	AE	Scaffold00718	5975-6274	0	0	0	0	1	1
Glyur000718s00020280	AE	Scaffold00718	52231-52340	0	0	0	0	1	1
Glyur000718s00020280	AE	Scaffold00718	52243-52340	0	0	0	0	1	1
Glyur000719s00020085	AE	Scaffold00719	17497-17613	0	0	0	0	1	1
Glyur000719s00020085	AE	Scaffold00719	17497-17684	0	0	0	0	1	1
Glyur000737s00020122	AE	Scaffold00737	106866-107156	0	0	0	0	1	1
Glyur000737s00020122	AE	Scaffold00737	106866-107639	0	0	0	0	1	1
Glyur000756s00019303	AE	Scaffold00756	27212-27753	0	0	0	0	1	1
Glyur000765s00033298	AE	Scaffold00765	30851-31074	0	0	0	0	1	1
Glyur000791s00032230	AE	Scaffold00791	83581-83793	0	0	0	0	1	1
Glyur000791s00032230	AE	Scaffold00791	83581-84177	0	0	0	0	1	1
Glyur000831s00034078	AE	Scaffold00831	106990-107126	0	0	0	1	1	0
Glyur000934s00021585	AE	Scaffold00934	16618-18014	0	0	0	0	1	1
Glyur000952s00025626	AE	Scaffold00952	2182-3423	0	0	0	1	1	0
Glyur000952s00025626	AE	Scaffold00952	2198-3423	0	0	0	1	1	0
Glyur000952s00025628	AE	Scaffold00952	21393-21586	0	0	0	0	1	1
Glyur000952s00025628	AE	Scaffold00952	21393-21678	0	0	0	0	1	1
Glyur000966s00025854	AE	Scaffold00966	97346-97466	0	0	0	1	1	0
Glyur000966s00025854	AE	Scaffold00966	97420-97466	0	0	0	1	1	0
Glyur000973s00026300	AE	Scaffold00973	62977-63158	0	0	0	1	1	0
Glyur000973s00026300	AE	Scaffold00973	62987-63158	0	0	0	1	1	0
Glyur001072s00031297	AE	Scaffold01072	1246-1368	0	0	0	0	1	1
Glyur001164s00033506	AE	Scaffold01164	24384-25124	0	0	0	1	1	0
Glyur001262s00031319	AE	Scaffold01262	21055-22431	0	0	0	0	1	1
Glyur001262s00031319	AE	Scaffold01262	21055-22850	0	0	0	0	1	1
Glyur001360s00037394	AE	Scaffold01360	74085-74210	0	0	0	0	1	1
Glyur001360s00037394	AE	Scaffold01360	74085-74260	0	0	0	0	1	1
Glyur001536s00030539	AE	Scaffold01536	23940-24018	0	0	0	0	1	1
Glyur001536s00030539	AE	Scaffold01536	23955-24018	0	0	0	0	1	1
Glyur001709s00034624	AE	Scaffold01709	9381-10306	0	0	0	0	1	1
Glyur001709s00034624	AE	Scaffold01709	9381-10327	0	0	0	0	1	1
Glyur001789s00033169	AE	Scaffold01789	54294-54533	0	0	0	0	1	1
Glyur001789s00033169	AE	Scaffold01789	54401-54533	0	0	0	0	1	1
Glyur001820s00032855	AE	Scaffold01820	2908-3227	0	0	0	0	1	1
Glyur001820s00032855	AE	Scaffold01820	2908-3399	0	0	0	0	1	1
Glyur002090s00035437	AE	Scaffold02090	15701-15864	0	0	0	1	0	1
Glyur002465s00038347	AE	Scaffold02465	20051-21394	0	0	0	0	1	1
Glyur002465s00038347	AE	Scaffold02465	20064-21394	0	0	0	0	1	1
Glyur002465s00038348	AE	Scaffold02465	25028-25213	0	0	0	0	1	1
Glyur002465s00038348	AE	Scaffold02465	25028-25387	0	0	0	0	1	1
Glyur002538s00029059	AE	Scaffold02538	23037-23100	0	0	0	1	1	0
Glyur002538s00029059	AE	Scaffold02538	23037-23110	0	0	0	1	1	0
Glyur002674s00044201	AE	Scaffold02674	31645-31892	0	0	0	1	0	1
Glyur002674s00044201	AE	Scaffold02674	31645-32393	0	0	0	1	0	1
Glyur002699s00033554	AE	Scaffold02699	27272-27324	0	0	0	0	1	1
Glyur002699s00033554	AE	Scaffold02699	27301-27324	0	0	0	0	1	1
Glyur003314s00037684	AE	Scaffold03314	9673-9785	0	0	0	0	1	1
Glyur004151s00044723	AE	Scaffold04151	3403-4080	0	0	0	0	1	1
Glyur004151s00044723	AE	Scaffold04151	3435-4080	0	0	0	0	1	1
Glyur000001s00000090	AE	Scaffold00001	483944-484064	1	0	1	0	0	0
Glyur000001s00000090	AE	Scaffold00001	484003-484064	1	0	1	0	0	0
Glyur000001s00000166	AE	Scaffold00001	859797-860102	1	0	1	0	0	0
Glyur000001s00000166	AE	Scaffold00001	859797-860117	1	0	1	0	0	0
Glyur000002s00000214	AE	Scaffold00002	39449-39496	1	1	0	0	0	0
Glyur000002s00000227	AE	Scaffold00002	130418-130636	0	1	1	0	0	0
Glyur000002s00000227	AE	Scaffold00002	130455-130636	0	1	1	0	0	0
Glyur000002s00000323	AE	Scaffold00002	706930-707466	1	0	1	0	0	0
Glyur000002s00000323	AE	Scaffold00002	707176-707466	1	0	1	0	0	0
Glyur000003s00001174	AE	Scaffold00003	379846-380193	0	1	1	0	0	0
Glyur000003s00001174	AE	Scaffold00003	379925-380193	0	1	1	0	0	0
Glyur000004s00000428	AE	Scaffold00004	319331-320017	1	0	1	0	0	0
Glyur000004s00000428	AE	Scaffold00004	319331-320036	1	0	1	0	0	0
Glyur000004s00000473	AE	Scaffold00004	555818-557346	0	1	1	0	0	0
Glyur000004s00000497	AE	Scaffold00004	714929-715064	0	1	1	0	0	0
Glyur000004s00000497	AE	Scaffold00004	714929-715107	0	1	1	0	0	0
Glyur000004s00000501	AE	Scaffold00004	741814-741922	1	1	0	0	0	0
Glyur000004s00000501	AE	Scaffold00004	741841-741922	1	1	0	0	0	0
Glyur000005s00001035	AE	Scaffold00005	188073-188993	1	0	1	0	0	0
Glyur000005s00001035	AE	Scaffold00005	188348-188993	1	0	1	0	0	0
Glyur000005s00001098	AE	Scaffold00005	569385-569448	0	1	1	0	0	0
Glyur000005s00001098	AE	Scaffold00005	569385-569459	0	1	1	0	0	0
Glyur000006s00001704	AE	Scaffold00006	625484-626706	0	1	1	0	0	0
Glyur000006s00001704	AE	Scaffold00006	625484-626804	0	1	1	0	0	0
Glyur000008s00001340	AE	Scaffold00008	545123-545177	1	0	1	0	0	0
Glyur000008s00001340	AE	Scaffold00008	545178-545507	1	1	0	0	0	0
Glyur000009s00001488	AE	Scaffold00009	657088-657427	0	1	1	0	0	0
Glyur000009s00001488	AE	Scaffold00009	657128-657427	0	1	1	0	0	0
Glyur000010s00000973	AE	Scaffold00010	518684-518791	1	1	0	0	0	0
Glyur000010s00000973	AE	Scaffold00010	518710-518791	1	1	0	0	0	0
Glyur000011s00000707	AE	Scaffold00011	488750-488871	1	1	0	0	0	0
Glyur000011s00000707	AE	Scaffold00011	488783-488871	1	1	0	0	0	0
Glyur000011s00000733	AE	Scaffold00011	648392-649171	1	0	1	0	0	0
Glyur000011s00000733	AE	Scaffold00011	648392-649194	1	0	1	0	0	0
Glyur000012s00000529	AE	Scaffold00012	83842-83866	0	1	1	0	0	0
Glyur000012s00000529	AE	Scaffold00012	83842-83975	0	1	1	0	0	0
Glyur000013s00003187	AE	Scaffold00013	58834-58924	0	1	1	0	0	0
Glyur000013s00003187	AE	Scaffold00013	58854-58924	0	1	1	0	0	0
Glyur000014s00002589	AE	Scaffold00014	665292-665477	1	1	0	0	0	0
Glyur000014s00002589	AE	Scaffold00014	665342-665477	1	1	0	0	0	0
Glyur000015s00000756	AE	Scaffold00015	75798-76175	0	1	1	0	0	0
Glyur000015s00000756	AE	Scaffold00015	75798-76711	1	0	1	0	0	0
Glyur000015s00000756	AE	Scaffold00015	77295-78392	1	0	1	0	0	0
Glyur000015s00000756	AE	Scaffold00015	77316-78392	1	0	1	0	0	0
Glyur000015s00000875	AE	Scaffold00015	643061-643174	0	1	1	0	0	0
Glyur000015s00000875	AE	Scaffold00015	643061-643205	0	1	1	0	0	0
Glyur000016s00003055	AE	Scaffold00016	320340-320427	0	1	1	0	0	0
Glyur000016s00003055	AE	Scaffold00016	320340-320505	0	1	1	0	0	0
Glyur000017s00002450	AE	Scaffold00017	503057-503244	1	1	0	0	0	0
Glyur000017s00002450	AE	Scaffold00017	503057-503260	1	1	0	0	0	0
Glyur000020s00001742	AE	Scaffold00020	69099-69203	1	1	0	0	0	0
Glyur000020s00001742	AE	Scaffold00020	69099-69217	1	1	0	0	0	0
Glyur000023s00004951	AE	Scaffold00023	595994-596100	1	0	1	0	0	0
Glyur000025s00003306	AE	Scaffold00025	157639-157824	1	0	1	0	0	0
Glyur000025s00003306	AE	Scaffold00025	157728-157824	1	0	1	0	0	0
Glyur000025s00003338	AE	Scaffold00025	342767-343506	1	1	0	0	0	0
Glyur000025s00003338	AE	Scaffold00025	343383-343506	1	1	0	0	0	0
Glyur000025s00003372	AE	Scaffold00025	501336-501439	1	0	1	0	0	0
Glyur000025s00003376	AE	Scaffold00025	550981-551073	0	1	1	0	0	0
Glyur000025s00003376	AE	Scaffold00025	550981-551108	0	1	1	0	0	0
Glyur000027s00001586	AE	Scaffold00027	475554-475795	1	1	0	0	0	0
Glyur000027s00001586	AE	Scaffold00027	475554-475816	1	1	0	0	0	0
Glyur000027s00001592	AE	Scaffold00027	504401-504564	1	1	0	0	0	0
Glyur000027s00001592	AE	Scaffold00027	504401-504576	1	1	0	0	0	0
Glyur000027s00001592	AE	Scaffold00027	505249-505478	0	1	1	0	0	0
Glyur000027s00001592	AE	Scaffold00027	505249-505503	0	1	1	0	0	0
Glyur000027s00001594	AE	Scaffold00027	511102-511490	0	1	1	0	0	0
Glyur000027s00001605	AE	Scaffold00027	552964-554692	1	1	0	0	0	0
Glyur000027s00001605	AE	Scaffold00027	553854-554692	1	1	0	0	0	0
Glyur000030s00002303	AE	Scaffold00030	112313-112488	1	0	1	0	0	0
Glyur000030s00002303	AE	Scaffold00030	112313-112561	1	0	1	0	0	0
Glyur000031s00004342	AE	Scaffold00031	38927-39001	0	1	1	0	0	0
Glyur000031s00004342	AE	Scaffold00031	38940-39001	0	1	1	0	0	0
Glyur000031s00004385	AE	Scaffold00031	259142-259403	0	1	1	0	0	0
Glyur000031s00004385	AE	Scaffold00031	259158-259403	0	1	1	0	0	0
Glyur000032s00003860	AE	Scaffold00032	31251-31456	0	1	1	0	0	0
Glyur000032s00003860	AE	Scaffold00032	31262-31456	0	1	1	0	0	0
Glyur000032s00003888	AE	Scaffold00032	193470-193564	1	1	0	0	0	0
Glyur000032s00003888	AE	Scaffold00032	193470-193673	1	1	0	0	0	0
Glyur000032s00003896	AE	Scaffold00032	221152-221249	0	1	1	0	0	0
Glyur000032s00003896	AE	Scaffold00032	221152-221265	0	1	1	0	0	0
Glyur000032s00003903	AE	Scaffold00032	261009-261123	1	1	0	0	0	0
Glyur000032s00003903	AE	Scaffold00032	261009-261187	1	1	0	0	0	0
Glyur000032s00003911	AE	Scaffold00032	316134-317125	0	1	1	0	0	0
Glyur000032s00003911	AE	Scaffold00032	316166-317125	0	1	1	0	0	0
Glyur000032s00003939	AE	Scaffold00032	472884-473010	0	1	1	0	0	0
Glyur000032s00003939	AE	Scaffold00032	472884-473060	0	1	1	0	0	0
Glyur000036s00004606	AE	Scaffold00036	30645-30716	1	1	0	0	0	0
Glyur000036s00004606	AE	Scaffold00036	30665-30716	1	1	0	0	0	0
Glyur000036s00004653	AE	Scaffold00036	326233-326356	0	1	1	0	0	0
Glyur000036s00004655	AE	Scaffold00036	337292-337394	1	0	1	0	0	0
Glyur000036s00004678	AE	Scaffold00036	450881-451083	1	0	1	0	0	0
Glyur000036s00004678	AE	Scaffold00036	450881-451099	1	0	1	0	0	0
Glyur000037s00002632	AE	Scaffold00037	276077-276245	1	0	1	0	0	0
Glyur000037s00002632	AE	Scaffold00037	276077-276839	1	0	1	0	0	0
Glyur000037s00002648	AE	Scaffold00037	346554-346643	1	1	0	0	0	0
Glyur000037s00002664	AE	Scaffold00037	440461-440626	0	1	1	0	0	0
Glyur000037s00002664	AE	Scaffold00037	440461-440642	0	1	1	0	0	0
Glyur000038s00004439	AE	Scaffold00038	4082-4466	1	1	0	0	0	0
Glyur000038s00004439	AE	Scaffold00038	4223-4466	1	1	0	0	0	0
Glyur000041s00007131	AE	Scaffold00041	429404-429660	0	1	1	0	0	0
Glyur000042s00005119	AE	Scaffold00042	473983-474367	1	0	1	0	0	0
Glyur000042s00005119	AE	Scaffold00042	473986-474367	1	0	1	0	0	0
Glyur000042s00005119	AE	Scaffold00042	473986-474379	1	0	1	0	0	0
Glyur000045s00009945	AE	Scaffold00045	41072-41165	1	1	0	0	0	0
Glyur000045s00009945	AE	Scaffold00045	41072-41185	1	1	0	0	0	0
Glyur000045s00009980	AE	Scaffold00045	313549-313721	1	1	0	0	0	0
Glyur000045s00009987	AE	Scaffold00045	349101-349311	1	0	1	0	0	0
Glyur000046s00004806	AE	Scaffold00046	151002-151043	1	1	0	0	0	0
Glyur000046s00004806	AE	Scaffold00046	151002-151085	1	1	0	0	0	0
Glyur000047s00003955	AE	Scaffold00047	42807-43009	0	1	1	0	0	0
Glyur000047s00003955	AE	Scaffold00047	42819-43009	0	1	1	0	0	0
Glyur000049s00003101	AE	Scaffold00049	7843-8026	1	1	0	0	0	0
Glyur000049s00003101	AE	Scaffold00049	7853-8026	1	1	0	0	0	0
Glyur000050s00005688	AE	Scaffold00050	98978-99337	1	0	1	0	0	0
Glyur000050s00005688	AE	Scaffold00050	99217-99337	1	0	1	0	0	0
Glyur000050s00005724	AE	Scaffold00050	351520-351629	0	1	1	0	0	0
Glyur000050s00005724	AE	Scaffold00050	351557-351629	0	1	1	0	0	0
Glyur000051s00003442	AE	Scaffold00051	328261-332445	1	1	0	0	0	0
Glyur000051s00003467	AE	Scaffold00051	458202-458254	1	1	0	0	0	0
Glyur000051s00003467	AE	Scaffold00051	458202-458945	1	1	0	0	0	0
Glyur000052s00005751	AE	Scaffold00052	21948-22097	0	1	1	0	0	0
Glyur000052s00005776	AE	Scaffold00052	141916-142468	1	1	0	0	0	0
Glyur000054s00005354	AE	Scaffold00054	468371-468465	1	0	1	0	0	0
Glyur000054s00005354	AE	Scaffold00054	468393-468465	1	0	1	0	0	0
Glyur000057s00008965	AE	Scaffold00057	27556-28013	0	1	1	0	0	0
Glyur000057s00009024	AE	Scaffold00057	423831-423932	1	1	0	0	0	0
Glyur000057s00009024	AE	Scaffold00057	423831-423943	1	1	0	0	0	0
Glyur000058s00006157	AE	Scaffold00058	199884-200012	0	1	1	0	0	0
Glyur000058s00006157	AE	Scaffold00058	199907-200012	0	1	1	0	0	0
Glyur000058s00006179	AE	Scaffold00058	313048-313146	1	1	0	0	0	0
Glyur000058s00006179	AE	Scaffold00058	313048-313357	1	1	0	0	0	0
Glyur000059s00006280	AE	Scaffold00059	62129-62276	0	1	1	0	0	0
Glyur000059s00006280	AE	Scaffold00059	62161-62276	0	1	1	0	0	0
Glyur000059s00006297	AE	Scaffold00059	181259-181321	1	0	1	0	0	0
Glyur000059s00006297	AE	Scaffold00059	181259-181390	1	0	1	0	0	0
Glyur000060s00004758	AE	Scaffold00060	308254-308445	1	0	1	0	0	0
Glyur000060s00004758	AE	Scaffold00060	308254-308458	1	0	1	0	0	0
Glyur000060s00004762	AE	Scaffold00060	331561-332020	1	1	0	0	0	0
Glyur000060s00004762	AE	Scaffold00060	331561-332038	1	1	0	0	0	0
Glyur000060s00004762	AE	Scaffold00060	333066-333169	1	1	0	0	0	0
Glyur000060s00004762	AE	Scaffold00060	333066-333187	1	1	0	0	0	0
Glyur000062s00005469	AE	Scaffold00062	110225-110268	0	1	1	0	0	0
Glyur000062s00005469	AE	Scaffold00062	110225-110626	0	1	1	0	0	0
Glyur000062s00005490	AE	Scaffold00062	311935-312005	0	1	1	0	0	0
Glyur000062s00005490	AE	Scaffold00062	311935-312015	0	1	1	0	0	0
Glyur000065s00004311	AE	Scaffold00065	316895-316908	1	0	1	0	0	0
Glyur000065s00004311	AE	Scaffold00065	316895-316976	1	0	1	0	0	0
Glyur000065s00004313	AE	Scaffold00065	323212-323795	0	1	1	0	0	0
Glyur000067s00006350	AE	Scaffold00067	68989-69115	0	1	1	0	0	0
Glyur000067s00006350	AE	Scaffold00067	69033-69115	0	1	1	0	0	0
Glyur000068s00006855	AE	Scaffold00068	271363-271413	1	0	1	0	0	0
Glyur000068s00006855	AE	Scaffold00068	271363-271476	1	0	1	0	0	0
Glyur000068s00006864	AE	Scaffold00068	324859-325006	1	0	1	0	0	0
Glyur000068s00006864	AE	Scaffold00068	324871-325006	1	0	1	0	0	0
Glyur000069s00004055	AE	Scaffold00069	177577-177636	1	1	0	0	0	0
Glyur000069s00004055	AE	Scaffold00069	177587-177636	1	1	0	0	0	0
Glyur000069s00004081	AE	Scaffold00069	349782-350840	0	1	1	0	0	0
Glyur000069s00004081	AE	Scaffold00069	350429-350840	0	1	1	0	0	0
Glyur000069s00004089	AE	Scaffold00069	385508-385631	1	0	1	0	0	0
Glyur000069s00004089	AE	Scaffold00069	385594-385631	1	0	1	0	0	0
Glyur000070s00008042	AE	Scaffold00070	88866-88931	1	0	1	0	0	0
Glyur000070s00008042	AE	Scaffold00070	88866-88966	1	0	1	0	0	0
Glyur000070s00008046	AE	Scaffold00070	118003-118430	0	1	1	0	0	0
Glyur000070s00008046	AE	Scaffold00070	118003-118453	0	1	1	0	0	0
Glyur000070s00008051	AE	Scaffold00070	140834-140999	1	1	0	0	0	0
Glyur000072s00008107	AE	Scaffold00072	60455-60758	0	1	1	0	0	0
Glyur000072s00008107	AE	Scaffold00072	60471-60758	0	1	1	0	0	0
Glyur000074s00005515	AE	Scaffold00074	16067-16233	1	1	0	0	0	0
Glyur000075s00007150	AE	Scaffold00075	26754-26861	0	1	1	0	0	0
Glyur000075s00007150	AE	Scaffold00075	26754-26899	0	1	1	0	0	0
Glyur000077s00006718	AE	Scaffold00077	294743-294970	1	1	0	0	0	0
Glyur000078s00005363	AE	Scaffold00078	12156-12553	1	1	0	0	0	0
Glyur000078s00005363	AE	Scaffold00078	12156-12577	1	1	0	0	0	0
Glyur000078s00005443	AE	Scaffold00078	358216-358700	1	0	1	0	0	0
Glyur000078s00005443	AE	Scaffold00078	358283-358700	1	0	1	0	0	0
Glyur000081s00006743	AE	Scaffold00081	51849-52053	1	1	0	0	0	0
Glyur000081s00006743	AE	Scaffold00081	51862-52053	1	1	0	0	0	0
Glyur000082s00007589	AE	Scaffold00082	225492-225617	1	0	1	0	0	0
Glyur000082s00007589	AE	Scaffold00082	225533-225617	1	0	1	0	0	0
Glyur000083s00006947	AE	Scaffold00083	67112-67292	0	1	1	0	0	0
Glyur000083s00006947	AE	Scaffold00083	67124-67292	0	1	1	0	0	0
Glyur000084s00009492	AE	Scaffold00084	170275-170622	1	0	1	0	0	0
Glyur000084s00009492	AE	Scaffold00084	170290-170622	1	0	1	0	0	0
Glyur000084s00009536	AE	Scaffold00084	356006-356338	1	1	0	0	0	0
Glyur000084s00009536	AE	Scaffold00084	356254-356338	1	1	0	0	0	0
Glyur000088s00007729	AE	Scaffold00088	229888-230004	1	1	0	0	0	0
Glyur000088s00007729	AE	Scaffold00088	229888-230014	1	1	0	0	0	0
Glyur000088s00007738	AE	Scaffold00088	282193-282227	1	1	0	0	0	0
Glyur000088s00007738	AE	Scaffold00088	282193-282541	1	1	0	0	0	0
Glyur000090s00011405	AE	Scaffold00090	166941-167080	1	0	1	0	0	0
Glyur000090s00011405	AE	Scaffold00090	167018-167080	1	0	1	0	0	0
Glyur000092s00007537	AE	Scaffold00092	277042-277581	1	1	0	0	0	0
Glyur000092s00007537	AE	Scaffold00092	277042-277591	1	1	0	0	0	0
Glyur000095s00007044	AE	Scaffold00095	165379-165444	0	1	1	0	0	0
Glyur000095s00007044	AE	Scaffold00095	165379-165484	0	1	1	0	0	0
Glyur000095s00007060	AE	Scaffold00095	257082-257149	1	1	0	0	0	0
Glyur000095s00007060	AE	Scaffold00095	257082-257192	1	1	0	0	0	0
Glyur000097s00008313	AE	Scaffold00097	184548-184645	1	1	0	0	0	0
Glyur000097s00008313	AE	Scaffold00097	184548-184661	1	1	0	0	0	0
Glyur000097s00008335	AE	Scaffold00097	300340-302394	1	0	1	0	0	0
Glyur000098s00007975	AE	Scaffold00098	61061-61565	1	1	0	0	0	0
Glyur000098s00007975	AE	Scaffold00098	61073-61565	1	1	0	0	0	0
Glyur000098s00007978	AE	Scaffold00098	81169-81273	1	0	1	0	0	0
Glyur000098s00007978	AE	Scaffold00098	81169-81286	1	0	1	0	0	0
Glyur000098s00007981	AE	Scaffold00098	90743-90873	1	0	1	0	0	0
Glyur000098s00007981	AE	Scaffold00098	90753-90873	1	0	1	0	0	0
Glyur000100s00008365	AE	Scaffold00100	103041-103867	1	0	1	0	0	0
Glyur000100s00008365	AE	Scaffold00100	103082-103867	1	0	1	0	0	0
Glyur000100s00008365	AE	Scaffold00100	104647-104865	1	0	1	0	0	0
Glyur000100s00008365	AE	Scaffold00100	104663-104865	1	0	1	0	0	0
Glyur000101s00010331	AE	Scaffold00101	253963-254341	1	1	0	0	0	0
Glyur000102s00010955	AE	Scaffold00102	208259-208285	1	1	0	0	0	0
Glyur000102s00010955	AE	Scaffold00102	208259-208306	1	1	0	0	0	0
Glyur000102s00010962	AE	Scaffold00102	246957-247001	0	1	1	0	0	0
Glyur000102s00010962	AE	Scaffold00102	246957-247080	0	1	1	0	0	0
Glyur000103s00007470	AE	Scaffold00103	328626-329004	1	0	1	0	0	0
Glyur000103s00007470	AE	Scaffold00103	328626-329468	1	0	1	0	0	0
Glyur000103s00007471	AE	Scaffold00103	337314-337396	0	1	1	0	0	0
Glyur000103s00007471	AE	Scaffold00103	337343-337396	0	1	1	0	0	0
Glyur000104s00005980	AE	Scaffold00104	71669-71762	0	1	1	0	0	0
Glyur000104s00005980	AE	Scaffold00104	71669-71812	0	1	1	0	0	0
Glyur000105s00014195	AE	Scaffold00105	171235-171321	0	1	1	0	0	0
Glyur000105s00014195	AE	Scaffold00105	171297-171321	0	1	1	0	0	0
Glyur000106s00011704	AE	Scaffold00106	6632-6703	0	1	1	0	0	0
Glyur000106s00011733	AE	Scaffold00106	224531-225053	1	1	0	0	0	0
Glyur000106s00011733	AE	Scaffold00106	224554-225053	1	1	0	0	0	0
Glyur000107s00007271	AE	Scaffold00107	297973-298197	1	0	1	0	0	0
Glyur000107s00007271	AE	Scaffold00107	298072-298197	1	0	1	0	0	0
Glyur000108s00010420	AE	Scaffold00108	163981-164321	0	1	1	0	0	0
Glyur000113s00009419	AE	Scaffold00113	36079-36229	1	0	1	0	0	0
Glyur000113s00009419	AE	Scaffold00113	36105-36229	1	0	1	0	0	0
Glyur000113s00009433	AE	Scaffold00113	90489-90694	1	0	1	0	0	0
Glyur000113s00009442	AE	Scaffold00113	176241-176316	1	1	0	0	0	0
Glyur000115s00008266	AE	Scaffold00115	254576-254769	1	1	0	0	0	0
Glyur000115s00008266	AE	Scaffold00115	254576-254820	1	1	0	0	0	0
Glyur000115s00008272	AE	Scaffold00115	284846-284961	1	0	1	0	0	0
Glyur000115s00008272	AE	Scaffold00115	284846-284983	1	0	1	0	0	0
Glyur000122s00010219	AE	Scaffold00122	272258-272317	1	1	0	0	0	0
Glyur000122s00010219	AE	Scaffold00122	272258-272343	1	1	0	0	0	0
Glyur000124s00011945	AE	Scaffold00124	97502-97707	1	1	0	0	0	0
Glyur000124s00011945	AE	Scaffold00124	97520-97707	1	1	0	0	0	0
Glyur000124s00011945	AE	Scaffold00124	97523-97707	1	1	0	0	0	0
Glyur000127s00009200	AE	Scaffold00127	313836-313907	1	1	0	0	0	0
Glyur000127s00009200	AE	Scaffold00127	313836-314045	1	1	0	0	0	0
Glyur000128s00010769	AE	Scaffold00128	37467-37703	0	1	1	0	0	0
Glyur000130s00006882	AE	Scaffold00130	17330-17507	1	1	0	0	0	0
Glyur000130s00006882	AE	Scaffold00130	17416-17507	1	1	0	0	0	0
Glyur000133s00010350	AE	Scaffold00133	7247-7406	0	1	1	0	0	0
Glyur000134s00009790	AE	Scaffold00134	290554-290672	1	0	1	0	0	0
Glyur000134s00009790	AE	Scaffold00134	290571-290672	1	0	1	0	0	0
Glyur000137s00013328	AE	Scaffold00137	141794-141909	1	1	0	0	0	0
Glyur000137s00013328	AE	Scaffold00137	141794-141964	1	1	0	0	0	0
Glyur000138s00011663	AE	Scaffold00138	71348-71694	1	0	1	0	0	0
Glyur000138s00011663	AE	Scaffold00138	71351-71705	1	0	1	0	0	0
Glyur000138s00011669	AE	Scaffold00138	123469-123569	1	0	1	0	0	0
Glyur000139s00009262	AE	Scaffold00139	2598-2668	1	0	1	0	0	0
Glyur000139s00009262	AE	Scaffold00139	2598-2763	1	0	1	0	0	0
Glyur000140s00011443	AE	Scaffold00140	31244-31320	1	1	0	0	0	0
Glyur000140s00011443	AE	Scaffold00140	31244-31343	1	1	0	0	0	0
Glyur000141s00009807	AE	Scaffold00141	55317-55392	1	1	0	0	0	0
Glyur000141s00009807	AE	Scaffold00141	55348-55392	1	1	0	0	0	0
Glyur000144s00012206	AE	Scaffold00144	39813-40049	0	1	1	0	0	0
Glyur000145s00010164	AE	Scaffold00145	302421-302765	1	0	1	0	0	0
Glyur000145s00010164	AE	Scaffold00145	302608-302765	1	0	1	0	0	0
Glyur000149s00009550	AE	Scaffold00149	49484-49562	1	1	0	0	0	0
Glyur000149s00009550	AE	Scaffold00149	49504-49562	1	1	0	0	0	0
Glyur000156s00012019	AE	Scaffold00156	287810-288053	1	1	0	0	0	0
Glyur000156s00012019	AE	Scaffold00156	287832-288053	1	1	0	0	0	0
Glyur000157s00015836	AE	Scaffold00157	185754-185942	0	1	1	0	0	0
Glyur000157s00015836	AE	Scaffold00157	185754-186030	0	1	1	0	0	0
Glyur000158s00011340	AE	Scaffold00158	65942-66028	0	1	1	0	0	0
Glyur000161s00011287	AE	Scaffold00161	271306-271398	0	1	1	0	0	0
Glyur000161s00011287	AE	Scaffold00161	271306-271409	0	1	1	0	0	0
Glyur000161s00011292	AE	Scaffold00161	285930-286157	0	1	1	0	0	0
Glyur000161s00011292	AE	Scaffold00161	286005-286157	0	1	1	0	0	0
Glyur000163s00011125	AE	Scaffold00163	212510-212564	1	0	1	0	0	0
Glyur000167s00012264	AE	Scaffold00167	69937-70017	0	1	1	0	0	0
Glyur000167s00012264	AE	Scaffold00167	69937-70046	0	1	1	0	0	0
Glyur000168s00018584	AE	Scaffold00168	270940-271037	1	0	1	0	0	0
Glyur000168s00018584	AE	Scaffold00168	270940-271127	1	0	1	0	0	0
Glyur000170s00010994	AE	Scaffold00170	47220-47481	1	0	1	0	0	0
Glyur000170s00010994	AE	Scaffold00170	47407-47481	1	0	1	0	0	0
Glyur000171s00016628	AE	Scaffold00171	260774-260954	0	1	1	0	0	0
Glyur000171s00016628	AE	Scaffold00171	260784-260954	0	1	1	0	0	0
Glyur000173s00011836	AE	Scaffold00173	212116-212230	1	0	1	0	0	0
Glyur000173s00011836	AE	Scaffold00173	212159-212230	1	0	1	0	0	0
Glyur000173s00011836	AE	Scaffold00173	212648-212805	1	0	1	0	0	0
Glyur000173s00011836	AE	Scaffold00173	212648-212820	1	0	1	0	0	0
Glyur000176s00012097	AE	Scaffold00176	82045-82205	0	1	1	0	0	0
Glyur000176s00012097	AE	Scaffold00176	82045-82254	0	1	1	0	0	0
Glyur000178s00013205	AE	Scaffold00178	152228-152367	1	1	0	0	0	0
Glyur000178s00013205	AE	Scaffold00178	152228-152380	1	1	0	0	0	0
Glyur000179s00010685	AE	Scaffold00179	101375-101554	1	0	1	0	0	0
Glyur000179s00010685	AE	Scaffold00179	101428-101554	1	0	1	0	0	0
Glyur000179s00010701	AE	Scaffold00179	195360-195605	0	1	1	0	0	0
Glyur000179s00010701	AE	Scaffold00179	195360-195626	0	1	1	0	0	0
Glyur000180s00014073	AE	Scaffold00180	173355-173651	0	1	1	0	0	0
Glyur000180s00014078	AE	Scaffold00180	207688-207770	1	0	1	0	0	0
Glyur000180s00014078	AE	Scaffold00180	207688-207805	1	0	1	0	0	0
Glyur000181s00013105	AE	Scaffold00181	215424-215532	1	1	0	0	0	0
Glyur000181s00013105	AE	Scaffold00181	215424-215546	1	1	0	0	0	0
Glyur000183s00013056	AE	Scaffold00183	213491-213617	1	1	0	0	0	0
Glyur000183s00013056	AE	Scaffold00183	213504-213617	1	1	0	0	0	0
Glyur000184s00008193	AE	Scaffold00184	162762-162933	1	0	1	0	0	0
Glyur000184s00008193	AE	Scaffold00184	162762-162949	1	0	1	0	0	0
Glyur000191s00015615	AE	Scaffold00191	51318-53009	1	1	0	0	0	0
Glyur000191s00015615	AE	Scaffold00191	52890-53009	1	1	0	0	0	0
Glyur000194s00016345	AE	Scaffold00194	160586-160687	1	0	1	0	0	0
Glyur000194s00016345	AE	Scaffold00194	160586-160741	1	0	1	0	0	0
Glyur000198s00008762	AE	Scaffold00198	250640-250710	1	0	1	0	0	0
Glyur000198s00008762	AE	Scaffold00198	250640-250759	1	0	1	0	0	0
Glyur000199s00018221	AE	Scaffold00199	140866-140978	1	1	0	0	0	0
Glyur000199s00018221	AE	Scaffold00199	140877-140978	1	1	0	0	0	0
Glyur000200s00011143	AE	Scaffold00200	21865-22031	0	1	1	0	0	0
Glyur000200s00011143	AE	Scaffold00200	21865-22066	0	1	1	0	0	0
Glyur000201s00012381	AE	Scaffold00201	178309-178639	1	1	0	0	0	0
Glyur000209s00013476	AE	Scaffold00209	184722-184918	1	0	1	0	0	0
Glyur000209s00013476	AE	Scaffold00209	184732-184918	1	0	1	0	0	0
Glyur000209s00013483	AE	Scaffold00209	218699-219036	0	1	1	0	0	0
Glyur000209s00013483	AE	Scaffold00209	218718-219036	0	1	1	0	0	0
Glyur000209s00013485	AE	Scaffold00209	232854-232956	0	1	1	0	0	0
Glyur000211s00017652	AE	Scaffold00211	152636-155347	1	1	0	0	0	0
Glyur000211s00017652	AE	Scaffold00211	152656-155347	1	1	0	0	0	0
Glyur000213s00016098	AE	Scaffold00213	152692-152734	1	1	0	0	0	0
Glyur000213s00016098	AE	Scaffold00213	152692-152768	1	1	0	0	0	0
Glyur000214s00016038	AE	Scaffold00214	227689-227932	1	1	0	0	0	0
Glyur000214s00016038	AE	Scaffold00214	228033-228151	1	1	0	0	0	0
Glyur000214s00016038	AE	Scaffold00214	228033-228161	1	1	0	0	0	0
Glyur000216s00014142	AE	Scaffold00216	97313-97371	1	0	1	0	0	0
Glyur000216s00014142	AE	Scaffold00216	97323-97371	1	0	1	0	0	0
Glyur000217s00014857	AE	Scaffold00217	167116-167206	1	1	0	0	0	0
Glyur000217s00014857	AE	Scaffold00217	167116-167216	1	1	0	0	0	0
Glyur000218s00011598	AE	Scaffold00218	7972-8164	1	0	1	0	0	0
Glyur000218s00011598	AE	Scaffold00218	7972-8186	1	0	1	0	0	0
Glyur000219s00011558	AE	Scaffold00219	19383-19946	1	0	1	0	0	0
Glyur000220s00014788	AE	Scaffold00220	233459-233631	0	1	1	0	0	0
Glyur000220s00014788	AE	Scaffold00220	233459-233772	0	1	1	0	0	0
Glyur000223s00013791	AE	Scaffold00223	40230-41286	1	0	1	0	0	0
Glyur000225s00014714	AE	Scaffold00225	7293-8355	1	1	0	0	0	0
Glyur000225s00014714	AE	Scaffold00225	7304-8355	1	1	0	0	0	0
Glyur000226s00010829	AE	Scaffold00226	81839-81908	1	0	1	0	0	0
Glyur000226s00010829	AE	Scaffold00226	81839-81994	1	0	1	0	0	0
Glyur000226s00010838	AE	Scaffold00226	134980-135065	0	1	1	0	0	0
Glyur000226s00010838	AE	Scaffold00226	136103-136330	0	1	1	0	0	0
Glyur000226s00010838	AE	Scaffold00226	136213-136330	0	1	1	0	0	0
Glyur000230s00016883	AE	Scaffold00230	101288-101855	1	1	0	0	0	0
Glyur000230s00016883	AE	Scaffold00230	101391-101855	1	1	0	0	0	0
Glyur000234s00015087	AE	Scaffold00234	145363-145580	1	1	0	0	0	0
Glyur000235s00019551	AE	Scaffold00235	131179-131288	1	0	1	0	0	0
Glyur000235s00019551	AE	Scaffold00235	131219-131288	1	0	1	0	0	0
Glyur000235s00019551	AE	Scaffold00235	132612-132665	1	1	0	0	0	0
Glyur000235s00019551	AE	Scaffold00235	132612-132676	1	1	0	0	0	0
Glyur000241s00022747	AE	Scaffold00241	21251-21403	1	1	0	0	0	0
Glyur000241s00022747	AE	Scaffold00241	21251-21449	1	1	0	0	0	0
Glyur000243s00013119	AE	Scaffold00243	29108-29214	1	1	0	0	0	0
Glyur000243s00013119	AE	Scaffold00243	29130-29214	1	1	0	0	0	0
Glyur000243s00013144	AE	Scaffold00243	182991-183129	1	0	1	0	0	0
Glyur000243s00013144	AE	Scaffold00243	182991-183148	1	0	1	0	0	0
Glyur000244s00014800	AE	Scaffold00244	51886-52021	1	1	0	0	0	0
Glyur000244s00014800	AE	Scaffold00244	51886-52057	1	1	0	0	0	0
Glyur000246s00016988	AE	Scaffold00246	127409-127725	1	0	1	0	0	0
Glyur000246s00016988	AE	Scaffold00246	127559-127725	1	0	1	0	0	0
Glyur000250s00014098	AE	Scaffold00250	55515-55948	1	1	0	0	0	0
Glyur000250s00014098	AE	Scaffold00250	55515-55958	1	1	0	0	0	0
Glyur000250s00014122	AE	Scaffold00250	199855-199929	1	0	1	0	0	0
Glyur000250s00014122	AE	Scaffold00250	199855-199939	1	0	1	0	0	0
Glyur000251s00019371	AE	Scaffold00251	54570-54927	1	0	1	0	0	0
Glyur000251s00019371	AE	Scaffold00251	54570-54965	1	0	1	0	0	0
Glyur000252s00012665	AE	Scaffold00252	106102-106197	1	1	0	0	0	0
Glyur000252s00012665	AE	Scaffold00252	106114-106197	1	1	0	0	0	0
Glyur000252s00012679	AE	Scaffold00252	190237-190821	1	1	0	0	0	0
Glyur000253s00020247	AE	Scaffold00253	210340-210556	1	0	1	0	0	0
Glyur000253s00020247	AE	Scaffold00253	210405-210556	1	0	1	0	0	0
Glyur000254s00017604	AE	Scaffold00254	117324-117450	0	1	1	0	0	0
Glyur000254s00017604	AE	Scaffold00254	117352-117450	0	1	1	0	0	0
Glyur000258s00015248	AE	Scaffold00258	24646-25083	0	1	1	0	0	0
Glyur000258s00015273	AE	Scaffold00258	181160-181891	0	1	1	0	0	0
Glyur000258s00015273	AE	Scaffold00258	181682-181891	0	1	1	0	0	0
Glyur000260s00013522	AE	Scaffold00260	27491-28175	1	0	1	0	0	0
Glyur000260s00013522	AE	Scaffold00260	27764-28175	1	0	1	0	0	0
Glyur000263s00013596	AE	Scaffold00263	206906-206964	1	1	0	0	0	0
Glyur000263s00013596	AE	Scaffold00263	206906-206982	1	1	0	0	0	0
Glyur000266s00012640	AE	Scaffold00266	172719-172818	1	0	1	0	0	0
Glyur000267s00016690	AE	Scaffold00267	218609-219312	0	1	1	0	0	0
Glyur000267s00016690	AE	Scaffold00267	218787-219312	0	1	1	0	0	0
Glyur000268s00013359	AE	Scaffold00268	24587-24682	1	1	0	0	0	0
Glyur000268s00013359	AE	Scaffold00268	24625-24682	1	1	0	0	0	0
Glyur000268s00013368	AE	Scaffold00268	80233-80449	1	0	1	0	0	0
Glyur000273s00014646	AE	Scaffold00273	33413-33611	1	1	0	0	0	0
Glyur000273s00014646	AE	Scaffold00273	33413-33622	1	1	0	0	0	0
Glyur000273s00014669	AE	Scaffold00273	178506-178776	0	1	1	0	0	0
Glyur000273s00014669	AE	Scaffold00273	178673-178776	0	1	1	0	0	0
Glyur000293s00015219	AE	Scaffold00293	20360-20598	1	0	1	0	0	0
Glyur000293s00015219	AE	Scaffold00293	20502-20598	1	0	1	0	0	0
Glyur000299s00021244	AE	Scaffold00299	160548-160862	1	1	0	0	0	0
Glyur000299s00021244	AE	Scaffold00299	160558-160862	1	1	0	0	0	0
Glyur000300s00017256	AE	Scaffold00300	105304-105415	1	1	0	0	0	0
Glyur000300s00017256	AE	Scaffold00300	105378-105415	1	1	0	0	0	0
Glyur000302s00029247	AE	Scaffold00302	114400-114564	0	1	1	0	0	0
Glyur000302s00029247	AE	Scaffold00302	114400-114875	0	1	1	0	0	0
Glyur000305s00025117	AE	Scaffold00305	138287-138394	0	1	1	0	0	0
Glyur000305s00025117	AE	Scaffold00305	138287-138457	0	1	1	0	0	0
Glyur000306s00014041	AE	Scaffold00306	200958-202079	1	1	0	0	0	0
Glyur000306s00014041	AE	Scaffold00306	200958-202174	1	1	0	0	0	0
Glyur000316s00018273	AE	Scaffold00316	90616-90995	1	1	0	0	0	0
Glyur000316s00018273	AE	Scaffold00316	90666-90995	1	1	0	0	0	0
Glyur000323s00028431	AE	Scaffold00323	25468-25709	1	0	1	0	0	0
Glyur000323s00028431	AE	Scaffold00323	25556-25709	1	0	1	0	0	0
Glyur000329s00019832	AE	Scaffold00329	82421-82567	1	0	1	0	0	0
Glyur000329s00019832	AE	Scaffold00329	82435-82567	1	0	1	0	0	0
Glyur000332s00014991	AE	Scaffold00332	160314-160350	0	1	1	0	0	0
Glyur000334s00019182	AE	Scaffold00334	10693-10771	1	1	0	0	0	0
Glyur000334s00019186	AE	Scaffold00334	46749-47004	0	1	1	0	0	0
Glyur000334s00019186	AE	Scaffold00334	46834-47004	0	1	1	0	0	0
Glyur000334s00019196	AE	Scaffold00334	99441-99634	0	1	1	0	0	0
Glyur000334s00019196	AE	Scaffold00334	99518-99634	0	1	1	0	0	0
Glyur000338s00015583	AE	Scaffold00338	172119-172214	1	1	0	0	0	0
Glyur000338s00015583	AE	Scaffold00338	172119-172292	1	1	0	0	0	0
Glyur000352s00022304	AE	Scaffold00352	166456-166560	0	1	1	0	0	0
Glyur000352s00022304	AE	Scaffold00352	166470-166560	0	1	1	0	0	0
Glyur000355s00013933	AE	Scaffold00355	63754-63858	1	1	0	0	0	0
Glyur000355s00013933	AE	Scaffold00355	63754-63894	1	1	0	0	0	0
Glyur000361s00013165	AE	Scaffold00361	94329-94470	0	1	1	0	0	0
Glyur000361s00013165	AE	Scaffold00361	94329-94499	0	1	1	0	0	0
Glyur000367s00029064	AE	Scaffold00367	6543-6622	0	1	1	0	0	0
Glyur000367s00029064	AE	Scaffold00367	6543-6862	0	1	1	0	0	0
Glyur000368s00021709	AE	Scaffold00368	87217-87279	0	1	1	0	0	0
Glyur000368s00021709	AE	Scaffold00368	87232-87279	0	1	1	0	0	0
Glyur000369s00020547	AE	Scaffold00369	60277-60403	1	0	1	0	0	0
Glyur000369s00020547	AE	Scaffold00369	60277-60581	1	0	1	0	0	0
Glyur000373s00018531	AE	Scaffold00373	45959-46082	1	1	0	0	0	0
Glyur000373s00018531	AE	Scaffold00373	45959-46099	1	1	0	0	0	0
Glyur000376s00018681	AE	Scaffold00376	60441-60602	0	1	1	0	0	0
Glyur000376s00018681	AE	Scaffold00376	60441-61071	0	1	1	0	0	0
Glyur000387s00017715	AE	Scaffold00387	150970-151126	0	1	1	0	0	0
Glyur000387s00017715	AE	Scaffold00387	150999-151126	0	1	1	0	0	0
Glyur000391s00016043	AE	Scaffold00391	15122-15209	1	1	0	0	0	0
Glyur000391s00016043	AE	Scaffold00391	15122-15767	1	1	0	0	0	0
Glyur000391s00016057	AE	Scaffold00391	77619-77959	1	0	1	0	0	0
Glyur000391s00016057	AE	Scaffold00391	77681-77959	1	0	1	0	0	0
Glyur000394s00031622	AE	Scaffold00394	97326-99068	1	1	0	0	0	0
Glyur000408s00029644	AE	Scaffold00408	6659-7163	0	1	1	0	0	0
Glyur000408s00029644	AE	Scaffold00408	7105-7163	0	1	1	0	0	0
Glyur000420s00021421	AE	Scaffold00420	38813-38974	1	1	0	0	0	0
Glyur000420s00021421	AE	Scaffold00420	38829-38974	1	1	0	0	0	0
Glyur000436s00018463	AE	Scaffold00436	121860-122065	1	1	0	0	0	0
Glyur000436s00018463	AE	Scaffold00436	121860-122084	1	1	0	0	0	0
Glyur000445s00020001	AE	Scaffold00445	44771-44912	0	1	1	0	0	0
Glyur000445s00020001	AE	Scaffold00445	44782-44912	0	1	1	0	0	0
Glyur000449s00027100	AE	Scaffold00449	83696-83952	1	0	1	0	0	0
Glyur000449s00027100	AE	Scaffold00449	83696-83986	1	0	1	0	0	0
Glyur000451s00016534	AE	Scaffold00451	152315-153200	1	0	1	0	0	0
Glyur000455s00015988	AE	Scaffold00455	99081-99171	1	1	0	0	0	0
Glyur000455s00015988	AE	Scaffold00455	99081-99184	1	1	0	0	0	0
Glyur000463s00026775	AE	Scaffold00463	88757-89976	1	1	0	0	0	0
Glyur000463s00026775	AE	Scaffold00463	88772-89976	1	1	0	0	0	0
Glyur000469s00029361	AE	Scaffold00469	149574-149644	0	1	1	0	0	0
Glyur000469s00029361	AE	Scaffold00469	149574-149657	0	1	1	0	0	0
Glyur000471s00019769	AE	Scaffold00471	42274-42450	1	1	0	0	0	0
Glyur000471s00019769	AE	Scaffold00471	42288-42450	1	1	0	0	0	0
Glyur000475s00029918	AE	Scaffold00475	154648-154710	0	1	1	0	0	0
Glyur000475s00029918	AE	Scaffold00475	154648-154784	0	1	1	0	0	0
Glyur000489s00017476	AE	Scaffold00489	18386-18554	0	1	1	0	0	0
Glyur000489s00017476	AE	Scaffold00489	18415-18554	0	1	1	0	0	0
Glyur000491s00023696	AE	Scaffold00491	23936-24081	1	0	1	0	0	0
Glyur000491s00023696	AE	Scaffold00491	23936-24111	1	0	1	0	0	0
Glyur000500s00018165	AE	Scaffold00500	147222-147885	1	1	0	0	0	0
Glyur000500s00018165	AE	Scaffold00500	147831-147885	1	1	0	0	0	0
Glyur000509s00016413	AE	Scaffold00509	113426-113588	1	0	1	0	0	0
Glyur000509s00016413	AE	Scaffold00509	113470-113588	1	0	1	0	0	0
Glyur000521s00021495	AE	Scaffold00521	142455-142534	1	1	0	0	0	0
Glyur000521s00021495	AE	Scaffold00521	142455-142551	1	1	0	0	0	0
Glyur000527s00032554	AE	Scaffold00527	147935-148058	1	1	0	0	0	0
Glyur000527s00032554	AE	Scaffold00527	147946-148058	1	1	0	0	0	0
Glyur000532s00020767	AE	Scaffold00532	112369-112447	1	1	0	0	0	0
Glyur000532s00020767	AE	Scaffold00532	112369-112460	1	1	0	0	0	0
Glyur000537s00024614	AE	Scaffold00537	111536-111653	0	1	1	0	0	0
Glyur000537s00024614	AE	Scaffold00537	111536-111759	0	1	1	0	0	0
Glyur000540s00023682	AE	Scaffold00540	82423-82562	0	1	1	0	0	0
Glyur000540s00023682	AE	Scaffold00540	82434-82562	0	1	1	0	0	0
Glyur000542s00017548	AE	Scaffold00542	46207-46418	1	1	0	0	0	0
Glyur000542s00017548	AE	Scaffold00542	46345-46418	1	1	0	0	0	0
Glyur000549s00029265	AE	Scaffold00549	111276-111875	1	0	1	0	0	0
Glyur000549s00029265	AE	Scaffold00549	111321-111875	1	0	1	0	0	0
Glyur000551s00023178	AE	Scaffold00551	71354-71448	0	1	1	0	0	0
Glyur000551s00023178	AE	Scaffold00551	71354-71458	0	1	1	0	0	0
Glyur000555s00023337	AE	Scaffold00555	43494-43664	1	1	0	0	0	0
Glyur000556s00025914	AE	Scaffold00556	134037-134512	1	0	1	0	0	0
Glyur000556s00025914	AE	Scaffold00556	134037-134555	1	0	1	0	0	0
Glyur000556s00025914	AE	Scaffold00556	134457-134503	1	1	0	0	0	0
Glyur000562s00036596	AE	Scaffold00562	65179-65394	1	0	1	0	0	0
Glyur000566s00023611	AE	Scaffold00566	68328-68360	1	1	0	0	0	0
Glyur000569s00020993	AE	Scaffold00569	125101-125188	0	1	1	0	0	0
Glyur000569s00020993	AE	Scaffold00569	125115-125188	0	1	1	0	0	0
Glyur000572s00019040	AE	Scaffold00572	109767-109888	1	0	1	0	0	0
Glyur000572s00019040	AE	Scaffold00572	109767-109908	1	0	1	0	0	0
Glyur000573s00021791	AE	Scaffold00573	135873-135925	1	0	1	0	0	0
Glyur000573s00021791	AE	Scaffold00573	135873-135949	1	0	1	0	0	0
Glyur000585s00027743	AE	Scaffold00585	43799-44236	1	1	0	0	0	0
Glyur000585s00027743	AE	Scaffold00585	43799-44255	1	1	0	0	0	0
Glyur000586s00021849	AE	Scaffold00586	100727-100779	1	1	0	0	0	0
Glyur000586s00021849	AE	Scaffold00586	100727-100809	1	1	0	0	0	0
Glyur000590s00022548	AE	Scaffold00590	5460-6687	1	0	1	0	0	0
Glyur000590s00022548	AE	Scaffold00590	5476-6687	1	0	1	0	0	0
Glyur000590s00022566	AE	Scaffold00590	101769-101880	0	1	1	0	0	0
Glyur000593s00016419	AE	Scaffold00593	9069-9152	1	1	0	0	0	0
Glyur000593s00016419	AE	Scaffold00593	9069-9185	1	1	0	0	0	0
Glyur000593s00016423	AE	Scaffold00593	32755-32838	0	1	1	0	0	0
Glyur000593s00016423	AE	Scaffold00593	32755-32961	0	1	1	0	0	0
Glyur000595s00018311	AE	Scaffold00595	103725-103943	0	1	1	0	0	0
Glyur000597s00020324	AE	Scaffold00597	94327-94415	1	0	1	0	0	0
Glyur000597s00020324	AE	Scaffold00597	94375-94415	1	0	1	0	0	0
Glyur000598s00025103	AE	Scaffold00598	131654-131986	0	1	1	0	0	0
Glyur000598s00025103	AE	Scaffold00598	131654-132046	0	1	1	0	0	0
Glyur000610s00022590	AE	Scaffold00610	134119-134202	0	1	1	0	0	0
Glyur000610s00022590	AE	Scaffold00610	134150-134202	0	1	1	0	0	0
Glyur000611s00026452	AE	Scaffold00611	130781-130966	1	1	0	0	0	0
Glyur000623s00024132	AE	Scaffold00623	40595-40741	1	1	0	0	0	0
Glyur000623s00024132	AE	Scaffold00623	40595-40788	1	1	0	0	0	0
Glyur000625s00022692	AE	Scaffold00625	100000-100146	1	1	0	0	0	0
Glyur000625s00022692	AE	Scaffold00625	99965-100146	1	1	0	0	0	0
Glyur000645s00028168	AE	Scaffold00645	64552-64622	1	1	0	0	0	0
Glyur000645s00028168	AE	Scaffold00645	64552-64650	1	1	0	0	0	0
Glyur000647s00023057	AE	Scaffold00647	61750-61962	0	1	1	0	0	0
Glyur000647s00023057	AE	Scaffold00647	61873-61962	0	1	1	0	0	0
Glyur000649s00025282	AE	Scaffold00649	51749-51988	0	1	1	0	0	0
Glyur000649s00025282	AE	Scaffold00649	51890-51988	0	1	1	0	0	0
Glyur000652s00019423	AE	Scaffold00652	32725-34199	1	1	0	0	0	0
Glyur000661s00022615	AE	Scaffold00661	59115-59278	0	1	1	0	0	0
Glyur000661s00022615	AE	Scaffold00661	59115-59288	0	1	1	0	0	0
Glyur000676s00021537	AE	Scaffold00676	120546-120646	1	1	0	0	0	0
Glyur000676s00021537	AE	Scaffold00676	120546-120686	1	1	0	0	0	0
Glyur000677s00026183	AE	Scaffold00677	106718-106927	1	1	0	0	0	0
Glyur000677s00026183	AE	Scaffold00677	106718-106942	1	1	0	0	0	0
Glyur000683s00025151	AE	Scaffold00683	71233-71354	0	1	1	0	0	0
Glyur000683s00025151	AE	Scaffold00683	71233-71416	0	1	1	0	0	0
Glyur000692s00016547	AE	Scaffold00692	53387-54816	1	1	0	0	0	0
Glyur000692s00016547	AE	Scaffold00692	53403-54816	1	1	0	0	0	0
Glyur000692s00016547	AE	Scaffold00692	55872-55993	1	0	1	0	0	0
Glyur000692s00016547	AE	Scaffold00692	55872-56134	1	0	1	0	0	0
Glyur000695s00020670	AE	Scaffold00695	81391-81451	0	1	1	0	0	0
Glyur000695s00020670	AE	Scaffold00695	81391-81466	0	1	1	0	0	0
Glyur000698s00016587	AE	Scaffold00698	87138-87223	1	1	0	0	0	0
Glyur000698s00016587	AE	Scaffold00698	87138-87306	1	1	0	0	0	0
Glyur000706s00025003	AE	Scaffold00706	15724-15837	0	1	1	0	0	0
Glyur000706s00025003	AE	Scaffold00706	15724-15847	0	1	1	0	0	0
Glyur000706s00025024	AE	Scaffold00706	114650-115133	1	1	0	0	0	0
Glyur000706s00025024	AE	Scaffold00706	115005-115133	1	1	0	0	0	0
Glyur000721s00027417	AE	Scaffold00721	85680-86081	1	1	0	0	0	0
Glyur000721s00027417	AE	Scaffold00721	87111-87200	1	0	1	0	0	0
Glyur000721s00027417	AE	Scaffold00721	87111-87214	1	0	1	0	0	0
Glyur000722s00018827	AE	Scaffold00722	4092-4204	1	1	0	0	0	0
Glyur000722s00018827	AE	Scaffold00722	4121-4204	1	1	0	0	0	0
Glyur000722s00018844	AE	Scaffold00722	56095-56288	1	1	0	0	0	0
Glyur000723s00020881	AE	Scaffold00723	112673-112850	1	0	1	0	0	0
Glyur000723s00020881	AE	Scaffold00723	112673-112891	1	0	1	0	0	0
Glyur000749s00022597	AE	Scaffold00749	66923-67068	0	1	1	0	0	0
Glyur000749s00022597	AE	Scaffold00749	66923-67354	0	1	1	0	0	0
Glyur000756s00019303	AE	Scaffold00756	25579-26755	0	1	1	0	0	0
Glyur000756s00019303	AE	Scaffold00756	25579-26792	0	1	1	0	0	0
Glyur000759s00034218	AE	Scaffold00759	55438-55500	1	1	0	0	0	0
Glyur000759s00034218	AE	Scaffold00759	55438-56140	1	1	0	0	0	0
Glyur000761s00025806	AE	Scaffold00761	23685-23766	1	0	1	0	0	0
Glyur000785s00024146	AE	Scaffold00785	2229-2312	0	1	1	0	0	0
Glyur000785s00024146	AE	Scaffold00785	2270-2312	0	1	1	0	0	0
Glyur000786s00023866	AE	Scaffold00786	111383-111694	0	1	1	0	0	0
Glyur000786s00023866	AE	Scaffold00786	111383-111706	0	1	1	0	0	0
Glyur000805s00021363	AE	Scaffold00805	27033-27799	0	1	1	0	0	0
Glyur000814s00023354	AE	Scaffold00814	9550-10609	1	0	1	0	0	0
Glyur000814s00023354	AE	Scaffold00814	9550-9966	1	0	1	0	0	0
Glyur000819s00036703	AE	Scaffold00819	31824-32101	0	1	1	0	0	0
Glyur000827s00023994	AE	Scaffold00827	107472-107569	1	0	1	0	0	0
Glyur000827s00023994	AE	Scaffold00827	107483-107569	1	0	1	0	0	0
Glyur000833s00030499	AE	Scaffold00833	37808-37938	1	0	1	0	0	0
Glyur000833s00030499	AE	Scaffold00833	37808-37949	1	0	1	0	0	0
Glyur000842s00023837	AE	Scaffold00842	47194-47233	1	1	0	0	0	0
Glyur000842s00023837	AE	Scaffold00842	47194-47474	1	1	0	0	0	0
Glyur000842s00023837	AE	Scaffold00842	51626-51665	0	1	1	0	0	0
Glyur000842s00023837	AE	Scaffold00842	51626-51900	0	1	1	0	0	0
Glyur000843s00027189	AE	Scaffold00843	56961-57092	0	1	1	0	0	0
Glyur000843s00027189	AE	Scaffold00843	56961-57450	0	1	1	0	0	0
Glyur000853s00029664	AE	Scaffold00853	28681-28764	1	1	0	0	0	0
Glyur000853s00029664	AE	Scaffold00853	28681-28793	1	1	0	0	0	0
Glyur000882s00021658	AE	Scaffold00882	55346-55426	1	1	0	0	0	0
Glyur000882s00021658	AE	Scaffold00882	55346-55574	1	1	0	0	0	0
Glyur000890s00019072	AE	Scaffold00890	22514-22610	1	1	0	0	0	0
Glyur000890s00019072	AE	Scaffold00890	22514-23085	1	1	0	0	0	0
Glyur000914s00025715	AE	Scaffold00914	34569-34631	0	1	1	0	0	0
Glyur000914s00025715	AE	Scaffold00914	34569-34857	0	1	1	0	0	0
Glyur000958s00027846	AE	Scaffold00958	67415-67507	1	1	0	0	0	0
Glyur000958s00027846	AE	Scaffold00958	67415-67539	1	1	0	0	0	0
Glyur000959s00024517	AE	Scaffold00959	94961-95264	1	1	0	0	0	0
Glyur000959s00024517	AE	Scaffold00959	95205-95264	1	1	0	0	0	0
Glyur000960s00023950	AE	Scaffold00960	23632-23729	1	0	1	0	0	0
Glyur000960s00023950	AE	Scaffold00960	23632-24501	1	0	1	0	0	0
Glyur000960s00023954	AE	Scaffold00960	45983-46236	0	1	1	0	0	0
Glyur000960s00023954	AE	Scaffold00960	46147-46236	0	1	1	0	0	0
Glyur000963s00023038	AE	Scaffold00963	23347-23445	0	1	1	0	0	0
Glyur000963s00023038	AE	Scaffold00963	23347-23458	0	1	1	0	0	0
Glyur000970s00028369	AE	Scaffold00970	84934-85512	1	0	1	0	0	0
Glyur000970s00028369	AE	Scaffold00970	84934-85578	1	0	1	0	0	0
Glyur000988s00029114	AE	Scaffold00988	61285-61359	0	1	1	0	0	0
Glyur000988s00029114	AE	Scaffold00988	61285-61373	0	1	1	0	0	0
Glyur001009s00021082	AE	Scaffold01009	47122-47323	1	1	0	0	0	0
Glyur001009s00021082	AE	Scaffold01009	47122-47343	1	1	0	0	0	0
Glyur001015s00035865	AE	Scaffold01015	25977-26196	0	1	1	0	0	0
Glyur001015s00035865	AE	Scaffold01015	26162-26196	0	1	1	0	0	0
Glyur001033s00031538	AE	Scaffold01033	11648-11814	0	1	1	0	0	0
Glyur001033s00031538	AE	Scaffold01033	11660-11814	0	1	1	0	0	0
Glyur001040s00028729	AE	Scaffold01040	66426-68061	1	1	0	0	0	0
Glyur001040s00028729	AE	Scaffold01040	67992-68061	1	1	0	0	0	0
Glyur001041s00027455	AE	Scaffold01041	66224-66365	0	1	1	0	0	0
Glyur001058s00023532	AE	Scaffold01058	25771-25824	1	0	1	0	0	0
Glyur001058s00023532	AE	Scaffold01058	25771-25848	1	0	1	0	0	0
Glyur001069s00022467	AE	Scaffold01069	32719-32828	0	1	1	0	0	0
Glyur001069s00022467	AE	Scaffold01069	32730-32828	0	1	1	0	0	0
Glyur001069s00022471	AE	Scaffold01069	54219-54627	1	1	0	0	0	0
Glyur001069s00022471	AE	Scaffold01069	54253-54627	1	1	0	0	0	0
Glyur001094s00031555	AE	Scaffold01094	56774-56913	1	0	1	0	0	0
Glyur001094s00031555	AE	Scaffold01094	56774-56923	1	0	1	0	0	0
Glyur001097s00035188	AE	Scaffold01097	38337-38468	0	1	1	0	0	0
Glyur001097s00035188	AE	Scaffold01097	38394-38468	0	1	1	0	0	0
Glyur001099s00027719	AE	Scaffold01099	14720-14784	1	0	1	0	0	0
Glyur001099s00027719	AE	Scaffold01099	14720-14799	1	0	1	0	0	0
Glyur001117s00026957	AE	Scaffold01117	50850-51403	1	0	1	0	0	0
Glyur001117s00026957	AE	Scaffold01117	50850-51503	1	0	1	0	0	0
Glyur001132s00025483	AE	Scaffold01132	85690-87296	1	1	0	0	0	0
Glyur001132s00025483	AE	Scaffold01132	85690-87774	1	1	0	0	0	0
Glyur001158s00022955	AE	Scaffold01158	62536-62782	1	0	1	0	0	0
Glyur001158s00022955	AE	Scaffold01158	62559-62782	1	0	1	0	0	0
Glyur001163s00025224	AE	Scaffold01163	72833-73541	1	1	0	0	0	0
Glyur001174s00035700	AE	Scaffold01174	73483-73582	0	1	1	0	0	0
Glyur001176s00030761	AE	Scaffold01176	82986-83064	1	1	0	0	0	0
Glyur001176s00030761	AE	Scaffold01176	82986-83165	1	1	0	0	0	0
Glyur001176s00030761	AE	Scaffold01176	82986-83974	1	1	0	0	0	0
Glyur001190s00037286	AE	Scaffold01190	35460-35628	1	1	0	0	0	0
Glyur001207s00025872	AE	Scaffold01207	72467-72840	1	0	1	0	0	0
Glyur001207s00025872	AE	Scaffold01207	72467-72861	1	0	1	0	0	0
Glyur001220s00034101	AE	Scaffold01220	10493-10580	1	1	0	0	0	0
Glyur001220s00034101	AE	Scaffold01220	10515-10580	1	1	0	0	0	0
Glyur001233s00029986	AE	Scaffold01233	44419-44457	1	1	0	0	0	0
Glyur001233s00029986	AE	Scaffold01233	44419-44474	1	1	0	0	0	0
Glyur001234s00026349	AE	Scaffold01234	57025-57177	0	1	1	0	0	0
Glyur001234s00026349	AE	Scaffold01234	57025-57189	0	1	1	0	0	0
Glyur001235s00033387	AE	Scaffold01235	77290-77506	1	0	1	0	0	0
Glyur001235s00033387	AE	Scaffold01235	77306-77506	1	0	1	0	0	0
Glyur001242s00026106	AE	Scaffold01242	2735-3240	0	1	1	0	0	0
Glyur001242s00026106	AE	Scaffold01242	2779-3240	0	1	1	0	0	0
Glyur001266s00035003	AE	Scaffold01266	12071-12301	1	0	1	0	0	0
Glyur001266s00035003	AE	Scaffold01266	12076-12301	1	1	0	0	0	0
Glyur001268s00035614	AE	Scaffold01268	41261-41341	1	1	0	0	0	0
Glyur001268s00035614	AE	Scaffold01268	41274-41341	1	1	0	0	0	0
Glyur001279s00031465	AE	Scaffold01279	32272-32691	1	1	0	0	0	0
Glyur001282s00029605	AE	Scaffold01282	60333-60979	1	0	1	0	0	0
Glyur001282s00029605	AE	Scaffold01282	60344-60979	1	0	1	0	0	0
Glyur001299s00039016	AE	Scaffold01299	43201-43359	1	0	1	0	0	0
Glyur001299s00039016	AE	Scaffold01299	43243-43359	1	0	1	0	0	0
Glyur001337s00036091	AE	Scaffold01337	56686-56900	1	1	0	0	0	0
Glyur001337s00036091	AE	Scaffold01337	56686-56989	1	1	0	0	0	0
Glyur001341s00032153	AE	Scaffold01341	22200-22361	0	1	1	0	0	0
Glyur001341s00032153	AE	Scaffold01341	22200-22470	0	1	1	0	0	0
Glyur001341s00032153	AE	Scaffold01341	22200-22473	0	1	1	0	0	0
Glyur001349s00028247	AE	Scaffold01349	37958-38179	1	1	0	0	0	0
Glyur001349s00028247	AE	Scaffold01349	37973-38179	1	1	0	0	0	0
Glyur001377s00038210	AE	Scaffold01377	56851-56878	1	0	1	0	0	0
Glyur001377s00038210	AE	Scaffold01377	56851-56909	1	0	1	0	0	0
Glyur001386s00028381	AE	Scaffold01386	48201-48251	0	1	1	0	0	0
Glyur001386s00028381	AE	Scaffold01386	48201-48645	0	1	1	0	0	0
Glyur001392s00030474	AE	Scaffold01392	32843-33014	1	1	0	0	0	0
Glyur001392s00030474	AE	Scaffold01392	32962-33014	1	1	0	0	0	0
Glyur001418s00033596	AE	Scaffold01418	40207-40324	1	1	0	0	0	0
Glyur001418s00033596	AE	Scaffold01418	40276-40324	1	1	0	0	0	0
Glyur001435s00032604	AE	Scaffold01435	26339-26494	1	0	1	0	0	0
Glyur001435s00032604	AE	Scaffold01435	26359-26494	1	0	1	0	0	0
Glyur001446s00035035	AE	Scaffold01446	24063-24228	1	1	0	0	0	0
Glyur001446s00035035	AE	Scaffold01446	24063-24256	1	1	0	0	0	0
Glyur001464s00031026	AE	Scaffold01464	27880-27993	1	0	1	0	0	0
Glyur001464s00031026	AE	Scaffold01464	27890-27993	1	0	1	0	0	0
Glyur001471s00032845	AE	Scaffold01471	10062-10251	1	1	0	0	0	0
Glyur001471s00032845	AE	Scaffold01471	9882-10251	1	1	0	0	0	0
Glyur001481s00033624	AE	Scaffold01481	61477-61588	1	1	0	0	0	0
Glyur001481s00033624	AE	Scaffold01481	61477-61618	1	1	0	0	0	0
Glyur001507s00032447	AE	Scaffold01507	45327-45414	1	0	1	0	0	0
Glyur001507s00032447	AE	Scaffold01507	45344-45414	1	0	1	0	0	0
Glyur001580s00039244	AE	Scaffold01580	13226-13469	1	1	0	0	0	0
Glyur001580s00039244	AE	Scaffold01580	13272-13469	1	1	0	0	0	0
Glyur001593s00034417	AE	Scaffold01593	32261-33220	1	0	1	0	0	0
Glyur001627s00031861	AE	Scaffold01627	26401-26572	1	1	0	0	0	0
Glyur001627s00031861	AE	Scaffold01627	27647-27762	1	1	0	0	0	0
Glyur001627s00031861	AE	Scaffold01627	27647-27775	1	1	0	0	0	0
Glyur001691s00029476	AE	Scaffold01691	14971-15260	0	1	1	0	0	0
Glyur001691s00029476	AE	Scaffold01691	15203-15260	0	1	1	0	0	0
Glyur001713s00037728	AE	Scaffold01713	27376-27423	1	0	1	0	0	0
Glyur001713s00037728	AE	Scaffold01713	27376-27434	1	0	1	0	0	0
Glyur001773s00037786	AE	Scaffold01773	53059-53117	0	1	1	0	0	0
Glyur001773s00037786	AE	Scaffold01773	53059-53129	0	1	1	0	0	0
Glyur001807s00034285	AE	Scaffold01807	51312-51400	0	1	1	0	0	0
Glyur001807s00034285	AE	Scaffold01807	51334-51400	0	1	1	0	0	0
Glyur001818s00030082	AE	Scaffold01818	44671-45040	0	1	1	0	0	0
Glyur001818s00030082	AE	Scaffold01818	44984-45040	0	1	1	0	0	0
Glyur001830s00040097	AE	Scaffold01830	12953-13288	1	0	1	0	0	0
Glyur001830s00040097	AE	Scaffold01830	12953-13332	1	0	1	0	0	0
Glyur001887s00036743	AE	Scaffold01887	15316-15713	1	1	0	0	0	0
Glyur001887s00036743	AE	Scaffold01887	15328-15713	1	1	0	0	0	0
Glyur001895s00033538	AE	Scaffold01895	6898-6969	0	1	1	0	0	0
Glyur001895s00033538	AE	Scaffold01895	6898-7521	0	1	1	0	0	0
Glyur001919s00031506	AE	Scaffold01919	15553-15721	0	1	1	0	0	0
Glyur001919s00031506	AE	Scaffold01919	15593-15721	0	1	1	0	0	0
Glyur001973s00030835	AE	Scaffold01973	24671-24890	1	1	0	0	0	0
Glyur001975s00035596	AE	Scaffold01975	17546-18379	0	1	1	0	0	0
Glyur001975s00035596	AE	Scaffold01975	22222-22350	0	1	1	0	0	0
Glyur001990s00033282	AE	Scaffold01990	15321-15415	0	1	1	0	0	0
Glyur001990s00033282	AE	Scaffold01990	15339-15415	0	1	1	0	0	0
Glyur001997s00042117	AE	Scaffold01997	33512-33566	1	0	1	0	0	0
Glyur002023s00037747	AE	Scaffold02023	12914-13005	1	1	0	0	0	0
Glyur002023s00037747	AE	Scaffold02023	12914-13117	1	1	0	0	0	0
Glyur002025s00033626	AE	Scaffold02025	45436-45574	1	0	1	0	0	0
Glyur002025s00033626	AE	Scaffold02025	45436-45600	1	0	1	0	0	0
Glyur002099s00030881	AE	Scaffold02099	24849-24936	1	1	0	0	0	0
Glyur002099s00030881	AE	Scaffold02099	24849-24948	1	1	0	0	0	0
Glyur002099s00030881	AE	Scaffold02099	25186-25612	1	1	0	0	0	0
Glyur002099s00030881	AE	Scaffold02099	25502-25612	1	1	0	0	0	0
Glyur002123s00028290	AE	Scaffold02123	15681-15854	1	0	1	0	0	0
Glyur002123s00028290	AE	Scaffold02123	15681-15999	1	0	1	0	0	0
Glyur002123s00028292	AE	Scaffold02123	26492-26700	1	0	1	0	0	0
Glyur002123s00028292	AE	Scaffold02123	26609-26700	1	0	1	0	0	0
Glyur002131s00035386	AE	Scaffold02131	21282-21362	0	1	1	0	0	0
Glyur002131s00035386	AE	Scaffold02131	21282-21385	0	1	1	0	0	0
Glyur002140s00029373	AE	Scaffold02140	33035-33169	1	1	0	0	0	0
Glyur002140s00029373	AE	Scaffold02140	33035-33195	1	1	0	0	0	0
Glyur002166s00038153	AE	Scaffold02166	29455-29644	1	1	0	0	0	0
Glyur002185s00036363	AE	Scaffold02185	38267-38646	1	1	0	0	0	0
Glyur002185s00036363	AE	Scaffold02185	38267-39125	1	1	0	0	0	0
Glyur002220s00035923	AE	Scaffold02220	34082-34196	0	1	1	0	0	0
Glyur002268s00033543	AE	Scaffold02268	6898-7007	1	1	0	0	0	0
Glyur002268s00033543	AE	Scaffold02268	6926-7007	1	1	0	0	0	0
Glyur002269s00032423	AE	Scaffold02269	27261-27336	1	1	0	0	0	0
Glyur002275s00030378	AE	Scaffold02275	33419-33531	1	1	0	0	0	0
Glyur002275s00030378	AE	Scaffold02275	33419-33736	1	1	0	0	0	0
Glyur002306s00034338	AE	Scaffold02306	8927-10454	0	1	1	0	0	0
Glyur002306s00034338	AE	Scaffold02306	9858-10454	0	1	1	0	0	0
Glyur002321s00035191	AE	Scaffold02321	3625-3725	0	1	1	0	0	0
Glyur002321s00035191	AE	Scaffold02321	3642-3725	0	1	1	0	0	0
Glyur002339s00035632	AE	Scaffold02339	25547-25618	1	0	1	0	0	0
Glyur002339s00035632	AE	Scaffold02339	25552-25618	1	1	0	0	0	0
Glyur002413s00035795	AE	Scaffold02413	29205-29498	1	1	0	0	0	0
Glyur002413s00035795	AE	Scaffold02413	29235-29498	1	0	1	0	0	0
Glyur002448s00031641	AE	Scaffold02448	13094-13229	0	1	1	0	0	0
Glyur002448s00031641	AE	Scaffold02448	13094-13391	0	1	1	0	0	0
Glyur002464s00038627	AE	Scaffold02464	20758-20876	0	1	1	0	0	0
Glyur002464s00038627	AE	Scaffold02464	20758-20887	0	1	1	0	0	0
Glyur002613s00038307	AE	Scaffold02613	2657-3442	1	0	1	0	0	0
Glyur002613s00038307	AE	Scaffold02613	3355-3442	1	0	1	0	0	0
Glyur002660s00041117	AE	Scaffold02660	19343-19975	0	1	1	0	0	0
Glyur002660s00041117	AE	Scaffold02660	19867-19975	0	1	1	0	0	0
Glyur002702s00034211	AE	Scaffold02702	27894-27998	1	0	1	0	0	0
Glyur002702s00034211	AE	Scaffold02702	27894-28023	1	0	1	0	0	0
Glyur002749s00036991	AE	Scaffold02749	10226-12455	0	1	1	0	0	0
Glyur002749s00036991	AE	Scaffold02749	12311-12455	0	1	1	0	0	0
Glyur002883s00039143	AE	Scaffold02883	31036-31109	1	0	1	0	0	0
Glyur002883s00039143	AE	Scaffold02883	31052-31109	1	0	1	0	0	0
Glyur003056s00040706	AE	Scaffold03056	18245-18348	0	1	1	0	0	0
Glyur003056s00040706	AE	Scaffold03056	18245-18372	0	1	1	0	0	0
Glyur003251s00036739	AE	Scaffold03251	7511-7572	1	1	0	0	0	0
Glyur003251s00036739	AE	Scaffold03251	7511-7630	1	1	0	0	0	0
Glyur003347s00040381	AE	Scaffold03347	11381-12211	0	1	1	0	0	0
Glyur003534s00041741	AE	Scaffold03534	9844-9988	0	1	1	0	0	0
Glyur003534s00041741	AE	Scaffold03534	9904-9988	0	1	1	0	0	0
Glyur003623s00040041	AE	Scaffold03623	8899-9102	0	1	1	0	0	0
Glyur003642s00036510	AE	Scaffold03642	12097-12258	0	1	1	0	0	0
Glyur003642s00036510	AE	Scaffold03642	12097-12293	0	1	1	0	0	0
Glyur003642s00036510	AE	Scaffold03642	12968-13213	1	1	0	0	0	0
Glyur003642s00036510	AE	Scaffold03642	13196-13213	1	1	0	0	0	0
Glyur003642s00036510	AE	Scaffold03642	8353-8651	1	1	0	0	0	0
Glyur003744s00045733	AE	Scaffold03744	12691-13016	0	1	1	0	0	0
Glyur003744s00045733	AE	Scaffold03744	12957-13016	0	1	1	0	0	0
Glyur003779s00040561	AE	Scaffold03779	19010-19077	1	0	1	0	0	0
Glyur003779s00040561	AE	Scaffold03779	19010-19106	1	0	1	0	0	0
Glyur003804s00040828	AE	Scaffold03804	4772-4886	1	1	0	0	0	0
Glyur003804s00040828	AE	Scaffold03804	4772-4932	1	1	0	0	0	0
Glyur003982s00042413	AE	Scaffold03982	12942-14328	0	1	1	0	0	0
Glyur003982s00042413	AE	Scaffold03982	13769-14328	0	1	1	0	0	0
Glyur004087s00044870	AE	Scaffold04087	11591-11773	1	1	0	0	0	0
Glyur004087s00044870	AE	Scaffold04087	11660-11773	1	1	0	0	0	0
Glyur004263s00037662	AE	Scaffold04263	5126-5157	1	1	0	0	0	0
Glyur004263s00037662	AE	Scaffold04263	5126-5201	1	1	0	0	0	0
Glyur004281s00044582	AE	Scaffold04281	12654-12714	1	1	0	0	0	0
Glyur004281s00044582	AE	Scaffold04281	14439-14715	1	1	0	0	0	0
Glyur004281s00044582	AE	Scaffold04281	14439-14761	1	1	0	0	0	0
Glyur004281s00044582	AE	Scaffold04281	14685-14715	0	1	1	0	0	0
Glyur004281s00044582	AE	Scaffold04281	14685-14761	0	1	1	0	0	0
Glyur004382s00044864	AE	Scaffold04382	8958-9183	1	1	0	0	0	0
Glyur004382s00044864	AE	Scaffold04382	8958-9223	1	1	0	0	0	0
Glyur004402s00039607	AE	Scaffold04402	5509-6021	1	1	0	0	0	0
Glyur004402s00039607	AE	Scaffold04402	5982-6021	1	1	0	0	0	0
Glyur004682s00041169	AE	Scaffold04682	4472-4585	1	1	0	0	0	0
Glyur004682s00041169	AE	Scaffold04682	4472-4598	1	1	0	0	0	0
Glyur004682s00041169	AE	Scaffold04682	8543-8602	1	1	0	0	0	0
Glyur004682s00041169	AE	Scaffold04682	8556-8602	1	1	0	0	0	0
Glyur004866s00041620	AE	Scaffold04866	3070-3290	1	1	0	0	0	0
Glyur004866s00041620	AE	Scaffold04866	3140-3290	1	1	0	0	0	0
Glyur005006s00041818	AE	Scaffold05006	4682-4811	0	1	1	0	0	0
Glyur005006s00041818	AE	Scaffold05006	4717-4811	0	1	1	0	0	0
Glyur005138s00043873	AE	Scaffold05138	6804-6943	0	1	1	0	0	0
Glyur005138s00043873	AE	Scaffold05138	6804-6975	0	1	1	0	0	0
Glyur005777s00041579	AE	Scaffold05777	5774-5862	0	1	1	0	0	0
Glyur005777s00041579	AE	Scaffold05777	5774-5881	0	1	1	0	0	0
Glyur006063s00046118	AE	Scaffold06063	2618-2801	1	0	1	0	0	0
Glyur006063s00046118	AE	Scaffold06063	2643-2801	1	0	1	0	0	0
Glyur006966s00044733	AE	Scaffold06966	1136-1377	1	1	0	0	0	0
Glyur006966s00044733	AE	Scaffold06966	1146-1377	1	1	0	0	0	0
Glyur007160s00045958	AE	Scaffold07160	927-1014	0	1	1	0	0	0
Glyur007252s00041511	AE	Scaffold07252	1711-1768	1	1	0	0	0	0
Glyur007252s00041511	AE	Scaffold07252	1711-1935	1	1	0	0	0	0
Glyur007252s00041511	AE	Scaffold07252	1711-1938	1	1	0	0	0	0
Glyur007252s00041511	AE	Scaffold07252	2925-2990	1	0	1	0	0	0
Glyur007252s00041511	AE	Scaffold07252	2925-3012	1	0	1	0	0	0
Glyur007787s00046115	AE	Scaffold07787	925-1095	0	1	1	0	0	0
Glyur007787s00046115	AE	Scaffold07787	925-987	0	1	1	0	0	0
Glyur007933s00045729	AE	Scaffold07933	1663-2753	0	1	1	0	0	0
Glyur007933s00045729	AE	Scaffold07933	2652-2753	0	1	1	0	0	0
Glyur000001s00000157	IR_OFF	Scaffold00001	799464-799579,800096-800177	0	0	0	1	0	1
Glyur000001s00000169	IR_OFF	Scaffold00001	873249-873347,873429-873507	0	0	0	1	1	0
Glyur000006s00001681	IR_OFF	Scaffold00006	491506-491718,491812-491975	0	0	0	1	1	0
Glyur000010s00000932	IR_OFF	Scaffold00010	306627-306735,307401-307446	0	0	0	1	0	1
Glyur000011s00000639	IR_OFF	Scaffold00011	62653-62804,62894-62999	0	0	0	0	1	1
Glyur000012s00000517	IR_OFF	Scaffold00012	18498-18879,19021-20018	0	0	0	1	0	1
Glyur000012s00000534	IR_OFF	Scaffold00012	127431-127611,127783-127840	0	0	0	0	1	1
Glyur000012s00000599	IR_OFF	Scaffold00012	479983-480039,480170-480284	0	0	0	0	1	1
Glyur000018s00003744	IR_OFF	Scaffold00018	448734-448802,450965-451027	0	0	0	0	1	1
Glyur000021s00002760	IR_OFF	Scaffold00021	550837-551001,551085-551720	0	0	0	0	1	1
Glyur000022s00002007	IR_OFF	Scaffold00022	233016-233125,233619-233707	0	0	0	0	1	1
Glyur000022s00002078	IR_OFF	Scaffold00022	558805-559014,559956-560147	0	0	0	0	1	1
Glyur000022s00002078	IR_OFF	Scaffold00022	558805-559017,559956-560147	0	0	0	0	1	1
Glyur000023s00004897	IR_OFF	Scaffold00023	215929-215984,216081-216188	0	0	0	0	1	1
Glyur000025s00003324	IR_OFF	Scaffold00025	252990-253486,253566-253644	0	0	0	0	1	1
Glyur000031s00004342	IR_OFF	Scaffold00031	33387-33616,33988-34110	0	0	0	1	0	1
Glyur000037s00002602	IR_OFF	Scaffold00037	55809-55924,56411-56609	0	0	0	0	1	1
Glyur000037s00002628	IR_OFF	Scaffold00037	255210-255250,255369-255418	0	0	0	1	0	1
Glyur000037s00002628	IR_OFF	Scaffold00037	255982-256056,256217-256305	0	0	0	1	1	0
Glyur000038s00004482	IR_OFF	Scaffold00038	281739-281938,282069-282266	0	0	0	0	1	1
Glyur000042s00005049	IR_OFF	Scaffold00042	96376-96393,96774-97593	0	0	0	0	1	1
Glyur000042s00005078	IR_OFF	Scaffold00042	238849-238986,239578-239663	0	0	0	0	1	1
Glyur000045s00009987	IR_OFF	Scaffold00045	348525-348999,349101-349311	0	0	0	0	1	1
Glyur000046s00004862	IR_OFF	Scaffold00046	475676-475789,475996-476045	0	0	0	0	1	1
Glyur000046s00004862	IR_OFF	Scaffold00046	475676-475792,475996-476045	0	0	0	0	1	1
Glyur000046s00004862	IR_OFF	Scaffold00046	476849-476896,477360-477439	0	0	0	0	1	1
Glyur000046s00004862	IR_OFF	Scaffold00046	479415-479742,480589-480687	0	0	0	0	1	1
Glyur000047s00003991	IR_OFF	Scaffold00047	245918-246139,246726-246839	0	0	0	0	1	1
Glyur000047s00004013	IR_OFF	Scaffold00047	431249-431551,431936-432130	0	0	0	1	0	1
Glyur000047s00004013	IR_OFF	Scaffold00047	431936-432130,432979-433224	0	0	0	0	1	1
Glyur000048s00002252	IR_OFF	Scaffold00048	313485-313612,313745-314141	0	0	0	0	1	1
Glyur000049s00003142	IR_OFF	Scaffold00049	231827-232125,232355-232360	0	0	0	0	1	1
Glyur000049s00003176	IR_OFF	Scaffold00049	469420-469479,470144-470230	0	0	0	0	1	1
Glyur000051s00003438	IR_OFF	Scaffold00051	304918-304983,305811-306013	0	0	0	1	1	0
Glyur000063s00005892	IR_OFF	Scaffold00063	415653-415811,415929-416632	0	0	0	0	1	1
Glyur000064s00005594	IR_OFF	Scaffold00064	35789-36467,36747-36854	0	0	0	0	1	1
Glyur000068s00006829	IR_OFF	Scaffold00068	126914-126999,127106-127189	0	0	0	1	1	0
Glyur000068s00006844	IR_OFF	Scaffold00068	199116-199349,199846-199950	0	0	0	0	1	1
Glyur000072s00008157	IR_OFF	Scaffold00072	386584-386631,387344-387442	0	0	0	0	1	1
Glyur000077s00006692	IR_OFF	Scaffold00077	110926-111018,111964-112101	0	0	0	0	1	1
Glyur000077s00006692	IR_OFF	Scaffold00077	112395-112555,112658-112896	0	0	0	0	1	1
Glyur000082s00007563	IR_OFF	Scaffold00082	50237-50318,50700-50794	0	0	0	0	1	1
Glyur000089s00008823	IR_OFF	Scaffold00089	298342-298468,299339-299510	0	0	0	1	0	1
Glyur000092s00007479	IR_OFF	Scaffold00092	11378-11448,11584-11675	0	0	0	1	0	1
Glyur000099s00014926	IR_OFF	Scaffold00099	42654-42776,42986-43075	0	0	0	0	1	1
Glyur000101s00010305	IR_OFF	Scaffold00101	110747-110890,111768-111926	0	0	0	1	1	0
Glyur000101s00010313	IR_OFF	Scaffold00101	158152-158228,158441-158497	0	0	0	1	1	0
Glyur000104s00005992	IR_OFF	Scaffold00104	144611-144651,144769-145357	0	0	0	0	1	1
Glyur000114s00010500	IR_OFF	Scaffold00114	299500-300028,300077-300905	0	0	0	0	1	1
Glyur000119s00012137	IR_OFF	Scaffold00119	11392-11468,11554-11624	0	0	0	0	1	1
Glyur000119s00012137	IR_OFF	Scaffold00119	12630-12716,12812-13222	0	0	0	0	1	1
Glyur000121s00009691	IR_OFF	Scaffold00121	46812-46874,47292-47985	0	0	0	0	1	1
Glyur000121s00009691	IR_OFF	Scaffold00121	48075-48235,48466-49334	0	0	0	0	1	1
Glyur000122s00010197	IR_OFF	Scaffold00122	131086-131236,131337-131574	0	0	0	1	0	1
Glyur000124s00011956	IR_OFF	Scaffold00124	147377-147575,147736-147849	0	0	0	0	1	1
Glyur000128s00010787	IR_OFF	Scaffold00128	120687-120779,120866-120957	0	0	0	1	0	1
Glyur000130s00006885	IR_OFF	Scaffold00130	34225-34501,34913-34999	0	0	0	1	0	1
Glyur000130s00006885	IR_OFF	Scaffold00130	34225-34769,34913-34999	0	0	0	1	0	1
Glyur000130s00006898	IR_OFF	Scaffold00130	97291-97477,97744-98237	0	0	0	0	1	1
Glyur000134s00009783	IR_OFF	Scaffold00134	239421-239483,239588-239704	0	0	0	0	1	1
Glyur000140s00011445	IR_OFF	Scaffold00140	52554-53314,53885-53935	0	0	0	0	1	1
Glyur000140s00011445	IR_OFF	Scaffold00140	54672-55569,55789-55976	0	0	0	1	0	1
Glyur000141s00009826	IR_OFF	Scaffold00141	158935-159094,159826-159926	0	0	0	0	1	1
Glyur000144s00012240	IR_OFF	Scaffold00144	217804-217945,218315-218432	0	0	0	1	0	1
Glyur000155s00012798	IR_OFF	Scaffold00155	59596-59703,59839-59898	0	0	0	1	1	0
Glyur000161s00011251	IR_OFF	Scaffold00161	72500-72561,72592-72756	0	0	0	1	0	1
Glyur000164s00014484	IR_OFF	Scaffold00164	127685-128011,128263-129498	0	0	0	0	1	1
Glyur000172s00014897	IR_OFF	Scaffold00172	135272-135460,135607-135770	0	0	0	1	1	0
Glyur000179s00010671	IR_OFF	Scaffold00179	14265-14374,14513-14690	0	0	0	0	1	1
Glyur000179s00010712	IR_OFF	Scaffold00179	246256-246315,246421-246483	0	0	0	1	0	1
Glyur000184s00008195	IR_OFF	Scaffold00184	170803-170890,171517-171598	0	0	0	0	1	1
Glyur000185s00016469	IR_OFF	Scaffold00185	199427-199532,199613-199814	0	0	0	0	1	1
Glyur000185s00016469	IR_OFF	Scaffold00185	200431-200645,200747-200899	0	0	0	0	1	1
Glyur000189s00009617	IR_OFF	Scaffold00189	182768-182991,183091-183379	0	0	0	0	1	1
Glyur000191s00015610	IR_OFF	Scaffold00191	27973-28201,28296-28375	0	0	0	0	1	1
Glyur000191s00015617	IR_OFF	Scaffold00191	68989-69086,69228-69316	0	0	0	1	0	1
Glyur000191s00015617	IR_OFF	Scaffold00191	70064-70141,70227-70283	0	0	0	1	0	1
Glyur000196s00010879	IR_OFF	Scaffold00196	207975-208015,208394-208449	0	0	0	0	1	1
Glyur000202s00015384	IR_OFF	Scaffold00202	18306-18453,19229-19543	0	0	0	1	0	1
Glyur000202s00015384	IR_OFF	Scaffold00202	21352-21629,21745-21858	0	0	0	1	0	1
Glyur000204s00012391	IR_OFF	Scaffold00204	13550-13784,13866-13925	0	0	0	0	1	1
Glyur000208s00014289	IR_OFF	Scaffold00208	162798-162906,164975-165018	0	0	0	0	1	1
Glyur000210s00014435	IR_OFF	Scaffold00210	42286-42516,42622-42831	0	0	0	0	1	1
Glyur000210s00014436	IR_OFF	Scaffold00210	46822-47096,47815-47914	0	0	0	0	1	1
Glyur000210s00014436	IR_OFF	Scaffold00210	50354-50404,51341-51413	0	0	0	0	1	1
Glyur000225s00014726	IR_OFF	Scaffold00225	84314-84748,84990-85289	0	0	0	0	1	1
Glyur000226s00010838	IR_OFF	Scaffold00226	134757-135065,136103-136330	0	0	0	1	1	0
Glyur000229s00018871	IR_OFF	Scaffold00229	108817-110182,110303-110564	0	0	0	0	1	1
Glyur000229s00018879	IR_OFF	Scaffold00229	161111-161218,162199-162288	0	0	0	0	1	1
Glyur000235s00019541	IR_OFF	Scaffold00235	38250-38343,38465-38574	0	0	0	0	1	1
Glyur000236s00014243	IR_OFF	Scaffold00236	148511-149542,149626-149778	0	0	0	1	0	1
Glyur000236s00014254	IR_OFF	Scaffold00236	209604-209722,210411-210477	0	0	0	0	1	1
Glyur000253s00020227	IR_OFF	Scaffold00253	36632-36752,36847-37751	0	0	0	0	1	1
Glyur000254s00017599	IR_OFF	Scaffold00254	75774-76374,77671-77738	0	0	0	0	1	1
Glyur000254s00017599	IR_OFF	Scaffold00254	77838-78039,78186-78283	0	0	0	0	1	1
Glyur000258s00015273	IR_OFF	Scaffold00258	180578-180876,181160-181339	0	0	0	1	0	1
Glyur000266s00012649	IR_OFF	Scaffold00266	214476-215769,215906-215967	0	0	0	1	0	1
Glyur000274s00012536	IR_OFF	Scaffold00274	41010-41083,41213-41348	0	0	0	1	0	1
Glyur000274s00012536	IR_OFF	Scaffold00274	41565-41628,41720-41782	0	0	0	1	0	1
Glyur000274s00012536	IR_OFF	Scaffold00274	44217-44323,44458-44591	0	0	0	1	0	1
Glyur000282s00015753	IR_OFF	Scaffold00282	35699-35807,35913-36043	0	0	0	0	1	1
Glyur000294s00011873	IR_OFF	Scaffold00294	142980-143065,143142-144540	0	0	0	0	1	1
Glyur000309s00018426	IR_OFF	Scaffold00309	116526-117051,117173-117261	0	0	0	1	0	1
Glyur000312s00022010	IR_OFF	Scaffold00312	171571-171852,171952-172184	0	0	0	0	1	1
Glyur000314s00018008	IR_OFF	Scaffold00314	35194-35305,35615-35731	0	0	0	1	0	1
Glyur000320s00014319	IR_OFF	Scaffold00320	58117-58872,59034-59096	0	0	0	0	1	1
Glyur000342s00013716	IR_OFF	Scaffold00342	37726-38005,39111-39272	0	0	0	0	1	1
Glyur000342s00013716	IR_OFF	Scaffold00342	37726-38005,39114-39272	0	0	0	0	1	1
Glyur000343s00025694	IR_OFF	Scaffold00343	65252-65314,65573-65708	0	0	0	0	1	1
Glyur000349s00021100	IR_OFF	Scaffold00349	85020-85076,85178-85294	0	0	0	0	1	1
Glyur000359s00016724	IR_OFF	Scaffold00359	138798-138852,138949-139001	0	0	0	1	1	0
Glyur000366s00019216	IR_OFF	Scaffold00366	68437-69542,70561-70829	0	0	0	0	1	1
Glyur000368s00021709	IR_OFF	Scaffold00368	86382-86497,86602-86656	0	0	0	0	1	1
Glyur000375s00022200	IR_OFF	Scaffold00375	177383-177447,177550-177609	0	0	0	1	1	0
Glyur000385s00019795	IR_OFF	Scaffold00385	36442-36527,36605-36767	0	0	0	0	1	1
Glyur000410s00016193	IR_OFF	Scaffold00410	80847-82356,82446-82544	0	0	0	0	1	1
Glyur000416s00028497	IR_OFF	Scaffold00416	14395-14525,17527-17631	0	0	0	0	1	1
Glyur000422s00020641	IR_OFF	Scaffold00422	93074-93231,93934-94006	0	0	0	0	1	1
Glyur000429s00022710	IR_OFF	Scaffold00429	85249-85319,85861-86086	0	0	0	1	0	1
Glyur000432s00027020	IR_OFF	Scaffold00432	159051-159186,159256-159405	0	0	0	0	1	1
Glyur000445s00020001	IR_OFF	Scaffold00445	44079-44212,44771-45064	0	0	0	1	0	1
Glyur000449s00027102	IR_OFF	Scaffold00449	150561-151435,151560-152000	0	0	0	0	1	1
Glyur000451s00016525	IR_OFF	Scaffold00451	88394-88500,89114-89185	0	0	0	0	1	1
Glyur000466s00022899	IR_OFF	Scaffold00466	57254-58378,58631-58670	0	0	0	0	1	1
Glyur000479s00019709	IR_OFF	Scaffold00479	124419-124652,124731-124824	0	0	0	0	1	1
Glyur000489s00017493	IR_OFF	Scaffold00489	82078-82219,82315-82371	0	0	0	1	1	0
Glyur000490s00023916	IR_OFF	Scaffold00490	118821-119098,120049-120163	0	0	0	1	0	1
Glyur000492s00023521	IR_OFF	Scaffold00492	122338-122456,122579-122663	0	0	0	0	1	1
Glyur000512s00017076	IR_OFF	Scaffold00512	66283-66361,66452-66556	0	0	0	0	1	1
Glyur000533s00015033	IR_OFF	Scaffold00533	5634-5761,6542-6617	0	0	0	0	1	1
Glyur000592s00020589	IR_OFF	Scaffold00592	47605-48277,48392-51801	0	0	0	0	1	1
Glyur000592s00020589	IR_OFF	Scaffold00592	48392-48491,49130-51801	0	0	0	0	1	1
Glyur000595s00018301	IR_OFF	Scaffold00595	52114-52650,52737-52808	0	0	0	1	1	0
Glyur000600s00022491	IR_OFF	Scaffold00600	99861-100216,100440-100486	0	0	0	0	1	1
Glyur000617s00023872	IR_OFF	Scaffold00617	38356-38458,38555-38651	0	0	0	0	1	1
Glyur000662s00023482	IR_OFF	Scaffold00662	23434-23646,24052-24132	0	0	0	0	1	1
Glyur000669s00020852	IR_OFF	Scaffold00669	80316-80415,80545-80669	0	0	0	0	1	1
Glyur000694s00023253	IR_OFF	Scaffold00694	72539-72568,72679-72750	0	0	0	0	1	1
Glyur000698s00016589	IR_OFF	Scaffold00698	103191-103236,103346-103388	0	0	0	1	0	1
Glyur000737s00020122	IR_OFF	Scaffold00737	106866-107156,107416-107639	0	0	0	0	1	1
Glyur000751s00027032	IR_OFF	Scaffold00751	111416-111575,112323-112564	0	0	0	0	1	1
Glyur000751s00027032	IR_OFF	Scaffold00751	111416-111593,112323-112564	0	0	0	0	1	1
Glyur000758s00019978	IR_OFF	Scaffold00758	4617-5007,5396-5640	0	0	0	0	1	1
Glyur000761s00025806	IR_OFF	Scaffold00761	24986-25317,26239-26387	0	0	0	0	1	1
Glyur000765s00033298	IR_OFF	Scaffold00765	30851-30976,31389-31683	0	0	0	0	1	1
Glyur000770s00019688	IR_OFF	Scaffold00770	111525-111570,111672-111763	0	0	0	0	1	1
Glyur000771s00029726	IR_OFF	Scaffold00771	92633-92641,92820-92902	0	0	0	1	0	1
Glyur000779s00022848	IR_OFF	Scaffold00779	103423-103890,104510-104813	0	0	0	1	1	0
Glyur000816s00024887	IR_OFF	Scaffold00816	91356-91601,91870-91957	0	0	0	0	1	1
Glyur000846s00019247	IR_OFF	Scaffold00846	33020-33175,33248-33332	0	0	0	1	0	1
Glyur000877s00023931	IR_OFF	Scaffold00877	30081-30107,30339-30461	0	0	0	0	1	1
Glyur000907s00031034	IR_OFF	Scaffold00907	4475-4508,4599-4735	0	0	0	0	1	1
Glyur000925s00020293	IR_OFF	Scaffold00925	19590-20048,20399-20485	0	0	0	0	1	1
Glyur000952s00025628	IR_OFF	Scaffold00952	21114-21272,21393-21586	0	0	0	1	0	1
Glyur001052s00025679	IR_OFF	Scaffold01052	44303-44804,44979-45040	0	0	0	0	1	1
Glyur001113s00028459	IR_OFF	Scaffold01113	40074-40896,41034-41165	0	0	0	1	1	0
Glyur001232s00031532	IR_OFF	Scaffold01232	42401-42466,42798-42911	0	0	0	0	1	1
Glyur001249s00034774	IR_OFF	Scaffold01249	56096-56461,56553-56631	0	0	0	0	1	1
Glyur001249s00034776	IR_OFF	Scaffold01249	62236-62352,62517-63049	0	0	0	0	1	1
Glyur001271s00028152	IR_OFF	Scaffold01271	59328-59374,60616-60678	0	0	0	1	1	0
Glyur001271s00028152	IR_OFF	Scaffold01271	61700-62060,62466-63235	0	0	0	1	1	0
Glyur001282s00029596	IR_OFF	Scaffold01282	25335-25449,25537-25583	0	0	0	0	1	1
Glyur001353s00032367	IR_OFF	Scaffold01353	45765-46049,46514-46704	0	0	0	0	1	1
Glyur001359s00026912	IR_OFF	Scaffold01359	23120-23249,23330-23488	0	0	0	1	1	0
Glyur001618s00028950	IR_OFF	Scaffold01618	8342-8426,8506-8672	0	0	0	0	1	1
Glyur001663s00027481	IR_OFF	Scaffold01663	27174-27262,27390-27474	0	0	0	0	1	1
Glyur001671s00039462	IR_OFF	Scaffold01671	14964-16987,18588-18653	0	0	0	0	1	1
Glyur001807s00034283	IR_OFF	Scaffold01807	32963-33048,33277-33325	0	0	0	0	1	1
Glyur001849s00031475	IR_OFF	Scaffold01849	7593-8586,8678-8836	0	0	0	0	1	1
Glyur001849s00031477	IR_OFF	Scaffold01849	19136-19438,19713-19807	0	0	0	0	1	1
Glyur001852s00037942	IR_OFF	Scaffold01852	18332-18445,18537-18634	0	0	0	0	1	1
Glyur001974s00028594	IR_OFF	Scaffold01974	25604-25691,26107-26279	0	0	0	0	1	1
Glyur002026s00038726	IR_OFF	Scaffold02026	38025-38163,39045-39286	0	0	0	0	1	1
Glyur002029s00034004	IR_OFF	Scaffold02029	24799-24912,25174-25298	0	0	0	0	1	1
Glyur002090s00035437	IR_OFF	Scaffold02090	12438-12606,12929-13280	0	0	0	0	1	1
Glyur002100s00035984	IR_OFF	Scaffold02100	9333-9391,9540-10463	0	0	0	0	1	1
Glyur002100s00035984	IR_OFF	Scaffold02100	9333-9687,10328-10463	0	0	0	0	1	1
Glyur002100s00035984	IR_OFF	Scaffold02100	9540-9687,10328-10463	0	0	0	0	1	1
Glyur002179s00038953	IR_OFF	Scaffold02179	3747-3797,3896-3972	0	0	0	0	1	1
Glyur002299s00036267	IR_OFF	Scaffold02299	42770-43012,43125-43741	0	0	0	0	1	1
Glyur002465s00038348	IR_OFF	Scaffold02465	25028-25213,25325-25387	0	0	0	0	1	1
Glyur002532s00039384	IR_OFF	Scaffold02532	6776-7522,7780-7886	0	0	0	1	1	0
Glyur002613s00038307	IR_OFF	Scaffold02613	2354-2425,2657-2792	0	0	0	0	1	1
Glyur002662s00040186	IR_OFF	Scaffold02662	17045-17098,17188-17256	0	0	0	0	1	1
Glyur002932s00039303	IR_OFF	Scaffold02932	5303-7164,7291-7642	0	0	0	0	1	1
Glyur003011s00033767	IR_OFF	Scaffold03011	19146-19307,19502-19773	0	0	0	0	1	1
Glyur003036s00035116	IR_OFF	Scaffold03036	21966-22372,22466-22663	0	0	0	1	0	1
Glyur003111s00038647	IR_OFF	Scaffold03111	20414-20471,20987-21250	0	0	0	1	0	1
Glyur003192s00037961	IR_OFF	Scaffold03192	6632-6660,7280-7541	0	0	0	1	0	1
Glyur003639s00042394	IR_OFF	Scaffold03639	5720-5803,5894-6580	0	0	0	0	1	1
Glyur004588s00038717	IR_OFF	Scaffold04588	11351-11435,12354-12488	0	0	0	0	1	1
Glyur004852s00042264	IR_OFF	Scaffold04852	1945-2032,3033-3107	0	0	0	1	1	0
Glyur004892s00040931	IR_OFF	Scaffold04892	8845-8903,9489-9626	0	0	0	0	1	1
Glyur004902s00035583	IR_OFF	Scaffold04902	4772-4859,5482-5541	0	0	0	1	1	0
Glyur006407s00042402	IR_OFF	Scaffold06407	2719-2810,2883-2989	0	0	0	0	1	1
Glyur010335s00045762	IR_OFF	Scaffold10335	413-571,666-763	0	0	0	0	1	1
Glyur000001s00000142	IR_OFF	Scaffold00001	734145-734213,734327-734383	1	0	1	0	0	0
Glyur000001s00000174	IR_OFF	Scaffold00001	897067-897274,897367-897488	1	1	0	0	0	0
Glyur000001s00000179	IR_OFF	Scaffold00001	938189-938269,938403-938466	1	1	0	0	0	0
Glyur000002s00000210	IR_OFF	Scaffold00002	13477-13650,14206-14349	0	1	1	0	0	0
Glyur000002s00000210	IR_OFF	Scaffold00002	13477-13656,14206-14349	0	1	1	0	0	0
Glyur000002s00000252	IR_OFF	Scaffold00002	284865-285107,285513-285736	1	0	1	0	0	0
Glyur000002s00000299	IR_OFF	Scaffold00002	522386-522508,522760-522931	1	1	0	0	0	0
Glyur000002s00000301	IR_OFF	Scaffold00002	531220-531322,531413-531511	1	0	1	0	0	0
Glyur000003s00001174	IR_OFF	Scaffold00003	379685-379752,379846-380193	0	1	1	0	0	0
Glyur000004s00000430	IR_OFF	Scaffold00004	325532-327711,327793-327840	1	0	1	0	0	0
Glyur000004s00000505	IR_OFF	Scaffold00004	762863-763256,763430-763502	1	0	1	0	0	0
Glyur000005s00001078	IR_OFF	Scaffold00005	446410-446501,446618-446725	1	0	1	0	0	0
Glyur000006s00001613	IR_OFF	Scaffold00006	37314-38380,38712-39258	1	1	0	0	0	0
Glyur000006s00001683	IR_OFF	Scaffold00006	501960-502034,502168-502212	1	1	0	0	0	0
Glyur000006s00001687	IR_OFF	Scaffold00006	538119-538178,538987-539034	0	1	1	0	0	0
Glyur000007s00002770	IR_OFF	Scaffold00007	16804-16861,17085-18747	1	1	0	0	0	0
Glyur000008s00001323	IR_OFF	Scaffold00008	426142-426221,426491-426542	0	1	1	0	0	0
Glyur000009s00001488	IR_OFF	Scaffold00009	657890-657949,658122-658277	0	1	1	0	0	0
Glyur000010s00000906	IR_OFF	Scaffold00010	143869-143997,145401-145525	1	1	0	0	0	0
Glyur000011s00000635	IR_OFF	Scaffold00011	36725-36844,36928-37071	1	1	0	0	0	0
Glyur000011s00000735	IR_OFF	Scaffold00011	660896-661004,661095-661295	1	1	0	0	0	0
Glyur000011s00000736	IR_OFF	Scaffold00011	674184-674583,674701-674861	0	1	1	0	0	0
Glyur000012s00000566	IR_OFF	Scaffold00012	323200-323562,323651-323790	1	0	1	0	0	0
Glyur000012s00000566	IR_OFF	Scaffold00012	323200-323562,323656-323790	1	0	1	0	0	0
Glyur000015s00000756	IR_OFF	Scaffold00015	76921-77199,77295-78638	0	1	1	0	0	0
Glyur000015s00000772	IR_OFF	Scaffold00015	151959-152084,152756-153070	1	1	0	0	0	0
Glyur000015s00000774	IR_OFF	Scaffold00015	166091-167562,168236-168421	0	1	1	0	0	0
Glyur000015s00000852	IR_OFF	Scaffold00015	556350-556435,556937-557131	0	1	1	0	0	0
Glyur000016s00003055	IR_OFF	Scaffold00016	317407-318532,319134-319329	1	0	1	0	0	0
Glyur000018s00003688	IR_OFF	Scaffold00018	65155-65339,65447-65780	1	0	1	0	0	0
Glyur000020s00001830	IR_OFF	Scaffold00020	529638-529774,529946-530016	0	1	1	0	0	0
Glyur000021s00002710	IR_OFF	Scaffold00021	171013-171072,171142-171228	1	0	1	0	0	0
Glyur000021s00002724	IR_OFF	Scaffold00021	332602-332683,333290-333352	1	0	1	0	0	0
Glyur000021s00002760	IR_OFF	Scaffold00021	550364-550759,550837-551001	0	1	1	0	0	0
Glyur000024s00006655	IR_OFF	Scaffold00024	529129-529199,529297-529395	0	1	1	0	0	0
Glyur000026s00001866	IR_OFF	Scaffold00026	93589-93647,94380-94730	1	1	0	0	0	0
Glyur000026s00001866	IR_OFF	Scaffold00026	93589-93647,94655-94730	1	1	0	0	0	0
Glyur000027s00001536	IR_OFF	Scaffold00027	182192-182386,182491-182532	0	1	1	0	0	0
Glyur000027s00001536	IR_OFF	Scaffold00027	182192-182386,182498-182532	0	1	1	0	0	0
Glyur000027s00001594	IR_OFF	Scaffold00027	510789-510938,511102-511490	0	1	1	0	0	0
Glyur000027s00001605	IR_OFF	Scaffold00027	552964-553047,553854-554692	1	1	0	0	0	0
Glyur000028s00003546	IR_OFF	Scaffold00028	356950-357097,357615-357756	1	0	1	0	0	0
Glyur000030s00002353	IR_OFF	Scaffold00030	431576-431654,431790-431974	0	1	1	0	0	0
Glyur000030s00002353	IR_OFF	Scaffold00030	431576-431834,431940-431974	0	1	1	0	0	0
Glyur000030s00002353	IR_OFF	Scaffold00030	431790-431834,431940-431974	0	1	1	0	0	0
Glyur000034s00002963	IR_OFF	Scaffold00034	390320-390516,390714-390997	0	1	1	0	0	0
Glyur000037s00002632	IR_OFF	Scaffold00037	275105-275224,275358-275458	0	1	1	0	0	0
Glyur000038s00004454	IR_OFF	Scaffold00038	102472-102482,102619-102766	0	1	1	0	0	0
Glyur000038s00004501	IR_OFF	Scaffold00038	376132-376266,376345-376437	0	1	1	0	0	0
Glyur000040s00007356	IR_OFF	Scaffold00040	202843-203046,203473-204182	1	1	0	0	0	0
Glyur000044s00005175	IR_OFF	Scaffold00044	275970-276696,276768-276831	1	0	1	0	0	0
Glyur000045s00009980	IR_OFF	Scaffold00045	312874-313024,313143-313383	1	1	0	0	0	0
Glyur000045s00009984	IR_OFF	Scaffold00045	336489-336726,336883-337093	1	0	1	0	0	0
Glyur000047s00003992	IR_OFF	Scaffold00047	251699-252595,252756-252920	1	0	1	0	0	0
Glyur000048s00002252	IR_OFF	Scaffold00048	310291-310350,310425-310973	1	1	0	0	0	0
Glyur000051s00003413	IR_OFF	Scaffold00051	161751-161831,161914-161982	1	1	0	0	0	0
Glyur000051s00003419	IR_OFF	Scaffold00051	194946-195014,195260-195366	1	0	1	0	0	0
Glyur000051s00003440	IR_OFF	Scaffold00051	314986-315162,315526-315716	1	1	0	0	0	0
Glyur000052s00005808	IR_OFF	Scaffold00052	426887-426989,427624-427766	0	1	1	0	0	0
Glyur000053s00006476	IR_OFF	Scaffold00053	352078-352219,353179-353413	0	1	1	0	0	0
Glyur000054s00005347	IR_OFF	Scaffold00054	376398-376517,376611-376684	1	1	0	0	0	0
Glyur000056s00004139	IR_OFF	Scaffold00056	206181-206320,206401-206480	0	1	1	0	0	0
Glyur000061s00006532	IR_OFF	Scaffold00061	173055-173120,173234-173501	1	0	1	0	0	0
Glyur000062s00005469	IR_OFF	Scaffold00062	104837-105015,105543-106469	0	1	1	0	0	0
Glyur000062s00005469	IR_OFF	Scaffold00062	109103-109913,110225-110268	0	1	1	0	0	0
Glyur000062s00005482	IR_OFF	Scaffold00062	189567-189719,189810-189870	1	0	1	0	0	0
Glyur000062s00005488	IR_OFF	Scaffold00062	251398-251517,252101-252152	0	1	1	0	0	0
Glyur000063s00005889	IR_OFF	Scaffold00063	395285-395388,395524-395565	0	1	1	0	0	0
Glyur000064s00005595	IR_OFF	Scaffold00064	39577-39736,39828-39901	0	1	1	0	0	0
Glyur000065s00004311	IR_OFF	Scaffold00065	316895-316908,317447-317555	1	1	0	0	0	0
Glyur000066s00006205	IR_OFF	Scaffold00066	38704-38836,38988-39149	0	1	1	0	0	0
Glyur000071s00005220	IR_OFF	Scaffold00071	21049-21197,21571-21807	1	1	0	0	0	0
Glyur000075s00007150	IR_OFF	Scaffold00075	23834-23939,24555-24591	1	0	1	0	0	0
Glyur000075s00007150	IR_OFF	Scaffold00075	31169-31213,31319-31387	1	1	0	0	0	0
Glyur000076s00018611	IR_OFF	Scaffold00076	223011-223100,223197-223281	0	1	1	0	0	0
Glyur000077s00006726	IR_OFF	Scaffold00077	325930-326321,326424-326492	1	0	1	0	0	0
Glyur000077s00006726	IR_OFF	Scaffold00077	325930-326321,326431-326492	1	0	1	0	0	0
Glyur000077s00006727	IR_OFF	Scaffold00077	336119-336182,336970-337016	0	1	1	0	0	0
Glyur000080s00008694	IR_OFF	Scaffold00080	237411-237579,237679-237691	1	1	0	0	0	0
Glyur000087s00008569	IR_OFF	Scaffold00087	277497-277531,278437-278968	1	1	0	0	0	0
Glyur000088s00007738	IR_OFF	Scaffold00088	282193-282541,282691-282799	1	1	0	0	0	0
Glyur000090s00011422	IR_OFF	Scaffold00090	298954-299288,300163-300283	1	1	0	0	0	0
Glyur000090s00011422	IR_OFF	Scaffold00090	298954-299291,300163-300283	1	1	0	0	0	0
Glyur000092s00007492	IR_OFF	Scaffold00092	76076-76167,76267-76327	1	1	0	0	0	0
Glyur000096s00005921	IR_OFF	Scaffold00096	110291-110384,110610-110743	1	1	0	0	0	0
Glyur000101s00010331	IR_OFF	Scaffold00101	253963-254054,254227-254341	1	1	0	0	0	0
Glyur000101s00010338	IR_OFF	Scaffold00101	281626-281731,281874-281964	1	0	1	0	0	0
Glyur000102s00010955	IR_OFF	Scaffold00102	212017-212125,212208-212306	1	1	0	0	0	0
Glyur000102s00010955	IR_OFF	Scaffold00102	213214-213294,213369-213539	1	1	0	0	0	0
Glyur000102s00010967	IR_OFF	Scaffold00102	287481-287693,287787-287861	1	0	1	0	0	0
Glyur000102s00010967	IR_OFF	Scaffold00102	287481-287698,287787-287861	1	0	1	0	0	0
Glyur000103s00007416	IR_OFF	Scaffold00103	39097-39431,39543-39884	1	0	1	0	0	0
Glyur000103s00007470	IR_OFF	Scaffold00103	328626-329004,329371-329468	1	0	1	0	0	0
Glyur000105s00014195	IR_OFF	Scaffold00105	171071-171159,171297-171321	0	1	1	0	0	0
Glyur000108s00010420	IR_OFF	Scaffold00108	163981-164321,164942-165034	0	1	1	0	0	0
Glyur000114s00010497	IR_OFF	Scaffold00114	275579-275674,275823-275905	0	1	1	0	0	0
Glyur000118s00009647	IR_OFF	Scaffold00118	91760-91834,91899-91958	1	1	0	0	0	0
Glyur000119s00012142	IR_OFF	Scaffold00119	41996-42087,42838-42883	1	1	0	0	0	0
Glyur000120s00006104	IR_OFF	Scaffold00120	258098-258224,258353-258512	0	1	1	0	0	0
Glyur000121s00009694	IR_OFF	Scaffold00121	65705-65741,65831-65909	1	0	1	0	0	0
Glyur000122s00010219	IR_OFF	Scaffold00122	272258-272317,272885-273096	1	0	1	0	0	0
Glyur000124s00011940	IR_OFF	Scaffold00124	57682-57851,58620-58986	1	1	0	0	0	0
Glyur000127s00009171	IR_OFF	Scaffold00127	202269-202404,202506-202595	1	1	0	0	0	0
Glyur000128s00010779	IR_OFF	Scaffold00128	75502-75652,76512-76663	0	1	1	0	0	0
Glyur000129s00012444	IR_OFF	Scaffold00129	77596-78560,78598-79449	0	1	1	0	0	0
Glyur000133s00010350	IR_OFF	Scaffold00133	7247-7406,8425-8464	1	1	0	0	0	0
Glyur000133s00010350	IR_OFF	Scaffold00133	8894-9026,9523-9555	1	1	0	0	0	0
Glyur000136s00007904	IR_OFF	Scaffold00136	35475-35541,35965-36095	0	1	1	0	0	0
Glyur000137s00013328	IR_OFF	Scaffold00137	141119-141244,141362-141643	1	1	0	0	0	0
Glyur000137s00013328	IR_OFF	Scaffold00137	141119-141244,141366-141643	1	1	0	0	0	0
Glyur000138s00011663	IR_OFF	Scaffold00138	72393-72470,72559-72621	1	0	1	0	0	0
Glyur000149s00009543	IR_OFF	Scaffold00149	19671-19709,19985-20134	0	1	1	0	0	0
Glyur000149s00009582	IR_OFF	Scaffold00149	267309-268067,268207-268623	1	1	0	0	0	0
Glyur000151s00010760	IR_OFF	Scaffold00151	304429-304545,304978-305084	0	1	1	0	0	0
Glyur000156s00011995	IR_OFF	Scaffold00156	109359-109467,109614-109736	0	1	1	0	0	0
Glyur000162s00009917	IR_OFF	Scaffold00162	185308-185417,185523-185628	0	1	1	0	0	0
Glyur000162s00009923	IR_OFF	Scaffold00162	212065-212106,212208-212402	1	0	1	0	0	0
Glyur000162s00009927	IR_OFF	Scaffold00162	225875-226057,226418-226557	1	1	0	0	0	0
Glyur000165s00008494	IR_OFF	Scaffold00165	90101-90238,90350-90397	0	1	1	0	0	0
Glyur000167s00012262	IR_OFF	Scaffold00167	51620-51658,51746-51819	0	1	1	0	0	0
Glyur000167s00012272	IR_OFF	Scaffold00167	145024-145121,145187-145303	0	1	1	0	0	0
Glyur000167s00012272	IR_OFF	Scaffold00167	145024-145121,145219-145303	0	1	1	0	0	0
Glyur000167s00012272	IR_OFF	Scaffold00167	145219-145303,145600-145723	1	0	1	0	0	0
Glyur000167s00012286	IR_OFF	Scaffold00167	216519-217354,217905-218507	1	0	1	0	0	0
Glyur000170s00011014	IR_OFF	Scaffold00170	164628-164731,164840-164929	1	0	1	0	0	0
Glyur000175s00012048	IR_OFF	Scaffold00175	112111-112211,112325-112421	0	1	1	0	0	0
Glyur000177s00010921	IR_OFF	Scaffold00177	204518-204616,204725-204868	1	0	1	0	0	0
Glyur000179s00010710	IR_OFF	Scaffold00179	230446-230608,231063-231173	1	1	0	0	0	0
Glyur000179s00010712	IR_OFF	Scaffold00179	247321-247413,247584-247648	0	1	1	0	0	0
Glyur000183s00013022	IR_OFF	Scaffold00183	40015-40209,40289-40473	0	1	1	0	0	0
Glyur000183s00013040	IR_OFF	Scaffold00183	145299-145343,145452-145532	1	0	1	0	0	0
Glyur000184s00008179	IR_OFF	Scaffold00184	109160-109415,109531-109599	1	1	0	0	0	0
Glyur000189s00009598	IR_OFF	Scaffold00189	71231-71319,71402-71513	0	1	1	0	0	0
Glyur000189s00009602	IR_OFF	Scaffold00189	96487-96616,96777-96864	0	1	1	0	0	0
Glyur000191s00015626	IR_OFF	Scaffold00191	119178-120043,120240-120401	0	1	1	0	0	0
Glyur000192s00009322	IR_OFF	Scaffold00192	67104-67376,67731-67793	1	1	0	0	0	0
Glyur000198s00008762	IR_OFF	Scaffold00198	252523-252589,252846-252884	1	0	1	0	0	0
Glyur000200s00011156	IR_OFF	Scaffold00200	105059-105751,105829-106174	0	1	1	0	0	0
Glyur000200s00011163	IR_OFF	Scaffold00200	133218-133297,133485-133615	0	1	1	0	0	0
Glyur000203s00012884	IR_OFF	Scaffold00203	64322-64399,64491-64641	1	0	1	0	0	0
Glyur000204s00012403	IR_OFF	Scaffold00204	130548-130764,130866-131101	1	0	1	0	0	0
Glyur000209s00013486	IR_OFF	Scaffold00209	252076-252199,252339-252444	0	1	1	0	0	0
Glyur000210s00014433	IR_OFF	Scaffold00210	29751-30155,30283-31035	0	1	1	0	0	0
Glyur000212s00017506	IR_OFF	Scaffold00212	19395-19640,19882-20072	0	1	1	0	0	0
Glyur000212s00017506	IR_OFF	Scaffold00212	26918-27049,27200-27521	0	1	1	0	0	0
Glyur000213s00016109	IR_OFF	Scaffold00213	236680-236890,236984-237117	1	1	0	0	0	0
Glyur000214s00016003	IR_OFF	Scaffold00214	54733-54794,54933-55041	0	1	1	0	0	0
Glyur000217s00014857	IR_OFF	Scaffold00217	167116-167216,167384-167445	1	0	1	0	0	0
Glyur000217s00014858	IR_OFF	Scaffold00217	180441-180652,181076-181253	1	0	1	0	0	0
Glyur000220s00014783	IR_OFF	Scaffold00220	216834-216970,217070-217206	1	1	0	0	0	0
Glyur000220s00014788	IR_OFF	Scaffold00220	232253-232309,232913-233031	0	1	1	0	0	0
Glyur000225s00014714	IR_OFF	Scaffold00225	6969-7221,7304-8355	0	1	1	0	0	0
Glyur000225s00014730	IR_OFF	Scaffold00225	115415-115491,115599-115677	0	1	1	0	0	0
Glyur000225s00014730	IR_OFF	Scaffold00225	115415-115513,115599-115677	0	1	1	0	0	0
Glyur000228s00011890	IR_OFF	Scaffold00228	18230-18342,18837-18901	1	1	0	0	0	0
Glyur000228s00011909	IR_OFF	Scaffold00228	111388-111506,111633-113217	0	1	1	0	0	0
Glyur000229s00018882	IR_OFF	Scaffold00229	185275-185478,185506-186144	0	1	1	0	0	0
Glyur000236s00014243	IR_OFF	Scaffold00236	148511-148595,148805-149542	1	0	1	0	0	0
Glyur000245s00014694	IR_OFF	Scaffold00245	111634-111843,111957-112126	0	1	1	0	0	0
Glyur000247s00015487	IR_OFF	Scaffold00247	17042-17103,17179-17244	0	1	1	0	0	0
Glyur000247s00015509	IR_OFF	Scaffold00247	156565-156741,157216-157323	1	1	0	0	0	0
Glyur000252s00012665	IR_OFF	Scaffold00252	105965-106022,106114-106197	0	1	1	0	0	0
Glyur000252s00012688	IR_OFF	Scaffold00252	228501-228537,228630-228735	1	1	0	0	0	0
Glyur000258s00015248	IR_OFF	Scaffold00258	24646-24714,24801-25083	0	1	1	0	0	0
Glyur000258s00015248	IR_OFF	Scaffold00258	24646-24719,24801-25083	0	1	1	0	0	0
Glyur000258s00015273	IR_OFF	Scaffold00258	181160-181339,181682-181891	0	1	1	0	0	0
Glyur000267s00016672	IR_OFF	Scaffold00267	95985-96066,96383-96434	1	0	1	0	0	0
Glyur000268s00013359	IR_OFF	Scaffold00268	24172-24249,24625-24682	1	1	0	0	0	0
Glyur000269s00013910	IR_OFF	Scaffold00269	150202-150256,150454-151894	1	0	1	0	0	0
Glyur000270s00013282	IR_OFF	Scaffold00270	109276-109388,109478-109553	0	1	1	0	0	0
Glyur000270s00013282	IR_OFF	Scaffold00270	112038-112118,112201-112284	0	1	1	0	0	0
Glyur000273s00014669	IR_OFF	Scaffold00273	178506-178550,178673-178776	0	1	1	0	0	0
Glyur000281s00018231	IR_OFF	Scaffold00281	7459-7696,7805-8015	1	1	0	0	0	0
Glyur000286s00016503	IR_OFF	Scaffold00286	96644-96861,98284-98384	0	1	1	0	0	0
Glyur000294s00011859	IR_OFF	Scaffold00294	79677-79790,80885-80941	0	1	1	0	0	0
Glyur000299s00021244	IR_OFF	Scaffold00299	160005-160127,160279-160438	1	1	0	0	0	0
Glyur000299s00021244	IR_OFF	Scaffold00299	160005-160134,160296-160438	1	1	0	0	0	0
Glyur000315s00012762	IR_OFF	Scaffold00315	79239-79418,79523-79630	1	1	0	0	0	0
Glyur000315s00012762	IR_OFF	Scaffold00315	79239-79418,79527-79630	1	1	0	0	0	0
Glyur000334s00019186	IR_OFF	Scaffold00334	47513-47578,47689-47763	0	1	1	0	0	0
Glyur000342s00013725	IR_OFF	Scaffold00342	86796-86957,87238-87309	0	1	1	0	0	0
Glyur000343s00025694	IR_OFF	Scaffold00343	67966-68044,68130-68169	1	0	1	0	0	0
Glyur000354s00015194	IR_OFF	Scaffold00354	84535-84767,85474-86161	0	1	1	0	0	0
Glyur000357s00018135	IR_OFF	Scaffold00357	122683-122838,122956-123022	1	1	0	0	0	0
Glyur000360s00014618	IR_OFF	Scaffold00360	70977-71134,71330-71428	0	1	1	0	0	0
Glyur000369s00020535	IR_OFF	Scaffold00369	8239-8296,8607-8676	1	0	1	0	0	0
Glyur000376s00018697	IR_OFF	Scaffold00376	154735-154806,154868-154947	1	1	0	0	0	0
Glyur000379s00015025	IR_OFF	Scaffold00379	134451-135371,135561-135944	0	1	1	0	0	0
Glyur000381s00016144	IR_OFF	Scaffold00381	148873-149005,149351-149553	0	1	1	0	0	0
Glyur000386s00015329	IR_OFF	Scaffold00386	79212-79292,79777-79841	1	1	0	0	0	0
Glyur000387s00017715	IR_OFF	Scaffold00387	150970-151126,151565-151853	1	1	0	0	0	0
Glyur000402s00033324	IR_OFF	Scaffold00402	113062-113211,113310-113628	1	1	0	0	0	0
Glyur000410s00016200	IR_OFF	Scaffold00410	108265-108327,108751-108912	0	1	1	0	0	0
Glyur000410s00016200	IR_OFF	Scaffold00410	108265-108327,110528-110554	1	0	1	0	0	0
Glyur000410s00016200	IR_OFF	Scaffold00410	108265-108912,110528-110554	1	0	1	0	0	0
Glyur000418s00021352	IR_OFF	Scaffold00418	128402-128571,128989-129097	0	1	1	0	0	0
Glyur000438s00022640	IR_OFF	Scaffold00438	22162-22210,22289-22407	0	1	1	0	0	0
Glyur000443s00016857	IR_OFF	Scaffold00443	95808-95878,96589-97411	1	0	1	0	0	0
Glyur000443s00016857	IR_OFF	Scaffold00443	95808-95878,97076-97411	1	0	1	0	0	0
Glyur000445s00020001	IR_OFF	Scaffold00445	44771-44912,45020-45064	0	1	1	0	0	0
Glyur000445s00020017	IR_OFF	Scaffold00445	139006-139259,139342-139594	0	1	1	0	0	0
Glyur000446s00029759	IR_OFF	Scaffold00446	18237-18438,18521-18656	0	1	1	0	0	0
Glyur000447s00016649	IR_OFF	Scaffold00447	97321-97554,97929-98214	0	1	1	0	0	0
Glyur000448s00026723	IR_OFF	Scaffold00448	158553-158643,158810-159109	1	1	0	0	0	0
Glyur000454s00019916	IR_OFF	Scaffold00454	64658-64793,64882-65009	1	0	1	0	0	0
Glyur000454s00019916	IR_OFF	Scaffold00454	64658-64793,64930-65009	1	0	1	0	0	0
Glyur000462s00025047	IR_OFF	Scaffold00462	43004-43145,43242-43422	1	1	0	0	0	0
Glyur000463s00026773	IR_OFF	Scaffold00463	73904-74020,74090-74191	1	1	0	0	0	0
Glyur000466s00022901	IR_OFF	Scaffold00466	66960-66995,67119-67276	1	1	0	0	0	0
Glyur000470s00020955	IR_OFF	Scaffold00470	95385-95442,95578-95736	0	1	1	0	0	0
Glyur000494s00017392	IR_OFF	Scaffold00494	49409-49500,49569-49701	1	1	0	0	0	0
Glyur000496s00030950	IR_OFF	Scaffold00496	61208-61283,61376-61446	1	1	0	0	0	0
Glyur000505s00021226	IR_OFF	Scaffold00505	118112-118209,118737-119041	1	1	0	0	0	0
Glyur000510s00021553	IR_OFF	Scaffold00510	66621-66726,67023-67125	0	1	1	0	0	0
Glyur000510s00021553	IR_OFF	Scaffold00510	66621-66726,67028-67125	0	1	1	0	0	0
Glyur000519s00019093	IR_OFF	Scaffold00519	40414-40565,40675-40867	0	1	1	0	0	0
Glyur000523s00021975	IR_OFF	Scaffold00523	114155-114286,115071-115155	1	1	0	0	0	0
Glyur000527s00032554	IR_OFF	Scaffold00527	147727-147799,147946-148058	0	1	1	0	0	0
Glyur000527s00032554	IR_OFF	Scaffold00527	147727-147816,147946-148058	0	1	1	0	0	0
Glyur000529s00019340	IR_OFF	Scaffold00529	30016-30128,31548-31658	0	1	1	0	0	0
Glyur000529s00019341	IR_OFF	Scaffold00529	37736-37831,37951-38058	0	1	1	0	0	0
Glyur000529s00019341	IR_OFF	Scaffold00529	37736-37837,37951-38058	0	1	1	0	0	0
Glyur000545s00023420	IR_OFF	Scaffold00545	96036-97597,97684-97909	1	0	1	0	0	0
Glyur000556s00025909	IR_OFF	Scaffold00556	110346-110414,111119-111239	1	1	0	0	0	0
Glyur000556s00025914	IR_OFF	Scaffold00556	133759-133870,134037-134208	0	1	1	0	0	0
Glyur000556s00025914	IR_OFF	Scaffold00556	134037-134208,134369-134512	1	0	1	0	0	0
Glyur000556s00025914	IR_OFF	Scaffold00556	134037-134208,134457-134512	1	0	1	0	0	0
Glyur000562s00036596	IR_OFF	Scaffold00562	65179-65528,65653-65751	1	1	0	0	0	0
Glyur000567s00021964	IR_OFF	Scaffold00567	105095-105190,105267-105350	1	0	1	0	0	0
Glyur000582s00032956	IR_OFF	Scaffold00582	96333-96401,96486-96618	0	1	1	0	0	0
Glyur000590s00022549	IR_OFF	Scaffold00590	10227-10427,10513-10593	1	0	1	0	0	0
Glyur000598s00025084	IR_OFF	Scaffold00598	21071-21295,21384-21578	1	1	0	0	0	0
Glyur000608s00025877	IR_OFF	Scaffold00608	22948-23787,23947-24029	1	0	1	0	0	0
Glyur000609s00035423	IR_OFF	Scaffold00609	40771-40854,40944-41671	1	1	0	0	0	0
Glyur000620s00017785	IR_OFF	Scaffold00620	33525-34140,34629-34857	0	1	1	0	0	0
Glyur000620s00017785	IR_OFF	Scaffold00620	33525-34161,34629-34857	0	1	1	0	0	0
Glyur000620s00017802	IR_OFF	Scaffold00620	112072-112130,112957-113051	1	0	1	0	0	0
Glyur000623s00024132	IR_OFF	Scaffold00623	40595-40788,40872-41183	1	1	0	0	0	0
Glyur000631s00022343	IR_OFF	Scaffold00631	51520-51618,51721-51843	0	1	1	0	0	0
Glyur000637s00026812	IR_OFF	Scaffold00637	86767-86842,86882-87219	0	1	1	0	0	0
Glyur000641s00026548	IR_OFF	Scaffold00641	638-716,840-910	1	1	0	0	0	0
Glyur000644s00020336	IR_OFF	Scaffold00644	7150-7198,7345-7458	0	1	1	0	0	0
Glyur000644s00020343	IR_OFF	Scaffold00644	31922-32142,32249-32320	0	1	1	0	0	0
Glyur000644s00020344	IR_OFF	Scaffold00644	40810-41034,41118-41345	1	0	1	0	0	0
Glyur000649s00025282	IR_OFF	Scaffold00649	51471-51656,51749-51988	1	0	1	0	0	0
Glyur000649s00025282	IR_OFF	Scaffold00649	52981-53298,53394-53451	0	1	1	0	0	0
Glyur000653s00025437	IR_OFF	Scaffold00653	80388-80515,80584-80688	1	0	1	0	0	0
Glyur000657s00033584	IR_OFF	Scaffold00657	47395-47473,48153-48270	1	1	0	0	0	0
Glyur000662s00023477	IR_OFF	Scaffold00662	1713-1780,2316-4209	0	1	1	0	0	0
Glyur000662s00023477	IR_OFF	Scaffold00662	2316-4209,4300-5418	1	1	0	0	0	0
Glyur000676s00021524	IR_OFF	Scaffold00676	26989-27200,27290-27358	0	1	1	0	0	0
Glyur000678s00024758	IR_OFF	Scaffold00678	31265-31390,31464-31533	1	0	1	0	0	0
Glyur000679s00026731	IR_OFF	Scaffold00679	18171-18270,18754-18828	0	1	1	0	0	0
Glyur000680s00022877	IR_OFF	Scaffold00680	51453-51958,52064-52120	1	1	0	0	0	0
Glyur000680s00022881	IR_OFF	Scaffold00680	55828-55897,56230-56630	0	1	1	0	0	0
Glyur000685s00029730	IR_OFF	Scaffold00685	5071-5114,5297-5387	0	1	1	0	0	0
Glyur000692s00016540	IR_OFF	Scaffold00692	26801-27019,27136-27260	0	1	1	0	0	0
Glyur000695s00020670	IR_OFF	Scaffold00695	81391-81451,81662-81878	0	1	1	0	0	0
Glyur000695s00020670	IR_OFF	Scaffold00695	81391-81466,81662-81878	0	1	1	0	0	0
Glyur000698s00016586	IR_OFF	Scaffold00698	80707-80789,81117-81181	0	1	1	0	0	0
Glyur000711s00037595	IR_OFF	Scaffold00711	56594-56607,56697-56781	1	1	0	0	0	0
Glyur000719s00020097	IR_OFF	Scaffold00719	59638-59737,59818-59924	1	0	1	0	0	0
Glyur000723s00020864	IR_OFF	Scaffold00723	16066-16200,16379-17074	1	1	0	0	0	0
Glyur000735s00021568	IR_OFF	Scaffold00735	20455-20808,20882-22375	0	1	1	0	0	0
Glyur000735s00021576	IR_OFF	Scaffold00735	80909-80973,81065-81124	0	1	1	0	0	0
Glyur000737s00020111	IR_OFF	Scaffold00737	22536-22703,22789-23044	1	1	0	0	0	0
Glyur000749s00022603	IR_OFF	Scaffold00749	88626-89368,89460-89548	0	1	1	0	0	0
Glyur000749s00022606	IR_OFF	Scaffold00749	113323-113426,113782-114023	0	1	1	0	0	0
Glyur000770s00019675	IR_OFF	Scaffold00770	68163-68268,68472-68543	1	1	0	0	0	0
Glyur000785s00024151	IR_OFF	Scaffold00785	34964-35030,35477-35564	1	1	0	0	0	0
Glyur000805s00021363	IR_OFF	Scaffold00805	27306-27306,27552-27799	1	0	1	0	0	0
Glyur000816s00024879	IR_OFF	Scaffold00816	7392-7441,7535-7668	0	1	1	0	0	0
Glyur000841s00026271	IR_OFF	Scaffold00841	88844-89159,89769-89842	0	1	1	0	0	0
Glyur000843s00027189	IR_OFF	Scaffold00843	56961-57092,57704-58092	0	1	1	0	0	0
Glyur000843s00027189	IR_OFF	Scaffold00843	56961-57450,57704-58092	0	1	1	0	0	0
Glyur000845s00034028	IR_OFF	Scaffold00845	44586-44920,45006-45109	1	0	1	0	0	0
Glyur000868s00033659	IR_OFF	Scaffold00868	84694-84837,84915-85007	0	1	1	0	0	0
Glyur000878s00027523	IR_OFF	Scaffold00878	55195-55226,55330-55739	0	1	1	0	0	0
Glyur000882s00021658	IR_OFF	Scaffold00882	55346-55574,55661-55783	1	1	0	0	0	0
Glyur000890s00019072	IR_OFF	Scaffold00890	22514-22610,22993-23085	1	1	0	0	0	0
Glyur000892s00021906	IR_OFF	Scaffold00892	10256-10399,11168-11272	1	1	0	0	0	0
Glyur000900s00031455	IR_OFF	Scaffold00900	93412-93669,93775-93814	1	0	1	0	0	0
Glyur000908s00027280	IR_OFF	Scaffold00908	62150-62215,62311-62403	1	0	1	0	0	0
Glyur000911s00029412	IR_OFF	Scaffold00911	72054-72126,72198-72392	0	1	1	0	0	0
Glyur000914s00025708	IR_OFF	Scaffold00914	8358-8432,8536-8634	0	1	1	0	0	0
Glyur000952s00025633	IR_OFF	Scaffold00952	54336-54441,54571-54701	1	0	1	0	0	0
Glyur000952s00025633	IR_OFF	Scaffold00952	54336-54688,54775-54861	1	1	0	0	0	0
Glyur000954s00026528	IR_OFF	Scaffold00954	934-979,1068-1135	1	1	0	0	0	0
Glyur000959s00024505	IR_OFF	Scaffold00959	29252-29370,29453-29536	1	0	1	0	0	0
Glyur000959s00024510	IR_OFF	Scaffold00959	61901-62284,62383-62758	1	0	1	0	0	0
Glyur000959s00024510	IR_OFF	Scaffold00959	61901-62468,62563-62758	1	0	1	0	0	0
Glyur000960s00023950	IR_OFF	Scaffold00960	23632-23729,24408-24501	1	0	1	0	0	0
Glyur000960s00023954	IR_OFF	Scaffold00960	47767-47832,47917-48015	0	1	1	0	0	0
Glyur000963s00023040	IR_OFF	Scaffold00963	43038-43224,43372-43460	0	1	1	0	0	0
Glyur000965s00031252	IR_OFF	Scaffold00965	32859-32888,32920-32967	0	1	1	0	0	0
Glyur000972s00027755	IR_OFF	Scaffold00972	26176-26409,26552-27395	0	1	1	0	0	0
Glyur000972s00027755	IR_OFF	Scaffold00972	26176-26409,27169-27395	0	1	1	0	0	0
Glyur000972s00027755	IR_OFF	Scaffold00972	26552-26639,26768-27395	1	0	1	0	0	0
Glyur000973s00026299	IR_OFF	Scaffold00973	56845-56928,57042-57127	0	1	1	0	0	0
Glyur000983s00021697	IR_OFF	Scaffold00983	90545-90780,90858-91202	1	1	0	0	0	0
Glyur001005s00027811	IR_OFF	Scaffold01005	18665-18782,19275-19635	0	1	1	0	0	0
Glyur001015s00035865	IR_OFF	Scaffold01015	24078-24627,24752-25048	1	0	1	0	0	0
Glyur001015s00035865	IR_OFF	Scaffold01015	25977-26070,26162-26196	0	1	1	0	0	0
Glyur001056s00029282	IR_OFF	Scaffold01056	70323-70400,70529-70868	1	1	0	0	0	0
Glyur001064s00029627	IR_OFF	Scaffold01064	30604-30755,30846-31012	1	1	0	0	0	0
Glyur001069s00022467	IR_OFF	Scaffold01069	35167-35941,36043-36081	1	0	1	0	0	0
Glyur001070s00024975	IR_OFF	Scaffold01070	29760-29908,31107-31188	0	1	1	0	0	0
Glyur001075s00028483	IR_OFF	Scaffold01075	33743-33799,33955-34044	0	1	1	0	0	0
Glyur001089s00021508	IR_OFF	Scaffold01089	55944-56110,56568-56751	1	0	1	0	0	0
Glyur001102s00033857	IR_OFF	Scaffold01102	59539-59570,60391-61137	0	1	1	0	0	0
Glyur001124s00023888	IR_OFF	Scaffold01124	14583-14638,14721-14870	1	0	1	0	0	0
Glyur001131s00029294	IR_OFF	Scaffold01131	16083-16150,16273-16471	0	1	1	0	0	0
Glyur001131s00029294	IR_OFF	Scaffold01131	19560-19631,19769-19840	1	0	1	0	0	0
Glyur001143s00036408	IR_OFF	Scaffold01143	35843-35968,36087-36142	1	1	0	0	0	0
Glyur001158s00022950	IR_OFF	Scaffold01158	28346-28666,28811-28954	1	0	1	0	0	0
Glyur001158s00022950	IR_OFF	Scaffold01158	28346-28680,28811-28954	1	0	1	0	0	0
Glyur001176s00030761	IR_OFF	Scaffold01176	84665-84788,85235-85288	1	1	0	0	0	0
Glyur001202s00040086	IR_OFF	Scaffold01202	40933-41079,41172-41592	1	1	0	0	0	0
Glyur001230s00027567	IR_OFF	Scaffold01230	19822-19888,19983-20036	1	0	1	0	0	0
Glyur001242s00026106	IR_OFF	Scaffold01242	2545-2622,2735-3240	1	1	0	0	0	0
Glyur001242s00026119	IR_OFF	Scaffold01242	59744-59798,59894-60019	1	1	0	0	0	0
Glyur001279s00031465	IR_OFF	Scaffold01279	29350-29980,30650-30934	1	1	0	0	0	0
Glyur001281s00028022	IR_OFF	Scaffold01281	29209-30144,30304-30379	0	1	1	0	0	0
Glyur001296s00027385	IR_OFF	Scaffold01296	45012-45300,45383-45468	1	0	1	0	0	0
Glyur001298s00033396	IR_OFF	Scaffold01298	48191-48313,48335-49821	1	1	0	0	0	0
Glyur001303s00026789	IR_OFF	Scaffold01303	26763-26856,26933-26966	1	0	1	0	0	0
Glyur001309s00032168	IR_OFF	Scaffold01309	4578-4664,4884-5123	0	1	1	0	0	0
Glyur001337s00036092	IR_OFF	Scaffold01337	62647-62703,62780-62896	0	1	1	0	0	0
Glyur001377s00038210	IR_OFF	Scaffold01377	56851-56909,56989-57057	1	0	1	0	0	0
Glyur001386s00028381	IR_OFF	Scaffold01386	48201-48247,48562-48645	0	1	1	0	0	0
Glyur001413s00028476	IR_OFF	Scaffold01413	71014-71105,71647-71720	1	1	0	0	0	0
Glyur001422s00031015	IR_OFF	Scaffold01422	22921-23037,23143-23240	0	1	1	0	0	0
Glyur001490s00024452	IR_OFF	Scaffold01490	27968-28139,28450-28703	0	1	1	0	0	0
Glyur001534s00033641	IR_OFF	Scaffold01534	11276-11479,12587-12685	0	1	1	0	0	0
Glyur001551s00039800	IR_OFF	Scaffold01551	6591-6699,7329-7390	0	1	1	0	0	0
Glyur001551s00039800	IR_OFF	Scaffold01551	7481-7612,8126-8226	0	1	1	0	0	0
Glyur001582s00029513	IR_OFF	Scaffold01582	53272-53426,53501-53599	0	1	1	0	0	0
Glyur001593s00034417	IR_OFF	Scaffold01593	31424-31717,32261-33220	1	0	1	0	0	0
Glyur001593s00034417	IR_OFF	Scaffold01593	32261-32802,33148-33220	1	0	1	0	0	0
Glyur001627s00031861	IR_OFF	Scaffold01627	24720-24806,24939-24974	1	1	0	0	0	0
Glyur001630s00027439	IR_OFF	Scaffold01630	17216-17405,17549-17674	0	1	1	0	0	0
Glyur001641s00044971	IR_OFF	Scaffold01641	54310-54357,54380-55717	0	1	1	0	0	0
Glyur001643s00028415	IR_OFF	Scaffold01643	10611-10768,10972-11214	0	1	1	0	0	0
Glyur001643s00028415	IR_OFF	Scaffold01643	11290-11517,11785-11822	1	1	0	0	0	0
Glyur001657s00042401	IR_OFF	Scaffold01657	54650-54699,54786-54854	0	1	1	0	0	0
Glyur001807s00034285	IR_OFF	Scaffold01807	50904-51038,51155-51192	0	1	1	0	0	0
Glyur001807s00034285	IR_OFF	Scaffold01807	50904-51192,51334-51400	0	1	1	0	0	0
Glyur001830s00040097	IR_OFF	Scaffold01830	15371-15429,15501-15618	1	1	0	0	0	0
Glyur001839s00033720	IR_OFF	Scaffold01839	21830-21883,21960-22070	0	1	1	0	0	0
Glyur001894s00031735	IR_OFF	Scaffold01894	1441-1536,1718-1799	1	0	1	0	0	0
Glyur001908s00030723	IR_OFF	Scaffold01908	16084-16152,16235-16416	0	1	1	0	0	0
Glyur001952s00038092	IR_OFF	Scaffold01952	21729-22043,22180-22280	0	1	1	0	0	0
Glyur002042s00040198	IR_OFF	Scaffold02042	501-652,883-990	1	0	1	0	0	0
Glyur002087s00034869	IR_OFF	Scaffold02087	29368-29501,29619-29670	1	1	0	0	0	0
Glyur002090s00035437	IR_OFF	Scaffold02090	14446-14677,15639-15864	0	1	1	0	0	0
Glyur002098s00031938	IR_OFF	Scaffold02098	45255-45371,45538-45794	1	1	0	0	0	0
Glyur002098s00031938	IR_OFF	Scaffold02098	45255-45371,45706-45794	1	1	0	0	0	0
Glyur002131s00035386	IR_OFF	Scaffold02131	25569-25772,25856-26061	0	1	1	0	0	0
Glyur002140s00029373	IR_OFF	Scaffold02140	33035-33195,33700-33945	1	1	0	0	0	0
Glyur002170s00033272	IR_OFF	Scaffold02170	37903-38049,38139-38234	1	0	1	0	0	0
Glyur002187s00038978	IR_OFF	Scaffold02187	28594-28701,29474-29566	1	1	0	0	0	0
Glyur002220s00035923	IR_OFF	Scaffold02220	34301-34441,35152-35193	0	1	1	0	0	0
Glyur002275s00030377	IR_OFF	Scaffold02275	26772-28101,28178-28252	0	1	1	0	0	0
Glyur002288s00033072	IR_OFF	Scaffold02288	14439-14523,14601-14756	1	1	0	0	0	0
Glyur002362s00039700	IR_OFF	Scaffold02362	39576-39647,40081-40169	0	1	1	0	0	0
Glyur002520s00037983	IR_OFF	Scaffold02520	33959-34308,34425-34826	0	1	1	0	0	0
Glyur002613s00038307	IR_OFF	Scaffold02613	2354-2425,2657-3442	1	0	1	0	0	0
Glyur002613s00038307	IR_OFF	Scaffold02613	3692-3857,4056-4604	1	1	0	0	0	0
Glyur002622s00039568	IR_OFF	Scaffold02622	5894-6099,6259-6350	0	1	1	0	0	0
Glyur002867s00037025	IR_OFF	Scaffold02867	18294-18340,18493-18551	0	1	1	0	0	0
Glyur002910s00040633	IR_OFF	Scaffold02910	30743-30840,30971-31057	1	0	1	0	0	0
Glyur002918s00034907	IR_OFF	Scaffold02918	15727-15777,16156-16242	0	1	1	0	0	0
Glyur002926s00039107	IR_OFF	Scaffold02926	4160-4235,4309-4367	0	1	1	0	0	0
Glyur002974s00035226	IR_OFF	Scaffold02974	16704-16935,17053-17203	0	1	1	0	0	0
Glyur003011s00033767	IR_OFF	Scaffold03011	13127-13255,13331-13378	0	1	1	0	0	0
Glyur003062s00042771	IR_OFF	Scaffold03062	21088-21138,21235-22056	0	1	1	0	0	0
Glyur003120s00035872	IR_OFF	Scaffold03120	20823-20907,20982-21325	1	1	0	0	0	0
Glyur003157s00042086	IR_OFF	Scaffold03157	19673-20280,20366-20491	1	0	1	0	0	0
Glyur003164s00038818	IR_OFF	Scaffold03164	21870-22141,22868-22891	0	1	1	0	0	0
Glyur003473s00042321	IR_OFF	Scaffold03473	6722-6855,7058-7211	0	1	1	0	0	0
Glyur003517s00036845	IR_OFF	Scaffold03517	14232-15195,15304-15525	0	1	1	0	0	0
Glyur003565s00043133	IR_OFF	Scaffold03565	11278-11488,11588-11825	0	1	1	0	0	0
Glyur003642s00036510	IR_OFF	Scaffold03642	12968-13017,13196-13213	1	1	0	0	0	0
Glyur003642s00036510	IR_OFF	Scaffold03642	8353-8651,9237-9274	1	1	0	0	0	0
Glyur003642s00036510	IR_OFF	Scaffold03642	8353-9274,9545-9757	0	1	1	0	0	0
Glyur004324s00041657	IR_OFF	Scaffold04324	4120-4148,4236-4444	1	0	1	0	0	0
Glyur004324s00041657	IR_OFF	Scaffold04324	5326-5401,6461-6614	1	0	1	0	0	0
Glyur004602s00036977	IR_OFF	Scaffold04602	11763-11896,12228-12334	1	0	1	0	0	0
Glyur004602s00036977	IR_OFF	Scaffold04602	12228-12334,12428-12624	1	0	1	0	0	0
Glyur005579s00041505	IR_OFF	Scaffold05579	1750-1872,2010-2065	1	1	0	0	0	0
Glyur006038s00040969	IR_OFF	Scaffold06038	3088-3147,3685-3752	0	1	1	0	0	0
Glyur000001s00000157	IR_ON	Scaffold00001	799464-800177	0	0	0	1	0	1
Glyur000001s00000169	IR_ON	Scaffold00001	873249-873507	0	0	0	1	1	0
Glyur000001s00000174	IR_ON	Scaffold00001	908568-908863	0	0	0	0	2	0
Glyur000006s00001681	IR_ON	Scaffold00006	491506-491975	0	0	0	1	1	0
Glyur000010s00000932	IR_ON	Scaffold00010	306627-307446	0	0	0	1	0	1
Glyur000011s00000639	IR_ON	Scaffold00011	62653-62999	0	0	0	0	1	1
Glyur000012s00000517	IR_ON	Scaffold00012	18498-20018	0	0	0	1	0	1
Glyur000012s00000534	IR_ON	Scaffold00012	127431-127840	0	0	0	0	1	1
Glyur000018s00003744	IR_ON	Scaffold00018	448734-451027	0	0	0	0	1	1
Glyur000021s00002760	IR_ON	Scaffold00021	550837-551720	0	0	0	0	1	1
Glyur000022s00002007	IR_ON	Scaffold00022	233016-233707	0	0	0	0	1	1
Glyur000023s00004897	IR_ON	Scaffold00023	215929-216188	0	0	0	0	1	1
Glyur000025s00003315	IR_ON	Scaffold00025	214812-215064	0	0	0	0	2	0
Glyur000025s00003324	IR_ON	Scaffold00025	252990-253644	0	0	0	0	1	1
Glyur000029s00003639	IR_ON	Scaffold00029	330341-331483	0	0	0	2	0	0
Glyur000031s00004342	IR_ON	Scaffold00031	33387-34110	0	0	0	1	0	1
Glyur000034s00002951	IR_ON	Scaffold00034	310790-311738	0	0	0	0	0	2
Glyur000037s00002602	IR_ON	Scaffold00037	55809-56609	0	0	0	0	1	1
Glyur000037s00002610	IR_ON	Scaffold00037	92824-93276	0	0	0	2	0	0
Glyur000037s00002628	IR_ON	Scaffold00037	255210-255418	0	0	0	1	0	1
Glyur000037s00002628	IR_ON	Scaffold00037	255565-256305	0	0	0	2	0	0
Glyur000037s00002628	IR_ON	Scaffold00037	255982-256305	0	0	0	1	1	0
Glyur000038s00004482	IR_ON	Scaffold00038	281224-282266	0	0	0	1	0	1
Glyur000038s00004482	IR_ON	Scaffold00038	281739-282266	0	0	0	0	1	1
Glyur000042s00005049	IR_ON	Scaffold00042	96376-97593	0	0	0	0	1	1
Glyur000042s00005078	IR_ON	Scaffold00042	238849-239663	0	0	0	0	1	1
Glyur000046s00004862	IR_ON	Scaffold00046	476849-477439	0	0	0	0	1	1
Glyur000046s00004862	IR_ON	Scaffold00046	479415-480687	0	0	0	0	1	1
Glyur000047s00003991	IR_ON	Scaffold00047	245918-246839	0	0	0	0	1	1
Glyur000047s00003997	IR_ON	Scaffold00047	266521-267138	0	0	0	0	1	1
Glyur000047s00004013	IR_ON	Scaffold00047	431249-432130	0	0	0	1	0	1
Glyur000047s00004013	IR_ON	Scaffold00047	431249-433224	0	0	0	1	1	0
Glyur000048s00002252	IR_ON	Scaffold00048	313485-314141	0	0	0	0	1	1
Glyur000049s00003176	IR_ON	Scaffold00049	469420-470230	0	0	0	0	1	1
Glyur000051s00003438	IR_ON	Scaffold00051	304918-306013	0	0	0	1	1	0
Glyur000054s00005315	IR_ON	Scaffold00054	92738-93269	0	0	0	0	2	0
Glyur000056s00004169	IR_ON	Scaffold00056	405714-406643	0	0	0	0	2	0
Glyur000059s00006304	IR_ON	Scaffold00059	217604-219155	0	0	0	0	0	2
Glyur000062s00005489	IR_ON	Scaffold00062	258597-258990	0	0	0	0	2	0
Glyur000063s00005892	IR_ON	Scaffold00063	415653-416632	0	0	0	0	1	1
Glyur000064s00005594	IR_ON	Scaffold00064	35789-36854	0	0	0	0	1	1
Glyur000068s00006829	IR_ON	Scaffold00068	126914-127189	0	0	0	1	1	0
Glyur000068s00006844	IR_ON	Scaffold00068	199116-199950	0	0	0	0	1	1
Glyur000072s00008157	IR_ON	Scaffold00072	386584-387442	0	0	0	0	1	1
Glyur000077s00006692	IR_ON	Scaffold00077	110926-112101	0	0	0	0	1	1
Glyur000077s00006692	IR_ON	Scaffold00077	112395-112896	0	0	0	0	1	1
Glyur000089s00008823	IR_ON	Scaffold00089	298342-299510	0	0	0	1	0	1
Glyur000092s00007479	IR_ON	Scaffold00092	11378-11675	0	0	0	1	0	1
Glyur000099s00014926	IR_ON	Scaffold00099	42654-43075	0	0	0	0	1	1
Glyur000101s00010305	IR_ON	Scaffold00101	110747-111926	0	0	0	1	1	0
Glyur000101s00010313	IR_ON	Scaffold00101	157920-158497	0	0	0	2	0	0
Glyur000101s00010313	IR_ON	Scaffold00101	158152-158497	0	0	0	1	1	0
Glyur000103s00007439	IR_ON	Scaffold00103	164109-164985	0	0	0	0	2	0
Glyur000104s00005992	IR_ON	Scaffold00104	144611-145357	0	0	0	0	1	1
Glyur000105s00014180	IR_ON	Scaffold00105	87403-87816	0	0	0	0	2	0
Glyur000106s00011745	IR_ON	Scaffold00106	321439-322299	0	0	0	0	2	0
Glyur000114s00010500	IR_ON	Scaffold00114	299500-300905	0	0	0	0	1	1
Glyur000119s00012137	IR_ON	Scaffold00119	11392-11624	0	0	0	0	1	1
Glyur000119s00012137	IR_ON	Scaffold00119	12630-13222	0	0	0	0	1	1
Glyur000121s00009691	IR_ON	Scaffold00121	48075-49334	0	0	0	0	1	1
Glyur000121s00009691	IR_ON	Scaffold00121	48655-49334	0	0	0	0	0	2
Glyur000122s00010197	IR_ON	Scaffold00122	131086-131574	0	0	0	1	0	1
Glyur000124s00011956	IR_ON	Scaffold00124	147377-147849	0	0	0	0	1	1
Glyur000127s00009148	IR_ON	Scaffold00127	74591-75357	0	0	0	2	0	0
Glyur000128s00010787	IR_ON	Scaffold00128	120687-120957	0	0	0	1	0	1
Glyur000130s00006898	IR_ON	Scaffold00130	97291-98237	0	0	0	0	1	1
Glyur000134s00009783	IR_ON	Scaffold00134	239421-239704	0	0	0	0	1	1
Glyur000140s00011445	IR_ON	Scaffold00140	52554-53935	0	0	0	0	1	1
Glyur000140s00011445	IR_ON	Scaffold00140	54672-55976	0	0	0	1	0	1
Glyur000140s00011475	IR_ON	Scaffold00140	190310-190764	0	0	0	0	2	0
Glyur000141s00009826	IR_ON	Scaffold00141	158935-159926	0	0	0	0	1	1
Glyur000144s00012240	IR_ON	Scaffold00144	217804-218432	0	0	0	1	0	1
Glyur000149s00009555	IR_ON	Scaffold00149	78998-79294	0	0	0	0	0	2
Glyur000155s00012798	IR_ON	Scaffold00155	59596-59898	0	0	0	1	1	0
Glyur000159s00010238	IR_ON	Scaffold00159	25723-27138	0	0	0	0	2	0
Glyur000164s00014484	IR_ON	Scaffold00164	127685-129498	0	0	0	0	1	1
Glyur000167s00012273	IR_ON	Scaffold00167	153240-153685	0	0	0	0	0	2
Glyur000172s00014897	IR_ON	Scaffold00172	135272-135770	0	0	0	1	1	0
Glyur000179s00010671	IR_ON	Scaffold00179	14265-14690	0	0	0	0	1	1
Glyur000179s00010712	IR_ON	Scaffold00179	246256-246483	0	0	0	1	0	1
Glyur000184s00008195	IR_ON	Scaffold00184	170803-171598	0	0	0	0	1	1
Glyur000185s00016469	IR_ON	Scaffold00185	199427-199814	0	0	0	0	1	1
Glyur000185s00016469	IR_ON	Scaffold00185	200431-200899	0	0	0	0	1	1
Glyur000186s00009874	IR_ON	Scaffold00186	170919-171604	0	0	0	0	2	0
Glyur000189s00009617	IR_ON	Scaffold00189	182768-183379	0	0	0	0	1	1
Glyur000191s00015610	IR_ON	Scaffold00191	27973-28375	0	0	0	0	1	1
Glyur000191s00015612	IR_ON	Scaffold00191	36785-38170	0	0	0	0	2	0
Glyur000191s00015617	IR_ON	Scaffold00191	68989-69316	0	0	0	1	0	1
Glyur000191s00015617	IR_ON	Scaffold00191	70064-70283	0	0	0	1	0	1
Glyur000191s00015641	IR_ON	Scaffold00191	230433-230854	0	0	0	0	0	2
Glyur000196s00010879	IR_ON	Scaffold00196	207975-208449	0	0	0	0	1	1
Glyur000202s00015384	IR_ON	Scaffold00202	18306-19543	0	0	0	1	0	1
Glyur000202s00015384	IR_ON	Scaffold00202	21352-21858	0	0	0	1	0	1
Glyur000210s00014435	IR_ON	Scaffold00210	42286-42831	0	0	0	0	1	1
Glyur000210s00014436	IR_ON	Scaffold00210	46822-47914	0	0	0	0	1	1
Glyur000210s00014436	IR_ON	Scaffold00210	50354-51413	0	0	0	0	1	1
Glyur000220s00014777	IR_ON	Scaffold00220	145458-145781	0	0	0	0	0	2
Glyur000225s00014726	IR_ON	Scaffold00225	84314-85289	0	0	0	0	1	1
Glyur000226s00010838	IR_ON	Scaffold00226	134757-136330	0	0	0	1	1	0
Glyur000229s00018879	IR_ON	Scaffold00229	161111-162288	0	0	0	0	1	1
Glyur000235s00019541	IR_ON	Scaffold00235	38250-38574	0	0	0	0	1	1
Glyur000236s00014243	IR_ON	Scaffold00236	148511-149778	0	0	0	1	0	1
Glyur000243s00013123	IR_ON	Scaffold00243	50224-51137	0	0	0	0	0	2
Glyur000253s00020227	IR_ON	Scaffold00253	36632-37751	0	0	0	0	1	1
Glyur000254s00017599	IR_ON	Scaffold00254	75774-77738	0	0	0	0	1	1
Glyur000254s00017599	IR_ON	Scaffold00254	78186-78517	0	0	0	0	0	2
Glyur000258s00015273	IR_ON	Scaffold00258	180578-181339	0	0	0	1	0	1
Glyur000260s00013520	IR_ON	Scaffold00260	9589-10605	0	0	0	1	1	0
Glyur000266s00012649	IR_ON	Scaffold00266	214476-215967	0	0	0	1	0	1
Glyur000268s00013359	IR_ON	Scaffold00268	24172-25611	0	0	0	0	2	0
Glyur000274s00012536	IR_ON	Scaffold00274	41010-41348	0	0	0	1	0	1
Glyur000274s00012536	IR_ON	Scaffold00274	41565-41782	0	0	0	1	0	1
Glyur000274s00012536	IR_ON	Scaffold00274	42327-42898	0	0	0	2	0	0
Glyur000274s00012536	IR_ON	Scaffold00274	44217-44591	0	0	0	1	0	1
Glyur000276s00017160	IR_ON	Scaffold00276	101147-101710	0	0	0	2	0	0
Glyur000282s00015753	IR_ON	Scaffold00282	35699-36043	0	0	0	0	1	1
Glyur000294s00011873	IR_ON	Scaffold00294	142980-144540	0	0	0	0	1	1
Glyur000306s00014005	IR_ON	Scaffold00306	69302-70160	0	0	0	0	2	0
Glyur000309s00018426	IR_ON	Scaffold00309	116526-117261	0	0	0	1	0	1
Glyur000312s00022010	IR_ON	Scaffold00312	171571-172184	0	0	0	0	1	1
Glyur000314s00018008	IR_ON	Scaffold00314	35194-35731	0	0	0	1	0	1
Glyur000320s00014319	IR_ON	Scaffold00320	58117-59096	0	0	0	0	1	1
Glyur000321s00019409	IR_ON	Scaffold00321	150895-151353	0	0	0	0	0	2
Glyur000349s00021100	IR_ON	Scaffold00349	85020-85294	0	0	0	0	1	1
Glyur000359s00016724	IR_ON	Scaffold00359	138798-139001	0	0	0	1	1	0
Glyur000361s00013160	IR_ON	Scaffold00361	47257-47710	0	0	0	0	2	0
Glyur000368s00021709	IR_ON	Scaffold00368	86382-86656	0	0	0	0	1	1
Glyur000375s00022200	IR_ON	Scaffold00375	177383-177609	0	0	0	1	1	0
Glyur000385s00019795	IR_ON	Scaffold00385	36442-36767	0	0	0	0	1	1
Glyur000406s00019717	IR_ON	Scaffold00406	41082-41496	0	0	0	0	0	2
Glyur000416s00028497	IR_ON	Scaffold00416	14395-17631	0	0	0	0	1	1
Glyur000422s00020641	IR_ON	Scaffold00422	93074-94006	0	0	0	0	1	1
Glyur000429s00022710	IR_ON	Scaffold00429	85249-86086	0	0	0	1	0	1
Glyur000432s00027020	IR_ON	Scaffold00432	159051-159405	0	0	0	0	1	1
Glyur000449s00027102	IR_ON	Scaffold00449	150561-152000	0	0	0	0	1	1
Glyur000451s00016525	IR_ON	Scaffold00451	88394-89185	0	0	0	0	1	1
Glyur000466s00022899	IR_ON	Scaffold00466	57254-58670	0	0	0	0	1	1
Glyur000479s00019709	IR_ON	Scaffold00479	124419-124824	0	0	0	0	1	1
Glyur000489s00017493	IR_ON	Scaffold00489	82078-82371	0	0	0	1	1	0
Glyur000490s00023913	IR_ON	Scaffold00490	93972-94269	0	0	0	0	0	2
Glyur000490s00023916	IR_ON	Scaffold00490	118821-120163	0	0	0	1	0	1
Glyur000492s00023521	IR_ON	Scaffold00492	122338-122663	0	0	0	0	1	1
Glyur000506s00021895	IR_ON	Scaffold00506	84834-86688	0	0	0	2	0	0
Glyur000512s00017076	IR_ON	Scaffold00512	66283-66556	0	0	0	0	1	1
Glyur000523s00021975	IR_ON	Scaffold00523	111927-113263	0	0	0	0	2	0
Glyur000533s00015033	IR_ON	Scaffold00533	5634-6617	0	0	0	0	1	1
Glyur000542s00017559	IR_ON	Scaffold00542	109659-109900	0	0	0	2	0	0
Glyur000556s00025914	IR_ON	Scaffold00556	133759-134512	0	0	0	0	2	0
Glyur000587s00026626	IR_ON	Scaffold00587	84490-84821	0	0	0	0	2	0
Glyur000592s00020589	IR_ON	Scaffold00592	47605-51801	0	0	0	0	1	1
Glyur000595s00018301	IR_ON	Scaffold00595	52114-52808	0	0	0	1	1	0
Glyur000595s00018301	IR_ON	Scaffold00595	52114-53087	0	0	0	2	0	0
Glyur000617s00023872	IR_ON	Scaffold00617	38356-38651	0	0	0	0	1	1
Glyur000618s00030216	IR_ON	Scaffold00618	90726-91785	0	0	0	0	0	2
Glyur000662s00023482	IR_ON	Scaffold00662	23434-24132	0	0	0	0	1	1
Glyur000669s00020852	IR_ON	Scaffold00669	80316-80669	0	0	0	0	1	1
Glyur000689s00031826	IR_ON	Scaffold00689	718-3446	0	0	0	0	2	0
Glyur000694s00023253	IR_ON	Scaffold00694	72539-72750	0	0	0	0	1	1
Glyur000698s00016589	IR_ON	Scaffold00698	103191-103388	0	0	0	1	0	1
Glyur000701s00019651	IR_ON	Scaffold00701	57476-57862	0	0	0	0	2	0
Glyur000737s00020122	IR_ON	Scaffold00737	106866-107639	0	0	0	0	1	1
Glyur000746s00026705	IR_ON	Scaffold00746	97441-98777	0	0	0	0	2	0
Glyur000757s00023973	IR_ON	Scaffold00757	78924-79855	0	0	0	0	0	2
Glyur000758s00019978	IR_ON	Scaffold00758	4617-5640	0	0	0	0	1	1
Glyur000761s00025806	IR_ON	Scaffold00761	24986-26387	0	0	0	0	1	1
Glyur000765s00033298	IR_ON	Scaffold00765	31163-31683	0	0	0	0	2	0
Glyur000770s00019688	IR_ON	Scaffold00770	111525-111763	0	0	0	0	1	1
Glyur000771s00029726	IR_ON	Scaffold00771	92633-92902	0	0	0	1	0	1
Glyur000779s00022848	IR_ON	Scaffold00779	103423-104813	0	0	0	1	1	0
Glyur000816s00024887	IR_ON	Scaffold00816	91356-91957	0	0	0	0	1	1
Glyur000846s00019247	IR_ON	Scaffold00846	33020-33332	0	0	0	1	0	1
Glyur000877s00023931	IR_ON	Scaffold00877	30081-30461	0	0	0	0	1	1
Glyur000907s00031034	IR_ON	Scaffold00907	4475-4735	0	0	0	0	1	1
Glyur000925s00020293	IR_ON	Scaffold00925	19590-20485	0	0	0	0	1	1
Glyur000952s00025628	IR_ON	Scaffold00952	21114-21586	0	0	0	1	0	1
Glyur001017s00031776	IR_ON	Scaffold01017	42955-43239	0	0	0	0	2	0
Glyur001052s00025679	IR_ON	Scaffold01052	44303-45040	0	0	0	0	1	1
Glyur001113s00028459	IR_ON	Scaffold01113	40074-41165	0	0	0	1	1	0
Glyur001224s00023138	IR_ON	Scaffold01224	36128-36400	0	0	0	2	0	0
Glyur001232s00031532	IR_ON	Scaffold01232	42401-42911	0	0	0	0	1	1
Glyur001249s00034774	IR_ON	Scaffold01249	56096-56631	0	0	0	0	1	1
Glyur001249s00034776	IR_ON	Scaffold01249	62236-63049	0	0	0	0	1	1
Glyur001271s00028152	IR_ON	Scaffold01271	59328-60678	0	0	0	1	1	0
Glyur001271s00028152	IR_ON	Scaffold01271	61700-63235	0	0	0	1	1	0
Glyur001282s00029596	IR_ON	Scaffold01282	25335-25583	0	0	0	0	1	1
Glyur001353s00032367	IR_ON	Scaffold01353	45765-46704	0	0	0	0	1	1
Glyur001359s00026912	IR_ON	Scaffold01359	23120-23488	0	0	0	1	1	0
Glyur001377s00038210	IR_ON	Scaffold01377	56851-59948	0	0	0	0	2	0
Glyur001492s00037918	IR_ON	Scaffold01492	34992-35933	0	0	0	2	0	0
Glyur001546s00030187	IR_ON	Scaffold01546	38964-39877	0	0	0	0	0	2
Glyur001582s00029513	IR_ON	Scaffold01582	53076-53426	0	0	0	0	2	0
Glyur001618s00028950	IR_ON	Scaffold01618	8342-8672	0	0	0	0	1	1
Glyur001663s00027481	IR_ON	Scaffold01663	27174-27474	0	0	0	0	1	1
Glyur001671s00039462	IR_ON	Scaffold01671	14964-18653	0	0	0	0	1	1
Glyur001680s00029814	IR_ON	Scaffold01680	26042-26719	0	0	0	0	0	2
Glyur001718s00031993	IR_ON	Scaffold01718	15731-16599	0	0	0	0	2	0
Glyur001807s00034283	IR_ON	Scaffold01807	32963-33325	0	0	0	0	1	1
Glyur001830s00040097	IR_ON	Scaffold01830	12953-13487	0	0	0	0	2	0
Glyur001849s00031475	IR_ON	Scaffold01849	7593-8836	0	0	0	0	1	1
Glyur001849s00031477	IR_ON	Scaffold01849	19136-19807	0	0	0	0	1	1
Glyur001852s00037942	IR_ON	Scaffold01852	18332-18634	0	0	0	0	1	1
Glyur001974s00028594	IR_ON	Scaffold01974	25604-26279	0	0	0	0	1	1
Glyur002026s00038726	IR_ON	Scaffold02026	38025-39286	0	0	0	0	1	1
Glyur002029s00034004	IR_ON	Scaffold02029	24799-25298	0	0	0	0	1	1
Glyur002090s00035437	IR_ON	Scaffold02090	12438-13280	0	0	0	0	1	1
Glyur002100s00035984	IR_ON	Scaffold02100	9540-10463	0	0	0	0	1	1
Glyur002179s00038953	IR_ON	Scaffold02179	3747-3972	0	0	0	0	1	1
Glyur002238s00033928	IR_ON	Scaffold02238	15256-17487	0	0	0	0	2	0
Glyur002299s00036267	IR_ON	Scaffold02299	42770-43741	0	0	0	0	1	1
Glyur002532s00039384	IR_ON	Scaffold02532	6776-7886	0	0	0	1	1	0
Glyur002602s00031748	IR_ON	Scaffold02602	757-2274	0	0	0	0	1	1
Glyur002602s00031750	IR_ON	Scaffold02602	14999-15452	0	0	0	2	0	0
Glyur002613s00038307	IR_ON	Scaffold02613	2354-2792	0	0	0	0	1	1
Glyur002662s00040186	IR_ON	Scaffold02662	17045-17256	0	0	0	0	1	1
Glyur002910s00040632	IR_ON	Scaffold02910	18641-21378	0	0	0	0	2	0
Glyur002932s00039303	IR_ON	Scaffold02932	5303-7642	0	0	0	0	1	1
Glyur003011s00033767	IR_ON	Scaffold03011	19146-19773	0	0	0	0	1	1
Glyur003036s00035116	IR_ON	Scaffold03036	21966-22663	0	0	0	1	0	1
Glyur003111s00038647	IR_ON	Scaffold03111	20414-21250	0	0	0	1	0	1
Glyur003192s00037961	IR_ON	Scaffold03192	6632-7541	0	0	0	1	0	1
Glyur003225s00041286	IR_ON	Scaffold03225	17316-18328	0	0	0	0	0	2
Glyur003639s00042394	IR_ON	Scaffold03639	5720-6580	0	0	0	0	1	1
Glyur004588s00038717	IR_ON	Scaffold04588	11351-12488	0	0	0	0	1	1
Glyur004677s00038573	IR_ON	Scaffold04677	4904-5904	0	0	0	0	0	2
Glyur004852s00042264	IR_ON	Scaffold04852	1945-3107	0	0	0	1	1	0
Glyur004892s00040931	IR_ON	Scaffold04892	8845-9626	0	0	0	0	1	1
Glyur004902s00035583	IR_ON	Scaffold04902	4772-5541	0	0	0	1	1	0
Glyur006407s00042402	IR_ON	Scaffold06407	2719-2989	0	0	0	0	1	1
Glyur010335s00045762	IR_ON	Scaffold10335	413-763	0	0	0	0	1	1
Glyur000001s00000142	IR_ON	Scaffold00001	734145-734383	1	0	1	0	0	0
Glyur000001s00000174	IR_ON	Scaffold00001	897067-897488	1	1	0	0	0	0
Glyur000001s00000174	IR_ON	Scaffold00001	905999-906179	0	2	0	0	0	0
Glyur000002s00000214	IR_ON	Scaffold00002	39449-39767	1	0	1	0	0	0
Glyur000002s00000244	IR_ON	Scaffold00002	233923-234888	0	2	0	0	0	0
Glyur000002s00000252	IR_ON	Scaffold00002	284865-285736	1	0	1	0	0	0
Glyur000002s00000299	IR_ON	Scaffold00002	522386-522931	1	1	0	0	0	0
Glyur000002s00000301	IR_ON	Scaffold00002	531220-531511	1	0	1	0	0	0
Glyur000003s00001174	IR_ON	Scaffold00003	380293-380921	0	2	0	0	0	0
Glyur000003s00001203	IR_ON	Scaffold00003	621908-622573	1	1	0	0	0	0
Glyur000004s00000430	IR_ON	Scaffold00004	325532-327840	1	0	1	0	0	0
Glyur000004s00000456	IR_ON	Scaffold00004	484701-485222	2	0	0	0	0	0
Glyur000004s00000505	IR_ON	Scaffold00004	762863-763502	1	0	1	0	0	0
Glyur000005s00001005	IR_ON	Scaffold00005	40166-40423	0	2	0	0	0	0
Glyur000005s00001078	IR_ON	Scaffold00005	446410-446725	1	0	1	0	0	0
Glyur000006s00001613	IR_ON	Scaffold00006	37314-39258	1	1	0	0	0	0
Glyur000006s00001683	IR_ON	Scaffold00006	501960-502212	1	1	0	0	0	0
Glyur000008s00001323	IR_ON	Scaffold00008	426142-426542	0	1	1	0	0	0
Glyur000008s00001340	IR_ON	Scaffold00008	544922-545507	2	0	0	0	0	0
Glyur000008s00001357	IR_ON	Scaffold00008	658331-661775	0	2	0	0	0	0
Glyur000009s00001488	IR_ON	Scaffold00009	657890-658277	0	1	1	0	0	0
Glyur000010s00000906	IR_ON	Scaffold00010	143869-145525	1	1	0	0	0	0
Glyur000010s00000970	IR_ON	Scaffold00010	502606-503032	2	0	0	0	0	0
Glyur000011s00000635	IR_ON	Scaffold00011	36725-37071	1	1	0	0	0	0
Glyur000011s00000735	IR_ON	Scaffold00011	660896-661295	1	1	0	0	0	0
Glyur000011s00000736	IR_ON	Scaffold00011	674184-674861	0	1	1	0	0	0
Glyur000015s00000756	IR_ON	Scaffold00015	75798-77199	2	0	0	0	0	0
Glyur000015s00000774	IR_ON	Scaffold00015	166091-168421	0	1	1	0	0	0
Glyur000015s00000831	IR_ON	Scaffold00015	469226-470637	2	0	0	0	0	0
Glyur000015s00000852	IR_ON	Scaffold00015	556350-557131	0	1	1	0	0	0
Glyur000016s00003037	IR_ON	Scaffold00016	243092-243586	0	0	2	0	0	0
Glyur000018s00003688	IR_ON	Scaffold00018	65155-65780	1	0	1	0	0	0
Glyur000019s00002123	IR_ON	Scaffold00019	250394-250939	1	1	0	0	0	0
Glyur000020s00001738	IR_ON	Scaffold00020	52721-53874	0	2	0	0	0	0
Glyur000020s00001830	IR_ON	Scaffold00020	529638-530016	0	1	1	0	0	0
Glyur000021s00002710	IR_ON	Scaffold00021	171013-171228	1	0	1	0	0	0
Glyur000021s00002724	IR_ON	Scaffold00021	332602-333352	1	0	1	0	0	0
Glyur000021s00002760	IR_ON	Scaffold00021	550364-551001	0	1	1	0	0	0
Glyur000024s00006655	IR_ON	Scaffold00024	529129-529395	0	1	1	0	0	0
Glyur000027s00001532	IR_ON	Scaffold00027	165497-166216	0	2	0	0	0	0
Glyur000027s00001605	IR_ON	Scaffold00027	552353-554692	2	0	0	0	0	0
Glyur000028s00003546	IR_ON	Scaffold00028	356950-357756	1	0	1	0	0	0
Glyur000028s00003572	IR_ON	Scaffold00028	539382-539779	0	2	0	0	0	0
Glyur000030s00002353	IR_ON	Scaffold00030	431790-431974	0	1	1	0	0	0
Glyur000034s00002963	IR_ON	Scaffold00034	390320-390997	0	1	1	0	0	0
Glyur000035s00004966	IR_ON	Scaffold00035	113525-114055	2	0	0	0	0	0
Glyur000036s00004678	IR_ON	Scaffold00036	451810-452719	1	1	0	0	0	0
Glyur000037s00002632	IR_ON	Scaffold00037	275105-275458	0	1	1	0	0	0
Glyur000040s00007356	IR_ON	Scaffold00040	202843-204182	1	1	0	0	0	0
Glyur000040s00007357	IR_ON	Scaffold00040	197689-198962	2	0	0	0	0	0
Glyur000044s00005175	IR_ON	Scaffold00044	275970-276831	1	0	1	0	0	0
Glyur000045s00009945	IR_ON	Scaffold00045	39225-39545	0	2	0	0	0	0
Glyur000045s00009980	IR_ON	Scaffold00045	312874-313383	1	1	0	0	0	0
Glyur000045s00009984	IR_ON	Scaffold00045	336489-337093	1	0	1	0	0	0
Glyur000047s00003992	IR_ON	Scaffold00047	253148-253665	0	0	2	0	0	0
Glyur000048s00002196	IR_ON	Scaffold00048	42779-43765	0	2	0	0	0	0
Glyur000048s00002252	IR_ON	Scaffold00048	310291-310973	1	1	0	0	0	0
Glyur000049s00003142	IR_ON	Scaffold00049	231827-232957	0	2	0	0	0	0
Glyur000051s00003413	IR_ON	Scaffold00051	161751-161982	1	1	0	0	0	0
Glyur000051s00003419	IR_ON	Scaffold00051	194946-195366	1	0	1	0	0	0
Glyur000051s00003440	IR_ON	Scaffold00051	314986-315716	1	1	0	0	0	0
Glyur000051s00003469	IR_ON	Scaffold00051	466870-467666	0	0	2	0	0	0
Glyur000054s00005347	IR_ON	Scaffold00054	376398-376684	1	1	0	0	0	0
Glyur000054s00005354	IR_ON	Scaffold00054	467952-468465	2	0	0	0	0	0
Glyur000056s00004139	IR_ON	Scaffold00056	206181-206480	0	1	1	0	0	0
Glyur000058s00006135	IR_ON	Scaffold00058	98387-98643	2	0	0	0	0	0
Glyur000061s00006532	IR_ON	Scaffold00061	173055-173501	1	0	1	0	0	0
Glyur000062s00005469	IR_ON	Scaffold00062	104837-106469	0	1	1	0	0	0
Glyur000062s00005482	IR_ON	Scaffold00062	189567-189870	1	0	1	0	0	0
Glyur000064s00005595	IR_ON	Scaffold00064	39577-39901	0	1	1	0	0	0
Glyur000064s00005604	IR_ON	Scaffold00064	98546-98854	0	2	0	0	0	0
Glyur000066s00006205	IR_ON	Scaffold00066	38704-39149	0	1	1	0	0	0
Glyur000071s00005220	IR_ON	Scaffold00071	21049-21807	1	1	0	0	0	0
Glyur000073s00007820	IR_ON	Scaffold00073	332082-333388	0	2	0	0	0	0
Glyur000075s00007150	IR_ON	Scaffold00075	23834-24591	1	0	1	0	0	0
Glyur000075s00007150	IR_ON	Scaffold00075	31169-31387	1	1	0	0	0	0
Glyur000076s00018611	IR_ON	Scaffold00076	223011-223281	0	1	1	0	0	0
Glyur000077s00006727	IR_ON	Scaffold00077	336119-337016	0	1	1	0	0	0
Glyur000080s00008679	IR_ON	Scaffold00080	155093-156729	2	0	0	0	0	0
Glyur000080s00008694	IR_ON	Scaffold00080	237411-237691	1	1	0	0	0	0
Glyur000081s00006746	IR_ON	Scaffold00081	60918-61324	0	2	0	0	0	0
Glyur000084s00009498	IR_ON	Scaffold00084	194047-195115	0	2	0	0	0	0
Glyur000085s00008857	IR_ON	Scaffold00085	120521-120837	0	2	0	0	0	0
Glyur000085s00008867	IR_ON	Scaffold00085	174892-176677	1	0	1	0	0	0
Glyur000087s00008569	IR_ON	Scaffold00087	277497-278968	1	1	0	0	0	0
Glyur000088s00007692	IR_ON	Scaffold00088	38422-39105	0	0	2	0	0	0
Glyur000092s00007492	IR_ON	Scaffold00092	76076-76327	1	1	0	0	0	0
Glyur000092s00007496	IR_ON	Scaffold00092	91216-92034	2	0	0	0	0	0
Glyur000096s00005921	IR_ON	Scaffold00096	110291-110743	1	1	0	0	0	0
Glyur000097s00008322	IR_ON	Scaffold00097	237832-244343	2	0	0	0	0	0
Glyur000100s00008390	IR_ON	Scaffold00100	292635-292823	2	0	0	0	0	0
Glyur000101s00010331	IR_ON	Scaffold00101	253963-254341	1	1	0	0	0	0
Glyur000102s00010955	IR_ON	Scaffold00102	212017-212306	1	1	0	0	0	0
Glyur000102s00010955	IR_ON	Scaffold00102	213214-213539	1	1	0	0	0	0
Glyur000103s00007416	IR_ON	Scaffold00103	39097-39884	1	0	1	0	0	0
Glyur000103s00007470	IR_ON	Scaffold00103	328626-329468	1	0	1	0	0	0
Glyur000114s00010497	IR_ON	Scaffold00114	275579-275905	0	1	1	0	0	0
Glyur000118s00009647	IR_ON	Scaffold00118	91760-91958	1	1	0	0	0	0
Glyur000118s00009660	IR_ON	Scaffold00118	196440-197153	0	2	0	0	0	0
Glyur000118s00009660	IR_ON	Scaffold00118	196850-197153	0	2	0	0	0	0
Glyur000118s00009669	IR_ON	Scaffold00118	241556-242004	0	0	2	0	0	0
Glyur000120s00006104	IR_ON	Scaffold00120	258098-258512	0	1	1	0	0	0
Glyur000120s00006112	IR_ON	Scaffold00120	301452-302006	2	0	0	0	0	0
Glyur000121s00009693	IR_ON	Scaffold00121	57356-57695	0	0	2	0	0	0
Glyur000121s00009694	IR_ON	Scaffold00121	65705-65909	1	0	1	0	0	0
Glyur000123s00008425	IR_ON	Scaffold00123	132645-133400	2	0	0	0	0	0
Glyur000124s00011940	IR_ON	Scaffold00124	57682-58986	1	1	0	0	0	0
Glyur000124s00011943	IR_ON	Scaffold00124	74709-75197	2	0	0	0	0	0
Glyur000124s00011949	IR_ON	Scaffold00124	125074-126177	0	2	0	0	0	0
Glyur000124s00011970	IR_ON	Scaffold00124	309182-309554	2	0	0	0	0	0
Glyur000127s00009200	IR_ON	Scaffold00127	324288-324688	2	0	0	0	0	0
Glyur000128s00010779	IR_ON	Scaffold00128	75502-76663	0	1	1	0	0	0
Glyur000129s00012443	IR_ON	Scaffold00129	71153-71574	0	2	0	0	0	0
Glyur000131s00012975	IR_ON	Scaffold00131	70351-70884	0	2	0	0	0	0
Glyur000133s00010350	IR_ON	Scaffold00133	8894-9555	1	1	0	0	0	0
Glyur000136s00007904	IR_ON	Scaffold00136	35475-36095	0	1	1	0	0	0
Glyur000138s00011663	IR_ON	Scaffold00138	72393-72621	1	0	1	0	0	0
Glyur000144s00012206	IR_ON	Scaffold00144	38420-40049	0	0	2	0	0	0
Glyur000149s00009543	IR_ON	Scaffold00149	19671-20134	0	1	1	0	0	0
Glyur000151s00010760	IR_ON	Scaffold00151	304429-305084	0	1	1	0	0	0
Glyur000155s00012791	IR_ON	Scaffold00155	15716-16696	0	0	2	0	0	0
Glyur000156s00011995	IR_ON	Scaffold00156	109359-109736	0	1	1	0	0	0
Glyur000156s00012014	IR_ON	Scaffold00156	247169-247915	0	2	0	0	0	0
Glyur000161s00011287	IR_ON	Scaffold00161	271492-272059	0	0	2	0	0	0
Glyur000162s00009917	IR_ON	Scaffold00162	185308-185628	0	1	1	0	0	0
Glyur000162s00009923	IR_ON	Scaffold00162	212065-212402	1	0	1	0	0	0
Glyur000163s00011123	IR_ON	Scaffold00163	200611-201043	0	0	2	0	0	0
Glyur000165s00008494	IR_ON	Scaffold00165	90101-90397	0	1	1	0	0	0
Glyur000167s00012262	IR_ON	Scaffold00167	51620-51819	0	1	1	0	0	0
Glyur000167s00012272	IR_ON	Scaffold00167	145024-145723	0	2	0	0	0	0
Glyur000167s00012286	IR_ON	Scaffold00167	216519-218507	1	0	1	0	0	0
Glyur000173s00011821	IR_ON	Scaffold00173	126681-127099	2	0	0	0	0	0
Glyur000175s00012048	IR_ON	Scaffold00175	112111-112421	0	1	1	0	0	0
Glyur000177s00010921	IR_ON	Scaffold00177	204518-204868	1	0	1	0	0	0
Glyur000179s00010710	IR_ON	Scaffold00179	230446-231173	1	1	0	0	0	0
Glyur000179s00010712	IR_ON	Scaffold00179	247321-247648	0	1	1	0	0	0
Glyur000181s00013105	IR_ON	Scaffold00181	215424-215677	2	0	0	0	0	0
Glyur000183s00013022	IR_ON	Scaffold00183	40015-40473	0	1	1	0	0	0
Glyur000183s00013040	IR_ON	Scaffold00183	145299-145532	1	0	1	0	0	0
Glyur000184s00008179	IR_ON	Scaffold00184	109160-109599	1	1	0	0	0	0
Glyur000184s00008190	IR_ON	Scaffold00184	148921-149942	0	2	0	0	0	0
Glyur000189s00009598	IR_ON	Scaffold00189	71231-71513	0	1	1	0	0	0
Glyur000189s00009602	IR_ON	Scaffold00189	96487-96864	0	1	1	0	0	0
Glyur000191s00015626	IR_ON	Scaffold00191	118487-119052	0	2	0	0	0	0
Glyur000191s00015626	IR_ON	Scaffold00191	119178-120401	0	1	1	0	0	0
Glyur000192s00009322	IR_ON	Scaffold00192	67104-67793	1	1	0	0	0	0
Glyur000198s00008762	IR_ON	Scaffold00198	252523-252884	1	0	1	0	0	0
Glyur000200s00011143	IR_ON	Scaffold00200	23104-24157	0	2	0	0	0	0
Glyur000200s00011156	IR_ON	Scaffold00200	105059-106174	0	1	1	0	0	0
Glyur000200s00011163	IR_ON	Scaffold00200	133218-133615	0	1	1	0	0	0
Glyur000200s00011174	IR_ON	Scaffold00200	209347-209748	0	0	2	0	0	0
Glyur000203s00012884	IR_ON	Scaffold00203	64322-64641	1	0	1	0	0	0
Glyur000204s00012403	IR_ON	Scaffold00204	130548-131101	1	0	1	0	0	0
Glyur000204s00012418	IR_ON	Scaffold00204	197854-199438	0	2	0	0	0	0
Glyur000207s00015918	IR_ON	Scaffold00207	227009-227332	0	2	0	0	0	0
Glyur000209s00013485	IR_ON	Scaffold00209	232356-232956	0	2	0	0	0	0
Glyur000209s00013486	IR_ON	Scaffold00209	252076-252444	0	1	1	0	0	0
Glyur000212s00017506	IR_ON	Scaffold00212	19395-20072	0	1	1	0	0	0
Glyur000212s00017506	IR_ON	Scaffold00212	26918-27521	0	1	1	0	0	0
Glyur000213s00016109	IR_ON	Scaffold00213	236680-237117	1	1	0	0	0	0
Glyur000214s00016003	IR_ON	Scaffold00214	54733-55041	0	1	1	0	0	0
Glyur000219s00011558	IR_ON	Scaffold00219	19383-20213	1	1	0	0	0	0
Glyur000220s00014783	IR_ON	Scaffold00220	216834-217206	1	1	0	0	0	0
Glyur000220s00014788	IR_ON	Scaffold00220	232253-233031	0	1	1	0	0	0
Glyur000228s00011890	IR_ON	Scaffold00228	18230-18901	1	1	0	0	0	0
Glyur000228s00011909	IR_ON	Scaffold00228	111388-113217	0	1	1	0	0	0
Glyur000229s00018882	IR_ON	Scaffold00229	185275-186144	0	1	1	0	0	0
Glyur000234s00015077	IR_ON	Scaffold00234	100532-101082	0	0	2	0	0	0
Glyur000234s00015087	IR_ON	Scaffold00234	145363-146790	0	2	0	0	0	0
Glyur000236s00014243	IR_ON	Scaffold00236	148511-149542	1	0	1	0	0	0
Glyur000245s00014694	IR_ON	Scaffold00245	111634-112126	0	1	1	0	0	0
Glyur000247s00015487	IR_ON	Scaffold00247	17042-17244	0	1	1	0	0	0
Glyur000247s00015509	IR_ON	Scaffold00247	156004-157323	1	1	0	0	0	0
Glyur000247s00015509	IR_ON	Scaffold00247	156565-157323	1	1	0	0	0	0
Glyur000252s00012688	IR_ON	Scaffold00252	228501-228735	1	1	0	0	0	0
Glyur000257s00022035	IR_ON	Scaffold00257	211009-211393	0	2	0	0	0	0
Glyur000258s00015273	IR_ON	Scaffold00258	181160-181891	0	1	1	0	0	0
Glyur000260s00013532	IR_ON	Scaffold00260	105736-106062	0	2	0	0	0	0
Glyur000267s00016672	IR_ON	Scaffold00267	95985-96434	1	0	1	0	0	0
Glyur000269s00013910	IR_ON	Scaffold00269	150202-151894	1	0	1	0	0	0
Glyur000270s00013282	IR_ON	Scaffold00270	109276-109553	0	1	1	0	0	0
Glyur000270s00013282	IR_ON	Scaffold00270	112038-112284	0	1	1	0	0	0
Glyur000273s00014669	IR_ON	Scaffold00273	178506-178776	0	1	1	0	0	0
Glyur000281s00018231	IR_ON	Scaffold00281	7459-8015	1	1	0	0	0	0
Glyur000281s00018247	IR_ON	Scaffold00281	132360-133424	0	0	2	0	0	0
Glyur000286s00016503	IR_ON	Scaffold00286	96644-98384	0	1	1	0	0	0
Glyur000294s00011859	IR_ON	Scaffold00294	79677-80941	0	1	1	0	0	0
Glyur000296s00018770	IR_ON	Scaffold00296	184255-184793	0	0	2	0	0	0
Glyur000308s00025268	IR_ON	Scaffold00308	166264-166601	0	2	0	0	0	0
Glyur000312s00021999	IR_ON	Scaffold00312	110038-110283	2	0	0	0	0	0
Glyur000334s00019186	IR_ON	Scaffold00334	47513-47763	0	1	1	0	0	0
Glyur000336s00018093	IR_ON	Scaffold00336	40772-41043	0	0	2	0	0	0
Glyur000344s00030062	IR_ON	Scaffold00344	33149-33722	2	0	0	0	0	0
Glyur000354s00015194	IR_ON	Scaffold00354	84535-86161	0	1	1	0	0	0
Glyur000360s00014618	IR_ON	Scaffold00360	70977-71428	0	1	1	0	0	0
Glyur000362s00017671	IR_ON	Scaffold00362	61780-61994	2	0	0	0	0	0
Glyur000367s00029064	IR_ON	Scaffold00367	6088-6436	0	0	2	0	0	0
Glyur000369s00020535	IR_ON	Scaffold00369	8239-8676	1	0	1	0	0	0
Glyur000370s00022672	IR_ON	Scaffold00370	148086-148406	2	0	0	0	0	0
Glyur000370s00022677	IR_ON	Scaffold00370	176962-178136	0	0	2	0	0	0
Glyur000374s00017941	IR_ON	Scaffold00374	16412-17298	0	2	0	0	0	0
Glyur000376s00018697	IR_ON	Scaffold00376	154735-154947	1	1	0	0	0	0
Glyur000381s00016144	IR_ON	Scaffold00381	148873-149553	0	1	1	0	0	0
Glyur000386s00015329	IR_ON	Scaffold00386	79212-79841	1	1	0	0	0	0
Glyur000402s00033324	IR_ON	Scaffold00402	113062-113628	1	1	0	0	0	0
Glyur000410s00016200	IR_ON	Scaffold00410	108265-108912	0	1	1	0	0	0
Glyur000418s00021352	IR_ON	Scaffold00418	128402-129097	0	1	1	0	0	0
Glyur000438s00022640	IR_ON	Scaffold00438	22162-22407	0	1	1	0	0	0
Glyur000443s00016839	IR_ON	Scaffold00443	4942-5192	0	2	0	0	0	0
Glyur000443s00016859	IR_ON	Scaffold00443	106826-107477	0	2	0	0	0	0
Glyur000444s00022241	IR_ON	Scaffold00444	140110-140547	0	2	0	0	0	0
Glyur000445s00020001	IR_ON	Scaffold00445	43826-44212	0	0	2	0	0	0
Glyur000445s00020001	IR_ON	Scaffold00445	44771-45064	0	1	1	0	0	0
Glyur000445s00020017	IR_ON	Scaffold00445	139006-139594	0	1	1	0	0	0
Glyur000446s00029759	IR_ON	Scaffold00446	18237-18656	0	1	1	0	0	0
Glyur000447s00016649	IR_ON	Scaffold00447	97321-98214	0	1	1	0	0	0
Glyur000454s00019925	IR_ON	Scaffold00454	139725-141917	0	0	2	0	0	0
Glyur000463s00026773	IR_ON	Scaffold00463	73904-74191	1	1	0	0	0	0
[truncated: 48,972 more rows]

## Sheet: Exon skipping (ES)
Supplemental Table S20
The AS analysis of Transporter,TF,TR and PK.
GeneID	type	event_type	chrom	event_pattern
Glyur000001s00000026		XSKIP_ON	Scaffold00001	166689,166796-166992,167173
Glyur000001s00000026		XSKIP_OFF	Scaffold00001	166678167153
Glyur000001s00000032		SKIP_ON	Scaffold00001	218751,218997-219114,219260
Glyur000001s00000032		SKIP_OFF	Scaffold00001	218751219260
Glyur000001s00000059		XMSKIP_OFF	Scaffold00001	324165326866
Glyur000001s00000059		XMSKIP_ON	Scaffold00001	324165,326242-326326,326431-326558,326864
Glyur000001s00000135		MSKIP_OFF	Scaffold00001	706865707519
Glyur000001s00000135		MSKIP_ON	Scaffold00001	706865,707142-707213,707311-707409,707519
Glyur000001s00000180		SKIP_OFF	Scaffold00001	952328952761
Glyur000001s00000180		SKIP_ON	Scaffold00001	952328,952408-952483,952761
Glyur000001s00000186	Transporter,PK	SKIP_OFF	Scaffold00001	973544973998
Glyur000001s00000186	Transporter,PK	SKIP_ON	Scaffold00001	973544,973626-973783,973998
Glyur000002s00000210		SKIP_OFF	Scaffold00002	1365614858
Glyur000002s00000210		SKIP_ON	Scaffold00002	13656,14206-14349,14858
Glyur000002s00000210		XSKIP_OFF	Scaffold00002	1365614858
Glyur000002s00000210		XSKIP_ON	Scaffold00002	13650,14206-14349,14858
Glyur000002s00000252		XSKIP_OFF	Scaffold00002	268680284594
Glyur000002s00000252		XSKIP_ON	Scaffold00002	268578,284319-284420,284594
Glyur000002s00000282		XSKIP_OFF	Scaffold00002	448228453373
Glyur000002s00000282		XMSKIP_OFF	Scaffold00002	448228453373
Glyur000002s00000301	PK	SKIP_OFF	Scaffold00002	535602536154
Glyur000002s00000301	PK	SKIP_ON	Scaffold00002	535602,535740-535864,536154
Glyur000002s00000368	Transporter,PK	SKIP_OFF	Scaffold00002	953218954289
Glyur000002s00000368	Transporter,PK	SKIP_ON	Scaffold00002	953218,954042-954074,954289
Glyur000003s00001140	TF	SKIP_OFF	Scaffold00003	9322594012
Glyur000003s00001140	TF	SKIP_ON	Scaffold00003	93225,93351-93477,94012
Glyur000003s00001203		SKIP_OFF	Scaffold00003	621756622470
Glyur000003s00001203		XSKIP_OFF	Scaffold00003	621756622474
Glyur000003s00001230		SKIP_OFF	Scaffold00003	730941731288
Glyur000003s00001230		SKIP_ON	Scaffold00003	730941,731119-731191,731288
Glyur000003s00001236		XSKIP_OFF	Scaffold00003	776795777200
Glyur000003s00001236		XSKIP_ON	Scaffold00003	776842,776980-777044,777200
Glyur000003s00001236		SKIP_OFF	Scaffold00003	776842777200
Glyur000003s00001236		SKIP_ON	Scaffold00003	776842,776980-777044,777200
Glyur000004s00000435		SKIP_OFF	Scaffold00004	367963369584
Glyur000004s00000435		SKIP_ON	Scaffold00004	367963,369358-369435,369584
Glyur000004s00000456		SKIP_OFF	Scaffold00004	485517486133
Glyur000004s00000456		SKIP_ON	Scaffold00004	485517,485938-486043,486133
Glyur000004s00000457		SKIP_ON	Scaffold00004	493007,493264-493462,494243
Glyur000004s00000457		SKIP_OFF	Scaffold00004	493007494243
Glyur000004s00000470		SKIP_OFF	Scaffold00004	546008547135
Glyur000004s00000470		SKIP_ON	Scaffold00004	546008,546212-546244,547135
Glyur000005s00001035		SKIP_OFF	Scaffold00005	187530188348
Glyur000005s00001035		SKIP_ON	Scaffold00005	187530,188073-188222,188348
Glyur000005s00001068		SKIP_OFF	Scaffold00005	405040405995
Glyur000005s00001068		SKIP_ON	Scaffold00005	405040,405212-405275,405995
Glyur000005s00001070	Transporter	SKIP_OFF	Scaffold00005	416041416587
Glyur000005s00001070	Transporter	SKIP_ON	Scaffold00005	416041,416190-416445,416587
Glyur000006s00001683		SKIP_ON	Scaffold00006	504391,505307-505360,506928
Glyur000006s00001683		SKIP_OFF	Scaffold00006	504391506928
Glyur000006s00001696		SKIP_OFF	Scaffold00006	578473579626
Glyur000006s00001696		SKIP_ON	Scaffold00006	578473,579224-579270,579626
Glyur000007s00002770		XSKIP_ON	Scaffold00007	17735,17809-18747,18818
Glyur000007s00002770		XSKIP_OFF	Scaffold00007	1686118818
Glyur000007s00002866		SKIP_OFF	Scaffold00007	546373547882
Glyur000007s00002866		SKIP_ON	Scaffold00007	546373,547041-547075,547882
Glyur000007s00002871		SKIP_OFF	Scaffold00007	568598570917
Glyur000007s00002871		SKIP_ON	Scaffold00007	568598,570017-570140,570917
Glyur000008s00001260		SKIP_OFF	Scaffold00008	6648267222
Glyur000008s00001260		SKIP_ON	Scaffold00008	66482,66696-66742,67222
Glyur000008s00001288		SKIP_OFF	Scaffold00008	236053236583
Glyur000008s00001288		SKIP_ON	Scaffold00008	236053,236176-236264,236583
Glyur000008s00001290	Transporter,PK	SKIP_OFF	Scaffold00008	257442258134
Glyur000008s00001290	Transporter,PK	SKIP_ON	Scaffold00008	257442,257832-257953,258134
Glyur000008s00001325		SKIP_OFF	Scaffold00008	443136450108
Glyur000008s00001325		SKIP_ON	Scaffold00008	443136,447379-447686,450108
Glyur000008s00001357		SKIP_ON	Scaffold00008	658476,658568-661167,661600
Glyur000008s00001357		SKIP_ON	Scaffold00008	658476,658734-661167,661600
Glyur000008s00001357		SKIP_OFF	Scaffold00008	658476661600
Glyur000009s00001492		MSKIP_OFF	Scaffold00009	690565692372
Glyur000009s00001492		MSKIP_ON	Scaffold00009	690565,691623-691657,691929-691981,692372
Glyur000009s00001492		SKIP_OFF	Scaffold00009	691657692372
Glyur000009s00001492		SKIP_ON	Scaffold00009	690565,691623-691657,692372
Glyur000009s00001492		SKIP_ON	Scaffold00009	691657,691929-691981,692372
Glyur000009s00001492		SKIP_OFF	Scaffold00009	690565692372
Glyur000010s00000931	TR	XSKIP_OFF	Scaffold00010	300604303589
Glyur000010s00000931	TR	XSKIP_ON	Scaffold00010	300604,302300-302422,303712
Glyur000010s00000933		XSKIP_OFF	Scaffold00010	316414318759
Glyur000010s00000933		XSKIP_ON	Scaffold00010	316414,316762-317206,319204
Glyur000011s00000649		SKIP_OFF	Scaffold00011	116207116990
Glyur000011s00000649		SKIP_ON	Scaffold00011	116207,116792-116887,116990
Glyur000011s00000649		XSKIP_OFF	Scaffold00011	116203116990
Glyur000011s00000649		XSKIP_ON	Scaffold00011	116207,116792-116887,116990
Glyur000011s00000707		SKIP_OFF	Scaffold00011	486127486914
Glyur000011s00000707		SKIP_ON	Scaffold00011	486127,486461-486510,486914
Glyur000012s00000529		SKIP_ON	Scaffold00012	83091,83842-83975,84079
Glyur000012s00000529		SKIP_ON	Scaffold00012	83091,83842-83866,84079
Glyur000012s00000529		SKIP_OFF	Scaffold00012	8309184079
Glyur000012s00000544		SKIP_OFF	Scaffold00012	184915185233
Glyur000012s00000544		SKIP_ON	Scaffold00012	184915,184988-185112,185233
Glyur000012s00000608		SKIP_OFF	Scaffold00012	543030544328
Glyur000012s00000608		SKIP_ON	Scaffold00012	543030,544105-544168,544328
Glyur000013s00003196		XSKIP_OFF	Scaffold00013	97508107868
Glyur000013s00003196		XSKIP_OFF	Scaffold00013	97405107765
Glyur000013s00003196		XSKIP_ON	Scaffold00013	97405,101192-101226,107800
Glyur000014s00002516		SKIP_ON	Scaffold00014	219620,220469-220521,220984
Glyur000014s00002516		SKIP_OFF	Scaffold00014	219620220984
Glyur000014s00002559	TF	XSKIP_OFF	Scaffold00014	446589447036
Glyur000014s00002559	TF	XSKIP_ON	Scaffold00014	446589,446720-446767,446845
Glyur000015s00000738		MSKIP_ON	Scaffold00015	4477,5333-5380,6294-6713,6811-6916,7254-7345,8331-8589,8997-9140,9992
Glyur000015s00000738		MSKIP_ON	Scaffold00015	4477,5333-5380,6390-6713,6811-6916,7254-7345,8331-8589,8997-9140,9992
Glyur000015s00000738		XMSKIP_ON	Scaffold00015	5380,6294-6713,6811-6916,7254-7345,8331-8589,8997-9140,9992
Glyur000015s00000738		XMSKIP_ON	Scaffold00015	5380,6390-6713,6811-6916,7254-7345,8331-8589,8997-9140,9992
Glyur000015s00000738		XSKIP_OFF	Scaffold00015	44779992
Glyur000015s00000738		XSKIP_ON	Scaffold00015	4477,5333-5380,10040
Glyur000015s00000738		MSKIP_OFF	Scaffold00015	44779992
Glyur000015s00000738		XMSKIP_OFF	Scaffold00015	538010040
Glyur000015s00000802		SKIP_OFF	Scaffold00015	301342302282
Glyur000015s00000802		SKIP_ON	Scaffold00015	301342,301866-302138,302282
Glyur000015s00000834	TF	SKIP_OFF	Scaffold00015	482201482970
Glyur000015s00000834	TF	SKIP_ON	Scaffold00015	482201,482672-482860,482970
Glyur000015s00000859		XSKIP_ON	Scaffold00015	581306,587373-587402,587433
Glyur000015s00000859		XSKIP_OFF	Scaffold00015	581321587403
Glyur000015s00000860	TR	SKIP_OFF	Scaffold00015	592023596080
Glyur000015s00000860	TR	SKIP_ON	Scaffold00015	592023,592187-594787,596080
Glyur000017s00002412		SKIP_OFF	Scaffold00017	265009266259
Glyur000017s00002412		SKIP_ON	Scaffold00017	265009,265711-265766,266259
Glyur000019s00002123	TR	SKIP_OFF	Scaffold00019	244440244986
Glyur000019s00002123	TR	SKIP_ON	Scaffold00019	244440,244686-244773,244986
Glyur000019s00002144		XSKIP_OFF	Scaffold00019	355558362316
Glyur000019s00002144		XSKIP_ON	Scaffold00019	354398,361156-361813,362053
Glyur000019s00002144		XSKIP_ON	Scaffold00019	354007,354345-354721,361479
Glyur000019s00002144		XSKIP_ON	Scaffold00019	354721,361479-361813,362053
Glyur000019s00002144		XSKIP_ON	Scaffold00019	355056,355296-355437,362195
Glyur000019s00002144		XSKIP_OFF	Scaffold00019	354007361102
Glyur000019s00002144		XSKIP_OFF	Scaffold00019	355056362053
Glyur000019s00002159		SKIP_OFF	Scaffold00019	469334469589
Glyur000019s00002159		SKIP_ON	Scaffold00019	469334,469459-469469,469589
Glyur000020s00001764		MSKIP_OFF	Scaffold00020	204053205377
Glyur000020s00001764		MSKIP_ON	Scaffold00020	204053,204414-204531,204676-204749,205377
Glyur000020s00001776		SKIP_OFF	Scaffold00020	250358250996
Glyur000020s00001776		SKIP_ON	Scaffold00020	250358,250848-250889,250996
Glyur000021s00002724		SKIP_OFF	Scaffold00021	330438331144
Glyur000021s00002724		SKIP_ON	Scaffold00021	330438,330679-330902,331144
Glyur000021s00002757		SKIP_OFF	Scaffold00021	534093534837
Glyur000021s00002757		SKIP_ON	Scaffold00021	534093,534224-534279,534837
Glyur000022s00001965		SKIP_OFF	Scaffold00022	1999221331
Glyur000022s00001965		SKIP_ON	Scaffold00022	19992,20800-20992,21331
Glyur000022s00001965		MSKIP_OFF	Scaffold00022	2151122092
Glyur000022s00001965		MSKIP_ON	Scaffold00022	21511,21607-21655,21749-21863,22092
Glyur000022s00001995		XSKIP_OFF	Scaffold00022	182970190464
Glyur000022s00001995		XSKIP_ON	Scaffold00022	182970,183632-183718,190551
Glyur000022s00001995		MSKIP_OFF	Scaffold00022	182438184449
Glyur000022s00002016		XSKIP_OFF	Scaffold00022	284830285615
Glyur000022s00002016		XSKIP_ON	Scaffold00022	284758,285394-285465,285615
Glyur000024s00006607		SKIP_OFF	Scaffold00024	227464228892
Glyur000024s00006607		SKIP_ON	Scaffold00024	227464,228408-228611,228892
Glyur000024s00006641		SKIP_OFF	Scaffold00024	432894434930
Glyur000024s00006641		SKIP_ON	Scaffold00024	432894,434481-434549,434930
Glyur000025s00003291	Transporter,PK	SKIP_OFF	Scaffold00025	7041372486
Glyur000025s00003291	Transporter,PK	SKIP_ON	Scaffold00025	70413,70859-70909,72486
Glyur000025s00003295		XSKIP_OFF	Scaffold00025	9515195272
Glyur000025s00003295		XSKIP_OFF	Scaffold00025	9516995380
Glyur000025s00003295		XSKIP_OFF	Scaffold00025	9455395026
Glyur000025s00003295		XSKIP_ON	Scaffold00025	94553,95026-95151,95272
Glyur000025s00003295		XSKIP_ON	Scaffold00025	94306,94801-94836,95046
Glyur000025s00003295		XSKIP_ON	Scaffold00025	95151,95228-95240,95261
Glyur000025s00003306		SKIP_ON	Scaffold00025	157395,157728-157824,157982
Glyur000025s00003306		SKIP_OFF	Scaffold00025	157395157982
Glyur000025s00003314		SKIP_OFF	Scaffold00025	211259211963
Glyur000025s00003314		SKIP_ON	Scaffold00025	211259,211468-211578,211963
Glyur000026s00001886		SKIP_OFF	Scaffold00026	199398201078
Glyur000026s00001886		SKIP_ON	Scaffold00026	199398,199734-199816,201078
Glyur000027s00001594		SKIP_OFF	Scaffold00027	510938511427
Glyur000027s00001594		SKIP_ON	Scaffold00027	510938,511087-511200,511427
Glyur000027s00001595		XSKIP_OFF	Scaffold00027	519956520209
Glyur000027s00001595		XSKIP_ON	Scaffold00027	519956,520085-520138,520280
Glyur000027s00001605		SKIP_OFF	Scaffold00027	552770553854
Glyur000027s00001605		SKIP_ON	Scaffold00027	552770,552964-553047,553854
Glyur000028s00003522		SKIP_OFF	Scaffold00028	210470211795
Glyur000028s00003522		SKIP_ON	Scaffold00028	210470,211266-211411,211795
Glyur000028s00003533		XSKIP_OFF	Scaffold00028	281060282364
Glyur000028s00003533		XSKIP_ON	Scaffold00028	281060,282186-282252,282361
Glyur000028s00003533		SKIP_OFF	Scaffold00028	281060282364
Glyur000028s00003533		SKIP_ON	Scaffold00028	281060,282186-282252,282364
Glyur000028s00003538		SKIP_OFF	Scaffold00028	315750316710
Glyur000028s00003538		SKIP_ON	Scaffold00028	315750,315843-315953,316710
Glyur000028s00003542		XSKIP_OFF	Scaffold00028	342705343756
Glyur000028s00003542		XSKIP_ON	Scaffold00028	342630,343565-343639,343756
Glyur000029s00003675	Transporter,PK	SKIP_OFF	Scaffold00029	546751548036
Glyur000030s00002317		SKIP_OFF	Scaffold00030	152753153407
Glyur000030s00002317		SKIP_ON	Scaffold00030	152753,153230-153305,153407
Glyur000030s00002342		SKIP_ON	Scaffold00030	323567,324016-324148,324317
Glyur000030s00002342		SKIP_OFF	Scaffold00030	323567324317
Glyur000031s00004342		SKIP_OFF	Scaffold00031	3650638153
Glyur000031s00004342		SKIP_ON	Scaffold00031	36506,37575-37635,38153
Glyur000031s00004385		XSKIP_ON	Scaffold00031	259403,259962-260135,261923
Glyur000031s00004385		SKIP_OFF	Scaffold00031	254282255398
Glyur000031s00004385		SKIP_ON	Scaffold00031	254282,254477-254539,255398
Glyur000031s00004385		XMSKIP_OFF	Scaffold00031	254282255398
Glyur000031s00004385		XSKIP_OFF	Scaffold00031	259403261749
Glyur000032s00003862		SKIP_OFF	Scaffold00032	5363254149
Glyur000032s00003862		SKIP_ON	Scaffold00032	53632,53717-53868,54149
Glyur000032s00003898		SKIP_ON	Scaffold00032	240237,240908-240987,241238
Glyur000032s00003898		SKIP_ON	Scaffold00032	240237,240908-240994,241238
Glyur000032s00003898		SKIP_OFF	Scaffold00032	240237241238
Glyur000032s00003906		SKIP_ON	Scaffold00032	273187,273585-273663,273768
Glyur000032s00003906		SKIP_ON	Scaffold00032	273187,273581-273663,273768
Glyur000032s00003906		SKIP_OFF	Scaffold00032	273187273768
Glyur000034s00002898		SKIP_OFF	Scaffold00034	2399825213
Glyur000034s00002898		SKIP_ON	Scaffold00034	23998,24396-24584,25213
Glyur000034s00002928	Transporter,PK	XSKIP_OFF	Scaffold00034	216202216827
Glyur000034s00002928	Transporter,PK	XSKIP_OFF	Scaffold00034	216211216827
Glyur000034s00002928	Transporter,PK	XSKIP_ON	Scaffold00034	216202,216446-216536,216827
Glyur000034s00002928	Transporter,PK	XSKIP_ON	Scaffold00034	216211,216446-216536,216827
Glyur000034s00002928	Transporter,PK	SKIP_OFF	Scaffold00034	216202216827
Glyur000034s00002928	Transporter,PK	SKIP_ON	Scaffold00034	216202,216446-216536,216827
Glyur000034s00002946		SKIP_OFF	Scaffold00034	290521291195
Glyur000034s00002946		SKIP_ON	Scaffold00034	290521,290895-291054,291195
Glyur000035s00004964		XSKIP_OFF	Scaffold00035	8468390801
Glyur000035s00004964		XSKIP_ON	Scaffold00035	84009,88885-89170,90801
Glyur000035s00004966		SKIP_OFF	Scaffold00035	110148111212
Glyur000035s00004966		SKIP_ON	Scaffold00035	110148,111037-111114,111212
Glyur000035s00004983		SKIP_OFF	Scaffold00035	225204226456
Glyur000035s00005009	Transporter	XSKIP_OFF	Scaffold00035	384243391655
Glyur000035s00005009	Transporter	XSKIP_ON	Scaffold00035	383258,383766-384024,389941
Glyur000035s00005009	Transporter	XSKIP_ON	Scaffold00035	384024,389941-390159,391655
Glyur000035s00005009	Transporter	XSKIP_OFF	Scaffold00035	383258389682
Glyur000035s00005025		SKIP_OFF	Scaffold00035	486941488370
Glyur000035s00005025		SKIP_ON	Scaffold00035	486941,488066-488226,488370
Glyur000035s00005025		XSKIP_OFF	Scaffold00035	486834488370
Glyur000035s00005025		XSKIP_ON	Scaffold00035	486941,488066-488226,488370
Glyur000036s00004637	TF	SKIP_OFF	Scaffold00036	221449221695
Glyur000036s00004637	TF	SKIP_ON	Scaffold00036	221449,221555-221572,221695
Glyur000036s00004644		SKIP_OFF	Scaffold00036	269094271507
Glyur000036s00004644		SKIP_ON	Scaffold00036	269094,269857-270460,271507
Glyur000036s00004648		SKIP_OFF	Scaffold00036	296065297004
Glyur000036s00004648		SKIP_OFF	Scaffold00036	294582295197
Glyur000036s00004648		SKIP_ON	Scaffold00036	294582,294691-294754,295197
Glyur000037s00002613	Transporter	SKIP_OFF	Scaffold00037	120238121051
Glyur000037s00002613	Transporter	SKIP_ON	Scaffold00037	120238,120428-120549,121051
Glyur000039s00004181		MSKIP_OFF	Scaffold00039	2011624548
Glyur000039s00004181		MSKIP_ON	Scaffold00039	20116,23358-23503,23602-23699,24548
Glyur000039s00004186		XSKIP_OFF	Scaffold00039	5189553928
Glyur000039s00004186		XSKIP_ON	Scaffold00039	51895,52238-52547,54237
Glyur000039s00004190		XSKIP_ON	Scaffold00039	78142,79223-79851,80842
Glyur000039s00004190		XSKIP_ON	Scaffold00039	78142,79223-79343,80333
Glyur000039s00004190		XSKIP_ON	Scaffold00039	78142,79223-79706,80696
Glyur000039s00004190		XSKIP_OFF	Scaffold00039	7814280212
Glyur000039s00004242		SKIP_OFF	Scaffold00039	442637443122
Glyur000039s00004242		SKIP_ON	Scaffold00039	442637,442724-442792,443122
Glyur000040s00007381		SKIP_ON	Scaffold00040	353595,353746-353887,354611
Glyur000040s00007381		SKIP_ON	Scaffold00040	353595,353746-353786,354611
Glyur000040s00007381		SKIP_OFF	Scaffold00040	353595354611
Glyur000040s00007386		SKIP_OFF	Scaffold00040	383870392066
Glyur000040s00007386		SKIP_ON	Scaffold00040	383870,385104-385175,392066
Glyur000040s00007389		SKIP_OFF	Scaffold00040	396004396612
Glyur000042s00005049		XSKIP_ON	Scaffold00042	96266,96376-96393,96774
Glyur000042s00005075		SKIP_OFF	Scaffold00042	230199230899
Glyur000042s00005075		SKIP_ON	Scaffold00042	230199,230469-230537,230899
Glyur000042s00005084		SKIP_OFF	Scaffold00042	261129262172
Glyur000042s00005084		SKIP_ON	Scaffold00042	261129,261755-261994,262172
Glyur000043s00003813	Transporter	SKIP_OFF	Scaffold00043	269893270430
Glyur000043s00003813	Transporter	SKIP_ON	Scaffold00043	269893,270050-270076,270430
Glyur000044s00005130	Transporter	SKIP_OFF	Scaffold00044	1283915698
Glyur000044s00005130	Transporter	SKIP_ON	Scaffold00044	12839,14244-14309,15698
Glyur000044s00005139		SKIP_OFF	Scaffold00044	6350464376
Glyur000044s00005139		SKIP_ON	Scaffold00044	63504,64080-64129,64376
Glyur000044s00005192		SKIP_OFF	Scaffold00044	363608364396
Glyur000045s00009957		XMSKIP_ON	Scaffold00045	116253,119840-119951,123385-123490,123857
Glyur000045s00009957		XSKIP_ON	Scaffold00045	116253,119840-119951,123385
Glyur000045s00009957		XSKIP_OFF	Scaffold00045	116365123385
Glyur000045s00009957		XMSKIP_OFF	Scaffold00045	116471123857
Glyur000045s00009957		XSKIP_OFF	Scaffold00045	116471123857
Glyur000045s00009957		XSKIP_ON	Scaffold00045	116365,123385-123490,123857
Glyur000046s00004828	TR	SKIP_OFF	Scaffold00046	281505283028
Glyur000046s00004828	TR	SKIP_ON	Scaffold00046	281505,281810-281888,283028
Glyur000046s00004836	Transporter,PK	SKIP_OFF	Scaffold00046	320075320911
Glyur000046s00004836	Transporter,PK	SKIP_ON	Scaffold00046	320075,320496-320564,320911
Glyur000046s00004842		SKIP_OFF	Scaffold00046	359159359361
Glyur000046s00004842		SKIP_ON	Scaffold00046	359159,359244-359270,359361
Glyur000048s00002221		SKIP_OFF	Scaffold00048	159185160685
Glyur000048s00002221		SKIP_ON	Scaffold00048	159185,160006-160062,160685
Glyur000048s00002271	TF	XSKIP_ON	Scaffold00048	438615,439065-439340,442375
Glyur000048s00002271	TF	XSKIP_OFF	Scaffold00048	438609442098
Glyur000048s00002271	TF	XSKIP_OFF	Scaffold00048	438615442098
Glyur000049s00003142		SKIP_ON	Scaffold00049	232125,232355-232360,232519
Glyur000049s00003142		SKIP_OFF	Scaffold00049	232125232519
Glyur000050s00005688		SKIP_ON	Scaffold00050	98030,99217-99337,99848
Glyur000050s00005688		SKIP_OFF	Scaffold00050	9803099848
Glyur000050s00005721		SKIP_OFF	Scaffold00050	323528324327
Glyur000050s00005721		SKIP_ON	Scaffold00050	323528,323699-323801,324327
Glyur000050s00005724		SKIP_ON	Scaffold00050	351411,351520-351629,352189
Glyur000050s00005724		SKIP_ON	Scaffold00050	351411,351557-351629,352189
Glyur000050s00005724		SKIP_OFF	Scaffold00050	351411352189
Glyur000051s00003387		SKIP_OFF	Scaffold00051	4102241292
Glyur000051s00003387		SKIP_ON	Scaffold00051	41022,41130-41156,41292
Glyur000051s00003442	Transporter	MSKIP_ON	Scaffold00051	328091,328261-328334,328540-328646,328729-328786,329008
Glyur000051s00003442	Transporter	SKIP_ON	Scaffold00051	328646,328729-328786,329008
Glyur000051s00003442	Transporter	SKIP_OFF	Scaffold00051	328091329008
Glyur000051s00003442	Transporter	SKIP_OFF	Scaffold00051	328334329008
Glyur000051s00003442	Transporter	SKIP_OFF	Scaffold00051	328646329008
Glyur000051s00003442	Transporter	SKIP_ON	Scaffold00051	328091,328261-328334,329008
Glyur000051s00003442	Transporter	SKIP_ON	Scaffold00051	328334,328540-328646,329008
Glyur000051s00003442	Transporter	MSKIP_ON	Scaffold00051	328091,328261-328334,328540-328646,329008
Glyur000051s00003442	Transporter	MSKIP_OFF	Scaffold00051	328091329008
Glyur000051s00003457		SKIP_ON	Scaffold00051	401442,402874-403003,403974
Glyur000051s00003457		SKIP_OFF	Scaffold00051	401442403974
Glyur000051s00003469		XSKIP_OFF	Scaffold00051	464460464762
Glyur000051s00003469		XSKIP_ON	Scaffold00051	464551,464581-464638,464762
Glyur000052s00005751		XSKIP_ON	Scaffold00052	21777,21948-22097,22290
Glyur000052s00005751		XSKIP_OFF	Scaffold00052	2186722290
Glyur000053s00006434		XMSKIP_OFF	Scaffold00053	120932122506
Glyur000053s00006434		XMSKIP_ON	Scaffold00053	120890,121210-121276,121942-121959,122506
Glyur000053s00006434		MSKIP_OFF	Scaffold00053	120890122506
Glyur000053s00006434		MSKIP_ON	Scaffold00053	120890,121210-121276,121942-121959,122506
Glyur000053s00006434		SKIP_OFF	Scaffold00053	120890121942
Glyur000053s00006434		SKIP_ON	Scaffold00053	120890,121210-121276,121942
Glyur000053s00006434		XSKIP_ON	Scaffold00053	120890,121942-121959,122506
Glyur000053s00006434		SKIP_ON	Scaffold00053	120890,121942-121959,122506
Glyur000053s00006434		XSKIP_OFF	Scaffold00053	120932122506
Glyur000053s00006434		SKIP_OFF	Scaffold00053	120890122506
Glyur000053s00006492		SKIP_OFF	Scaffold00053	439183442174
Glyur000053s00006492		SKIP_ON	Scaffold00053	439183,441141-441188,442174
Glyur000054s00005312		SKIP_OFF	Scaffold00054	7282573437
Glyur000054s00005312		SKIP_ON	Scaffold00054	72825,73206-73281,73437
Glyur000054s00005338		SKIP_OFF	Scaffold00054	285181286001
Glyur000054s00005338		SKIP_ON	Scaffold00054	285181,285320-285417,286001
Glyur000054s00005347		SKIP_OFF	Scaffold00054	378509379380
Glyur000054s00005347		SKIP_ON	Scaffold00054	378509,379162-379247,379380
Glyur000054s00005354		SKIP_ON	Scaffold00054	468030,468393-468465,468812
Glyur000054s00005354		XSKIP_OFF	Scaffold00054	451822461759
Glyur000054s00005354		XSKIP_ON	Scaffold00054	451694,461518-461645,461759
Glyur000054s00005354		SKIP_ON	Scaffold00054	468030,468371-468465,468812
Glyur000054s00005354		SKIP_OFF	Scaffold00054	468030468812
Glyur000055s00004582		MSKIP_OFF	Scaffold00055	379724380942
Glyur000055s00004582		MSKIP_ON	Scaffold00055	379724,379995-380231,380316-380522,380942
Glyur000056s00004104		SKIP_OFF	Scaffold00056	3677537292
Glyur000056s00004104		SKIP_ON	Scaffold00056	36775,37112-37145,37292
Glyur000056s00004116		SKIP_OFF	Scaffold00056	113688114297
Glyur000056s00004116		SKIP_ON	Scaffold00056	113688,113837-114037,114297
Glyur000056s00004116		XSKIP_OFF	Scaffold00056	113676114297
Glyur000056s00004116		XSKIP_ON	Scaffold00056	113688,113837-114037,114297
Glyur000056s00004140		SKIP_OFF	Scaffold00056	215137215851
Glyur000056s00004140		SKIP_ON	Scaffold00056	215137,215502-215628,215851
Glyur000057s00008988		SKIP_OFF	Scaffold00057	187148188169
Glyur000057s00008988		SKIP_ON	Scaffold00057	187148,187639-187717,188169
Glyur000058s00006157		XSKIP_ON	Scaffold00058	199502,199694-199772,199854
Glyur000058s00006177		SKIP_OFF	Scaffold00058	296493297423
Glyur000058s00006177		SKIP_ON	Scaffold00058	296493,296650-296698,297423
Glyur000058s00006179		SKIP_OFF	Scaffold00058	312962313971
Glyur000059s00006324		SKIP_OFF	Scaffold00059	322545323548
Glyur000059s00006324		SKIP_ON	Scaffold00059	322545,322654-322832,323548
Glyur000061s00006549		SKIP_OFF	Scaffold00061	291378292034
Glyur000061s00006549		SKIP_ON	Scaffold00061	291378,291448-291525,292034
Glyur000062s00005469		SKIP_OFF	Scaffold00062	110268111007
Glyur000062s00005469		SKIP_ON	Scaffold00062	110268,110500-110626,111007
Glyur000062s00005486		SKIP_OFF	Scaffold00062	220709221299
Glyur000062s00005486		SKIP_ON	Scaffold00062	220709,220842-220909,221299
Glyur000062s00005493		SKIP_OFF	Scaffold00062	343045344264
Glyur000062s00005493		SKIP_ON	Scaffold00062	343045,343360-343437,344264
Glyur000063s00005889		XMSKIP_ON	Scaffold00063	394974,395077-395179,395285-395367,395524
Glyur000063s00005889		XSKIP_ON	Scaffold00063	395179,395285-395367,395524
Glyur000065s00004271		SKIP_OFF	Scaffold00065	7568976628
Glyur000065s00004271		SKIP_ON	Scaffold00065	75689,76417-76499,76628
Glyur000065s00004272		XSKIP_ON	Scaffold00065	84081,84809-85028,89164
Glyur000065s00004272		XSKIP_OFF	Scaffold00065	8408188944
Glyur000065s00004272		XSKIP_OFF	Scaffold00065	8408189010
Glyur000065s00004272		XSKIP_ON	Scaffold00065	84081,84875-85028,89164
Glyur000065s00004275		SKIP_OFF	Scaffold00065	106461107794
Glyur000065s00004275		SKIP_ON	Scaffold00065	106461,107522-107564,107794
Glyur000065s00004285	Transporter	SKIP_OFF	Scaffold00065	149807150882
Glyur000065s00004285	Transporter	SKIP_ON	Scaffold00065	149807,150735-150796,150882
Glyur000065s00004308	TF	XSKIP_OFF	Scaffold00065	300311304859
Glyur000065s00004308	TF	XSKIP_ON	Scaffold00065	300142,304602-304770,304859
Glyur000069s00004069		SKIP_OFF	Scaffold00069	258470258720
Glyur000069s00004069		SKIP_ON	Scaffold00069	258470,258563-258626,258720
Glyur000069s00004089		SKIP_OFF	Scaffold00069	385631385911
Glyur000069s00004089		SKIP_ON	Scaffold00069	385631,385734-385813,385911
Glyur000071s00005300		MSKIP_OFF	Scaffold00071	390657392639
Glyur000071s00005300		SKIP_ON	Scaffold00071	390657,391943-392013,392404
Glyur000071s00005300		SKIP_ON	Scaffold00071	390657,392404-392449,392639
Glyur000071s00005300		SKIP_OFF	Scaffold00071	390657392404
Glyur000071s00005300		SKIP_OFF	Scaffold00071	390657392639
Glyur000072s00008124		SKIP_ON	Scaffold00072	154692,154810-154839,155047
Glyur000072s00008124		SKIP_OFF	Scaffold00072	154692155047
Glyur000074s00005515		SKIP_OFF	Scaffold00074	1665118599
Glyur000074s00005515		SKIP_ON	Scaffold00074	16651,17347-17420,18599
Glyur000074s00005568	Transporter,PK	SKIP_OFF	Scaffold00074	294441295182
Glyur000074s00005568	Transporter,PK	SKIP_ON	Scaffold00074	294441,294617-294742,295182
Glyur000075s00007168		SKIP_OFF	Scaffold00075	157179157593
Glyur000075s00007168		SKIP_ON	Scaffold00075	157179,157270-157289,157593
Glyur000076s00018599		SKIP_OFF	Scaffold00076	144275145664
Glyur000076s00018612		XSKIP_ON	Scaffold00076	263498,269386-269478,287670
Glyur000076s00018612		XSKIP_OFF	Scaffold00076	263591287670
Glyur000076s00018617		SKIP_OFF	Scaffold00076	309012312434
Glyur000076s00018617		SKIP_ON	Scaffold00076	309012,311803-311910,312434
Glyur000076s00018628		SKIP_OFF	Scaffold00076	390647394269
Glyur000076s00018628		SKIP_ON	Scaffold00076	390647,391652-391738,394269
Glyur000077s00006716		SKIP_OFF	Scaffold00077	281384283345
Glyur000077s00006716		SKIP_ON	Scaffold00077	281384,283153-283233,283345
Glyur000077s00006723		XSKIP_OFF	Scaffold00077	307793309319
Glyur000077s00006723		XSKIP_ON	Scaffold00077	307789,308590-308637,309319
Glyur000077s00006723		SKIP_OFF	Scaffold00077	307793309319
Glyur000077s00006723		SKIP_ON	Scaffold00077	307789,308590-308637,309319
Glyur000077s00006723		SKIP_ON	Scaffold00077	307793,308590-308637,309319
Glyur000077s00006723		XSKIP_OFF	Scaffold00077	307789309319
Glyur000077s00006723		XSKIP_ON	Scaffold00077	307793,308590-308637,309319
Glyur000077s00006723		SKIP_OFF	Scaffold00077	307789309319
Glyur000078s00005402		XSKIP_OFF	Scaffold00078	191388196933
Glyur000078s00005402		XSKIP_ON	Scaffold00078	191311,196737-196813,196933
Glyur000079s00008913	TF	SKIP_OFF	Scaffold00079	9673396974
Glyur000079s00008913	TF	SKIP_ON	Scaffold00079	96733,96821-96865,96974
Glyur000079s00008923		SKIP_OFF	Scaffold00079	146477146974
Glyur000079s00008923		SKIP_ON	Scaffold00079	146477,146565-146633,146974
Glyur000079s00008924		SKIP_OFF	Scaffold00079	151613152175
Glyur000079s00008924		SKIP_ON	Scaffold00079	151613,151884-151965,152175
Glyur000079s00008929		SKIP_OFF	Scaffold00079	200706201625
Glyur000079s00008929		SKIP_ON	Scaffold00079	200706,201166-201385,201625
Glyur000080s00008676	TF	SKIP_OFF	Scaffold00080	134481136240
Glyur000080s00008676	TF	SKIP_ON	Scaffold00080	134481,135290-135351,136240
Glyur000080s00008705		SKIP_OFF	Scaffold00080	298885299200
Glyur000080s00008705		SKIP_ON	Scaffold00080	298885,299008-299073,299200
Glyur000081s00006743		SKIP_OFF	Scaffold00081	4808048547
Glyur000081s00006743		SKIP_ON	Scaffold00081	48080,48258-48318,48547
Glyur000081s00006744		MSKIP_OFF	Scaffold00081	5468558071
Glyur000081s00006744		MSKIP_ON	Scaffold00081	54685,54918-54955,57793-57838,58071
Glyur000081s00006744		XSKIP_OFF	Scaffold00081	5451257666
Glyur000081s00006744		XSKIP_ON	Scaffold00081	54685,54918-54955,57793
Glyur000082s00007563	PK	SKIP_ON	Scaffold00082	47975,48197-48237,48669
Glyur000082s00007563	PK	SKIP_OFF	Scaffold00082	4797548669
Glyur000082s00007605		SKIP_OFF	Scaffold00082	299389300509
Glyur000082s00007605		SKIP_ON	Scaffold00082	299389,299480-300250,300509
Glyur000083s00006945		SKIP_OFF	Scaffold00083	5634256923
Glyur000083s00006945		SKIP_ON	Scaffold00083	56342,56700-56770,56923
Glyur000083s00006976		XSKIP_ON	Scaffold00083	222527,222614-222704,223142
Glyur000083s00006976		XSKIP_OFF	Scaffold00083	222613223142
Glyur000083s00006977	Transporter,PK	SKIP_ON	Scaffold00083	231158,231296-231347,231639
Glyur000083s00006977	Transporter,PK	XSKIP_ON	Scaffold00083	231158,231296-231347,231639
Glyur000083s00006977	Transporter,PK	SKIP_OFF	Scaffold00083	231158231639
Glyur000083s00006977	Transporter,PK	XSKIP_OFF	Scaffold00083	231221231639
Glyur000085s00008867		SKIP_OFF	Scaffold00085	176466177188
Glyur000085s00008867		SKIP_ON	Scaffold00085	176466,176615-176677,177188
Glyur000085s00008870		SKIP_OFF	Scaffold00085	202388203102
Glyur000085s00008870		SKIP_ON	Scaffold00085	202388,202854-202981,203102
Glyur000085s00008876		SKIP_OFF	Scaffold00085	241407241719
Glyur000085s00008876		SKIP_ON	Scaffold00085	241407,241535-241579,241719
Glyur000087s00008560		SKIP_OFF	Scaffold00087	230834231354
Glyur000087s00008560		SKIP_ON	Scaffold00087	230834,231068-231146,231354
Glyur000088s00007714		SKIP_OFF	Scaffold00088	136156136541
Glyur000088s00007714		SKIP_ON	Scaffold00088	136156,136314-136361,136541
Glyur000088s00007729		MSKIP_ON	Scaffold00088	229454,229592-229781,229888-230004,230569
Glyur000088s00007729		MSKIP_OFF	Scaffold00088	229454230569
Glyur000089s00008777	TF	SKIP_OFF	Scaffold00089	6139863599
Glyur000089s00008777	TF	SKIP_ON	Scaffold00089	61398,62709-63207,63599
Glyur000089s00008799		SKIP_OFF	Scaffold00089	162089163391
Glyur000089s00008799		SKIP_ON	Scaffold00089	162089,162267-162404,163391
Glyur000089s00008820		SKIP_OFF	Scaffold00089	275001276797
Glyur000089s00008820		SKIP_ON	Scaffold00089	275001,275372-275582,276797
Glyur000089s00008825		SKIP_OFF	Scaffold00089	317631318581
Glyur000089s00008825		SKIP_ON	Scaffold00089	317631,318018-318093,318581
Glyur000090s00011401		SKIP_OFF	Scaffold00090	126735131679
Glyur000090s00011401		SKIP_ON	Scaffold00090	126735,128642-128806,131679
Glyur000091s00010533		SKIP_OFF	Scaffold00091	177729178786
Glyur000091s00010533		SKIP_ON	Scaffold00091	177729,177828-177877,178786
Glyur000091s00010533		XSKIP_OFF	Scaffold00091	177729178602
Glyur000091s00010533		XSKIP_ON	Scaffold00091	177729,177828-177877,178786
Glyur000091s00010549		SKIP_OFF	Scaffold00091	282484282729
Glyur000091s00010549		SKIP_ON	Scaffold00091	282484,282574-282626,282729
Glyur000092s00007492		SKIP_OFF	Scaffold00092	7491575684
Glyur000092s00007492		SKIP_ON	Scaffold00092	74915,75174-75239,75684
Glyur000096s00005950		XSKIP_ON	Scaffold00096	256644,256813-256889,262298
Glyur000096s00005950		XSKIP_OFF	Scaffold00096	256644262214
Glyur000096s00005966	Transporter	SKIP_OFF	Scaffold00096	333867334932
Glyur000096s00005966	Transporter	SKIP_ON	Scaffold00096	333867,334288-334361,334932
Glyur000096s00005966	Transporter	XSKIP_OFF	Scaffold00096	333867334932
Glyur000096s00005966	Transporter	XSKIP_ON	Scaffold00096	333867,334288-334361,334935
Glyur000097s00008324		SKIP_OFF	Scaffold00097	255084256256
Glyur000097s00008324		SKIP_ON	Scaffold00097	255084,255197-255601,256256
Glyur000097s00008324		SKIP_OFF	Scaffold00097	256975257441
Glyur000097s00008324		SKIP_ON	Scaffold00097	256975,257281-257315,257441
Glyur000098s00007964		XSKIP_OFF	Scaffold00098	1825818504
Glyur000098s00007964		XSKIP_ON	Scaffold00098	18258,18400-18432,18523
Glyur000098s00007966		SKIP_OFF	Scaffold00098	2756028210
Glyur000098s00007966		SKIP_ON	Scaffold00098	27560,28007-28127,28210
Glyur000098s00007966		XSKIP_OFF	Scaffold00098	2756028210
Glyur000098s00007966		XSKIP_ON	Scaffold00098	27557,28007-28127,28210
Glyur000098s00007982		SKIP_OFF	Scaffold00098	9796198306
Glyur000098s00007982		SKIP_ON	Scaffold00098	97961,98075-98150,98306
Glyur000099s00014961		SKIP_OFF	Scaffold00099	263388264088
Glyur000099s00014961		SKIP_ON	Scaffold00099	263388,263843-263917,264088
Glyur000100s00008363		SKIP_OFF	Scaffold00100	8135481956
Glyur000100s00008363		SKIP_ON	Scaffold00100	81354,81500-81532,81956
Glyur000100s00008363		SKIP_OFF	Scaffold00100	8455685136
Glyur000100s00008363		SKIP_ON	Scaffold00100	84556,84689-84757,85136
Glyur000100s00008396		SKIP_OFF	Scaffold00100	331482332143
Glyur000100s00008396		SKIP_ON	Scaffold00100	331482,331932-332006,332143
Glyur000100s00008396		XSKIP_OFF	Scaffold00100	331126332143
Glyur000100s00008396		XSKIP_OFF	Scaffold00100	331482332143
Glyur000100s00008396		XSKIP_ON	Scaffold00100	331482,331932-332006,332143
Glyur000100s00008396		MSKIP_OFF	Scaffold00100	331126332143
Glyur000100s00008396		MSKIP_ON	Scaffold00100	331126,331382-331482,331932-332006,332143
Glyur000100s00008396		SKIP_OFF	Scaffold00100	331126331932
Glyur000100s00008396		SKIP_ON	Scaffold00100	331126,331382-331482,331932
Glyur000100s00008396		SKIP_OFF	Scaffold00100	331126332143
Glyur000100s00008396		SKIP_ON	Scaffold00100	331126,331932-332006,332143
Glyur000101s00010331		MSKIP_ON	Scaffold00101	253135,253722-253869,253963-254341,254754
Glyur000101s00010331		MSKIP_ON	Scaffold00101	253135,253722-253869,253963-254054,254754
Glyur000101s00010331		MSKIP_ON	Scaffold00101	253135,253722-253869,253963-254054,254227-254341,254754
Glyur000101s00010331		SKIP_OFF	Scaffold00101	254054254754
Glyur000101s00010331		SKIP_ON	Scaffold00101	254054,254227-254341,254754
Glyur000101s00010331		MSKIP_OFF	Scaffold00101	253135254754
Glyur000101s00010338		SKIP_OFF	Scaffold00101	283042287608
Glyur000101s00010338		SKIP_ON	Scaffold00101	283042,286216-287069,287608
Glyur000103s00007433		SKIP_OFF	Scaffold00103	124242124501
Glyur000103s00007433		SKIP_ON	Scaffold00103	124242,124330-124396,124501
Glyur000103s00007470		SKIP_OFF	Scaffold00103	325086325317
Glyur000103s00007470		SKIP_OFF	Scaffold00103	329004329852
Glyur000103s00007470		SKIP_ON	Scaffold00103	325086,325181-325194,325317
Glyur000103s00007470		SKIP_ON	Scaffold00103	329004,329371-329468,329852
Glyur000104s00005980		SKIP_OFF	Scaffold00104	7057872148
Glyur000104s00005980		SKIP_ON	Scaffold00104	70578,71669-71812,72148
Glyur000104s00005997		XSKIP_OFF	Scaffold00104	168943170940
Glyur000104s00005997		XSKIP_ON	Scaffold00104	168943,170401-170463,170564
Glyur000104s00006002		SKIP_OFF	Scaffold00104	206016206734
Glyur000104s00006002		SKIP_ON	Scaffold00104	206016,206170-206400,206734
Glyur000106s00011708	Transporter	SKIP_OFF	Scaffold00106	4693047426
Glyur000106s00011708	Transporter	SKIP_ON	Scaffold00106	46930,47045-47306,47426
Glyur000106s00011731	TR	SKIP_ON	Scaffold00106	207723,208321-208545,208811
Glyur000106s00011731	TR	SKIP_OFF	Scaffold00106	207723208811
Glyur000106s00011745		SKIP_OFF	Scaffold00106	316154316455
Glyur000106s00011745		SKIP_ON	Scaffold00106	316154,316275-316314,316455
Glyur000108s00010422		SKIP_OFF	Scaffold00108	183835185019
Glyur000108s00010422		SKIP_ON	Scaffold00108	183835,183916-184015,185019
Glyur000113s00009464		SKIP_OFF	Scaffold00113	298328301030
Glyur000113s00009464		SKIP_ON	Scaffold00113	298328,299782-300113,301030
Glyur000114s00010455		SKIP_OFF	Scaffold00114	4632347291
Glyur000114s00010455		SKIP_ON	Scaffold00114	46323,47054-47212,47291
Glyur000114s00010457		SKIP_OFF	Scaffold00114	5947559780
Glyur000114s00010457		SKIP_ON	Scaffold00114	59475,59630-59679,59780
Glyur000114s00010484		XSKIP_OFF	Scaffold00114	186052186804
Glyur000114s00010484		XSKIP_ON	Scaffold00114	186010,186108-186174,186804
Glyur000114s00010495		XSKIP_OFF	Scaffold00114	263099266161
Glyur000114s00010495		XSKIP_OFF	Scaffold00114	264163268308
Glyur000114s00010497	TF	MSKIP_OFF	Scaffold00114	276363279309
Glyur000114s00010497	TF	MSKIP_ON	Scaffold00114	276363,276463-276554,279037-279207,279309
Glyur000114s00010497	TF	XSKIP_OFF	Scaffold00114	276725279309
Glyur000114s00010497	TF	XSKIP_OFF	Scaffold00114	277064285030
Glyur000114s00010497	TF	XSKIP_ON	Scaffold00114	276982,279466-279547,285030
Glyur000116s00009207	TF	SKIP_OFF	Scaffold00116	5269753489
Glyur000116s00009207	TF	SKIP_ON	Scaffold00116	52697,53060-53246,53489
Glyur000117s00007626		XSKIP_OFF	Scaffold00117	4008740930
Glyur000117s00007626		XSKIP_ON	Scaffold00117	40090,40809-40850,40930
Glyur000117s00007626		SKIP_OFF	Scaffold00117	4008740930
Glyur000117s00007626		SKIP_OFF	Scaffold00117	4009040930
Glyur000117s00007626		SKIP_ON	Scaffold00117	40087,40809-40850,40930
Glyur000117s00007626		SKIP_ON	Scaffold00117	40090,40809-40850,40930
Glyur000117s00007626		XSKIP_OFF	Scaffold00117	4330047871
Glyur000117s00007626		XSKIP_ON	Scaffold00117	43300,43439-43581,48014
Glyur000117s00007626		XSKIP_OFF	Scaffold00117	4009040930
Glyur000117s00007626		XSKIP_ON	Scaffold00117	40087,40809-40850,40930
Glyur000117s00007637		MSKIP_OFF	Scaffold00117	112088114275
Glyur000117s00007637		MSKIP_ON	Scaffold00117	112088,113720-113877,113976-114100,114275
Glyur000118s00009635		XSKIP_ON	Scaffold00118	13792,13970-14241,15587
Glyur000118s00009635		XSKIP_OFF	Scaffold00118	1379215315
Glyur000118s00009660		SKIP_OFF	Scaffold00118	198627199013
Glyur000118s00009660		SKIP_ON	Scaffold00118	196533,196850-196940,197061
Glyur000118s00009660		SKIP_ON	Scaffold00118	198627,198750-198859,199013
Glyur000118s00009660		SKIP_OFF	Scaffold00118	196533197061
Glyur000118s00009667		SKIP_OFF	Scaffold00118	232915234191
Glyur000118s00009667		SKIP_ON	Scaffold00118	232915,233071-233131,234191
Glyur000119s00012151		SKIP_ON	Scaffold00119	81989,85015-85103,85315
Glyur000119s00012151		SKIP_OFF	Scaffold00119	8198985315
Glyur000121s00009691		MSKIP_OFF	Scaffold00121	4687447944
Glyur000121s00009691		MSKIP_ON	Scaffold00121	46874,47292-47387,47507-47587,47944
Glyur000121s00009691		SKIP_ON	Scaffold00121	48514,48655-48850,49099
Glyur000121s00009691		SKIP_ON	Scaffold00121	48514,48655-48703,49099
Glyur000121s00009691		SKIP_OFF	Scaffold00121	4851449099
Glyur000121s00009693		SKIP_OFF	Scaffold00121	5693257475
Glyur000121s00009693		SKIP_ON	Scaffold00121	56932,57356-57403,57475
Glyur000121s00009693		XSKIP_OFF	Scaffold00121	5693257470
Glyur000121s00009693		XSKIP_ON	Scaffold00121	56932,57356-57403,57475
Glyur000121s00009693		XSKIP_OFF	Scaffold00121	5693257475
Glyur000121s00009693		XSKIP_ON	Scaffold00121	56932,57356-57403,57470
Glyur000121s00009693		SKIP_OFF	Scaffold00121	5693257470
Glyur000121s00009693		SKIP_ON	Scaffold00121	56932,57356-57403,57470
Glyur000122s00010209		SKIP_OFF	Scaffold00122	215641216651
Glyur000122s00010209		SKIP_ON	Scaffold00122	215641,216407-216470,216651
Glyur000122s00010233		SKIP_OFF	Scaffold00122	325734327756
Glyur000122s00010233		SKIP_ON	Scaffold00122	325734,326268-326343,327756
Glyur000123s00008417	Transporter,PK	SKIP_OFF	Scaffold00123	8440085448
Glyur000123s00008417	Transporter,PK	SKIP_ON	Scaffold00123	84400,85216-85338,85448
Glyur000123s00008418	Transporter,PK	XSKIP_OFF	Scaffold00123	8825389602
Glyur000123s00008418	Transporter,PK	XSKIP_ON	Scaffold00123	88973,89133-89268,89602
Glyur000123s00008418	Transporter,PK	MSKIP_ON	Scaffold00123	88253,88587-88704,88831-88973,89133-89268,89602
Glyur000123s00008418	Transporter,PK	MSKIP_OFF	Scaffold00123	8825389602
Glyur000123s00008465	TF	XSKIP_OFF	Scaffold00123	325287325700
Glyur000123s00008465	TF	XSKIP_ON	Scaffold00123	325254,325360-325489,325700
Glyur000125s00010053		SKIP_OFF	Scaffold00125	308809309909
Glyur000125s00010053		SKIP_ON	Scaffold00125	308809,309489-309748,309909
Glyur000126s00013646		SKIP_OFF	Scaffold00126	99928100702
Glyur000126s00013646		SKIP_ON	Scaffold00126	99928,100144-100442,100702
Glyur000128s00010779		XSKIP_OFF	Scaffold00128	7565276512
Glyur000128s00010779		XSKIP_ON	Scaffold00128	75652,75899-76136,76232
Glyur000129s00012430		SKIP_OFF	Scaffold00129	2040320985
Glyur000129s00012430		SKIP_OFF	Scaffold00129	1733520222
Glyur000129s00012430		SKIP_ON	Scaffold00129	17335,18690-18731,20222
Glyur000130s00006915		SKIP_OFF	Scaffold00130	214334225363
Glyur000130s00006915		SKIP_ON	Scaffold00130	214334,214729-214850,225363
Glyur000130s00006921		SKIP_OFF	Scaffold00130	263379266066
Glyur000130s00006921		SKIP_ON	Scaffold00130	263379,263471-263538,266066
Glyur000131s00012976		SKIP_OFF	Scaffold00131	7500075218
Glyur000131s00012976		SKIP_ON	Scaffold00131	75000,75083-75130,75218
Glyur000131s00012976		XSKIP_OFF	Scaffold00131	7500075193
Glyur000131s00012976		XSKIP_ON	Scaffold00131	75000,75083-75130,75218
Glyur000131s00012998		SKIP_OFF	Scaffold00131	221392224474
Glyur000131s00012998		SKIP_ON	Scaffold00131	221392,224020-224073,224474
Glyur000132s00015971	Transporter,PK	SKIP_OFF	Scaffold00132	276538278002
Glyur000132s00015971	Transporter,PK	SKIP_ON	Scaffold00132	276538,277275-277528,278002
Glyur000133s00010380	TF	SKIP_OFF	Scaffold00133	150837151636
Glyur000133s00010380	TF	SKIP_ON	Scaffold00133	150837,151367-151473,151636
Glyur000134s00009790		SKIP_OFF	Scaffold00134	289745290554
Glyur000134s00009790		SKIP_ON	Scaffold00134	289745,290082-290152,290554
Glyur000134s00009790		XSKIP_OFF	Scaffold00134	289745290571
Glyur000134s00009790		XSKIP_ON	Scaffold00134	289745,290082-290152,290554
Glyur000135s00007286		SKIP_OFF	Scaffold00135	4865349691
Glyur000135s00007286		SKIP_ON	Scaffold00135	48653,49433-49495,49691
Glyur000136s00007900		SKIP_OFF	Scaffold00136	1694717216
Glyur000136s00007900		SKIP_ON	Scaffold00136	16947,17062-17110,17216
Glyur000136s00007910		SKIP_OFF	Scaffold00136	7202574316
Glyur000136s00007910		SKIP_ON	Scaffold00136	72025,73216-73314,74316
Glyur000136s00007917	Transporter	SKIP_ON	Scaffold00136	103285,103440-103513,104221
Glyur000136s00007917	Transporter	SKIP_ON	Scaffold00136	103285,103440-103519,104221
Glyur000136s00007917	Transporter	SKIP_OFF	Scaffold00136	103285104221
Glyur000137s00013345		MSKIP_ON	Scaffold00137	259124,259251-259295,259411-259552,260359
Glyur000137s00013345		MSKIP_OFF	Scaffold00137	259124260359
Glyur000138s00011663		XSKIP_OFF	Scaffold00138	7292473157
Glyur000138s00011663		XSKIP_ON	Scaffold00138	72924,73025-73087,73172
Glyur000138s00011703		SKIP_OFF	Scaffold00138	302487302994
Glyur000138s00011703		SKIP_ON	Scaffold00138	302487,302594-302831,302994
Glyur000141s00009840	TF	SKIP_OFF	Scaffold00141	266795267375
Glyur000142s00009103		SKIP_OFF	Scaffold00142	9337094079
Glyur000142s00009103		SKIP_ON	Scaffold00142	93370,93843-93900,94079
Glyur000142s00009122		SKIP_OFF	Scaffold00142	227407227917
Glyur000144s00012233		SKIP_OFF	Scaffold00144	192707194441
Glyur000144s00012233		SKIP_ON	Scaffold00144	192707,193330-193378,194441
Glyur000145s00010164	Transporter,PK	SKIP_OFF	Scaffold00145	301450302608
Glyur000145s00010164	Transporter,PK	SKIP_ON	Scaffold00145	301450,302421-302519,302608
Glyur000146s00016285		SKIP_OFF	Scaffold00146	6038560821
Glyur000146s00016285		SKIP_ON	Scaffold00146	60385,60523-60548,60821
Glyur000146s00016291	Transporter	SKIP_OFF	Scaffold00146	8580086337
Glyur000146s00016305		SKIP_OFF	Scaffold00146	162382165074
Glyur000146s00016305		SKIP_ON	Scaffold00146	162382,163392-163482,165074
Glyur000150s00014579		SKIP_OFF	Scaffold00150	187210191308
Glyur000150s00014579		SKIP_ON	Scaffold00150	187210,188842-190069,191308
Glyur000150s00014579		MSKIP_OFF	Scaffold00150	187210191308
Glyur000150s00014596		SKIP_OFF	Scaffold00150	277064278025
Glyur000150s00014596		SKIP_ON	Scaffold00150	277064,277419-277557,278025
Glyur000151s00010751		SKIP_OFF	Scaffold00151	222901223794
Glyur000151s00010751		SKIP_ON	Scaffold00151	222901,223419-223457,223794
Glyur000154s00013413	TF	XSKIP_ON	Scaffold00154	140643,143526-144458,145009
Glyur000154s00013413	TF	XSKIP_ON	Scaffold00154	140934,143814-144458,145009
Glyur000154s00013413	TF	XSKIP_OFF	Scaffold00154	142720146806
Glyur000154s00013413	TF	XSKIP_ON	Scaffold00154	142484,145361-145596,146806
Glyur000154s00013413	TF	XSKIP_OFF	Scaffold00154	141581145009
Glyur000155s00012791		SKIP_OFF	Scaffold00155	1669617259
Glyur000155s00012791		SKIP_ON	Scaffold00155	16696,16988-17054,17259
Glyur000155s00012813	TF	SKIP_OFF	Scaffold00155	199579202374
Glyur000155s00012813	TF	SKIP_ON	Scaffold00155	199579,201300-201590,202374
Glyur000157s00015821		SKIP_OFF	Scaffold00157	6196863018
Glyur000157s00015821		SKIP_ON	Scaffold00157	61968,62375-62448,63018
Glyur000159s00010263	Transporter	SKIP_OFF	Scaffold00159	164617166722
Glyur000159s00010263	Transporter	SKIP_ON	Scaffold00159	164617,164721-164807,166722
Glyur000159s00010271		SKIP_OFF	Scaffold00159	200117200611
Glyur000159s00010271		SKIP_ON	Scaffold00159	200117,200204-200342,200611
Glyur000160s00019146		SKIP_OFF	Scaffold00160	1526515999
Glyur000160s00019146		SKIP_ON	Scaffold00160	15265,15523-15719,15999
Glyur000162s00009927		SKIP_OFF	Scaffold00162	226057226418
Glyur000162s00009927		SKIP_ON	Scaffold00162	226057,226150-226268,226418
Glyur000163s00011099		SKIP_OFF	Scaffold00163	5462955628
Glyur000163s00011099		SKIP_ON	Scaffold00163	54629,54883-54947,55628
Glyur000163s00011104		SKIP_OFF	Scaffold00163	7611476763
Glyur000163s00011104		SKIP_ON	Scaffold00163	76114,76345-76370,76763
Glyur000163s00011123	Transporter	SKIP_ON	Scaffold00163	200481,200611-200676,200989
Glyur000163s00011123	Transporter	SKIP_OFF	Scaffold00163	200481200989
Glyur000163s00011125	PK	SKIP_ON	Scaffold00163	212231,212510-212564,212817
Glyur000163s00011125	PK	SKIP_ON	Scaffold00163	212231,212510-212565,212817
Glyur000163s00011125	PK	SKIP_ON	Scaffold00163	212231,212510-212702,212817
Glyur000163s00011125	PK	SKIP_OFF	Scaffold00163	212231212817
Glyur000164s00014501		SKIP_OFF	Scaffold00164	254625257352
Glyur000164s00014501		SKIP_ON	Scaffold00164	254625,255715-255873,257352
Glyur000165s00008508		SKIP_OFF	Scaffold00165	187440188017
Glyur000165s00008508		SKIP_ON	Scaffold00165	187440,187618-187814,188017
Glyur000166s00010572		SKIP_OFF	Scaffold00166	8036481634
Glyur000166s00010572		SKIP_ON	Scaffold00166	80364,80460-80557,81634
Glyur000166s00010593		XMSKIP_OFF	Scaffold00166	210846212288
Glyur000166s00010593		XMSKIP_ON	Scaffold00166	210856,211576-211725,211827-212158,212288
Glyur000167s00012265	TF	XSKIP_OFF	Scaffold00167	7629376773
Glyur000167s00012265	TF	XSKIP_ON	Scaffold00167	76293,76451-76601,76776
Glyur000167s00012267	TF	SKIP_OFF	Scaffold00167	113743116828
Glyur000167s00012267	TF	SKIP_ON	Scaffold00167	113743,116363-116630,116828
Glyur000168s00018551		SKIP_OFF	Scaffold00168	15772763
Glyur000168s00018551		SKIP_ON	Scaffold00168	1577,2180-2276,2763
Glyur000168s00018551		XSKIP_ON	Scaffold00168	1577,2180-2276,2765
Glyur000168s00018551		XSKIP_OFF	Scaffold00168	15772763
Glyur000168s00018584		SKIP_ON	Scaffold00168	270589,270940-271127,271780
Glyur000168s00018584		SKIP_ON	Scaffold00168	270589,270940-271037,271780
Glyur000168s00018584		SKIP_OFF	Scaffold00168	270589271780
Glyur000170s00010983		XSKIP_ON	Scaffold00170	9666,9887-9951,10132
Glyur000174s00018471		SKIP_OFF	Scaffold00174	48905259
Glyur000174s00018471		SKIP_ON	Scaffold00174	4890,5094-5120,5259
Glyur000174s00018498		XSKIP_OFF	Scaffold00174	275434277159
Glyur000174s00018498		XSKIP_ON	Scaffold00174	275434,275924-276069,277305
Glyur000177s00010888		SKIP_OFF	Scaffold00177	19393555
Glyur000177s00010888		SKIP_OFF	Scaffold00177	36234884
Glyur000177s00010888		SKIP_ON	Scaffold00177	1939,2838-2877,3555
Glyur000177s00010888		SKIP_ON	Scaffold00177	3623,3714-3823,4884
Glyur000178s00013196		SKIP_OFF	Scaffold00178	100199100979
Glyur000178s00013196		SKIP_ON	Scaffold00178	100199,100483-100544,100979
Glyur000179s00010677		XSKIP_OFF	Scaffold00179	4383144395
Glyur000179s00010677		XSKIP_ON	Scaffold00179	44141,44239-44309,44395
Glyur000179s00010678	Transporter	SKIP_OFF	Scaffold00179	5007852610
Glyur000179s00010678	Transporter	SKIP_ON	Scaffold00179	50078,52258-52320,52610
Glyur000180s00014076	PK	SKIP_OFF	Scaffold00180	194538195338
Glyur000180s00014076	PK	SKIP_ON	Scaffold00180	194538,194646-194713,195338
Glyur000182s00014527		SKIP_OFF	Scaffold00182	141619143442
Glyur000182s00014527		SKIP_ON	Scaffold00182	141619,143068-143148,143442
Glyur000184s00008169		SKIP_OFF	Scaffold00184	3221135065
Glyur000184s00008169		SKIP_ON	Scaffold00184	32211,33747-33848,35065
Glyur000184s00008172		XSKIP_OFF	Scaffold00184	4528247277
Glyur000184s00008174		SKIP_OFF	Scaffold00184	5724157944
Glyur000184s00008174		SKIP_ON	Scaffold00184	57241,57559-57645,57944
Glyur000184s00008190		SKIP_OFF	Scaffold00184	144090144757
Glyur000184s00008190		SKIP_ON	Scaffold00184	144090,144501-144540,144757
Glyur000184s00008190		SKIP_OFF	Scaffold00184	145794146444
Glyur000184s00008190		SKIP_ON	Scaffold00184	145794,145906-146020,146444
Glyur000185s00016445		SKIP_OFF	Scaffold00185	4155442838
Glyur000185s00016445		SKIP_ON	Scaffold00185	41554,42026-42125,42838
Glyur000185s00016472		SKIP_OFF	Scaffold00185	216323219109
Glyur000185s00016472		SKIP_ON	Scaffold00185	216323,218438-218530,219109
Glyur000188s00019480		SKIP_ON	Scaffold00188	47462,47945-48145,49092
Glyur000188s00019480		SKIP_ON	Scaffold00188	47462,47991-48145,49092
Glyur000188s00019480		SKIP_OFF	Scaffold00188	4746249092
Glyur000189s00009610		SKIP_OFF	Scaffold00189	141813142851
Glyur000189s00009610		SKIP_ON	Scaffold00189	141813,142698-142745,142851
Glyur000189s00009628		SKIP_ON	Scaffold00189	252762,253080-253195,254077
Glyur000189s00009628		SKIP_OFF	Scaffold00189	252762254077
Glyur000190s00015721		SKIP_OFF	Scaffold00190	6832270390
Glyur000190s00015721		SKIP_ON	Scaffold00190	68322,69234-69458,70390
Glyur000190s00015728		XSKIP_ON	Scaffold00190	110769,110913-110956,111287
Glyur000191s00015612		SKIP_ON	Scaffold00191	36890,37569-37662,38027
Glyur000191s00015612		SKIP_OFF	Scaffold00191	3689038027
Glyur000191s00015637	Transporter	XSKIP_ON	Scaffold00191	184507,186668-186937,187480
Glyur000191s00015637	Transporter	XSKIP_OFF	Scaffold00191	184777187480
Glyur000192s00009307		SKIP_OFF	Scaffold00192	59016318
Glyur000192s00009307		SKIP_ON	Scaffold00192	5901,6103-6174,6318
Glyur000192s00009313		SKIP_OFF	Scaffold00192	3744538072
Glyur000192s00009313		SKIP_ON	Scaffold00192	37445,37878-37930,38072
Glyur000193s00013986		SKIP_OFF	Scaffold00193	210840211876
Glyur000193s00013986		SKIP_ON	Scaffold00193	210840,211750-211758,211876
Glyur000194s00016345		SKIP_OFF	Scaffold00194	161163162656
Glyur000194s00016345		SKIP_ON	Scaffold00194	161163,162460-162512,162656
Glyur000194s00016349	PK	SKIP_OFF	Scaffold00194	202095202650
Glyur000194s00016349	PK	SKIP_ON	Scaffold00194	202095,202196-202255,202650
Glyur000197s00010073	Transporter	SKIP_OFF	Scaffold00197	7843879061
Glyur000197s00010073	Transporter	SKIP_ON	Scaffold00197	78438,78909-78989,79061
Glyur000197s00010095		XSKIP_OFF	Scaffold00197	177562177958
Glyur000197s00010095		XSKIP_ON	Scaffold00197	177579,177739-177810,177958
Glyur000197s00010095		SKIP_OFF	Scaffold00197	177562177958
Glyur000197s00010095		SKIP_ON	Scaffold00197	177562,177739-177810,177958
Glyur000198s00008754	Transporter	SKIP_OFF	Scaffold00198	186533187740
Glyur000198s00008754	Transporter	SKIP_ON	Scaffold00198	186533,186937-186969,187740
Glyur000198s00008754	Transporter	SKIP_OFF	Scaffold00198	182564183675
Glyur000198s00008754	Transporter	SKIP_ON	Scaffold00198	182564,183344-183412,183675
Glyur000198s00008764		MSKIP_OFF	Scaffold00198	255251257818
Glyur000198s00008764		MSKIP_ON	Scaffold00198	255251,255570-255606,257646-257690,257818
Glyur000198s00008764		XSKIP_ON	Scaffold00198	255251,255570-255606,257646
Glyur000198s00008764		XSKIP_OFF	Scaffold00198	255251257818
Glyur000199s00018222	TF	SKIP_OFF	Scaffold00199	150092151261
Glyur000199s00018222	TF	SKIP_ON	Scaffold00199	150092,150277-150380,151261
Glyur000200s00011143	Transporter	SKIP_OFF	Scaffold00200	2129922391
Glyur000200s00011143	Transporter	SKIP_ON	Scaffold00200	21299,21865-22031,22391
Glyur000201s00012353		XSKIP_OFF	Scaffold00201	6028461541
Glyur000201s00012353		XSKIP_ON	Scaffold00201	60284,60951-61038,61128
Glyur000203s00012871		SKIP_OFF	Scaffold00203	1072611748
Glyur000203s00012871		SKIP_ON	Scaffold00203	10726,10908-10954,11748
Glyur000204s00012418		SKIP_OFF	Scaffold00204	200353201379
Glyur000204s00012418		SKIP_ON	Scaffold00204	200353,200827-200882,201379
Glyur000205s00012946		SKIP_ON	Scaffold00205	133408,133533-133605,133694
Glyur000205s00012946		SKIP_OFF	Scaffold00205	133408133694
Glyur000206s00012598		SKIP_OFF	Scaffold00206	241931242473
Glyur000206s00012598		SKIP_ON	Scaffold00206	241931,242046-242215,242473
Glyur000207s00015908		SKIP_OFF	Scaffold00207	146818147384
Glyur000207s00015908		SKIP_ON	Scaffold00207	146818,147166-147179,147384
Glyur000208s00014284	Transporter	SKIP_ON	Scaffold00208	146033,146589-146673,146806
Glyur000208s00014284	Transporter	SKIP_OFF	Scaffold00208	146033146806
Glyur000209s00013448		SKIP_OFF	Scaffold00209	1625617129
Glyur000209s00013448		SKIP_ON	Scaffold00209	16256,16910-16966,17129
Glyur000210s00014430		SKIP_OFF	Scaffold00210	1014110928
Glyur000210s00014435		SKIP_OFF	Scaffold00210	4307143508
Glyur000210s00014435		SKIP_ON	Scaffold00210	43071,43221-43340,43508
Glyur000210s00014436		SKIP_OFF	Scaffold00210	4709649286
Glyur000210s00014436		SKIP_ON	Scaffold00210	47096,47815-47914,49286
Glyur000210s00014460		SKIP_ON	Scaffold00210	194195,194358-194511,194722
Glyur000210s00014460		SKIP_OFF	Scaffold00210	194195194722
Glyur000211s00017638		SKIP_OFF	Scaffold00211	6828669429
Glyur000211s00017638		SKIP_ON	Scaffold00211	68286,68851-69302,69429
Glyur000213s00016088		SKIP_OFF	Scaffold00213	7949580350
Glyur000213s00016088		SKIP_ON	Scaffold00213	79495,80190-80259,80350
Glyur000213s00016091		SKIP_OFF	Scaffold00213	9589198142
Glyur000213s00016091		SKIP_ON	Scaffold00213	95891,96145-96748,98142
Glyur000213s00016109	Transporter,PK	MSKIP_ON	Scaffold00213	236569,236680-236890,236984-237113,237939
Glyur000213s00016109	Transporter,PK	SKIP_ON	Scaffold00213	236569,236680-237117,237939
Glyur000213s00016109	Transporter,PK	SKIP_OFF	Scaffold00213	236569237939
Glyur000213s00016109	Transporter,PK	MSKIP_ON	Scaffold00213	236569,236680-236890,236984-237117,237939
Glyur000213s00016109	Transporter,PK	MSKIP_OFF	Scaffold00213	236569237939
Glyur000218s00011607		SKIP_ON	Scaffold00218	45377,45512-45587,46006
Glyur000218s00011607		SKIP_ON	Scaffold00218	45377,45525-45587,46006
Glyur000218s00011607		SKIP_OFF	Scaffold00218	4537746006
Glyur000219s00011575		SKIP_OFF	Scaffold00219	109930110536
Glyur000219s00011575		SKIP_ON	Scaffold00219	109930,110044-110252,110536
Glyur000220s00014783		SKIP_OFF	Scaffold00220	212060213036
Glyur000220s00014783		SKIP_ON	Scaffold00220	212060,212894-212963,213036
Glyur000225s00014738		SKIP_OFF	Scaffold00225	167159167893
Glyur000225s00014738		SKIP_ON	Scaffold00225	167159,167468-167638,167893
Glyur000227s00015116		XSKIP_OFF	Scaffold00227	4243945419
Glyur000227s00015116		XSKIP_ON	Scaffold00227	42256,44967-45149,45419
Glyur000227s00015131		SKIP_OFF	Scaffold00227	147803148796
Glyur000227s00015131		SKIP_ON	Scaffold00227	147803,147880-147953,148796
Glyur000227s00015134		SKIP_OFF	Scaffold00227	169433170301
Glyur000227s00015134		SKIP_ON	Scaffold00227	169433,169705-169976,170301
Glyur000230s00016893		SKIP_OFF	Scaffold00230	162861163862
Glyur000230s00016893		SKIP_ON	Scaffold00230	162861,163642-163787,163862
Glyur000230s00016896		SKIP_OFF	Scaffold00230	192073193193
Glyur000230s00016896		SKIP_ON	Scaffold00230	192073,192290-192429,193193
Glyur000234s00015079		SKIP_ON	Scaffold00234	106854,107103-107307,108197
Glyur000234s00015079		SKIP_OFF	Scaffold00234	106854108197
Glyur000236s00014240	Transporter,PK	SKIP_OFF	Scaffold00236	138371139328
Glyur000236s00014240	Transporter,PK	SKIP_ON	Scaffold00236	138371,138847-138980,139328
Glyur000240s00016379		SKIP_OFF	Scaffold00240	9032391465
Glyur000240s00016379		SKIP_ON	Scaffold00240	90323,91130-91214,91465
Glyur000241s00022765		XSKIP_OFF	Scaffold00241	207729211843
Glyur000244s00014818		SKIP_OFF	Scaffold00244	157419158947
Glyur000244s00014818		SKIP_ON	Scaffold00244	157419,158603-158723,158947
Glyur000245s00014694		SKIP_OFF	Scaffold00245	115854117009
Glyur000245s00014694		SKIP_ON	Scaffold00245	115854,116296-116560,117009
Glyur000245s00014698		SKIP_OFF	Scaffold00245	141169141721
Glyur000245s00014698		SKIP_ON	Scaffold00245	141169,141252-141298,141721
Glyur000246s00017000		XSKIP_OFF	Scaffold00246	211928211983
Glyur000246s00017000		XSKIP_ON	Scaffold00246	211901,211929-211955,211983
Glyur000247s00015509	Transporter,PK	SKIP_ON	Scaffold00247	156086,156219-156339,156565
Glyur000247s00015509	Transporter,PK	SKIP_ON	Scaffold00247	156086,156219-156357,156565
Glyur000247s00015509	Transporter,PK	SKIP_OFF	Scaffold00247	156086156565
Glyur000250s00014113	TF	XMSKIP_ON	Scaffold00250	142290,142593-142670,143057-143166,144673
Glyur000250s00014113	TF	XMSKIP_OFF	Scaffold00250	142258144673
Glyur000254s00017599		SKIP_OFF	Scaffold00254	7871479940
Glyur000254s00017599		SKIP_ON	Scaffold00254	78714,78996-79109,79940
Glyur000254s00017617		XSKIP_ON	Scaffold00254	160595,167667-167919,168437
Glyur000254s00017617		XSKIP_OFF	Scaffold00254	160724168437
Glyur000254s00017618		SKIP_OFF	Scaffold00254	181027182211
Glyur000254s00017618		SKIP_ON	Scaffold00254	181027,181722-181805,182211
Glyur000255s00016814		SKIP_ON	Scaffold00255	67637,68043-68125,68273
Glyur000255s00016814		SKIP_OFF	Scaffold00255	6763768273
Glyur000255s00016816	PK	SKIP_OFF	Scaffold00255	8437684812
Glyur000255s00016816	PK	SKIP_ON	Scaffold00255	84376,84471-84543,84812
Glyur000258s00015248		XSKIP_OFF	Scaffold00258	2430724801
Glyur000258s00015248		SKIP_ON	Scaffold00258	24307,24646-24714,24801
Glyur000258s00015248		SKIP_ON	Scaffold00258	24307,24646-24719,24801
Glyur000258s00015248		SKIP_OFF	Scaffold00258	2430724801
Glyur000258s00015273	Transporter	SKIP_OFF	Scaffold00258	180876181682
Glyur000258s00015273	Transporter	SKIP_ON	Scaffold00258	180876,181160-181339,181682
Glyur000260s00013522		SKIP_OFF	Scaffold00260	2691127764
Glyur000260s00013522		SKIP_ON	Scaffold00260	26911,27311-27389,27764
Glyur000261s00014375		SKIP_OFF	Scaffold00261	190497191124
Glyur000261s00014375		SKIP_ON	Scaffold00261	190497,190866-190956,191124
Glyur000261s00014381	TR	MSKIP_OFF	Scaffold00261	222614224438
Glyur000261s00014381	TR	MSKIP_ON	Scaffold00261	222614,223326-223481,224288-224350,224438
Glyur000261s00014381	TR	SKIP_OFF	Scaffold00261	223481224438
Glyur000261s00014381	TR	SKIP_ON	Scaffold00261	223481,224288-224350,224438
Glyur000261s00014381	TR	SKIP_OFF	Scaffold00261	222614224438
Glyur000261s00014381	TR	SKIP_ON	Scaffold00261	222614,223326-223481,224438
Glyur000264s00019966		SKIP_OFF	Scaffold00264	7631776798
Glyur000264s00019966		SKIP_ON	Scaffold00264	76317,76540-76651,76798
Glyur000265s00020602		MSKIP_ON	Scaffold00265	3309,3400-3490,3783-3842,3933
Glyur000265s00020602		SKIP_OFF	Scaffold00265	68018282
Glyur000265s00020602		SKIP_OFF	Scaffold00265	34903933
Glyur000265s00020602		SKIP_ON	Scaffold00265	6801,6905-7997,8282
Glyur000265s00020602		SKIP_ON	Scaffold00265	3490,3783-3842,3933
Glyur000265s00020602		XSKIP_OFF	Scaffold00265	34903933
Glyur000265s00020602		MSKIP_OFF	Scaffold00265	33093933
Glyur000265s00020602		SKIP_ON	Scaffold00265	3309,3400-3490,3933
Glyur000265s00020602		XSKIP_ON	Scaffold00265	3702,3783-3842,3933
Glyur000265s00020602		SKIP_OFF	Scaffold00265	33093933
Glyur000266s00012609		SKIP_OFF	Scaffold00266	1815720238
Glyur000266s00012609		SKIP_ON	Scaffold00266	18157,18270-18380,20238
Glyur000267s00016690		SKIP_OFF	Scaffold00267	218377218787
Glyur000267s00016690		SKIP_ON	Scaffold00267	218377,218609-218698,218787
Glyur000268s00013359		MSKIP_ON	Scaffold00268	24249,24625-24682,24781-24869,25147
Glyur000268s00013359		XSKIP_ON	Scaffold00268	24249,24625-24682,24781
Glyur000268s00013359		MSKIP_ON	Scaffold00268	24249,24587-24682,24781-24869,25147
Glyur000268s00013359		XSKIP_ON	Scaffold00268	24682,24781-24869,25113
Glyur000268s00013359		XSKIP_ON	Scaffold00268	24682,24781-24869,25147
Glyur000268s00013359		MSKIP_OFF	Scaffold00268	2424925147
Glyur000268s00013359		SKIP_ON	Scaffold00268	24249,24713-24786,25147
Glyur000268s00013359		XSKIP_ON	Scaffold00268	24249,24587-24682,24781
Glyur000268s00013359		SKIP_OFF	Scaffold00268	2424925147
Glyur000268s00013359		XSKIP_OFF	Scaffold00268	2424924713
Glyur000268s00013359		XSKIP_OFF	Scaffold00268	2424925147
Glyur000269s00013910		SKIP_OFF	Scaffold00269	150256152046
Glyur000269s00013910		SKIP_ON	Scaffold00269	150256,150454-151894,152046
Glyur000270s00013273		XSKIP_OFF	Scaffold00270	5854259668
Glyur000270s00013273		XSKIP_ON	Scaffold00270	58542,58690-58697,59600
Glyur000270s00013281		SKIP_OFF	Scaffold00270	101363101844
Glyur000270s00013281		SKIP_ON	Scaffold00270	101363,101609-101695,101844
Glyur000271s00015162	Transporter	XSKIP_OFF	Scaffold00271	107453110655
Glyur000271s00015162	Transporter	XSKIP_ON	Scaffold00271	103613,105971-106390,109469
Glyur000271s00015162	Transporter	XSKIP_ON	Scaffold00271	106390,109469-109589,110074
Glyur000271s00015162	Transporter	XSKIP_ON	Scaffold00271	106511,106996-107173,110252
Glyur000271s00015162	Transporter	XSKIP_ON	Scaffold00271	107173,110252-110531,110655
Glyur000271s00015162	Transporter	XSKIP_OFF	Scaffold00271	103613109049
Glyur000271s00015162	Transporter	XSKIP_OFF	Scaffold00271	106511110074
Glyur000273s00014666		SKIP_OFF	Scaffold00273	155418156154
Glyur000273s00014666		SKIP_ON	Scaffold00273	155418,155829-155869,156154
Glyur000273s00014669	TF	SKIP_OFF	Scaffold00273	178247178673
Glyur000273s00014669	TF	SKIP_ON	Scaffold00273	178247,178506-178550,178673
Glyur000274s00012537		XSKIP_ON	Scaffold00274	60079,70479-70511,71293
Glyur000274s00012537		XSKIP_OFF	Scaffold00274	6011271293
Glyur000277s00017307		SKIP_OFF	Scaffold00277	3698938170
Glyur000277s00017307		SKIP_ON	Scaffold00277	36989,37289-37381,38170
Glyur000278s00017293	TF	SKIP_ON	Scaffold00278	153927,154229-154350,154917
Glyur000278s00017293	TF	SKIP_ON	Scaffold00278	153927,154229-154345,154917
Glyur000278s00017293	TF	SKIP_OFF	Scaffold00278	153927154917
Glyur000286s00016503		SKIP_OFF	Scaffold00286	9686198284
Glyur000286s00016503		SKIP_ON	Scaffold00286	96861,97423-97495,98284
Glyur000288s00019858		SKIP_OFF	Scaffold00288	2768728761
Glyur000288s00019858		SKIP_ON	Scaffold00288	27687,28364-28598,28761
Glyur000290s00015800		SKIP_OFF	Scaffold00290	127625127919
Glyur000290s00015800		SKIP_ON	Scaffold00290	127625,127759-127787,127919
Glyur000294s00011857		SKIP_OFF	Scaffold00294	6603166847
Glyur000294s00011857		SKIP_ON	Scaffold00294	66031,66410-66470,66847
Glyur000295s00015292	TF	SKIP_OFF	Scaffold00295	5388454361
Glyur000295s00015292	TF	SKIP_OFF	Scaffold00295	5390654361
Glyur000295s00015292	TF	SKIP_ON	Scaffold00295	53884,54130-54241,54361
Glyur000295s00015292	TF	SKIP_ON	Scaffold00295	53906,54130-54241,54361
Glyur000295s00015292	TF	XSKIP_OFF	Scaffold00295	5388454361
Glyur000295s00015292	TF	XSKIP_ON	Scaffold00295	53906,54130-54241,54361
Glyur000300s00017248	Transporter	SKIP_OFF	Scaffold00300	4567446674
Glyur000300s00017248	Transporter	SKIP_ON	Scaffold00300	45674,46361-46539,46674
Glyur000300s00017256		SKIP_OFF	Scaffold00300	9798999476
Glyur000300s00017256		SKIP_ON	Scaffold00300	97989,99064-99133,99476
Glyur000302s00029243		XSKIP_OFF	Scaffold00302	102472103644
Glyur000302s00029243		XSKIP_ON	Scaffold00302	102484,103433-103513,103644
Glyur000302s00029243		SKIP_OFF	Scaffold00302	102484103644
Glyur000302s00029243		SKIP_ON	Scaffold00302	102484,103433-103513,103644
Glyur000302s00029247		MSKIP_ON	Scaffold00302	114564,115869-115973,116072-116283,119245-119748,121232
Glyur000302s00029247		MSKIP_OFF	Scaffold00302	114564121232
Glyur000306s00013996		SKIP_ON	Scaffold00306	22121,22658-22901,24141
Glyur000306s00013996		SKIP_OFF	Scaffold00306	2212124141
Glyur000306s00014005		SKIP_OFF	Scaffold00306	6405264312
Glyur000306s00014005		SKIP_ON	Scaffold00306	64052,64150-64210,64312
Glyur000307s00023011		SKIP_OFF	Scaffold00307	1728018581
Glyur000310s00013605		SKIP_OFF	Scaffold00310	5017854480
Glyur000313s00016910	Transporter	SKIP_OFF	Scaffold00313	3579337302
Glyur000313s00016910	Transporter	SKIP_ON	Scaffold00313	35793,36137-36450,37302
Glyur000320s00014310		SKIP_OFF	Scaffold00320	2122222067
Glyur000320s00014310		SKIP_ON	Scaffold00320	21222,21886-21958,22067
Glyur000320s00014325		SKIP_OFF	Scaffold00320	114534115843
Glyur000320s00014325		SKIP_ON	Scaffold00320	114534,115693-115761,115843
Glyur000322s00020885	TF	SKIP_OFF	Scaffold00322	88979897
Glyur000322s00020885	TF	SKIP_ON	Scaffold00322	8897,9677-9766,9897
Glyur000325s00013507		SKIP_OFF	Scaffold00325	100401101035
Glyur000325s00013507		SKIP_ON	Scaffold00325	100401,100530-100721,101035
Glyur000325s00013508		SKIP_OFF	Scaffold00325	108725110039
Glyur000325s00013508		SKIP_ON	Scaffold00325	108725,109165-109369,110039
Glyur000329s00019852		XSKIP_OFF	Scaffold00329	174969192410
Glyur000329s00019852		XSKIP_ON	Scaffold00329	174675,179413-179588,192410
Glyur000330s00019523		XSKIP_OFF	Scaffold00330	79782101337
Glyur000330s00019523		XSKIP_ON	Scaffold00330	79749,101190-101279,101337
Glyur000330s00019523		XSKIP_OFF	Scaffold00330	79797101295
Glyur000330s00019523		XSKIP_ON	Scaffold00330	79749,101190-101237,101295
Glyur000332s00014975		SKIP_OFF	Scaffold00332	3784238175
Glyur000332s00014975		SKIP_ON	Scaffold00332	37842,37941-38054,38175
Glyur000332s00014991		SKIP_ON	Scaffold00332	158577,160314-160350,161375
Glyur000332s00014991		SKIP_OFF	Scaffold00332	158577161375
Glyur000333s00033016		SKIP_OFF	Scaffold00333	164779168291
Glyur000333s00033016		SKIP_ON	Scaffold00333	164779,165948-165997,168291
Glyur000334s00019183		SKIP_OFF	Scaffold00334	1568716845
Glyur000334s00019183		SKIP_ON	Scaffold00334	15687,15795-15826,16845
Glyur000334s00019202		SKIP_OFF	Scaffold00334	168921169338
Glyur000334s00019202		SKIP_ON	Scaffold00334	168921,169189-169227,169338
Glyur000335s00017447	Transporter	XSKIP_ON	Scaffold00335	43096,43634-43801,45715
Glyur000335s00017447	Transporter	XSKIP_OFF	Scaffold00335	4309645547
Glyur000335s00017451		SKIP_OFF	Scaffold00335	5960261454
Glyur000335s00017451		SKIP_ON	Scaffold00335	59602,59700-60719,61454
Glyur000336s00018101		SKIP_OFF	Scaffold00336	6766168971
Glyur000336s00018101		SKIP_ON	Scaffold00336	67661,67977-68156,68971
Glyur000338s00015583		SKIP_OFF	Scaffold00338	172906173952
Glyur000338s00015583		SKIP_ON	Scaffold00338	172906,173201-173351,173952
Glyur000342s00013725	Transporter,PK	XSKIP_OFF	Scaffold00342	8604687238
Glyur000342s00013725	Transporter,PK	XSKIP_ON	Scaffold00342	86046,86621-86695,86796
Glyur000342s00013725	Transporter,PK	MSKIP_ON	Scaffold00342	86046,86621-86695,86796-86957,87238
Glyur000342s00013725	Transporter,PK	MSKIP_OFF	Scaffold00342	8604687238
Glyur000345s00015646		SKIP_OFF	Scaffold00345	40185448
Glyur000345s00015646		SKIP_ON	Scaffold00345	4018,4762-4808,5448
Glyur000345s00015646		XSKIP_ON	Scaffold00345	3944,4762-4808,5448
Glyur000345s00015646		XSKIP_OFF	Scaffold00345	40185448
Glyur000345s00015667		SKIP_OFF	Scaffold00345	124661127055
Glyur000345s00015667		SKIP_ON	Scaffold00345	124661,125403-125463,127055
Glyur000345s00015667		SKIP_ON	Scaffold00345	124661,127055-127095,127414
Glyur000345s00015667		XSKIP_ON	Scaffold00345	124661,127055-127095,127414
Glyur000345s00015667		XMSKIP_OFF	Scaffold00345	124724127414
Glyur000345s00015667		XMSKIP_ON	Scaffold00345	124661,125403-125463,127055-127095,127414
Glyur000345s00015667		MSKIP_OFF	Scaffold00345	124661127414
Glyur000345s00015667		MSKIP_ON	Scaffold00345	124661,125403-125463,127055-127095,127414
Glyur000345s00015667		SKIP_OFF	Scaffold00345	125463127414
Glyur000345s00015667		SKIP_ON	Scaffold00345	125463,127055-127095,127414
Glyur000345s00015667		XSKIP_ON	Scaffold00345	124661,125403-125463,127414
Glyur000345s00015667		SKIP_ON	Scaffold00345	124661,125403-125463,127414
Glyur000345s00015667		XSKIP_OFF	Scaffold00345	124724127414
Glyur000345s00015667		SKIP_OFF	Scaffold00345	124661127414
Glyur000347s00029056		SKIP_ON	Scaffold00347	171130,171341-171498,172220
Glyur000347s00029056		SKIP_ON	Scaffold00347	171130,171353-171498,172220
Glyur000347s00029056		SKIP_OFF	Scaffold00347	171130172220
Glyur000354s00015183		XSKIP_OFF	Scaffold00354	8411343
Glyur000354s00015183		XSKIP_ON	Scaffold00354	841,1055-1113,1341
Glyur000355s00013931		SKIP_OFF	Scaffold00355	5631056741
Glyur000355s00013931		SKIP_ON	Scaffold00355	56310,56385-56406,56741
Glyur000355s00013942	Transporter,PK	SKIP_OFF	Scaffold00355	106738106928
Glyur000355s00013942	Transporter,PK	SKIP_ON	Scaffold00355	106738,106823-106845,106928
Glyur000357s00018139		SKIP_ON	Scaffold00357	165964,166059-166384,166877
Glyur000357s00018139		SKIP_OFF	Scaffold00357	165964166877
Glyur000361s00013164		MSKIP_ON	Scaffold00361	90431,90735-90803,90888-90963,91040-91104,91827
Glyur000361s00013164		MSKIP_OFF	Scaffold00361	9043191827
Glyur000362s00017671		SKIP_ON	Scaffold00362	61826,61933-61994,62884
Glyur000362s00017671		SKIP_OFF	Scaffold00362	6182662884
Glyur000362s00017671		SKIP_ON	Scaffold00362	60201,60831-60973,61539
Glyur000362s00017671		SKIP_OFF	Scaffold00362	6020161539
Glyur000362s00017674		SKIP_OFF	Scaffold00362	8893994633
Glyur000362s00017674		SKIP_ON	Scaffold00362	88939,90430-90523,94633
Glyur000363s00015361		XSKIP_OFF	Scaffold00363	6248966758
Glyur000363s00015361		XSKIP_ON	Scaffold00363	62489,63328-63634,67065
Glyur000363s00015362	Transporter	SKIP_OFF	Scaffold00363	7308174393
Glyur000363s00015362	Transporter	SKIP_ON	Scaffold00363	73081,73878-73957,74393
Glyur000363s00015377	Transporter	XSKIP_OFF	Scaffold00363	143714152017
Glyur000364s00018049	Transporter,PK	SKIP_OFF	Scaffold00364	9850899399
Glyur000364s00018049	Transporter,PK	SKIP_ON	Scaffold00364	98508,98753-98868,99399
Glyur000365s00022123	Transporter	SKIP_OFF	Scaffold00365	6579866801
Glyur000365s00022123	Transporter	SKIP_ON	Scaffold00365	65798,66417-66495,66801
Glyur000366s00019216		SKIP_ON	Scaffold00366	67271,67525-67626,68437
Glyur000366s00019216		SKIP_OFF	Scaffold00366	6727168437
Glyur000369s00020535		MSKIP_OFF	Scaffold00369	80859268
Glyur000370s00022668		SKIP_OFF	Scaffold00370	102322103289
Glyur000370s00022668		SKIP_ON	Scaffold00370	102322,103150-103203,103289
Glyur000372s00017108		SKIP_OFF	Scaffold00372	6943771076
Glyur000372s00017108		SKIP_ON	Scaffold00372	69437,70004-70025,71076
Glyur000374s00017941		SKIP_OFF	Scaffold00374	1807020966
Glyur000374s00017941		SKIP_ON	Scaffold00374	18070,18177-19390,20966
Glyur000376s00018681		XSKIP_OFF	Scaffold00376	6060261781
Glyur000378s00022507	PK	SKIP_OFF	Scaffold00378	3027830702
Glyur000378s00022507	PK	SKIP_ON	Scaffold00378	30278,30374-30451,30702
Glyur000378s00022507	PK	SKIP_ON	Scaffold00378	34899,34996-35067,37053
Glyur000378s00022507	PK	SKIP_ON	Scaffold00378	34899,34996-35064,37053
Glyur000378s00022507	PK	SKIP_ON	Scaffold00378	34899,34996-35256,37053
Glyur000378s00022507	PK	SKIP_OFF	Scaffold00378	3489937053
Glyur000379s00015019		SKIP_OFF	Scaffold00379	101119101991
Glyur000379s00015019		SKIP_ON	Scaffold00379	101119,101223-101426,101991
Glyur000381s00016146	Transporter	SKIP_OFF	Scaffold00381	162397163156
Glyur000381s00016146	Transporter	SKIP_ON	Scaffold00381	162397,162480-162516,163156
Glyur000385s00019795		SKIP_OFF	Scaffold00385	4477645411
Glyur000386s00015326		XSKIP_OFF	Scaffold00386	5861269899
Glyur000386s00015326		XSKIP_ON	Scaffold00386	58612,58711-58738,69927
Glyur000386s00015331		SKIP_OFF	Scaffold00386	8695587837
Glyur000386s00015331		SKIP_ON	Scaffold00386	86955,87167-87287,87837
Glyur000386s00015342		SKIP_OFF	Scaffold00386	146130146725
Glyur000386s00015342		SKIP_ON	Scaffold00386	146130,146408-146464,146725
Glyur000391s00016043	TF	SKIP_OFF	Scaffold00391	1122513145
Glyur000391s00016043	TF	SKIP_ON	Scaffold00391	11225,11722-11803,13145
Glyur000396s00032779		SKIP_ON	Scaffold00396	143191,143480-143971,152245
Glyur000396s00032779		SKIP_ON	Scaffold00396	143191,143487-143971,152245
Glyur000396s00032779		SKIP_OFF	Scaffold00396	143191152245
Glyur000397s00020467	Transporter	SKIP_OFF	Scaffold00397	6378665305
Glyur000397s00020467	Transporter	SKIP_ON	Scaffold00397	63786,63951-64037,65305
Glyur000397s00020473	Transporter	SKIP_OFF	Scaffold00397	9305494066
Glyur000397s00020473	Transporter	SKIP_ON	Scaffold00397	93054,93247-93380,94066
Glyur000404s00017726		SKIP_OFF	Scaffold00404	2759428522
Glyur000404s00017726		SKIP_ON	Scaffold00404	27594,28346-28391,28522
Glyur000405s00021254		SKIP_ON	Scaffold00405	45010,45267-45517,46252
Glyur000405s00021254		SKIP_OFF	Scaffold00405	4501046252
Glyur000409s00019949		SKIP_OFF	Scaffold00409	146069147065
Glyur000409s00019949		SKIP_ON	Scaffold00409	146069,146572-146645,147065
Glyur000410s00016200		SKIP_OFF	Scaffold00410	108327110528
Glyur000410s00016200		SKIP_ON	Scaffold00410	108327,108751-108912,110528
Glyur000410s00016200		SKIP_ON	Scaffold00410	108327,110528-110554,111317
Glyur000410s00016200		SKIP_OFF	Scaffold00410	108327111317
Glyur000413s00015458	Transporter	SKIP_OFF	Scaffold00413	3483336906
Glyur000413s00015458	Transporter	SKIP_ON	Scaffold00413	34833,35350-35926,36906
Glyur000414s00030175		MSKIP_OFF	Scaffold00414	107610117228
Glyur000419s00025984	Transporter,PK	SKIP_ON	Scaffold00419	91537,91852-91906,92224
Glyur000419s00025984	Transporter,PK	SKIP_OFF	Scaffold00419	9153792224
Glyur000419s00025984	Transporter,PK	XSKIP_OFF	Scaffold00419	9356596380
Glyur000419s00025984	Transporter,PK	XSKIP_ON	Scaffold00419	93565,93894-94265,94375
Glyur000421s00024803		XSKIP_OFF	Scaffold00421	2813429029
Glyur000421s00024803		XSKIP_ON	Scaffold00421	28112,28755-28881,29029
Glyur000421s00024803		SKIP_OFF	Scaffold00421	2813429029
Glyur000421s00024803		SKIP_ON	Scaffold00421	28134,28755-28881,29029
Glyur000423s00024428		SKIP_OFF	Scaffold00423	2314423888
Glyur000423s00024428		SKIP_ON	Scaffold00423	23144,23645-23755,23888
Glyur000433s00026970		SKIP_OFF	Scaffold00433	101166102119
Glyur000433s00026970		SKIP_ON	Scaffold00433	101166,101611-101683,102119
Glyur000434s00017209		SKIP_ON	Scaffold00434	3510,4333-4538,5010
Glyur000434s00017209		SKIP_OFF	Scaffold00434	60286672
Glyur000434s00017209		SKIP_ON	Scaffold00434	6028,6338-6448,6672
Glyur000434s00017209		SKIP_ON	Scaffold00434	3510,4247-4538,5010
Glyur000434s00017209		SKIP_OFF	Scaffold00434	35105010
Glyur000439s00019020		SKIP_OFF	Scaffold00439	143369145115
Glyur000439s00019020		SKIP_ON	Scaffold00439	143369,144118-144451,145115
Glyur000443s00016842	TF	SKIP_OFF	Scaffold00443	1817022375
Glyur000443s00016842	TF	SKIP_ON	Scaffold00443	18170,18870-18930,22375
Glyur000445s00019999		SKIP_OFF	Scaffold00445	2794629122
Glyur000445s00019999		SKIP_ON	Scaffold00445	27946,28163-28210,29122
Glyur000447s00016657		XSKIP_OFF	Scaffold00447	159019159261
Glyur000447s00016657		XSKIP_ON	Scaffold00447	159019,159152-159156,159266
Glyur000450s00024058		SKIP_OFF	Scaffold00450	101225101976
Glyur000450s00024058		SKIP_ON	Scaffold00450	101225,101844-101873,101976
Glyur000455s00015989		SKIP_OFF	Scaffold00455	108368109111
Glyur000455s00015989		SKIP_ON	Scaffold00455	108368,108790-108865,109111
Glyur000456s00017926		SKIP_OFF	Scaffold00456	9180192929
Glyur000456s00017926		SKIP_ON	Scaffold00456	91801,92229-92407,92929
Glyur000456s00017935		SKIP_OFF	Scaffold00456	138489139081
Glyur000456s00017935		SKIP_ON	Scaffold00456	138489,138611-138743,139081
Glyur000465s00024387	Transporter	XSKIP_ON	Scaffold00465	77902,79341-79497,81474
Glyur000465s00024387	Transporter	XSKIP_ON	Scaffold00465	79497,81474-81574,82376
Glyur000465s00024387	Transporter	XSKIP_OFF	Scaffold00465	7790281317
Glyur000465s00024387	Transporter	XSKIP_OFF	Scaffold00465	7959882376
Glyur000468s00019640		SKIP_OFF	Scaffold00468	127339127860
Glyur000468s00019640		SKIP_ON	Scaffold00468	127339,127669-127734,127860
Glyur000469s00029351		XSKIP_ON	Scaffold00469	31621,35952-36014,36155
Glyur000469s00029351		XSKIP_ON	Scaffold00469	31621,35952-36017,36155
Glyur000469s00029351		XSKIP_OFF	Scaffold00469	3168736155
Glyur000472s00019594		SKIP_OFF	Scaffold00472	141862143883
Glyur000472s00019594		SKIP_ON	Scaffold00472	141862,142420-142473,143883
Glyur000482s00021720		SKIP_OFF	Scaffold00482	984318141
Glyur000482s00021720		SKIP_ON	Scaffold00482	9843,14366-14507,18141
Glyur000482s00021729	Transporter,PK	MSKIP_OFF	Scaffold00482	4830150109
Glyur000482s00021729	Transporter,PK	MSKIP_ON	Scaffold00482	48301,48653-48827,48949-49145,50109
Glyur000490s00023923		XSKIP_OFF	Scaffold00490	147443147917
Glyur000490s00023923		XSKIP_ON	Scaffold00490	147440,147695-147781,147917
Glyur000490s00023923		SKIP_OFF	Scaffold00490	147440147917
Glyur000490s00023923		SKIP_ON	Scaffold00490	147440,147695-147781,147917
Glyur000491s00023701	Transporter	SKIP_OFF	Scaffold00491	5980360135
Glyur000491s00023701	Transporter	SKIP_ON	Scaffold00491	59803,59953-59979,60135
Glyur000500s00018157		SKIP_OFF	Scaffold00500	100978103829
Glyur000500s00018157		SKIP_ON	Scaffold00500	100978,101368-102766,103829
Glyur000503s00017757		SKIP_OFF	Scaffold00503	2680528575
Glyur000503s00017757		SKIP_ON	Scaffold00503	26805,27009-27186,28575
Glyur000503s00017761		SKIP_OFF	Scaffold00503	4264744405
Glyur000503s00017761		SKIP_ON	Scaffold00503	42647,42900-42985,44405
Glyur000504s00018076		SKIP_OFF	Scaffold00504	5846760215
Glyur000504s00018076		SKIP_ON	Scaffold00504	58467,58638-58744,60215
Glyur000505s00021216	Transporter	SKIP_OFF	Scaffold00505	5777158782
Glyur000505s00021216	Transporter	SKIP_ON	Scaffold00505	57771,58577-58659,58782
Glyur000507s00030444		MSKIP_ON	Scaffold00507	114502,116263-116323,116425-116506,119399
Glyur000507s00030444		MSKIP_OFF	Scaffold00507	114502119399
Glyur000512s00017084		XSKIP_ON	Scaffold00512	108415,108550-108703,112435
Glyur000512s00017084		XSKIP_ON	Scaffold00512	108415,108550-108633,112365
Glyur000512s00017084		XSKIP_OFF	Scaffold00512	108415112281
Glyur000513s00025387		SKIP_ON	Scaffold00513	109100,109203-109308,109564
Glyur000513s00025387		SKIP_OFF	Scaffold00513	109100109564
Glyur000520s00025567		SKIP_OFF	Scaffold00520	5303856516
Glyur000520s00025567		SKIP_ON	Scaffold00520	53038,56287-56361,56516
Glyur000525s00018799		SKIP_OFF	Scaffold00525	48925524
Glyur000525s00018799		SKIP_ON	Scaffold00525	4892,5256-5343,5524
Glyur000529s00019340		SKIP_OFF	Scaffold00529	3012831548
Glyur000529s00019340		SKIP_ON	Scaffold00529	30128,30349-30657,31548
Glyur000531s00022824	Transporter,PK	SKIP_OFF	Scaffold00531	139743140547
Glyur000531s00022824	Transporter,PK	SKIP_ON	Scaffold00531	139743,139998-140061,140547
Glyur000533s00015035		XSKIP_OFF	Scaffold00533	2069320944
Glyur000533s00015035		XSKIP_ON	Scaffold00533	20693,20778-20827,20926
Glyur000533s00015035		XSKIP_OFF	Scaffold00533	2069320926
Glyur000533s00015035		XSKIP_ON	Scaffold00533	20693,20778-20827,20944
Glyur000533s00015035		SKIP_OFF	Scaffold00533	2069320944
Glyur000533s00015035		SKIP_ON	Scaffold00533	20693,20778-20827,20944
Glyur000533s00015044	TF	SKIP_ON	Scaffold00533	78997,79902-80038,80544
Glyur000533s00015044	TF	SKIP_OFF	Scaffold00533	7899780544
Glyur000533s00015054		SKIP_OFF	Scaffold00533	119832122084
Glyur000533s00015054		SKIP_ON	Scaffold00533	119832,120296-121018,122084
Glyur000534s00028685		SKIP_ON	Scaffold00534	131885,132948-133034,133116
Glyur000534s00028685		SKIP_ON	Scaffold00534	131885,132996-133034,133116
Glyur000534s00028685		SKIP_OFF	Scaffold00534	131885133116
Glyur000535s00027359		SKIP_OFF	Scaffold00535	4520646954
Glyur000535s00027359		SKIP_ON	Scaffold00535	45206,46404-46562,46954
Glyur000538s00027557		SKIP_ON	Scaffold00538	106696,106818-106850,107243
Glyur000538s00027557		SKIP_ON	Scaffold00538	106696,106818-106959,107243
Glyur000538s00027557		SKIP_OFF	Scaffold00538	106696107243
Glyur000540s00023670	Transporter,PK	SKIP_OFF	Scaffold00540	1581017428
Glyur000540s00023670	Transporter,PK	SKIP_ON	Scaffold00540	15810,15995-16181,17428
Glyur000545s00023407	Transporter	XSKIP_ON	Scaffold00545	9932,10230-10373,12956
Glyur000545s00023407	Transporter	XSKIP_OFF	Scaffold00545	993212812
Glyur000545s00023408	Transporter	SKIP_OFF	Scaffold00545	3420535244
Glyur000545s00023408	Transporter	SKIP_ON	Scaffold00545	34205,35034-35132,35244
Glyur000550s00021753		XSKIP_OFF	Scaffold00550	8419986650
Glyur000556s00025914		SKIP_OFF	Scaffold00556	134208134627
Glyur000557s00018785		SKIP_OFF	Scaffold00557	5548756810
Glyur000557s00018785		SKIP_ON	Scaffold00557	55487,56077-56140,56810
Glyur000557s00018796		XSKIP_OFF	Scaffold00557	125654126236
Glyur000557s00018796		XSKIP_ON	Scaffold00557	125526,125992-126090,126236
Glyur000557s00018796		SKIP_OFF	Scaffold00557	125654126236
Glyur000557s00018796		SKIP_ON	Scaffold00557	125654,125992-126090,126236
Glyur000561s00023442		SKIP_OFF	Scaffold00561	99886100860
Glyur000561s00023442		SKIP_ON	Scaffold00561	99886,100340-100578,100860
Glyur000562s00036596		SKIP_ON	Scaffold00562	58749,61655-61855,65179
Glyur000562s00036596		SKIP_OFF	Scaffold00562	5874965179
Glyur000570s00022981		SKIP_OFF	Scaffold00570	121572122796
Glyur000570s00022981		SKIP_ON	Scaffold00570	121572,122529-122663,122796
Glyur000570s00022981		XSKIP_OFF	Scaffold00570	121572122867
Glyur000570s00022981		XSKIP_ON	Scaffold00570	121572,122529-122663,122796
Glyur000571s00026038		SKIP_OFF	Scaffold00571	7325774765
Glyur000571s00026038		SKIP_ON	Scaffold00571	73257,74209-74290,74765
Glyur000572s00019025		SKIP_OFF	Scaffold00572	1285913578
Glyur000572s00019025		SKIP_ON	Scaffold00572	12859,13256-13397,13578
Glyur000572s00019031	Transporter	SKIP_OFF	Scaffold00572	5215152926
Glyur000574s00030973		SKIP_OFF	Scaffold00574	3082731353
Glyur000574s00030973		SKIP_ON	Scaffold00574	30827,31141-31210,31353
Glyur000578s00021006		XSKIP_OFF	Scaffold00578	7664076864
Glyur000578s00021006		XSKIP_ON	Scaffold00578	76484,76697-76807,76902
Glyur000581s00027351		SKIP_OFF	Scaffold00581	112395114229
Glyur000581s00027351		SKIP_ON	Scaffold00581	112395,113680-114082,114229
Glyur000585s00027750	TF	SKIP_OFF	Scaffold00585	132556133497
Glyur000585s00027750	TF	SKIP_ON	Scaffold00585	132556,133232-133311,133497
Glyur000586s00021840		SKIP_OFF	Scaffold00586	5000151422
Glyur000586s00021840		SKIP_ON	Scaffold00586	50001,50150-50592,51422
Glyur000586s00021849		SKIP_ON	Scaffold00586	100399,100727-100779,100954
Glyur000586s00021849		SKIP_ON	Scaffold00586	100399,100727-100809,100954
Glyur000586s00021849		SKIP_OFF	Scaffold00586	100399100954
Glyur000587s00026621		SKIP_OFF	Scaffold00587	6300964160
Glyur000587s00026621		SKIP_ON	Scaffold00587	63009,63326-63530,64160
Glyur000590s00022565		XSKIP_OFF	Scaffold00590	9415196356
Glyur000590s00022565		XSKIP_ON	Scaffold00590	94817,94907-94995,96356
Glyur000591s00018664		SKIP_OFF	Scaffold00591	9159092385
Glyur000591s00018664		SKIP_ON	Scaffold00591	91590,92057-92141,92385
Glyur000592s00020583		MSKIP_OFF	Scaffold00592	1735419175
Glyur000592s00020583		MSKIP_ON	Scaffold00592	17354,17508-18401,18561-18613,19175
Glyur000592s00020583		SKIP_ON	Scaffold00592	17354,17508-18613,19175
Glyur000592s00020583		SKIP_OFF	Scaffold00592	1735419175
Glyur000592s00020592		SKIP_OFF	Scaffold00592	7480376547
Glyur000592s00020592		SKIP_ON	Scaffold00592	74803,75188-75502,76547
Glyur000593s00016419		MSKIP_OFF	Scaffold00593	76579069
Glyur000593s00016419		MSKIP_ON	Scaffold00593	7657,8028-8103,8216-8346,9069
Glyur000593s00016422		SKIP_ON	Scaffold00593	19648,19758-19775,19958
Glyur000593s00016422		SKIP_ON	Scaffold00593	19648,19758-19829,19958
Glyur000593s00016422		XSKIP_OFF	Scaffold00593	1964819958
Glyur000593s00016422		XSKIP_ON	Scaffold00593	19648,19758-19823,19892
Glyur000593s00016422		SKIP_OFF	Scaffold00593	1964819958
Glyur000593s00016431		SKIP_OFF	Scaffold00593	8112481779
Glyur000593s00016431		SKIP_ON	Scaffold00593	81124,81314-81519,81779
Glyur000594s00025969		SKIP_ON	Scaffold00594	85530,85623-85692,86387
Glyur000594s00025969		SKIP_OFF	Scaffold00594	8553086387
Glyur000597s00020313		SKIP_OFF	Scaffold00597	1863718944
Glyur000597s00020313		SKIP_ON	Scaffold00597	18637,18777-18813,18944
Glyur000597s00020330	TR	SKIP_OFF	Scaffold00597	113185113672
Glyur000597s00020330	TR	SKIP_ON	Scaffold00597	113185,113507-113578,113672
Glyur000600s00022491		SKIP_ON	Scaffold00600	100216,100440-100486,100722
Glyur000600s00022491		SKIP_ON	Scaffold00600	100216,100351-100486,100722
Glyur000600s00022491		SKIP_ON	Scaffold00600	100216,100451-100486,100722
Glyur000600s00022491		SKIP_OFF	Scaffold00600	100216100722
Glyur000601s00025452	Transporter,PK	SKIP_OFF	Scaffold00601	4263942851
Glyur000601s00025452	Transporter,PK	SKIP_ON	Scaffold00601	42639,42732-42774,42851
Glyur000602s00018902		SKIP_OFF	Scaffold00602	5688160771
Glyur000604s00024574		SKIP_OFF	Scaffold00604	131694132366
Glyur000604s00024574		SKIP_ON	Scaffold00604	131694,132231-132280,132366
Glyur000605s00024916	Transporter	SKIP_ON	Scaffold00605	52371,53003-53182,53973
Glyur000605s00024916	Transporter	SKIP_OFF	Scaffold00605	5237153973
Glyur000607s00021608		SKIP_OFF	Scaffold00607	4947550396
Glyur000607s00021608		SKIP_ON	Scaffold00607	49475,50200-50276,50396
Glyur000608s00025877		MSKIP_OFF	Scaffold00608	2320424342
Glyur000608s00025877		MSKIP_ON	Scaffold00608	23204,23681-23784,23947-24029,24342
Glyur000608s00025877		XSKIP_ON	Scaffold00608	23787,23947-24029,24342
Glyur000608s00025877		XSKIP_OFF	Scaffold00608	2320424342
Glyur000608s00025888		SKIP_OFF	Scaffold00608	118463119548
Glyur000608s00025888		SKIP_ON	Scaffold00608	118463,118674-118803,119548
Glyur000608s00025888		SKIP_OFF	Scaffold00608	116699117973
Glyur000608s00025888		SKIP_ON	Scaffold00608	116699,117379-117441,117973
Glyur000610s00022574	Transporter	SKIP_OFF	Scaffold00610	2848429970
Glyur000610s00022574	Transporter	SKIP_ON	Scaffold00610	28484,28659-28767,29970
Glyur000610s00022590		SKIP_OFF	Scaffold00610	134202135466
Glyur000610s00022590		SKIP_ON	Scaffold00610	134202,134414-134762,135466
Glyur000610s00022590		XSKIP_ON	Scaffold00610	134035,134119-134202,135466
Glyur000610s00022590		XSKIP_ON	Scaffold00610	134035,134150-134202,134414
Glyur000610s00022590		XSKIP_ON	Scaffold00610	134035,134150-134202,135466
Glyur000610s00022590		XSKIP_OFF	Scaffold00610	133577134414
Glyur000610s00022590		XSKIP_OFF	Scaffold00610	133577135466
Glyur000614s00017197	Transporter	SKIP_ON	Scaffold00614	55177,55462-55641,56036
Glyur000614s00017197	Transporter	SKIP_ON	Scaffold00614	55177,55468-55641,56036
Glyur000614s00017197	Transporter	SKIP_OFF	Scaffold00614	5517756036
Glyur000616s00026610		SKIP_OFF	Scaffold00616	127702127966
Glyur000616s00026610		SKIP_ON	Scaffold00616	127702,127780-127829,127966
Glyur000620s00017794		SKIP_OFF	Scaffold00620	6721868259
Glyur000620s00017794		SKIP_ON	Scaffold00620	67218,67305-67413,68259
Glyur000624s00026883		MSKIP_OFF	Scaffold00624	8141384498
Glyur000624s00026883		MSKIP_ON	Scaffold00624	81413,82992-83099,83202-83297,84498
Glyur000624s00026883		SKIP_OFF	Scaffold00624	8141384498
Glyur000624s00026883		SKIP_ON	Scaffold00624	81413,82992-83297,84498
Glyur000627s00029174		SKIP_ON	Scaffold00627	30013,30083-30200,31640
Glyur000627s00029174		SKIP_OFF	Scaffold00627	3001331640
Glyur000629s00020931	PK	SKIP_ON	Scaffold00629	73754,73904-75131,75236
Glyur000629s00020931	PK	SKIP_ON	Scaffold00629	73754,74736-75131,75236
Glyur000629s00020931	PK	SKIP_OFF	Scaffold00629	7375475236
Glyur000630s00024938		SKIP_OFF	Scaffold00630	9079092590
Glyur000630s00024938		SKIP_ON	Scaffold00630	90790,91248-92079,92590
Glyur000633s00034356		SKIP_OFF	Scaffold00633	3064332030
Glyur000633s00034356		SKIP_ON	Scaffold00633	30643,31799-31926,32030
Glyur000635s00022447		XSKIP_ON	Scaffold00635	43294,43382-43605,46599
Glyur000635s00022447		XSKIP_ON	Scaffold00635	43294,43382-43692,46686
Glyur000635s00022447		XSKIP_OFF	Scaffold00635	4329446375
Glyur000635s00022454		SKIP_ON	Scaffold00635	89037,89266-89436,92230
Glyur000635s00022454		SKIP_OFF	Scaffold00635	8903792230
Glyur000637s00026806		SKIP_OFF	Scaffold00637	3994542377
Glyur000637s00026806		SKIP_ON	Scaffold00637	39945,41307-41385,42377
Glyur000643s00026934		SKIP_OFF	Scaffold00643	3814240529
Glyur000643s00026934		SKIP_ON	Scaffold00643	38142,39908-39982,40529
Glyur000647s00023066		SKIP_ON	Scaffold00647	94656,96041-96227,96481
Glyur000647s00023066		SKIP_OFF	Scaffold00647	9465696481
Glyur000649s00025282		SKIP_OFF	Scaffold00649	5165651890
Glyur000649s00025282		SKIP_ON	Scaffold00649	51656,51749-51781,51890
Glyur000652s00019423		SKIP_OFF	Scaffold00652	4135941659
Glyur000652s00019423		SKIP_ON	Scaffold00652	41359,41488-41519,41659
Glyur000653s00025437		SKIP_OFF	Scaffold00653	8322183799
Glyur000653s00025437		SKIP_ON	Scaffold00653	83221,83596-83687,83799
Glyur000658s00024854		SKIP_OFF	Scaffold00658	116456118669
Glyur000658s00024854		SKIP_ON	Scaffold00658	116456,117577-117661,118669
Glyur000659s00029690	TF	SKIP_OFF	Scaffold00659	129518130156
Glyur000659s00029690	TF	SKIP_ON	Scaffold00659	129518,129947-129985,130156
Glyur000661s00022608	Transporter,PK	SKIP_OFF	Scaffold00661	1103412501
Glyur000661s00022608	Transporter,PK	SKIP_ON	Scaffold00661	11034,11201-11298,12501
Glyur000661s00022608	Transporter,PK	XSKIP_OFF	Scaffold00661	1103412501
Glyur000661s00022608	Transporter,PK	XSKIP_ON	Scaffold00661	11031,11201-11298,12501
Glyur000665s00020418		SKIP_OFF	Scaffold00665	6454665721
Glyur000665s00020418		SKIP_ON	Scaffold00665	64546,65323-65411,65721
Glyur000670s00020746		SKIP_OFF	Scaffold00670	8957890734
Glyur000670s00020746		SKIP_ON	Scaffold00670	89578,89664-89733,90734
Glyur000670s00020747		SKIP_OFF	Scaffold00670	106813107192
Glyur000670s00020747		SKIP_ON	Scaffold00670	106813,107039-107114,107192
Glyur000676s00021537		SKIP_ON	Scaffold00676	125876,126010-126049,127748
Glyur000676s00021537		SKIP_ON	Scaffold00676	125876,126010-126055,127748
Glyur000676s00021537		SKIP_OFF	Scaffold00676	125876127748
Glyur000677s00026180	TF	SKIP_OFF	Scaffold00677	7187573435
Glyur000678s00024758		SKIP_OFF	Scaffold00678	1777019536
Glyur000678s00024758		SKIP_ON	Scaffold00678	17770,19339-19445,19536
Glyur000678s00024764		SKIP_OFF	Scaffold00678	4608646843
Glyur000678s00024764		SKIP_ON	Scaffold00678	46086,46268-46319,46843
Glyur000680s00022884		MSKIP_OFF	Scaffold00680	8410087293
Glyur000680s00022884		MSKIP_ON	Scaffold00680	84100,84802-85406,85488-85577,85693-85932,87293
Glyur000682s00024323		XSKIP_OFF	Scaffold00682	8610488855
Glyur000682s00024323		SKIP_ON	Scaffold00682	85967,87406-87586,88855
Glyur000682s00024323		SKIP_OFF	Scaffold00682	8596788855
Glyur000690s00025164		SKIP_OFF	Scaffold00690	1514815556
Glyur000690s00025164		SKIP_ON	Scaffold00690	15148,15204-15438,15556
Glyur000698s00016570		SKIP_OFF	Scaffold00698	1580716542
Glyur000698s00016570		SKIP_ON	Scaffold00698	15807,16349-16445,16542
Glyur000702s00024652		XSKIP_ON	Scaffold00702	120785,122422-122553,123996
Glyur000702s00024652		XSKIP_OFF	Scaffold00702	120785123864
Glyur000705s00027465	Transporter	SKIP_OFF	Scaffold00705	5123154356
Glyur000705s00027465	Transporter	SKIP_ON	Scaffold00705	51231,53113-53200,54356
Glyur000706s00025024		SKIP_ON	Scaffold00706	113805,114650-115133,115805
Glyur000706s00025024		SKIP_ON	Scaffold00706	113805,115005-115133,115805
Glyur000706s00025024		SKIP_OFF	Scaffold00706	113805115805
Glyur000713s00015591		SKIP_OFF	Scaffold00713	5777459100
Glyur000713s00015591		SKIP_ON	Scaffold00713	57774,58460-58579,59100
Glyur000718s00020281		SKIP_OFF	Scaffold00718	8806188475
Glyur000718s00020281		SKIP_ON	Scaffold00718	88061,88200-88268,88475
Glyur000732s00027536		SKIP_OFF	Scaffold00732	6642867263
Glyur000732s00027536		SKIP_ON	Scaffold00732	66428,66871-66994,67263
Glyur000734s00026317		SKIP_OFF	Scaffold00734	5823759342
Glyur000734s00026317		SKIP_ON	Scaffold00734	58237,58993-59134,59342
Glyur000735s00021568		SKIP_OFF	Scaffold00735	2129421630
Glyur000735s00021568		SKIP_ON	Scaffold00735	21294,21465-21541,21630
Glyur000737s00020122	Transporter	SKIP_OFF	Scaffold00737	107156108004
Glyur000737s00020122	Transporter	SKIP_ON	Scaffold00737	107156,107416-107639,108004
Glyur000742s00025061		XSKIP_ON	Scaffold00742	14997,26823-26882,27058
Glyur000742s00025061		XSKIP_OFF	Scaffold00742	1505727058
Glyur000743s00019294		SKIP_ON	Scaffold00743	90720,94527-94659,96077
Glyur000743s00019294		XSKIP_OFF	Scaffold00743	9072096615
Glyur000743s00019294		SKIP_OFF	Scaffold00743	9072096077
Glyur000743s00019294		SKIP_OFF	Scaffold00743	9072096615
Glyur000743s00019294		SKIP_ON	Scaffold00743	90720,96077-96486,96615
Glyur000747s00029087		XSKIP_ON	Scaffold00747	20532,27343-27532,28079
Glyur000747s00029087		XSKIP_OFF	Scaffold00747	2072228079
Glyur000748s00025521		XSKIP_ON	Scaffold00748	48559,50932-51769,56129
Glyur000748s00025521		XSKIP_ON	Scaffold00748	48717,51090-51450,55809
Glyur000748s00025521		XSKIP_ON	Scaffold00748	49041,51414-51450,55809
Glyur000748s00025521		XSKIP_OFF	Scaffold00748	4907855809
Glyur000749s00022606		SKIP_OFF	Scaffold00749	115681117981
Glyur000749s00022606		SKIP_ON	Scaffold00749	115681,117532-117588,117981
Glyur000749s00022606		XSKIP_OFF	Scaffold00749	115681117981
Glyur000749s00022606		XSKIP_ON	Scaffold00749	115554,117532-117588,117981
Glyur000751s00027028		SKIP_OFF	Scaffold00751	8476986467
Glyur000751s00027028		SKIP_ON	Scaffold00751	84769,85728-85785,86467
Glyur000752s00022790		SKIP_OFF	Scaffold00752	1645619036
Glyur000752s00022790		SKIP_ON	Scaffold00752	16456,16614-16724,19036
Glyur000755s00017999		SKIP_OFF	Scaffold00755	114838115674
Glyur000755s00017999		SKIP_ON	Scaffold00755	114838,114935-115066,115674
Glyur000755s00017999		MSKIP_OFF	Scaffold00755	113816115674
Glyur000755s00017999		MSKIP_ON	Scaffold00755	113816,114715-114838,114935-115066,115674
Glyur000755s00017999		SKIP_OFF	Scaffold00755	113816115674
Glyur000755s00017999		SKIP_ON	Scaffold00755	113816,114715-114838,115674
Glyur000756s00019303		SKIP_ON	Scaffold00756	25165,25579-26755,27212
Glyur000756s00019303		SKIP_OFF	Scaffold00756	2516527212
Glyur000761s00025806		SKIP_OFF	Scaffold00761	2531726239
Glyur000761s00025806		SKIP_ON	Scaffold00761	25317,25758-25894,26239
Glyur000765s00033298	Transporter	XSKIP_OFF	Scaffold00765	3097631389
Glyur000765s00033298	Transporter	XSKIP_ON	Scaffold00765	30976,31163-31252,31388
Glyur000768s00019889		SKIP_OFF	Scaffold00768	3753638354
Glyur000768s00019889		SKIP_ON	Scaffold00768	37536,37887-37951,38354
Glyur000768s00019893		XSKIP_OFF	Scaffold00768	6740768334
Glyur000768s00019893		XSKIP_ON	Scaffold00768	67293,67408-68119,68334
Glyur000768s00019893		SKIP_OFF	Scaffold00768	6271364107
Glyur000768s00019893		SKIP_ON	Scaffold00768	62713,63932-64001,64107
Glyur000773s00021456		MSKIP_OFF	Scaffold00773	2769529062
Glyur000773s00021456		MSKIP_ON	Scaffold00773	27695,28490-28539,28709-28817,29062
Glyur000779s00022845	TF	SKIP_OFF	Scaffold00779	9752898862
Glyur000779s00022845	TF	SKIP_ON	Scaffold00779	97528,97745-97864,98862
Glyur000791s00032230		SKIP_ON	Scaffold00791	83474,84054-84177,84585
Glyur000791s00032230		SKIP_ON	Scaffold00791	83474,83581-84177,84585
Glyur000791s00032230		SKIP_ON	Scaffold00791	83474,83581-83793,84585
Glyur000791s00032230		SKIP_OFF	Scaffold00791	8347484585
Glyur000791s00032232		SKIP_OFF	Scaffold00791	9768798532
Glyur000791s00032232		SKIP_ON	Scaffold00791	97687,98183-98300,98532
Glyur000799s00036490		XSKIP_ON	Scaffold00799	38478,39177-39236,40855
Glyur000799s00036490		XSKIP_ON	Scaffold00799	38478,39177-39492,41111
Glyur000799s00036490		XSKIP_OFF	Scaffold00799	3847840795
Glyur000805s00021363		MSKIP_ON	Scaffold00805	26869,27306-27306,27552-27799,28654
Glyur000805s00021363		SKIP_ON	Scaffold00805	26869,27551-27799,28654
Glyur000805s00021363		SKIP_ON	Scaffold00805	26869,27033-27799,28654
Glyur000805s00021363		SKIP_ON	Scaffold00805	26869,27306-27306,27552
Glyur000805s00021363		XSKIP_ON	Scaffold00805	26869,27306-27324,27550
Glyur000805s00021363		SKIP_OFF	Scaffold00805	2686927552
Glyur000805s00021363		SKIP_ON	Scaffold00805	26869,27306-27799,28654
Glyur000805s00021363		SKIP_ON	Scaffold00805	26869,27552-27799,28654
Glyur000805s00021363		MSKIP_OFF	Scaffold00805	2686928654
Glyur000805s00021363		SKIP_OFF	Scaffold00805	2686928654
Glyur000816s00024887		SKIP_OFF	Scaffold00816	8672488182
Glyur000816s00024887		SKIP_ON	Scaffold00816	86724,86845-86904,88182
Glyur000817s00031371		SKIP_OFF	Scaffold00817	4963950138
Glyur000817s00031371		SKIP_ON	Scaffold00817	49639,49792-49893,50138
Glyur000819s00036703		SKIP_ON	Scaffold00819	29023,29254-29424,29663
Glyur000819s00036703		SKIP_OFF	Scaffold00819	2902329663
Glyur000822s00038923		SKIP_OFF	Scaffold00822	6446865225
Glyur000824s00025997	Transporter	SKIP_OFF	Scaffold00824	1958520202
Glyur000824s00025997	Transporter	SKIP_ON	Scaffold00824	19585,19979-20008,20202
Glyur000826s00029641	TR	SKIP_OFF	Scaffold00826	8778189661
Glyur000826s00029641	TR	SKIP_ON	Scaffold00826	87781,87946-88007,89661
Glyur000830s00028258		SKIP_OFF	Scaffold00830	1244323243
Glyur000830s00028258		SKIP_ON	Scaffold00830	12443,15644-15827,23243
Glyur000836s00028086		SKIP_OFF	Scaffold00836	1256415156
Glyur000836s00028086		SKIP_ON	Scaffold00836	12564,13692-13783,15156
Glyur000841s00026261		XSKIP_OFF	Scaffold00841	3458438348
Glyur000841s00026261		XSKIP_ON	Scaffold00841	34559,37746-37770,38348
Glyur000844s00023266		SKIP_OFF	Scaffold00844	3306733672
Glyur000844s00023266		SKIP_ON	Scaffold00844	33067,33342-33376,33672
Glyur000849s00021624		XSKIP_OFF	Scaffold00849	64226828
Glyur000849s00021624		XSKIP_ON	Scaffold00849	6425,6684-6730,6828
Glyur000849s00021624		SKIP_OFF	Scaffold00849	64226828
Glyur000849s00021624		SKIP_ON	Scaffold00849	6422,6684-6730,6828
Glyur000849s00021630		MSKIP_OFF	Scaffold00849	3802740326
Glyur000849s00021630		MSKIP_ON	Scaffold00849	38027,39140-39220,40044-40084,40326
Glyur000849s00021630		SKIP_OFF	Scaffold00849	3922040326
Glyur000849s00021630		SKIP_ON	Scaffold00849	38027,39140-39220,40326
Glyur000849s00021630		SKIP_ON	Scaffold00849	38027,40044-40084,40326
Glyur000849s00021630		SKIP_ON	Scaffold00849	39220,40044-40084,40326
Glyur000849s00021630		SKIP_OFF	Scaffold00849	3802740326
Glyur000854s00021825		SKIP_OFF	Scaffold00854	5880959822
Glyur000854s00021825		SKIP_ON	Scaffold00854	58809,59030-59159,59822
Glyur000864s00030257		SKIP_OFF	Scaffold00864	7514978056
Glyur000864s00030257		SKIP_ON	Scaffold00864	75149,75460-75507,78056
Glyur000865s00029159		MSKIP_OFF	Scaffold00865	8624288066
Glyur000865s00029159		MSKIP_ON	Scaffold00865	86242,86930-86975,87087-87767,88066
Glyur000870s00029785		XSKIP_OFF	Scaffold00870	7954580322
Glyur000870s00029785		XSKIP_ON	Scaffold00870	79533,79606-79769,80322
Glyur000870s00029785		SKIP_OFF	Scaffold00870	7953380322
Glyur000870s00029785		SKIP_ON	Scaffold00870	79533,79606-79769,80322
Glyur000872s00034605		XSKIP_OFF	Scaffold00872	747340908
Glyur000872s00034605		XSKIP_OFF	Scaffold00872	729040804
Glyur000872s00034605		XSKIP_ON	Scaffold00872	7213,40655-40785,40819
Glyur000872s00034607		SKIP_OFF	Scaffold00872	5469156055
Glyur000872s00034607		SKIP_ON	Scaffold00872	54691,55852-55963,56055
Glyur000875s00029461	PK	SKIP_OFF	Scaffold00875	1098913023
Glyur000875s00029461	PK	SKIP_ON	Scaffold00875	10989,11095-11124,13023
Glyur000877s00023931		SKIP_OFF	Scaffold00877	5759357856
Glyur000877s00023931		SKIP_OFF	Scaffold00877	5934960084
Glyur000877s00023931		SKIP_ON	Scaffold00877	57593,57690-57761,57856
Glyur000877s00023931		SKIP_ON	Scaffold00877	59349,59728-59766,60084
Glyur000877s00023931		XSKIP_OFF	Scaffold00877	4594449355
Glyur000877s00023931		XSKIP_ON	Scaffold00877	47413,47522-47599,49355
Glyur000879s00025360		XSKIP_OFF	Scaffold00879	8106682011
Glyur000879s00025360		XSKIP_ON	Scaffold00879	81446,81501-81644,82011
Glyur000890s00019072		SKIP_OFF	Scaffold00890	2261023586
Glyur000890s00019072		SKIP_ON	Scaffold00890	22610,22993-23085,23586
Glyur000893s00030772		MSKIP_OFF	Scaffold00893	10022429
Glyur000893s00030772		MSKIP_ON	Scaffold00893	1002,1249-1328,1557-1686,2429
Glyur000893s00030772		SKIP_ON	Scaffold00893	1002,1249-1328,2429
Glyur000893s00030772		XSKIP_OFF	Scaffold00893	10022429
Glyur000893s00030772		XSKIP_ON	Scaffold00893	1002,1249-1328,1557
Glyur000893s00030772		SKIP_OFF	Scaffold00893	10022429
Glyur000893s00030772		SKIP_ON	Scaffold00893	1328,1557-1686,2429
Glyur000893s00030772		SKIP_OFF	Scaffold00893	13282429
Glyur000913s00026125		SKIP_OFF	Scaffold00913	1967822045
Glyur000913s00026125		SKIP_ON	Scaffold00913	19678,20001-20104,22045
Glyur000914s00025715	Transporter,PK	SKIP_OFF	Scaffold00914	3463135039
Glyur000914s00025715	Transporter,PK	SKIP_ON	Scaffold00914	34631,34751-34857,35039
Glyur000916s00027852		SKIP_OFF	Scaffold00916	3927340182
Glyur000918s00025558		MSKIP_OFF	Scaffold00918	94300101800
Glyur000918s00025558		MSKIP_ON	Scaffold00918	94300,95331-95461,95609-96091,101800
Glyur000918s00025558		XMSKIP_OFF	Scaffold00918	94300101811
Glyur000918s00025558		XMSKIP_ON	Scaffold00918	94300,95331-95461,95609-96091,101800
Glyur000925s00020293	TR	SKIP_ON	Scaffold00925	25226,25361-26042,27695
Glyur000925s00020293	TR	SKIP_ON	Scaffold00925	25226,25361-26083,27695
Glyur000925s00020293	TR	SKIP_OFF	Scaffold00925	2522627695
Glyur000926s00019333		SKIP_OFF	Scaffold00926	9290593440
Glyur000926s00019333		SKIP_ON	Scaffold00926	92905,93178-93218,93440
Glyur000934s00021582		SKIP_OFF	Scaffold00934	33725897
Glyur000934s00021582		SKIP_ON	Scaffold00934	3372,4458-4628,5897
Glyur000937s00031567		SKIP_OFF	Scaffold00937	67668169
Glyur000937s00031567		SKIP_ON	Scaffold00937	6766,7164-7266,8169
Glyur000939s00023556		SKIP_ON	Scaffold00939	73337,73420-73538,73630
Glyur000939s00023556		SKIP_ON	Scaffold00939	73337,73469-73538,73630
Glyur000939s00023556		SKIP_OFF	Scaffold00939	7333773630
Glyur000942s00027143		SKIP_OFF	Scaffold00942	4345845819
Glyur000942s00027143		SKIP_ON	Scaffold00942	43458,43884-44013,45819
Glyur000942s00027146		SKIP_OFF	Scaffold00942	7692877979
Glyur000942s00027146		SKIP_ON	Scaffold00942	76928,77072-77116,77979
Glyur000944s00035172		SKIP_OFF	Scaffold00944	1288716638
Glyur000946s00037886		MSKIP_OFF	Scaffold00946	9287394571
Glyur000946s00037886		MSKIP_ON	Scaffold00946	92873,93551-93670,93848-93913,94571
Glyur000947s00021177		SKIP_OFF	Scaffold00947	18442697
Glyur000947s00021177		SKIP_ON	Scaffold00947	1844,2116-2219,2697
Glyur000947s00021177		XSKIP_ON	Scaffold00947	1844,2116-2219,2701
Glyur000947s00021177		XSKIP_OFF	Scaffold00947	18442697
Glyur000947s00021181		SKIP_OFF	Scaffold00947	2314323902
Glyur000947s00021181		SKIP_ON	Scaffold00947	23143,23708-23775,23902
Glyur000947s00021202		SKIP_OFF	Scaffold00947	101384102256
Glyur000947s00021202		SKIP_ON	Scaffold00947	101384,102096-102124,102256
Glyur000948s00036428		XSKIP_ON	Scaffold00948	58848,59400-59457,59645
Glyur000952s00025633		SKIP_ON	Scaffold00952	54861,55012-55074,55327
Glyur000952s00025633		SKIP_OFF	Scaffold00952	5486155327
Glyur000959s00024516	Transporter	SKIP_OFF	Scaffold00959	8676488753
Glyur000959s00024516	Transporter	SKIP_ON	Scaffold00959	86764,86848-86932,88753
Glyur000960s00023950		SKIP_OFF	Scaffold00960	2372924622
Glyur000960s00023950		SKIP_ON	Scaffold00960	23729,24408-24501,24622
Glyur000960s00023954	TF	SKIP_ON	Scaffold00960	44868,45983-46236,46752
Glyur000960s00023954	TF	SKIP_ON	Scaffold00960	44868,46147-46236,46752
Glyur000960s00023954	TF	SKIP_OFF	Scaffold00960	4486846752
Glyur000965s00031252		MSKIP_OFF	Scaffold00965	3712741051
Glyur000966s00025850		SKIP_OFF	Scaffold00966	8051680764
Glyur000966s00025850		SKIP_ON	Scaffold00966	80516,80606-80649,80764
Glyur000966s00025854		SKIP_ON	Scaffold00966	96804,97346-97466,97593
Glyur000966s00025854		SKIP_ON	Scaffold00966	96804,97420-97466,97593
Glyur000966s00025854		SKIP_OFF	Scaffold00966	9680497593
Glyur000972s00027755	Transporter	XSKIP_ON	Scaffold00972	26409,26552-26639,26768
Glyur000972s00027755	Transporter	XSKIP_OFF	Scaffold00972	2640927169
Glyur000972s00027766		SKIP_ON	Scaffold00972	71961,72110-72211,72457
Glyur000972s00027766		SKIP_ON	Scaffold00972	71961,72110-72182,72457
Glyur000972s00027766		SKIP_OFF	Scaffold00972	7196172457
Glyur000983s00021690		SKIP_OFF	Scaffold00983	6375664252
Glyur000983s00021690		SKIP_ON	Scaffold00983	63756,64073-64106,64252
Glyur000984s00044936		SKIP_OFF	Scaffold00984	51615593
Glyur000984s00044936		SKIP_ON	Scaffold00984	5161,5346-5446,5593
Glyur000988s00029111		SKIP_OFF	Scaffold00988	2691030594
Glyur000988s00029111		SKIP_ON	Scaffold00988	26910,29706-29827,30594
Glyur000988s00029116		SKIP_OFF	Scaffold00988	7289273805
Glyur000988s00029116		SKIP_ON	Scaffold00988	72892,73150-73231,73805
Glyur000988s00029117		SKIP_OFF	Scaffold00988	8145882292
Glyur000988s00029117		SKIP_ON	Scaffold00988	81458,82052-82101,82292
Glyur000999s00024103		SKIP_OFF	Scaffold00999	8827688646
Glyur000999s00024103		SKIP_ON	Scaffold00999	88276,88377-88421,88646
Glyur001009s00021082		SKIP_OFF	Scaffold01009	4591446322
Glyur001009s00021082		SKIP_ON	Scaffold01009	45914,46059-46160,46322
Glyur001015s00035865		SKIP_ON	Scaffold01015	25219,25977-26070,26162
Glyur001015s00035865		SKIP_OFF	Scaffold01015	2521926162
Glyur001036s00023770		XSKIP_ON	Scaffold01036	36335,36428-36486,38784
Glyur001036s00023770		XSKIP_OFF	Scaffold01036	3633538725
Glyur001041s00027457		XSKIP_OFF	Scaffold01041	9169692588
Glyur001041s00027457		XSKIP_ON	Scaffold01041	91670,91794-91819,92588
Glyur001042s00036962		SKIP_OFF	Scaffold01042	1126019650
Glyur001042s00036962		SKIP_ON	Scaffold01042	11260,12110-12292,19650
Glyur001046s00037753	Transporter,PK	SKIP_OFF	Scaffold01046	31384406
Glyur001046s00037753	Transporter,PK	SKIP_ON	Scaffold01046	3138,3967-4069,4406
Glyur001068s00035970		SKIP_ON	Scaffold01068	74349,75803-75861,75973
Glyur001068s00035970		SKIP_OFF	Scaffold01068	7434975973
Glyur001069s00022467		SKIP_ON	Scaffold01069	32335,32730-32828,32934
Glyur001069s00022467		SKIP_ON	Scaffold01069	32335,32719-32828,32934
Glyur001069s00022467		SKIP_OFF	Scaffold01069	3233532934
Glyur001081s00024618		SKIP_OFF	Scaffold01081	1330213860
Glyur001081s00024618		SKIP_ON	Scaffold01081	13302,13528-13628,13860
Glyur001084s00033976		MSKIP_OFF	Scaffold01084	2421826507
Glyur001084s00033976		MSKIP_OFF	Scaffold01084	2465926670
Glyur001084s00033976		MSKIP_ON	Scaffold01084	24218,24579-24659,24750-24865,24974-25040,25153-25283,25369-25809,26507
Glyur001084s00033976		MSKIP_ON	Scaffold01084	24659,24750-24865,24974-25040,25153-25283,25369-25809,26507-26587,26670
Glyur001089s00021517		SKIP_OFF	Scaffold01089	7983580968
Glyur001089s00021517		SKIP_ON	Scaffold01089	79835,80608-80752,80968
Glyur001100s00028608	Transporter	XSKIP_OFF	Scaffold01100	6381478693
Glyur001100s00028608	Transporter	XSKIP_ON	Scaffold01100	63720,78057-78150,78693
Glyur001102s00033857		SKIP_OFF	Scaffold01102	6201162587
Glyur001102s00033857		SKIP_ON	Scaffold01102	62011,62094-62387,62587
Glyur001110s00027599		XSKIP_OFF	Scaffold01110	4499449808
Glyur001110s00027599		XSKIP_ON	Scaffold01110	47271,50498-50847,51407
Glyur001110s00027599		XSKIP_OFF	Scaffold01110	4790751407
Glyur001117s00026957		SKIP_OFF	Scaffold01117	5150354176
Glyur001117s00026957		SKIP_ON	Scaffold01117	51503,52660-53195,54176
Glyur001119s00040112		MSKIP_OFF	Scaffold01119	4366445659
Glyur001119s00040112		MSKIP_ON	Scaffold01119	43664,44099-44294,44777-45577,45659
Glyur001119s00040112		SKIP_ON	Scaffold01119	43664,44099-44294,45659
Glyur001119s00040112		SKIP_ON	Scaffold01119	44294,44777-45577,45659
Glyur001119s00040112		SKIP_OFF	Scaffold01119	4366445659
Glyur001119s00040112		SKIP_OFF	Scaffold01119	4429445659
Glyur001127s00032705	Transporter	SKIP_OFF	Scaffold01127	8295783527
Glyur001127s00032705	Transporter	SKIP_ON	Scaffold01127	82957,83058-83118,83527
Glyur001133s00027776	TF	XSKIP_OFF	Scaffold01133	4042341635
Glyur001133s00027776	TF	XSKIP_ON	Scaffold01133	40423,40997-41024,41663
Glyur001140s00032327		SKIP_OFF	Scaffold01140	45505594
Glyur001140s00032327		SKIP_ON	Scaffold01140	4550,4655-4753,5594
Glyur001140s00032327		XSKIP_OFF	Scaffold01140	21905594
Glyur001140s00032327		XSKIP_OFF	Scaffold01140	45475594
Glyur001140s00032327		XSKIP_ON	Scaffold01140	4550,4655-4753,5594
Glyur001144s00035319		SKIP_OFF	Scaffold01144	4257143168
Glyur001144s00035319		SKIP_ON	Scaffold01144	42571,42935-43073,43168
Glyur001145s00032028		SKIP_OFF	Scaffold01145	7332575979
Glyur001149s00024737		SKIP_OFF	Scaffold01149	6162365926
Glyur001149s00024737		SKIP_ON	Scaffold01149	61623,64011-64076,65926
Glyur001150s00037550		XSKIP_OFF	Scaffold01150	2388041879
Glyur001150s00037550		XSKIP_ON	Scaffold01150	23880,24052-24102,41930
Glyur001155s00025126		SKIP_OFF	Scaffold01155	11641451
Glyur001155s00025126		SKIP_ON	Scaffold01155	1164,1260-1300,1451
Glyur001158s00022951		SKIP_OFF	Scaffold01158	4017940671
Glyur001158s00022951		SKIP_ON	Scaffold01158	40179,40441-40508,40671
Glyur001159s00035022		SKIP_ON	Scaffold01159	10422,10741-10908,11582
Glyur001159s00035022		SKIP_ON	Scaffold01159	10422,10741-10924,11582
Glyur001159s00035022		SKIP_OFF	Scaffold01159	1042211582
Glyur001170s00029947	TF	SKIP_OFF	Scaffold01170	6131961803
Glyur001170s00029947	TF	SKIP_ON	Scaffold01170	61319,61482-61620,61803
Glyur001174s00035700		SKIP_OFF	Scaffold01174	7353975638
Glyur001174s00035700		SKIP_ON	Scaffold01174	73539,73814-73911,75638
Glyur001174s00035700		XSKIP_ON	Scaffold01174	73539,73814-73911,75686
Glyur001174s00035700		XSKIP_ON	Scaffold01174	73582,73814-73911,75686
Glyur001174s00035700		XSKIP_OFF	Scaffold01174	7353975638
Glyur001176s00030761		XSKIP_ON	Scaffold01176	83064,83911-83974,84027
Glyur001176s00030761		XSKIP_OFF	Scaffold01176	8316584027
Glyur001179s00026676		SKIP_OFF	Scaffold01179	4066441143
Glyur001179s00026676		SKIP_ON	Scaffold01179	40664,40908-41018,41143
Glyur001180s00029553	Transporter,PK	SKIP_OFF	Scaffold01180	3917443205
Glyur001180s00029553	Transporter,PK	SKIP_ON	Scaffold01180	39174,39559-39594,43205
Glyur001183s00030468	Transporter,PK	SKIP_OFF	Scaffold01183	5939960081
Glyur001183s00030468	Transporter,PK	SKIP_ON	Scaffold01183	59399,59680-59915,60081
Glyur001196s00027113		SKIP_OFF	Scaffold01196	5531856679
Glyur001196s00027113		SKIP_ON	Scaffold01196	55318,56372-56445,56679
Glyur001199s00031521		SKIP_ON	Scaffold01199	48284,49421-49476,51326
Glyur001199s00031521		SKIP_OFF	Scaffold01199	4828451326
Glyur001200s00029484		SKIP_OFF	Scaffold01200	1901919279
Glyur001200s00029484		SKIP_ON	Scaffold01200	19019,19093-19152,19279
Glyur001204s00024989		SKIP_OFF	Scaffold01204	2479126298
Glyur001204s00024989		SKIP_ON	Scaffold01204	24791,25197-25270,26298
Glyur001214s00026368		MSKIP_OFF	Scaffold01214	1055314214
Glyur001214s00026368		MSKIP_ON	Scaffold01214	10553,11514-11591,11827-12045,14214
Glyur001214s00026368		SKIP_OFF	Scaffold01214	1159114214
Glyur001214s00026368		SKIP_ON	Scaffold01214	11591,11827-12045,14214
Glyur001214s00026368		SKIP_ON	Scaffold01214	10553,11514-11591,14214
Glyur001214s00026368		SKIP_OFF	Scaffold01214	1055314214
Glyur001215s00035653		MSKIP_ON	Scaffold01215	4303,5181-5259,5731-5984,6071-6123,6306-6377,6503-6571,6807
Glyur001215s00035653		MSKIP_OFF	Scaffold01215	43036807
Glyur001227s00038490		XSKIP_OFF	Scaffold01227	2521045805
Glyur001227s00038490		XSKIP_ON	Scaffold01227	25178,32786-32817,45805
Glyur001238s00031503		SKIP_OFF	Scaffold01238	7574079149
Glyur001238s00031503		SKIP_ON	Scaffold01238	75740,76320-76610,79149
Glyur001238s00031503		XSKIP_OFF	Scaffold01238	7661079149
Glyur001238s00031503		XSKIP_ON	Scaffold01238	77703,77816-78529,79149
Glyur001242s00026106		MSKIP_OFF	Scaffold01242	47415552
Glyur001242s00026106		MSKIP_ON	Scaffold01242	4741,4887-5041,5145-5343,5552
Glyur001242s00026106		SKIP_OFF	Scaffold01242	26224127
Glyur001242s00026106		SKIP_OFF	Scaffold01242	50415552
Glyur001242s00026106		SKIP_ON	Scaffold01242	2622,2735-3240,4127
Glyur001242s00026106		SKIP_ON	Scaffold01242	5041,5145-5343,5552
Glyur001242s00026106		SKIP_OFF	Scaffold01242	47415552
Glyur001242s00026106		SKIP_ON	Scaffold01242	4741,4887-5041,5552
Glyur001250s00032717		SKIP_OFF	Scaffold01250	6666268297
Glyur001250s00032717		SKIP_ON	Scaffold01250	66662,66844-68116,68297
Glyur001250s00032717		SKIP_OFF	Scaffold01250	6858769812
Glyur001250s00032717		SKIP_ON	Scaffold01250	68587,69498-69604,69812
Glyur001258s00037325		XSKIP_OFF	Scaffold01258	5815358567
Glyur001258s00037325		XSKIP_ON	Scaffold01258	58153,58287-58311,58592
Glyur001263s00024653		SKIP_OFF	Scaffold01263	61666381
Glyur001263s00024653		SKIP_ON	Scaffold01263	6166,6249-6296,6381
Glyur001265s00034988		SKIP_ON	Scaffold01265	11282,16752-16825,17306
Glyur001265s00034988		XSKIP_ON	Scaffold01265	19011,19159-19259,19381
Glyur001265s00034988		SKIP_OFF	Scaffold01265	1128217306
Glyur001281s00028024		SKIP_OFF	Scaffold01281	4948550421
Glyur001281s00028024		SKIP_ON	Scaffold01281	49485,50036-50280,50421
Glyur001290s00040712		SKIP_OFF	Scaffold01290	3028131335
Glyur001290s00040712		SKIP_ON	Scaffold01290	30281,30672-30850,31335
Glyur001294s00037237		SKIP_OFF	Scaffold01294	2065325676
Glyur001294s00037237		SKIP_ON	Scaffold01294	20653,24734-24809,25676
Glyur001303s00026798		SKIP_OFF	Scaffold01303	7524276104
Glyur001303s00026798		SKIP_ON	Scaffold01303	75242,75345-75391,76104
Glyur001308s00033677		XSKIP_OFF	Scaffold01308	1687853167
Glyur001308s00033677		XSKIP_ON	Scaffold01308	16728,52545-52694,53167
Glyur001310s00030811		SKIP_OFF	Scaffold01310	5211453131
Glyur001310s00030811		SKIP_ON	Scaffold01310	52114,52355-52399,53131
Glyur001316s00033462	TR	SKIP_OFF	Scaffold01316	1431615370
Glyur001316s00033462	TR	SKIP_ON	Scaffold01316	14316,14663-14742,15370
Glyur001316s00033465	TF	XSKIP_OFF	Scaffold01316	4577246285
Glyur001316s00033465	TF	XSKIP_ON	Scaffold01316	45773,45945-46066,46285
Glyur001319s00033790		SKIP_OFF	Scaffold01319	4820650730
Glyur001319s00033790		SKIP_ON	Scaffold01319	48206,50572-50618,50730
Glyur001325s00032739		XSKIP_OFF	Scaffold01325	5103958785
Glyur001325s00032739		XSKIP_ON	Scaffold01325	51039,51402-51509,58893
Glyur001337s00036092		SKIP_OFF	Scaffold01337	6340865108
Glyur001337s00036092		SKIP_ON	Scaffold01337	63408,64237-64367,65108
Glyur001369s00030293		SKIP_OFF	Scaffold01369	4202443927
Glyur001369s00030293		SKIP_ON	Scaffold01369	42024,42902-43012,43927
Glyur001377s00038210		SKIP_OFF	Scaffold01377	5705759803
Glyur001377s00038210		SKIP_OFF	Scaffold01377	6014861473
Glyur001377s00038210		SKIP_ON	Scaffold01377	57057,57160-59669,59803
Glyur001377s00038210		SKIP_ON	Scaffold01377	60148,61067-61221,61473
Glyur001382s00031055		SKIP_OFF	Scaffold01382	6098461678
Glyur001382s00031055		SKIP_ON	Scaffold01382	60984,61099-61119,61678
Glyur001386s00028381		XSKIP_OFF	Scaffold01386	4825148782
Glyur001386s00028381		XSKIP_ON	Scaffold01386	48247,48562-48645,48782
Glyur001392s00030472		SKIP_OFF	Scaffold01392	1529018498
Glyur001392s00030472		SKIP_ON	Scaffold01392	15290,15403-15578,18498
Glyur001392s00030472		XSKIP_OFF	Scaffold01392	1529018503
Glyur001392s00030472		XSKIP_ON	Scaffold01392	15290,15403-15578,18498
Glyur001392s00030474		SKIP_ON	Scaffold01392	32730,32962-33014,34293
Glyur001392s00030474		SKIP_ON	Scaffold01392	32730,32843-33014,34293
Glyur001392s00030474		SKIP_OFF	Scaffold01392	3273034293
Glyur001396s00035587		XSKIP_OFF	Scaffold01396	3666736899
Glyur001396s00035587		XSKIP_OFF	Scaffold01396	3646936899
Glyur001396s00035587		XSKIP_ON	Scaffold01396	36284,36813-36860,36927
Glyur001418s00033591		SKIP_OFF	Scaffold01418	1102613392
Glyur001418s00033591		SKIP_ON	Scaffold01418	11026,12575-12676,13392
Glyur001422s00031015		SKIP_OFF	Scaffold01422	1911221238
Glyur001422s00031015		SKIP_ON	Scaffold01422	19112,19212-19233,21238
Glyur001444s00035805		SKIP_OFF	Scaffold01444	5935160201
Glyur001444s00035805		SKIP_ON	Scaffold01444	59351,59448-59644,60201
Glyur001445s00037294		SKIP_OFF	Scaffold01445	5049951758
Glyur001445s00037294		SKIP_ON	Scaffold01445	50499,51094-51224,51758
Glyur001446s00035033	TF	SKIP_OFF	Scaffold01446	19582838
Glyur001446s00035033	TF	SKIP_ON	Scaffold01446	1958,2357-2389,2838
Glyur001490s00024452		XSKIP_ON	Scaffold01490	22218,26424-26765,26919
Glyur001490s00024452		XSKIP_ON	Scaffold01490	22388,26593-26765,26919
Glyur001490s00024452		XSKIP_ON	Scaffold01490	22561,22715-22873,27078
Glyur001490s00024452		XSKIP_OFF	Scaffold01490	2256126919
Glyur001492s00037918		SKIP_OFF	Scaffold01492	3508135777
Glyur001492s00037918		SKIP_ON	Scaffold01492	35081,35192-35272,35777
Glyur001496s00039370		MSKIP_OFF	Scaffold01496	43699413
Glyur001496s00039370		MSKIP_ON	Scaffold01496	4369,6669-6764,6881-6941,9413
Glyur001502s00031891		XSKIP_ON	Scaffold01502	32575,32837-33374,35439
Glyur001502s00031891		XSKIP_ON	Scaffold01502	33374,35439-35470,36569
Glyur001502s00031891		XSKIP_ON	Scaffold01502	32575,32837-33224,35289
Glyur001502s00031891		XSKIP_ON	Scaffold01502	33224,35289-35470,36569
Glyur001502s00031891		XSKIP_OFF	Scaffold01502	3257534901
Glyur001502s00031891		XSKIP_OFF	Scaffold01502	3340636569
Glyur001503s00028860	Transporter	SKIP_OFF	Scaffold01503	2295723333
Glyur001503s00028860	Transporter	SKIP_ON	Scaffold01503	22957,23055-23115,23333
Glyur001508s00031908		SKIP_OFF	Scaffold01508	25272855
Glyur001508s00031908		XMSKIP_OFF	Scaffold01508	20012855
Glyur001508s00031908		XMSKIP_ON	Scaffold01508	1986,2454-2527,2646-2756,2855
Glyur001508s00031908		MSKIP_OFF	Scaffold01508	19862855
Glyur001508s00031908		MSKIP_ON	Scaffold01508	1986,2454-2527,2646-2756,2855
Glyur001536s00030539		SKIP_OFF	Scaffold01536	2401824330
Glyur001536s00030539		SKIP_ON	Scaffold01536	24018,24184-24246,24330
Glyur001553s00031487		SKIP_OFF	Scaffold01553	4288749916
Glyur001553s00031487		SKIP_ON	Scaffold01553	42887,46310-46342,49916
Glyur001565s00038212	TF	SKIP_OFF	Scaffold01565	1991521041
Glyur001565s00038212	TF	SKIP_ON	Scaffold01565	19915,20473-20536,21041
Glyur001582s00029513	Transporter	SKIP_OFF	Scaffold01582	5678058427
Glyur001582s00029513	Transporter	SKIP_ON	Scaffold01582	56780,57525-57690,58427
Glyur001593s00034412		SKIP_ON	Scaffold01593	13673,13766-13836,14032
Glyur001593s00034412		SKIP_OFF	Scaffold01593	1367314032
Glyur001593s00034415		SKIP_ON	Scaffold01593	19459,19562-19792,20387
Glyur001593s00034415		SKIP_ON	Scaffold01593	19459,19562-19872,20387
Glyur001593s00034415		XSKIP_ON	Scaffold01593	19459,19562-19872,20419
Glyur001593s00034415		XSKIP_ON	Scaffold01593	19459,19562-19792,20419
Glyur001593s00034415		SKIP_OFF	Scaffold01593	1945920387
Glyur001593s00034415		XSKIP_OFF	Scaffold01593	1945920387
Glyur001604s00033250		SKIP_OFF	Scaffold01604	3087431532
Glyur001604s00033250		SKIP_ON	Scaffold01604	30874,31025-31063,31532
Glyur001610s00030571		SKIP_OFF	Scaffold01610	5258753492
Glyur001610s00030571		SKIP_ON	Scaffold01610	52587,52948-53088,53492
Glyur001619s00026421		XSKIP_OFF	Scaffold01619	11253610
Glyur001619s00026421		XSKIP_ON	Scaffold01619	1125,1549-1780,3842
Glyur001619s00026434		SKIP_OFF	Scaffold01619	5764158321
Glyur001643s00028415	PK	SKIP_OFF	Scaffold01643	1151711939
Glyur001643s00028415	PK	SKIP_ON	Scaffold01643	11517,11785-11822,11939
Glyur001647s00032309		SKIP_OFF	Scaffold01647	2971130660
Glyur001647s00032309		SKIP_ON	Scaffold01647	29711,30139-30530,30660
Glyur001675s00036200	Transporter	MSKIP_OFF	Scaffold01675	5675757525
Glyur001675s00036200	Transporter	MSKIP_ON	Scaffold01675	56757,56888-56976,57362-57412,57525
Glyur001709s00034624		SKIP_OFF	Scaffold01709	78189381
Glyur001709s00034624		SKIP_ON	Scaffold01709	7818,8972-9307,9381
Glyur001709s00034625		SKIP_OFF	Scaffold01709	2340824346
Glyur001709s00034625		SKIP_ON	Scaffold01709	23408,24166-24255,24346
Glyur001722s00041549		SKIP_OFF	Scaffold01722	5563856580
Glyur001722s00041549		SKIP_ON	Scaffold01722	55638,55865-55964,56580
Glyur001722s00041549		SKIP_ON	Scaffold01722	56646,56830-56918,57254
Glyur001722s00041549		SKIP_OFF	Scaffold01722	5664657254
Glyur001738s00030230		MSKIP_OFF	Scaffold01738	3809142355
Glyur001738s00030230		MSKIP_ON	Scaffold01738	38091,39083-39142,41344-41403,42355
Glyur001738s00030230		SKIP_OFF	Scaffold01738	3809142355
Glyur001738s00030230		SKIP_ON	Scaffold01738	38091,39083-39142,42355
Glyur001738s00030230		SKIP_OFF	Scaffold01738	4140351354
Glyur001738s00030230		SKIP_ON	Scaffold01738	41403,42355-42414,51354
Glyur001738s00030230		SKIP_OFF	Scaffold01738	3914242355
Glyur001738s00030230		SKIP_ON	Scaffold01738	39142,41344-41403,42355
Glyur001740s00035374		SKIP_ON	Scaffold01740	19705,20641-20698,20838
Glyur001740s00035374		SKIP_OFF	Scaffold01740	1970520838
Glyur001760s00035307		XSKIP_OFF	Scaffold01760	85429492
Glyur001760s00035307		XSKIP_ON	Scaffold01760	8542,8657-8674,9511
Glyur001782s00031725		SKIP_OFF	Scaffold01782	30073894
Glyur001782s00031725		SKIP_ON	Scaffold01782	3007,3125-3234,3894
Glyur001782s00031727	Transporter	SKIP_OFF	Scaffold01782	1933723089
Glyur001782s00031727	Transporter	SKIP_ON	Scaffold01782	19337,22399-22875,23089
Glyur001789s00033169	Transporter	SKIP_ON	Scaffold01789	54137,54401-54533,55575
Glyur001789s00033169	Transporter	SKIP_ON	Scaffold01789	54137,54294-54533,55575
Glyur001789s00033169	Transporter	XSKIP_OFF	Scaffold01789	5413755575
Glyur001789s00033169	Transporter	XSKIP_ON	Scaffold01789	54137,54534-54539,55593
Glyur001789s00033169	Transporter	SKIP_OFF	Scaffold01789	5413755575
Glyur001798s00037318		SKIP_OFF	Scaffold01798	5558256958
Glyur001798s00037318		SKIP_ON	Scaffold01798	52599,54218-54266,55136
Glyur001798s00037318		SKIP_ON	Scaffold01798	55582,55662-55778,56958
Glyur001798s00037318		SKIP_OFF	Scaffold01798	5259955136
Glyur001800s00041034		SKIP_ON	Scaffold01800	10896,10997-11148,11770
Glyur001800s00041034		SKIP_ON	Scaffold01800	10896,11083-11148,11770
Glyur001800s00041034		SKIP_OFF	Scaffold01800	1089611770
Glyur001817s00041712		SKIP_OFF	Scaffold01817	4060941849
Glyur001817s00041712		SKIP_ON	Scaffold01817	40609,40772-40830,41849
Glyur001817s00041712		XSKIP_OFF	Scaffold01817	4060941849
Glyur001817s00041712		XSKIP_ON	Scaffold01817	40614,40772-40830,41849
Glyur001844s00042756		MSKIP_OFF	Scaffold01844	4930053791
Glyur001844s00042756		MSKIP_ON	Scaffold01844	49300,52994-53157,53291-53511,53791
Glyur001849s00031477		SKIP_ON	Scaffold01849	21189,22559-22634,23033
Glyur001849s00031477		XSKIP_ON	Scaffold01849	21189,22559-22634,23033
Glyur001849s00031477		XSKIP_OFF	Scaffold01849	2118923014
Glyur001849s00031477		SKIP_OFF	Scaffold01849	2118923033
Glyur001894s00031735		SKIP_ON	Scaffold01894	1166,1441-1536,1718
Glyur001894s00031735		SKIP_OFF	Scaffold01894	11661718
Glyur001896s00036065		SKIP_ON	Scaffold01896	9440,9845-9949,10040
Glyur001896s00036065		SKIP_OFF	Scaffold01896	944010040
Glyur001947s00035938		MSKIP_OFF	Scaffold01947	2737332917
Glyur001947s00035938		MSKIP_ON	Scaffold01947	27373,28578-28666,28762-28962,30097-30441,30597-31961,32162-32236,32917
Glyur001960s00034843	Transporter	SKIP_OFF	Scaffold01960	3802839573
Glyur001960s00034843	Transporter	SKIP_ON	Scaffold01960	38028,38167-38264,39573
Glyur001963s00029201		SKIP_OFF	Scaffold01963	2304123465
Glyur001963s00029201		SKIP_ON	Scaffold01963	23041,23251-23361,23465
Glyur001966s00032582	TF	XSKIP_OFF	Scaffold01966	1225813487
Glyur001966s00032582	TF	XSKIP_ON	Scaffold01966	12258,12649-12732,14227
Glyur001969s00039335		SKIP_OFF	Scaffold01969	2124221977
Glyur001969s00039335		SKIP_ON	Scaffold01969	21242,21445-21540,21977
Glyur001969s00039335		SKIP_ON	Scaffold01969	21242,21977-22034,22453
Glyur001969s00039335		XSKIP_OFF	Scaffold01969	2123122453
Glyur001969s00039335		MSKIP_OFF	Scaffold01969	2123122453
Glyur001969s00039335		MSKIP_ON	Scaffold01969	21231,21445-21540,21977-22034,22453
Glyur001969s00039335		SKIP_OFF	Scaffold01969	2124222453
Glyur001969s00039335		XMSKIP_OFF	Scaffold01969	2123122453
Glyur001969s00039335		XMSKIP_ON	Scaffold01969	21242,21445-21540,21977-22034,22453
Glyur001969s00039335		XMSKIP_OFF	Scaffold01969	2124222453
Glyur001969s00039335		XMSKIP_ON	Scaffold01969	21231,21445-21540,21977-22034,22453
Glyur001969s00039335		MSKIP_OFF	Scaffold01969	2124222453
Glyur001969s00039335		MSKIP_ON	Scaffold01969	21242,21445-21540,21977-22034,22453
Glyur001974s00028593		SKIP_OFF	Scaffold01974	1397817370
Glyur001974s00028593		SKIP_ON	Scaffold01974	13978,17199-17213,17370
Glyur001975s00035596		SKIP_OFF	Scaffold01975	93809983
Glyur001975s00035596		SKIP_ON	Scaffold01975	9380,9503-9647,9983
Glyur001975s00035596		XSKIP_ON	Scaffold01975	18356,22222-22438,25802
Glyur001975s00035596		XSKIP_ON	Scaffold01975	18356,22222-22350,25802
Glyur001975s00035596		XSKIP_ON	Scaffold01975	18356,22222-22394,25846
Glyur001975s00035596		XSKIP_OFF	Scaffold01975	1835625673
Glyur001991s00035741		SKIP_OFF	Scaffold01991	3251534704
Glyur001991s00035741		SKIP_ON	Scaffold01991	32515,32674-32725,34704
Glyur001992s00038064		SKIP_OFF	Scaffold01992	989310253
Glyur001992s00038064		SKIP_ON	Scaffold01992	9893,10026-10084,10253
Glyur002013s00039482		XSKIP_OFF	Scaffold02013	15749393
Glyur002013s00039482		XSKIP_ON	Scaffold02013	1485,8592-8680,9393
Glyur002029s00034004	TF	SKIP_OFF	Scaffold02029	2550325903
Glyur002029s00034004	TF	SKIP_ON	Scaffold02029	25503,25618-25662,25903
Glyur002029s00034004	TF	SKIP_ON	Scaffold02029	26376,26516-26541,26758
Glyur002029s00034004	TF	SKIP_OFF	Scaffold02029	2637626758
Glyur002037s00037121		SKIP_OFF	Scaffold02037	2866729846
Glyur002037s00037121		SKIP_ON	Scaffold02037	28667,29348-29416,29846
Glyur002064s00038946		SKIP_OFF	Scaffold02064	2755228556
Glyur002064s00038946		SKIP_ON	Scaffold02064	27552,27741-27859,28556
Glyur002098s00031938		SKIP_ON	Scaffold02098	45371,45538-45563,45706
Glyur002098s00031938		SKIP_ON	Scaffold02098	45371,45538-45590,45706
Glyur002098s00031938		SKIP_OFF	Scaffold02098	4537145706
Glyur002099s00030881		SKIP_ON	Scaffold02099	24936,25186-25196,25502
Glyur002099s00030881		SKIP_OFF	Scaffold02099	2493625502
Glyur002100s00035984		SKIP_ON	Scaffold02100	9391,9540-9687,10328
Glyur002100s00035984		SKIP_ON	Scaffold02100	9391,9559-9687,10328
Glyur002100s00035984		SKIP_OFF	Scaffold02100	939110328
Glyur002106s00040037		XSKIP_OFF	Scaffold02106	3620536448
Glyur002106s00040037		XSKIP_OFF	Scaffold02106	3621036448
Glyur002106s00040037		XSKIP_ON	Scaffold02106	36178,36309-36374,36448
Glyur002108s00034783		SKIP_OFF	Scaffold02108	3821640470
Glyur002108s00034783		SKIP_ON	Scaffold02108	38216,40174-40210,40470
Glyur002123s00028292		SKIP_ON	Scaffold02123	26349,26492-26700,26852
Glyur002123s00028292		SKIP_ON	Scaffold02123	26349,26609-26700,26852
Glyur002123s00028292		SKIP_OFF	Scaffold02123	2634926852
Glyur002123s00028293		SKIP_OFF	Scaffold02123	4346544524
Glyur002123s00028293		SKIP_ON	Scaffold02123	43465,43549-43579,44524
Glyur002124s00041688		SKIP_OFF	Scaffold02124	2758131082
Glyur002124s00041688		SKIP_ON	Scaffold02124	27581,30890-30984,31082
Glyur002128s00036882		SKIP_OFF	Scaffold02128	66077266
Glyur002128s00036882		SKIP_ON	Scaffold02128	6607,6846-6875,7266
Glyur002132s00041814	PK	SKIP_OFF	Scaffold02132	1567017554
Glyur002132s00041814	PK	SKIP_ON	Scaffold02132	15670,16231-16305,17554
Glyur002132s00041814	PK	SKIP_OFF	Scaffold02132	1765818572
Glyur002132s00041814	PK	SKIP_ON	Scaffold02132	17658,17904-18001,18572
Glyur002148s00042425		SKIP_OFF	Scaffold02148	1707519148
Glyur002148s00042425		SKIP_ON	Scaffold02148	17075,18163-18375,19148
Glyur002162s00041522		XSKIP_OFF	Scaffold02162	1369115680
Glyur002162s00041522		XSKIP_ON	Scaffold02162	13397,15276-15568,15680
Glyur002166s00038153		SKIP_ON	Scaffold02166	28971,29049-29177,29455
Glyur002166s00038153		SKIP_ON	Scaffold02166	28971,29146-29177,29455
Glyur002166s00038153		SKIP_OFF	Scaffold02166	2897129455
Glyur002177s00034178	TF	XSKIP_OFF	Scaffold02177	3546837967
Glyur002177s00034178	TF	XSKIP_ON	Scaffold02177	35468,36405-36539,37979
Glyur002177s00034178	TF	SKIP_ON	Scaffold02177	35468,36399-36539,37967
Glyur002177s00034178	TF	SKIP_ON	Scaffold02177	35468,36405-36539,37967
Glyur002177s00034178	TF	SKIP_OFF	Scaffold02177	3546837967
Glyur002187s00038978		SKIP_OFF	Scaffold02187	2720428594
Glyur002187s00038978		SKIP_ON	Scaffold02187	27204,27932-27974,28594
Glyur002187s00038978		XSKIP_ON	Scaffold02187	27200,27932-27974,28594
Glyur002187s00038978		XSKIP_ON	Scaffold02187	27204,27932-27974,28594
Glyur002187s00038978		XSKIP_ON	Scaffold02187	27204,27932-27974,28625
Glyur002187s00038978		SKIP_OFF	Scaffold02187	2720428625
Glyur002187s00038978		SKIP_ON	Scaffold02187	27204,27932-27974,28625
Glyur002187s00038978		XSKIP_ON	Scaffold02187	27204,27932-28125,28373
Glyur002187s00038978		XSKIP_OFF	Scaffold02187	2720428594
Glyur002187s00038978		XSKIP_OFF	Scaffold02187	2720428625
Glyur002189s00039217		SKIP_OFF	Scaffold02189	2337930370
Glyur002189s00039217		SKIP_ON	Scaffold02189	23379,28377-28424,30370
Glyur002219s00033069		SKIP_OFF	Scaffold02219	2441626170
Glyur002219s00033069		SKIP_ON	Scaffold02219	24416,25743-25873,26170
Glyur002224s00035124		XSKIP_OFF	Scaffold02224	3784841563
Glyur002224s00035124		XSKIP_OFF	Scaffold02224	3895342629
Glyur002224s00035124		XSKIP_ON	Scaffold02224	37848,38032-38186,41831
Glyur002224s00035124		XSKIP_ON	Scaffold02224	38953,39093-39515,43052
Glyur002238s00033928		SKIP_OFF	Scaffold02238	1544717417
Glyur002238s00033928		SKIP_ON	Scaffold02238	15447,16576-17012,17417
Glyur002243s00038746	Transporter	SKIP_OFF	Scaffold02243	1883419111
Glyur002243s00038746	Transporter	SKIP_ON	Scaffold02243	18834,18910-18983,19111
Glyur002259s00033472		SKIP_ON	Scaffold02259	36310,36606-36701,36971
Glyur002259s00033472		SKIP_ON	Scaffold02259	36310,36603-36701,36971
Glyur002259s00033472		SKIP_OFF	Scaffold02259	3631036971
Glyur002264s00039910		SKIP_OFF	Scaffold02264	981010215
Glyur002264s00039910		SKIP_ON	Scaffold02264	9810,9979-10056,10215
Glyur002268s00033545		XSKIP_ON	Scaffold02268	12221,13420-13485,16896
Glyur002268s00033545		XSKIP_ON	Scaffold02268	13485,16896-17060,20276
Glyur002268s00033545		XSKIP_OFF	Scaffold02268	1222116830
Glyur002268s00033545		XSKIP_OFF	Scaffold02268	1365020276
Glyur002275s00030377		XSKIP_ON	Scaffold02275	28101,28178-28252,28374
Glyur002289s00037633		SKIP_OFF	Scaffold02289	3194234532
Glyur002289s00037633		SKIP_OFF	Scaffold02289	3678337308
Glyur002289s00037633		SKIP_ON	Scaffold02289	31942,34424-34453,34532
Glyur002289s00037633		SKIP_ON	Scaffold02289	36783,36905-36969,37308
Glyur002299s00036267		SKIP_OFF	Scaffold02299	4052741032
Glyur002299s00036267		SKIP_ON	Scaffold02299	40527,40835-40923,41032
Glyur002347s00039123	Transporter	SKIP_OFF	Scaffold02347	3478938293
Glyur002347s00039123	Transporter	SKIP_ON	Scaffold02347	34789,34860-34940,38293
Glyur002354s00043159		SKIP_OFF	Scaffold02354	2348127911
Glyur002354s00043159		SKIP_ON	Scaffold02354	23481,26787-26889,27911
Glyur002384s00039203		XSKIP_OFF	Scaffold02384	2381528861
Glyur002384s00039203		XSKIP_ON	Scaffold02384	23815,28861-29256,31577
Glyur002384s00039203		XSKIP_OFF	Scaffold02384	2421031577
Glyur002392s00037545		SKIP_OFF	Scaffold02392	2413924708
Glyur002392s00037545		SKIP_ON	Scaffold02392	24139,24564-24621,24708
Glyur002421s00038663		SKIP_ON	Scaffold02421	991,1074-1162,1689
Glyur002421s00038663		SKIP_OFF	Scaffold02421	9911689
Glyur002438s00041139		SKIP_OFF	Scaffold02438	2326624416
Glyur002438s00041139		SKIP_ON	Scaffold02438	23266,24278-24328,24416
Glyur002444s00041714	Transporter	SKIP_OFF	Scaffold02444	23894027
Glyur002444s00041714	Transporter	SKIP_ON	Scaffold02444	2389,3222-3256,4027
Glyur002448s00031641	TR	SKIP_ON	Scaffold02448	11432,11580-11690,11816
Glyur002448s00031641	TR	SKIP_OFF	Scaffold02448	1143211816
Glyur002452s00040421		SKIP_OFF	Scaffold02452	2290724729
Glyur002452s00040421		SKIP_ON	Scaffold02452	22907,23952-24031,24729
Glyur002465s00038345		SKIP_OFF	Scaffold02465	23564169
Glyur002465s00038345		SKIP_ON	Scaffold02465	2356,2450-4072,4169
Glyur002465s00038348		SKIP_ON	Scaffold02465	25213,25325-25387,25480
Glyur002465s00038348		SKIP_OFF	Scaffold02465	2521325480
Glyur002486s00040912		SKIP_OFF	Scaffold02486	73118299
Glyur002486s00040912		SKIP_ON	Scaffold02486	7311,7410-7543,8299
Glyur002495s00037279		SKIP_OFF	Scaffold02495	52935678
Glyur002495s00037279		SKIP_ON	Scaffold02495	5293,5485-5568,5678
Glyur002495s00037281		SKIP_OFF	Scaffold02495	3055331211
Glyur002495s00037281		SKIP_ON	Scaffold02495	30553,30946-31042,31211
Glyur002499s00037128		XSKIP_OFF	Scaffold02499	2188424080
Glyur002499s00037128		XSKIP_ON	Scaffold02499	21842,23776-23817,24080
Glyur002517s00037498		SKIP_OFF	Scaffold02517	2886529756
Glyur002517s00037498		SKIP_ON	Scaffold02517	28865,29164-29278,29756
Glyur002520s00037983		SKIP_OFF	Scaffold02520	3237933440
Glyur002520s00037983		SKIP_ON	Scaffold02520	32379,33265-33304,33440
Glyur002583s00034701		SKIP_OFF	Scaffold02583	1235713461
Glyur002583s00034701		SKIP_ON	Scaffold02583	12357,12854-12970,13461
Glyur002608s00041924		SKIP_OFF	Scaffold02608	51865813
Glyur002608s00041924		SKIP_ON	Scaffold02608	5186,5577-5706,5813
Glyur002613s00038307		SKIP_OFF	Scaffold02613	24253355
Glyur002613s00038307		SKIP_OFF	Scaffold02613	36094056
Glyur002613s00038307		SKIP_ON	Scaffold02613	2425,2657-2792,3355
Glyur002613s00038307		SKIP_ON	Scaffold02613	3609,3692-3857,4056
[truncated: 171 more rows]

## Sheet: Alt 3
Supplemental Table S20
The AS analysis of Transporter,TF,TR and PK.
GeneID	type	event_type	chrom	event_pattern
Glyur000001s00000021		TTS	Scaffold00001	137231
Glyur000001s00000157		TTS	Scaffold00001	797525
Glyur000002s00000291		TTS	Scaffold00002	491842
Glyur000003s00001159		TTS	Scaffold00003	290370
Glyur000003s00001171		TTS	Scaffold00003	362452
Glyur000003s00001173		TTS	Scaffold00003	374487
Glyur000003s00001178		TTS	Scaffold00003	403897
Glyur000005s00001018		TTS	Scaffold00005	89703
Glyur000006s00001677		TTS	Scaffold00006	474380
Glyur000007s00002770		TTS	Scaffold00007	17085
Glyur000007s00002882		TTS	Scaffold00007	670282
Glyur000007s00002888		TTS	Scaffold00007	715663
Glyur000010s00000888	Transporter	TTS	Scaffold00010	42375
Glyur000011s00000656		TTS	Scaffold00011	189079
Glyur000012s00000522		TTS	Scaffold00012	37661
Glyur000013s00003202		TTS	Scaffold00013	123840
Glyur000014s00002480		TTS	Scaffold00014	27715
Glyur000014s00002572	Transporter	TTS	Scaffold00014	513851
Glyur000014s00002575	Transporter	TTS	Scaffold00014	522434
Glyur000015s00000787	TR	TTS	Scaffold00015	242702
Glyur000015s00000812	TF	TTS	Scaffold00015	361766
Glyur000015s00000859		TTS	Scaffold00015	587403
Glyur000016s00003009	TF	TTS	Scaffold00016	99434
Glyur000017s00002392	TF	TTS	Scaffold00017	158492
Glyur000019s00002139	Transporter	TTS	Scaffold00019	324322
Glyur000019s00002160		TTS	Scaffold00019	482014
Glyur000019s00002184		TTS	Scaffold00019	576960
Glyur000020s00001807		TTS	Scaffold00020	385466
Glyur000021s00002748		TTS	Scaffold00021	473111
Glyur000024s00006647	TF	TTS	Scaffold00024	484349
Glyur000025s00003295		TTS	Scaffold00025	95511
Glyur000026s00001878		TTS	Scaffold00026	152245
Glyur000026s00001906		TTS	Scaffold00026	312290
Glyur000026s00001960		TTS	Scaffold00026	577946
Glyur000027s00001514		TTS	Scaffold00027	85586
Glyur000027s00001521	Transporter	TTS	Scaffold00027	120695
Glyur000027s00001588		TTS	Scaffold00027	481037
Glyur000028s00003516		TTS	Scaffold00028	186947
Glyur000028s00003560		TTS	Scaffold00028	455963
Glyur000029s00003657		TTS	Scaffold00029	452069
Glyur000030s00002351		TTS	Scaffold00030	422761
Glyur000030s00002365		TTS	Scaffold00030	536582
Glyur000031s00004378	TF	TTS	Scaffold00031	224969
Glyur000031s00004384		TTS	Scaffold00031	249966
Glyur000032s00003868		TTS	Scaffold00032	88944
Glyur000032s00003874	Transporter	TTS	Scaffold00032	121528
Glyur000032s00003935	Transporter	TTS	Scaffold00032	457260
Glyur000033s00008601		TTS	Scaffold00033	90321
Glyur000034s00002904	TF	TTS	Scaffold00034	61635
Glyur000034s00002962		TTS	Scaffold00034	373379
Glyur000035s00004962		TTS	Scaffold00035	54722
Glyur000035s00004962		TTS	Scaffold00035	54983
Glyur000036s00004640		TTS	Scaffold00036	231512
Glyur000036s00004678		TTS	Scaffold00036	451083
Glyur000037s00002594		TTS	Scaffold00037	34710
Glyur000039s00004237		TTS	Scaffold00039	415113
Glyur000040s00007333		TTS	Scaffold00040	44285
Glyur000041s00007090		TTS	Scaffold00041	83977
Glyur000041s00007090		TTS	Scaffold00041	97379
Glyur000041s00007106	Transporter	TTS	Scaffold00041	213453
Glyur000041s00007109		TTS	Scaffold00041	218050
Glyur000041s00007110		TTS	Scaffold00041	273856
Glyur000043s00003805	Transporter	TTS	Scaffold00043	245664
Glyur000043s00003814		TTS	Scaffold00043	273093
Glyur000043s00003848	TR	TTS	Scaffold00043	452867
Glyur000044s00005205	PK	TTS	Scaffold00044	445184
Glyur000045s00009956		TTS	Scaffold00045	113350
Glyur000045s00009994		TTS	Scaffold00045	428140
Glyur000046s00004826		TTS	Scaffold00046	259146
Glyur000046s00004862		TTS	Scaffold00046	475789
Glyur000046s00004862		TTS	Scaffold00046	476045
Glyur000049s00003129		TTS	Scaffold00049	160494
Glyur000049s00003134	TF	TTS	Scaffold00049	201174
Glyur000050s00005723	TF	TTS	Scaffold00050	340044
Glyur000051s00003393		TTS	Scaffold00051	56184
Glyur000051s00003410	TF	TTS	Scaffold00051	133639
Glyur000051s00003412	TR	TTS	Scaffold00051	153255
Glyur000052s00005808		TTS	Scaffold00052	417419
Glyur000052s00005814		TTS	Scaffold00052	452477
Glyur000053s00006427		TTS	Scaffold00053	92569
Glyur000053s00006441		TTS	Scaffold00053	154445
Glyur000058s00006140		TTS	Scaffold00058	125964
Glyur000058s00006157		TTS	Scaffold00058	199502
Glyur000059s00006275		TTS	Scaffold00059	35181
Glyur000059s00006275		TTS	Scaffold00059	35213
Glyur000062s00005480	TF	TTS	Scaffold00062	164115
Glyur000063s00005878		TTS	Scaffold00063	354414
Glyur000064s00005591		TTS	Scaffold00064	10445
Glyur000064s00005629	Transporter	TTS	Scaffold00064	214848
Glyur000065s00004273		TTS	Scaffold00065	97597
Glyur000066s00006215		TTS	Scaffold00066	126239
Glyur000066s00006248	TF	TTS	Scaffold00066	255083
Glyur000067s00006356	Transporter	TTS	Scaffold00067	104881
Glyur000067s00006361		TTS	Scaffold00067	135182
Glyur000067s00006395		TTS	Scaffold00067	354359
Glyur000067s00006402		TTS	Scaffold00067	382821
Glyur000069s00004060		TTS	Scaffold00069	221113
Glyur000072s00008152		TTS	Scaffold00072	360113
Glyur000073s00007778		TTS	Scaffold00073	105452
Glyur000074s00005528		TTS	Scaffold00074	90960
Glyur000077s00006672		TTS	Scaffold00077	28024
Glyur000077s00006686		TTS	Scaffold00077	83508
Glyur000078s00005359		TTS	Scaffold00078	2051
Glyur000078s00005368		TTS	Scaffold00078	29450
Glyur000078s00005394		TTS	Scaffold00078	161903
Glyur000081s00006771		TTS	Scaffold00081	170553
Glyur000082s00007605		TTS	Scaffold00082	297518
Glyur000082s00007608		TTS	Scaffold00082	336872
Glyur000083s00006952		TTS	Scaffold00083	85399
Glyur000083s00006994		TTS	Scaffold00083	308844
Glyur000084s00009492		TTS	Scaffold00084	169304
Glyur000084s00009532		TTS	Scaffold00084	338509
Glyur000086s00011494	Transporter	TTS	Scaffold00086	36581
Glyur000088s00007713		TTS	Scaffold00088	132696
Glyur000089s00008787		TTS	Scaffold00089	108898
Glyur000089s00008833	TF	TTS	Scaffold00089	365562
Glyur000090s00011421		TTS	Scaffold00090	289937
Glyur000091s00010544		TTS	Scaffold00091	257156
Glyur000092s00007513		TTS	Scaffold00092	162989
Glyur000093s00009401	Transporter	TTS	Scaffold00093	297059
Glyur000096s00005969		TTS	Scaffold00096	341566
Glyur000098s00007983		TTS	Scaffold00098	116811
Glyur000100s00008382		TTS	Scaffold00100	216425
Glyur000101s00010327	TF	TTS	Scaffold00101	235531
Glyur000103s00007429		TTS	Scaffold00103	91399
Glyur000103s00007463		TTS	Scaffold00103	291549
Glyur000103s00007463		TTS	Scaffold00103	291639
Glyur000104s00005997		TTS	Scaffold00104	170564
Glyur000108s00010407		TTS	Scaffold00108	23930
Glyur000108s00010420	TR	TTS	Scaffold00108	165146
Glyur000109s00010626	Transporter,PK	TTS	Scaffold00109	83162
Glyur000109s00010639		TTS	Scaffold00109	173564
Glyur000109s00010652		TTS	Scaffold00109	236738
Glyur000110s00011767	Transporter	TTS	Scaffold00110	126228
Glyur000115s00008232		TTS	Scaffold00115	78800
Glyur000115s00008242		TTS	Scaffold00115	132758
Glyur000117s00007634		TTS	Scaffold00117	101190
Glyur000118s00009652		TTS	Scaffold00118	164616
Glyur000120s00006095		TTS	Scaffold00120	216808
Glyur000121s00009700		TTS	Scaffold00121	110035
Glyur000121s00009717		TTS	Scaffold00121	213306
Glyur000122s00010198	Transporter,PK	TTS	Scaffold00122	156472
Glyur000123s00008407		TTS	Scaffold00123	38458
Glyur000123s00008411		TTS	Scaffold00123	56089
Glyur000123s00008418	Transporter,PK	TTS	Scaffold00123	88973
Glyur000123s00008418	Transporter,PK	TTS	Scaffold00123	90597
Glyur000123s00008445		TTS	Scaffold00123	250177
Glyur000127s00009151	TF	TTS	Scaffold00127	87063
Glyur000127s00009168		TTS	Scaffold00127	170069
Glyur000128s00010766		TTS	Scaffold00128	19080
Glyur000128s00010800	TR	TTS	Scaffold00128	203937
Glyur000129s00012444		TTS	Scaffold00129	79449
Glyur000129s00012461		TTS	Scaffold00129	186968
Glyur000129s00012461		TTS	Scaffold00129	188567
Glyur000129s00012474		TTS	Scaffold00129	253578
Glyur000131s00013010		TTS	Scaffold00131	280699
Glyur000131s00013013		TTS	Scaffold00131	312571
Glyur000132s00015970		TTS	Scaffold00132	268164
Glyur000134s00009744	Transporter	TTS	Scaffold00134	10675
Glyur000134s00009747		TTS	Scaffold00134	25150
Glyur000136s00007912		TTS	Scaffold00136	76188
Glyur000136s00007949		TTS	Scaffold00136	257845
Glyur000136s00007949		TTS	Scaffold00136	258120
Glyur000136s00007956		TTS	Scaffold00136	291442
Glyur000137s00013314		TTS	Scaffold00137	35246
Glyur000142s00009104		TTS	Scaffold00142	106715
Glyur000145s00010121		TTS	Scaffold00145	60724
Glyur000147s00013841	Transporter	TTS	Scaffold00147	100293
Glyur000148s00009048		TTS	Scaffold00148	112635
Glyur000149s00009565		TTS	Scaffold00149	155090
Glyur000149s00009576		TTS	Scaffold00149	227515
Glyur000150s00014577		TTS	Scaffold00150	179025
Glyur000151s00010723		TTS	Scaffold00151	39332
Glyur000151s00010737		TTS	Scaffold00151	136707
Glyur000152s00012692		TTS	Scaffold00152	9416
Glyur000152s00012696		TTS	Scaffold00152	69712
Glyur000156s00011988		TTS	Scaffold00156	70178
Glyur000156s00011989		TTS	Scaffold00156	72883
Glyur000156s00011993		TTS	Scaffold00156	106967
Glyur000156s00012001		TTS	Scaffold00156	184087
Glyur000159s00010242		TTS	Scaffold00159	41485
Glyur000159s00010260	Transporter	TTS	Scaffold00159	143427
Glyur000162s00009897		TTS	Scaffold00162	51863
Glyur000163s00011134	TR	TTS	Scaffold00163	271519
Glyur000164s00014471		TTS	Scaffold00164	11775
Glyur000164s00014476		TTS	Scaffold00164	44223
Glyur000165s00008476		TTS	Scaffold00165	23663
Glyur000165s00008476		TTS	Scaffold00165	23669
Glyur000165s00008503		TTS	Scaffold00165	163278
Glyur000166s00010572		TTS	Scaffold00166	79432
Glyur000172s00014899		TTS	Scaffold00172	149827
Glyur000173s00011804		TTS	Scaffold00173	7157
Glyur000173s00011805		TTS	Scaffold00173	14931
Glyur000173s00011806	Transporter	TTS	Scaffold00173	20883
Glyur000173s00011814		TTS	Scaffold00173	66242
Glyur000174s00018480		TTS	Scaffold00174	161177
Glyur000176s00012114	TF	TTS	Scaffold00176	167173
Glyur000177s00010921		TTS	Scaffold00177	198679
Glyur000183s00013025		TTS	Scaffold00183	50751
Glyur000184s00008209		TTS	Scaffold00184	253303
Glyur000185s00016456		TTS	Scaffold00185	132460
Glyur000185s00016463	Transporter,PK	TTS	Scaffold00185	153229
Glyur000187s00024035		TTS	Scaffold00187	138653
Glyur000188s00019488		TTS	Scaffold00188	122350
Glyur000192s00009324		TTS	Scaffold00192	75379
Glyur000192s00009344	Transporter,PK	TTS	Scaffold00192	178114
Glyur000196s00010874		TTS	Scaffold00196	175033
Glyur000197s00010095		TTS	Scaffold00197	174348
Glyur000200s00011156		TTS	Scaffold00200	102614
Glyur000203s00012871		TTS	Scaffold00203	8939
Glyur000206s00012592		TTS	Scaffold00206	176965
Glyur000206s00012604		TTS	Scaffold00206	255974
Glyur000209s00013453		TTS	Scaffold00209	31075
Glyur000212s00017514		TTS	Scaffold00212	107111
Glyur000214s00016040	Transporter,PK	TTS	Scaffold00214	248420
Glyur000216s00014158		TTS	Scaffold00216	167984
Glyur000218s00011632		TTS	Scaffold00218	166512
Glyur000223s00013819	Transporter	TTS	Scaffold00223	210982
Glyur000225s00014719		TTS	Scaffold00225	53666
Glyur000225s00014758		TTS	Scaffold00225	239751
Glyur000227s00015117		TTS	Scaffold00227	48869
Glyur000227s00015145		TTS	Scaffold00227	225531
Glyur000230s00016884		TTS	Scaffold00230	106477
Glyur000230s00016890		TTS	Scaffold00230	149056
Glyur000231s00022068		TTS	Scaffold00231	45633
Glyur000232s00013744		TTS	Scaffold00232	9698
Glyur000232s00013766	Transporter	TTS	Scaffold00232	142475
Glyur000234s00015060		TTS	Scaffold00234	19551
Glyur000236s00014250		TTS	Scaffold00236	184065
Glyur000236s00014254		TTS	Scaffold00236	207913
Glyur000237s00014409		TTS	Scaffold00237	126245
Glyur000237s00014419		TTS	Scaffold00237	175753
Glyur000239s00017876		TTS	Scaffold00239	17480
Glyur000239s00017900		TTS	Scaffold00239	176069
Glyur000239s00017901	TF	TTS	Scaffold00239	193786
Glyur000240s00016378		TTS	Scaffold00240	85572
Glyur000243s00013134		TTS	Scaffold00243	136502
Glyur000244s00014805		TTS	Scaffold00244	80101
Glyur000244s00014828		TTS	Scaffold00244	201891
Glyur000245s00014680		TTS	Scaffold00245	58320
Glyur000246s00016985		TTS	Scaffold00246	154599
Glyur000246s00016988		TTS	Scaffold00246	149137
Glyur000246s00016994	Transporter	TTS	Scaffold00246	175059
Glyur000247s00015509	Transporter,PK	TTS	Scaffold00247	157592
Glyur000248s00011330		TTS	Scaffold00248	231663
Glyur000250s00014088		TTS	Scaffold00250	2886
Glyur000254s00017594		TTS	Scaffold00254	44272
Glyur000254s00017599		TTS	Scaffold00254	78643
Glyur000257s00022014	TF	TTS	Scaffold00257	19790
Glyur000259s00016745		TTS	Scaffold00259	101448
Glyur000259s00016757	TF	TTS	Scaffold00259	161697
Glyur000261s00014364	Transporter	TTS	Scaffold00261	139069
Glyur000262s00020221		TTS	Scaffold00262	208695
Glyur000265s00020602		TTS	Scaffold00265	6141
Glyur000267s00016662	Transporter	TTS	Scaffold00267	24031
Glyur000267s00016690		TTS	Scaffold00267	210169
Glyur000268s00013376	TR	TTS	Scaffold00268	119291
Glyur000270s00013292	TF	TTS	Scaffold00270	155735
Glyur000275s00017057		TTS	Scaffold00275	127128
Glyur000275s00017059	PK	TTS	Scaffold00275	141002
Glyur000275s00017069		TTS	Scaffold00275	219612
Glyur000278s00017297		TTS	Scaffold00278	196106
Glyur000279s00013248		TTS	Scaffold00279	108891
Glyur000282s00015772		TTS	Scaffold00282	167069
Glyur000283s00016935		TTS	Scaffold00283	26154
Glyur000286s00016494	Transporter	TTS	Scaffold00286	59365
Glyur000290s00015779	Transporter	TTS	Scaffold00290	15404
Glyur000293s00015224		TTS	Scaffold00293	65596
Glyur000293s00015234		TTS	Scaffold00293	121367
Glyur000294s00011879		TTS	Scaffold00294	162135
Glyur000299s00021239		TTS	Scaffold00299	99168
Glyur000301s00024498		TTS	Scaffold00301	185419
Glyur000304s00027649	TF	TTS	Scaffold00304	145732
Glyur000308s00025270		TTS	Scaffold00308	192708
Glyur000310s00013611	TF	TTS	Scaffold00310	75149
Glyur000310s00013619		TTS	Scaffold00310	107868
Glyur000312s00022011		TTS	Scaffold00312	190078
Glyur000319s00018974	TF	TTS	Scaffold00319	92362
Glyur000321s00019416		TTS	Scaffold00321	192099
Glyur000330s00019523		TTS	Scaffold00330	79258
Glyur000333s00033016		TTS	Scaffold00333	168107
Glyur000334s00019183		TTS	Scaffold00334	15826
Glyur000335s00017451		TTS	Scaffold00335	60722
Glyur000335s00017454		TTS	Scaffold00335	81987
Glyur000336s00018110		TTS	Scaffold00336	148709
Glyur000337s00026847	Transporter	TTS	Scaffold00337	71795
Glyur000337s00026853		TTS	Scaffold00337	82560
Glyur000338s00015578		TTS	Scaffold00338	141837
Glyur000339s00020820		TTS	Scaffold00339	170867
Glyur000352s00022294		TTS	Scaffold00352	37281
Glyur000353s00015524		TTS	Scaffold00353	2361
Glyur000353s00015544		TTS	Scaffold00353	151222
Glyur000353s00015550		TTS	Scaffold00353	171199
Glyur000355s00013951		TTS	Scaffold00355	171582
Glyur000359s00016727	Transporter	TTS	Scaffold00359	181195
Glyur000360s00014602	Transporter,PK	TTS	Scaffold00360	6862
Glyur000363s00015358		TTS	Scaffold00363	44540
Glyur000365s00022135		TTS	Scaffold00365	159087
Glyur000370s00022676		TTS	Scaffold00370	168562
Glyur000371s00032987		TTS	Scaffold00371	83504
Glyur000374s00017952		TTS	Scaffold00374	103852
Glyur000377s00019604	TR	TTS	Scaffold00377	90398
Glyur000378s00022519	Transporter	TTS	Scaffold00378	81778
Glyur000384s00022276		TTS	Scaffold00384	44905
Glyur000386s00015326		TTS	Scaffold00386	69927
Glyur000391s00016057	TF	TTS	Scaffold00391	78617
Glyur000391s00016081		TTS	Scaffold00391	173268
Glyur000397s00020466	Transporter	TTS	Scaffold00397	38823
Glyur000397s00020470		TTS	Scaffold00397	80088
Glyur000398s00034452		TTS	Scaffold00398	30944
Glyur000402s00033323		TTS	Scaffold00402	98165
Glyur000407s00023578		TTS	Scaffold00407	149812
Glyur000409s00019951		TTS	Scaffold00409	151993
Glyur000413s00015472		TTS	Scaffold00413	99090
Glyur000424s00026905		TTS	Scaffold00424	139912
Glyur000425s00021399		TTS	Scaffold00425	79463
Glyur000425s00021404		TTS	Scaffold00425	118108
Glyur000428s00019758	Transporter,PK	TTS	Scaffold00428	148147
Glyur000429s00022714		TTS	Scaffold00429	109576
Glyur000431s00018635		TTS	Scaffold00431	47844
Glyur000431s00018652	Transporter	TTS	Scaffold00431	144623
Glyur000434s00017224		TTS	Scaffold00434	82610
Glyur000434s00017235	TF	TTS	Scaffold00434	144644
Glyur000436s00018452		TTS	Scaffold00436	77957
Glyur000436s00018467		TTS	Scaffold00436	140228
Glyur000437s00025664		TTS	Scaffold00437	111343
Glyur000438s00022649		TTS	Scaffold00438	92672
Glyur000440s00021858	TF	TTS	Scaffold00440	47244
Glyur000443s00016863		TTS	Scaffold00443	134146
Glyur000444s00022236		TTS	Scaffold00444	83175
Glyur000456s00017916	Transporter	TTS	Scaffold00456	48589
Glyur000457s00032723		TTS	Scaffold00457	30706
Glyur000461s00027791		TTS	Scaffold00461	17158
Glyur000462s00025056		TTS	Scaffold00462	135079
Glyur000464s00022416		TTS	Scaffold00464	145090
Glyur000466s00022908		TTS	Scaffold00466	137350
Glyur000470s00020943		TTS	Scaffold00470	17943
Glyur000470s00020948		TTS	Scaffold00470	58468
Glyur000473s00018949	TR	TTS	Scaffold00473	116533
Glyur000476s00022382		TTS	Scaffold00476	130031
Glyur000477s00024403	Transporter	TTS	Scaffold00477	108732
Glyur000490s00023903		TTS	Scaffold00490	19066
Glyur000491s00023707		TTS	Scaffold00491	120126
Glyur000495s00023461	TF	TTS	Scaffold00495	54467
Glyur000498s00016167		TTS	Scaffold00498	120361
Glyur000502s00019260		TTS	Scaffold00502	32720
Glyur000507s00030433	Transporter	TTS	Scaffold00507	29780
Glyur000510s00021549		TTS	Scaffold00510	35656
Glyur000520s00025567		TTS	Scaffold00520	61357
Glyur000525s00018810	Transporter	TTS	Scaffold00525	79984
Glyur000526s00034281	TF	TTS	Scaffold00526	146703
Glyur000529s00019339	Transporter	TTS	Scaffold00529	24981
Glyur000529s00019355	Transporter	TTS	Scaffold00529	115111
Glyur000529s00019361		TTS	Scaffold00529	142157
Glyur000532s00020754		TTS	Scaffold00532	37702
Glyur000532s00020766		TTS	Scaffold00532	104964
Glyur000535s00027374		TTS	Scaffold00535	139310
Glyur000536s00018934	Transporter	TTS	Scaffold00536	148453
Glyur000540s00023676		TTS	Scaffold00540	44752
Glyur000541s00027318		TTS	Scaffold00541	54239
Glyur000542s00017559		TTS	Scaffold00542	110006
Glyur000544s00017430	Transporter	TTS	Scaffold00544	92905
Glyur000545s00023423		TTS	Scaffold00545	112277
Glyur000550s00021749		TTS	Scaffold00550	41481
Glyur000551s00023185	Transporter	TTS	Scaffold00551	142194
Glyur000552s00024334		TTS	Scaffold00552	33927
Glyur000558s00030271		TTS	Scaffold00558	86734
Glyur000560s00027511	Transporter	TTS	Scaffold00560	119561
Glyur000561s00023445		TTS	Scaffold00561	114707
Glyur000561s00023451		TTS	Scaffold00561	103653
Glyur000563s00023580		TTS	Scaffold00563	3699
Glyur000565s00025198		TTS	Scaffold00565	89743
Glyur000570s00022969	Transporter	TTS	Scaffold00570	16723
Glyur000573s00021772		TTS	Scaffold00573	32251
Glyur000581s00027351		TTS	Scaffold00581	113680
Glyur000586s00021846		TTS	Scaffold00586	79968
Glyur000589s00031081		TTS	Scaffold00589	55631
Glyur000592s00020581		TTS	Scaffold00592	2904
Glyur000595s00018301		TTS	Scaffold00595	52016
Glyur000596s00021308		TTS	Scaffold00596	29194
Glyur000597s00020325		TTS	Scaffold00597	103193
Glyur000598s00025089		TTS	Scaffold00598	61189
Glyur000600s00022488		TTS	Scaffold00600	57150
Glyur000601s00025463		TTS	Scaffold00601	90583
Glyur000607s00021620		TTS	Scaffold00607	116026
Glyur000614s00017184		TTS	Scaffold00614	3638
Glyur000617s00023882	Transporter	TTS	Scaffold00617	124837
Glyur000624s00026869	TF	TTS	Scaffold00624	1034
Glyur000629s00020926		TTS	Scaffold00629	47369
Glyur000630s00024929		TTS	Scaffold00630	2850
Glyur000641s00026554	Transporter,PK	TTS	Scaffold00641	68293
Glyur000641s00026555	TF	TTS	Scaffold00641	86090
Glyur000663s00030871		TTS	Scaffold00663	42053
Glyur000667s00025247		TTS	Scaffold00667	105184
Glyur000673s00024288		TTS	Scaffold00673	110129
Glyur000675s00024224		TTS	Scaffold00675	54900
Glyur000680s00022877		TTS	Scaffold00680	47850
Glyur000687s00031813	Transporter	TTS	Scaffold00687	112461
Glyur000687s00031814	Transporter,PK	TTS	Scaffold00687	128561
Glyur000692s00016552		TTS	Scaffold00692	67947
Glyur000694s00023257		TTS	Scaffold00694	97964
Glyur000698s00016570		TTS	Scaffold00698	19740
Glyur000701s00019654		TTS	Scaffold00701	83842
Glyur000702s00024641		TTS	Scaffold00702	56164
Glyur000718s00020287		TTS	Scaffold00718	111645
Glyur000719s00020090		TTS	Scaffold00719	28658
Glyur000723s00020871		TTS	Scaffold00723	42076
Glyur000724s00029520		TTS	Scaffold00724	11893
Glyur000726s00027894		TTS	Scaffold00726	82817
Glyur000731s00024680		TTS	Scaffold00731	62626
Glyur000735s00021568		TTS	Scaffold00735	21938
Glyur000735s00021573	Transporter	TTS	Scaffold00735	59041
Glyur000736s00031360		TTS	Scaffold00736	80959
Glyur000743s00019298		TTS	Scaffold00743	104624
Glyur000747s00029087		TTS	Scaffold00747	25750
Glyur000752s00022802	TR	TTS	Scaffold00752	109813
Glyur000753s00021286		TTS	Scaffold00753	80527
Glyur000755s00017992		TTS	Scaffold00755	81629
Glyur000760s00042750		TTS	Scaffold00760	5415
Glyur000760s00042751		TTS	Scaffold00760	5415
Glyur000770s00019673		TTS	Scaffold00770	56114
Glyur000779s00022844		TTS	Scaffold00779	90085
Glyur000782s00036633		TTS	Scaffold00782	72739
Glyur000790s00021800	Transporter	TTS	Scaffold00790	55023
Glyur000792s00027614		TTS	Scaffold00792	96772
Glyur000793s00026494	TF	TTS	Scaffold00793	5387
Glyur000802s00023727	Transporter	TTS	Scaffold00802	63555
Glyur000807s00039285		TTS	Scaffold00807	7102
Glyur000808s00032302		TTS	Scaffold00808	86584
Glyur000820s00032897		TTS	Scaffold00820	49142
Glyur000824s00025998		TTS	Scaffold00824	21830
Glyur000834s00025311		TTS	Scaffold00834	81811
Glyur000839s00039834		TTS	Scaffold00839	57710
Glyur000872s00034607		TTS	Scaffold00872	57834
Glyur000877s00023931		TTS	Scaffold00877	60573
Glyur000879s00025355	Transporter	TTS	Scaffold00879	64885
Glyur000880s00024791		TTS	Scaffold00880	100437
Glyur000886s00024459		TTS	Scaffold00886	3245
Glyur000886s00024459		TTS	Scaffold00886	5360
Glyur000897s00031606		TTS	Scaffold00897	16930
Glyur000902s00028770		TTS	Scaffold00902	6853
Glyur000907s00031036		TTS	Scaffold00907	25861
Glyur000908s00027280		TTS	Scaffold00908	71142
Glyur000908s00027282		TTS	Scaffold00908	83274
Glyur000910s00020576	PK	TTS	Scaffold00910	77463
Glyur000911s00029409		TTS	Scaffold00911	38962
Glyur000913s00026127		TTS	Scaffold00913	38017
Glyur000917s00030707		TTS	Scaffold00917	28256
Glyur000925s00020302		TTS	Scaffold00925	64140
Glyur000933s00028073	Transporter,PK	TTS	Scaffold00933	64442
Glyur000934s00021592		TTS	Scaffold00934	66518
Glyur000942s00027137		TTS	Scaffold00942	13306
Glyur000942s00027148	PK	TTS	Scaffold00942	81179
Glyur000945s00028133		TTS	Scaffold00945	53223
Glyur000946s00037886		TTS	Scaffold00946	94571
Glyur000948s00036429	Transporter,PK	TTS	Scaffold00948	76946
Glyur000951s00029026	Transporter	TTS	Scaffold00951	45797
Glyur000952s00025630	Transporter,PK	TTS	Scaffold00952	31865
Glyur000954s00026543		TTS	Scaffold00954	82568
Glyur000957s00027273	Transporter,PK	TTS	Scaffold00957	86215
Glyur000960s00023942		TTS	Scaffold00960	5409
Glyur000962s00030566	TF	TTS	Scaffold00962	76460
Glyur000962s00030566	TF	TTS	Scaffold00962	77167
Glyur000966s00025840		TTS	Scaffold00966	13577
Glyur000969s00032268		TTS	Scaffold00969	43732
Glyur000973s00026294		TTS	Scaffold00973	32518
Glyur000983s00021697		TTS	Scaffold00983	90406
Glyur000994s00025822		TTS	Scaffold00994	12951
Glyur000994s00025823	Transporter	TTS	Scaffold00994	17376
Glyur001011s00030364		TTS	Scaffold01011	33221
Glyur001022s00033099		TTS	Scaffold01022	86655
Glyur001025s00025606		TTS	Scaffold01025	83762
Glyur001029s00026990		TTS	Scaffold01029	27666
Glyur001039s00031430		TTS	Scaffold01039	95524
Glyur001049s00033665		TTS	Scaffold01049	74414
Glyur001050s00033458		TTS	Scaffold01050	85695
Glyur001052s00025679		TTS	Scaffold01052	42337
Glyur001054s00021676		TTS	Scaffold01054	63831
Glyur001054s00021679		TTS	Scaffold01054	88126
Glyur001077s00026248	TF	TTS	Scaffold01077	78585
Glyur001077s00026248	TF	TTS	Scaffold01077	78709
Glyur001087s00023146		TTS	Scaffold01087	6350
Glyur001090s00029974		TTS	Scaffold01090	71031
Glyur001090s00029974		TTS	Scaffold01090	71742
Glyur001093s00031279		TTS	Scaffold01093	25332
Glyur001095s00030005		TTS	Scaffold01095	989
Glyur001097s00035188		TTS	Scaffold01097	36359
Glyur001097s00035190		TTS	Scaffold01097	49768
Glyur001098s00036642		TTS	Scaffold01098	67863
Glyur001101s00022422		TTS	Scaffold01101	20080
Glyur001113s00028459		TTS	Scaffold01113	41246
Glyur001113s00028459		TTS	Scaffold01113	42458
Glyur001113s00028459		TTS	Scaffold01113	53787
Glyur001117s00026958		TTS	Scaffold01117	60322
Glyur001130s00030888		TTS	Scaffold01130	16794
Glyur001130s00030903	Transporter	TTS	Scaffold01130	84930
Glyur001133s00027786	TF	TTS	Scaffold01133	72254
Glyur001135s00033669		TTS	Scaffold01135	20128
Glyur001138s00028227		TTS	Scaffold01138	64147
Glyur001155s00025128	Transporter,PK	TTS	Scaffold01155	7238
Glyur001163s00025221		TTS	Scaffold01163	49625
Glyur001166s00031657	TF	TTS	Scaffold01166	24985
Glyur001175s00038462		TTS	Scaffold01175	81145
Glyur001184s00030523	TF	TTS	Scaffold01184	18901
Glyur001186s00029887	Transporter	TTS	Scaffold01186	80707
Glyur001193s00034830		TTS	Scaffold01193	21571
Glyur001201s00028284		TTS	Scaffold01201	78978
Glyur001215s00035653		TTS	Scaffold01215	4604
Glyur001225s00041024		TTS	Scaffold01225	27931
Glyur001238s00031502	TF	TTS	Scaffold01238	38810
Glyur001242s00026110		TTS	Scaffold01242	20386
Glyur001267s00031638	Transporter	TTS	Scaffold01267	72934
Glyur001281s00028022	Transporter	TTS	Scaffold01281	33063
Glyur001283s00033516		TTS	Scaffold01283	13566
Glyur001298s00033397	Transporter	TTS	Scaffold01298	65280
Glyur001325s00032738		TTS	Scaffold01325	28780
Glyur001326s00026365		TTS	Scaffold01326	72119
Glyur001327s00032656		TTS	Scaffold01327	69352
Glyur001331s00031411		TTS	Scaffold01331	62948
Glyur001347s00032236		TTS	Scaffold01347	52997
Glyur001348s00036179	TF	TTS	Scaffold01348	27810
Glyur001359s00026910		TTS	Scaffold01359	9894
Glyur001367s00035396	Transporter	TTS	Scaffold01367	52822
Glyur001377s00038205		TTS	Scaffold01377	29092
Glyur001377s00038208		TTS	Scaffold01377	51953
Glyur001384s00028568		TTS	Scaffold01384	18589
Glyur001396s00035587		TTS	Scaffold01396	36284
Glyur001400s00040722		TTS	Scaffold01400	10600
Glyur001421s00031585		TTS	Scaffold01421	28760
Glyur001440s00032385		TTS	Scaffold01440	7858
Glyur001460s00034799		TTS	Scaffold01460	15433
Glyur001463s00032094		TTS	Scaffold01463	63805
Glyur001492s00037918		TTS	Scaffold01492	35933
Glyur001496s00039370		TTS	Scaffold01496	4369
Glyur001511s00039600		TTS	Scaffold01511	10580
Glyur001524s00034556		TTS	Scaffold01524	41298
Glyur001537s00028898		TTS	Scaffold01537	1880
Glyur001554s00031227	Transporter	TTS	Scaffold01554	45276
Glyur001558s00033994		TTS	Scaffold01558	43246
Glyur001558s00033998		TTS	Scaffold01558	41336
Glyur001565s00038214	Transporter	TTS	Scaffold01565	31091
Glyur001575s00033027		TTS	Scaffold01575	60213
Glyur001579s00038556	PK	TTS	Scaffold01579	21227
Glyur001593s00034420		TTS	Scaffold01593	63933
Glyur001619s00026430		TTS	Scaffold01619	41946
Glyur001650s00035483	Transporter	TTS	Scaffold01650	41166
Glyur001663s00027476		TTS	Scaffold01663	18288
Glyur001666s00042238		TTS	Scaffold01666	34618
Glyur001747s00043402		TTS	Scaffold01747	1219
Glyur001761s00036825	Transporter	TTS	Scaffold01761	24842
Glyur001789s00033167		TTS	Scaffold01789	25019
Glyur001812s00038594		TTS	Scaffold01812	19393
Glyur001830s00040096	TF	TTS	Scaffold01830	6242
Glyur001847s00044819		TTS	Scaffold01847	27949
Glyur001856s00032073		TTS	Scaffold01856	5364
Glyur001856s00032081		TTS	Scaffold01856	39251
Glyur001866s00038776		TTS	Scaffold01866	15563
Glyur001898s00042029		TTS	Scaffold01898	49773
Glyur001908s00030723		TTS	Scaffold01908	16534
Glyur001920s00040141		TTS	Scaffold01920	31497
Glyur001924s00034864		TTS	Scaffold01924	44808
Glyur001931s00037073		TTS	Scaffold01931	44549
Glyur001972s00034432		TTS	Scaffold01972	23623
Glyur001978s00029870		TTS	Scaffold01978	23469
Glyur001982s00031841		TTS	Scaffold01982	18634
Glyur001985s00035996	Transporter	TTS	Scaffold01985	13663
Glyur002000s00042409		TTS	Scaffold02000	14602
Glyur002007s00039767		TTS	Scaffold02007	27134
Glyur002022s00030451		TTS	Scaffold02022	18140
Glyur002029s00034004	TF	TTS	Scaffold02029	24912
Glyur002034s00042389		TTS	Scaffold02034	24944
Glyur002052s00038821		TTS	Scaffold02052	16792
Glyur002058s00032912		TTS	Scaffold02058	48315
Glyur002071s00034581		TTS	Scaffold02071	6080
Glyur002082s00036163		TTS	Scaffold02082	7144
Glyur002091s00032469		TTS	Scaffold02091	5993
Glyur002138s00040679		TTS	Scaffold02138	29206
Glyur002172s00044459		TTS	Scaffold02172	43242
Glyur002175s00041166		TTS	Scaffold02175	42502
Glyur002177s00034170		TTS	Scaffold02177	5565
Glyur002192s00039231		TTS	Scaffold02192	37123
Glyur002203s00035380	TF	TTS	Scaffold02203	17614
Glyur002224s00035124		TTS	Scaffold02224	42629
Glyur002231s00041907		TTS	Scaffold02231	19117
Glyur002253s00044264		TTS	Scaffold02253	34914
Glyur002256s00042739		TTS	Scaffold02256	6096
Glyur002259s00033469		TTS	Scaffold02259	8169
Glyur002262s00035126	TF	TTS	Scaffold02262	12097
Glyur002306s00034336		TTS	Scaffold02306	2056
Glyur002310s00039389		TTS	Scaffold02310	27182
Glyur002328s00039190		TTS	Scaffold02328	11079
Glyur002328s00039190		TTS	Scaffold02328	12260
Glyur002363s00037585		TTS	Scaffold02363	13527
Glyur002405s00033429	Transporter	TTS	Scaffold02405	14735
Glyur002413s00035792		TTS	Scaffold02413	13476
Glyur002421s00038663		TTS	Scaffold02421	1984
Glyur002453s00041604		TTS	Scaffold02453	26206
Glyur002461s00044724		TTS	Scaffold02461	7174
Glyur002465s00038347		TTS	Scaffold02465	21394
Glyur002465s00038348		TTS	Scaffold02465	25213
Glyur002504s00041881		TTS	Scaffold02504	36199
Glyur002512s00038136	Transporter	TTS	Scaffold02512	7891
Glyur002574s00037500		TTS	Scaffold02574	5403
Glyur002589s00034649		TTS	Scaffold02589	13876
Glyur002602s00031750		TTS	Scaffold02602	18532
Glyur002602s00031753		TTS	Scaffold02602	24854
Glyur002613s00038307		TTS	Scaffold02613	4056
Glyur002627s00044990		TTS	Scaffold02627	13240
Glyur002647s00039510		TTS	Scaffold02647	12312
Glyur002731s00041675		TTS	Scaffold02731	18470
Glyur002734s00042773		TTS	Scaffold02734	9555
Glyur002740s00035182	Transporter,PK	TTS	Scaffold02740	30385
Glyur002759s00037157		TTS	Scaffold02759	31033
Glyur002778s00034250	Transporter	TTS	Scaffold02778	6952
Glyur002800s00040136		TTS	Scaffold02800	21153
Glyur002811s00042777		TTS	Scaffold02811	9926
Glyur002828s00039809	Transporter	TTS	Scaffold02828	5267
Glyur002835s00039584		TTS	Scaffold02835	9264
Glyur002919s00046292		TTS	Scaffold02919	25415
Glyur002928s00041758		TTS	Scaffold02928	26191
Glyur002959s00043117		TTS	Scaffold02959	13209
Glyur003000s00038023		TTS	Scaffold03000	2303
Glyur003003s00038990		TTS	Scaffold03003	1231
Glyur003011s00033767		TTS	Scaffold03011	16802
Glyur003027s00040343	Transporter,PK	TTS	Scaffold03027	25313
Glyur003073s00037978		TTS	Scaffold03073	20670
Glyur003120s00035872		TTS	Scaffold03120	22980
Glyur003233s00040173		TTS	Scaffold03233	11331
Glyur003240s00036395		TTS	Scaffold03240	6682
Glyur003257s00042618		TTS	Scaffold03257	26598
Glyur003303s00041776		TTS	Scaffold03303	20451
Glyur003366s00038527		TTS	Scaffold03366	4582
Glyur003410s00041790	Transporter	TTS	Scaffold03410	13512
Glyur003414s00042432		TTS	Scaffold03414	23020
Glyur003460s00043589		TTS	Scaffold03460	8728
Glyur003507s00043528		TTS	Scaffold03507	21191
Glyur003567s00041495		TTS	Scaffold03567	3004
Glyur003569s00045380	Transporter	TTS	Scaffold03569	16886
Glyur003582s00035990		TTS	Scaffold03582	10369
Glyur003624s00041386	Transporter	TTS	Scaffold03624	3496
Glyur003629s00038080		TTS	Scaffold03629	9925
Glyur003632s00043338		TTS	Scaffold03632	4100
Glyur003665s00039308		TTS	Scaffold03665	20721
Glyur003687s00040907		TTS	Scaffold03687	13175
Glyur003717s00042099		TTS	Scaffold03717	7870
Glyur003728s00047076	Transporter,PK	TTS	Scaffold03728	2860
Glyur003763s00044802		TTS	Scaffold03763	695
Glyur003768s00042948		TTS	Scaffold03768	15574
Glyur003822s00043085		TTS	Scaffold03822	7150
Glyur003866s00038959	PK	TTS	Scaffold03866	15377
Glyur003869s00041012		TTS	Scaffold03869	938
Glyur003909s00043089		TTS	Scaffold03909	3654
Glyur003947s00041435		TTS	Scaffold03947	5719
Glyur004070s00044080		TTS	Scaffold04070	11917
Glyur004079s00039151		TTS	Scaffold04079	10788
Glyur004079s00039151		TTS	Scaffold04079	6475
Glyur004190s00045834		TTS	Scaffold04190	3397
Glyur004263s00037662		TTS	Scaffold04263	3590
Glyur004281s00044582		TTS	Scaffold04281	13744
Glyur004390s00040492		TTS	Scaffold04390	4614
Glyur004527s00043258		TTS	Scaffold04527	13980
Glyur004637s00043297		TTS	Scaffold04637	47
Glyur004645s00040610	Transporter	TTS	Scaffold04645	10696
Glyur004653s00043123	Transporter	TTS	Scaffold04653	2622
Glyur004773s00043233	Transporter	TTS	Scaffold04773	8800
Glyur004789s00046979		TTS	Scaffold04789	1483
Glyur004807s00041460		TTS	Scaffold04807	7565
Glyur004862s00042759		TTS	Scaffold04862	11349
Glyur004866s00041620		TTS	Scaffold04866	1641
Glyur004998s00040146		TTS	Scaffold04998	3737
Glyur005270s00045310		TTS	Scaffold05270	9771
Glyur005286s00042046		TTS	Scaffold05286	4390
Glyur005305s00044374		TTS	Scaffold05305	8503
Glyur005323s00043857		TTS	Scaffold05323	4110
Glyur005463s00042016	Transporter,PK	TTS	Scaffold05463	1081
Glyur005500s00044533		TTS	Scaffold05500	5611
Glyur005570s00035455		TTS	Scaffold05570	8537
Glyur005575s00044983		TTS	Scaffold05575	3320
Glyur005744s00045741		TTS	Scaffold05744	921
Glyur005820s00040144		TTS	Scaffold05820	1196
Glyur006031s00047005		TTS	Scaffold06031	5409
Glyur006213s00046639		TTS	Scaffold06213	1352
Glyur006371s00045842	Transporter	TTS	Scaffold06371	1818
Glyur006379s00042445		TTS	Scaffold06379	934
Glyur006486s00045701		TTS	Scaffold06486	5078
Glyur006542s00044996		TTS	Scaffold06542	5349
Glyur006667s00046377		TTS	Scaffold06667	2723
Glyur006712s00043817		TTS	Scaffold06712	254
Glyur006903s00044345		TTS	Scaffold06903	3240
Glyur007159s00044249		TTS	Scaffold07159	2313
Glyur007434s00044577		TTS	Scaffold07434	1367
Glyur007501s00046735		TTS	Scaffold07501	3053
Glyur007740s00046748		TTS	Scaffold07740	864
Glyur008906s00045739		TTS	Scaffold08906	1415
Glyur010677s00046207		TTS	Scaffold10677	820
Glyur012083s00046635		TTS	Scaffold12083	192
Glyur000001s00000100		TTS	Scaffold00001	538231
Glyur000001s00000114	Transporter	TTS	Scaffold00001	600851
Glyur000001s00000114	Transporter	TTS	Scaffold00001	601234
Glyur000001s00000139		TTS	Scaffold00001	720750
Glyur000001s00000191		TTS	Scaffold00001	998187
Glyur000002s00000213	TF	TTS	Scaffold00002	27891
Glyur000002s00000260	Transporter	TTS	Scaffold00002	320248
Glyur000002s00000275	Transporter	TTS	Scaffold00002	426528
Glyur000002s00000279		TTS	Scaffold00002	449832
Glyur000002s00000341	TF	TTS	Scaffold00002	810826
Glyur000002s00000364	Transporter,PK	TTS	Scaffold00002	924923
Glyur000003s00001145	Transporter	TTS	Scaffold00003	167104
Glyur000004s00000451		TTS	Scaffold00004	443044
Glyur000004s00000452	TF	TTS	Scaffold00004	464994
Glyur000004s00000463	Transporter	TTS	Scaffold00004	515641
Glyur000004s00000463	Transporter	TTS	Scaffold00004	515656
Glyur000004s00000511		TTS	Scaffold00004	807482
Glyur000007s00002770		TTS	Scaffold00007	18823
Glyur000007s00002796		TTS	Scaffold00007	184118
Glyur000007s00002834		TTS	Scaffold00007	383179
Glyur000007s00002877		TTS	Scaffold00007	616760
Glyur000008s00001285		TTS	Scaffold00008	228118
Glyur000008s00001342		TTS	Scaffold00008	557466
Glyur000009s00001386	TF	TTS	Scaffold00009	68177
Glyur000009s00001390	Transporter	TTS	Scaffold00009	96307
Glyur000009s00001414		TTS	Scaffold00009	238828
Glyur000009s00001414		TTS	Scaffold00009	238852
Glyur000009s00001437		TTS	Scaffold00009	367335
Glyur000009s00001473	Transporter,PK	TTS	Scaffold00009	547426
Glyur000009s00001474	TF	TTS	Scaffold00009	569712
Glyur000009s00001476		TTS	Scaffold00009	576128
Glyur000009s00001487		TTS	Scaffold00009	656299
Glyur000009s00001495		TTS	Scaffold00009	698129
Glyur000011s00000656		TTS	Scaffold00011	189316
Glyur000011s00000657		TTS	Scaffold00011	195664
Glyur000011s00000697		TTS	Scaffold00011	428042
Glyur000011s00000711	Transporter	TTS	Scaffold00011	509910
Glyur000011s00000736	TF	TTS	Scaffold00011	674015
Glyur000013s00003180	TF	TTS	Scaffold00013	16127
Glyur000014s00002554	TF	TTS	Scaffold00014	422913
Glyur000014s00002555		TTS	Scaffold00014	430773
Glyur000014s00002565		TTS	Scaffold00014	485800
Glyur000015s00000738		TTS	Scaffold00015	12101
Glyur000015s00000738		TTS	Scaffold00015	12347
Glyur000015s00000738		TTS	Scaffold00015	9992
Glyur000015s00000756	Transporter	TTS	Scaffold00015	79737
Glyur000015s00000760		TTS	Scaffold00015	100699
Glyur000015s00000833		TTS	Scaffold00015	477770
Glyur000015s00000859		TTS	Scaffold00015	587373
Glyur000015s00000859		TTS	Scaffold00015	587433
Glyur000016s00003003		TTS	Scaffold00016	62324
Glyur000016s00003091		TTS	Scaffold00016	549480
Glyur000016s00003098		TTS	Scaffold00016	611642
Glyur000017s00002387		TTS	Scaffold00017	127367
Glyur000017s00002425		TTS	Scaffold00017	330183
Glyur000017s00002462		TTS	Scaffold00017	527043
Glyur000018s00003729	TF	TTS	Scaffold00018	321215
Glyur000019s00002105		TTS	Scaffold00019	127375
Glyur000019s00002145	Transporter	TTS	Scaffold00019	366487
Glyur000021s00002688	Transporter,PK	TTS	Scaffold00021	40866
Glyur000021s00002694	Transporter,PK	TTS	Scaffold00021	93088
Glyur000021s00002713		TTS	Scaffold00021	203101
Glyur000022s00001979		TTS	Scaffold00022	84908
Glyur000022s00001995		TTS	Scaffold00022	184022
Glyur000022s00002016		TTS	Scaffold00022	284830
Glyur000023s00004881		TTS	Scaffold00023	83311
Glyur000023s00004901		TTS	Scaffold00023	226911
Glyur000023s00004924		TTS	Scaffold00023	382474
Glyur000024s00006660		TTS	Scaffold00024	557701
Glyur000024s00006663		TTS	Scaffold00024	573848
Glyur000025s00003331		TTS	Scaffold00025	307258
Glyur000025s00003339		TTS	Scaffold00025	346322
Glyur000026s00001861		TTS	Scaffold00026	66909
Glyur000027s00001561	TF	TTS	Scaffold00027	352342
Glyur000028s00003480		TTS	Scaffold00028	38460
Glyur000028s00003491	TF	TTS	Scaffold00028	80413
Glyur000028s00003544		TTS	Scaffold00028	348518
Glyur000028s00003570		TTS	Scaffold00028	514551
Glyur000029s00003638	Transporter	TTS	Scaffold00029	318689
Glyur000029s00003638	Transporter	TTS	Scaffold00029	319683
Glyur000029s00003643		TTS	Scaffold00029	360790
Glyur000029s00003643		TTS	Scaffold00029	360809
Glyur000029s00003645		TTS	Scaffold00029	382171
Glyur000030s00002301	Transporter	TTS	Scaffold00030	96398
Glyur000030s00002356		TTS	Scaffold00030	471510
Glyur000030s00002360		TTS	Scaffold00030	508803
Glyur000031s00004385		TTS	Scaffold00031	261923
Glyur000032s00003857		TTS	Scaffold00032	22708
Glyur000032s00003867		TTS	Scaffold00032	80336
Glyur000033s00008596		TTS	Scaffold00033	50883
Glyur000033s00008623		TTS	Scaffold00033	247923
Glyur000033s00008647		TTS	Scaffold00033	460329
Glyur000034s00002939		TTS	Scaffold00034	254791
Glyur000035s00004958		TTS	Scaffold00035	29135
Glyur000036s00004662	Transporter	TTS	Scaffold00036	365492
Glyur000036s00004686		TTS	Scaffold00036	493300
Glyur000037s00002611		TTS	Scaffold00037	101094
Glyur000037s00002619		TTS	Scaffold00037	168265
Glyur000038s00004507		TTS	Scaffold00038	444784
Glyur000038s00004513		TTS	Scaffold00038	485221
Glyur000039s00004202		TTS	Scaffold00039	159481
Glyur000041s00007090		TTS	Scaffold00041	99761
Glyur000041s00007110		TTS	Scaffold00041	274414
Glyur000041s00007125	TR	TTS	Scaffold00041	365003
Glyur000041s00007129		TTS	Scaffold00041	405658
Glyur000041s00007136		TTS	Scaffold00041	459491
Glyur000042s00005043		TTS	Scaffold00042	49468
Glyur000042s00005078		TTS	Scaffold00042	236719
Glyur000042s00005084		TTS	Scaffold00042	262481
Glyur000043s00003854		TTS	Scaffold00043	501552
Glyur000044s00005172		TTS	Scaffold00044	226327
Glyur000044s00005200		TTS	Scaffold00044	418042
Glyur000048s00002193	Transporter	TTS	Scaffold00048	33563
Glyur000048s00002196	Transporter	TTS	Scaffold00048	43942
Glyur000048s00002229		TTS	Scaffold00048	198934
Glyur000048s00002239		TTS	Scaffold00048	234774
Glyur000048s00002264	Transporter,PK	TTS	Scaffold00048	392891
Glyur000049s00003162		TTS	Scaffold00049	374394
Glyur000050s00005678		TTS	Scaffold00050	25712
Glyur000050s00005722		TTS	Scaffold00050	331172
Glyur000050s00005742		TTS	Scaffold00050	468464
Glyur000051s00003400		TTS	Scaffold00051	91619
Glyur000051s00003401		TTS	Scaffold00051	94751
Glyur000051s00003434		TTS	Scaffold00051	279394
Glyur000052s00005751		TTS	Scaffold00052	22888
Glyur000052s00005800		TTS	Scaffold00052	333471
Glyur000053s00006432		TTS	Scaffold00053	104185
Glyur000053s00006483	TF	TTS	Scaffold00053	382012
Glyur000055s00004552		TTS	Scaffold00055	198721
Glyur000056s00004147		TTS	Scaffold00056	253052
Glyur000059s00006310		TTS	Scaffold00059	244310
Glyur000060s00004764		TTS	Scaffold00060	345094
Glyur000060s00004776		TTS	Scaffold00060	412074
Glyur000060s00004780		TTS	Scaffold00060	441417
Glyur000061s00006570		TTS	Scaffold00061	379580
Glyur000062s00005474		TTS	Scaffold00062	136210
Glyur000063s00005824		TTS	Scaffold00063	57000
Glyur000063s00005840		TTS	Scaffold00063	156602
Glyur000063s00005864		TTS	Scaffold00063	280130
Glyur000064s00005595		TTS	Scaffold00064	39901
Glyur000064s00005608		TTS	Scaffold00064	124023
Glyur000064s00005623		TTS	Scaffold00064	181985
Glyur000065s00004262		TTS	Scaffold00065	40719
Glyur000065s00004264		TTS	Scaffold00065	46766
Glyur000065s00004277		TTS	Scaffold00065	123747
Glyur000065s00004307		TTS	Scaffold00065	304438
Glyur000065s00004314		TTS	Scaffold00065	327453
Glyur000067s00006363		TTS	Scaffold00067	145976
Glyur000068s00006806		TTS	Scaffold00068	11899
Glyur000068s00006813		TTS	Scaffold00068	54368
Glyur000068s00006824		TTS	Scaffold00068	98018
Glyur000068s00006865		TTS	Scaffold00068	334970
Glyur000069s00004031		TTS	Scaffold00069	47052
Glyur000069s00004042		TTS	Scaffold00069	110993
Glyur000069s00004060		TTS	Scaffold00069	221832
Glyur000070s00008042	Transporter,PK	TTS	Scaffold00070	86797
Glyur000070s00008046		TTS	Scaffold00070	117438
Glyur000071s00005222		TTS	Scaffold00071	28126
Glyur000072s00008152		TTS	Scaffold00072	341543
Glyur000072s00008153		TTS	Scaffold00072	325304
Glyur000073s00007798	Transporter	TTS	Scaffold00073	210587
Glyur000073s00007802		TTS	Scaffold00073	224396
Glyur000074s00005533	Transporter	TTS	Scaffold00074	104965
Glyur000074s00005569	Transporter	TTS	Scaffold00074	299022
Glyur000075s00007205		TTS	Scaffold00075	385729
Glyur000076s00018592		TTS	Scaffold00076	80159
Glyur000076s00018599		TTS	Scaffold00076	194330
Glyur000078s00005413	Transporter,PK	TTS	Scaffold00078	229771
Glyur000078s00005427		TTS	Scaffold00078	282392
Glyur000080s00008664	TF	TTS	Scaffold00080	64045
Glyur000080s00008709		TTS	Scaffold00080	333762
Glyur000082s00007584	Transporter	TTS	Scaffold00082	178274
Glyur000082s00007596		TTS	Scaffold00082	249820
Glyur000082s00007605		TTS	Scaffold00082	297477
Glyur000082s00007608		TTS	Scaffold00082	336468
Glyur000084s00009492		TTS	Scaffold00084	168688
Glyur000084s00009508		TTS	Scaffold00084	250962
Glyur000085s00008842		TTS	Scaffold00085	52488
Glyur000085s00008873		TTS	Scaffold00085	225499
Glyur000086s00011523	TF	TTS	Scaffold00086	171825
Glyur000088s00007752	Transporter	TTS	Scaffold00088	350298
Glyur000089s00008791		TTS	Scaffold00089	126151
Glyur000091s00010523		TTS	Scaffold00091	116615
Glyur000091s00010527	TR	TTS	Scaffold00091	135361
Glyur000094s00007885		TTS	Scaffold00094	273979
Glyur000095s00007036		TTS	Scaffold00095	134773
Glyur000096s00005948		TTS	Scaffold00096	263903
Glyur000097s00008328	Transporter,PK	TTS	Scaffold00097	276169
Glyur000098s00008010		TTS	Scaffold00098	272027
Glyur000099s00014953		TTS	Scaffold00099	202091
Glyur000099s00014954		TTS	Scaffold00099	207824
Glyur000099s00014955		TTS	Scaffold00099	217296
Glyur000102s00010933		TTS	Scaffold00102	9608
Glyur000103s00007442		TTS	Scaffold00103	177280
Glyur000103s00007454		TTS	Scaffold00103	248758
Glyur000104s00006001		TTS	Scaffold00104	196573
Glyur000104s00006029		TTS	Scaffold00104	300839
Glyur000104s00006041	TF	TTS	Scaffold00104	342440
Glyur000106s00011711		TTS	Scaffold00106	69468
Glyur000106s00011746		TTS	Scaffold00106	340731
Glyur000107s00007215		TTS	Scaffold00107	27160
Glyur000107s00007216		TTS	Scaffold00107	31674
Glyur000107s00007268		TTS	Scaffold00107	282727
Glyur000107s00007270	Transporter	TTS	Scaffold00107	298662
Glyur000109s00010638	Transporter,PK	TTS	Scaffold00109	167399
Glyur000111s00011037		TTS	Scaffold00111	46846
Glyur000112s00012338		TTS	Scaffold00112	256829
Glyur000113s00009417		TTS	Scaffold00113	18431
Glyur000113s00009420		TTS	Scaffold00113	31422
Glyur000114s00010456		TTS	Scaffold00114	40753
Glyur000114s00010497	TF	TTS	Scaffold00114	277614
Glyur000115s00008233		TTS	Scaffold00115	81970
Glyur000115s00008239	TF	TTS	Scaffold00115	118853
Glyur000116s00009249	TF	TTS	Scaffold00116	293593
Glyur000117s00007644	Transporter,PK	TTS	Scaffold00117	149633
Glyur000117s00007645		TTS	Scaffold00117	162045
Glyur000118s00009647	Transporter	TTS	Scaffold00118	96888
Glyur000118s00009660		TTS	Scaffold00118	193764
Glyur000118s00009680		TTS	Scaffold00118	311048
Glyur000119s00012139	Transporter	TTS	Scaffold00119	28069
Glyur000119s00012156		TTS	Scaffold00119	125330
Glyur000120s00006105		TTS	Scaffold00120	265183
Glyur000121s00009689		TTS	Scaffold00121	27337
Glyur000122s00010165	Transporter,PK	TTS	Scaffold00122	5389
Glyur000122s00010184		TTS	Scaffold00122	75866
Glyur000122s00010198	Transporter,PK	TTS	Scaffold00122	143750
Glyur000122s00010210		TTS	Scaffold00122	219778
Glyur000123s00008407		TTS	Scaffold00123	39761
Glyur000123s00008433		TTS	Scaffold00123	187974
Glyur000124s00011948		TTS	Scaffold00124	115464
Glyur000125s00010005		TTS	Scaffold00125	21009
Glyur000126s00013672		TTS	Scaffold00126	300735
Glyur000127s00009172	TF	TTS	Scaffold00127	216985
Glyur000128s00010769		TTS	Scaffold00128	38496
Glyur000128s00010779		TTS	Scaffold00128	74417
Glyur000129s00012444		TTS	Scaffold00129	76867
Glyur000133s00010395		TTS	Scaffold00133	275310
Glyur000134s00009752		TTS	Scaffold00134	61709
Glyur000134s00009778		TTS	Scaffold00134	191783
Glyur000137s00013313	Transporter,PK	TTS	Scaffold00137	25725
Glyur000138s00011653	PK	TTS	Scaffold00138	24406
Glyur000142s00009096		TTS	Scaffold00142	49126
Glyur000142s00009104		TTS	Scaffold00142	101128
Glyur000144s00012209		TTS	Scaffold00144	55344
Glyur000144s00012216		TTS	Scaffold00144	86327
Glyur000144s00012242		TTS	Scaffold00144	241664
Glyur000144s00012246		TTS	Scaffold00144	267164
Glyur000147s00013827		TTS	Scaffold00147	9581
Glyur000147s00013865		TTS	Scaffold00147	217754
Glyur000148s00009039		TTS	Scaffold00148	65949
Glyur000148s00009053		TTS	Scaffold00148	153010
Glyur000148s00009067		TTS	Scaffold00148	246046
Glyur000149s00009582		TTS	Scaffold00149	267227
Glyur000149s00009583		TTS	Scaffold00149	279818
Glyur000149s00009584		TTS	Scaffold00149	281602
Glyur000150s00014569		TTS	Scaffold00150	133420
Glyur000150s00014583	Transporter	TTS	Scaffold00150	216948
Glyur000150s00014584	TF	TTS	Scaffold00150	219974
Glyur000151s00010727		TTS	Scaffold00151	59267
Glyur000156s00011987		TTS	Scaffold00156	57132
Glyur000156s00012001		TTS	Scaffold00156	184729
Glyur000156s00012003		TTS	Scaffold00156	193957
Glyur000157s00015846		TTS	Scaffold00157	254350
Glyur000158s00011375	TF	TTS	Scaffold00158	257155
Glyur000159s00010260	Transporter	TTS	Scaffold00159	142000
Glyur000159s00010282		TTS	Scaffold00159	271556
Glyur000160s00019156		TTS	Scaffold00160	120386
Glyur000161s00011253		TTS	Scaffold00161	84539
Glyur000162s00009907		TTS	Scaffold00162	141839
Glyur000162s00009921		TTS	Scaffold00162	197997
Glyur000164s00014489		TTS	Scaffold00164	178182
Glyur000164s00014501		TTS	Scaffold00164	253337
Glyur000166s00010576		TTS	Scaffold00166	117085
Glyur000167s00012260		TTS	Scaffold00167	27623
Glyur000167s00012265	TF	TTS	Scaffold00167	76491
Glyur000168s00018554		TTS	Scaffold00168	39609
Glyur000168s00018563		TTS	Scaffold00168	102744
Glyur000171s00016613		TTS	Scaffold00171	119969
Glyur000172s00014910		TTS	Scaffold00172	232403
Glyur000173s00011819		TTS	Scaffold00173	110056
Glyur000175s00012044	TF	TTS	Scaffold00175	88389
Glyur000175s00012064		TTS	Scaffold00175	192528
Glyur000175s00012076		TTS	Scaffold00175	239419
Glyur000176s00012132	Transporter,PK	TTS	Scaffold00176	263789
Glyur000179s00010677		TTS	Scaffold00179	33737
Glyur000179s00010679		TTS	Scaffold00179	65640
Glyur000179s00010692		TTS	Scaffold00179	145718
Glyur000179s00010707		TTS	Scaffold00179	210326
Glyur000180s00014053		TTS	Scaffold00180	66188
Glyur000183s00013070		TTS	Scaffold00183	263614
Glyur000184s00008172		TTS	Scaffold00184	47260
Glyur000184s00008185		TTS	Scaffold00184	122946
Glyur000185s00016445		TTS	Scaffold00185	60156
Glyur000185s00016447	Transporter,PK	TTS	Scaffold00185	18558
Glyur000185s00016454		TTS	Scaffold00185	70670
Glyur000186s00009850	Transporter	TTS	Scaffold00186	17186
Glyur000186s00009859		TTS	Scaffold00186	79673
Glyur000188s00019484	Transporter	TTS	Scaffold00188	81678
Glyur000189s00009589	TR	TTS	Scaffold00189	31115
Glyur000189s00009596		TTS	Scaffold00189	65866
Glyur000192s00009360	Transporter	TTS	Scaffold00192	251886
Glyur000193s00013984		TTS	Scaffold00193	201848
Glyur000194s00016320		TTS	Scaffold00194	15642
Glyur000195s00012850		TTS	Scaffold00195	124595
Glyur000195s00012855		TTS	Scaffold00195	164936
Glyur000197s00010075		TTS	Scaffold00197	90046
Glyur000197s00010075		TTS	Scaffold00197	91956
Glyur000198s00008728		TTS	Scaffold00198	47997
Glyur000198s00008755	TF	TTS	Scaffold00198	191583
Glyur000199s00018211	Transporter	TTS	Scaffold00199	88911
Glyur000199s00018224	TF	TTS	Scaffold00199	172035
Glyur000200s00011181	Transporter	TTS	Scaffold00200	247829
Glyur000201s00012358		TTS	Scaffold00201	82300
Glyur000206s00012581		TTS	Scaffold00206	116408
Glyur000207s00015912		TTS	Scaffold00207	172712
Glyur000208s00014293		TTS	Scaffold00208	197801
Glyur000209s00013452		TTS	Scaffold00209	26988
Glyur000210s00014432		TTS	Scaffold00210	28244
Glyur000210s00014432		TTS	Scaffold00210	28305
Glyur000210s00014460		TTS	Scaffold00210	193626
Glyur000213s00016100	Transporter	TTS	Scaffold00213	173448
Glyur000214s00016008	TF	TTS	Scaffold00214	93018
Glyur000217s00014853	TF	TTS	Scaffold00217	139992
Glyur000218s00011610	TF	TTS	Scaffold00218	82304
Glyur000219s00011584		TTS	Scaffold00219	162985
Glyur000223s00013791		TTS	Scaffold00223	39998
Glyur000224s00017379	Transporter,PK	TTS	Scaffold00224	142568
Glyur000226s00010819		TTS	Scaffold00226	41527
Glyur000231s00022072		TTS	Scaffold00231	92022
Glyur000234s00015084		TTS	Scaffold00234	132790
Glyur000234s00015093	Transporter	TTS	Scaffold00234	201669
Glyur000235s00019541		TTS	Scaffold00235	45664
Glyur000239s00017891		TTS	Scaffold00239	105408
Glyur000240s00016380	Transporter	TTS	Scaffold00240	103887
Glyur000243s00013124		TTS	Scaffold00243	56883
Glyur000245s00014676	Transporter	TTS	Scaffold00245	18344
Glyur000245s00014680		TTS	Scaffold00245	55846
Glyur000246s00016988		TTS	Scaffold00246	128297
Glyur000246s00016989		TTS	Scaffold00246	162338
Glyur000248s00011304	TF	TTS	Scaffold00248	54553
Glyur000250s00014104		TTS	Scaffold00250	103740
Glyur000252s00012682		TTS	Scaffold00252	205297
Glyur000252s00012684		TTS	Scaffold00252	210940
Glyur000254s00017604		TTS	Scaffold00254	118016
Glyur000254s00017621		TTS	Scaffold00254	208348
Glyur000256s00016236		TTS	Scaffold00256	6621
Glyur000256s00016246		TTS	Scaffold00256	60321
Glyur000258s00015277		TTS	Scaffold00258	203555
Glyur000259s00016739		TTS	Scaffold00259	63666
Glyur000261s00014361		TTS	Scaffold00261	122547
Glyur000263s00013580		TTS	Scaffold00263	141482
Glyur000263s00013580		TTS	Scaffold00263	141501
Glyur000264s00019956		TTS	Scaffold00264	28936
Glyur000264s00019970		TTS	Scaffold00264	139697
Glyur000265s00020602		TTS	Scaffold00265	3702
Glyur000265s00020602		TTS	Scaffold00265	4049
Glyur000266s00012616		TTS	Scaffold00266	44679
Glyur000266s00012642		TTS	Scaffold00266	177140
Glyur000267s00016690		TTS	Scaffold00267	217307
Glyur000268s00013384		TTS	Scaffold00268	144565
Glyur000269s00013889	Transporter,PK	TTS	Scaffold00269	47882
Glyur000269s00013911		TTS	Scaffold00269	155409
Glyur000272s00017853		TTS	Scaffold00272	115475
Glyur000272s00017868		TTS	Scaffold00272	204176
Glyur000273s00014648	Transporter,PK	TTS	Scaffold00273	52363
Glyur000281s00018247		TTS	Scaffold00281	133958
Glyur000281s00018249	Transporter,PK	TTS	Scaffold00281	144934
Glyur000283s00016959	Transporter	TTS	Scaffold00283	156663
Glyur000283s00016960	Transporter	TTS	Scaffold00283	179858
Glyur000283s00016963	Transporter	TTS	Scaffold00283	189744
Glyur000288s00019865		TTS	Scaffold00288	81077
Glyur000289s00018739		TTS	Scaffold00289	206317
Glyur000290s00015789		TTS	Scaffold00290	68102
Glyur000290s00015796	Transporter	TTS	Scaffold00290	99732
Glyur000291s00016212	Transporter	TTS	Scaffold00291	36123
Glyur000291s00016231		TTS	Scaffold00291	162839
Glyur000295s00015284	TF	TTS	Scaffold00295	10177
Glyur000295s00015287		TTS	Scaffold00295	22185
Glyur000296s00018773		TTS	Scaffold00296	206892
Glyur000297s00023381		TTS	Scaffold00297	19662
Glyur000299s00021242	TF	TTS	Scaffold00299	153159
Glyur000301s00024476		TTS	Scaffold00301	24227
Glyur000301s00024498		TTS	Scaffold00301	170605
Glyur000304s00027653		TTS	Scaffold00304	197255
Glyur000305s00025112		TTS	Scaffold00305	100642
Glyur000305s00025117		TTS	Scaffold00305	143539
Glyur000305s00025118		TTS	Scaffold00305	143539
Glyur000306s00013996		TTS	Scaffold00306	25466
Glyur000309s00018428	Transporter	TTS	Scaffold00309	126872
Glyur000310s00013599		TTS	Scaffold00310	2217
Glyur000310s00013609	TF	TTS	Scaffold00310	64331
Glyur000313s00016927		TTS	Scaffold00313	158973
Glyur000313s00016927		TTS	Scaffold00313	170401
Glyur000315s00012752	TR	TTS	Scaffold00315	41320
Glyur000317s00022180	Transporter	TTS	Scaffold00317	158454
Glyur000320s00014337	Transporter,PK	TTS	Scaffold00320	164575
Glyur000321s00019408		TTS	Scaffold00321	127921
Glyur000323s00028430		TTS	Scaffold00323	16979
Glyur000323s00028431		TTS	Scaffold00323	27156
Glyur000327s00026470		TTS	Scaffold00327	167174
Glyur000331s00020708		TTS	Scaffold00331	23609
Glyur000334s00019197		TTS	Scaffold00334	114467
Glyur000334s00019197		TTS	Scaffold00334	136175
Glyur000338s00015555	Transporter	TTS	Scaffold00338	4104
Glyur000340s00024357		TTS	Scaffold00340	6980
Glyur000341s00020136		TTS	Scaffold00341	63257
Glyur000344s00030067		TTS	Scaffold00344	75878
Glyur000346s00018191		TTS	Scaffold00346	144308
Glyur000355s00013942	Transporter,PK	TTS	Scaffold00355	104165
Glyur000356s00026081	Transporter	TTS	Scaffold00356	84060
Glyur000360s00014602	Transporter,PK	TTS	Scaffold00360	5670
Glyur000362s00017668		TTS	Scaffold00362	50564
Glyur000363s00015376	Transporter	TTS	Scaffold00363	143234
Glyur000363s00015377	Transporter	TTS	Scaffold00363	142973
Glyur000364s00018035		TTS	Scaffold00364	2208
Glyur000365s00022123	Transporter	TTS	Scaffold00365	56926
Glyur000365s00022126	TF	TTS	Scaffold00365	81302
Glyur000367s00029071	Transporter	TTS	Scaffold00367	56493
Glyur000369s00020556		TTS	Scaffold00369	122527
Glyur000369s00020560	Transporter,PK	TTS	Scaffold00369	156068
Glyur000375s00022192		TTS	Scaffold00375	97521
Glyur000376s00018694		TTS	Scaffold00376	141136
Glyur000376s00018699	Transporter,PK	TTS	Scaffold00376	178119
Glyur000377s00019596		TTS	Scaffold00377	32101
Glyur000377s00019604	TR	TTS	Scaffold00377	79875
Glyur000381s00016112		TTS	Scaffold00381	7230
Glyur000384s00022284		TTS	Scaffold00384	110991
Glyur000385s00019796		TTS	Scaffold00385	59440
Glyur000386s00015326		TTS	Scaffold00386	70476
Glyur000387s00017704	Transporter	TTS	Scaffold00387	81949
Glyur000388s00027969		TTS	Scaffold00388	155214
Glyur000389s00028181		TTS	Scaffold00389	17741
Glyur000389s00028185		TTS	Scaffold00389	46851
Glyur000390s00023112	TF	TTS	Scaffold00390	165423
Glyur000392s00023199	Transporter	TTS	Scaffold00392	134371
Glyur000394s00031624		TTS	Scaffold00394	134798
Glyur000397s00020461		TTS	Scaffold00397	1276
Glyur000402s00033325		TTS	Scaffold00402	119656
Glyur000404s00017733		TTS	Scaffold00404	52768
Glyur000404s00017738	TF	TTS	Scaffold00404	90348
Glyur000405s00021253	TF	TTS	Scaffold00405	30995
Glyur000412s00023292		TTS	Scaffold00412	79579
Glyur000418s00021349		TTS	Scaffold00418	92075
Glyur000423s00024428		TTS	Scaffold00423	25688
Glyur000423s00024445	Transporter	TTS	Scaffold00423	132572
Glyur000425s00021409	Transporter	TTS	Scaffold00425	143094
Glyur000429s00022714		TTS	Scaffold00429	134567
Glyur000431s00018650		TTS	Scaffold00431	131942
Glyur000431s00018653	Transporter	TTS	Scaffold00431	165707
Glyur000436s00018453		TTS	Scaffold00436	89296
Glyur000437s00025657		TTS	Scaffold00437	80490
Glyur000438s00022637		TTS	Scaffold00438	16967
Glyur000439s00018996		TTS	Scaffold00439	11085
Glyur000439s00018996		TTS	Scaffold00439	11093
Glyur000439s00019019		TTS	Scaffold00439	136668
Glyur000440s00021856		TTS	Scaffold00440	13042
Glyur000441s00028787		TTS	Scaffold00441	69189
Glyur000441s00028789		TTS	Scaffold00441	74443
Glyur000445s00020021		TTS	Scaffold00445	153209
Glyur000456s00017927		TTS	Scaffold00456	98055
Glyur000456s00017931		TTS	Scaffold00456	121018
Glyur000461s00027803		TTS	Scaffold00461	137592
Glyur000465s00024380		TTS	Scaffold00465	36664
Glyur000465s00024382	Transporter,PK	TTS	Scaffold00465	51276
Glyur000468s00019638		TTS	Scaffold00468	106742
Glyur000470s00020949		TTS	Scaffold00470	61124
Glyur000470s00020954	Transporter	TTS	Scaffold00470	90251
Glyur000475s00029911	Transporter,PK	TTS	Scaffold00475	51260
Glyur000484s00024958		TTS	Scaffold00484	104661
Glyur000484s00024958		TTS	Scaffold00484	104670
Glyur000485s00032212		TTS	Scaffold00485	34339
Glyur000486s00021131		TTS	Scaffold00486	79707
Glyur000486s00021132		TTS	Scaffold00486	76536
Glyur000491s00023705		TTS	Scaffold00491	111293
Glyur000494s00017412		TTS	Scaffold00494	128081
Glyur000504s00018080	Transporter	TTS	Scaffold00504	109605
Glyur000504s00018080	Transporter	TTS	Scaffold00504	117716
Glyur000512s00017077		TTS	Scaffold00512	72553
Glyur000514s00017579		TTS	Scaffold00514	80316
Glyur000514s00017579		TTS	Scaffold00514	81475
Glyur000515s00023216		TTS	Scaffold00515	24527
Glyur000515s00023224		TTS	Scaffold00515	82119
Glyur000517s00018396		TTS	Scaffold00517	88649
Glyur000517s00018397		TTS	Scaffold00517	93189
Glyur000521s00021476		TTS	Scaffold00521	35134
Glyur000528s00024889		TTS	Scaffold00528	6254
Glyur000532s00020750		TTS	Scaffold00532	26833
Glyur000533s00015035		TTS	Scaffold00533	26362
Glyur000533s00015053	TF	TTS	Scaffold00533	113824
Glyur000536s00018920		TTS	Scaffold00536	32481
Glyur000537s00024613		TTS	Scaffold00537	102866
Glyur000544s00017427		TTS	Scaffold00544	60680
Glyur000545s00023416		TTS	Scaffold00545	88231
Glyur000545s00023420		TTS	Scaffold00545	102884
Glyur000545s00023420		TTS	Scaffold00545	105936
Glyur000551s00023167		TTS	Scaffold00551	5083
Glyur000552s00024332		TTS	Scaffold00552	21232
Glyur000553s00020391		TTS	Scaffold00553	41816
Glyur000554s00034503		TTS	Scaffold00554	101998
Glyur000555s00023341		TTS	Scaffold00555	76035
Glyur000556s00025909		TTS	Scaffold00556	109040
Glyur000558s00030271		TTS	Scaffold00558	86841
Glyur000561s00023445		TTS	Scaffold00561	117382
Glyur000566s00023615		TTS	Scaffold00566	77966
Glyur000573s00021772		TTS	Scaffold00573	27369
Glyur000577s00027220		TTS	Scaffold00577	1695
Glyur000577s00027237	PK	TTS	Scaffold00577	121368
Glyur000581s00027349	TR	TTS	Scaffold00581	103589
Glyur000585s00027740	Transporter	TTS	Scaffold00585	26335
Glyur000585s00027741		TTS	Scaffold00585	33792
Glyur000587s00026613		TTS	Scaffold00587	19615
Glyur000588s00020443		TTS	Scaffold00588	36996
Glyur000595s00018295		TTS	Scaffold00595	18806
Glyur000596s00021298		TTS	Scaffold00596	4241
Glyur000597s00020325		TTS	Scaffold00597	98688
Glyur000599s00030424		TTS	Scaffold00599	84761
Glyur000604s00024560		TTS	Scaffold00604	31053
Glyur000604s00024573		TTS	Scaffold00604	120889
Glyur000610s00022580		TTS	Scaffold00610	61352
Glyur000610s00022589		TTS	Scaffold00610	127698
Glyur000610s00022590		TTS	Scaffold00610	134202
Glyur000611s00026441		TTS	Scaffold00611	40988
Glyur000613s00030313	Transporter	TTS	Scaffold00613	29386
Glyur000618s00030220	TF	TTS	Scaffold00618	105111
Glyur000625s00022681		TTS	Scaffold00625	9599
Glyur000626s00022206		TTS	Scaffold00626	38936
Glyur000630s00024940		TTS	Scaffold00630	21923
Glyur000637s00026806		TTS	Scaffold00637	39945
Glyur000637s00026809		TTS	Scaffold00637	55794
Glyur000643s00026937		TTS	Scaffold00643	80483
Glyur000643s00026945		TTS	Scaffold00643	113513
Glyur000649s00025276		TTS	Scaffold00649	31302
Glyur000652s00019423		TTS	Scaffold00652	27539
Glyur000653s00025428		TTS	Scaffold00653	598
Glyur000653s00025432		TTS	Scaffold00653	34935
Glyur000653s00025437		TTS	Scaffold00653	84904
Glyur000653s00025438		TTS	Scaffold00653	83318
Glyur000660s00025395	Transporter	TTS	Scaffold00660	41627
Glyur000663s00030870		TTS	Scaffold00663	35515
Glyur000664s00026057		TTS	Scaffold00664	59526
Glyur000664s00026057		TTS	Scaffold00664	60170
Glyur000665s00020428	Transporter	TTS	Scaffold00665	112285
Glyur000667s00025233		TTS	Scaffold00667	11314
Glyur000670s00020740		TTS	Scaffold00670	42494
Glyur000670s00020742		TTS	Scaffold00670	47162
Glyur000672s00022927	TF	TTS	Scaffold00672	71440
Glyur000673s00024289	Transporter	TTS	Scaffold00673	120121
Glyur000687s00031813	Transporter	TTS	Scaffold00687	115978
Glyur000687s00031814	Transporter,PK	TTS	Scaffold00687	121979
Glyur000692s00016560		TTS	Scaffold00692	100113
Glyur000693s00025740		TTS	Scaffold00693	16575
Glyur000693s00025748		TTS	Scaffold00693	81592
Glyur000694s00023255		TTS	Scaffold00694	85526
Glyur000701s00019646		TTS	Scaffold00701	32927
Glyur000701s00019650	Transporter	TTS	Scaffold00701	44911
Glyur000701s00019656		TTS	Scaffold00701	87816
Glyur000710s00027830		TTS	Scaffold00710	74931
Glyur000714s00022861	Transporter	TTS	Scaffold00714	57734
Glyur000717s00025338	Transporter,PK	TTS	Scaffold00717	119430
Glyur000719s00020094		TTS	Scaffold00719	49263
Glyur000719s00020097		TTS	Scaffold00719	59044
Glyur000732s00027535		TTS	Scaffold00732	46577
Glyur000732s00027542		TTS	Scaffold00732	92973
Glyur000735s00021567		TTS	Scaffold00735	23836
Glyur000741s00030643	TF	TTS	Scaffold00741	44600
Glyur000746s00026698		TTS	Scaffold00746	61296
Glyur000748s00025521		TTS	Scaffold00748	53175
Glyur000753s00021276		TTS	Scaffold00753	12699
Glyur000753s00021287		TTS	Scaffold00753	80527
Glyur000755s00017972		TTS	Scaffold00755	14142
Glyur000755s00017972		TTS	Scaffold00755	14300
Glyur000755s00017993		TTS	Scaffold00755	83015
Glyur000756s00019314		TTS	Scaffold00756	104406
Glyur000758s00019995		TTS	Scaffold00758	114274
Glyur000767s00028534	Transporter	TTS	Scaffold00767	102822
Glyur000769s00037463		TTS	Scaffold00769	30647
Glyur000770s00019667		TTS	Scaffold00770	23555
Glyur000779s00022851		TTS	Scaffold00779	119085
Glyur000779s00022851		TTS	Scaffold00779	119088
Glyur000784s00031237		TTS	Scaffold00784	69016
Glyur000793s00026512		TTS	Scaffold00793	112099
Glyur000797s00025484		TTS	Scaffold00797	3547
Glyur000798s00031095		TTS	Scaffold00798	45357
Glyur000806s00031686		TTS	Scaffold00806	97159
Glyur000810s00032284	Transporter,PK	TTS	Scaffold00810	42219
Glyur000815s00035013		TTS	Scaffold00815	56837
Glyur000819s00036703		TTS	Scaffold00819	29023
Glyur000821s00020779		TTS	Scaffold00821	10122
Glyur000822s00038921		TTS	Scaffold00822	49196
Glyur000825s00032923		TTS	Scaffold00825	1629
Glyur000830s00028258		TTS	Scaffold00830	13145
Glyur000835s00034478		TTS	Scaffold00835	81837
Glyur000838s00028049		TTS	Scaffold00838	5830
Glyur000838s00028051	TF	TTS	Scaffold00838	8303
Glyur000841s00026265		TTS	Scaffold00841	61617
Glyur000844s00023266		TTS	Scaffold00844	34142
Glyur000848s00029427		TTS	Scaffold00848	100484
Glyur000849s00021624		TTS	Scaffold00849	6425
Glyur000849s00021640		TTS	Scaffold00849	66066
Glyur000849s00021642		TTS	Scaffold00849	80249
Glyur000854s00021825		TTS	Scaffold00854	59030
Glyur000854s00021827	Transporter	TTS	Scaffold00854	64429
Glyur000858s00035418		TTS	Scaffold00858	111319
Glyur000875s00029472		TTS	Scaffold00875	98381
Glyur000877s00023931		TTS	Scaffold00877	27094
Glyur000877s00023936	Transporter,PK	TTS	Scaffold00877	80682
Glyur000879s00025358		TTS	Scaffold00879	75370
Glyur000879s00025360		TTS	Scaffold00879	81922
Glyur000881s00037825		TTS	Scaffold00881	59449
Glyur000882s00021658	Transporter	TTS	Scaffold00882	57166
Glyur000892s00021914		TTS	Scaffold00892	55639
Glyur000899s00033737		TTS	Scaffold00899	96048
Glyur000902s00028780		TTS	Scaffold00902	73557
Glyur000906s00028233		TTS	Scaffold00906	28480
Glyur000906s00028241		TTS	Scaffold00906	101464
Glyur000908s00027283		TTS	Scaffold00908	87963
Glyur000909s00031010		TTS	Scaffold00909	101137
Glyur000917s00030718		TTS	Scaffold00917	98916
Glyur000917s00030719	Transporter	TTS	Scaffold00917	100915
Glyur000918s00025556		TTS	Scaffold00918	94300
Glyur000921s00038768		TTS	Scaffold00921	62070
Glyur000921s00038770		TTS	Scaffold00921	78482
Glyur000930s00030232		TTS	Scaffold00930	34512
Glyur000939s00023546		TTS	Scaffold00939	36075
Glyur000945s00028119		TTS	Scaffold00945	1543
Glyur000945s00028132		TTS	Scaffold00945	64815
Glyur000945s00028132		TTS	Scaffold00945	65567
Glyur000956s00035214		TTS	Scaffold00956	11608
Glyur000958s00027846		TTS	Scaffold00958	64023
Glyur000960s00023954	TF	TTS	Scaffold00960	46236
Glyur000965s00031250		TTS	Scaffold00965	9799
Glyur000968s00038453		TTS	Scaffold00968	97001
Glyur000970s00028362		TTS	Scaffold00970	59570
Glyur000971s00030744		TTS	Scaffold00971	55907
Glyur000975s00029572		TTS	Scaffold00975	65641
Glyur000979s00026391		TTS	Scaffold00979	93860
Glyur000980s00032522		TTS	Scaffold00980	77945
Glyur000982s00031396		TTS	Scaffold00982	16652
Glyur000983s00021692		TTS	Scaffold00983	73286
Glyur000989s00020253		TTS	Scaffold00989	1071
Glyur000990s00032250		TTS	Scaffold00990	86718
Glyur000997s00033159		TTS	Scaffold00997	54338
Glyur001001s00027981		TTS	Scaffold01001	51507
Glyur001011s00030369		TTS	Scaffold01011	62060
Glyur001013s00034086		TTS	Scaffold01013	91823
Glyur001016s00027689	Transporter	TTS	Scaffold01016	12989
Glyur001018s00028940		TTS	Scaffold01018	33322
Glyur001018s00028941	TransporterTF	TTS	Scaffold01018	37642
Glyur001018s00028942	Transporter	TTS	Scaffold01018	46465
Glyur001020s00038693		TTS	Scaffold01020	2180
Glyur001031s00033528		TTS	Scaffold01031	22861
Glyur001032s00027426		TTS	Scaffold01032	38867
Glyur001033s00031538		TTS	Scaffold01033	29890
Glyur001049s00033662		TTS	Scaffold01049	19124
Glyur001055s00036155		TTS	Scaffold01055	75853
Glyur001056s00029275		TTS	Scaffold01056	15661
Glyur001058s00023534		TTS	Scaffold01058	46159
Glyur001070s00024976		TTS	Scaffold01070	43965
Glyur001081s00024626	Transporter,PK	TTS	Scaffold01081	61013
Glyur001081s00024632		TTS	Scaffold01081	80277
Glyur001086s00029542		TTS	Scaffold01086	83083
Glyur001087s00023145		TTS	Scaffold01087	5791
Glyur001087s00023161		TTS	Scaffold01087	69639
Glyur001106s00033797		TTS	Scaffold01106	34390
Glyur001109s00030202		TTS	Scaffold01109	60068
Glyur001110s00027598	Transporter	TTS	Scaffold01110	26571
Glyur001110s00027599		TTS	Scaffold01110	85620
Glyur001113s00028461		TTS	Scaffold01113	71393
Glyur001128s00028304		TTS	Scaffold01128	68105
Glyur001129s00037018	TF	TTS	Scaffold01129	61474
Glyur001130s00030889		TTS	Scaffold01130	13225
Glyur001132s00025483	TF	TTS	Scaffold01132	87679
Glyur001138s00028214		TTS	Scaffold01138	9682
Glyur001142s00041217		TTS	Scaffold01142	14072
Glyur001145s00032024		TTS	Scaffold01145	34251
Glyur001150s00037548		TTS	Scaffold01150	23564
Glyur001163s00025224		TTS	Scaffold01163	70542
Glyur001165s00032788	Transporter	TTS	Scaffold01165	60983
Glyur001165s00032789		TTS	Scaffold01165	78521
Glyur001174s00035700		TTS	Scaffold01174	72913
Glyur001182s00029378		TTS	Scaffold01182	533
Glyur001183s00030462		TTS	Scaffold01183	21660
Glyur001189s00033632		TTS	Scaffold01189	37623
Glyur001201s00028273		TTS	Scaffold01201	9414
Glyur001210s00032317		TTS	Scaffold01210	2436
Glyur001224s00023143		TTS	Scaffold01224	68985
Glyur001233s00029987		TTS	Scaffold01233	58280
Glyur001238s00031502	TF	TTS	Scaffold01238	46646
Glyur001240s00037896		TTS	Scaffold01240	7833
Glyur001249s00034770	Transporter	TTS	Scaffold01249	32884
Glyur001254s00028551		TTS	Scaffold01254	10801
Glyur001254s00028552	Transporter	TTS	Scaffold01254	9826
Glyur001258s00037321	Transporter	TTS	Scaffold01258	19680
Glyur001265s00034990		TTS	Scaffold01265	65557
Glyur001266s00035008		TTS	Scaffold01266	59862
Glyur001278s00025610	TF	TTS	Scaffold01278	8906
Glyur001279s00031470		TTS	Scaffold01279	54657
Glyur001288s00028008		TTS	Scaffold01288	78053
Glyur001296s00027379	Transporter,PK	TTS	Scaffold01296	16803
Glyur001308s00033677		TTS	Scaffold01308	18600
Glyur001308s00033677		TTS	Scaffold01308	32129
Glyur001308s00033677		TTS	Scaffold01308	9961
Glyur001310s00030812		TTS	Scaffold01310	58456
Glyur001310s00030813		TTS	Scaffold01310	70285
Glyur001316s00033465	TF	TTS	Scaffold01316	45772
Glyur001322s00037580		TTS	Scaffold01322	52982
Glyur001325s00032744		TTS	Scaffold01325	72279
Glyur001331s00031404		TTS	Scaffold01331	4970
Glyur001353s00032363		TTS	Scaffold01353	19758
Glyur001357s00034394		TTS	Scaffold01357	72792
Glyur001359s00026912		TTS	Scaffold01359	20894
Glyur001359s00026916		TTS	Scaffold01359	39194
Glyur001363s00029400		TTS	Scaffold01363	72232
Glyur001387s00040336		TTS	Scaffold01387	26343
Glyur001393s00036455		TTS	Scaffold01393	38090
Glyur001395s00031210		TTS	Scaffold01395	9093
Glyur001406s00030098	Transporter	TTS	Scaffold01406	64473
Glyur001410s00029901		TTS	Scaffold01410	36922
Glyur001413s00028466	Transporter	TTS	Scaffold01413	18904
Glyur001417s00045110		TTS	Scaffold01417	56511
Glyur001438s00042074		TTS	Scaffold01438	61005
Glyur001440s00032385		TTS	Scaffold01440	8654
Glyur001441s00033225		TTS	Scaffold01441	52229
Glyur001441s00033225		TTS	Scaffold01441	52348
Glyur001445s00037294		TTS	Scaffold01445	50499
Glyur001485s00035542	Transporter	TTS	Scaffold01485	54762
Glyur001489s00038318		TTS	Scaffold01489	62058
Glyur001490s00024453	Transporter	TTS	Scaffold01490	35857
Glyur001511s00039603		TTS	Scaffold01511	26879
Glyur001517s00038343		TTS	Scaffold01517	52022
Glyur001521s00036666		TTS	Scaffold01521	21473
Glyur001528s00028667		TTS	Scaffold01528	44737
Glyur001528s00028667		TTS	Scaffold01528	44751
Glyur001546s00030190		TTS	Scaffold01546	60772
Glyur001558s00033996		TTS	Scaffold01558	43559
Glyur001558s00033998		TTS	Scaffold01558	38767
Glyur001558s00034000		TTS	Scaffold01558	50520
Glyur001567s00029703		TTS	Scaffold01567	6595
Glyur001589s00037674		TTS	Scaffold01589	44554
Glyur001593s00034420		TTS	Scaffold01593	64496
Glyur001593s00034421		TTS	Scaffold01593	56649
Glyur001627s00031861		TTS	Scaffold01627	27298
Glyur001641s00044971		TTS	Scaffold01641	55995
Glyur001648s00038829		TTS	Scaffold01648	36245
Glyur001660s00038407		TTS	Scaffold01660	33843
Glyur001662s00044194		TTS	Scaffold01662	29676
Glyur001693s00041088		TTS	Scaffold01693	21072
Glyur001709s00034624		TTS	Scaffold01709	9381
Glyur001709s00034625		TTS	Scaffold01709	24346
Glyur001710s00038178		TTS	Scaffold01710	17513
Glyur001713s00037728		TTS	Scaffold01713	22281
Glyur001734s00030846		TTS	Scaffold01734	22316
Glyur001734s00030848	Transporter	TTS	Scaffold01734	31998
Glyur001739s00036898		TTS	Scaffold01739	7035
Glyur001739s00036899		TTS	Scaffold01739	7035
Glyur001750s00036522	TF	TTS	Scaffold01750	11424
Glyur001776s00029310		TTS	Scaffold01776	11785
Glyur001776s00029315		TTS	Scaffold01776	28662
Glyur001789s00033167		TTS	Scaffold01789	22541
Glyur001790s00032819		TTS	Scaffold01790	19367
Glyur001793s00029322		TTS	Scaffold01793	2592
Glyur001809s00037566		TTS	Scaffold01809	27174
Glyur001809s00037568		TTS	Scaffold01809	32583
Glyur001811s00040225		TTS	Scaffold01811	7142
Glyur001824s00042140		TTS	Scaffold01824	6104
Glyur001839s00033725		TTS	Scaffold01839	55643
Glyur001845s00034619		TTS	Scaffold01845	47841
Glyur001848s00041050	Transporter	TTS	Scaffold01848	21465
Glyur001880s00033689		TTS	Scaffold01880	501
Glyur001900s00037696		TTS	Scaffold01900	21771
Glyur001911s00038496		TTS	Scaffold01911	7606
Glyur001922s00041542		TTS	Scaffold01922	14165
Glyur001928s00045024		TTS	Scaffold01928	51177
Glyur001974s00028593		TTS	Scaffold01974	17370
Glyur001978s00029870		TTS	Scaffold01978	24055
Glyur001985s00035998		TTS	Scaffold01985	32954
Glyur001991s00035738		TTS	Scaffold01991	18246
Glyur002015s00035160		TTS	Scaffold02015	50991
Glyur002034s00042389		TTS	Scaffold02034	25197
Glyur002047s00043657		TTS	Scaffold02047	19606
Glyur002065s00035684	Transporter	TTS	Scaffold02065	15898
Glyur002082s00036163		TTS	Scaffold02082	7855
Glyur002126s00036412		TTS	Scaffold02126	15543
Glyur002126s00036412		TTS	Scaffold02126	15895
Glyur002128s00036886		TTS	Scaffold02128	20010
Glyur002135s00038899		TTS	Scaffold02135	33514
Glyur002140s00029369		TTS	Scaffold02140	21579
Glyur002146s00039028		TTS	Scaffold02146	47128
Glyur002147s00034572		TTS	Scaffold02147	10787
Glyur002147s00034576		TTS	Scaffold02147	38043
Glyur002155s00036298		TTS	Scaffold02155	30728
Glyur002156s00040351	Transporter	TTS	Scaffold02156	25063
Glyur002161s00032827		TTS	Scaffold02161	23276
Glyur002162s00041522		TTS	Scaffold02162	13803
Glyur002172s00044459		TTS	Scaffold02172	44089
Glyur002177s00034172	TR	TTS	Scaffold02177	15821
Glyur002177s00034178	TF	TTS	Scaffold02177	37979
Glyur002187s00038979		TTS	Scaffold02187	36651
Glyur002204s00040643	Transporter	TTS	Scaffold02204	34422
Glyur002221s00037507		TTS	Scaffold02221	3321
Glyur002224s00035122		TTS	Scaffold02224	30984
Glyur002258s00044142		TTS	Scaffold02258	33464
Glyur002259s00033468		TTS	Scaffold02259	5052
Glyur002265s00037225		TTS	Scaffold02265	43722
Glyur002268s00033548	Transporter,PK	TTS	Scaffold02268	42600
Glyur002293s00025514		TTS	Scaffold02293	33776
Glyur002306s00034336		TTS	Scaffold02306	3718
Glyur002309s00039180		TTS	Scaffold02309	37103
Glyur002311s00032993	Transporter	TTS	Scaffold02311	10127
Glyur002311s00032994		TTS	Scaffold02311	17409
Glyur002314s00032890	Transporter	TTS	Scaffold02314	36199
Glyur002321s00035194		TTS	Scaffold02321	26445
Glyur002339s00035633		TTS	Scaffold02339	39819
Glyur002424s00042165		TTS	Scaffold02424	5043
Glyur002444s00041715		TTS	Scaffold02444	20978
Glyur002447s00042055		TTS	Scaffold02447	33067
Glyur002447s00042055		TTS	Scaffold02447	33580
Glyur002456s00039883		TTS	Scaffold02456	38044
Glyur002479s00038481	TF	TTS	Scaffold02479	2136
Glyur002509s00039788	Transporter	TTS	Scaffold02509	12629
Glyur002525s00039531		TTS	Scaffold02525	25934
Glyur002538s00029061	PK	TTS	Scaffold02538	38012
Glyur002539s00039194		TTS	Scaffold02539	21177
Glyur002562s00038062		TTS	Scaffold02562	31323
Glyur002602s00031755		TTS	Scaffold02602	28861
Glyur002606s00033938		TTS	Scaffold02606	10050
Glyur002609s00041418		TTS	Scaffold02609	29425
Glyur002613s00038312		TTS	Scaffold02613	15985
Glyur002660s00041117		TTS	Scaffold02660	20550
Glyur002663s00046648		TTS	Scaffold02663	20166
Glyur002686s00038621		TTS	Scaffold02686	17600
Glyur002706s00038109		TTS	Scaffold02706	35579
Glyur002717s00038038	Transporter	TTS	Scaffold02717	4573
Glyur002740s00035179	Transporter,PK	TTS	Scaffold02740	20236
Glyur002745s00040065		TTS	Scaffold02745	7058
Glyur002749s00036989		TTS	Scaffold02749	3566
Glyur002749s00036991		TTS	Scaffold02749	10101
Glyur002749s00036994		TTS	Scaffold02749	23872
Glyur002749s00036995		TTS	Scaffold02749	31924
Glyur002777s00037700		TTS	Scaffold02777	11675
Glyur002788s00039072		TTS	Scaffold02788	19192
Glyur002804s00041058		TTS	Scaffold02804	26498
Glyur002833s00042087		TTS	Scaffold02833	14308
Glyur002860s00039119		TTS	Scaffold02860	24659
Glyur002892s00044213		TTS	Scaffold02892	12899
Glyur002905s00040691	TR	TTS	Scaffold02905	8292
Glyur002924s00042922		TTS	Scaffold02924	12873
Glyur002934s00035691		TTS	Scaffold02934	31650
Glyur002950s00039707		TTS	Scaffold02950	16302
Glyur003000s00038023		TTS	Scaffold03000	1869
Glyur003002s00037319	Transporter	TTS	Scaffold03002	30890
Glyur003008s00037196	Transporter	TTS	Scaffold03008	29447
Glyur003027s00040343	Transporter,PK	TTS	Scaffold03027	2099
Glyur003065s00036139		TTS	Scaffold03065	28663
Glyur003073s00037978		TTS	Scaffold03073	19504
Glyur003114s00040696		TTS	Scaffold03114	6824
Glyur003152s00037489		TTS	Scaffold03152	1377
Glyur003156s00037681	TF	TTS	Scaffold03156	20990
Glyur003188s00043127	TF	TTS	Scaffold03188	18420
Glyur003200s00043479		TTS	Scaffold03200	7441
Glyur003210s00041945	Transporter	TTS	Scaffold03210	3572
Glyur003233s00040173		TTS	Scaffold03233	4442
Glyur003239s00035880		TTS	Scaffold03239	737
Glyur003249s00039255		TTS	Scaffold03249	313
Glyur003262s00037817		TTS	Scaffold03262	23461
Glyur003303s00041776		TTS	Scaffold03303	21095
Glyur003370s00040921		TTS	Scaffold03370	7288
Glyur003433s00042206		TTS	Scaffold03433	10008
Glyur003440s00037453		TTS	Scaffold03440	7228
Glyur003510s00042077	Transporter,PK	TTS	Scaffold03510	19588
Glyur003514s00039547		TTS	Scaffold03514	16966
Glyur003517s00036844		TTS	Scaffold03517	3206
Glyur003517s00036845		TTS	Scaffold03517	21404
Glyur003538s00042225		TTS	Scaffold03538	9288
Glyur003629s00038079		TTS	Scaffold03629	7623
Glyur003629s00038080		TTS	Scaffold03629	15280
Glyur003631s00040654		TTS	Scaffold03631	8610
Glyur003644s00040094		TTS	Scaffold03644	19181
Glyur003690s00040426		TTS	Scaffold03690	12520
Glyur003741s00039846		TTS	Scaffold03741	4908
Glyur003764s00041078	Transporter,PK	TTS	Scaffold03764	12981
Glyur003857s00041623		TTS	Scaffold03857	10313
Glyur003905s00039848		TTS	Scaffold03905	754
Glyur003965s00039627		TTS	Scaffold03965	2524
Glyur004032s00041445	Transporter,PK	TTS	Scaffold04032	9727
Glyur004037s00039973		TTS	Scaffold04037	5892
Glyur004198s00043831		TTS	Scaffold04198	6578
Glyur004237s00041194		TTS	Scaffold04237	7558
Glyur004244s00040333		TTS	Scaffold04244	3852
Glyur004257s00044290	TF	TTS	Scaffold04257	1796
Glyur004263s00037662		TTS	Scaffold04263	3170
Glyur004305s00043357		TTS	Scaffold04305	10447
Glyur004339s00045295		TTS	Scaffold04339	9203
Glyur004376s00044717		TTS	Scaffold04376	11308
Glyur004429s00047548		TTS	Scaffold04429	14495
Glyur004465s00040479		TTS	Scaffold04465	1226
Glyur004527s00043259		TTS	Scaffold04527	4577
Glyur004534s00041844		TTS	Scaffold04534	7838
Glyur004538s00039587		TTS	Scaffold04538	145
Glyur004645s00040612		TTS	Scaffold04645	12953
Glyur004760s00045586		TTS	Scaffold04760	3022
Glyur004763s00047216		TTS	Scaffold04763	10196
Glyur004851s00041326		TTS	Scaffold04851	6823
Glyur004876s00043027		TTS	Scaffold04876	925
Glyur004879s00045461		TTS	Scaffold04879	10991
Glyur004948s00045154		TTS	Scaffold04948	10873
Glyur005006s00041818		TTS	Scaffold05006	4811
Glyur005074s00046349		TTS	Scaffold05074	8209
Glyur005173s00045091		TTS	Scaffold05173	1778
Glyur005174s00045115		TTS	Scaffold05174	8371
Glyur005299s00041796		TTS	Scaffold05299	5901
Glyur005305s00044374		TTS	Scaffold05305	9630
Glyur005483s00046855		TTS	Scaffold05483	3240
Glyur005557s00042763		TTS	Scaffold05557	7806
Glyur005575s00044983		TTS	Scaffold05575	2353
Glyur005602s00044968		TTS	Scaffold05602	3795
Glyur005888s00043411		TTS	Scaffold05888	3882
Glyur005951s00041506	TF	TTS	Scaffold05951	2184
Glyur005954s00045291		TTS	Scaffold05954	484
Glyur006021s00043099		TTS	Scaffold06021	6383
Glyur006027s00047051	TF	TTS	Scaffold06027	4570
Glyur006285s00044711		TTS	Scaffold06285	677
Glyur006542s00044996		TTS	Scaffold06542	2000
Glyur006542s00044996		TTS	Scaffold06542	2895
Glyur006631s00043312		TTS	Scaffold06631	3199
Glyur006684s00043468		TTS	Scaffold06684	1198
Glyur006703s00045321	Transporter,PK	TTS	Scaffold06703	1196
Glyur006755s00046237		TTS	Scaffold06755	1169
Glyur006907s00040785		TTS	Scaffold06907	1088
Glyur007099s00042526		TTS	Scaffold07099	888
Glyur007160s00045958		TTS	Scaffold07160	1014
Glyur007581s00047258		TTS	Scaffold07581	1306
Glyur007711s00045752		TTS	Scaffold07711	1835
Glyur007787s00046115		TTS	Scaffold07787	230
Glyur007927s00046637		TTS	Scaffold07927	1265
Glyur008088s00044599		TTS	Scaffold08088	1600
Glyur008090s00046916		TTS	Scaffold08090	1102
Glyur008164s00045038		TTS	Scaffold08164	1647
Glyur008561s00046677		TTS	Scaffold08561	1777
Glyur008809s00046702		TTS	Scaffold08809	1860
Glyur009328s00045564		TTS	Scaffold09328	1594
Glyur009394s00047793		TTS	Scaffold09394	1818
Glyur009493s00046169		TTS	Scaffold09493	1332
Glyur009575s00047168		TTS	Scaffold09575	951
Glyur009619s00044839		TTS	Scaffold09619	163
Glyur009802s00045898		TTS	Scaffold09802	1353
Glyur009821s00046179		TTS	Scaffold09821	1330
Glyur010276s00046533		TTS	Scaffold10276	296
Glyur000001s00000018		TTS	Scaffold00001	113255
Glyur000001s00000025		TTS	Scaffold00001	157913
Glyur000001s00000026		TTS	Scaffold00001	166678
Glyur000001s00000032		TTS	Scaffold00001	219562
Glyur000001s00000073		TTS	Scaffold00001	386054
Glyur000001s00000074		TTS	Scaffold00001	392868
Glyur000001s00000087		TTS	Scaffold00001	465665
Glyur000001s00000118		TTS	Scaffold00001	607113
Glyur000001s00000144		TTS	Scaffold00001	734871
Glyur000001s00000169	Transporter,PK	TTS	Scaffold00001	872291
Glyur000001s00000183		TTS	Scaffold00001	957225
Glyur000002s00000231		TTS	Scaffold00002	167632
Glyur000002s00000234		TTS	Scaffold00002	181664
Glyur000002s00000252		TTS	Scaffold00002	282211
Glyur000002s00000279		TTS	Scaffold00002	435043
Glyur000002s00000295	Transporter	TTS	Scaffold00002	513200
Glyur000002s00000301	PK	TTS	Scaffold00002	528449
Glyur000002s00000301	PK	TTS	Scaffold00002	530296
Glyur000002s00000316	TF	TTS	Scaffold00002	658644
Glyur000003s00001142	TF	TTS	Scaffold00003	124255
Glyur000003s00001162		TTS	Scaffold00003	299630
Glyur000003s00001178		TTS	Scaffold00003	404613
Glyur000003s00001212	TR	TTS	Scaffold00003	655648
Glyur000003s00001243	TR	TTS	Scaffold00003	802524
Glyur000003s00001246	TF	TTS	Scaffold00003	814336
Glyur000004s00000372		TTS	Scaffold00004	17168
Glyur000004s00000404		TTS	Scaffold00004	199846
Glyur000004s00000415		TTS	Scaffold00004	245843
Glyur000004s00000415		TTS	Scaffold00004	247618
Glyur000004s00000427		TTS	Scaffold00004	308457
Glyur000004s00000468		TTS	Scaffold00004	534390
Glyur000004s00000473		TTS	Scaffold00004	553487
Glyur000004s00000473		TTS	Scaffold00004	564293
Glyur000004s00000503		TTS	Scaffold00004	752147
Glyur000005s00001026	TF	TTS	Scaffold00005	152213
Glyur000005s00001041		TTS	Scaffold00005	214341
Glyur000005s00001069		TTS	Scaffold00005	410477
Glyur000005s00001107	Transporter,PK	TTS	Scaffold00005	620423
Glyur000006s00001607		TTS	Scaffold00006	1705
Glyur000006s00001612		TTS	Scaffold00006	30934
Glyur000006s00001617		TTS	Scaffold00006	69310
Glyur000006s00001659		TTS	Scaffold00006	351035
Glyur000006s00001663	Transporter	TTS	Scaffold00006	374598
Glyur000006s00001664		TTS	Scaffold00006	378393
Glyur000006s00001676		TTS	Scaffold00006	470486
Glyur000006s00001704		TTS	Scaffold00006	634402
Glyur000007s00002793		TTS	Scaffold00007	167091
Glyur000007s00002798		TTS	Scaffold00007	195249
Glyur000007s00002816		TTS	Scaffold00007	299453
Glyur000007s00002821		TTS	Scaffold00007	316513
Glyur000007s00002843		TTS	Scaffold00007	423353
Glyur000007s00002843		TTS	Scaffold00007	423873
Glyur000007s00002844		TTS	Scaffold00007	430016
Glyur000007s00002850		TTS	Scaffold00007	467964
Glyur000007s00002871		TTS	Scaffold00007	568598
Glyur000007s00002888		TTS	Scaffold00007	708913
Glyur000008s00001271	TF	TTS	Scaffold00008	121961
Glyur000008s00001277		TTS	Scaffold00008	170637
Glyur000008s00001309	Transporter	TTS	Scaffold00008	373133
Glyur000008s00001320		TTS	Scaffold00008	424070
Glyur000008s00001323		TTS	Scaffold00008	425514
Glyur000008s00001328		TTS	Scaffold00008	463812
Glyur000008s00001329		TTS	Scaffold00008	464819
Glyur000008s00001333	Transporter,PK	TTS	Scaffold00008	486751
Glyur000008s00001347		TTS	Scaffold00008	580958
Glyur000009s00001420		TTS	Scaffold00009	264605
Glyur000009s00001421	Transporter	TTS	Scaffold00009	273167
Glyur000009s00001450		TTS	Scaffold00009	406317
Glyur000009s00001481	TF	TTS	Scaffold00009	610033
Glyur000009s00001481	TF	TTS	Scaffold00009	610039
Glyur000010s00000897		TTS	Scaffold00010	113373
Glyur000010s00000919		TTS	Scaffold00010	224559
Glyur000010s00000954		TTS	Scaffold00010	433849
Glyur000010s00000954		TTS	Scaffold00010	434215
Glyur000010s00000955	Transporter	TTS	Scaffold00010	436881
Glyur000010s00000973	Transporter	TTS	Scaffold00010	520657
Glyur000010s00000985		TTS	Scaffold00010	606402
Glyur000010s00000996		TTS	Scaffold00010	677252
Glyur000011s00000687		TTS	Scaffold00011	355022
Glyur000011s00000705	TF	TTS	Scaffold00011	469476
Glyur000012s00000551	TF	TTS	Scaffold00012	236868
Glyur000012s00000558	TR	TTS	Scaffold00012	262634
Glyur000012s00000602	Transporter	TTS	Scaffold00012	505985
Glyur000012s00000604		TTS	Scaffold00012	505869
Glyur000012s00000617		TTS	Scaffold00012	625547
Glyur000013s00003196		TTS	Scaffold00013	107765
Glyur000013s00003196		TTS	Scaffold00013	107800
Glyur000013s00003196		TTS	Scaffold00013	97640
Glyur000013s00003236		TTS	Scaffold00013	397445
Glyur000013s00003244	TF	TTS	Scaffold00013	466050
Glyur000013s00003247		TTS	Scaffold00013	478186
Glyur000013s00003275	Transporter	TTS	Scaffold00013	649732
Glyur000014s00002479		TTS	Scaffold00014	15156
Glyur000014s00002485		TTS	Scaffold00014	60095
Glyur000014s00002491		TTS	Scaffold00014	97865
Glyur000014s00002495		TTS	Scaffold00014	123669
Glyur000014s00002532	TF	TTS	Scaffold00014	315875
Glyur000014s00002540		TTS	Scaffold00014	356890
Glyur000014s00002567		TTS	Scaffold00014	498046
Glyur000015s00000738		TTS	Scaffold00015	10040
Glyur000015s00000738		TTS	Scaffold00015	11994
Glyur000015s00000769		TTS	Scaffold00015	137842
Glyur000015s00000773		TTS	Scaffold00015	159076
Glyur000015s00000775	Transporter	TTS	Scaffold00015	173906
Glyur000015s00000777		TTS	Scaffold00015	186592
Glyur000015s00000783		TTS	Scaffold00015	219934
Glyur000015s00000787	TR	TTS	Scaffold00015	241389
Glyur000015s00000806		TTS	Scaffold00015	338574
Glyur000015s00000875		TTS	Scaffold00015	642978
Glyur000015s00000877		TTS	Scaffold00015	647752
Glyur000015s00000878		TTS	Scaffold00015	650714
Glyur000016s00002996		TTS	Scaffold00016	16982
Glyur000016s00003003		TTS	Scaffold00016	61568
Glyur000016s00003022		TTS	Scaffold00016	164526
Glyur000016s00003079		TTS	Scaffold00016	473924
Glyur000017s00002381	Transporter	TTS	Scaffold00017	91467
Glyur000017s00002403		TTS	Scaffold00017	229159
Glyur000017s00002410	Transporter	TTS	Scaffold00017	254987
Glyur000017s00002425		TTS	Scaffold00017	329592
Glyur000017s00002438		TTS	Scaffold00017	361222
Glyur000017s00002438		TTS	Scaffold00017	410237
Glyur000017s00002476		TTS	Scaffold00017	614767
Glyur000018s00003691	Transporter	TTS	Scaffold00018	90610
Glyur000018s00003701		TTS	Scaffold00018	144660
Glyur000018s00003714		TTS	Scaffold00018	212220
Glyur000018s00003721		TTS	Scaffold00018	264165
Glyur000018s00003741	Transporter,PK	TTS	Scaffold00018	442302
Glyur000018s00003746	Transporter,PK	TTS	Scaffold00018	508984
Glyur000019s00002098		TTS	Scaffold00019	97451
Glyur000019s00002125		TTS	Scaffold00019	265359
Glyur000019s00002137		TTS	Scaffold00019	317803
Glyur000019s00002167		TTS	Scaffold00019	501141
Glyur000020s00001729	TF	TTS	Scaffold00020	3964
Glyur000020s00001742		TTS	Scaffold00020	68997
Glyur000020s00001756		TTS	Scaffold00020	148373
Glyur000020s00001759	Transporter	TTS	Scaffold00020	166841
Glyur000020s00001759	Transporter	TTS	Scaffold00020	167047
Glyur000020s00001784		TTS	Scaffold00020	293118
Glyur000021s00002688	Transporter,PK	TTS	Scaffold00021	43443
Glyur000021s00002692		TTS	Scaffold00021	82646
Glyur000021s00002701		TTS	Scaffold00021	120570
Glyur000021s00002731		TTS	Scaffold00021	363384
Glyur000021s00002759		TTS	Scaffold00021	548544
Glyur000022s00001966		TTS	Scaffold00022	28195
Glyur000022s00001971		TTS	Scaffold00022	58061
Glyur000022s00001971		TTS	Scaffold00022	60192
Glyur000022s00001992		TTS	Scaffold00022	170266
Glyur000022s00002015		TTS	Scaffold00022	280786
Glyur000022s00002016		TTS	Scaffold00022	283111
Glyur000022s00002016		TTS	Scaffold00022	284758
Glyur000022s00002016		TTS	Scaffold00022	285465
Glyur000022s00002045		TTS	Scaffold00022	405405
Glyur000022s00002045		TTS	Scaffold00022	406762
Glyur000022s00002084		TTS	Scaffold00022	578985
Glyur000023s00004877	Transporter	TTS	Scaffold00023	66215
Glyur000023s00004877	Transporter	TTS	Scaffold00023	66436
Glyur000023s00004915		TTS	Scaffold00023	314280
Glyur000025s00003315		TTS	Scaffold00025	213869
Glyur000025s00003322		TTS	Scaffold00025	239186
Glyur000025s00003348		TTS	Scaffold00025	396042
Glyur000025s00003356	Transporter	TTS	Scaffold00025	434050
Glyur000026s00001855		TTS	Scaffold00026	43223
Glyur000026s00001869		TTS	Scaffold00026	111201
Glyur000026s00001888		TTS	Scaffold00026	204943
Glyur000026s00001904		TTS	Scaffold00026	293209
Glyur000026s00001924		TTS	Scaffold00026	397840
Glyur000026s00001926		TTS	Scaffold00026	405785
Glyur000026s00001944		TTS	Scaffold00026	511716
Glyur000026s00001944		TTS	Scaffold00026	512365
Glyur000026s00001949	Transporter	TTS	Scaffold00026	531274
Glyur000027s00001507	Transporter	TTS	Scaffold00027	41039
Glyur000027s00001507	Transporter	TTS	Scaffold00027	53101
Glyur000027s00001514		TTS	Scaffold00027	79910
Glyur000027s00001540	Transporter	TTS	Scaffold00027	204906
Glyur000027s00001569		TTS	Scaffold00027	410004
Glyur000027s00001586		TTS	Scaffold00027	473238
Glyur000027s00001599		TTS	Scaffold00027	536986
Glyur000027s00001605		TTS	Scaffold00027	551830
Glyur000027s00001605		TTS	Scaffold00027	554692
Glyur000028s00003485		TTS	Scaffold00028	59851
Glyur000028s00003502		TTS	Scaffold00028	108628
Glyur000028s00003516		TTS	Scaffold00028	188729
Glyur000028s00003556	TF	TTS	Scaffold00028	419751
Glyur000028s00003557		TTS	Scaffold00028	432227
Glyur000029s00003588		TTS	Scaffold00029	52295
Glyur000029s00003612		TTS	Scaffold00029	182766
Glyur000029s00003668		TTS	Scaffold00029	509229
Glyur000030s00002313	Transporter	TTS	Scaffold00030	147436
Glyur000030s00002330	TF	TTS	Scaffold00030	235481
Glyur000030s00002330	TF	TTS	Scaffold00030	236991
Glyur000030s00002333		TTS	Scaffold00030	255200
Glyur000030s00002341		TTS	Scaffold00030	311438
Glyur000030s00002365		TTS	Scaffold00030	536361
Glyur000031s00004385		TTS	Scaffold00031	261749
Glyur000031s00004396		TTS	Scaffold00031	308927
Glyur000032s00003857		TTS	Scaffold00032	22899
Glyur000032s00003863	TF	TTS	Scaffold00032	57353
Glyur000032s00003897		TTS	Scaffold00032	232743
Glyur000032s00003924		TTS	Scaffold00032	367816
Glyur000032s00003926		TTS	Scaffold00032	383617
Glyur000032s00003934	TR	TTS	Scaffold00032	449140
Glyur000033s00008597		TTS	Scaffold00033	53877
Glyur000034s00002902		TTS	Scaffold00034	44097
Glyur000034s00002920		TTS	Scaffold00034	185099
Glyur000034s00002920		TTS	Scaffold00034	185396
Glyur000034s00002939		TTS	Scaffold00034	254699
Glyur000034s00002939		TTS	Scaffold00034	256006
Glyur000034s00002965	TF	TTS	Scaffold00034	406471
Glyur000034s00002994	TR	TTS	Scaffold00034	523150
Glyur000035s00004957	Transporter,PK	TTS	Scaffold00035	20227
Glyur000035s00004964		TTS	Scaffold00035	83723
Glyur000035s00004980		TTS	Scaffold00035	214955
Glyur000035s00005009	Transporter	TTS	Scaffold00035	382915
Glyur000035s00005016		TTS	Scaffold00035	438727
Glyur000035s00005025		TTS	Scaffold00035	485289
Glyur000035s00005029		TTS	Scaffold00035	500770
Glyur000036s00004615	Transporter	TTS	Scaffold00036	92821
Glyur000036s00004621		TTS	Scaffold00036	128805
Glyur000036s00004637	TF	TTS	Scaffold00036	221695
Glyur000036s00004642		TTS	Scaffold00036	242219
Glyur000036s00004658		TTS	Scaffold00036	352734
Glyur000036s00004658		TTS	Scaffold00036	353092
Glyur000036s00004681		TTS	Scaffold00036	469422
Glyur000038s00004444		TTS	Scaffold00038	41691
Glyur000038s00004512		TTS	Scaffold00038	482906
Glyur000038s00004517	Transporter	TTS	Scaffold00038	510608
Glyur000039s00004184		TTS	Scaffold00039	38404
Glyur000039s00004184		TTS	Scaffold00039	43024
Glyur000039s00004191	TF	TTS	Scaffold00039	91350
Glyur000039s00004197		TTS	Scaffold00039	147748
Glyur000040s00007330		TTS	Scaffold00040	14583
Glyur000040s00007350		TTS	Scaffold00040	143475
Glyur000040s00007360		TTS	Scaffold00040	216693
Glyur000040s00007376	TF	TTS	Scaffold00040	309678
Glyur000041s00007081		TTS	Scaffold00041	16987
Glyur000041s00007097		TTS	Scaffold00041	127801
Glyur000041s00007105		TTS	Scaffold00041	187480
Glyur000042s00005047		TTS	Scaffold00042	74172
Glyur000042s00005069		TTS	Scaffold00042	199507
Glyur000042s00005099		TTS	Scaffold00042	358712
Glyur000043s00003781	Transporter	TTS	Scaffold00043	119620
Glyur000043s00003817	Transporter	TTS	Scaffold00043	287706
Glyur000043s00003818		TTS	Scaffold00043	300223
Glyur000043s00003822		TTS	Scaffold00043	324292
Glyur000043s00003834	Transporter	TTS	Scaffold00043	388664
Glyur000044s00005183		TTS	Scaffold00044	310906
Glyur000044s00005184		TTS	Scaffold00044	311860
Glyur000044s00005187	Transporter,PK	TTS	Scaffold00044	331727
Glyur000044s00005205	PK	TTS	Scaffold00044	438200
Glyur000044s00005217	PK	TTS	Scaffold00044	491193
Glyur000045s00009941		TTS	Scaffold00045	7937
Glyur000045s00009952	Transporter	TTS	Scaffold00045	91624
Glyur000045s00009965	TF	TTS	Scaffold00045	203203
Glyur000045s00009972		TTS	Scaffold00045	237007
Glyur000046s00004783		TTS	Scaffold00046	6017
Glyur000046s00004792		TTS	Scaffold00046	66504
Glyur000046s00004792		TTS	Scaffold00046	66811
Glyur000046s00004794		TTS	Scaffold00046	76102
Glyur000046s00004806		TTS	Scaffold00046	150497
Glyur000046s00004809		TTS	Scaffold00046	164952
Glyur000046s00004813		TTS	Scaffold00046	191716
Glyur000046s00004816		TTS	Scaffold00046	207373
Glyur000047s00003955		TTS	Scaffold00047	43009
Glyur000047s00003980		TTS	Scaffold00047	185702
Glyur000047s00003980		TTS	Scaffold00047	187046
Glyur000047s00003981		TTS	Scaffold00047	186048
Glyur000047s00004005		TTS	Scaffold00047	303061
Glyur000048s00002189	Transporter	TTS	Scaffold00048	3680
Glyur000048s00002193	Transporter	TTS	Scaffold00048	32248
Glyur000048s00002205		TTS	Scaffold00048	87823
Glyur000048s00002205		TTS	Scaffold00048	88398
Glyur000048s00002206		TTS	Scaffold00048	94021
Glyur000048s00002217		TTS	Scaffold00048	133455
Glyur000048s00002229		TTS	Scaffold00048	198966
Glyur000048s00002233		TTS	Scaffold00048	218758
Glyur000048s00002243	Transporter	TTS	Scaffold00048	260076
Glyur000048s00002268		TTS	Scaffold00048	423246
Glyur000048s00002268		TTS	Scaffold00048	423249
Glyur000049s00003118		TTS	Scaffold00049	102681
Glyur000049s00003136		TTS	Scaffold00049	211817
Glyur000049s00003136		TTS	Scaffold00049	211842
Glyur000049s00003141		TTS	Scaffold00049	226926
Glyur000049s00003179		TTS	Scaffold00049	479843
Glyur000050s00005679	TF	TTS	Scaffold00050	34196
Glyur000050s00005680	TF	TTS	Scaffold00050	46611
Glyur000050s00005683	TF	TTS	Scaffold00050	78073
Glyur000050s00005694	TF	TTS	Scaffold00050	142065
Glyur000050s00005706		TTS	Scaffold00050	196757
Glyur000050s00005731		TTS	Scaffold00050	401068
Glyur000050s00005736		TTS	Scaffold00050	434536
Glyur000050s00005742		TTS	Scaffold00050	473441
Glyur000051s00003412	TR	TTS	Scaffold00051	153609
Glyur000051s00003412	TR	TTS	Scaffold00051	153636
Glyur000051s00003428		TTS	Scaffold00051	246768
Glyur000051s00003431		TTS	Scaffold00051	261226
Glyur000051s00003459		TTS	Scaffold00051	420184
Glyur000051s00003459		TTS	Scaffold00051	420931
Glyur000051s00003471		TTS	Scaffold00051	470541
Glyur000052s00005814		TTS	Scaffold00052	462497
Glyur000053s00006439		TTS	Scaffold00053	139085
Glyur000053s00006445		TTS	Scaffold00053	162232
Glyur000053s00006474		TTS	Scaffold00053	346513
Glyur000053s00006486	Transporter	TTS	Scaffold00053	396253
Glyur000054s00005317	Transporter,PK	TTS	Scaffold00054	100328
Glyur000054s00005331		TTS	Scaffold00054	240361
Glyur000054s00005336		TTS	Scaffold00054	281094
Glyur000054s00005344	Transporter	TTS	Scaffold00054	352580
Glyur000055s00004534		TTS	Scaffold00055	78506
Glyur000055s00004561		TTS	Scaffold00055	252283
Glyur000056s00004107		TTS	Scaffold00056	49507
Glyur000056s00004139		TTS	Scaffold00056	206639
Glyur000056s00004149		TTS	Scaffold00056	272519
Glyur000056s00004163		TTS	Scaffold00056	348458
Glyur000057s00008996		TTS	Scaffold00057	244540
Glyur000057s00009003		TTS	Scaffold00057	286836
Glyur000057s00009006		TTS	Scaffold00057	298813
Glyur000058s00006157		TTS	Scaffold00058	200491
Glyur000058s00006157		TTS	Scaffold00058	200514
Glyur000058s00006163	TF	TTS	Scaffold00058	242195
Glyur000058s00006177		TTS	Scaffold00058	297423
Glyur000058s00006178	TF	TTS	Scaffold00058	304339
Glyur000058s00006184		TTS	Scaffold00058	365944
Glyur000058s00006191	TF	TTS	Scaffold00058	405141
Glyur000058s00006199		TTS	Scaffold00058	449180
Glyur000059s00006290	Transporter,PK	TTS	Scaffold00059	111161
Glyur000059s00006290	Transporter,PK	TTS	Scaffold00059	113297
Glyur000059s00006308		TTS	Scaffold00059	257465
Glyur000059s00006310		TTS	Scaffold00059	244419
Glyur000059s00006323		TTS	Scaffold00059	318692
Glyur000059s00006333	Transporter,PK	TTS	Scaffold00059	392037
Glyur000060s00004698		TTS	Scaffold00060	16315
Glyur000060s00004708		TTS	Scaffold00060	33973
Glyur000060s00004716		TTS	Scaffold00060	72703
Glyur000060s00004723	Transporter	TTS	Scaffold00060	100992
Glyur000060s00004728	Transporter	TTS	Scaffold00060	126883
Glyur000060s00004777		TTS	Scaffold00060	415601
Glyur000060s00004780		TTS	Scaffold00060	438513
Glyur000061s00006506		TTS	Scaffold00061	51567
Glyur000061s00006568	Transporter	TTS	Scaffold00061	365947
Glyur000061s00006574		TTS	Scaffold00061	414343
Glyur000062s00005469		TTS	Scaffold00062	105015
Glyur000062s00005476		TTS	Scaffold00062	153322
Glyur000062s00005480	TF	TTS	Scaffold00062	171831
Glyur000063s00005846	TF	TTS	Scaffold00063	192947
Glyur000063s00005858		TTS	Scaffold00063	235216
Glyur000063s00005865		TTS	Scaffold00063	294735
Glyur000063s00005867	Transporter	TTS	Scaffold00063	301149
Glyur000063s00005888		TTS	Scaffold00063	390640
Glyur000064s00005590		TTS	Scaffold00064	4267
Glyur000064s00005595		TTS	Scaffold00064	37974
Glyur000064s00005595		TTS	Scaffold00064	39247
Glyur000064s00005609		TTS	Scaffold00064	129313
Glyur000064s00005629	Transporter	TTS	Scaffold00064	216495
[truncated: 18,129 more rows]

## Sheet: Alt 5
Supplemental Table S20
The AS analysis of Transporter,TF,TR and PK.
GeneID	type	event_type	chrom	event_pattern
Glyur000001s00000018		TSS	Scaffold00001	112525
Glyur000001s00000021		TSS	Scaffold00001	135239
Glyur000001s00000073		TSS	Scaffold00001	384904
Glyur000001s00000074		TSS	Scaffold00001	389002
Glyur000001s00000108		TSS	Scaffold00001	581053
Glyur000002s00000291		TSS	Scaffold00002	491938
Glyur000003s00001171		TSS	Scaffold00003	358630
Glyur000003s00001178		TSS	Scaffold00003	400332
Glyur000003s00001195		TSS	Scaffold00003	556829
Glyur000004s00000456		TSS	Scaffold00004	487337
Glyur000004s00000468		TSS	Scaffold00004	535984
Glyur000005s00001013		TSS	Scaffold00005	74506
Glyur000005s00001018		TSS	Scaffold00005	89862
Glyur000005s00001085		TSS	Scaffold00005	497308
Glyur000006s00001718		TSS	Scaffold00006	699804
Glyur000007s00002793		TSS	Scaffold00007	162187
Glyur000007s00002816		TSS	Scaffold00007	294849
Glyur000007s00002850		TSS	Scaffold00007	463837
Glyur000008s00001259		TSS	Scaffold00008	41327
Glyur000008s00001261		TSS	Scaffold00008	69879
Glyur000008s00001323		TSS	Scaffold00008	426918
Glyur000008s00001340		TSS	Scaffold00008	545123
Glyur000008s00001354		TSS	Scaffold00008	640931
Glyur000009s00001432		TSS	Scaffold00009	333209
Glyur000010s00000888	Transporter	TSS	Scaffold00010	40583
Glyur000010s00000924		TSS	Scaffold00010	261806
Glyur000011s00000705	TF	TSS	Scaffold00011	470175
Glyur000012s00000516		TSS	Scaffold00012	5733
Glyur000012s00000534	TF	TSS	Scaffold00012	127290
Glyur000012s00000534	TF	TSS	Scaffold00012	127611
Glyur000012s00000561	Transporter	TSS	Scaffold00012	306979
Glyur000012s00000602	Transporter	TSS	Scaffold00012	512541
Glyur000012s00000617		TSS	Scaffold00012	621518
Glyur000013s00003202		TSS	Scaffold00013	130063
Glyur000014s00002480		TSS	Scaffold00014	27833
Glyur000014s00002491		TSS	Scaffold00014	97296
Glyur000014s00002572	Transporter	TSS	Scaffold00014	513946
Glyur000015s00000776		TSS	Scaffold00015	183583
Glyur000015s00000799		TSS	Scaffold00015	288408
Glyur000015s00000847		TSS	Scaffold00015	530827
Glyur000016s00003009	TF	TSS	Scaffold00016	99968
Glyur000016s00003076		TSS	Scaffold00016	421899
Glyur000016s00003085		TSS	Scaffold00016	521329
Glyur000017s00002392	TF	TSS	Scaffold00017	158616
Glyur000018s00003695		TSS	Scaffold00018	112438
Glyur000019s00002139	Transporter	TSS	Scaffold00019	324917
Glyur000020s00001807		TSS	Scaffold00020	384628
Glyur000021s00002685		TSS	Scaffold00021	28096
Glyur000021s00002686		TSS	Scaffold00021	35060
Glyur000021s00002759		TSS	Scaffold00021	546234
Glyur000022s00002043		TSS	Scaffold00022	388103
Glyur000023s00004923	Transporter,PK	TSS	Scaffold00023	383909
Glyur000023s00004929		TSS	Scaffold00023	438851
Glyur000024s00006619		TSS	Scaffold00024	302927
Glyur000025s00003295		TSS	Scaffold00025	95228
Glyur000025s00003295		TSS	Scaffold00025	95261
Glyur000025s00003295		TSS	Scaffold00025	95380
Glyur000025s00003314		TSS	Scaffold00025	202841
Glyur000026s00001949	Transporter	TSS	Scaffold00026	528955
Glyur000026s00001957		TSS	Scaffold00026	562285
Glyur000027s00001514		TSS	Scaffold00027	89706
Glyur000027s00001540	Transporter	TSS	Scaffold00027	215829
Glyur000027s00001558	Transporter	TSS	Scaffold00027	338099
Glyur000027s00001558	Transporter	TSS	Scaffold00027	338288
Glyur000027s00001586		TSS	Scaffold00027	480497
Glyur000027s00001595		TSS	Scaffold00027	520209
Glyur000028s00003516		TSS	Scaffold00028	192623
Glyur000028s00003569		TSS	Scaffold00028	502075
Glyur000029s00003590	Transporter,PK	TSS	Scaffold00029	66464
Glyur000029s00003610		TSS	Scaffold00029	174894
Glyur000029s00003641		TSS	Scaffold00029	348276
Glyur000029s00003657		TSS	Scaffold00029	452200
Glyur000029s00003665		TSS	Scaffold00029	480285
Glyur000030s00002365		TSS	Scaffold00030	537150
Glyur000031s00004384		TSS	Scaffold00031	249988
Glyur000032s00003860		TSS	Scaffold00032	31164
Glyur000032s00003871		TSS	Scaffold00032	105602
Glyur000034s00002894		TSS	Scaffold00034	2729
Glyur000034s00002904	TF	TSS	Scaffold00034	62051
Glyur000034s00002965	TF	TSS	Scaffold00034	401575
Glyur000035s00004962		TSS	Scaffold00035	58538
Glyur000036s00004600		TSS	Scaffold00036	9634
Glyur000036s00004679		TSS	Scaffold00036	467935
Glyur000037s00002662	Transporter,PK	TSS	Scaffold00037	424585
Glyur000038s00004449	Transporter	TSS	Scaffold00038	69653
Glyur000039s00004190		TSS	Scaffold00039	80842
Glyur000039s00004237		TSS	Scaffold00039	411861
Glyur000039s00004256		TSS	Scaffold00039	497939
Glyur000040s00007335		TSS	Scaffold00040	57429
Glyur000041s00007106	Transporter	TSS	Scaffold00041	194175
Glyur000041s00007112	Transporter	TSS	Scaffold00041	223074
Glyur000042s00005078		TSS	Scaffold00042	237069
Glyur000042s00005090	Transporter	TSS	Scaffold00042	306455
Glyur000043s00003840		TSS	Scaffold00043	422280
Glyur000043s00003842		TSS	Scaffold00043	432821
Glyur000045s00009941		TSS	Scaffold00045	11571
Glyur000045s00009956		TSS	Scaffold00045	109504
Glyur000045s00009957		TSS	Scaffold00045	123920
Glyur000045s00009962		TSS	Scaffold00045	160138
Glyur000045s00009974		TSS	Scaffold00045	251770
Glyur000045s00009994		TSS	Scaffold00045	429013
Glyur000046s00004783		TSS	Scaffold00046	4503
Glyur000046s00004795		TSS	Scaffold00046	95016
Glyur000046s00004795		TSS	Scaffold00046	95478
Glyur000046s00004826		TSS	Scaffold00046	261952
Glyur000046s00004862		TSS	Scaffold00046	480589
Glyur000047s00003982		TSS	Scaffold00047	194836
Glyur000047s00003997	Transporter,PK	TSS	Scaffold00047	267345
Glyur000047s00004011		TSS	Scaffold00047	377840
Glyur000047s00004011		TSS	Scaffold00047	377841
Glyur000048s00002189	Transporter	TSS	Scaffold00048	6670
Glyur000049s00003134	TF	TSS	Scaffold00049	201061
Glyur000049s00003150		TSS	Scaffold00049	287776
Glyur000050s00005723	TF	TSS	Scaffold00050	339809
Glyur000051s00003393		TSS	Scaffold00051	55863
Glyur000051s00003396		TSS	Scaffold00051	66506
Glyur000051s00003404		TSS	Scaffold00051	102505
Glyur000052s00005803		TSS	Scaffold00052	396361
Glyur000053s00006441		TSS	Scaffold00053	152717
Glyur000053s00006474		TSS	Scaffold00053	344337
Glyur000054s00005317	Transporter,PK	TSS	Scaffold00054	100548
Glyur000056s00004149		TSS	Scaffold00056	271296
Glyur000056s00004149		TSS	Scaffold00056	272127
Glyur000056s00004158		TSS	Scaffold00056	318904
Glyur000057s00009012	Transporter	TSS	Scaffold00057	348372
Glyur000059s00006330	PK	TSS	Scaffold00059	370127
Glyur000061s00006539		TSS	Scaffold00061	245522
Glyur000061s00006550		TSS	Scaffold00061	293492
Glyur000062s00005492		TSS	Scaffold00062	335782
Glyur000063s00005819		TSS	Scaffold00063	10279
Glyur000063s00005846	TF	TSS	Scaffold00063	193630
Glyur000063s00005867	Transporter	TSS	Scaffold00063	305065
Glyur000063s00005873		TSS	Scaffold00063	332009
Glyur000063s00005894	Transporter,PK	TSS	Scaffold00063	427340
Glyur000064s00005591		TSS	Scaffold00064	11453
Glyur000064s00005604		TSS	Scaffold00064	112938
Glyur000064s00005608		TSS	Scaffold00064	126055
Glyur000064s00005609		TSS	Scaffold00064	133502
Glyur000065s00004273		TSS	Scaffold00065	93866
Glyur000065s00004277		TSS	Scaffold00065	115390
Glyur000065s00004311		TSS	Scaffold00065	316481
Glyur000065s00004324	TF	TSS	Scaffold00065	380095
Glyur000067s00006356	Transporter	TSS	Scaffold00067	105635
Glyur000067s00006361		TSS	Scaffold00067	135264
Glyur000067s00006368		TSS	Scaffold00067	190841
Glyur000067s00006403		TSS	Scaffold00067	382852
Glyur000068s00006820		TSS	Scaffold00068	80308
Glyur000069s00004028	Transporter,PK	TSS	Scaffold00069	30078
Glyur000072s00008157		TSS	Scaffold00072	387539
Glyur000074s00005574		TSS	Scaffold00074	326024
Glyur000077s00006686		TSS	Scaffold00077	83486
Glyur000077s00006697		TSS	Scaffold00077	145855
Glyur000078s00005359		TSS	Scaffold00078	1684
Glyur000078s00005442		TSS	Scaffold00078	347862
Glyur000079s00008920		TSS	Scaffold00079	122172
Glyur000079s00008925	Transporter	TSS	Scaffold00079	170638
Glyur000079s00008932	PK	TSS	Scaffold00079	211625
Glyur000080s00008676	TF	TSS	Scaffold00080	134659
Glyur000081s00006734		TSS	Scaffold00081	11242
Glyur000081s00006771		TSS	Scaffold00081	168417
Glyur000082s00007560		TSS	Scaffold00082	25089
Glyur000083s00006936		TSS	Scaffold00083	7485
Glyur000083s00006942	TF	TSS	Scaffold00083	39899
Glyur000084s00009532		TSS	Scaffold00084	338800
Glyur000085s00008847		TSS	Scaffold00085	75819
Glyur000085s00008882	Transporter	TSS	Scaffold00085	277544
Glyur000086s00011494	Transporter	TSS	Scaffold00086	33106
Glyur000086s00011536	TF	TSS	Scaffold00086	282875
Glyur000087s00008561		TSS	Scaffold00087	238400
Glyur000089s00008775	Transporter	TSS	Scaffold00089	37350
Glyur000089s00008812	Transporter	TSS	Scaffold00089	224570
Glyur000089s00008833	TF	TSS	Scaffold00089	365194
Glyur000090s00011421		TSS	Scaffold00090	289664
Glyur000091s00010544		TSS	Scaffold00091	258565
Glyur000092s00007513		TSS	Scaffold00092	164135
Glyur000092s00007517		TSS	Scaffold00092	177398
Glyur000093s00009362		TSS	Scaffold00093	5859
Glyur000093s00009366		TSS	Scaffold00093	47719
Glyur000093s00009395		TSS	Scaffold00093	239924
Glyur000093s00009412		TSS	Scaffold00093	361767
Glyur000095s00007026		TSS	Scaffold00095	87143
Glyur000095s00007046		TSS	Scaffold00095	171779
Glyur000096s00005969		TSS	Scaffold00096	340738
Glyur000098s00007982		TSS	Scaffold00098	98150
Glyur000101s00010312		TSS	Scaffold00101	149814
Glyur000101s00010327	TF	TSS	Scaffold00101	238099
Glyur000103s00007429		TSS	Scaffold00103	94335
Glyur000103s00007463		TSS	Scaffold00103	292124
Glyur000104s00005989		TSS	Scaffold00104	113197
Glyur000106s00011709	Transporter	TSS	Scaffold00106	54316
Glyur000108s00010406		TSS	Scaffold00108	13665
Glyur000109s00010619		TSS	Scaffold00109	49212
Glyur000109s00010639		TSS	Scaffold00109	174181
Glyur000109s00010652		TSS	Scaffold00109	238182
Glyur000110s00011767	Transporter	TSS	Scaffold00110	126368
Glyur000112s00012340	Transporter	TSS	Scaffold00112	280485
Glyur000113s00009425	Transporter	TSS	Scaffold00113	66774
Glyur000113s00009460		TSS	Scaffold00113	287162
Glyur000114s00010463	Transporter,PK	TSS	Scaffold00114	89208
Glyur000114s00010501		TSS	Scaffold00114	293709
Glyur000115s00008236		TSS	Scaffold00115	98446
Glyur000116s00009206		TSS	Scaffold00116	49843
Glyur000116s00009210		TSS	Scaffold00116	64764
Glyur000116s00009213		TSS	Scaffold00116	81965
Glyur000116s00009253	TR	TSS	Scaffold00116	313994
Glyur000119s00012137	Transporter,PK	TSS	Scaffold00119	12812
Glyur000119s00012151		TSS	Scaffold00119	86025
Glyur000120s00006066	Transporter	TSS	Scaffold00120	108639
Glyur000120s00006092	Transporter	TSS	Scaffold00120	209586
Glyur000120s00006095		TSS	Scaffold00120	217349
Glyur000120s00006119	Transporter	TSS	Scaffold00120	322561
Glyur000120s00006119	Transporter	TSS	Scaffold00120	327629
Glyur000121s00009688		TSS	Scaffold00121	27048
Glyur000121s00009689		TSS	Scaffold00121	34737
Glyur000121s00009700		TSS	Scaffold00121	109678
Glyur000121s00009708		TSS	Scaffold00121	161858
Glyur000121s00009714		TSS	Scaffold00121	196196
Glyur000121s00009717		TSS	Scaffold00121	211907
Glyur000122s00010177		TSS	Scaffold00122	43810
Glyur000123s00008407		TSS	Scaffold00123	40411
Glyur000125s00010020		TSS	Scaffold00125	116418
Glyur000125s00010036		TSS	Scaffold00125	213017
Glyur000127s00009165	TF	TSS	Scaffold00127	158678
Glyur000127s00009171		TSS	Scaffold00127	200895
Glyur000128s00010772		TSS	Scaffold00128	50813
Glyur000128s00010800	TR	TSS	Scaffold00128	198797
Glyur000129s00012477	Transporter	TSS	Scaffold00129	276008
Glyur000133s00010362		TSS	Scaffold00133	71440
Glyur000133s00010382		TSS	Scaffold00133	162003
Glyur000133s00010382		TSS	Scaffold00133	163321
Glyur000134s00009760		TSS	Scaffold00134	92609
Glyur000135s00007312		TSS	Scaffold00135	215599
Glyur000136s00007916	Transporter	TSS	Scaffold00136	97809
Glyur000136s00007949		TSS	Scaffold00136	258957
Glyur000137s00013313	Transporter,PK	TSS	Scaffold00137	26499
Glyur000137s00013327	Transporter	TSS	Scaffold00137	133534
Glyur000137s00013347		TSS	Scaffold00137	272246
Glyur000138s00011667		TSS	Scaffold00138	107266
Glyur000138s00011689		TSS	Scaffold00138	229510
Glyur000139s00009275		TSS	Scaffold00139	58980
Glyur000139s00009290		TSS	Scaffold00139	209410
Glyur000140s00011442		TSS	Scaffold00140	26846
Glyur000140s00011445	TR	TSS	Scaffold00140	56336
Glyur000142s00009131		TSS	Scaffold00142	295635
Glyur000144s00012217	TF	TSS	Scaffold00144	95987
Glyur000144s00012226		TSS	Scaffold00144	155370
Glyur000144s00012234		TSS	Scaffold00144	198857
Glyur000145s00010121		TSS	Scaffold00145	61582
Glyur000147s00013841	Transporter	TSS	Scaffold00147	98799
Glyur000148s00009048		TSS	Scaffold00148	114602
Glyur000150s00014597		TSS	Scaffold00150	287239
Glyur000151s00010723		TSS	Scaffold00151	31891
Glyur000151s00010731		TSS	Scaffold00151	84941
Glyur000151s00010741	PK	TSS	Scaffold00151	163991
Glyur000152s00012696		TSS	Scaffold00152	53191
Glyur000153s00013683		TSS	Scaffold00153	64362
Glyur000153s00013686	Transporter,PK	TSS	Scaffold00153	107536
Glyur000155s00012830		TSS	Scaffold00155	297784
Glyur000156s00011993		TSS	Scaffold00156	112584
Glyur000157s00015836		TSS	Scaffold00157	185754
Glyur000158s00011365		TSS	Scaffold00158	188895
Glyur000159s00010242		TSS	Scaffold00159	40560
Glyur000159s00010279		TSS	Scaffold00159	245421
Glyur000161s00011244		TSS	Scaffold00161	25748
Glyur000161s00011250		TSS	Scaffold00161	66540
Glyur000162s00009897		TSS	Scaffold00162	53391
Glyur000164s00014471		TSS	Scaffold00164	11642
Glyur000164s00014476		TSS	Scaffold00164	38543
Glyur000169s00018372		TSS	Scaffold00169	227982
Glyur000171s00016610		TSS	Scaffold00171	101609
Glyur000173s00011804		TSS	Scaffold00173	15745
Glyur000173s00011805		TSS	Scaffold00173	15305
Glyur000174s00018480		TSS	Scaffold00174	133657
Glyur000176s00012114	TF	TSS	Scaffold00176	167858
Glyur000179s00010702		TSS	Scaffold00179	198957
Glyur000183s00013044		TSS	Scaffold00183	157052
Glyur000184s00008179		TSS	Scaffold00184	91626
Glyur000184s00008195		TSS	Scaffold00184	170423
Glyur000184s00008210	Transporter,PK	TSS	Scaffold00184	257925
Glyur000185s00016456		TSS	Scaffold00185	1411
Glyur000185s00016463	Transporter,PK	TSS	Scaffold00185	157424
Glyur000185s00016466		TSS	Scaffold00185	176784
Glyur000186s00009862	Transporter,PK	TSS	Scaffold00186	97655
Glyur000189s00009624	TR	TSS	Scaffold00189	229172
Glyur000189s00009626	Transporter,PK	TSS	Scaffold00189	236711
Glyur000191s00015622	Transporter	TSS	Scaffold00191	96297
Glyur000192s00009306		TSS	Scaffold00192	2807
Glyur000192s00009344	Transporter,PK	TSS	Scaffold00192	177992
Glyur000194s00016329		TSS	Scaffold00194	76059
Glyur000196s00010874		TSS	Scaffold00196	175214
Glyur000197s00010073	Transporter	TSS	Scaffold00197	77432
Glyur000197s00010073	Transporter	TSS	Scaffold00197	78179
Glyur000197s00010090		TSS	Scaffold00197	156082
Glyur000198s00008742		TSS	Scaffold00198	119499
Glyur000201s00012347		TSS	Scaffold00201	14028
Glyur000201s00012380		TSS	Scaffold00201	173747
Glyur000204s00012397		TSS	Scaffold00204	60798
Glyur000204s00012402	Transporter	TSS	Scaffold00204	111520
Glyur000204s00012425		TSS	Scaffold00204	256709
Glyur000206s00012592		TSS	Scaffold00206	177575
Glyur000206s00012604		TSS	Scaffold00206	252357
Glyur000208s00014289		TSS	Scaffold00208	166545
Glyur000209s00013473		TSS	Scaffold00209	157693
Glyur000209s00013480		TSS	Scaffold00209	204530
Glyur000212s00017514		TSS	Scaffold00212	108380
Glyur000212s00017514		TSS	Scaffold00212	108423
Glyur000214s00016040	Transporter,PK	TSS	Scaffold00214	250229
Glyur000220s00014779	TF	TSS	Scaffold00220	176906
Glyur000223s00013819	Transporter	TSS	Scaffold00223	210450
Glyur000225s00014719		TSS	Scaffold00225	55446
Glyur000225s00014758		TSS	Scaffold00225	239604
Glyur000226s00010838		TSS	Scaffold00226	136103
Glyur000226s00010838		TSS	Scaffold00226	137274
Glyur000227s00015132	Transporter	TSS	Scaffold00227	154844
Glyur000227s00015145		TSS	Scaffold00227	226038
Glyur000228s00011892		TSS	Scaffold00228	21902
Glyur000228s00011907		TSS	Scaffold00228	94909
Glyur000230s00016872		TSS	Scaffold00230	29749
Glyur000230s00016884		TSS	Scaffold00230	105641
Glyur000231s00022068		TSS	Scaffold00231	45724
Glyur000232s00013761	TR	TSS	Scaffold00232	110108
Glyur000235s00019565	Transporter,PK	TSS	Scaffold00235	221021
Glyur000236s00014250		TSS	Scaffold00236	184189
Glyur000237s00014419		TSS	Scaffold00237	175623
Glyur000239s00017900		TSS	Scaffold00239	175560
Glyur000239s00017901	TF	TSS	Scaffold00239	193212
Glyur000241s00022756		TSS	Scaffold00241	84970
Glyur000243s00013146		TSS	Scaffold00243	194439
Glyur000244s00014805		TSS	Scaffold00244	78276
Glyur000244s00014805		TSS	Scaffold00244	78846
Glyur000244s00014821	TF	TSS	Scaffold00244	177229
Glyur000244s00014828		TSS	Scaffold00244	203590
Glyur000246s00016965	Transporter	TSS	Scaffold00246	5216
Glyur000246s00016988		TSS	Scaffold00246	127725
Glyur000247s00015488		TSS	Scaffold00247	21626
Glyur000247s00015495		TSS	Scaffold00247	49312
Glyur000248s00011330		TSS	Scaffold00248	232830
Glyur000250s00014092		TSS	Scaffold00250	27415
Glyur000252s00012667		TSS	Scaffold00252	120724
Glyur000254s00017594		TSS	Scaffold00254	44115
Glyur000256s00016256		TSS	Scaffold00256	108508
Glyur000257s00022014	TF	TSS	Scaffold00257	18415
Glyur000259s00016747	Transporter	TSS	Scaffold00259	122988
Glyur000261s00014364	Transporter	TSS	Scaffold00261	137779
Glyur000262s00020221		TSS	Scaffold00262	211862
Glyur000263s00013568		TSS	Scaffold00263	72607
Glyur000265s00020626	Transporter	TSS	Scaffold00265	152996
Glyur000267s00016662	Transporter	TSS	Scaffold00267	31411
Glyur000268s00013376	TR	TSS	Scaffold00268	118211
Glyur000268s00013383		TSS	Scaffold00268	137756
Glyur000271s00015157		TSS	Scaffold00271	82494
Glyur000271s00015162	Transporter	TSS	Scaffold00271	108219
Glyur000271s00015167		TSS	Scaffold00271	147857
Glyur000272s00017862	TF	TSS	Scaffold00272	168156
Glyur000274s00012533		TSS	Scaffold00274	17878
Glyur000274s00012533		TSS	Scaffold00274	18085
Glyur000275s00017067		TSS	Scaffold00275	214177
Glyur000275s00017069		TSS	Scaffold00275	218933
Glyur000276s00017159	TF	TSS	Scaffold00276	83178
Glyur000278s00017285		TSS	Scaffold00278	115420
Glyur000281s00018247		TSS	Scaffold00281	132670
Glyur000282s00015767		TSS	Scaffold00282	128037
Glyur000282s00015772		TSS	Scaffold00282	165756
Glyur000283s00016958	Transporter	TSS	Scaffold00283	143553
Glyur000286s00016484		TSS	Scaffold00286	256
Glyur000286s00016494	Transporter	TSS	Scaffold00286	61411
Glyur000286s00016502		TSS	Scaffold00286	89209
Glyur000286s00016503		TSS	Scaffold00286	98284
Glyur000287s00022142		TSS	Scaffold00287	86387
Glyur000293s00015219		TSS	Scaffold00293	31351
Glyur000294s00011879		TSS	Scaffold00294	162503
Glyur000295s00015306		TSS	Scaffold00295	167811
Glyur000297s00023392		TSS	Scaffold00297	86751
Glyur000299s00021239		TSS	Scaffold00299	94339
Glyur000301s00024481		TSS	Scaffold00301	33970
Glyur000304s00027649	TF	TSS	Scaffold00304	146135
Glyur000307s00023019	Transporter	TSS	Scaffold00307	105814
Glyur000307s00023022		TSS	Scaffold00307	134142
Glyur000308s00025262	TF	TSS	Scaffold00308	117025
Glyur000308s00025270		TSS	Scaffold00308	194598
Glyur000310s00013611	TF	TSS	Scaffold00310	71360
Glyur000310s00013613	TR	TSS	Scaffold00310	82133
Glyur000310s00013616		TSS	Scaffold00310	94432
Glyur000312s00022011		TSS	Scaffold00312	191790
Glyur000316s00018265		TSS	Scaffold00316	45813
Glyur000316s00018275		TSS	Scaffold00316	98626
Glyur000316s00018286	Transporter	TSS	Scaffold00316	150681
Glyur000319s00018974	TF	TSS	Scaffold00319	89826
Glyur000321s00019416		TSS	Scaffold00321	191877
Glyur000321s00019416		TSS	Scaffold00321	191971
Glyur000322s00020892		TSS	Scaffold00322	46981
Glyur000324s00015443	TF	TSS	Scaffold00324	134750
Glyur000325s00013507		TSS	Scaffold00325	100530
Glyur000325s00013512		TSS	Scaffold00325	138829
Glyur000330s00019519		TSS	Scaffold00330	80779
Glyur000335s00017447	Transporter	TSS	Scaffold00335	45715
Glyur000336s00018110		TSS	Scaffold00336	143779
Glyur000337s00026847	Transporter	TSS	Scaffold00337	8746
Glyur000342s00013740		TSS	Scaffold00342	174885
Glyur000345s00015659		TSS	Scaffold00345	86169
Glyur000345s00015676		TSS	Scaffold00345	171917
Glyur000346s00018176		TSS	Scaffold00346	66311
Glyur000348s00020025	Transporter	TSS	Scaffold00348	39027
Glyur000348s00020026		TSS	Scaffold00348	42359
Glyur000349s00021100		TSS	Scaffold00349	83248
Glyur000350s00020070	Transporter	TSS	Scaffold00350	115584
Glyur000350s00020080		TSS	Scaffold00350	183212
Glyur000352s00022294		TSS	Scaffold00352	29118
Glyur000353s00015524		TSS	Scaffold00353	1252
Glyur000353s00015544		TSS	Scaffold00353	149669
Glyur000353s00015550		TSS	Scaffold00353	171060
Glyur000355s00013924		TSS	Scaffold00355	8510
Glyur000355s00013945		TSS	Scaffold00355	129567
Glyur000355s00013950		TSS	Scaffold00355	158019
Glyur000355s00013951		TSS	Scaffold00355	170433
Glyur000357s00018123		TSS	Scaffold00357	54170
Glyur000358s00021174	Transporter	TSS	Scaffold00358	150417
Glyur000358s00021175		TSS	Scaffold00358	166803
Glyur000361s00013163		TSS	Scaffold00361	88107
Glyur000365s00022122	Transporter	TSS	Scaffold00365	63800
Glyur000369s00020559	Transporter,PK	TSS	Scaffold00369	141959
Glyur000370s00022676		TSS	Scaffold00370	170255
Glyur000371s00032987		TSS	Scaffold00371	84110
Glyur000373s00018539		TSS	Scaffold00373	97884
Glyur000374s00017952		TSS	Scaffold00374	103961
Glyur000378s00022508		TSS	Scaffold00378	46858
Glyur000378s00022519	Transporter	TSS	Scaffold00378	80514
Glyur000379s00015024		TSS	Scaffold00379	125629
Glyur000382s00020375		TSS	Scaffold00382	110577
Glyur000382s00020380		TSS	Scaffold00382	137297
Glyur000383s00019466		TSS	Scaffold00383	159223
Glyur000385s00019806		TSS	Scaffold00385	117913
Glyur000391s00016057	TF	TSS	Scaffold00391	80718
Glyur000391s00016062		TSS	Scaffold00391	108668
Glyur000391s00016078		TSS	Scaffold00391	164977
Glyur000391s00016079		TSS	Scaffold00391	171507
Glyur000397s00020468		TSS	Scaffold00397	65851
Glyur000397s00020477		TSS	Scaffold00397	118943
Glyur000399s00017811		TSS	Scaffold00399	25770
Glyur000400s00020163		TSS	Scaffold00400	90671
Glyur000402s00033323		TSS	Scaffold00402	97737
Glyur000404s00017738	TF	TSS	Scaffold00404	92512
Glyur000405s00021271	Transporter	TSS	Scaffold00405	167221
Glyur000407s00023567	Transporter	TSS	Scaffold00407	81660
Glyur000407s00023578		TSS	Scaffold00407	171936
Glyur000412s00023287	Transporter	TSS	Scaffold00412	24766
Glyur000412s00023307		TSS	Scaffold00412	132685
Glyur000415s00025783	Transporter	TSS	Scaffold00415	165778
Glyur000416s00028501		TSS	Scaffold00416	67519
Glyur000426s00022725		TSS	Scaffold00426	106788
Glyur000428s00019758	Transporter,PK	TSS	Scaffold00428	147798
Glyur000437s00025651		TSS	Scaffold00437	45579
Glyur000437s00025664		TSS	Scaffold00437	113070
Glyur000440s00021858	TF	TSS	Scaffold00440	46795
Glyur000441s00028796		TSS	Scaffold00441	156549
Glyur000443s00016854		TSS	Scaffold00443	47228
Glyur000451s00016521	Transporter	TSS	Scaffold00451	49840
Glyur000451s00016525		TSS	Scaffold00451	94289
Glyur000456s00017916	Transporter	TSS	Scaffold00456	46858
Glyur000456s00017926		TSS	Scaffold00456	92229
Glyur000459s00027585	TF	TSS	Scaffold00459	45081
Glyur000464s00022416		TSS	Scaffold00464	145053
Glyur000466s00022893	Transporter,PK	TSS	Scaffold00466	4540
Glyur000466s00022903		TSS	Scaffold00466	81840
Glyur000473s00018945	Transporter	TSS	Scaffold00473	81776
Glyur000473s00018945	Transporter	TSS	Scaffold00473	83918
Glyur000475s00029918		TSS	Scaffold00475	146483
Glyur000475s00029918		TSS	Scaffold00475	157100
Glyur000476s00022378	TF	TSS	Scaffold00476	72602
Glyur000477s00024405		TSS	Scaffold00477	115075
Glyur000478s00024539	Transporter	TSS	Scaffold00478	77316
Glyur000481s00027081		TSS	Scaffold00481	64631
Glyur000482s00021725		TSS	Scaffold00482	32021
Glyur000486s00021121		TSS	Scaffold00486	35090
Glyur000490s00023911		TSS	Scaffold00490	82851
Glyur000491s00023704	Transporter	TSS	Scaffold00491	100603
Glyur000491s00023708		TSS	Scaffold00491	125611
Glyur000498s00016167		TSS	Scaffold00498	114389
Glyur000502s00019260		TSS	Scaffold00502	37564
Glyur000505s00021229		TSS	Scaffold00505	136003
Glyur000506s00021894		TSS	Scaffold00506	77270
Glyur000512s00017079		TSS	Scaffold00512	93683
Glyur000516s00022258		TSS	Scaffold00516	95832
Glyur000518s00035536		TSS	Scaffold00518	108667
Glyur000521s00021485	Transporter	TSS	Scaffold00521	74447
Glyur000522s00031199		TSS	Scaffold00522	74300
Glyur000524s00019117		TSS	Scaffold00524	18985
Glyur000529s00019339	Transporter	TSS	Scaffold00529	21946
Glyur000531s00022808		TSS	Scaffold00531	32968
Glyur000533s00015037		TSS	Scaffold00533	32328
Glyur000533s00015057		TSS	Scaffold00533	144005
Glyur000536s00018934	Transporter	TSS	Scaffold00536	148026
Glyur000538s00027552		TSS	Scaffold00538	41341
Glyur000539s00030600		TSS	Scaffold00539	135907
Glyur000540s00023676		TSS	Scaffold00540	46145
Glyur000541s00027318		TSS	Scaffold00541	54766
Glyur000545s00023408	Transporter	TSS	Scaffold00545	45478
Glyur000545s00023420		TSS	Scaffold00545	101108
Glyur000552s00024336		TSS	Scaffold00552	37535
Glyur000552s00024341		TSS	Scaffold00552	81356
Glyur000555s00023346		TSS	Scaffold00555	112310
Glyur000555s00023349		TSS	Scaffold00555	124066
Glyur000558s00030271		TSS	Scaffold00558	87201
Glyur000560s00027506		TSS	Scaffold00560	71470
Glyur000560s00027511	Transporter	TSS	Scaffold00560	116805
Glyur000561s00023434		TSS	Scaffold00561	44311
Glyur000563s00023598		TSS	Scaffold00563	135255
Glyur000565s00025198		TSS	Scaffold00565	89163
Glyur000566s00023624		TSS	Scaffold00566	141728
Glyur000568s00030996		TSS	Scaffold00568	141917
Glyur000570s00022969	Transporter	TSS	Scaffold00570	2433
Glyur000570s00022971		TSS	Scaffold00570	35095
Glyur000572s00019038	TF	TSS	Scaffold00572	105781
Glyur000575s00024834		TSS	Scaffold00575	100821
Glyur000586s00021846		TSS	Scaffold00586	78210
Glyur000592s00020581		TSS	Scaffold00592	2139
Glyur000596s00021316	TF	TSS	Scaffold00596	74413
Glyur000601s00025463		TSS	Scaffold00601	91493
Glyur000602s00018909		TSS	Scaffold00602	91274
Glyur000602s00018913		TSS	Scaffold00602	106369
Glyur000607s00021620		TSS	Scaffold00607	116430
Glyur000608s00025883		TSS	Scaffold00608	61615
Glyur000608s00025890	Transporter,PK	TSS	Scaffold00608	133127
Glyur000613s00030316		TSS	Scaffold00613	56954
Glyur000614s00017199	Transporter	TSS	Scaffold00614	76522
Glyur000614s00017207		TSS	Scaffold00614	135386
Glyur000615s00024004		TSS	Scaffold00615	31355
Glyur000617s00023879		TSS	Scaffold00617	102489
Glyur000620s00017792		TSS	Scaffold00620	62846
Glyur000620s00017799		TSS	Scaffold00620	102253
Glyur000620s00017802		TSS	Scaffold00620	112130
Glyur000624s00026869	TF	TSS	Scaffold00624	3456
Glyur000625s00022697	TF	TSS	Scaffold00625	121631
Glyur000640s00024115		TSS	Scaffold00640	42785
Glyur000641s00026555	TF	TSS	Scaffold00641	86806
Glyur000645s00028170		TSS	Scaffold00645	90858
Glyur000652s00019418		TSS	Scaffold00652	6157
Glyur000653s00025433		TSS	Scaffold00653	37550
Glyur000658s00024845	Transporter	TSS	Scaffold00658	50323
Glyur000660s00025402	Transporter	TSS	Scaffold00660	91299
Glyur000662s00023478	TF	TSS	Scaffold00662	4209
Glyur000665s00020413		TSS	Scaffold00665	19857
Glyur000669s00020850		TSS	Scaffold00669	67852
Glyur000671s00022531		TSS	Scaffold00671	24891
Glyur000674s00021159		TSS	Scaffold00674	126593
Glyur000675s00024225		TSS	Scaffold00675	65725
Glyur000680s00022877		TSS	Scaffold00680	54282
Glyur000681s00027312	Transporter	TSS	Scaffold00681	95800
Glyur000683s00025154	TR	TSS	Scaffold00683	91535
Glyur000694s00023251	TF	TSS	Scaffold00694	60804
Glyur000694s00023251	TF	TSS	Scaffold00694	61085
Glyur000694s00023257		TSS	Scaffold00694	97825
Glyur000697s00030023		TSS	Scaffold00697	40536
Glyur000698s00016570		TSS	Scaffold00698	20038
Glyur000698s00016590		TSS	Scaffold00698	113647
Glyur000701s00019660		TSS	Scaffold00701	114302
Glyur000701s00019661		TSS	Scaffold00701	123526
Glyur000702s00024652		TSS	Scaffold00702	122422
Glyur000704s00022932		TSS	Scaffold00704	15287
Glyur000717s00025327		TSS	Scaffold00717	63237
Glyur000718s00020277	Transporter	TSS	Scaffold00718	34169
Glyur000718s00020287		TSS	Scaffold00718	107592
Glyur000726s00027894		TSS	Scaffold00726	83084
Glyur000737s00020123	Transporter	TSS	Scaffold00737	117841
Glyur000740s00028695		TSS	Scaffold00740	60022
Glyur000742s00025061		TSS	Scaffold00742	14862
Glyur000742s00025080	PK	TSS	Scaffold00742	114358
Glyur000746s00026694		TSS	Scaffold00746	43510
Glyur000747s00029087		TSS	Scaffold00747	28079
Glyur000753s00021288		TSS	Scaffold00753	85445
Glyur000753s00021294		TSS	Scaffold00753	113588
Glyur000755s00017983		TSS	Scaffold00755	50642
Glyur000755s00017992		TSS	Scaffold00755	81259
Glyur000758s00019981		TSS	Scaffold00758	28929
Glyur000758s00019991		TSS	Scaffold00758	98159
Glyur000760s00042750		TSS	Scaffold00760	6043
Glyur000760s00042751		TSS	Scaffold00760	119310
Glyur000767s00028534	Transporter	TSS	Scaffold00767	108953
Glyur000768s00019886		TSS	Scaffold00768	17900
Glyur000768s00019895		TSS	Scaffold00768	73130
Glyur000771s00029717	Transporter	TSS	Scaffold00771	27972
Glyur000774s00027677	Transporter	TSS	Scaffold00774	45153
Glyur000774s00027684		TSS	Scaffold00774	115719
Glyur000775s00025736		TSS	Scaffold00775	64674
Glyur000775s00025736		TSS	Scaffold00775	79911
Glyur000781s00024259		TSS	Scaffold00781	37698
Glyur000782s00036633		TSS	Scaffold00782	71930
Glyur000783s00023119		TSS	Scaffold00783	35274
Glyur000784s00031236		TSS	Scaffold00784	60936
Glyur000790s00021800	Transporter	TSS	Scaffold00790	52849
Glyur000793s00026494	TF	TSS	Scaffold00793	5229
Glyur000797s00025485		TSS	Scaffold00797	5666
Glyur000799s00036490		TSS	Scaffold00799	52422
Glyur000801s00027044	TF	TSS	Scaffold00801	76718
Glyur000802s00023727	Transporter	TSS	Scaffold00802	63012
Glyur000805s00021372		TSS	Scaffold00805	58895
Glyur000808s00032299	Transporter	TSS	Scaffold00808	61705
Glyur000819s00036704		TSS	Scaffold00819	94750
Glyur000824s00025998		TSS	Scaffold00824	22827
Glyur000826s00029639		TSS	Scaffold00826	48752
Glyur000829s00031122		TSS	Scaffold00829	52684
Glyur000831s00034078	TF	TSS	Scaffold00831	106707
Glyur000836s00028089		TSS	Scaffold00836	29327
Glyur000837s00027495		TSS	Scaffold00837	64026
Glyur000849s00021626	Transporter	TSS	Scaffold00849	9402
Glyur000849s00021645		TSS	Scaffold00849	101319
Glyur000859s00026231	Transporter,PK	TSS	Scaffold00859	99558
Glyur000867s00025588		TSS	Scaffold00867	83217
Glyur000872s00034605		TSS	Scaffold00872	40819
Glyur000872s00034605		TSS	Scaffold00872	40908
Glyur000877s00023931		TSS	Scaffold00877	24312
Glyur000877s00023932		TSS	Scaffold00877	30461
Glyur000879s00025360		TSS	Scaffold00879	80392
Glyur000880s00024791		TSS	Scaffold00880	87493
Glyur000882s00021649		TSS	Scaffold00882	911
Glyur000886s00024463	TF	TSS	Scaffold00886	31675
Glyur000896s00028925		TSS	Scaffold00896	41840
Glyur000897s00031606		TSS	Scaffold00897	55529
Glyur000902s00028770		TSS	Scaffold00902	2592
Glyur000904s00024071		TSS	Scaffold00904	41628
Glyur000906s00028240		TSS	Scaffold00906	87946
Glyur000907s00031036		TSS	Scaffold00907	25982
Glyur000908s00027282		TSS	Scaffold00908	83111
Glyur000911s00029412		TSS	Scaffold00911	57094
Glyur000913s00026127		TSS	Scaffold00913	38658
Glyur000914s00025718		TSS	Scaffold00914	78050
Glyur000917s00030707		TSS	Scaffold00917	29134
Glyur000921s00038773		TSS	Scaffold00921	103285
Glyur000923s00029701		TSS	Scaffold00923	88861
Glyur000942s00027137		TSS	Scaffold00942	16127
Glyur000942s00027148	PK	TSS	Scaffold00942	81031
Glyur000945s00028133		TSS	Scaffold00945	54675
Glyur000954s00026531		TSS	Scaffold00954	20704
Glyur000959s00024514		TSS	Scaffold00959	75576
Glyur000962s00030566	TF	TSS	Scaffold00962	76546
Glyur000970s00028362		TSS	Scaffold00970	71726
Glyur000971s00030744		TSS	Scaffold00971	57453
Glyur000973s00026301		TSS	Scaffold00973	74365
Glyur000982s00031398		TSS	Scaffold00982	25449
Glyur000989s00020260		TSS	Scaffold00989	43125
Glyur000992s00036046		TSS	Scaffold00992	14695
Glyur000993s00027656		TSS	Scaffold00993	31207
Glyur000993s00027659		TSS	Scaffold00993	48774
Glyur001018s00028938		TSS	Scaffold01018	26517
Glyur001022s00033090		TSS	Scaffold01022	5648
Glyur001026s00034304		TSS	Scaffold01026	86652
Glyur001029s00026990		TSS	Scaffold01029	27080
Glyur001030s00028211		TSS	Scaffold01030	89789
Glyur001039s00031430		TSS	Scaffold01039	74854
Glyur001042s00036962		TSS	Scaffold01042	6681
Glyur001050s00033458		TSS	Scaffold01050	84593
Glyur001072s00031297		TSS	Scaffold01072	1164
Glyur001072s00031300		TSS	Scaffold01072	12174
Glyur001075s00028485		TSS	Scaffold01075	43872
Glyur001081s00024625		TSS	Scaffold01081	51790
Glyur001088s00027877		TSS	Scaffold01088	67346
Glyur001093s00031279		TSS	Scaffold01093	24921
Glyur001095s00030005		TSS	Scaffold01095	132
Glyur001100s00028602		TSS	Scaffold01100	37107
Glyur001100s00028608	Transporter	TSS	Scaffold01100	75930
Glyur001101s00022422		TSS	Scaffold01101	17627
Glyur001102s00033853		TSS	Scaffold01102	31327
Glyur001102s00033857		TSS	Scaffold01102	61234
Glyur001104s00026658	TR	TSS	Scaffold01104	31620
Glyur001108s00026748	Transporter,PK	TSS	Scaffold01108	14460
[truncated: 20,035 more rows]

## Sheet:  Intron retention (IR)
Supplemental Table S20
[truncated: 3,673 more rows]
