# Supplementary material for: Integrated Analysis of mRNA and microRNA Elucidates the Regulation of Glycyrrhizic Acid Biosynthesis in Glycyrrhiza uralensis Fisch
Source: Int J Mol Sci. 2020 Apr 28;21(9):3101. doi: 10.3390/ijms21093101 (PMC7247157; doi:10.3390/ijms21093101)
Supplement: Supplementary file 1 [file ijms-21-03101-s001.zip › Supplemental Tables/Supplemental Tables/Table S21. miRNAs family classification..xlsx]

## Sheet: conserved miRNAs
Supplemental Table S21
miRNAs family classification.
note:conserved miRNAs family classification.
ID	family	sequence	DG	Length(bp)	Sr	Precursor sequence	Scaffold
Sr206813_1_1_22_1932	miR1507	TCTCGTTCCATACGTCGTCTAG	-48.1	113	-	ggcgatgtttggtagaggcgaatggagcgagagattggtaagccttttttccggttgtcattgaacttaccctcTCTCGTTCCATACGTCGTCTAGcgaacatagtattaaca	Scaffold00078:283004:283116:-
Sr19752_12_2_18_54	miR1509a-3P	ACTGTGTTTCCTTGATTAAAG	-28	113	-	attgcatttttCTAATCAAGGAAATCACAttcaagagtgtttagaatccctttctgttgttggttcatctttctctactgtgtttccttgattaaagagattcattagatcat	Scaffold00059:340728:340840:+
Sr19752_12_2_18_54	miR1509a-5P	CTAATCAAGGAAATCACA	-28	113	-	attgcatttttCTAATCAAGGAAATCACAttcaagagtgtttagaatccctttctgttgttggttcatctttctctactgtgtttccttgattaaagagattcattagatcat	Scaffold00059:340728:340840:+
Sr178986_11_10_22_2218	miR1509b-3P	actgtgtttccttgattaaag	-43.4	123	Sr128545_8_7_21_36	gagttgatctcttgcatttttCTAATCAAGGAAATCACAGTCGagagtgttcagaatctttctttgttacttggttcatctttctcaactgtgtttccttgattaaagagattcactggatca	Scaffold02358:4601:4723:+
Sr178986_11_10_22_2218	miR1509b-5P	CTAATCAAGGAAATCACAGTCG	-43.4	123	Sr128545_8_7_21_36	gagttgatctcttgcatttttCTAATCAAGGAAATCACAGTCGagagtgttcagaatctttctttgttacttggttcatctttctcaactgtgtttccttgattaaagagattcactggatca	Scaffold02358:4601:4723:+
Sr178986_11_1_22_2218	miR1509c-3P	actgtgtttccttgattaaag	-48.6	123	Sr128545_8_1_21_36	aagttgatccattgcatttttCTAATCAAGGAAATCACAGTCGagagtgttcaggatcattctctgttacttggttcatttttctctactgtgtttccttgattaaagagattcattggatca	Scaffold00059:337865:337987:+
Sr178986_11_1_22_2218	miR1509c-5P	CTAATCAAGGAAATCACAGTCG	-48.6	123	Sr128545_8_1_21_36	aagttgatccattgcatttttCTAATCAAGGAAATCACAGTCGagagtgttcaggatcattctctgttacttggttcatttttctctactgtgtttccttgattaaagagattcattggatca	Scaffold00059:337865:337987:+
Sr178986_11_4_22_2218	miR1509d	CTAATCAAGGAAATCACAGTCG	-46.9	123	-	tatatgatcccttgcatttttCTAATCAAGGAAATCACAGTCGagagtgattagatccttctctgttggttcatcttttctctactgtytttccttgattaaagagattcactggatcatcaa	Scaffold00084:345041:345163:-
Sr178986_11_11_22_2218	miR1509e-3P	actgtgtttccttgattaaag	-47.3	123	Sr128545_8_8_21_36	gagttgatccattgcatttttCTAATCAAGGAAATCACAGTCGagagtgttcacaatccctctctgttgttggttcatctttctctactgtgtttccttgattaaagagattcattggatcgt	Scaffold02358:7424:7546:+
Sr178986_11_11_22_2218	miR1509e-5P	CTAATCAAGGAAATCACAGTCG	-47.3	123	Sr128545_8_8_21_36	gagttgatccattgcatttttCTAATCAAGGAAATCACAGTCGagagtgttcacaatccctctctgttgttggttcatctttctctactgtgtttccttgattaaagagattcattggatcgt	Scaffold02358:7424:7546:+
Sr178986_11_8_22_2218	miR1509f-3P	ACTGTGTTTCCTTGATTAAAG	-43.9	123	Sr128545_8_5_21_36	aagttgatccattgcatttttCTAATCAAGGAAATCACAGTCGagtgtgttcagaatccttctatgttacttggttcatctttctctactgtgtttccttgattaaagagattcattggatca	Scaffold00997:18404:18526:-
Sr178986_11_8_22_2218	miR1509f-5P	CTAATCAAGGAAATCACAGTCG	-43.9	123	Sr128545_8_5_21_36	aagttgatccattgcatttttCTAATCAAGGAAATCACAGTCGagtgtgttcagaatccttctatgttacttggttcatctttctctactgtgtttccttgattaaagagattcattggatca	Scaffold00997:18404:18526:-
Sr178986_11_3_22_2218	miR1509g	CTAATCAAGGAAATCACAGTCG	-41	123	-	tatttgatccattacatttttCTAATCAAGGAAATCACAGTCGagagtgttcagaatcccttctctgttggtttatcttctcttattgtgtttccttgattaaagagattcaatggattatca	Scaffold00059:360711:360833:+
Sr178986_11_6_22_2218	miR1509h-3P	ACTGTGTTTCCTTGATTAAAG	-43.5	123	Sr128545_8_4_21_36	gagttaatccattgcatttttCTAATCAAGGAAATCACAGTCGagagtgttcaaaatcattctctgttacttggttcatctttctctactgtgtttccttgattaaagagattcattggatta	Scaffold00997:9338:9460:-
Sr178986_11_6_22_2218	miR1509h-5P	CTAATCAAGGAAATCACAGTCG	-43.5	123	Sr128545_8_4_21_36	gagttaatccattgcatttttCTAATCAAGGAAATCACAGTCGagagtgttcaaaatcattctctgttacttggttcatctttctctactgtgtttccttgattaaagagattcattggatta	Scaffold00997:9338:9460:-
Sr178986_11_9_22_2218	miR1509i-3P	actgtgtttccttgattaaag	-46.6	123	Sr128545_8_6_21_36	aagttgatccattgcatttttCTAATCAAGGAAATCACAGTCGagagtgttcagaatccttctctgttacttggttcatctttctctactgtgtttccttgattaaagagattcattggatca	Scaffold00997:22228:22350:-
Sr178986_11_9_22_2218	miR1509i-5P	CTAATCAAGGAAATCACAGTCG	-46.6	123	Sr128545_8_6_21_36	aagttgatccattgcatttttCTAATCAAGGAAATCACAGTCGagagtgttcagaatccttctctgttacttggttcatctttctctactgtgtttccttgattaaagagattcattggatca	Scaffold00997:22228:22350:-
Sr142883_3_3_21_123728	miR1511-3P	AACCAGGCTCTGATACCATGA	-46.3	133	Sr46254_1_1_19_5	ttgggccyaktggtatctttcatggtatcaggtcctgcttcaccaagtgatcttgagttcaaatcccaccccaagcacatggttAACCAGGCTCTGATACCATGAtaatcaacctcacaggactcaaagagct	Scaffold01639:20624:20756:+
Sr142883_3_3_21_123728	miR1511-5P	ATGGTATCAGGTCCTGCTT	-46.3	133	Sr46254_1_1_19_5	ttgggccyaktggtatctttcatggtatcaggtcctgcttcaccaagtgatcttgagttcaaatcccaccccaagcacatggttAACCAGGCTCTGATACCATGAtaatcaacctcacaggactcaaagagct	Scaffold01639:20624:20756:+
Sr303294_8_6_24_12	miR1520	AGACTAATCAGAAACTGACACATC	-45	133	-	ttatgtttatttattttttcaatttggtctttttgatgatgtgtcatttactgattggtctaagatgttggcgtacagtaaatcgAGACTAATCAGAAACTGACACATCatcaataaatgaagaaaatgacta	Scaffold00490:48628:48760:-
Sr85268_7_7_20_907	miR156a	TGACAGAAGAGAGTGAGCAC	-59	113	Sr259727_1_1_23_147	tgggacatagaaatTGACAGAAGAGAGTGAGCACacagatgcatttggtatacctctataccattgcttttgtgtgctcactgctctttctgtcattttccagtgccggaaaa	Scaffold02065:45311:45423:+
Sr85268_7_3_20_907	miR156b-3P	gctcactctctgcctgtcacc	-61.7	113	Sr105308_1_1_21_53	gggtaagggaggTGACAGAAGAGAGTGAGCACacatggtactttcttgcargatgtcgtttcatgcttgaagctatgcgtgctcactctctgcctgtcaccccaccaccatct	Scaffold00107:254528:254640:-
Sr85268_7_3_20_907	miR156b-5P	TGACAGAAGAGAGTGAGCAC	-61.7	113	Sr105308_1_1_21_53	gggtaagggaggTGACAGAAGAGAGTGAGCACacatggtactttcttgcargatgtcgtttcatgcttgaagctatgcgtgctcactctctgcctgtcaccccaccaccatct	Scaffold00107:254528:254640:-
Sr85268_7_4_20_907	miR156c-3P	TGCTCACTTCTCTCTCTGTCACC	-54.5	113	Sr196449_1_1_22_15	tgggacatagaaatTGACAGAAGAGAGTGAGCACacagaggcactcgatatagctatatactgttgcttttgtgtgctcacttctctctctgtcaccttccagtgcctgagga	Scaffold00162:137304:137416:+
Sr85268_7_4_20_907	miR156c-5P	TGACAGAAGAGAGTGAGCAC	-54.5	113	Sr196449_1_1_22_15	tgggacatagaaatTGACAGAAGAGAGTGAGCACacagaggcactcgatatagctatatactgttgcttttgtgtgctcacttctctctctgtcaccttccagtgcctgagga	Scaffold00162:137304:137416:+
Sr85268_7_6_20_907	miR156d-3P	TGCTCACTTCTCTTTCTGTCAGC	-53.1	113	Sr188938_1_1_22_47	acacactagagagacTGACAGAAGAGAGTGAGCACatgctgctagtgattgtatgaagggratacaattgcgggtgcgtgctcacttctctttctgtcagcttctcacctttc	Scaffold00699:67607:67719:-
Sr85268_7_6_20_907	miR156d-5P	TGACAGAAGAGAGTGAGCAC	-53.1	113	Sr188938_1_1_22_47	acacactagagagacTGACAGAAGAGAGTGAGCACatgctgctagtgattgtatgaagggratacaattgcgggtgcgtgctcacttctctttctgtcagcttctcacctttc	Scaffold00699:67607:67719:-
Sr85268_7_5_20_907	miR156e-3P	gcttgctctctctctgtcacc	-62.1	113	Sr133239_1_1_21_122	gggtaagggaggTGACAGAAGAGAGTGAGCACacatggtactttcttgtatgatgatgatttcatgcttgaaactatgcgtgcttgctctctctctgtcaccccatcaccatc	Scaffold00255:177974:178086:-
Sr85268_7_5_20_907	miR156e-5P	TGACAGAAGAGAGTGAGCAC	-62.1	113	Sr133239_1_1_21_122	gggtaagggaggTGACAGAAGAGAGTGAGCACacatggtactttcttgtatgatgatgatttcatgcttgaaactatgcgtgcttgctctctctctgtcaccccatcaccatc	Scaffold00255:177974:178086:-
Sr115560_4_1_21_17	miR156f	TTGACAGAAGAGAGAGAGCAC	-54.6	143	-	gtgatgagacatttcatcatgTTGACAGAAGAGAGAGAGCACaacccgggaatgggtaaagaaagtcgttgcctttgttgggagtgtgctctcccttcttctgtcatcatcaccacattataacttgtcacacactagctact	Scaffold00027:16132:16274:-
Sr49514_6_2_19_207	miR157a-3P	TGCTCTCTGTTCTTCTGTCAAC	-51.2	103	Sr187837_1_1_22_8	ctgctaatttgTTGACAGAAGATAGAGAGCacaactgaacatacccaaaaaggctttgtgtgtgagcagttttgtgctctctgttcttctgtcaacatatata	Scaffold00091:34853:34955:-
Sr49514_6_2_19_207	miR157a-5P	TTGACAGAAGATAGAGAGC	-51.2	103	Sr187837_1_1_22_8	ctgctaatttgTTGACAGAAGATAGAGAGCacaactgaacatacccaaaaaggctttgtgtgtgagcagttttgtgctctctgttcttctgtcaacatatata	Scaffold00091:34853:34955:-
Sr49514_6_6_19_207	miR157b-3P	TTGTGCTCTCTATGCTTCTGTC	-48.4	103	Sr45198_2_2_19_5	tggtgatgctgTTGACAGAAGATAGAGAGCacagatgatgaaatgcatgaaaggaatgacatctcactcctttgtgctctctatgcttctgtcatcacccttc	Scaffold03777:10422:10524:+
Sr49514_6_6_19_207	miR157b-5P	TTGACAGAAGATAGAGAGC	-48.4	103	Sr45198_2_2_19_5	tggtgatgctgTTGACAGAAGATAGAGAGCacagatgatgaaatgcatgaaaggaatgacatctcactcctttgtgctctctatgcttctgtcatcacccttc	Scaffold03777:10422:10524:+
Sr49514_6_1_19_207	miR157c-3P	GCTCTCTATGCTTCTGTCATCC	-48.7	123	Sr188817_1_1_22_127	gtacaaggttgTTGACAGAAGATAGAGAGCacagatgatgatatgcatgcatatatacacatgattaatgaattgtgcatctcactcctttgtgctctctatgcttctgtcatcccccttcac	Scaffold00074:397091:397213:-
Sr49514_6_1_19_207	miR157c-5P	TTGACAGAAGATAGAGAGC	-48.7	123	Sr188817_1_1_22_127	gtacaaggttgTTGACAGAAGATAGAGAGCacagatgatgatatgcatgcatatatacacatgattaatgaattgtgcatctcactcctttgtgctctctatgcttctgtcatcccccttcac	Scaffold00074:397091:397213:-
Sr86471_5_3_20_14	miR159a-3P	ATTGGAGTGAAGGGAGCTCC	-81.5	203	Sr99466_1_1_21_12	aacccaagttggggatctcttcactccaagtctgaaaggaggtgatggttgaccctagctgctagttcatggaaacctttgacttcacagagaaatatacttgggaagcatgtgaaagtcatgggtatgcatgaatttgaagatggggttaccttgatctttttgtATTGGAGTGAAGGGAGCTCCaaattagggcctcttag	Scaffold00172:223748:223950:+
Sr86471_5_3_20_14	miR159a-5P	GGGATCTCTTCACTCCAAGTC	-81.5	203	Sr99466_1_1_21_12	aacccaagttggggatctcttcactccaagtctgaaaggaggtgatggttgaccctagctgctagttcatggaaacctttgacttcacagagaaatatacttgggaagcatgtgaaagtcatgggtatgcatgaatttgaagatggggttaccttgatctttttgtATTGGAGTGAAGGGAGCTCCaaattagggcctcttag	Scaffold00172:223748:223950:+
Sr148148_1_1_21_381491	miR159b	TTTGGATTGAAGGGAGCTCTA	-83.5	183	-	ttatggagtggagctccttgaagtccaaargaggatgttgctgggtttgatagagctgctgagctatggatcccatagtgctaccctttatcatgtgtggtagtcctgcggcttccatatcccgggagcttcatccccttttgctcttatccttcTTTGGATTGAAGGGAGCTCTAcacctta	Scaffold00585:140090:140272:-
Sr137796_2_1_21_514	miR160a	TGCCTGGCTCCCTGAATGCCA	-71.9	163	-	tctgaaacaatgttttgttgtgctctgttattgtgctTGCCTGGCTCCCTGAATGCCAtataagaggctttgtcaaaaagggttggcgaccctcttacttggcatcaagggagccatgcaggcaactcactgccattaatgttgttgtttcaactttcaaccg	Scaffold00030:446480:446642:+
Sr137796_2_2_21_514	miR160b	TGCCTGGCTCCCTGAATGCCA	-54.2	113	-	tgatgatttgctTGCCTGGCTCCCTGAATGCCAtctaataagcttgtcaaaaggattggcaatcttcttacatggcatgaagggagccatgcaggcccctcaatcagacatat	Scaffold00088:105280:105392:+
Sr106529_3_1_21_220	miR160c	TGCCTGGCTCCCTGTATGCCA	-57.7	113	-	gcatacttggtgTGCCTGGCTCCCTGTATGCCAtttgcagagcccatcaggacagtgatggttttaacgaatggcgtgcaaggagccatgcatgctgtgtgttactattagcg	Scaffold00081:271490:271602:-
Sr106529_3_2_21_220	miR160d-3P	gcgtatgaggagccaagcata	-49.8	103	Sr95519_1_1_21_26	catatgcgtatgTGCCTGGCTCCCTGTATGCCAtatgcagagctcatcgaaacatcaatgacctttgtggatggcgtatgaggagccaagcatattccatgtt	Scaffold00106:331958:332060:-
Sr106529_3_2_21_220	miR160d-5P	TGCCTGGCTCCCTGTATGCCA	-49.8	103	Sr95519_1_1_21_26	catatgcgtatgTGCCTGGCTCCCTGTATGCCAtatgcagagctcatcgaaacatcaatgacctttgtggatggcgtatgaggagccaagcatattccatgtt	Scaffold00106:331958:332060:-
Sr127879_6_5_21_858	miR164a-3P	cacgtgctccccttctccaac	-64.2	123	Sr125319_2_2_21_15	agtgggtgagaagctccttgtTGGAGAAGCAGGGCACGTGCAaattataatctcctggttctctcaatgccattgatcaatgctttgcacgtgctccccttctccaacacgggttcctcaccc	Scaffold00202:97736:97858:-
Sr127879_6_5_21_858	miR164a-5P	TGGAGAAGCAGGGCACGTGCA	-64.2	123	Sr125319_2_2_21_15	agtgggtgagaagctccttgtTGGAGAAGCAGGGCACGTGCAaattataatctcctggttctctcaatgccattgatcaatgctttgcacgtgctccccttctccaacacgggttcctcaccc	Scaffold00202:97736:97858:-
Sr127879_6_6_21_858	miR164b-3P	CAGGTGCTCTGCTTCTCCAAC	-69.2	113	Sr153233_2_2_21_50	ggttggggggaagctccttgtTGGAGAAGCAGGGCACGTGCAaatctcttggttctggaatgccaccaaaccattttgcaggtgctctgcttctccaacatgggtttctctcc	Scaffold02700:73:185:-
Sr127879_6_6_21_858	miR164b-5P	TGGAGAAGCAGGGCACGTGCA	-69.2	113	Sr153233_2_2_21_50	ggttggggggaagctccttgtTGGAGAAGCAGGGCACGTGCAaatctcttggttctggaatgccaccaaaccattttgcaggtgctctgcttctccaacatgggtttctctcc	Scaffold02700:73:185:-
Sr127879_6_4_21_858	miR164c-3P	caggtgctctgcttctccaac	-71	113	Sr153233_2_1_21_50	ggttggggggaagctccttgtTGGAGAAGCAGGGCACGTGCAaatctcttggctctggaatgccaccaaaccatttgcaggtgctctgcttctccaacatgggtttctctcct	Scaffold00201:11558:11670:+
Sr127879_6_4_21_858	miR164c-5P	TGGAGAAGCAGGGCACGTGCA	-71	113	Sr153233_2_1_21_50	ggttggggggaagctccttgtTGGAGAAGCAGGGCACGTGCAaatctcttggctctggaatgccaccaaaccatttgcaggtgctctgcttctccaacatgggtttctctcct	Scaffold00201:11558:11670:+
Sr127879_6_1_21_858	miR164d-3P	cacgtgctccccttctccaac	-67.7	143	Sr125319_2_1_21_15	ccactggtggttaggtcgtgtTGGAGAAGCAGGGCACGTGCAacgtccccctcctcttcaactccaattaatctagctcaagctagttaatcttggttttgcacgtgctccccttctccaacatgattttcccaccaccacca	Scaffold00001:301421:301563:+
Sr127879_6_1_21_858	miR164d-5P	TGGAGAAGCAGGGCACGTGCA	-67.7	143	Sr125319_2_1_21_15	ccactggtggttaggtcgtgtTGGAGAAGCAGGGCACGTGCAacgtccccctcctcttcaactccaattaatctagctcaagctagttaatcttggttttgcacgtgctccccttctccaacatgattttcccaccaccacca	Scaffold00001:301421:301563:+
Sr127223_1_1_21_44	miR164e	CATGTGCTCTAGCTCTCCAGC	-57.3	103	-	atgggggaggctgaaccacgctggagaagcagggcacatgcttgatttatcaaatttttgagCATGTGCTCTAGCTCTCCAGCatggattctttctcctacga	Scaffold00776:116196:116298:-
Sr112060_10_1_21_49532	miR166-3P	TCGGACCAGGCTTCATTCCCC	-57.5	113	Sr105947_1_1_21_100	aaaagttgaggggaatgtcgtctggttcgagatcattcataaatagtctcatctcaggtataactcttcacatgagtgattTCGGACCAGGCTTCATTCCCCtcagcaaccaa	Scaffold00016:203037:203149:+
Sr112060_10_1_21_49532	miR166-5P	GGAATGTCGTCTGGTTCGAGA	-57.5	113	Sr105947_1_1_21_100	aaaagttgaggggaatgtcgtctggttcgagatcattcataaatagtctcatctcaggtataactcttcacatgagtgattTCGGACCAGGCTTCATTCCCCtcagcaaccaa	Scaffold00016:203037:203149:+
Sr117416_2_1_21_41103	miR167a-3P	gatcatgtggtagcttcacc	-45.4	103	Sr62989_1_1_20_11	accttcagtagtTGAAGCTGCCAGCATGATCTGagcttacctaattctaattctaatggtgagaatagatcatgtggtagcttcacctcttgaatgtaagcat	Scaffold00001:1065734:1065836:+
Sr117416_2_1_21_41103	miR167a-5P	TGAAGCTGCCAGCATGATCTG	-45.4	103	Sr62989_1_1_20_11	accttcagtagtTGAAGCTGCCAGCATGATCTGagcttacctaattctaattctaatggtgagaatagatcatgtggtagcttcacctcttgaatgtaagcat	Scaffold00001:1065734:1065836:+
Sr106092_1_1_21_2960	miR167b-3P	gatcatgtggcagtttcacc	-47	93	Sr72228_1_1_20_5	ccactaccagtTGAAGCTGCCAGCATGATCTTaacttccctccttatttggggaaagatcagatcatgtggcagtttcacctggttgttggcc	Scaffold00008:53496:53588:-
Sr106092_1_1_21_2960	miR167b-5P	TGAAGCTGCCAGCATGATCTT	-47	93	Sr72228_1_1_20_5	ccactaccagtTGAAGCTGCCAGCATGATCTTaacttccctccttatttggggaaagatcagatcatgtggcagtttcacctggttgttggcc	Scaffold00008:53496:53588:-
Sr103335_2_1_21_454	miR170-3P	TTGAGCCGTGCCAATATCACA	-64.2	153	Sr86654_1_1_20_13	tatatgaagtagttattgtgatattggcctggttcactcagacaaaagtgataaaccacacggtattgcatcaaaaaatgaataagatacattgcgtgtgggttttgggtttgaTTGAGCCGTGCCAATATCACActgctatttcatgtttgc	Scaffold00120:115476:115628:-
Sr103335_2_1_21_454	miR170-5P	TATTGGCCTGGTTCACTCAGA	-64.2	153	Sr86654_1_1_20_13	tatatgaagtagttattgtgatattggcctggttcactcagacaaaagtgataaaccacacggtattgcatcaaaaaatgaataagatacattgcgtgtgggttttgggtttgaTTGAGCCGTGCCAATATCACActgctatttcatgtttgc	Scaffold00120:115476:115628:-
Sr87074_5_1_20_108	miR171a-3P	TTGAGCCGTGCCAATATCAC	-46.7	123	Sr100853_2_1_21_13	tctttataattaagcaacctgagatattggtgcggttcaatcagaaggcggtsctttataatccaaaaaagctctgtgttatttgaTTGAGCCGTGCCAATATCACgtgtgattgattgatat	Scaffold00026:304977:305099:-
Sr87074_5_1_20_108	miR171a-5P	AGATATTGGTGCGGTTCAATC	-46.7	123	Sr100853_2_1_21_13	tctttataattaagcaacctgagatattggtgcggttcaatcagaaggcggtsctttataatccaaaaaagctctgtgttatttgaTTGAGCCGTGCCAATATCACgtgtgattgattgatat	Scaffold00026:304977:305099:-
Sr182244_1_1_22_2332	miR171b-3P	TGAGCCGAATCAATATCACT	-39	93	Sr96811_1_1_21_17	agtagacacggTGTGATATTGATCCGGCTCTTCtaaaaaccatgttatcatcaatttcagatgagccgaatcaatatcactcttgtttgcttc	Scaffold01182:43389:43481:+
Sr182244_1_1_22_2332	miR171b-5P	TGTGATATTGATCCGGCTCTTC	-39	93	Sr96811_1_1_21_17	agtagacacggTGTGATATTGATCCGGCTCTTCtaaaaaccatgttatcatcaatttcagatgagccgaatcaatatcactcttgtttgcttc	Scaffold01182:43389:43481:+
Sr103335_2_2_21_454	miR171c-3P	TTGAGCCGTGCCAATATCACA	-53.7	123	Sr100853_2_2_21_13	aaagatagaattaagggcctgagatattggtgcggttcaatcagaaggaagtgctttatgattstaaagctctcttatttgaTTGAGCCGTGCCAATATCACAtgcaaatgcaactatcgatc	Scaffold01341:4103:4225:+
Sr103335_2_2_21_454	miR171c-5P	AGATATTGGTGCGGTTCAATC	-53.7	123	Sr100853_2_2_21_13	aaagatagaattaagggcctgagatattggtgcggttcaatcagaaggaagtgctttatgattstaaagctctcttatttgaTTGAGCCGTGCCAATATCACAtgcaaatgcaactatcgatc	Scaffold01341:4103:4225:+
Sr146101_1_1_21_360	miR171d	TTGAGCCGCGTCAATATCTTG	-49.5	103	Sr64177_1_1_20_5	acagagcaaggtattggcgcgtctcaatttgaagacatggctatttatcatgagaatccagccatgtagtttgaTTGAGCCGCGTCAATATCTTGttttccac	Scaffold00431:70604:70706:-
Sr142361_7_5_21_55	miR171e	TGATTGAGCCGTGCCAATATC	-38.9	103	-	ggatatggatgttggaacggttcaatcaaaccaaatctcccggtggttgggtcctttgataTGATTGAGCCGTGCCAATATCaatccctatatacttgagtac	Scaffold00436:42302:42404:-
Sr87074_5_2_20_108	miR171f	TTGAGCCGTGCCAATATCAC	-48.9	103	-	accggtttaacgggatattggtccggttcaataagaaagcaatgctcaaaatgtatttgggccctgctttttgaTTGAGCCGTGCCAATATCACgagcctgaa	Scaffold00068:147519:147621:-
Sr87074_5_4_20_108	miR171g	TTGAGCCGTGCCAATATCAC	-53.8	133	-	acggggaagagggggaacggtttaacgggatattggtgcggttcaatgagaaagcaatgctcaaattagtgtctcaggccttgcttttcgaTTGAGCCGTGCCAATATCACgtgccaatcaatactgctccta	Scaffold00431:32989:33121:-
Sr98630_3_2_21_341	miR172a-3P	AGAATCTTGATGATGCTGCAT	-55.3	133	Sr132588_2_2_21_5	tgtttgcagatgtagcatcatcaagattcacatgcaaatgcaagtgggtaggataaaatgctctctgccaatcaatgatccatttgatcttttgaagtgAGAATCTTGATGATGCTGCATcagccataaacga	Scaffold00761:7611:7743:+
Sr98630_3_2_21_341	miR172a-5P	GTAGCATCATCAAGATTCACA	-55.3	133	Sr132588_2_2_21_5	tgtttgcagatgtagcatcatcaagattcacatgcaaatgcaagtgggtaggataaaatgctctctgccaatcaatgatccatttgatcttttgaagtgAGAATCTTGATGATGCTGCATcagccataaacga	Scaffold00761:7611:7743:+
Sr98630_3_1_21_341	miR172b-3P	AGAATCTTGATGATGCTGCAT	-50.6	123	Sr132588_2_1_21_5	tatttgcggatgtagcatcatcaagattcacatgcaaatgcagttcaggtgggtctctgatctgatgcaatctgccataaaaaaaaaaaaagtgAGAATCTTGATGATGCTGCATcagccata	Scaffold00093:181357:181479:-
Sr98630_3_1_21_341	miR172b-5P	GTAGCATCATCAAGATTCACA	-50.6	123	Sr132588_2_1_21_5	tatttgcggatgtagcatcatcaagattcacatgcaaatgcagttcaggtgggtctctgatctgatgcaatctgccataaaaaaaaaaaaagtgAGAATCTTGATGATGCTGCATcagccata	Scaffold00093:181357:181479:-
Sr98630_3_3_21_341	miR172c-3P	AGAATCTTGATGATGCTGCAT	-54.3	143	Sr115029_1_1_21_7	catagtcgtcgtttgcaggtgcagcagcatcaagattcacatacatacatacacatacaaatctctacctttaattagttactgggggagtgttttcttgtgttgAGAATCTTGATGATGCTGCATcagcaataaacgattca	Scaffold07647:3167:3309:-
Sr98630_3_3_21_341	miR172c-5P	CAGCAGCATCAAGATTCACAT	-54.3	143	Sr115029_1_1_21_7	catagtcgtcgtttgcaggtgcagcagcatcaagattcacatacatacatacacatacaaatctctacctttaattagttactgggggagtgttttcttgtgttgAGAATCTTGATGATGCTGCATcagcaataaacgattca	Scaffold07647:3167:3309:-
Sr118812_2_1_21_139	miR172d	AGAATCTTGATGATGCTGCAG	-62	153	Sr113008_1_1_21_91	aaccagtcgctgtttgccgatggagcaccatcaagattcacaagtttttgggtttttttttttggttttggggtggtcccctaattgctgctccaaatctattagccctttgatatgAGAATCTTGATGATGCTGCAGcggcaataaatgact	Scaffold00370:76567:76719:+
Sr118812_2_2_21_139	miR172e	AGAATCTTGATGATGCTGCAG	-55.8	133	-	aaaccacagtcagtgtttgccggtggagcatcatcaagattcacatggcttttggggcttactttgtttgaggtggtccctttgatatatgAGAATCTTGATGATGCTGCAGctgcaataaatgactctaatc	Scaffold00430:138655:138787:+
Sr67774_3_2_20_30	miR2111a-3P	gtccttgggatgcagattatc	-55.7	103	Sr118972_1_1_21_6	aaatattgggtgwggatggggTAATCTGCATCCTGAGGTTTagagcaatatttttgttgtatctagtccttgggatgcagattatctcttccttatcaccaat	Scaffold00389:31950:32052:-
Sr67774_3_2_20_30	miR2111a-5P	TAATCTGCATCCTGAGGTTT	-55.7	103	Sr118972_1_1_21_6	aaatattgggtgwggatggggTAATCTGCATCCTGAGGTTTagagcaatatttttgttgtatctagtccttgggatgcagattatctcttccttatcaccaat	Scaffold00389:31950:32052:-
Sr67774_3_1_20_30	miR2111b-3P	gtccttgggatgcagattacc	-43	93	Sr146345_2_1_21_12	tcaggatcaggTAATCTGCATCCTGAGGTTTaaaaacaatacgtttattgtgtctagtccttgggatgcagattaccacttccttatgttatg	Scaffold00389:18885:18977:-
Sr67774_3_1_20_30	miR2111b-5P	TAATCTGCATCCTGAGGTTT	-43	93	Sr146345_2_1_21_12	tcaggatcaggTAATCTGCATCCTGAGGTTTaaaaacaatacgtttattgtgtctagtccttgggatgcagattaccacttccttatgttatg	Scaffold00389:18885:18977:-
Sr67774_3_3_20_30	miR2111c-3P	GTCCTTGGGATGCAGATTACC	-53.2	93	Sr146345_2_2_21_12	tgaggatggggTAATCTGCATCCTGAGGTTTagaacaatatatgtattgtatctagtccttgggatgcagattaccttttccttattatcaat	Scaffold00389:32269:32361:-
Sr67774_3_3_20_30	miR2111c-5P	TAATCTGCATCCTGAGGTTT	-53.2	93	Sr146345_2_2_21_12	tgaggatggggTAATCTGCATCCTGAGGTTTagaacaatatatgtattgtatctagtccttgggatgcagattaccttttccttattatcaat	Scaffold00389:32269:32361:-
Sr151603_1_1_21_21	miR2119	TCAAAGGGGGGTGTGGAGTAG	-66.8	153	-	tcctacactttattttttacactaaaataccccatacctctctttgattatgcggaaaaaaggaagagaaataaagtggatttatatctcattcttctttctttttttcaaTCAAAGGGGGGTGTGGAGTAGaagtgtagaakataaagtgta	Scaffold00435:27241:27393:+
Sr89153_5_3_20_1629	miR319a-3P	TTGGACTGAAGGGAGCTCCC	-82	193	Sr87800_2_2_20_5	atagtagaagagagcttccttcagtccactcatggatgggtaaggggtttgaattagctgctgactcattcattcaaacacaatagataaaaggcattatgatatgctattttttttgtgtgaatgatgcaggaggtaaatttcttccttttcttgtctctgcTTGGACTGAAGGGAGCTCCCttttactctt	Scaffold00153:212463:212655:+
Sr89153_5_3_20_1629	miR319a-5P	GAGCTTCCTTCAGTCCACT	-82	193	Sr87800_2_2_20_5	atagtagaagagagcttccttcagtccactcatggatgggtaaggggtttgaattagctgctgactcattcattcaaacacaatagataaaaggcattatgatatgctattttttttgtgtgaatgatgcaggaggtaaatttcttccttttcttgtctctgcTTGGACTGAAGGGAGCTCCCttttactctt	Scaffold00153:212463:212655:+
Sr89153_5_1_20_1629	miR319b-3P	TTGGACTGAAGGGAGCTCCC	-88.8	203	Sr87800_2_1_20_5	atggtttaagagagcttccttcagtccactcatggatggggtgaagggtttgaattagctgctgactcattcattcaaacacaatagaacaggcgtcaatcatgagatatgctattgtgaatgtgtgaatgatgcgggagctaaatttcatccttctcttctctttgcTTGGACTGAAGGGAGCTCCCttttcctctttgtta	Scaffold00060:154169:154371:-
Sr89153_5_1_20_1629	miR319b-5P	GAGCTTCCTTCAGTCCACTC	-88.8	203	Sr87800_2_1_20_5	atggtttaagagagcttccttcagtccactcatggatggggtgaagggtttgaattagctgctgactcattcattcaaacacaatagaacaggcgtcaatcatgagatatgctattgtgaatgtgtgaatgatgcgggagctaaatttcatccttctcttctctttgcTTGGACTGAAGGGAGCTCCCttttcctctttgtta	Scaffold00060:154169:154371:-
Sr89153_5_2_20_1629	miR319c-3P	TTGGACTGAAGGGAGCTCCC	-76.8	193	Sr131706_1_1_21_23	cgggtaagaagagagctttcttcggtccactcatgggtgactgtaggatttaattagctgccgactcattcatycaaatgttgagtcaattaagatccatactcaccaaatgcgtgaatgatgcgggagacaaattgaatcttatgtttcctgtacTTGGACTGAAGGGAGCTCCCtttttcttcttcttttt	Scaffold00143:65250:65442:+
Sr89153_5_2_20_1629	miR319c-5P	AGAGCTTTCTTCGGTCCACTC	-76.8	193	Sr131706_1_1_21_23	cgggtaagaagagagctttcttcggtccactcatgggtgactgtaggatttaattagctgccgactcattcatycaaatgttgagtcaattaagatccatactcaccaaatgcgtgaatgatgcgggagacaaattgaatcttatgtttcctgtacTTGGACTGAAGGGAGCTCCCtttttcttcttcttttt	Scaffold00143:65250:65442:+
Sr120257_1_1_21_1472	miR319d	TTGGACTGAAGGGGCCTCTTC	-104.8	213	-	ttgggattgggattgaaggggctcacttcagtccagttcgaggcggtggaagatggctgagcacagctgctgactcgttggttcgagagctcaccatgaattagcctctttaatttggtgtgcttctgatccaacgatgcgggagctgccactcagtcgttgctgtcaygtcTTGGACTGAAGGGGCCTCTTCattcatctccacttactaat	Scaffold00293:149917:150129:+
Sr97044_3_3_21_593	miR390a-3P	cgctatctatcctgagtttca	-53.3	113	Sr117717_1_1_21_58	ggagactctgtaAAGCTCAGGAGGGATAGCGCCttaattagacatgctagctagttggtgtaattaagtactgaaggcgctatctatcctgagtttcacgggttcttcttact	Scaffold10307:784:896:+
Sr97044_3_3_21_593	miR390a-5P	AAGCTCAGGAGGGATAGCGCC	-53.3	113	Sr117717_1_1_21_58	ggagactctgtaAAGCTCAGGAGGGATAGCGCCttaattagacatgctagctagttggtgtaattaagtactgaaggcgctatctatcctgagtttcacgggttcttcttact	Scaffold10307:784:896:+
Sr97044_3_1_21_593	miR390b-3P	TTGGCGCTATCTATCCTGAGT	-56.4	133	Sr131422_1_1_21_32	ggagaatctgtaAAGCTCAGGAGGGATAGCGCCattatatatatatattgattgattgatgaatgatcatagtgctatatatacatatacatactttggcgctatctatcctgagttccacgggttcttctta	Scaffold00626:131946:132078:+
Sr97044_3_1_21_593	miR390b-5P	AAGCTCAGGAGGGATAGCGCC	-56.4	133	Sr131422_1_1_21_32	ggagaatctgtaAAGCTCAGGAGGGATAGCGCCattatatatatatattgattgattgatgaatgatcatagtgctatatatacatatacatactttggcgctatctatcctgagttccacgggttcttctta	Scaffold00626:131946:132078:+
Sr187761_2_2_22_217	miR393-3P	tcatgcgatcccttaggaatt	-49.8	93	Sr146925_2_2_21_23	taggtggagagTTCCAAAGGGATCGCATTGATCtaatgatcttgtccttcaccgatttggatcatgcgatcccttaggaattttccatcagct	Scaffold00879:105834:105926:-
Sr187761_2_2_22_217	miR393-5P	TTCCAAAGGGATCGCATTGATC	-49.8	93	Sr146925_2_2_21_23	taggtggagagTTCCAAAGGGATCGCATTGATCtaatgatcttgtccttcaccgatttggatcatgcgatcccttaggaattttccatcagct	Scaffold00879:105834:105926:-
Sr58969_1_1_20_48	miR395a-3P	tgaagtgtttgggggaactcc	-43.3	103	Sr127764_3_1_21_8	tttccccaagaGTTTCCCTGAACACTTCATTaagggctagctctactgttatatccttaaagrtggtccatgctgaagtgtttgggggaactcccggtggcac	Scaffold00920:20475:20577:-
Sr58969_1_1_20_48	miR395a-5P	GTTTCCCTGAACACTTCATT	-43.3	103	Sr127764_3_1_21_8	tttccccaagaGTTTCCCTGAACACTTCATTaagggctagctctactgttatatccttaaagrtggtccatgctgaagtgtttgggggaactcccggtggcac	Scaffold00920:20475:20577:-
Sr116448_2_1_21_29	miR395b	AGTTCCTCTGAACGCTTCATG	-63.2	123	-	taagtgttggttgtctcttggAGTTCCTCTGAACGCTTCATGcatctgaggggctaattaaaagaatatatagtccttcttccatgaagtgtttgggggaactcttgygttcaaccaacattg	Scaffold00920:33444:33566:-
Sr116448_2_2_21_29	miR395c	AGTTCCTCTGAACGCTTCATG	-66.3	123	-	taagtgttggttgtctcttggAGTTCCTCTGAACGCTTCATGcatctgaggggctaattaaaagaatatatagtccttcttccatgaagtgtttgggggaactcttgggttcagccaacattg	Scaffold00920:46156:46278:+
Sr130095_2_2_21_1856	miR396a	TTCCACGGCTTTCTTGAACTG	-63.1	153	-	tgaatggtcttcttcgtggtcTTCCACGGCTTTCTTGAACTGtgttgcaaggctttctctccattggcctcaatgcagcagaatttcaacgagcaatgcacaattcaagaaagccgtggaaaatcactgagatgatctgcagcttccattttg	Scaffold00445:76564:76716:-
Sr130095_2_1_21_1856	miR396b-3P	attcaagaaagctgtggaaaa	-42	103	Sr145840_1_1_21_5	tcttggtgatcTTCCACGGCTTTCTTGAACTGtgtgtagattgtaattcacaacaatcaatttccatcatcacaattcaagaaagctgtggaaaatcaatgag	Scaffold00137:209498:209600:+
Sr130095_2_1_21_1856	miR396b-5P	TTCCACGGCTTTCTTGAACTG	-42	103	Sr145840_1_1_21_5	tcttggtgatcTTCCACGGCTTTCTTGAACTGtgtgtagattgtaattcacaacaatcaatttccatcatcacaattcaagaaagctgtggaaaatcaatgag	Scaffold00137:209498:209600:+
Sr154921_4_2_21_35	miR399a	TGCCAAAGGAGAGTTGCCCTG	-55.9	123	-	atgtagtctcaataagcaaatcagctatagggcttctctttcttggcaggaaattatcatgaccatttccatggtgtgtctTGCCAAAGGAGAGTTGCCCTGttgctgctttagcttaatata	Scaffold00529:88841:88963:+
Sr154921_4_3_21_35	miR399b	TGCCAAAGGAGAGTTGCCCTG	-57.7	143	-	agcaaatcagcaatagggcacctctctcctggcaggtaaacamaattcagtgttttttggagcttcctagagagctaccaaaaagtaaagtggcaatwactTGCCAAAGGAGAGTTGCCCTGtggctgctttagcttaatctc	Scaffold02512:28778:28920:-
Sr452800_6_5_24_32	miR4388a.3	ACGAAAATACAAATTAGTCCCTGA	-176.5	303	-	tatctttattttttcgagttaactgtcattttggcccctgaaattgtaacacggtctcacttaagtctctgaaactaacgaaaatacaaattagtccctgaaattgtaaaacgtcggtcaagttagtccctgtcgttacaattctagggactaacttgatcgacgttttacaatttcagggactaacttgactgtcgttttacaatttcaggggctaatttgtattttcgttagttacagagacttaggtgaaaacgcattacAGTTTTAGGGACCAAAATGACAGTtaactcttattttttc	Scaffold00277:164525:164827:+
Sr446799_18_18_24_13	miR4388a2,1	AAAGACAATTTAGCCCCTGAAATT	-88.9	163	-	gaaactaakgaAAAGACAATTTAGCCCCTGAAATTgtaaaargtcggtcaaattagtccctaaaattgtaaaacgatggtcaagttagtccgtcgttttacaattttagggactaacttgaccgatgttttacaattttagggactaaattacctttttattt	Scaffold11392:752:914:-
Sr446799_18_18_24_13	miR4388a2-3P.2	TTAGGGACTAACTTGACCGATGTT	-88.9	163	-	gaaactaakgaAAAGACAATTTAGCCCCTGAAATTgtaaaargtcggtcaaattagtccctaaaattgtaaaacgatggtcaagttagtccgtcgttttacaattttagggactaacttgaccgatgttttacaattttagggactaaattacctttttattt	Scaffold11392:752:914:-
Sr446799_18_18_24_13	miR4388a2-5P.2	TCCCTAAAATTGTAAAACGATGGT	-88.9	163	-	gaaactaakgaAAAGACAATTTAGCCCCTGAAATTgtaaaargtcggtcaaattagtccctaaaattgtaaaacgatggtcaagttagtccgtcgttttacaattttagggactaacttgaccgatgttttacaattttagggactaaattacctttttattt	Scaffold11392:752:914:-
Sr452800_6_5_24_32	miR4388a-3p.1	AGTTTTAGGGACCAAAATGACAGT	-176.5	303	-	tatctttattttttcgagttaactgtcattttggcccctgaaattgtaacacggtctcacttaagtctctgaaactaacgaaaatacaaattagtccctgaaattgtaaaacgtcggtcaagttagtccctgtcgttacaattctagggactaacttgatcgacgttttacaatttcagggactaacttgactgtcgttttacaatttcaggggctaatttgtattttcgttagttacagagacttaggtgaaaacgcattacAGTTTTAGGGACCAAAATGACAGTtaactcttattttttc	Scaffold00277:164525:164827:+
Sr452800_6_5_24_32	miR4388a-3p.2	TCAGGGACTAACTTGACTGTCGTT	-176.5	303	-	tatctttattttttcgagttaactgtcattttggcccctgaaattgtaacacggtctcacttaagtctctgaaactaacgaaaatacaaattagtccctgaaattgtaaaacgtcggtcaagttagtccctgtcgttacaattctagggactaacttgatcgacgttttacaatttcagggactaacttgactgtcgttttacaatttcaggggctaatttgtattttcgttagttacagagacttaggtgaaaacgcattacAGTTTTAGGGACCAAAATGACAGTtaactcttattttttc	Scaffold00277:164525:164827:+
Sr452800_6_5_24_32	miR4388a-5p.1	TTTCGAGTTAACTGTCATTTTGGC	-176.5	303	-	tatctttattttttcgagttaactgtcattttggcccctgaaattgtaacacggtctcacttaagtctctgaaactaacgaaaatacaaattagtccctgaaattgtaaaacgtcggtcaagttagtccctgtcgttacaattctagggactaacttgatcgacgttttacaatttcagggactaacttgactgtcgttttacaatttcaggggctaatttgtattttcgttagttacagagacttaggtgaaaacgcattacAGTTTTAGGGACCAAAATGACAGTtaactcttattttttc	Scaffold00277:164525:164827:+
Sr452800_6_5_24_32	miR4388a-5p.2	AACGTCGGTCAAGTTAGTCCCTGT	-176.5	303	-	tatctttattttttcgagttaactgtcattttggcccctgaaattgtaacacggtctcacttaagtctctgaaactaacgaaaatacaaattagtccctgaaattgtaaaacgtcggtcaagttagtccctgtcgttacaattctagggactaacttgatcgacgttttacaatttcagggactaacttgactgtcgttttacaatttcaggggctaatttgtattttcgttagttacagagacttaggtgaaaacgcattacAGTTTTAGGGACCAAAATGACAGTtaactcttattttttc	Scaffold00277:164525:164827:+
Sr407839_12_6_24_87	miR4388b2-3P.1	TTTAGGGACTAACTTGACCGACGA	-143.4	223	-	aagtgtaatacagtctcacttaggtctctgaaactaacgaaaaggcaatttagtccctgaaattgtaacacatcggtcaaattagTCTCTAAAATTGTAAAACGACGGTcaagttagtccgttgttttacaattttagggactaacttgaccgacgatttacaatttcagggactaaattgtctttttgttaatttcagggacctaagtgagactgcttcgta	Scaffold00384:173647:173869:-
Sr407839_12_6_24_87	miR4388b2-3P.2	ATTTCAGGGACCTAAGTGAGACTG	-143.4	223	-	aagtgtaatacagtctcacttaggtctctgaaactaacgaaaaggcaatttagtccctgaaattgtaacacatcggtcaaattagTCTCTAAAATTGTAAAACGACGGTcaagttagtccgttgttttacaattttagggactaacttgaccgacgatttacaatttcagggactaaattgtctttttgttaatttcagggacctaagtgagactgcttcgta	Scaffold00384:173647:173869:-
Sr407839_12_6_24_87	miR4388b2-5P.1	TCTCTAAAATTGTAAAACGACGGT	-143.4	223	-	aagtgtaatacagtctcacttaggtctctgaaactaacgaaaaggcaatttagtccctgaaattgtaacacatcggtcaaattagTCTCTAAAATTGTAAAACGACGGTcaagttagtccgttgttttacaattttagggactaacttgaccgacgatttacaatttcagggactaaattgtctttttgttaatttcagggacctaagtgagactgcttcgta	Scaffold00384:173647:173869:-
Sr407839_12_6_24_87	miR4388b2-5P.2	AGGTCTCTGAAACTAACGAAAAGG	-143.4	223	-	aagtgtaatacagtctcacttaggtctctgaaactaacgaaaaggcaatttagtccctgaaattgtaacacatcggtcaaattagTCTCTAAAATTGTAAAACGACGGTcaagttagtccgttgttttacaattttagggactaacttgaccgacgatttacaatttcagggactaaattgtctttttgttaatttcagggacctaagtgagactgcttcgta	Scaffold00384:173647:173869:-
Sr548075_18_5_24_32	miR4388b-3P	TTAGGGACTAACTTGACCAACGTT	-54.4	103	Sr533761_18_4_24_7	aaaatacaaattagcccctaaaattgtaaaacgtcggtcaagttagtccctgtcattacaattTTAGGGACTAACTTGACCAACGTTttacaatttcagggat	Scaffold00089:54831:54933:-
Sr548075_18_5_24_32	miR4388b-5P	AACGTCGGTCAAGTTAGTCCCTGT	-54.4	103	Sr533761_18_4_24_7	aaaatacaaattagcccctaaaattgtaaaacgtcggtcaagttagtccctgtcattacaattTTAGGGACTAACTTGACCAACGTTttacaatttcagggat	Scaffold00089:54831:54933:-
Sr531837_9_7_24_21	miR4388c2.1	GTTTCAAGGACCTAAGTGAGACTG	-177.5	293	-	ttaatgagttaactgtcattttggcccttgaaactgtaatacggtttcacttaggtccctgaaactaacaaaaagacaatttagcccctgaaattgtaaaatgtcggtcaaattagtccctaaaattataaaacgacagtcaagttagtccgtcgttttacaattttagggactaacttgaccgacgttttacaattttagggactaaattgcctttttgttaGTTTCAAGGACCTAAGTGAGACTGcttcacaatttcaagggataaaatgacggataactcattaattaat	Scaffold02729:8953:9245:+
Sr531837_9_7_24_21	miR4388c2.2	ACTGTCATTTTGGCCCTTGAAACT	-177.5	293	-	ttaatgagttaactgtcattttggcccttgaaactgtaatacggtttcacttaggtccctgaaactaacaaaaagacaatttagcccctgaaattgtaaaatgtcggtcaaattagtccctaaaattataaaacgacagtcaagttagtccgtcgttttacaattttagggactaacttgaccgacgttttacaattttagggactaaattgcctttttgttaGTTTCAAGGACCTAAGTGAGACTGcttcacaatttcaagggataaaatgacggataactcattaattaat	Scaffold02729:8953:9245:+
Sr531837_9_7_24_21	miR4388c2.3	AAGACAATTTAGCCCCTGAAA	-177.5	293	-	ttaatgagttaactgtcattttggcccttgaaactgtaatacggtttcacttaggtccctgaaactaacaaaaagacaatttagcccctgaaattgtaaaatgtcggtcaaattagtccctaaaattataaaacgacagtcaagttagtccgtcgttttacaattttagggactaacttgaccgacgttttacaattttagggactaaattgcctttttgttaGTTTCAAGGACCTAAGTGAGACTGcttcacaatttcaagggataaaatgacggataactcattaattaat	Scaffold02729:8953:9245:+
Sr531837_9_7_24_21	miR4388c2.4	AATGTCGGTCAAATTAGTCCC	-177.5	293	-	ttaatgagttaactgtcattttggcccttgaaactgtaatacggtttcacttaggtccctgaaactaacaaaaagacaatttagcccctgaaattgtaaaatgtcggtcaaattagtccctaaaattataaaacgacagtcaagttagtccgtcgttttacaattttagggactaacttgaccgacgttttacaattttagggactaaattgcctttttgttaGTTTCAAGGACCTAAGTGAGACTGcttcacaatttcaagggataaaatgacggataactcattaattaat	Scaffold02729:8953:9245:+
Sr549213_6_4_24_17	miR4388c-3P	TTAGGGACTAACTTAACCGACGTT	-72.6	103	Sr533761_18_7_24_7	aattagcccctgaaattgtaaaacgtcggtcaagttagtccctgtcgtgacaattTTAGGGACTAACTTAACCGACGTTttacaatttcaggggctaatttgt	Scaffold00372:16757:16859:+
Sr549213_6_4_24_17	miR4388c-5P	AACGTCGGTCAAGTTAGTCCCTGT	-72.6	103	Sr533761_18_7_24_7	aattagcccctgaaattgtaaaacgtcggtcaagttagtccctgtcgtgacaattTTAGGGACTAACTTAACCGACGTTttacaatttcaggggctaatttgt	Scaffold00372:16757:16859:+
Sr407839_12_1_24_87	miR4388d2.1	AAAGGAGTTAACTGTCATTTTGGC	-176.7	293	-	ttcaaaaaaaaaaaggagttaactgtcattttggcacctgaaactgtaatacggtctcatttaggtccttgaaactaacgaaaaggaaatttagcccctgaaattgtaaaacgtcggtcaaattagTCTCTAAAATTGTAAAACGACGGTcaaattagtccgttgttttacaattttagggactaacttgaccgacgttttacaatttcatggactaaattgcctttttgttagtttcagggacctaaatgagactgcttcacaatttcagggactaaaatgataattaactc	Scaffold00019:135006:135298:-
Sr407839_12_1_24_87	miR4388d2.2	TTCAGGGACCTAAATGAGACTGCT	-176.7	293	-	ttcaaaaaaaaaaaggagttaactgtcattttggcacctgaaactgtaatacggtctcatttaggtccttgaaactaacgaaaaggaaatttagcccctgaaattgtaaaacgtcggtcaaattagTCTCTAAAATTGTAAAACGACGGTcaaattagtccgttgttttacaattttagggactaacttgaccgacgttttacaatttcatggactaaattgcctttttgttagtttcagggacctaaatgagactgcttcacaatttcagggactaaaatgataattaactc	Scaffold00019:135006:135298:-
Sr407839_12_1_24_87	miR4388d2.3	TCTCTAAAATTGTAAAACGACGGT	-176.7	293	-	ttcaaaaaaaaaaaggagttaactgtcattttggcacctgaaactgtaatacggtctcatttaggtccttgaaactaacgaaaaggaaatttagcccctgaaattgtaaaacgtcggtcaaattagTCTCTAAAATTGTAAAACGACGGTcaaattagtccgttgttttacaattttagggactaacttgaccgacgttttacaatttcatggactaaattgcctttttgttagtttcagggacctaaatgagactgcttcacaatttcagggactaaaatgataattaactc	Scaffold00019:135006:135298:-
Sr598670_17_6_24_56	miR4388d-3P	TTAGAGACTAACTTGACCGACGTT	-48.5	83	Sr533761_18_5_24_7	tgaaattgtaaaacgtcggtcaagttagtccctgttgttacaattTTAGAGACTAACTTGACCGACGTTttacaattttagag	Scaffold00124:102866:102948:-
Sr598670_17_6_24_56	miR4388d-5P	AACGTCGGTCAAGTTAGTCCCTGT	-48.5	83	Sr533761_18_5_24_7	tgaaattgtaaaacgtcggtcaagttagtccctgttgttacaattTTAGAGACTAACTTGACCGACGTTttacaattttagag	Scaffold00124:102866:102948:-
Sr391036_7_3_24_73	miR4388e2.1	AATTTCAAGGGCTAAAATGACAGT	-206.4	293	-	attaagagttaactgtcattttggcctctgaaactgtaatacggtctcacttaggtctctgaaactaacgaaaaggcaatttagtccctgaaattgtaaaacgttggtcaaattagtccctaaaattgtaaaacgacggtcaagtcagtccgtcgttttacaattttagggactaacttgaccgacgttttacaatttcagggactaaattgccttttcgttagtttcagggacctaactgagactgtttcacAATTTCAAGGGCTAAAATGACAGTtaactgtaatattaaa	Scaffold00495:1632:1924:-
Sr391036_7_3_24_73	miR4388e2.2	TAGTCCCTGAAATTGTAAAACGTT	-206.4	293	-	attaagagttaactgtcattttggcctctgaaactgtaatacggtctcacttaggtctctgaaactaacgaaaaggcaatttagtccctgaaattgtaaaacgttggtcaaattagtccctaaaattgtaaaacgacggtcaagtcagtccgtcgttttacaattttagggactaacttgaccgacgttttacaatttcagggactaaattgccttttcgttagtttcagggacctaactgagactgtttcacAATTTCAAGGGCTAAAATGACAGTtaactgtaatattaaa	Scaffold00495:1632:1924:-
Sr391036_7_3_24_73	miR4388e2.3	AGGTCTCTGAAACTAACGAAAAGG	-206.4	293	-	attaagagttaactgtcattttggcctctgaaactgtaatacggtctcacttaggtctctgaaactaacgaaaaggcaatttagtccctgaaattgtaaaacgttggtcaaattagtccctaaaattgtaaaacgacggtcaagtcagtccgtcgttttacaattttagggactaacttgaccgacgttttacaatttcagggactaaattgccttttcgttagtttcagggacctaactgagactgtttcacAATTTCAAGGGCTAAAATGACAGTtaactgtaatattaaa	Scaffold00495:1632:1924:-
Sr125088_16_16_21_53	miR4388e-3P	ATTTTAGGGACTAACTTGACT	-60.9	123	-	agcccttgaaattataaaacgtcggtcaaattagtccctaaaattataaaacgaatgtcaagttagtccgtcgttttataATTTTAGGGACTAACTTGACTgacgttttacaatttcaaagac	Scaffold04658:807:929:+
Sr125088_16_16_21_53	miR4388e-5P	ATAAAACGTCGGTCAAATTAGTCC	-60.9	123	-	agcccttgaaattataaaacgtcggtcaaattagtccctaaaattataaaacgaatgtcaagttagtccgtcgttttataATTTTAGGGACTAACTTGACTgacgttttacaatttcaaagac	Scaffold04658:807:929:+
Sr125088_16_11_21_53	miR4388f.2	ATTGTCATTTTGGCCCCTGAAACT	-205.4	293	-	ttttagagttaattgtcattttggcccctgaaactgtaatacggtctcatttaggtccctgaaactaatgaaaaggcaatttaatccctgaaattgtaaaacgtcggtcaaattagtccctaaaattgtaaaacgatggtcaagttagtccatcgttttacaATTTTAGGGACTAACTTGACTgacgttttacaatttcagggactaaattgccttttcattagttttagggacctaattagtgagattgctttacaatttcaggggctaaaatgacagttaactctccgctt	Scaffold00949:38141:38433:+
Sr125088_16_11_21_53	miR4388f.3	TTAATCCCTGAAATTGTAAAACGT	-205.4	293	-	ttttagagttaattgtcattttggcccctgaaactgtaatacggtctcatttaggtccctgaaactaatgaaaaggcaatttaatccctgaaattgtaaaacgtcggtcaaattagtccctaaaattgtaaaacgatggtcaagttagtccatcgttttacaATTTTAGGGACTAACTTGACTgacgttttacaatttcagggactaaattgccttttcattagttttagggacctaattagtgagattgctttacaatttcaggggctaaaatgacagttaactctccgctt	Scaffold00949:38141:38433:+
Sr439946_13_8_24_48	miR4388f2.3	TGTCATTTTAGCCTCTGAAATTGT	-177.6	283	-	atcgagttaactgtcattttagcctctgaaattgtgaagcagtctcacttaggtctctgaaactaacgaaaaggcaatttagttcctgaaattgTAAAACGTCGGTCAAGTTAGTCCTtaaaattgtaaaacgatggactaatttgaccgtcgttttacaattttagagactaatttgaccaacgttttacaatttcagggactaaattgctttttcgttaatttcagagacctaaatgagaccgtattacagtttcgggagtcaaaatgacaattaactcta	Scaffold00470:116308:116590:-
Sr439946_13_8_24_48	miR4388f2-3P.1	TTAGAGACTAATTTGACCAACGTT	-177.6	283	-	atcgagttaactgtcattttagcctctgaaattgtgaagcagtctcacttaggtctctgaaactaacgaaaaggcaatttagttcctgaaattgTAAAACGTCGGTCAAGTTAGTCCTtaaaattgtaaaacgatggactaatttgaccgtcgttttacaattttagagactaatttgaccaacgttttacaatttcagggactaaattgctttttcgttaatttcagagacctaaatgagaccgtattacagtttcgggagtcaaaatgacaattaactcta	Scaffold00470:116308:116590:-
Sr439946_13_8_24_48	miR4388f2-5P.1	TAAAACGTCGGTCAAGTTAGTCCT	-177.6	283	-	atcgagttaactgtcattttagcctctgaaattgtgaagcagtctcacttaggtctctgaaactaacgaaaaggcaatttagttcctgaaattgTAAAACGTCGGTCAAGTTAGTCCTtaaaattgtaaaacgatggactaatttgaccgtcgttttacaattttagagactaatttgaccaacgttttacaatttcagggactaaattgctttttcgttaatttcagagacctaaatgagaccgtattacagtttcgggagtcaaaatgacaattaactcta	Scaffold00470:116308:116590:-
Sr439946_13_8_24_48	miR4388f2-5P.2	AGGTCTCTGAAACTAACGAAAAGG	-177.6	283	-	atcgagttaactgtcattttagcctctgaaattgtgaagcagtctcacttaggtctctgaaactaacgaaaaggcaatttagttcctgaaattgTAAAACGTCGGTCAAGTTAGTCCTtaaaattgtaaaacgatggactaatttgaccgtcgttttacaattttagagactaatttgaccaacgttttacaatttcagggactaaattgctttttcgttaatttcagagacctaaatgagaccgtattacagtttcgggagtcaaaatgacaattaactcta	Scaffold00470:116308:116590:-
Sr439946_13_8_24_48	miR4388f2-5P.2	AATTTCAGGGACTAAATTGCTTTT	-177.6	283	-	atcgagttaactgtcattttagcctctgaaattgtgaagcagtctcacttaggtctctgaaactaacgaaaaggcaatttagttcctgaaattgTAAAACGTCGGTCAAGTTAGTCCTtaaaattgtaaaacgatggactaatttgaccgtcgttttacaattttagagactaatttgaccaacgttttacaatttcagggactaaattgctttttcgttaatttcagagacctaaatgagaccgtattacagtttcgggagtcaaaatgacaattaactcta	Scaffold00470:116308:116590:-
Sr125088_16_11_21_53	miR4388f-3P.1	ATTTTAGGGACTAACTTGACT	-205.4	293	-	ttttagagttaattgtcattttggcccctgaaactgtaatacggtctcatttaggtccctgaaactaatgaaaaggcaatttaatccctgaaattgtaaaacgtcggtcaaattagtccctaaaattgtaaaacgatggtcaagttagtccatcgttttacaATTTTAGGGACTAACTTGACTgacgttttacaatttcagggactaaattgccttttcattagttttagggacctaattagtgagattgctttacaatttcaggggctaaaatgacagttaactctccgctt	Scaffold00949:38141:38433:+
Sr125088_16_11_21_53	miR4388f-5P.1	TCCCTAAAATTGTAAAACGATGGT	-205.4	293	-	ttttagagttaattgtcattttggcccctgaaactgtaatacggtctcatttaggtccctgaaactaatgaaaaggcaatttaatccctgaaattgtaaaacgtcggtcaaattagtccctaaaattgtaaaacgatggtcaagttagtccatcgttttacaATTTTAGGGACTAACTTGACTgacgttttacaatttcagggactaaattgccttttcattagttttagggacctaattagtgagattgctttacaatttcaggggctaaaatgacagttaactctccgctt	Scaffold00949:38141:38433:+
Sr125088_16_15_21_53	miR4388g.1	ATTTTAGGGACTAACTTGACT	-150	283	-	tagctgagttaactgtcattttggcctctaaaattgtaatacggtctcacttaggtctctgaaactaacgaaaaggcactttagtccctgaaattataaaacatcggtcaaattagtccctaaaactgtaaaacgatggtcaagttagtctgtcgttttacaATTTTAGGGACTAACTTGACTgacgttttacaatttcaggactaaattgtcttttcgttaaattcagagacgtaaatgagactgcttcacaatttcaagagctaaaatsacagttaactct	Scaffold03115:73:355:-
Sr125088_16_15_21_53	miR4388g.2	AGGTCTCTGAAACTAACGAAAAGG	-150	283	-	tagctgagttaactgtcattttggcctctaaaattgtaatacggtctcacttaggtctctgaaactaacgaaaaggcactttagtccctgaaattataaaacatcggtcaaattagtccctaaaactgtaaaacgatggtcaagttagtctgtcgttttacaATTTTAGGGACTAACTTGACTgacgttttacaatttcaggactaaattgtcttttcgttaaattcagagacgtaaatgagactgcttcacaatttcaagagctaaaatsacagttaactct	Scaffold03115:73:355:-
Sr125088_16_10_21_53	miR4388h	ATTTTAGGGACTAACTTGACT	-113.8	153	-	aacgaaaaggcaatttagtccctgaaattgtaaaacgtcggtcaaattagtccctaaaattgtaaaacgacggtcaagttagtccgtcgttttacaATTTTAGGGACTAACTTGACTgacgttttacaatttcagggactaaattgccttttc	Scaffold00917:80163:80315:-
Sr125088_16_3_21_53	miR4388j	ATTTTAGGGACTAACTTGACT	-88.7	153	-	gaaaagacaatttagcccttgaaattgtaaaaacgtcggtcaaattagtccctaaaattgtaaaatgacagtcaagttagtccgtcgttttacaATTTTAGGGACTAACTTGACTgacgttttacaatttcagggactaaattgccttttcgt	Scaffold00109:114688:114840:-
Sr125088_16_6_21_53	miR4388k	ATTTTAGGGACTAACTTGACT	-114.3	193	-	acttaggtccctgaaactaacraaaagryaatttagtccctaaaattrtaaaatatcgrtcaaattagtccctaaaattgtaaaacgacggtcaatttagtycgtcgttttacaATTTTAGGGACTAACTTGACTgacrttttacaatttcagggactaaattgccttttcgttagtttcagggacctaagtg	Scaffold00516:93191:93383:-
Sr125088_16_1_21_53	miR4388l	ATTTTAGGGACTAACTTGACT	-68.7	123	-	ttaacccctgaaattataaaacatcggtcaaattagtccctaaaattgtaaaatgacggactaacttgaccgtcgttttacaATTTTAGGGACTAACTTGACTgacattttacaatttcaggg	Scaffold00003:619977:620099:-
Sr125088_16_4_21_53	miR4388m.1	ATTTTAGGGACTAACTTGACT	-140.9	193	-	acttaggtccttgaaactaacggaaaggtaatttagtccctgaaattgtaaaatgttcgtcaaattagtccctaaaattgtaaaacgacggtcaagttattccgtcgttttacaATTTTAGGGACTAACTTGACTgacgttttacaatttcagggactaaattactttttcgttagtttcagggacctaagtg	Scaffold00214:244792:244984:+
Sr125088_16_4_21_53	miR4388m.2	AATTTCAGGGACTAAATTACTTTT	-140.9	193	-	acttaggtccttgaaactaacggaaaggtaatttagtccctgaaattgtaaaatgttcgtcaaattagtccctaaaattgtaaaacgacggtcaagttattccgtcgttttacaATTTTAGGGACTAACTTGACTgacgttttacaatttcagggactaaattactttttcgttagtttcagggacctaagtg	Scaffold00214:244792:244984:+
Sr125088_16_12_21_53	miR4388n	ATTTTAGGGACTAACTTGACT	-178.9	293	-	tttttgagttaactgtcattttggcccctgaaactgtaatacggtctcatttaggtccctgaaactaacaaaaaggcaatttagcccctgaaattgtaaaacgtcggtcaaattagtccctaaaattgtaaaacgacggtcaagttagtccatcgttttacaATTTTAGGGACTAACTTGACTgacgttttacaatttcagggactaaattgcgttttggttaatttcagggacctaagtgaaactgctttacaatttcagggactaaaatgacaattaactctttttttttt	Scaffold01014:4237:4529:-
Sr125088_16_7_21_53	miR4388o	ATTTTAGGGACTAACTTGACT	-82.8	153	-	aacaaaaaggcaatttagcccctgaaattgtaatatatcggtcaaattagtccctaaaattgtaaaatgacagtcaagttagtccttcgttttacaATTTTAGGGACTAACTTGACTgacgttttacaatttcagggactaaattgtcttttt	Scaffold00532:31026:31178:-
Sr363067_9_7_24_31	miR4388p.2	AGTTTTAGGGACTTAAGTGAGACT	-159.2	253	Sr428000_11_2_24_5	ccaaagagttaactgtcattttggcccttgaaactgtaatacggtctcacttaagttcctgaaactaacgaaaaggcaatttagtccctgaaattgtaaaacgtcggactattttacaattttagggactaatttgaccgacgttttacaatttcagggactaaattgccttttcgttagttttagggacttaagtgagactgcttcacAATTTCAGGGACCAAAATGACAGTtaactctttaccgaaaatgt	Scaffold00536:118112:118364:+
Sr363067_9_7_24_31	miR4388p-3P.1	AATTTCAGGGACCAAAATGACAGT	-159.2	253	Sr428000_11_2_24_5	ccaaagagttaactgtcattttggcccttgaaactgtaatacggtctcacttaagttcctgaaactaacgaaaaggcaatttagtccctgaaattgtaaaacgtcggactattttacaattttagggactaatttgaccgacgttttacaatttcagggactaaattgccttttcgttagttttagggacttaagtgagactgcttcacAATTTCAGGGACCAAAATGACAGTtaactctttaccgaaaatgt	Scaffold00536:118112:118364:+
Sr363067_9_7_24_31	miR4388p-5P.1	ACTGTCATTTTGGCCCTTGAAACT	-159.2	253	Sr428000_11_2_24_5	ccaaagagttaactgtcattttggcccttgaaactgtaatacggtctcacttaagttcctgaaactaacgaaaaggcaatttagtccctgaaattgtaaaacgtcggactattttacaattttagggactaatttgaccgacgttttacaatttcagggactaaattgccttttcgttagttttagggacttaagtgagactgcttcacAATTTCAGGGACCAAAATGACAGTtaactctttaccgaaaatgt	Scaffold00536:118112:118364:+
Sr553406_17_5_24_19	miR4388q.1	AGGTCTCTGAAACTAACGAAAAGG	-102.7	213	-	tattatcatttAGGTCTCTGAAACTAACGAAAAGGcaatttagtctttgaaattgtaaaacgtcagttaagttagtccttaaaattataaaacgacggactaatttgaccgtcattttacaattttagggactaatttgaccgatgttttataattttaagaactaaattactttttcgttaattttagcgacctaaatgatattgtattata	Scaffold00125:311174:311386:-
Sr553406_17_5_24_19	miR4388q.2	TTAGGGACTAATTTGACCGATGTT	-102.7	213	-	tattatcatttAGGTCTCTGAAACTAACGAAAAGGcaatttagtctttgaaattgtaaaacgtcagttaagttagtccttaaaattataaaacgacggactaatttgaccgtcattttacaattttagggactaatttgaccgatgttttataattttaagaactaaattactttttcgttaattttagcgacctaaatgatattgtattata	Scaffold00125:311174:311386:-
Sr297180_14_4_24_12	miR4388r	ATAAAACGTCGGTCAAATTAGTCC	-72.6	143	-	aaagcaatttagcctttgaaattATAAAACGTCGGTCAAATTAGTCCctaaaattgtaaaacgatggtcaagttagtccttcgttttacaattttagagactaacttgaycgacgttttataatttcagggattaaattgtct	Scaffold00236:34915:35057:+
Sr504948_10_3_24_22	miR4388s-3P	TTTTAGGGACTAACTTGACCGACA	-136.7	283	-	agttaactgttattttggcccctaaaactgtaatatggttttcacttagattcttgaaattaacgaaaagataatttaatccctgaagttgtaaaacatcagtcaaattagtccctaaaattgtaaaacgatggtcaaattagtccgtcgttttacaaTTTTAGGGACTAACTTGACCGACAttttacaatttcagggactaaatttccttttcattagtttcagggatctaaatgagactgcttcacaatttcagggactaaaatgacaattaactcattaa	Scaffold00169:184879:185161:-
Sr504948_10_3_24_22	miR4388s-5P	TCCCTAAAATTGTAAAACGATGGT	-136.7	283	-	agttaactgttattttggcccctaaaactgtaatatggttttcacttagattcttgaaattaacgaaaagataatttaatccctgaagttgtaaaacatcagtcaaattagtccctaaaattgtaaaacgatggtcaaattagtccgtcgttttacaaTTTTAGGGACTAACTTGACCGACAttttacaatttcagggactaaatttccttttcattagtttcagggatctaaatgagactgcttcacaatttcagggactaaaatgacaattaactcattaa	Scaffold00169:184879:185161:-
Sr553406_17_4_24_19	miR4388t-3P	TTTCAGGGACCTAAATGAGACTGT	-153.4	213	-	cgatttcatttAGGTCTCTGAAACTAACGAAAAGGcaatttagtccctgaaattgtaaaacgtcggtcaaattagtccctaaaattgtaaaacgacggactaacttgaccgtcgttttacaattttagggactaacttgaccgacgttttacaatttcagggactaaattgccttttagttagtttcagggacctaaatgagactgtttcaca	Scaffold00062:302967:303179:+
Sr553406_17_4_24_19	miR4388t-5P	AGGTCTCTGAAACTAACGAAAAGG	-153.4	213	-	cgatttcatttAGGTCTCTGAAACTAACGAAAAGGcaatttagtccctgaaattgtaaaacgtcggtcaaattagtccctaaaattgtaaaacgacggactaacttgaccgtcgttttacaattttagggactaacttgaccgacgttttacaatttcagggactaaattgccttttagttagtttcagggacctaaatgagactgtttcaca	Scaffold00062:302967:303179:+
Sr291271_14_6_24_54	miR4388u-3P	TTAGGGACTAACTTGATCGACGTT	-99.1	143	-	aaggcaatttagtccctgaaattataaaacgtcggtcaaattagtccctaaaattgtaaaacgacggtcaagttagtccgtcgttttacaattTTAGGGACTAACTTGATCGACGTTttacaatttcagggactaaattgctt	Scaffold00130:8239:8381:-
Sr291271_14_6_24_54	miR4388u-5P	ATAAAACGTCGGTCAAATTAGTCC	-99.1	143	-	aaggcaatttagtccctgaaattataaaacgtcggtcaaattagtccctaaaattgtaaaacgacggtcaagttagtccgtcgttttacaattTTAGGGACTAACTTGATCGACGTTttacaatttcagggactaaattgctt	Scaffold00130:8239:8381:-
Sr297180_14_5_24_12	miR4388v-3P	TACAATTTTAGGGACTAACTTGAT	-85.8	143	-	aaggcaatttagtccctaaaattATAAAACGTCGGTCAAATTAGTCCctaaaattgtaaaacaacggtcaagttagtccgtcgttttacaattttagggactaacttgatcgtcgttttacaatttcagggactaaattgcct	Scaffold00236:132089:132231:-
Sr297180_14_5_24_12	miR4388v-5P	ATAAAACGTCGGTCAAATTAGTCC	-85.8	143	-	aaggcaatttagtccctaaaattATAAAACGTCGGTCAAATTAGTCCctaaaattgtaaaacaacggtcaagttagtccgtcgttttacaattttagggactaacttgatcgtcgttttacaatttcagggactaaattgcct	Scaffold00236:132089:132231:-
Sr553406_17_15_24_19	miR4388w-3P	ATTTCAGGGACCTAAATGAGACTG	-131	223	Sr139271_12_9_21_6	aactgtaatataatctcacttAGGTCTCTGAAACTAACGAAAAGGcaatttagcccctgaaattgtaaaatattggtcaaattagtccctaaaattgtaaaacgacggtcaagttagtccgtcgttttacaattttagggactaacttgaccgacgttttacaatttcaaggactaaattgtcttttcgttaatttcagggacctaaatgagactgtttcaca	Scaffold01838:39619:39841:+
Sr553406_17_15_24_19	miR4388w-5P	AGGTCTCTGAAACTAACGAAAAGG	-131	223	Sr139271_12_9_21_6	aactgtaatataatctcacttAGGTCTCTGAAACTAACGAAAAGGcaatttagcccctgaaattgtaaaatattggtcaaattagtccctaaaattgtaaaacgacggtcaagttagtccgtcgttttacaattttagggactaacttgaccgacgttttacaatttcaaggactaaattgtcttttcgttaatttcagggacctaaatgagactgtttcaca	Scaffold01838:39619:39841:+
Sr553406_17_2_24_19	miR4388x-3P	AGTTTCAAGGACCTAAGTGATACC	-153.3	243	-	tagcccctgaaattgtaaaatagtctcacttAGGTCTCTGAAACTAACGAAAAGGcaatttagtccctgaaattataaaacatcgattaagtcagtccctaaaattgtaaaacgatggactaatttgaccttcgttttacaattttagggactaatttgatcaacgttttacaatttcagggactaaattgccttttcgttagtttcaaggacctaagtgataccgtattacagtttcagggg	Scaffold00014:424777:425019:+
Sr553406_17_2_24_19	miR4388x-5P	AGGTCTCTGAAACTAACGAAAAGG	-153.3	243	-	tagcccctgaaattgtaaaatagtctcacttAGGTCTCTGAAACTAACGAAAAGGcaatttagtccctgaaattataaaacatcgattaagtcagtccctaaaattgtaaaacgatggactaatttgaccttcgttttacaattttagggactaatttgatcaacgttttacaatttcagggactaaattgccttttcgttagtttcaaggacctaagtgataccgtattacagtttcagggg	Scaffold00014:424777:425019:+
Sr548075_18_9_24_32	miR4388y.2	TTAGGGACTAACTTGACCAACGTT	-138.2	213	-	tggtctcagttaggtctctgaaactaacgaaaaggcaatttagcccctgaaattgtaaaacgtcggtcaaattagtccctaaaattgtaaaacgacggtcaagttaattagtccatcgttttacaattTTAGGGACTAACTTGACCAACGTTtttacaatttcagggactaaattgcctttttcgttagtttcagggacctaaaggagactgc	Scaffold00288:207607:207819:+
Sr548075_18_9_24_32	miR4388y-3P.1	CTTTTTCGTTAGTTTCAGGGACCT	-138.2	213	-	tggtctcagttaggtctctgaaactaacgaaaaggcaatttagcccctgaaattgtaaaacgtcggtcaaattagtccctaaaattgtaaaacgacggtcaagttaattagtccatcgttttacaattTTAGGGACTAACTTGACCAACGTTtttacaatttcagggactaaattgcctttttcgttagtttcagggacctaaaggagactgc	Scaffold00288:207607:207819:+
Sr548075_18_9_24_32	miR4388y-5P.1	AGGTCTCTGAAACTAACGAAAAGG	-138.2	213	-	tggtctcagttaggtctctgaaactaacgaaaaggcaatttagcccctgaaattgtaaaacgtcggtcaaattagtccctaaaattgtaaaacgacggtcaagttaattagtccatcgttttacaattTTAGGGACTAACTTGACCAACGTTtttacaatttcagggactaaattgcctttttcgttagtttcagggacctaaaggagactgc	Scaffold00288:207607:207819:+
Sr480450_17_12_24_137	miR4388z.1	AAAACGTCGATCAAGTTAGTCCCT	-116.3	183	-	gaggtctctgaaactaacgaaaaggcaatttagtccctgaaattgaAAAACGTCGATCAAGTTAGTCCCTaaaattgtaaaacgacggactaacttgaccgtcgttttacaattttagggactaatttgaccgacrttttacaatttcaggggccaaactgccttttcgttagtttcaaggac	Scaffold00587:31098:31280:+
Sr480450_17_12_24_137	miR4388z.2	AGGTCTCTGAAACTAACGAAAAGG	-116.3	183	-	gaggtctctgaaactaacgaaaaggcaatttagtccctgaaattgaAAAACGTCGATCAAGTTAGTCCCTaaaattgtaaaacgacggactaacttgaccgtcgttttacaattttagggactaatttgaccgacrttttacaatttcaggggccaaactgccttttcgttagtttcaaggac	Scaffold00587:31098:31280:+
Sr125088_16_2_21_53	miR4389i	ATTTTAGGGACTAACTTGACT	-83	153	-	aacaaaaaggcaatttagrccctaaaattgtaaaacgtcggtcaaattagtccctaaaatagtaaaactacggtcaagatagtccgtcgttttacaATTTTAGGGACTAACTTGACTgacgttttacaatttcayggactaaattgccttttc	Scaffold00010:84563:84715:+
Sr192585_1_1_22_3585	miR4412-3P	aggcattgattcccgcttcaat	-48.3	113	Sr201077_1_1_22_201	gccaataaaatTGTTGCGGGTATCAGTGCCTCTcattctgagctttgcataccgtggccgatgcattctttatgattcagaggcattgattcccgcttcaattttgttcgcca	Scaffold00543:57653:57765:+
Sr192585_1_1_22_3585	miR4412-5P	TGTTGCGGGTATCAGTGCCTCT	-48.3	113	Sr201077_1_1_22_201	gccaataaaatTGTTGCGGGTATCAGTGCCTCTcattctgagctttgcataccgtggccgatgcattctttatgattcagaggcattgattcccgcttcaattttgttcgcca	Scaffold00543:57653:57765:+
Sr138926_2_1_21_253	miR5037a-3P	gtgggagtcatttgggggttta	-47.8	103	Sr181979_3_1_22_23	aagcctttagtAACCCTCAAAGGCTTCCACGGcaccaagttagagccaaatgaatcaatgaatatgtcgtgggagtcatttgggggtttaccgaaggctttga	Scaffold03334:11456:11558:-
Sr138926_2_1_21_253	miR5037a-5P	AACCCTCAAAGGCTTCCACGG	-47.8	103	Sr181979_3_1_22_23	aagcctttagtAACCCTCAAAGGCTTCCACGGcaccaagttagagccaaatgaatcaatgaatatgtcgtgggagtcatttgggggtttaccgaaggctttga	Scaffold03334:11456:11558:-
Sr85980_2_2_20_27	miR5037b-3P	cggaagcattgggggttca	-41.8	113	Sr42572_1_1_19_11	atacttttagtAACCCTCAAAGGCTTCCACTacttcatgttttgatctgttattcttgaatactaagaaattaacatggaggcgcggaagcattgggggttcactaaagaaat	Scaffold02945:21792:21904:-
Sr85980_2_2_20_27	miR5037b-5P	AACCCTCAAAGGCTTCCACT	-41.8	113	Sr42572_1_1_19_11	atacttttagtAACCCTCAAAGGCTTCCACTacttcatgttttgatctgttattcttgaatactaagaaattaacatggaggcgcggaagcattgggggttcactaaagaaat	Scaffold02945:21792:21904:-
Sr131849_2_2_21_313	miR5204a-3P	GCTGGAAGTTTTTGAAGGAAC	-37.1	83	Sr155617_2_2_21_37	actcttcatgttccctcaaaggcttccagtattgagtcatatataacttgaatGCTGGAAGTTTTTGAAGGAACttgatagct	Scaffold03334:25773:25855:+
Sr131849_2_2_21_313	miR5204a-5P	TCCCTCAAAGGCTTCCAGTAT	-37.1	83	Sr155617_2_2_21_37	actcttcatgttccctcaaaggcttccagtattgagtcatatataacttgaatGCTGGAAGTTTTTGAAGGAACttgatagct	Scaffold03334:25773:25855:+
Sr131849_2_1_21_313	miR5204b-3P	GCTGGAAGTTTTTGAAGGAAC	-34.7	83	Sr155617_2_1_21_37	actcttcatgttccctcaaaggcttccagtattsagtcatatataacttgaatGCTGGAAGTTTTTGAAGGAACttgatagct	Scaffold00875:109459:109541:-
Sr131849_2_1_21_313	miR5204b-5P	TCCCTCAAAGGCTTCCAGTATT	-34.7	83	Sr155617_2_1_21_37	actcttcatgttccctcaaaggcttccagtattsagtcatatataacttgaatGCTGGAAGTTTTTGAAGGAACttgatagct	Scaffold00875:109459:109541:-
Sr361610_18_2_24_12	miR5281a	CTTATATTTTGGACCGGAGAGAGT	-76.4	153	-	tttatgaaaaatgatactctctctggtctaaaatataaacaacaagtcattttttggttcattgaagaccaaatatatgagttattcaataaaccaaaaaatgacttgttgCTTATATTTTGGACCGGAGAGAGTaatacttttataaggtgt	Scaffold00057:90968:91120:+
Sr361610_18_4_24_12	miR5281b.1	CTTATATTTTGGACCGGAGAGAGT	-112.1	223	-	ttaatagttttatgtacgggaaaataatactctctccggttcaaaatataaacaacaagtcattttttggttcattgaataactcatgtatctggtctaatttgttcattgaataactcatgtatctaatctaaaaattagaccagatatatgagttattcaatgaaccaaaaaataacttattgCTTATATTTTGGACCGGAGAGAGTagtacgctattata	Scaffold00089:144204:144426:-
Sr361610_18_4_24_12	miR5281b.2	TTGTTCATTGAATAACTCATG	-112.1	223	-	ttaatagttttatgtacgggaaaataatactctctccggttcaaaatataaacaacaagtcattttttggttcattgaataactcatgtatctggtctaatttgttcattgaataactcatgtatctaatctaaaaattagaccagatatatgagttattcaatgaaccaaaaaataacttattgCTTATATTTTGGACCGGAGAGAGTagtacgctattata	Scaffold00089:144204:144426:-
Sr442_13_7_18_12	miR5371a	AAATTAGTCACTTTGATC	-76.8	223	-	agacggtgtcactttagtccttaacagatacAAATTAGTCACTTTGATCctcaactgtcagccgttagtcatcttggtccctgaaagtgattacttactgttattatggtccctaaaagtaattatttaaatgtcattttggtccttaaaaatgattaatttcttgatagcagtgaccaaagtgactaattcgcatctgttaggaaccaaagtgacatcactt	Scaffold00978:79971:80193:+
Sr442_13_8_18_12	miR5371b	AAATTAGTCACTTTGATC	-146.3	303	-	ttagagtaaacagttattttggtctctaagagtgtcaagtggtgtcactttagtccctaacagatacAAATTAGTCACTTTGATCctcaattgtcagccgttagtcattttggtccctgaaagtgattacttactgtcattatggtccctaaaagtaattatttaaatgtcattttggtccttaaaaatgattaatttcttgatggcagggacaaaagtgactaattcgcatctgttagggatcaaagtgacaccacttgacactctcagggattaaagtgactgtttactccagtttttatt	Scaffold00978:82281:82583:+
Sr22281_14_7_18_12	miR5371c	GAATTAGTCACTTTGATC	-23.1	153	-	tatcacttttatttttaatagatacGAATTAGTCACTTTGATCtctattattagaaaagtaattattttaagagaccaaaatgacagttaaataatcactttcaggggtcaaatgacagtaagtaatcactttcaaagactaaagttactaac	Scaffold00430:101712:101864:-
Sr148756_1_1_21_16	miR8015	CTTTCAATTTCAAGGACTAAT	-58.2	163	-	tgtcatcttagtccctaaaattattaatattrtaaattagtctctgaaatrgaaaatcctcaatcacattagtccttgaaattatctgatatggactaatgtgatcgaataCTTTCAATTTCAAGGACTAATttggaatattcataatttcagagattaagtt	Scaffold00271:40120:40282:-

## Sheet: G. uralensis-specific miRNAs
Supplemental Table S21
miRNAs family classification.
note:G. uralensis-specific miRNAs family classification.
ID	family	sequence	DG	Length(bp)	Sr	Precursor sequence	Scaffold
Sr139447_1_1_21_2019	GumiRNA-n1	TATTGTTGTTCTCTTGAGGCT	-51.3	123	-	ccggttgacgtgattgttattagcctcaacagaataacaatcagcttgttagttaacagtttacggtttaactgacatactTATTGTTGTTCTCTTGAGGCTaatcatcgcccaactgactaa	Scaffold00001:1056071:1056193:+
Sr487951_19_13_24_31	GumiRNA-n2a	AATAACACATGTGGAACTAATAGT	-43.1	83	-	ttcgcactacaAATAACACATGTGGAACTAATAGTgcacataactattagttctacatgtattatttatagtgcggaacaata	Scaffold00966:46689:46771:+
Sr487951_19_10_24_31	GumiRNA-n2b	AATAACACATGTGGAACTAATAGT	-61.3	103	-	tagttccgtattagtgcggaactattagtttcgcacgtgttatttatatgtgtgtgcctcaAATAACACATGTGGAACTAATAGTtctgcactgatgcggaat	Scaffold00528:79977:80079:-
Sr487951_19_9_24_31	GumiRNA-n2c	AATAACACATGTGGAACTAATAGT	-37.7	103	-	gttatacttcagtgcgaaactattaattccgcaagtgttatttgtaacatgcacacatacaAATAACACATGTGGAACTAATAGTtctacgctggtgcaaaac	Scaffold00356:21661:21763:-
Sr487951_19_5_24_31	GumiRNA-n2d	AATAACACATGTGGAACTAATAGT	-98.8	153	-	aactattagttctgcactacaAATAACACATGTGGAACTAATAGTtccgcatgtgttatttgtagcacatgcacatacaaataatacatgcggaacaattagttccacatgtgttatttgtagtgcagaactattagttccgcatgtgttatt	Scaffold00144:91673:91825:+
Sr487951_19_1_24_31	GumiRNA-n2e	AATAACACATGTGGAACTAATAGT	-55.3	123	-	aagttcaacatgaggaactaaaagttccgcatgtgttatttgtatatgtgtgttacaaataacacatgtaacacacatacaAATAACACATGTGGAACTAATAGTttcacactaaagtacaac	Scaffold00001:1076654:1076776:+
Sr523264_14_11_24_35	GumiRNA-n3a-3p	AACTAATAGTTCTGCGGACATGTG	-226.2	323	Sr379975_9_6_24_6	tctatccgcacatgcatagttttctatctgcacatacatgtccgcggaactattagtccgcgggtttattttttttcaacacatacatgtccgcgaaactattagttctgcgggttgtaattctctgcggaacaatagttccgcgggttgtaattcaacacatacatgcctgcgraactaatagttccgcggagaattacaacccgcggAACTAATAGTTCTGCGGACATGTGtgtgttgaaaaaaaataaactcgcagaactaatagttccgcagacatatatgtgcaaatagaaaactatgtatgtgtagatagaaattgc	Scaffold01129:46314:46636:-
Sr523264_14_11_24_35	GumiRNA-n3a-5p	ATACATGTCCGCGAAACTATTAGT	-226.2	323	Sr379975_9_6_24_6	tctatccgcacatgcatagttttctatctgcacatacatgtccgcggaactattagtccgcgggtttattttttttcaacacatacatgtccgcgaaactattagttctgcgggttgtaattctctgcggaacaatagttccgcgggttgtaattcaacacatacatgcctgcgraactaatagttccgcggagaattacaacccgcggAACTAATAGTTCTGCGGACATGTGtgtgttgaaaaaaaataaactcgcagaactaatagttccgcagacatatatgtgcaaatagaaaactatgtatgtgtagatagaaattgc	Scaffold01129:46314:46636:-
Sr443512_19_18_24_55	GumiRNA-n3b	ATACATGCCTGTGGAACTAATAGT	-73.7	113	-	gttccgcgggttgtaattcttcacggaactaatagttccgcaggttgtaatttaacacATACATGCCTGTGGAACTAATAGTtccgcgaagaattacaacccgcagaactaat	Scaffold10250:238:350:-
Sr443512_19_16_24_55	GumiRNA-n3c	ATACATGCCTGTGGAACTAATAGT	-56.5	103	-	gccggttgtaattctctacagaactattagttccgcgggttgtaattcaacacATACATGCCTGTGGAACTAATAGTtccgcggagaattacaactcgcgaaa	Scaffold03072:9810:9912:+
Sr443512_19_12_24_55	GumiRNA-n3d	ATACATGCCTGTGGAACTAATAGT	-36.9	93	-	tacgttatgatgtactgtagaactattagttctacagacatttttgaacatATACATGCCTGTGGAACTAATAGTtccgcagtgaattagttt	Scaffold00880:88469:88561:-
Sr443512_19_9_24_55	GumiRNA-n3e	ATACATGCCTGTGGAACTAATAGT	-73.7	113	-	gttccgcgggttgtaattcttcacggaactaatagttccgcaggttgtaatttaacacATACATGCCTGTGGAACTAATAGTtccgcgaagaattacaacccgcagaactaat	Scaffold00257:89447:89559:+
Sr443512_19_8_24_55	GumiRNA-n3f	ATACATGCCTGTGGAACTAATAGT	-93	113	-	tagttccgcgggttgtaattctccgcggaactattagttccgcaggttgtaatttaacacATACATGCCTGTGGAACTAATAGTtccgcggagaattacaacccgcggaacta	Scaffold00154:258246:258358:-
Sr523264_14_8_24_35	GumiRNA-n3g.1	TTTGCTATCTGTACATACATGTCT	-295	403	-	cacatacatactttgctatctgtacatacatgtctgcgaaactattaattttgcgggtgtattttttttccaatacacacatgtccgcggaactattagttccgtgagtgtacttttttccaacacacacatgtccgcggaactaatagttccacgggttgtaattcttcgcggaactattagttccgcaggtatgtatgtgttgaattataacgtgcggaactaataattccgcgaagaattacaacccgcggAACTAATAGTTCTGCGGACATGTGtgtgttggaaaaaaatacacccgcaaaactattagttccgtggatatgtgtgtgttggaaaaaaaatacacccgtaaaactattagttctgtggacatgtatgtacagatagcaaagtatg…	Scaffold00482:71017:71419:+
Sr523264_14_8_24_35	GumiRNA-n3g.2	AACTAATAGTTCTGCGGACATGTG	-295	403	-	cacatacatactttgctatctgtacatacatgtctgcgaaactattaattttgcgggtgtattttttttccaatacacacatgtccgcggaactattagttccgtgagtgtacttttttccaacacacacatgtccgcggaactaatagttccacgggttgtaattcttcgcggaactattagttccgcaggtatgtatgtgttgaattataacgtgcggaactaataattccgcgaagaattacaacccgcggAACTAATAGTTCTGCGGACATGTGtgtgttggaaaaaaatacacccgcaaaactattagttccgtggatatgtgtgtgttggaaaaaaaatacacccgtaaaactattagttctgtggacatgtatgtacagatagcaaagtatg…	Scaffold00482:71017:71419:+
Sr523264_14_8_24_35	GumiRNA-n3g.3	CGGGTTGTAATTCTTCGCGGAACT	-295	403	-	cacatacatactttgctatctgtacatacatgtctgcgaaactattaattttgcgggtgtattttttttccaatacacacatgtccgcggaactattagttccgtgagtgtacttttttccaacacacacatgtccgcggaactaatagttccacgggttgtaattcttcgcggaactattagttccgcaggtatgtatgtgttgaattataacgtgcggaactaataattccgcgaagaattacaacccgcggAACTAATAGTTCTGCGGACATGTGtgtgttggaaaaaaatacacccgcaaaactattagttccgtggatatgtgtgtgttggaaaaaaaatacacccgtaaaactattagttctgtggacatgtatgtacagatagcaaagtatg…	Scaffold00482:71017:71419:+
Sr451336_19_14_24_164	GumiRNA-n3h	ATTAGTTCCGCGGACATGTGTGTG	-148.1	203	-	ctagttccgcgggtttattttttttctaacacacacatgtccgtggaactattagttccgcgagttgtaattctccgcggaactattagttccgcgggttataattcttcgcggaactaacagttccgcgaagaattataactcgtggaactATTAGTTCCGCGGACATGTGTGTGctaaaaaaaataaaacccgcggaacta	Scaffold01182:24347:24549:-
Sr451336_19_12_24_164	GumiRNA-n3i	ATTAGTTCCGCGGACATGTGTGTG	-89	133	-	ttccgcgggtttatttttttttccaacacacacatgtccgtggaactattagttctgcgggttgtaattctccgcggaactATTAGTTCCGCGGACATGTGTGTGttaaaaaaaaataaatccgcgaaactaa	Scaffold00890:60659:60791:-
Sr443512_19_11_24_55	GumiRNA-n3j-3p.1	ATACATGCCTGTGGAACTAATAGT	-142.6	183	-	atttttttttcaacacacacactctgcggaactattagttccgcgggttgtaattcttcgcggaactattagttccacaggttgtaatttaacacATACATGCCTGTGGAACTAATAGTtccgcggagaattacaacccgcggaactaatagttctgcggagtgtgtgtgtgaaaaaaataca	Scaffold00859:20481:20663:+
Sr443512_19_11_24_55	GumiRNA-n3j-3p.2	ACTAATAGTTCTGCGGAGTGTGTG	-142.6	183	-	atttttttttcaacacacacactctgcggaactattagttccgcgggttgtaattcttcgcggaactattagttccacaggttgtaatttaacacATACATGCCTGTGGAACTAATAGTtccgcggagaattacaacccgcggaactaatagttctgcggagtgtgtgtgtgaaaaaaataca	Scaffold00859:20481:20663:+
Sr443512_19_11_24_55	GumiRNA-n3j-5p.1	CGGGTTGTAATTCTTCGCGGAACT	-142.6	183	-	atttttttttcaacacacacactctgcggaactattagttccgcgggttgtaattcttcgcggaactattagttccacaggttgtaatttaacacATACATGCCTGTGGAACTAATAGTtccgcggagaattacaacccgcggaactaatagttctgcggagtgtgtgtgtgaaaaaaataca	Scaffold00859:20481:20663:+
Sr443512_19_11_24_55	GumiRNA-n3j-5p.2	ACACACTCTGCGGAACTATTAGTT	-142.6	183	-	atttttttttcaacacacacactctgcggaactattagttccgcgggttgtaattcttcgcggaactattagttccacaggttgtaatttaacacATACATGCCTGTGGAACTAATAGTtccgcggagaattacaacccgcggaactaatagttctgcggagtgtgtgtgtgaaaaaaataca	Scaffold00859:20481:20663:+
Sr299225_9_5_24_55	GumiRNA-n3k	ACTAATAGTTCTGCGGAGTGTGTG	-37.1	83	-	ataacccgcgaaACTAATAGTTCTGCGGAGTGTGTGtgttgaaaaaaaaatacatccgcagaactaatagttccgcagacatg	Scaffold00617:25214:25296:-
Sr451336_19_7_24_164	GumiRNA-n3l	ATTAGTTCCGCGGACATGTGTGTG	-134.1	193	-	gggtttattttttcccaacacacacatgtccgtggaactattagttccgcgggttgtaattctccgcggaactaatccactattagttccgcgggttataattctctgcggaactaatagttccgctaagaattataacccgcggaactATTAGTTCCGCGGACATGTGTGTGttaaaaaaaataaacccgca	Scaffold00373:140375:140567:+
Sr299225_9_1_24_55	GumiRNA-n3m	ACTAATAGTTCTGCGGAGTGTGTG	-43.9	83	-	ataacccgcggaACTAATAGTTCTGCGGAGTGTGTGtgttgaaaaaaaaaaatacacccgcggaactaatagttccgcagaca	Scaffold00077:97300:97382:-
Sr299225_9_3_24_55	GumiRNA-n3n	ACTAATAGTTCTGCGGAGTGTGTG	-45.3	83	-	ataactcgcggaACTAATAGTTCTGCGGAGTGTGTGtgttgaaaaaaaaaatacacccgcagaactaatagttctgcggacat	Scaffold00329:123857:123939:+
Sr451336_19_6_24_164	GumiRNA-n3o	ATTAGTTCCGCGGACATGTGTGTG	-83.6	123	-	actattcgggtttattttttttccaacacacacatgtctgtggaactattagttccgcgggttataattctccgcggaactATTAGTTCCGCGGACATGTGTGTGttaaaaaaaataaacccg	Scaffold00330:4593:4715:-
Sr451336_19_5_24_164	GumiRNA-n3p	ATTAGTTCCGCGGACATGTGTGTG	-138.2	193	-	gggtttattttttttcaacacacacatgtccacggaactaatgttccgcgagttgtatttctccgcggagctattagttccacatgcatgtatgtgttgaattacaacctgcggaactaatagttccgcggagaaatacaactcacggaacATTAGTTCCGCGGACATGTGTGTGttaaaaaaataaacccgc	Scaffold00309:186515:186707:+
Sr451336_19_2_24_164	GumiRNA-n3q.1	ATTAGTTCCGCGGACATGTGTGTG	-125.2	183	-	gggtttatttttttttctaacacacacatgtccgtggaactattagttccgcgagttgtaattctccgcgaaactattagttccgcgggttataattcttcgcggaactaatagttccgcgaagaattataactcgcggaactATTAGTTCCGCGGACATGTGTGTGctaaaaaaaataaatc	Scaffold00093:80423:80605:+
Sr451336_19_2_24_164	GumiRNA-n3q.2	CGAAGAATTATAACTCGCGGAACT	-125.2	183	-	gggtttatttttttttctaacacacacatgtccgtggaactattagttccgcgagttgtaattctccgcgaaactattagttccgcgggttataattcttcgcggaactaatagttccgcgaagaattataactcgcggaactATTAGTTCCGCGGACATGTGTGTGctaaaaaaaataaatc	Scaffold00093:80423:80605:+
Sr493984_10_9_24_37	GumiRNA-n3r.1	ACTATTAGTTCCGCGGATTGTAAT	-124.4	183	-	actaatagttccgcgggtttatttttttttccaacacacacatgtccgtgaaACTATTAGTTCCGCGGATTGTAATtctccgcggaactattagttctgcgaagaattataacccgcggaactaatagttccgcggacatgtgtgtgttaaaaaaaataaacccgtggaactaatagttctac	Scaffold03713:8727:8909:-
Sr493984_10_9_24_37	GumiRNA-n3r.2	AAATAAACCCGTGGAACTAATAGT	-124.4	183	-	actaatagttccgcgggtttatttttttttccaacacacacatgtccgtgaaACTATTAGTTCCGCGGATTGTAATtctccgcggaactattagttctgcgaagaattataacccgcggaactaatagttccgcggacatgtgtgtgttaaaaaaaataaacccgtggaactaatagttctac	Scaffold03713:8727:8909:-
Sr451336_19_16_24_164	GumiRNA-n3s.2	AAATAAACCCGTGGAACTAATAGT	-114	203	-	ttagttccgcgagttgtaattctccgcggaactagtagttccgcggytttatttttttctaacacacacatgtccgtggaactattagttccgcgagttgtaattctccgcggaactATTAGTTCCGCGGACATGTGTGTGctaaaaaaaataaacccgtggaactaatagttccgcaaagatgtatgtgcacgtagaaaacc	Scaffold01837:8938:9140:+
Sr451336_19_16_24_164	GumiRNA-n3s-3p.1	ATTAGTTCCGCGGACATGTGTGTG	-114	203	-	ttagttccgcgagttgtaattctccgcggaactagtagttccgcggytttatttttttctaacacacacatgtccgtggaactattagttccgcgagttgtaattctccgcggaactATTAGTTCCGCGGACATGTGTGTGctaaaaaaaataaacccgtggaactaatagttccgcaaagatgtatgtgcacgtagaaaacc	Scaffold01837:8938:9140:+
Sr451336_19_16_24_164	GumiRNA-n3s-5p.1	ATTTTTTTCTAACACACACATGTC	-114	203	-	ttagttccgcgagttgtaattctccgcggaactagtagttccgcggytttatttttttctaacacacacatgtccgtggaactattagttccgcgagttgtaattctccgcggaactATTAGTTCCGCGGACATGTGTGTGctaaaaaaaataaacccgtggaactaatagttccgcaaagatgtatgtgcacgtagaaaacc	Scaffold01837:8938:9140:+
Sr353478_16_1_24_10	GumiRNA-n3t-3p	AAATAAACCCGTGGAACTAATAGT	-157.5	263	Sr404108_11_5_24_5	tctgcacacacatgtccgcgaaactaatagtttcgcgggtttatttttttcaacacacacatgtccgcggaactattagttccgcggatagttccgcggactattagttccgcaggcatatatgtgttgaattacaacccgcagaactaatagttccacggagagttacaatccgcgaaattaatagttccacagacatgtgtgtgttgaaaaaAAATAAACCCGTGGAACTAATAGTtccgcggacatgtatgtgcagatag	Scaffold00128:178939:179201:-
Sr353478_16_1_24_10	GumiRNA-n3t-5p	AACTAATAGTTTCGCGGGTTTATT	-157.5	263	Sr404108_11_5_24_5	tctgcacacacatgtccgcgaaactaatagtttcgcgggtttatttttttcaacacacacatgtccgcggaactattagttccgcggatagttccgcggactattagttccgcaggcatatatgtgttgaattacaacccgcagaactaatagttccacggagagttacaatccgcgaaattaatagttccacagacatgtgtgtgttgaaaaaAAATAAACCCGTGGAACTAATAGTtccgcggacatgtatgtgcagatag	Scaffold00128:178939:179201:-
Sr317790_10_7_24_19	GumiRNA-n3u.2	TTTTTAGCACACACATGTCCGCGG	-126.8	193	Sr404108_11_7_24_5	tatgtgcacatacatctccgcggaactaatagtttcgcgggtttattttttttagcacacacatgtccgcggaactattagttccgcggagaattacaactcgcggaactaatagttccacggacatgtgtgtgttagaaaaaAAATAAACCCGCGGAACTAGTAGTtccgcggagaattacaactcgcggaa	Scaffold00206:245870:246062:+
Sr317790_10_7_24_19	GumiRNA-n3u-3p.1	AAATAAACCCGCGGAACTAGTAGT	-126.8	193	Sr404108_11_7_24_5	tatgtgcacatacatctccgcggaactaatagtttcgcgggtttattttttttagcacacacatgtccgcggaactattagttccgcggagaattacaactcgcggaactaatagttccacggacatgtgtgtgttagaaaaaAAATAAACCCGCGGAACTAGTAGTtccgcggagaattacaactcgcggaa	Scaffold00206:245870:246062:+
Sr317790_10_7_24_19	GumiRNA-n3u-5p.1	AACTAATAGTTTCGCGGGTTTATT	-126.8	193	Sr404108_11_7_24_5	tatgtgcacatacatctccgcggaactaatagtttcgcgggtttattttttttagcacacacatgtccgcggaactattagttccgcggagaattacaactcgcggaactaatagttccacggacatgtgtgtgttagaaaaaAAATAAACCCGCGGAACTAGTAGTtccgcggagaattacaactcgcggaa	Scaffold00206:245870:246062:+
Sr317790_10_1_24_19	GumiRNA-n3v.1	AAATAAACCCGCGGAACTAGTAGT	-135.7	213	-	acatacatctccgcggaactaatagttccgcgggtttattttttttagcacacacatgttcgcggaactattagttccgcgaagaattataactcgcggaactaatagttccgcggagaattacaactcgcggaactaatagttccacggacatgtgtgtgttagaaaaaAAATAAACCCGCGGAACTAGTAGTtccgctgagaattacaact	Scaffold00001:995553:995765:-
Sr317790_10_1_24_19	GumiRNA-n3v.2	ACACATGTTCGCGGAACTATTAGT	-135.7	213	-	acatacatctccgcggaactaatagttccgcgggtttattttttttagcacacacatgttcgcggaactattagttccgcgaagaattataactcgcggaactaatagttccgcggagaattacaactcgcggaactaatagttccacggacatgtgtgtgttagaaaaaAAATAAACCCGCGGAACTAGTAGTtccgctgagaattacaact	Scaffold00001:995553:995765:-
Sr360731_10_1_24_12	GumiRNA-n4a	TAAAACGTCGGTCAAATTAGTCCT	-117.7	193	-	cagtctcacttaagtccctgaaactaacaaaaagacaatttagcccatgaaattgTAAAACGTCGGTCAAATTAGTCCTtaaaattgtaaaacgacagtcaagttagtctgtcgttttacaattttaaggactaacttgaccgatgttttacaatttcagaaactaaattgtcttttcgttagtttcagggac	Scaffold00054:314692:314884:-
Sr487106_7_7_24_36	GumiRNA-n4b	ATTTTAGGGACTAATTTGATCGAT	-65.4	123	Sr565626_15_15_24_7	gtccctgaaattgtaaaacgtcggtcaagttagttcctaaaattgtaaaacgatagactaacttgatcgtcgttttacaATTTTAGGGACTAATTTGATCGATattttataattttaggagtt	Scaffold05935:5976:6098:+
Sr487106_7_4_24_36	GumiRNA-n4c.1	ATTTTAGGGACTAATTTGATCGAT	-106.9	203	-	taggtctctgaaactaacgaaaaggcaatttagtccctgaaattgtaaaacgtcggtcaaattagtccttaaaattgtaacgacagggactaacttgatagtggtcaaattagtcgttacaattttaaggactaatttgaccgatgttttacaATTTTAGGGACTAATTTGATCGATattttgtaatttcaagggctaaattg	Scaffold00853:99011:99213:-
Sr487106_7_4_24_36	GumiRNA-n4c.2	TAAAACGTCGGTCAAATTAGTCCT	-106.9	203	-	taggtctctgaaactaacgaaaaggcaatttagtccctgaaattgtaaaacgtcggtcaaattagtccttaaaattgtaacgacagggactaacttgatagtggtcaaattagtcgttacaattttaaggactaatttgaccgatgttttacaATTTTAGGGACTAATTTGATCGATattttgtaatttcaagggctaaattg	Scaffold00853:99011:99213:-
Sr487106_7_3_24_36	GumiRNA-n4d	ATTTTAGGGACTAATTTGATCGAT	-74.7	153	-	gaaattaargaaaaggtaatttagtrtctgaaattgtaaaacatcggtcaagttagtccktaaaattgtaaaacgacggactaacttgaccgtrgttttataATTTTAGGGACTAATTTGATCGATgttttacaatttcatgggctaaattgc	Scaffold00277:20717:20869:+
Sr304400_7_7_24_18	GumiRNA-n4e.1	TTAGCTCCTGAAATTGTAAAACGT	-178	293	-	tttaagagttaactgtcattttggcccttgaaactgtaatacggtctcacttaggtctctgaaacaaacgaaaaggcaatTTAGCTCCTGAAATTGTAAAACGTcgatcaaattagtccctaaaattataaaacgacggtcaagttagtccgtcgttttacaattttagggactaacttgaccgacgttttacaatttcagggactaaattgccttttcgttattttcagggatctaagtgagactactttacaatttcagggactaaaatgacaattaactcaaatatttaa	Scaffold01657:504:796:-
Sr304400_7_7_24_18	GumiRNA-n4e.2	ATTTTGGCCCTTGAAACTGTAATA	-178	293	-	tttaagagttaactgtcattttggcccttgaaactgtaatacggtctcacttaggtctctgaaacaaacgaaaaggcaatTTAGCTCCTGAAATTGTAAAACGTcgatcaaattagtccctaaaattataaaacgacggtcaagttagtccgtcgttttacaattttagggactaacttgaccgacgttttacaatttcagggactaaattgccttttcgttattttcagggatctaagtgagactactttacaatttcagggactaaaatgacaattaactcaaatatttaa	Scaffold01657:504:796:-
Sr314385_3_2_24_20	GumiRNA-n4f.2	AGTTTTAGGGACCTAAGTGAGACT	-173.3	263	-	aactgtcattttgacccctgaaactgtaatacggtatcacttaggtccctgaaactaacgaaaaggtaatttagctcctgaaattgtaaaacgtcagtcaaattagtccctaaaattgtaaaacgacggtcaaattagtccgtcgttttacaattttagggactgacttgatcgatattttacaatttcagggactaaattgccttttcgttAGTTTTAGGGACCTAAGTGAGACTactttacaatttcaggggttaaaatga	Scaffold00478:106753:107015:+
Sr314385_3_2_24_20	GumiRNA-n4f-3p.1	ATTTTAGGGACTGACTTGATCGAT	-173.3	263	-	aactgtcattttgacccctgaaactgtaatacggtatcacttaggtccctgaaactaacgaaaaggtaatttagctcctgaaattgtaaaacgtcagtcaaattagtccctaaaattgtaaaacgacggtcaaattagtccgtcgttttacaattttagggactgacttgatcgatattttacaatttcagggactaaattgccttttcgttAGTTTTAGGGACCTAAGTGAGACTactttacaatttcaggggttaaaatga	Scaffold00478:106753:107015:+
Sr314385_3_2_24_20	GumiRNA-n4f-5p.1	TTAGCTCCTGAAATTGTAAAACGT	-173.3	263	-	aactgtcattttgacccctgaaactgtaatacggtatcacttaggtccctgaaactaacgaaaaggtaatttagctcctgaaattgtaaaacgtcagtcaaattagtccctaaaattgtaaaacgacggtcaaattagtccgtcgttttacaattttagggactgacttgatcgatattttacaatttcagggactaaattgccttttcgttAGTTTTAGGGACCTAAGTGAGACTactttacaatttcaggggttaaaatga	Scaffold00478:106753:107015:+
Sr487106_7_7_24_36	GumiRNA-n4g-5p	TCGGTCAAGTTAGTTCCTAAAATT	-65.4	123	Sr565626_15_15_24_7	gtccctgaaattgtaaaacgtcggtcaagttagttcctaaaattgtaaaacgatagactaacttgatcgtcgttttacaATTTTAGGGACTAATTTGATCGATattttataattttaggagtt	Scaffold05935:5976:6098:+
Sr397920_2_2_24_14	GumiRNA-n4g-3p	tagttccacggacatgtgtgttgg	-77.3	133	Sr325931_7_6_24_7	tattagttttgtaggtttatttttttttaacACACATGTCTGCGGAACTAATAGTttcgcggaaaattacaacccacggaactaatagttccacggacatgtgtgttggaaaaaaataaacccgcagaactaa	Scaffold06220:5047:5179:+
Sr487106_7_1_24_36	GumiRNA-n4h-3p	ATTTTAGGGACTAATTTGATCGAT	-65.4	123	Sr565626_15_1_24_7	gtccctgaaattgtaaaacgtcggtcaagttagttcctaaaattgtaaaacgatagactaacttgatcgtcgttttacaATTTTAGGGACTAATTTGATCGATattttataattttaggagtt	Scaffold00016:614721:614843:-
Sr487106_7_1_24_36	GumiRNA-n4h-5p	TCGGTCAAGTTAGTTCCTAAAATT	-65.4	123	Sr565626_15_1_24_7	gtccctgaaattgtaaaacgtcggtcaagttagttcctaaaattgtaaaacgatagactaacttgatcgtcgttttacaATTTTAGGGACTAATTTGATCGATattttataattttaggagtt	Scaffold00016:614721:614843:-
Sr291271_14_1_24_54	GumiRNA-n4i-3p	TTAGGGACTAACTTGATCGACGTT	-141.2	283	-	aactgttattttggtctttgaaattgtaatacgatctcacttaggttcctgaaattaaaaaaaaggcaatttagcttctgaaattataaaacgtcggtcaaattaatccctaaaattgtaaaacgacggtcaagttagtccatcgttttacaattTTAGGGACTAACTTGATCGACGTTttacaatttcaatgactaaattgcctttttatttatttcaaagacctaagtgagactgcttcacaatttcaaagactaaaataacagttaactcgatatctctg	Scaffold00002:674635:674917:+
Sr291271_14_1_24_54	GumiRNA-n4i-5p	ATCCCTAAAATTGTAAAACGACGG	-141.2	283	-	aactgttattttggtctttgaaattgtaatacgatctcacttaggttcctgaaattaaaaaaaaggcaatttagcttctgaaattataaaacgtcggtcaaattaatccctaaaattgtaaaacgacggtcaagttagtccatcgttttacaattTTAGGGACTAACTTGATCGACGTTttacaatttcaatgactaaattgcctttttatttatttcaaagacctaagtgagactgcttcacaatttcaaagactaaaataacagttaactcgatatctctg	Scaffold00002:674635:674917:+
Sr291271_14_3_24_54	GumiRNA-n4j	TTAGGGACTAACTTGATCGACGTT	-60.8	123	-	aattaataaaaatacaaattagtccctgaaattgtaaaacgtrggtcaagttaatccctgttacaattTTAGGGACTAACTTGATCGACGTTttataatttcagggactaacttgaccgtcyt	Scaffold00096:105184:105306:+
Sr291271_14_4_24_54	GumiRNA-n4k-3p	TTAGGGACTAACTTGATCGACGTT	-58.9	133	-	tgaaactaacaaaaatacaaattagctcctgaaattgtaaaacgtcgatcaagttagtctttgtcgttacaattTTAGGGACTAACTTGATCGACGTTttataattttagggactaacttgaccattatttta	Scaffold00111:276880:277012:-
Sr291271_14_4_24_54	GumiRNA-n4k-5p	TTAGCTCCTGAAATTGTAAAACGT	-58.9	133	-	tgaaactaacaaaaatacaaattagctcctgaaattgtaaaacgtcgatcaagttagtctttgtcgttacaattTTAGGGACTAACTTGATCGACGTTttataattttagggactaacttgaccattatttta	Scaffold00111:276880:277012:-
Sr291271_14_9_24_54	GumiRNA-n4l	TTAGGGACTAACTTGATCGACGTT	-50	103	-	acaaattagcccctcaaattgtaaaacgttggtcaatttagtccttatcgttacaattTTAGGGACTAACTTGATCGACGTTttacaatttcagggactaact	Scaffold00406:137491:137593:+
Sr291271_14_11_24_54	GumiRNA-n4m	TTAGGGACTAACTTGATCGACGTT	-100.6	153	-	acgaaaaggcagtttggcccctgaaattgtaaaargtcggtcaaattagtccctaaaattgtaaaacgacggtcaagttagtccgtcgttttacaattTTAGGGACTAACTTGATCGACGTTtttcaatttcagggactaaattgccttttcg	Scaffold00587:31115:31267:-
Sr291271_14_14_24_54	GumiRNA-n4n-3p	TTAGGGACTAACTTGATCGACGTT	-141.2	283	-	aactgttattttggtctttgaaattgtaatacgatctcacttaggttcctgaaattaaaaaaaaggcaatttagcttctgaaattataaaacgtcggtcaaattaatccctaaaattgtaaaacgacggtcaagttagtccatcgttttacaattTTAGGGACTAACTTGATCGACGTTttacaatttcaatgactaaattgcctttttatttatttcaaagacctaagtgagactgcttcacaatttcaaagactaaaataacagttaactcgatatctctg	Scaffold11297:459:741:+
Sr291271_14_14_24_54	GumiRNA-n4n-5p	ATCCCTAAAATTGTAAAACGACGG	-141.2	283	-	aactgttattttggtctttgaaattgtaatacgatctcacttaggttcctgaaattaaaaaaaaggcaatttagcttctgaaattataaaacgtcggtcaaattaatccctaaaattgtaaaacgacggtcaagttagtccatcgttttacaattTTAGGGACTAACTTGATCGACGTTttacaatttcaatgactaaattgcctttttatttatttcaaagacctaagtgagactgcttcacaatttcaaagactaaaataacagttaactcgatatctctg	Scaffold11297:459:741:+
Sr547951_7_5_24_15	GumiRNA-n4o	TTAGGGACTAATTTGACCAACGTT	-106.5	143	-	ggcaatttagtccctgaaattgtaaaacgtcggtcaagttagtccctaaaattgtaaaacgacggactaacttgaccgtcgttttacaattTTAGGGACTAATTTGACCAACGTTttacaatttcaggggctaaattgccttt	Scaffold01097:5558:5700:+
Sr547951_7_4_24_15	GumiRNA-n4p	TTAGGGACTAATTTGACCAACGTT	-107.1	143	-	ggcaatttagtccctgaaattgtaaaacgtcggtcaagttagtccctaaaattgtaaaacgacggactgacttgaccgtcgttttacaattTTAGGGACTAATTTGACCAACGTTttacaatttcagggactaaattgccttt	Scaffold00495:1711:1853:+
Sr547951_7_3_24_15	GumiRNA-n4q	TTAGGGACTAATTTGACCAACGTT	-89.1	153	-	aacgaaaagacaatttagtcattgaaattgtaaaacgtcggtcaagttagtccctaaaattgtaaaacgaaggactaacttgaccgttattttacaattTTAGGGACTAATTTGACCAACGTTttacaatttcaggggctaaattgtcttttc	Scaffold00373:157945:158097:+
Sr504948_10_5_24_22	GumiRNA-n4r-3p	TTTTAGGGACTAACTTGACCGACA	-62.7	143	-	aagtaatttggtccctgaaattataaaayattgatcaaattagtctctaaaattgtaaaacgatgatcaagttagttcatcgttttacaaTTTTAGGGACTAACTTGACCGACAttttacaattttagatactaaattacctt	Scaffold00434:141877:142019:+
Sr504948_10_5_24_22	GumiRNA-n4r-5p	AGTCTCTAAAATTGTAAAACGATG	-62.7	143	-	aagtaatttggtccctgaaattataaaayattgatcaaattagtctctaaaattgtaaaacgatgatcaagttagttcatcgttttacaaTTTTAGGGACTAACTTGACCGACAttttacaattttagatactaaattacctt	Scaffold00434:141877:142019:+
Sr504948_10_4_24_22	GumiRNA-n4s	TTTTAGGGACTAACTTGACCGACA	-72.6	143	-	ccctgaaattrtaaaacgtcgatcaaattagtccctaaaattgtaaaacgacggtcaagttagtccgtcgttttacaattttaccgtcgttttacaaTTTTAGGGACTAACTTGACCGACAatttataatttcagggactaaa	Scaffold00321:184314:184456:-
Sr504948_10_1_24_22	GumiRNA-n4t	TTTTAGGGACTAACTTGACCGACA	-77.6	153	-	tttgaaattaataaaaaagtaatttagccctgaaattgtaaaacgtcggtcaaattagtccctaaaattgtaaaacgacggtcaagttagtccgtcgttttataaTTTTAGGGACTAACTTGACCGACAttttacaatttcagagactaaatc	Scaffold00016:348188:348340:-
Sr459488_3_3_24_11	GumiRNA-n4u.2	AGTCTCATTTAGGTCTCTGAAACT	-160.2	243	-	tagtctctgaaattgtgaaatAGTCTCATTTAGGTCTCTGAAACTaacgaaaagataatttagtccctgaaattgtaaaacatcggtcaagttagttcctaaaattgtaaaacgatggactaacttgactatcgttttacaattttatggactaatttgaccgatgttttataatttcagggactaaatttctttttcgttagtttcagagacctaagtgagaccatattacagtttcagggg	Scaffold00644:38508:38750:+
Sr459488_3_3_24_11	GumiRNA-n4u.3	TCGGTCAAGTTAGTTCCTAAAATT	-160.2	243	-	tagtctctgaaattgtgaaatAGTCTCATTTAGGTCTCTGAAACTaacgaaaagataatttagtccctgaaattgtaaaacatcggtcaagttagttcctaaaattgtaaaacgatggactaacttgactatcgttttacaattttatggactaatttgaccgatgttttataatttcagggactaaatttctttttcgttagtttcagagacctaagtgagaccatattacagtttcagggg	Scaffold00644:38508:38750:+
Sr459488_3_3_24_11	GumiRNA-n4u-3p.1	AATTTCAGGGACTAAATTTCTTTT	-160.2	243	-	tagtctctgaaattgtgaaatAGTCTCATTTAGGTCTCTGAAACTaacgaaaagataatttagtccctgaaattgtaaaacatcggtcaagttagttcctaaaattgtaaaacgatggactaacttgactatcgttttacaattttatggactaatttgaccgatgttttataatttcagggactaaatttctttttcgttagtttcagagacctaagtgagaccatattacagtttcagggg	Scaffold00644:38508:38750:+
Sr459488_3_3_24_11	GumiRNA-n4u-5p.1	AAAGATAATTTAGTCCCTGAAATT	-160.2	243	-	tagtctctgaaattgtgaaatAGTCTCATTTAGGTCTCTGAAACTaacgaaaagataatttagtccctgaaattgtaaaacatcggtcaagttagttcctaaaattgtaaaacgatggactaacttgactatcgttttacaattttatggactaatttgaccgatgttttataatttcagggactaaatttctttttcgttagtttcagagacctaagtgagaccatattacagtttcagggg	Scaffold00644:38508:38750:+
Sr559770_6_2_24_25	GumiRNA-n4v	TTATGGACTAACTTGACCGACGTT	-95.3	153	-	tgaaactaacaaaaagrcaatttagtccctgaaattgtaaaacgtcggtcaaattagtccctaaaattgtaaaacgacggtcaaattagtccgtcgttttacaattTTATGGACTAACTTGACCGACGTTttacaatttcagggactaaattg	Scaffold00137:261732:261884:-
Sr291271_14_10_24_54	GumiRNA-n4w-3p	TTAGGGACTAACTTGATCGACGTT	-49	113	Sr588421_19_11_24_47	aatgaaaatataaattagccrttaaaattgtaaaacatcggtcaagttagtccctgtcyttacaattTTAGGGACTAACTTGATCGACGTTttataatttcaaggactaattt	Scaffold00407:125671:125783:+
Sr291271_14_10_24_54	GumiRNA-n4w-5p	AAAACATCGGTCAAGTTAGTCCCT	-49	113	Sr588421_19_11_24_47	aatgaaaatataaattagccrttaaaattgtaaaacatcggtcaagttagtccctgtcyttacaattTTAGGGACTAACTTGATCGACGTTttataatttcaaggactaattt	Scaffold00407:125671:125783:+
Sr588421_19_19_24_47	GumiRNA-n4x	AAAACATCGGTCAAGTTAGTCCCT	-81.5	133	-	taatttagtccctaaaattgtAAAACATCGGTCAAGTTAGTCCCTaaaattgtaaaacgacggactaacttgaccatcgttttacaattttagggactaatttgaccgacrttttacaatttcaggggctaaa	Scaffold11392:763:895:+
Sr588421_19_15_24_47	GumiRNA-n4y	AAAACATCGGTCAAGTTAGTCCCT	-89	133	-	caatttagtccctgaaattgtAAAACATCGGTCAAGTTAGTCCCTaaaattgtaaaacgacggactaacttgaccgtcgttttacaattttagggactaatttgaccgacgttttacaattttagggctaaat	Scaffold01308:46863:46995:-
Sr588421_19_14_24_47	GumiRNA-n4z	AAAACATCGGTCAAGTTAGTCCCT	-83	133	-	taatttagtccctgaaattgtAAAACATCGGTCAAGTTAGTCCCTaaaattgtaaaacgatggactaatttgaccgtcattttacaattttagggactaatttgaccgacgttttacaatttcaggggttaaa	Scaffold01001:41535:41667:-
Sr588421_19_12_24_47	GumiRNA-n4a2-3p	ctaatttgaccgtcgttttacaat	-58.9	113	Sr545524_18_9_24_6	aaaagacaatttagtccctgaaattgtAAAACATCGGTCAAGTTAGTCCCTaaaattgtaaaacgacggactaatttgaccgtcgttttacaattttagggactaatttgact	Scaffold00454:38241:38353:-
Sr588421_19_12_24_47	GumiRNA-n4a2-5p	AAAACATCGGTCAAGTTAGTCCCT	-58.9	113	Sr545524_18_9_24_6	aaaagacaatttagtccctgaaattgtAAAACATCGGTCAAGTTAGTCCCTaaaattgtaaaacgacggactaatttgaccgtcgttttacaattttagggactaatttgact	Scaffold00454:38241:38353:-
Sr588421_19_7_24_47	GumiRNA-n4b2-3p	atggactaacttgaccgacgtttt	-84.7	163	Sr549544_7_4_24_7	catgaaattgtAAAACATCGGTCAAGTTAGTCCCTaaaattgtaaaacgacggactagtagttaagttagtccctaaaattgtaaaacgacggactaactccgtcgttttacaattttatggactaacttgaccgacgttttacaatttcatagattaaattg	Scaffold00188:102201:102363:+
Sr588421_19_7_24_47	GumiRNA-n4b2-5p	AAAACATCGGTCAAGTTAGTCCCT	-84.7	163	Sr549544_7_4_24_7	catgaaattgtAAAACATCGGTCAAGTTAGTCCCTaaaattgtaaaacgacggactagtagttaagttagtccctaaaattgtaaaacgacggactaactccgtcgttttacaattttatggactaacttgaccgacgttttacaatttcatagattaaattg	Scaffold00188:102201:102363:+
Sr588421_19_6_24_47	GumiRNA-n4c2.1	AAAACATCGGTCAAGTTAGTCCCT	-117.1	203	-	gcagtctcacttagatctctgaaactaacgaaaagataatttaatctctgaaattgtAAAACATCGGTCAAGTTAGTCCCTaaaattgtaaaacaatagactaatttgactgtcgttttacaattttaaggattaatttgaccgacgttttacaattttaggggctaaattgtcttttcgttagtttcatggatctaagtgat	Scaffold00139:298320:298522:-
Sr588421_19_6_24_47	GumiRNA-n4c2.2	TAGATCTCTGAAACTAACGAAAAG	-117.1	203	-	gcagtctcacttagatctctgaaactaacgaaaagataatttaatctctgaaattgtAAAACATCGGTCAAGTTAGTCCCTaaaattgtaaaacaatagactaatttgactgtcgttttacaattttaaggattaatttgaccgacgttttacaattttaggggctaaattgtcttttcgttagtttcatggatctaagtgat	Scaffold00139:298320:298522:-
Sr588421_19_4_24_47	GumiRNA-n4d2	AAAACATCGGTCAAGTTAGTCCCT	-90.9	133	-	caatttagtccctgaaattgtAAAACATCGGTCAAGTTAGTCCCTaaaattgtaaaacgacggactaacttgaccgtcgttttacaattttagggactaatttgaccgatattttataatttcaggggctaaa	Scaffold00089:177800:177932:+
Sr588421_19_1_24_47	GumiRNA-n4e2.1	AAAACATCGGTCAAGTTAGTCCCT	-127.7	193	-	ttaggtctctgaaattaacgaaaaggcaatttagtccctgaaattgtAAAACATCGGTCAAGTTAGTCCCTaaaattgtaaaatgayagactaacttgaccatcattttacaattttagggaytaatttgaccgacgttttacaatttcaggggctaaattgycttttcgttagtttcagggacctaaatgag	Scaffold00004:337618:337810:+
Sr588421_19_1_24_47	GumiRNA-n4e2.2	AGGTCTCTGAAATTAACGAAAAGG	-127.7	193	-	ttaggtctctgaaattaacgaaaaggcaatttagtccctgaaattgtAAAACATCGGTCAAGTTAGTCCCTaaaattgtaaaatgayagactaacttgaccatcattttacaattttagggaytaatttgaccgacgttttacaatttcaggggctaaattgycttttcgttagtttcagggacctaaatgag	Scaffold00004:337618:337810:+
Sr446799_18_1_24_13	GumiRNA-n4f2-3p	ATTTCAGGGACTAAATTGCTTTTT	-110.1	213	Sr504511_15_1_24_7	acggtctcacttaggtccctgaaactaacaaAAAGACAATTTAGCCCCTGAAATTataaaaacgtcagtcaaattagtccctaaaattataaaacgacggtcaagttagtctgtcgttttacaattttagaaactaatttgactgayacattttaraatttcagggactaaattgcttttttgttactttcagagacctaagtgagattgctt	Scaffold00003:58894:59106:+
Sr446799_18_1_24_13	GumiRNA-n4f2-5p	AAAGACAATTTAGCCCCTGAAATT	-110.1	213	Sr504511_15_1_24_7	acggtctcacttaggtccctgaaactaacaaAAAGACAATTTAGCCCCTGAAATTataaaaacgtcagtcaaattagtccctaaaattataaaacgacggtcaagttagtctgtcgttttacaattttagaaactaatttgactgayacattttaraatttcagggactaaattgcttttttgttactttcagagacctaagtgagattgctt	Scaffold00003:58894:59106:+
Sr504948_10_9_24_22	GumiRNA-n4g2.2	AAAGACAATTTAGCCCCTGAAATT	-122.8	193	-	ttaggtccctgaaactaacgaaaagacaatttagcccctgaaattgtaaaatatcggtcaaattagtccctaaaattgtaaaacgacggttaagttagtccatcgttttacaaTTTTAGGGACTAACTTGACCGACAttttataatttcagggactaaattgtcttttcgtttgttttagggacttaaatgag	Scaffold01931:44613:44805:+
Sr504948_10_9_24_22	GumiRNA-n4g2-3p.1	TTTTAGGGACTAACTTGACCGACA	-122.8	193	-	ttaggtccctgaaactaacgaaaagacaatttagcccctgaaattgtaaaatatcggtcaaattagtccctaaaattgtaaaacgacggttaagttagtccatcgttttacaaTTTTAGGGACTAACTTGACCGACAttttataatttcagggactaaattgtcttttcgtttgttttagggacttaaatgag	Scaffold01931:44613:44805:+
Sr504948_10_9_24_22	GumiRNA-n4g2-5p.1	AAAATATCGGTCAAATTAGTCCCT	-122.8	193	-	ttaggtccctgaaactaacgaaaagacaatttagcccctgaaattgtaaaatatcggtcaaattagtccctaaaattgtaaaacgacggttaagttagtccatcgttttacaaTTTTAGGGACTAACTTGACCGACAttttataatttcagggactaaattgtcttttcgtttgttttagggacttaaatgag	Scaffold01931:44613:44805:+
Sr446799_18_2_24_13	GumiRNA-n4h2	AAAGACAATTTAGCCCCTGAAATT	-103.7	193	-	ttaggtccctgaaactaacgaAAAGACAATTTAGCCCCTGAAATTgttaaacgtcagtcaaattagtctatgaaattgcaaaacgtcggtcaagtttgtccctaaaattgtagcgacaaggactaatttgaccaacgttttacaatttcagggactaaattgccttttcgttagtttcagggacctaagtaaa	Scaffold00007:379584:379776:+
Sr527028_4_1_24_16	GumiRNA-n4i2.2	AAAGACAATTTAGCCCCTGAAATT	-197.3	303	-	cgtgtattcaaTTTTGAGTTAACTGTCATTTTGGCccctgaaattgtaatatggtctcatttaggtccctgaaactaacaaaaagacaatttagcccctgaaattgtaaaacgtcggtcaaattagtccctaaaattgtaaaacgacggtcaagttagtccgtcgttttacaattttagggactaatttgaccaacgttttacaatttcagggactaaattgtcttttcgttagtttcagggacctaaatgagactgcttcacaatttcagggactaaaatgacaattaactcattcaatttt	Scaffold00275:163066:163368:-
Sr527028_4_1_24_16	GumiRNA-n4i2.3	TTAGGGACTAATTTGACCAACGTT	-197.3	303	-	cgtgtattcaaTTTTGAGTTAACTGTCATTTTGGCccctgaaattgtaatatggtctcatttaggtccctgaaactaacaaaaagacaatttagcccctgaaattgtaaaacgtcggtcaaattagtccctaaaattgtaaaacgacggtcaagttagtccgtcgttttacaattttagggactaatttgaccaacgttttacaatttcagggactaaattgtcttttcgttagtttcagggacctaaatgagactgcttcacaatttcagggactaaaatgacaattaactcattcaatttt	Scaffold00275:163066:163368:-
Sr527028_4_1_24_16	GumiRNA-n4i2.4	TTTCAGGGACCTAAATGAGACTGC	-197.3	303	-	cgtgtattcaaTTTTGAGTTAACTGTCATTTTGGCccctgaaattgtaatatggtctcatttaggtccctgaaactaacaaaaagacaatttagcccctgaaattgtaaaacgtcggtcaaattagtccctaaaattgtaaaacgacggtcaagttagtccgtcgttttacaattttagggactaatttgaccaacgttttacaatttcagggactaaattgtcttttcgttagtttcagggacctaaatgagactgcttcacaatttcagggactaaaatgacaattaactcattcaatttt	Scaffold00275:163066:163368:-
Sr527028_4_1_24_16	GumiRNA-n4i2-3p.1	AATTTCAGGGACTAAAATGACAAT	-197.3	303	-	cgtgtattcaaTTTTGAGTTAACTGTCATTTTGGCccctgaaattgtaatatggtctcatttaggtccctgaaactaacaaaaagacaatttagcccctgaaattgtaaaacgtcggtcaaattagtccctaaaattgtaaaacgacggtcaagttagtccgtcgttttacaattttagggactaatttgaccaacgttttacaatttcagggactaaattgtcttttcgttagtttcagggacctaaatgagactgcttcacaatttcagggactaaaatgacaattaactcattcaatttt	Scaffold00275:163066:163368:-
Sr527028_4_1_24_16	GumiRNA-n4i2-5p.1	TTTTGAGTTAACTGTCATTTTGGC	-197.3	303	-	cgtgtattcaaTTTTGAGTTAACTGTCATTTTGGCccctgaaattgtaatatggtctcatttaggtccctgaaactaacaaaaagacaatttagcccctgaaattgtaaaacgtcggtcaaattagtccctaaaattgtaaaacgacggtcaagttagtccgtcgttttacaattttagggactaatttgaccaacgttttacaatttcagggactaaattgtcttttcgttagtttcagggacctaaatgagactgcttcacaatttcagggactaaaatgacaattaactcattcaatttt	Scaffold00275:163066:163368:-
Sr446799_18_8_24_13	GumiRNA-n4j2	AAAGACAATTTAGCCCCTGAAATT	-162.2	283	-	aaatagagttaactgtcattttggcccctgaaactgtaatacggtctcatttaggtctctgaaactaacgaAAAGACAATTTAGCCCCTGAAATTgtaaaacgtcggtcagattagtccctaaaattgtaaaacgacggtcaagttagtccgtcgttttacaattttagggactaacttgaccgacgttttacaatttcagggactaaattgccttttcattaatttcagaaacctaagtgagactgcttcacaatttcaagagttaaaatgacacttacctc	Scaffold00321:22689:22971:-
Sr504948_10_6_24_22	GumiRNA-n4k2.1	TTTTAGGGACTAACTTGACCGACA	-115.9	193	-	ttaggtccctgaaactaacgaaaagacaatttagcccctgaaattgtaaaaatatcggtcaaattagtccctaaaattgtaaaaacgacggttaagttagtccatcgttttacaaTTTTAGGGACTAACTTGACCGACAttttataatttcagggactaaattgtcttttcgtttgttttagggacttaaatg	Scaffold00686:113769:113961:-
Sr504948_10_6_24_22	GumiRNA-n4k2.2	AAAGACAATTTAGCCCCTGAAATT	-115.9	193	-	ttaggtccctgaaactaacgaaaagacaatttagcccctgaaattgtaaaaatatcggtcaaattagtccctaaaattgtaaaaacgacggttaagttagtccatcgttttacaaTTTTAGGGACTAACTTGACCGACAttttataatttcagggactaaattgtcttttcgtttgttttagggacttaaatg	Scaffold00686:113769:113961:-
Sr480450_17_1_24_137	GumiRNA-n4l2	AAAACGTCGATCAAGTTAGTCCCT	-88.4	143	-	aggcaatttagtcattgaaattgtAAAACGTCGATCAAGTTAGTCCCTaaaattgtaaaacgatggactaacttgaccgtcgttttacaattttagggattaatttgaccgacgttttataatttcagaagctaaattgcctt	Scaffold00002:674697:674839:-
Sr446799_18_14_24_13	GumiRNA-n4m2-3p	aatttcagggactaaatttctttt	-111.2	193	Sr297813_2_2_24_7	ttaggtccctgaaactaatgaAAAGACAATTTAGCCCCTGAAATTgtaaaacgtcggtcaaattagtccctaaaattataaaacgacggtcaagttagtccatcattttacaattttagggactaacttgaccgacgttttacaatttcagggactaaatttctttttcactagtttcagggacttaagtgag	Scaffold01341:61813:62005:-
Sr446799_18_14_24_13	GumiRNA-n4m2-5p	AAAGACAATTTAGCCCCTGAAATT	-111.2	193	Sr297813_2_2_24_7	ttaggtccctgaaactaatgaAAAGACAATTTAGCCCCTGAAATTgtaaaacgtcggtcaaattagtccctaaaattataaaacgacggtcaagttagtccatcattttacaattttagggactaacttgaccgacgttttacaatttcagggactaaatttctttttcactagtttcagggacttaagtgag	Scaffold01341:61813:62005:-
Sr364770_1_1_24_43	GumiRNA-n4n2.1	TGAAATTGTAAAACGTCGGTT	-91.8	153	-	acgaaaagacaatttagcccatgaaattgtaaaacgtcggttaaattagTCCATAAAATTGTAAAACGACGGTcaagttagtccgtcgtgttacaattttagggactaatttggccgacgttttataatttcagggactaaattgccttttcg	Scaffold00137:57044:57196:-
Sr364770_1_1_24_43	GumiRNA-n4n2.2	TCCATAAAATTGTAAAACGACGGT	-91.8	153	-	acgaaaagacaatttagcccatgaaattgtaaaacgtcggttaaattagTCCATAAAATTGTAAAACGACGGTcaagttagtccgtcgtgttacaattttagggactaatttggccgacgttttataatttcagggactaaattgccttttcg	Scaffold00137:57044:57196:-
Sr427407_6_5_24_29	GumiRNA-n4o2	TTAGCCTCTGAAATTGTAAAACGT	-151.9	293	-	gaaacgagttaactgtcattttggttcctgaaattgtaatacggtatcacttaggttcttgaaactaacaaaaaggcaatTTAGCCTCTGAAATTGTAAAACGTcgatcaaattagtccctaaaattgtaaagcgacggtcaaattagtccgtcgttttacaattttatggactaacttgaccgacgttttacaatttcaaggactaaattgccttttcgttaattttaaagacctaaatgagacttttacaattttagggactaaaatgacaattaactatttggaacccta	Scaffold01502:54901:55193:-
Sr374135_17_8_24_69	GumiRNA-n4p2-3p	ACAGGGACTAAATTGACCGACGTT	-59	123	-	tgacagtcaagTTAGTCCCTAAAATTGTAAAACGTcggtcaagttagtccctaaaattgtaacgacagggactaaattgaccgacgttttataatttcaagggctaatttgtattttcgttag	Scaffold00695:44671:44793:-
Sr374135_17_8_24_69	GumiRNA-n4p2-5p	TTAGTCCCTAAAATTGTAAAACGT	-59	123	-	tgacagtcaagTTAGTCCCTAAAATTGTAAAACGTcggtcaagttagtccctaaaattgtaacgacagggactaaattgaccgacgttttataatttcaagggctaatttgtattttcgttag	Scaffold00695:44671:44793:-
Sr374135_17_7_24_69	GumiRNA-n4q2-3p	TTAGGGACTAACTTAACCGACGTT	-118.8	173	-	tgaaactaacgaaaaggcaatTTAGTCCCTAAAATTGTAAAACGTcggtcaaattagtccctaaaattgtaaaacgacggtcaagttagttcgtcgttttacaattttagggactaacttaaccgacgttttacaatttcagggactaaattgccttttcgttagtttcaggg	Scaffold00623:131740:131912:+
Sr374135_17_7_24_69	GumiRNA-n4q2-5p	TTAGTCCCTAAAATTGTAAAACGT	-118.8	173	-	tgaaactaacgaaaaggcaatTTAGTCCCTAAAATTGTAAAACGTcggtcaaattagtccctaaaattgtaaaacgacggtcaagttagttcgtcgttttacaattttagggactaacttaaccgacgttttacaatttcagggactaaattgccttttcgttagtttcaggg	Scaffold00623:131740:131912:+
Sr374135_17_6_24_69	GumiRNA-n4r2	TTAGTCCCTAAAATTGTAAAACGT	-103.3	153	-	gaaaaggcaatTTAGTCCCTAAAATTGTAAAACGTcggtcaagttagtctctaaaattgtaaaacgacagactaacttgaccgtcgttttacaattttagggactaatttgaccgacgttttataatttcaggggctaaattgccttttcgtt	Scaffold00346:182036:182188:-
Sr374135_17_5_24_69	GumiRNA-n4s2	TTAGTCCCTAAAATTGTAAAACGT	-88.6	173	-	tgaaattaataaaaaaataatTTAGTCCCTAAAATTGTAAAACGTcgatcaagttagtctctaaaattgtaaattgaaagactaatttgaccgtcgttttacaattttagagactaatttgactgacgttttacaattttaaggactaaattgtttttttgttaattttagag	Scaffold00234:68779:68951:-
Sr374135_17_4_24_69	GumiRNA-n4t2	TTAGTCCCTAAAATTGTAAAACGT	-85.3	153	-	gaaaaggcaatTTAGTCCCTAAAATTGTAAAACGTcggtcaagttagtccctaaaattgtaaaacgacggactaacttgaccatcattttataattttagagattaatttgactgatgttttacaatttcagggactaaattgtcttttcatt	Scaffold00215:67350:67502:+
Sr374135_17_3_24_69	GumiRNA-n4u2-3p	TTAGGGACTAACTTAACCGACGTT	-118.8	173	-	tgaaactaacgaaaaggcaatTTAGTCCCTAAAATTGTAAAACGTcggtcaaattagtccctaaaattgtaaaacgacggtcaagttagttcgtcgttttacaattttagggactaacttaaccgacgttttacaatttcagggactaaattgccttttcgttagtttcaggg	Scaffold00111:113227:113399:+
Sr374135_17_3_24_69	GumiRNA-n4u2-5p	TTAGTCCCTAAAATTGTAAAACGT	-118.8	173	-	tgaaactaacgaaaaggcaatTTAGTCCCTAAAATTGTAAAACGTcggtcaaattagtccctaaaattgtaaaacgacggtcaagttagttcgtcgttttacaattttagggactaacttaaccgacgttttacaatttcagggactaaattgccttttcgttagtttcaggg	Scaffold00111:113227:113399:+
Sr118308_3_3_21_12	GumiRNA-n4v2	TCGATCAAATTAGTCTCTAAA	-79.4	183	-	aagtccctaaaactaacgaaaaagaaatttaatcccagaaattgtaaaacgTCGATCAAATTAGTCTCTAAAattataaaacgacggtcaagttagtccgttgttttataattttagggattaacttgatcgatgttttgtaattttagggactaaattatcttttctttaattttaaagacc	Scaffold00864:30290:30472:-
Sr559770_6_4_24_25	GumiRNA-n4w2.1	TTATGGACTAACTTGACCGACGTT	-173.5	283	-	ataaagagttaactgtcattttggtccctgaaactgtaatatagtctcatttaagtccttgaaactaacaaaaagacaatttagtccctgaaattgtaaaacgtcggtcaaattagtccctaaaattgtaaaacgacggtcaagttagtccgtcgttttacaattTTATGGACTAACTTGACCGACGTTttacaatttcagggactaaattgccttttcgttaatttcagggacctaaatgagactgctttacaattttagagactaaaatgacaattaactc	Scaffold01466:49817:50099:-
Sr559770_6_4_24_25	GumiRNA-n4w2-3p.2	ACCTAAATGAGACTGCTTTACAAT	-173.5	283	-	ataaagagttaactgtcattttggtccctgaaactgtaatatagtctcatttaagtccttgaaactaacaaaaagacaatttagtccctgaaattgtaaaacgtcggtcaaattagtccctaaaattgtaaaacgacggtcaagttagtccgtcgttttacaattTTATGGACTAACTTGACCGACGTTttacaatttcagggactaaattgccttttcgttaatttcagggacctaaatgagactgctttacaattttagagactaaaatgacaattaactc	Scaffold01466:49817:50099:-
Sr559770_6_4_24_25	GumiRNA-n4w2-5p.2	ATTTTGGTCCCTGAAACTGTAATA	-173.5	283	-	ataaagagttaactgtcattttggtccctgaaactgtaatatagtctcatttaagtccttgaaactaacaaaaagacaatttagtccctgaaattgtaaaacgtcggtcaaattagtccctaaaattgtaaaacgacggtcaagttagtccgtcgttttacaattTTATGGACTAACTTGACCGACGTTttacaatttcagggactaaattgccttttcgttaatttcagggacctaaatgagactgctttacaattttagagactaaaatgacaattaactc	Scaffold01466:49817:50099:-
Sr289110_20_6_24_36	GumiRNA-n4x2.2	AAAGACAATTTAGCCCCTGAAATT	-97.3	153	-	aaaagacaatttagcccctgaaattgtaaaacgttggtcaaattagtccctaaaattgtaaaacgacggtcaagttagtccatcgttttacaattTTAGGGACTAATTTGACTGACGTTttataatttcagggactaaattgtcttttcgtta	Scaffold00045:186412:186564:-
Sr289110_20_6_24_36	GumiRNA-n4x2-3p.1	TTAGGGACTAATTTGACTGACGTT	-97.3	153	-	aaaagacaatttagcccctgaaattgtaaaacgttggtcaaattagtccctaaaattgtaaaacgacggtcaagttagtccatcgttttacaattTTAGGGACTAATTTGACTGACGTTttataatttcagggactaaattgtcttttcgtta	Scaffold00045:186412:186564:-
Sr289110_20_6_24_36	GumiRNA-n4x2-5p.1	AAAACGTTGGTCAAATTAGTCCCT	-97.3	153	-	aaaagacaatttagcccctgaaattgtaaaacgttggtcaaattagtccctaaaattgtaaaacgacggtcaagttagtccatcgttttacaattTTAGGGACTAATTTGACTGACGTTttataatttcagggactaaattgtcttttcgtta	Scaffold00045:186412:186564:-
Sr588421_19_10_24_47	GumiRNA-n4y2.1	AAAACATCGGTCAAGTTAGTCCCT	-194.4	293	-	ttcttgtttgagttaatcgttattttagcccctgaaattgtgaagcagtctcacttaggtccttgaaactaacgaaaagtcaatttagtccctgaaattgtAAAACATCGGTCAAGTTAGTCCCTaaaattgtaaaatgatggactaacttgaccatcgttttacaattttagggactaatttgaccgacgttttacaatttcaggggttaaattgccttttcgttagtttcagggacctaaatgagactgtattatagttttaggggccaaaatgacagttaactcattctt	Scaffold00301:199106:199398:-
Sr588421_19_10_24_47	GumiRNA-n4y2.2	TTTCAGGGACCTAAATGAGACTGT	-194.4	293	-	ttcttgtttgagttaatcgttattttagcccctgaaattgtgaagcagtctcacttaggtccttgaaactaacgaaaagtcaatttagtccctgaaattgtAAAACATCGGTCAAGTTAGTCCCTaaaattgtaaaatgatggactaacttgaccatcgttttacaattttagggactaatttgaccgacgttttacaatttcaggggttaaattgccttttcgttagtttcagggacctaaatgagactgtattatagttttaggggccaaaatgacagttaactcattctt	Scaffold00301:199106:199398:-
Sr314019_2_1_24_46	GumiRNA-n4z2.1	TTTAGGGACTAACTTGACCGACGC	-171.4	283	-	aaagagttaactgtcattttggtccctaaaactgtaatatggtctcatttacgtccttgaaactaacgaaaagacaatttagcccctgaaattgtaaaacytcggtcaaattagtccctaaaattgtaaaatgacggttaagttagtccctcgttttataatTTTAGGGACTAACTTGACCGACGCtttacaattttagggactaaattgtcttttcgttagtttcagggacctaaatgagactgcttcacaatttcaggggttaaaatgacagttaactcta	Scaffold00567:15219:15501:-
Sr314019_2_1_24_46	GumiRNA-n4z2.2	AAGAGTTAACTGTCATTTTGGTCC	-171.4	283	-	aaagagttaactgtcattttggtccctaaaactgtaatatggtctcatttacgtccttgaaactaacgaaaagacaatttagcccctgaaattgtaaaacytcggtcaaattagtccctaaaattgtaaaatgacggttaagttagtccctcgttttataatTTTAGGGACTAACTTGACCGACGCtttacaattttagggactaaattgtcttttcgttagtttcagggacctaaatgagactgcttcacaatttcaggggttaaaatgacagttaactcta	Scaffold00567:15219:15501:-
Sr314019_2_1_24_46	GumiRNA-n4z2.3	AAAGACAATTTAGCCCCTGAAATT	-171.4	283	-	aaagagttaactgtcattttggtccctaaaactgtaatatggtctcatttacgtccttgaaactaacgaaaagacaatttagcccctgaaattgtaaaacytcggtcaaattagtccctaaaattgtaaaatgacggttaagttagtccctcgttttataatTTTAGGGACTAACTTGACCGACGCtttacaattttagggactaaattgtcttttcgttagtttcagggacctaaatgagactgcttcacaatttcaggggttaaaatgacagttaactcta	Scaffold00567:15219:15501:-
Sr391036_7_7_24_73	GumiRNA-n4a3.1	AATTTCAAGGGCTAAAATGACAGT	-205.2	293	-	ttaaagagttaactgtcattttggtccctgaaagtgtaatacggtctcacttaggtccctgaaactaacgaaaaggcaatttagcccctgaaattgtaaaacgtcggtcaagttagtccctaaaattgtaaaacgacggtcaagttagtccgtcgttttacaattttagggactaacttgaccgacgttttacaatttcaggaactaaattgctttttcgtttgtttcagggacctaagtgagactacttcacAATTTCAAGGGCTAAAATGACAGTtaactctaagttaaaa	Scaffold02487:7335:7627:-
Sr391036_7_7_24_73	GumiRNA-n4a3.2	GTTTCAGGGACCTAAGTGAGACTA	-205.2	293	-	ttaaagagttaactgtcattttggtccctgaaagtgtaatacggtctcacttaggtccctgaaactaacgaaaaggcaatttagcccctgaaattgtaaaacgtcggtcaagttagtccctaaaattgtaaaacgacggtcaagttagtccgtcgttttacaattttagggactaacttgaccgacgttttacaatttcaggaactaaattgctttttcgtttgtttcagggacctaagtgagactacttcacAATTTCAAGGGCTAAAATGACAGTtaactctaagttaaaa	Scaffold02487:7335:7627:-
Sr385425_19_17_24_15	GumiRNA-n4b3.2	AATTTTAGGGACTAACTTGATCGA	-134.3	213	-	acggtctcacttagatccctgaaactaacgaaaagacaatttagcctctgaaattgtaaaatgtcagtcaaattagtccctaaaatggtaaaacgacggtcaagttagtctgtcgttttacAATTTTAGGGACTAACTTGATCGAcattttacaatttcagggactaaatttccttttcgttagtttcagggacctaagtgagactgtttcac	Scaffold01533:43862:44074:+
Sr385425_19_17_24_15	GumiRNA-n4b3-3p.1	TTCAGGGACCTAAGTGAGACTGTT	-134.3	213	-	acggtctcacttagatccctgaaactaacgaaaagacaatttagcctctgaaattgtaaaatgtcagtcaaattagtccctaaaatggtaaaacgacggtcaagttagtctgtcgttttacAATTTTAGGGACTAACTTGATCGAcattttacaatttcagggactaaatttccttttcgttagtttcagggacctaagtgagactgtttcac	Scaffold01533:43862:44074:+
Sr385425_19_17_24_15	GumiRNA-n4b3-5p.1	TAGATCCCTGAAACTAACGAAAAG	-134.3	213	-	acggtctcacttagatccctgaaactaacgaaaagacaatttagcctctgaaattgtaaaatgtcagtcaaattagtccctaaaatggtaaaacgacggtcaagttagtctgtcgttttacAATTTTAGGGACTAACTTGATCGAcattttacaatttcagggactaaatttccttttcgttagtttcagggacctaagtgagactgtttcac	Scaffold01533:43862:44074:+
Sr460753_6_6_24_24	GumiRNA-n4c3	TTTAGAGACTAACTTGATCGACGT	-87.6	143	-	gcaatttagtccttaaaattgtaaaacgtcggtcaaattagtccctaaaattgtaaaacgacggtcaagttagtccgtcgttttacaatTTTAGAGACTAACTTGATCGACGTtttacaatttcagggactaaattgcctttt	Scaffold05494:1400:1542:+
Sr289110_20_4_24_36	GumiRNA-n4d3	TTAGGGACTAATTTGACTGACGTT	-82.8	143	-	agacaatttagtccctaaaattgtaaaayattagttaagttagtccctaaaattgtaaaatgayggactaacttgaccgtcgttttataattTTAGGGACTAATTTGACTGACGTTttacaatttcaggggctaaattgtctt	Scaffold00031:123703:123845:+
Sr289110_20_5_24_36	GumiRNA-n4e3.2	AGTTTCAGGGGTCAAAATGACAGT	-191.6	293	-	tagagttaactgtcattttagcccatgaaattgtgaagcagtttcacttaggtccctgaagctaacgaaaaggcaatttagtctatgaaattgtaaaatgttggtcaagttaatccctaaaattgtaaaacgacggactaacttgattgttgttttacaattTTAGGGACTAATTTGACTGACGTTttacaatttcaggggctaaattgcctttttgttagtttcagggacctaagtgagaccgtattacagtttcaggggtcaaaatgacagttaactctatacactgacca	Scaffold00036:266519:266811:+
Sr289110_20_5_24_36	GumiRNA-n4e3-3p.1	TTAGGGACTAATTTGACTGACGTT	-191.6	293	-	tagagttaactgtcattttagcccatgaaattgtgaagcagtttcacttaggtccctgaagctaacgaaaaggcaatttagtctatgaaattgtaaaatgttggtcaagttaatccctaaaattgtaaaacgacggactaacttgattgttgttttacaattTTAGGGACTAATTTGACTGACGTTttacaatttcaggggctaaattgcctttttgttagtttcagggacctaagtgagaccgtattacagtttcaggggtcaaaatgacagttaactctatacactgacca	Scaffold00036:266519:266811:+
Sr289110_20_5_24_36	GumiRNA-n4e3-5p.1	ATCCCTAAAATTGTAAAACGACGG	-191.6	293	-	tagagttaactgtcattttagcccatgaaattgtgaagcagtttcacttaggtccctgaagctaacgaaaaggcaatttagtctatgaaattgtaaaatgttggtcaagttaatccctaaaattgtaaaacgacggactaacttgattgttgttttacaattTTAGGGACTAATTTGACTGACGTTttacaatttcaggggctaaattgcctttttgttagtttcagggacctaagtgagaccgtattacagtttcaggggtcaaaatgacagttaactctatacactgacca	Scaffold00036:266519:266811:+
Sr496204_18_16_24_126	GumiRNA-n4f3.1	AATTTCAGGGACTAAAATGACAGT	-187.3	293	-	ttgtcgagttaattgtcattttgtcccctgaaattgtaatacggtctcacttaagtccctgaaattaacgaaaaggcaatttagcccctgaaattgtaaaacgtyggtcaaattagtccctaaaattgtaaaacgcggtcaagttagtctgttgttttacaattttagggactaacttgaccgacgttttacaatttcagggactaaattgtcttttcgttagtttcagggacctaagtgagactgcttcacAATTTCAGGGACTAAAATGACAGTtaactctttatttgtca	Scaffold02209:9243:9535:+
Sr496204_18_16_24_126	GumiRNA-n4f3.2	ATACGGTCTCACTTAAGTCCCTG	-187.3	293	-	ttgtcgagttaattgtcattttgtcccctgaaattgtaatacggtctcacttaagtccctgaaattaacgaaaaggcaatttagcccctgaaattgtaaaacgtyggtcaaattagtccctaaaattgtaaaacgcggtcaagttagtctgttgttttacaattttagggactaacttgaccgacgttttacaatttcagggactaaattgtcttttcgttagtttcagggacctaagtgagactgcttcacAATTTCAGGGACTAAAATGACAGTtaactctttatttgtca	Scaffold02209:9243:9535:+
Sr496204_18_16_24_126	GumiRNA-n4f3.3	TTAGTCCCTAAAATTGTAAAACGC	-187.3	293	-	ttgtcgagttaattgtcattttgtcccctgaaattgtaatacggtctcacttaagtccctgaaattaacgaaaaggcaatttagcccctgaaattgtaaaacgtyggtcaaattagtccctaaaattgtaaaacgcggtcaagttagtctgttgttttacaattttagggactaacttgaccgacgttttacaatttcagggactaaattgtcttttcgttagtttcagggacctaagtgagactgcttcacAATTTCAGGGACTAAAATGACAGTtaactctttatttgtca	Scaffold02209:9243:9535:+
Sr496204_18_15_24_126	GumiRNA-n4g3.1	AATTTCAGGGACTAAAATGACAGT	-198.4	283	-	agttaactgtcattttggtccctgaaactgtaatacgatttcatttaggtccctgaaactaacgaaaaggcaatttagtccctgaaattgtaaaacgtcagtcaaattagtccctaaaattgtaaaacgacggactaacttgaccgtcgttttacaattttagggactaacttgaccgacgttttacaatttcagggactaaattgccttttagttagtttcagggacctaagtgagactgtttcacAATTTCAGGGACTAAAATGACAGTtaactcaaaatt	Scaffold02087:40355:40637:+
Sr496204_18_15_24_126	GumiRNA-n4g3.2	TTCAGGGACCTAAGTGAGACTGTT	-198.4	283	-	agttaactgtcattttggtccctgaaactgtaatacgatttcatttaggtccctgaaactaacgaaaaggcaatttagtccctgaaattgtaaaacgtcagtcaaattagtccctaaaattgtaaaacgacggactaacttgaccgtcgttttacaattttagggactaacttgaccgacgttttacaatttcagggactaaattgccttttagttagtttcagggacctaagtgagactgtttcacAATTTCAGGGACTAAAATGACAGTtaactcaaaatt	Scaffold02087:40355:40637:+
Sr496204_18_15_24_126	GumiRNA-n4g3.3	AAAACGTCAGTCAAATTAGTCCCT	-198.4	283	-	agttaactgtcattttggtccctgaaactgtaatacgatttcatttaggtccctgaaactaacgaaaaggcaatttagtccctgaaattgtaaaacgtcagtcaaattagtccctaaaattgtaaaacgacggactaacttgaccgtcgttttacaattttagggactaacttgaccgacgttttacaatttcagggactaaattgccttttagttagtttcagggacctaagtgagactgtttcacAATTTCAGGGACTAAAATGACAGTtaactcaaaatt	Scaffold02087:40355:40637:+
Sr496204_18_13_24_126	GumiRNA-n4h3.1	AATTTCAGGGACTAAAATGACAGT	-196.4	293	-	taaaagagttaactgtcattttgattcttgaaattgtaatacggtctcacttaggtccctgaaactaacgaaaaagtaatttagtctctgaaattgtaaaacgtcggtcaagttagtccctaaaattgtaaaacgacggactaacttgaccgtcgttttacaattttagggactaatttgactgacgttttacaatttcagggactaaattgtcttttcgttagttttagggacctaagtgaaactgcttcacAATTTCAGGGACTAAAATGACAGTtaactctattataaaa	Scaffold01413:66550:66842:+
Sr496204_18_13_24_126	GumiRNA-n4h3.2	TTAGGGACTAATTTGACTGACGTT	-196.4	293	-	taaaagagttaactgtcattttgattcttgaaattgtaatacggtctcacttaggtccctgaaactaacgaaaaagtaatttagtctctgaaattgtaaaacgtcggtcaagttagtccctaaaattgtaaaacgacggactaacttgaccgtcgttttacaattttagggactaatttgactgacgttttacaatttcagggactaaattgtcttttcgttagttttagggacctaagtgaaactgcttcacAATTTCAGGGACTAAAATGACAGTtaactctattataaaa	Scaffold01413:66550:66842:+
Sr504246_10_1_24_16	GumiRNA-n4i3	ATTTTAGTGACCGATTTTTTCAGA	-40.3	113	-	ttaggttgtgaccgaattagagactaaaaaaatcagtcgctaaaacgctggttgctgatccgtagcgatcgATTTTAGTGACCGATTTTTTCAGAgactgatttagcgaccga	Scaffold00556:89608:89720:+
Sr496204_18_8_24_126	GumiRNA-n4j3.2	AATTTCAGGGACTAAAATGACAGT	-181.8	313	-	tatctcatggctaaattagagttaactgttattttagcccctgaaattgtgaagttgtctcatttaggtccttgaaactaacgaaaatacaatttagtccctgaaattgtaaaacgtcggttaagttagtccctaaaattgtaaaacgacggactaacttgaccgtcgttttacaattatagggactaatttgaccaacattttacaatttcagggactaaattgcattttcgttaatttcagagacttaagtgagaccgtattacAATTTCAGGGACTAAAATGACAGTtaactcggccaaattacttcaat	Scaffold00560:127000:127312:+
Sr496204_18_8_24_126	GumiRNA-n4j3.3	ATTTCAGAGACTTAAGTGAGACCG	-181.8	313	-	tatctcatggctaaattagagttaactgttattttagcccctgaaattgtgaagttgtctcatttaggtccttgaaactaacgaaaatacaatttagtccctgaaattgtaaaacgtcggttaagttagtccctaaaattgtaaaacgacggactaacttgaccgtcgttttacaattatagggactaatttgaccaacattttacaatttcagggactaaattgcattttcgttaatttcagagacttaagtgagaccgtattacAATTTCAGGGACTAAAATGACAGTtaactcggccaaattacttcaat	Scaffold00560:127000:127312:+
Sr496204_18_8_24_126	GumiRNA-n4j3-3p.1	TCAGGGACTAAATTGCATTTT	-181.8	313	-	tatctcatggctaaattagagttaactgttattttagcccctgaaattgtgaagttgtctcatttaggtccttgaaactaacgaaaatacaatttagtccctgaaattgtaaaacgtcggttaagttagtccctaaaattgtaaaacgacggactaacttgaccgtcgttttacaattatagggactaatttgaccaacattttacaatttcagggactaaattgcattttcgttaatttcagagacttaagtgagaccgtattacAATTTCAGGGACTAAAATGACAGTtaactcggccaaattacttcaat	Scaffold00560:127000:127312:+
Sr496204_18_8_24_126	GumiRNA-n4j3-5p.1	TGAAATTGTAAAACGTCGGTT	-181.8	313	-	tatctcatggctaaattagagttaactgttattttagcccctgaaattgtgaagttgtctcatttaggtccttgaaactaacgaaaatacaatttagtccctgaaattgtaaaacgtcggttaagttagtccctaaaattgtaaaacgacggactaacttgaccgtcgttttacaattatagggactaatttgaccaacattttacaatttcagggactaaattgcattttcgttaatttcagagacttaagtgagaccgtattacAATTTCAGGGACTAAAATGACAGTtaactcggccaaattacttcaat	Scaffold00560:127000:127312:+
Sr418939_2_1_24_15	GumiRNA-n4k4.1	AGATCTCCCCGACTGCGTGAATGC	-98.6	183	-	ttgcggtctggagaatcacgcattcatgcagttggggaaatttgagccgttcaattgagatcggacggatggagattttaaatttattttaaaccgagctcaaccctgaaaatctccagtcgtccgatctcgatcggatagcccAGATCTCCCCGACTGCGTGAATGCataactcccgactgt	Scaffold00185:98284:98466:-
Sr418939_2_1_24_15	GumiRNA-n4k4.2	ATCTCCAGTCGTCCGATCTCGATC	-98.6	183	-	ttgcggtctggagaatcacgcattcatgcagttggggaaatttgagccgttcaattgagatcggacggatggagattttaaatttattttaaaccgagctcaaccctgaaaatctccagtcgtccgatctcgatcggatagcccAGATCTCCCCGACTGCGTGAATGCataactcccgactgt	Scaffold00185:98284:98466:-
Sr496204_18_4_24_126	GumiRNA-n4l4.2	AATTTCAGGGACTAAAATGACAGT	-128.4	293	-	aattattaagagttaactatcattttggtccctgaaactgtaatacggtatcacttatgtccttaaaaaacaaaaatycaatttagcctctgaaattgtaaaacgtcggtcaaattagtccttataattgtaaaacgacggtcaagttagtccttcgttttataattttagggactaacttgaccaarattttacaatttcagggactaaattgcattttcgttagtttcaaagacgtaaatgagactgcttcacAATTTCAGGGACTAAAATGACAGTtaactctaattact	Scaffold00191:131898:132190:-
Sr496204_18_4_24_126	GumiRNA-n4l4.3	ATAATTTTAGGGACTAACTTGACC	-128.4	293	-	aattattaagagttaactatcattttggtccctgaaactgtaatacggtatcacttatgtccttaaaaaacaaaaatycaatttagcctctgaaattgtaaaacgtcggtcaaattagtccttataattgtaaaacgacggtcaagttagtccttcgttttataattttagggactaacttgaccaarattttacaatttcagggactaaattgcattttcgttagtttcaaagacgtaaatgagactgcttcacAATTTCAGGGACTAAAATGACAGTtaactctaattact	Scaffold00191:131898:132190:-
Sr496204_18_4_24_126	GumiRNA-n4l4-3p.1	TCAGGGACTAAATTGCATTTT	-128.4	293	-	aattattaagagttaactatcattttggtccctgaaactgtaatacggtatcacttatgtccttaaaaaacaaaaatycaatttagcctctgaaattgtaaaacgtcggtcaaattagtccttataattgtaaaacgacggtcaagttagtccttcgttttataattttagggactaacttgaccaarattttacaatttcagggactaaattgcattttcgttagtttcaaagacgtaaatgagactgcttcacAATTTCAGGGACTAAAATGACAGTtaactctaattact	Scaffold00191:131898:132190:-
Sr496204_18_4_24_126	GumiRNA-n4l4-5p.1	TTAGCCTCTGAAATTGTAAAACGT	-128.4	293	-	aattattaagagttaactatcattttggtccctgaaactgtaatacggtatcacttatgtccttaaaaaacaaaaatycaatttagcctctgaaattgtaaaacgtcggtcaaattagtccttataattgtaaaacgacggtcaagttagtccttcgttttataattttagggactaacttgaccaarattttacaatttcagggactaaattgcattttcgttagtttcaaagacgtaaatgagactgcttcacAATTTCAGGGACTAAAATGACAGTtaactctaattact	Scaffold00191:131898:132190:-
Sr563087_3_3_24_38	GumiRNA-n4m4.1	AATAGAGTTAACTGTCATTTTGGC	-177.1	303	-	ttttgcgtcaaaatagagttaactgtcattttggcctctaaaactgtaatacggtctcacttaggtccctgaaattaacgaaaatgcaatttagcccctgaaattgtaaaacgtcggtcaaattagtccatataattgtaaaacgacagtcaagttagtccgtcgttttacaattttagggactaacttgaccgacattttacaatttcagcgactaaattgcattttcgttaGTTTCAGGGACCTAAGTGAGACTActttacaatttcaggggctaaaatgatagttaactccgtcaaaata	Scaffold07720:2386:2688:+
Sr563087_3_3_24_38	GumiRNA-n4m4.2	GTTTCAGGGACCTAAGTGAGACTA	-177.1	303	-	ttttgcgtcaaaatagagttaactgtcattttggcctctaaaactgtaatacggtctcacttaggtccctgaaattaacgaaaatgcaatttagcccctgaaattgtaaaacgtcggtcaaattagtccatataattgtaaaacgacagtcaagttagtccgtcgttttacaattttagggactaacttgaccgacattttacaatttcagcgactaaattgcattttcgttaGTTTCAGGGACCTAAGTGAGACTActttacaatttcaggggctaaaatgatagttaactccgtcaaaata	Scaffold07720:2386:2688:+
Sr563087_3_3_24_38	GumiRNA-n4m4.3	TAAAACGTCGGTCAAATTAGTCCA	-177.1	303	-	ttttgcgtcaaaatagagttaactgtcattttggcctctaaaactgtaatacggtctcacttaggtccctgaaattaacgaaaatgcaatttagcccctgaaattgtaaaacgtcggtcaaattagtccatataattgtaaaacgacagtcaagttagtccgtcgttttacaattttagggactaacttgaccgacattttacaatttcagcgactaaattgcattttcgttaGTTTCAGGGACCTAAGTGAGACTActttacaatttcaggggctaaaatgatagttaactccgtcaaaata	Scaffold07720:2386:2688:+
Sr457924_5_4_24_25	GumiRNA-n4n4	TCCTTAAAATTGTAAAACGACGGT	-159.1	263	-	aactgtcattttggcccctgaaattgtaatacagtatcacttaggtcattgaaactaacgaaaagacaatttagtccctgaaattgtaaaacgtcggtcaaattagTCCTTAAAATTGTAAAACGACGGTcaaattagtccgtcgttttacaattttagggactaacttgaccgacgttttataatttcaggaactaaattgtcttttcgttagtttcagggacctaaatgagactgctttacaatttgagaggcttaaccct	Scaffold03765:15438:15700:+
Sr374135_17_15_24_69	GumiRNA-n4o4.2	TCCTTAAAATTGTAAAACGACGGT	-105.4	153	-	gaaaaggcaatTTAGTCCCTAAAATTGTAAAACGTcggtcaaattagtccttaaaattgtaaaacgacggtcaagttagtccgtcgttttacaattttagggactaatttgactgacgttttacaattttaggagctaaattgcctttttgtt	Scaffold02408:27336:27488:-
Sr374135_17_15_24_69	GumiRNA-n4o4-3p.1	TTAGGGACTAATTTGACTGACGTT	-105.4	153	-	gaaaaggcaatTTAGTCCCTAAAATTGTAAAACGTcggtcaaattagtccttaaaattgtaaaacgacggtcaagttagtccgtcgttttacaattttagggactaatttgactgacgttttacaattttaggagctaaattgcctttttgtt	Scaffold02408:27336:27488:-
Sr374135_17_15_24_69	GumiRNA-n4o4-5p.1	TTAGTCCCTAAAATTGTAAAACGT	-105.4	153	-	gaaaaggcaatTTAGTCCCTAAAATTGTAAAACGTcggtcaaattagtccttaaaattgtaaaacgacggtcaagttagtccgtcgttttacaattttagggactaatttgactgacgttttacaattttaggagctaaattgcctttttgtt	Scaffold02408:27336:27488:-
Sr457924_5_2_24_25	GumiRNA-n4p4.1	TCCTTAAAATTGTAAAACGACGGT	-188.2	273	-	aactgtcattttggcccctaaaattgtaatacggtctcacttaggtccttgaaactaacgaaaaggcaatttagcccctgaaattgtaaaacgtcggtcaaattagTCCTTAAAATTGTAAAACGACGGTcaagttagtccgtcattttacaattttaaggactaacttaaccgacgttttacaatttcagggactaaattgccttttcgttagtttcaaggacctaagtgagactgcttcacaattttaggagctaaaatgacagttaactc	Scaffold00849:49443:49715:-
Sr457924_5_2_24_25	GumiRNA-n4p4.2	GTTTCAAGGACCTAAGTGAGACTG	-188.2	273	-	aactgtcattttggcccctaaaattgtaatacggtctcacttaggtccttgaaactaacgaaaaggcaatttagcccctgaaattgtaaaacgtcggtcaaattagTCCTTAAAATTGTAAAACGACGGTcaagttagtccgtcattttacaattttaaggactaacttaaccgacgttttacaatttcagggactaaattgccttttcgttagtttcaaggacctaagtgagactgcttcacaattttaggagctaaaatgacagttaactc	Scaffold00849:49443:49715:-
Sr598670_17_14_24_56	GumiRNA-n4q4-3p	TTAGAGACTAACTTGACCGACGTT	-95.7	173	-	actaacgaaaaagcaatttagcccttgaaattgtaaaacgtcggtcaaattagttcctaaaattgtaaacgacggtcaagttagtctgttagtctgtcgttttacaattTTAGAGACTAACTTGACCGACGTTttacaatttcaaggattaaattgccttttcgttagtttca	Scaffold01681:31609:31781:-
Sr598670_17_14_24_56	GumiRNA-n4q4-5p	TAAAACGTCGGTCAAATTAGTTCC	-95.7	173	-	actaacgaaaaagcaatttagcccttgaaattgtaaaacgtcggtcaaattagttcctaaaattgtaaacgacggtcaagttagtctgttagtctgtcgttttacaattTTAGAGACTAACTTGACCGACGTTttacaatttcaaggattaaattgccttttcgttagtttca	Scaffold01681:31609:31781:-
Sr598670_17_5_24_56	GumiRNA-n4r4	TTAGAGACTAACTTGACCGACGTT	-82.5	123	-	cctgaaattgtaaaacgtcggtcaagttagtccctaaaattgtaaaacgacggactaacttgaccgttgttttacaattTTAGAGACTAACTTGACCGACGTTttacaatttcagggactaaa	Scaffold00120:199543:199665:+
Sr598670_17_4_24_56	GumiRNA-n4s4-3p	TTAGAGACTAACTTGACCGACGTT	-67.1	133	Sr118308_3_1_21_12	caatttagtttctgaaattataaaacgtcgatcaaattagtctctaaaattgtaaaatgacggtcaaattagtccattgttttacaattTTAGAGACTAACTTGACCGACGTTttacaatttcagggactaaa	Scaffold00105:46650:46782:+
Sr598670_17_4_24_56	GumiRNA-n4s4-5p	TCGATCAAATTAGTCTCTAAA	-67.1	133	Sr118308_3_1_21_12	caatttagtttctgaaattataaaacgtcgatcaaattagtctctaaaattgtaaaatgacggtcaaattagtccattgttttacaattTTAGAGACTAACTTGACCGACGTTttacaatttcagggactaaa	Scaffold00105:46650:46782:+
Sr598670_17_2_24_56	GumiRNA-n4t4	TTAGAGACTAACTTGACCGACGTT	-114.4	183	-	caaaancctgaaactaacgaaaaggcaatttagtccctgaaattgtaaaacgtcggtcaaattagtccctaaaattgtaaaacgacggactaacttgaccgacgttttacaattTTAGAGACTAACTTGACCGACGTTttacaatttcaggaactaaattgccttttagttagtttcagggac	Scaffold00063:113494:113676:-
Sr487039_7_4_24_41	GumiRNA-n4u4.1	ATTTCAGGGACCTAAGTGAGACTG	-184.7	283	-	agttaattgtcattttggtccctgaaactgtaatacratctcacttaggtccctgaaactaacaaaaagacaatttagcccctgaaattgtaaaacgtcggtcaagttagtccctaaaattgtaaaacgacggtcaagttagtccgtcgttttacaattttagggattaacttgaccgacgttttacaatttcaggractaaatttyctttttgttaATTTCAGGGACCTAAGTGAGACTGtttcacaatttcaaggactaaaatgacagttaactcttttta	Scaffold01349:40920:41202:+
Sr487039_7_4_24_41	GumiRNA-n4u4.2	AAGACAATTTAGCCCCTGAAA	-184.7	283	-	agttaattgtcattttggtccctgaaactgtaatacratctcacttaggtccctgaaactaacaaaaagacaatttagcccctgaaattgtaaaacgtcggtcaagttagtccctaaaattgtaaaacgacggtcaagttagtccgtcgttttacaattttagggattaacttgaccgacgttttacaatttcaggractaaatttyctttttgttaATTTCAGGGACCTAAGTGAGACTGtttcacaatttcaaggactaaaatgacagttaactcttttta	Scaffold01349:40920:41202:+
Sr487039_7_4_24_41	GumiRNA-n4u4.3	TTAGGGATTAACTTGACCGACGTT	-184.7	283	-	agttaattgtcattttggtccctgaaactgtaatacratctcacttaggtccctgaaactaacaaaaagacaatttagcccctgaaattgtaaaacgtcggtcaagttagtccctaaaattgtaaaacgacggtcaagttagtccgtcgttttacaattttagggattaacttgaccgacgttttacaatttcaggractaaatttyctttttgttaATTTCAGGGACCTAAGTGAGACTGtttcacaatttcaaggactaaaatgacagttaactcttttta	Scaffold01349:40920:41202:+
Sr285629_10_9_24_16	GumiRNA-n4v4-3p	ATTTCAGGGGCTAAAATGACAATT	-194.8	303	-	taataaatattAAAAGAGTTAACTGTCATTTTGGCccttgaaactgtaatacgatatcatttaggtccttgaaactaatgaaaaggcaatttagtccctgaaattgtaaaacgtcggtcaaattagtccctaaaattgtaaaacgacggtcaaattagtccgtcgttttacaattttagggactgacttaatcgatgttttacaatttcagggactaaattgccttttcgttagtttcagggacctaagtgagactgttttacaatttcaggggctaaaatgacaattaactcatattaaaat	Scaffold06526:2736:3038:-
Sr285629_10_9_24_16	GumiRNA-n4v4-5p	AAAAGAGTTAACTGTCATTTTGGC	-194.8	303	-	taataaatattAAAAGAGTTAACTGTCATTTTGGCccttgaaactgtaatacgatatcatttaggtccttgaaactaatgaaaaggcaatttagtccctgaaattgtaaaacgtcggtcaaattagtccctaaaattgtaaaacgacggtcaaattagtccgtcgttttacaattttagggactgacttaatcgatgttttacaatttcagggactaaattgccttttcgttagtttcagggacctaagtgagactgttttacaatttcaggggctaaaatgacaattaactcatattaaaat	Scaffold06526:2736:3038:-
Sr426283_10_4_24_22	GumiRNA-n4w4	TTAGGGACTAATTTGATCGACGTT	-102	153	-	aaaaggcaatttagtccctgaaattgtaaaacgtcggtcaagtttgtccctaaaattgtaaaacgacggactaacttgaccgtcgttttacaattTTAGGGACTAATTTGATCGACGTTttacaatttcaagggctaaattgcctttttgtta	Scaffold00961:21705:21857:-
Sr426283_10_3_24_22	GumiRNA-n4x4	TTAGGGACTAATTTGATCGACGTT	-88.6	153	-	tttagtccctgaaattataaattgtcggtcaagttagtccctaaaattgtaaaacgacggtaaaattgtaaaacgacggactaacttgaccgtcgttttacaattTTAGGGACTAATTTGATCGACGTTttaraatttcaggggctaaattgr	Scaffold00321:184314:184466:+
Sr588831_17_10_24_13	GumiRNA-n4y4	TTCAGGGACCTAAATGAGACTGCT	-154	253	-	ttttggcccctgaaactgtaatatggtctcacttaagtccttgaaactaacgaaaaggcaatttagtccctgaaattgtaaaacgtcggtcaaattagtccctaaaattgtaaaacaacggtcaagtaagtccgtcgttttacaattttaggactaacttgaccgacgttttacaatttcagggactaaattgcctttttgttagtTTCAGGGACCTAAATGAGACTGCTtcacaatttcaaggactaaaatg	Scaffold00913:96144:96396:-
Sr588831_17_4_24_13	GumiRNA-n4z4-3p	TTCAGGGACCTAAATGAGACTGCT	-145.1	263	-	actgttattttggtccctgaaactgtaatatggtctcacttaagtccctgaaactaatgaaaagacaatttagtccctgaaattgtaaaacatcagtcaaattaatctctaaaattataaaatgatggtcaagttagtccgtcgttttacaattttagggactaacttgaccgacgttttacaattttagggactaaattgccttttcgttagtTTCAGGGACCTAAATGAGACTGCTtcacaattttagggactaaaatgac	Scaffold00215:67295:67557:-
Sr588831_17_4_24_13	GumiRNA-n4z4-5p	ATTTTGGTCCCTGAAACTGTAATA	-145.1	263	-	actgttattttggtccctgaaactgtaatatggtctcacttaagtccctgaaactaatgaaaagacaatttagtccctgaaattgtaaaacatcagtcaaattaatctctaaaattataaaatgatggtcaagttagtccgtcgttttacaattttagggactaacttgaccgacgttttacaattttagggactaaattgccttttcgttagtTTCAGGGACCTAAATGAGACTGCTtcacaattttagggactaaaatgac	Scaffold00215:67295:67557:-
Sr524389_9_9_24_10	GumiRNA-n4a5-3p	TCTAGGGACTAACTTGACCGACGT	-90.4	143	-	ggtaatttagtccctgaaattGTAAAACGTCGGTCAAATTAGTCTctaaaattgtaaaacgactgtcaagttagtccgtcgttttacaattctagggactaacttgaccgacgttttacaatttcagggactaaattgtcttt	Scaffold05449:632:774:+
Sr524389_9_9_24_10	GumiRNA-n4a5-5p	GTAAAACGTCGGTCAAATTAGTCT	-90.4	143	-	ggtaatttagtccctgaaattGTAAAACGTCGGTCAAATTAGTCTctaaaattgtaaaacgactgtcaagttagtccgtcgttttacaattctagggactaacttgaccgacgttttacaatttcagggactaaattgtcttt	Scaffold05449:632:774:+
Sr524389_9_7_24_10	GumiRNA-n4b5	GTAAAACGTCGGTCAAATTAGTCT	-114.5	243	-	ttttggcccctgaaactgtaatatggtctcatttaggtcccttaaactaacgaaaagacaatctagcccctgaaattGTAAAACGTCGGTCAAATTAGTCTctaaaattataaaacgacggtcaagttagtccgtcattttacaattttagggactaacttgaccgacgttttacaatttcatggactaaattatcttttcgataatttcaaagacttaagtgagactattttacaatttcaa	Scaffold01884:5798:6040:-
Sr524389_9_6_24_10	GumiRNA-n4c5-3p	TCTAGGGACTAACTTGACCGACGT	-90.4	143	-	ggtaatttagtccctgaaattGTAAAACGTCGGTCAAATTAGTCTctaaaattgtaaaacgactgtcaagttagtccgtcgttttacaattctagggactaacttgaccgacgttttacaatttcagggactaaattgtcttt	Scaffold01385:15971:16113:-
Sr524389_9_6_24_10	GumiRNA-n4c5-5p	GTAAAACGTCGGTCAAATTAGTCT	-90.4	143	-	ggtaatttagtccctgaaattGTAAAACGTCGGTCAAATTAGTCTctaaaattgtaaaacgactgtcaagttagtccgtcgttttacaattctagggactaacttgaccgacgttttacaatttcagggactaaattgtcttt	Scaffold01385:15971:16113:-
Sr524389_9_4_24_10	GumiRNA-n4d5	GTAAAACGTCGGTCAAATTAGTCT	-73.1	123	-	tctctgaaattGTAAAACGTCGGTCAAATTAGTCTctaaaattgtaaaacaacggtcaagttagtccgtcgttttacaattttagggactaacttgaccgacgttttacaatttcaaagacta	Scaffold00626:95636:95758:-
Sr598670_17_12_24_56	GumiRNA-n4e5.2	ATTTCAGAGACCTAAGTGAGACCG	-142.8	243	-	tttagtttctgaaattgtaaagtagtctcacttaggtctttaaaattaacgaaaaggtcatttagcccctgaaattataaaacgtcggtcaaattagttcctaaaattataaaacgacggtcaagttagtccgtcgttttacaattTTAGAGACTAACTTGACCGACGTTttacaatttcagggactaaattgccttttcgttaatttcagagacctaagtgagaccgtattacaatttcagg	Scaffold00763:28818:29060:-
Sr598670_17_12_24_56	GumiRNA-n4e5-3p.1	TTAGAGACTAACTTGACCGACGTT	-142.8	243	-	tttagtttctgaaattgtaaagtagtctcacttaggtctttaaaattaacgaaaaggtcatttagcccctgaaattataaaacgtcggtcaaattagttcctaaaattataaaacgacggtcaagttagtccgtcgttttacaattTTAGAGACTAACTTGACCGACGTTttacaatttcagggactaaattgccttttcgttaatttcagagacctaagtgagaccgtattacaatttcagg	Scaffold00763:28818:29060:-
Sr598670_17_12_24_56	GumiRNA-n4e5-5p.1	TTAGCCCCTGAAATTATAAAACGT	-142.8	243	-	tttagtttctgaaattgtaaagtagtctcacttaggtctttaaaattaacgaaaaggtcatttagcccctgaaattataaaacgtcggtcaaattagttcctaaaattataaaacgacggtcaagttagtccgtcgttttacaattTTAGAGACTAACTTGACCGACGTTttacaatttcagggactaaattgccttttcgttaatttcagagacctaagtgagaccgtattacaatttcagg	Scaffold00763:28818:29060:-
Sr598670_17_10_24_56	GumiRNA-n4f5-3p	TTAGAGACTAACTTGACCGACGTT	-161.7	253	-	ttgatccctgaaattgtaatacggtctcacttaggctctgaaattaacgaaaaggcaatttagcccctgaaattataaaacgtcggtcaaattagtccctaaaattgtaaaacgacggtcaagttagtctgtcgttttacaattTTAGAGACTAACTTGACCGACGTTttacaattttagggactaaattgccttttcgttagtttcagggacctaagtgagactgcttcacaatttcaggggctaaaatgat	Scaffold00346:181991:182243:+
Sr598670_17_10_24_56	GumiRNA-n4f5-5p	TTAGCCCCTGAAATTATAAAACGT	-161.7	253	-	ttgatccctgaaattgtaatacggtctcacttaggctctgaaattaacgaaaaggcaatttagcccctgaaattataaaacgtcggtcaaattagtccctaaaattgtaaaacgacggtcaagttagtctgtcgttttacaattTTAGAGACTAACTTGACCGACGTTttacaattttagggactaaattgccttttcgttagtttcagggacctaagtgagactgcttcacaatttcaggggctaaaatgat	Scaffold00346:181991:182243:+
Sr494984_17_15_24_24	GumiRNA-n4g5-3p	TTAGGGACTAATTTGACCGATGTT	-206.4	293	-	tttatgagttaattgtcattttagtccctgaaattgtgaagcagtctcatttaggtccctgaaactaacgaaaagacaattTAGTCCCTGAAATTGTAAAACGTTggtcaaattagtccctaaaattgtaaaacgacggactaacttgaccgtcgttttacaattttagggactaatttgaccgatgttttacaatttcaggggctaattgtcttttcgttagtttcagggacctaaatgagaccatattataatttcaggggccaaaatgacagttaactctaatttttata	Scaffold01670:32213:32505:+
Sr494984_17_15_24_24	GumiRNA-n4g5-5p	TAGTCCCTGAAATTGTAAAACGTT	-206.4	293	-	tttatgagttaattgtcattttagtccctgaaattgtgaagcagtctcatttaggtccctgaaactaacgaaaagacaattTAGTCCCTGAAATTGTAAAACGTTggtcaaattagtccctaaaattgtaaaacgacggactaacttgaccgtcgttttacaattttagggactaatttgaccgatgttttacaatttcaggggctaattgtcttttcgttagtttcagggacctaaatgagaccatattataatttcaggggccaaaatgacagttaactctaatttttata	Scaffold01670:32213:32505:+
Sr494984_17_12_24_24	GumiRNA-n4h5	TAGTCCCTGAAATTGTAAAACGTT	-79.2	143	-	aaaggttaattTAGTCCCTGAAATTGTAAAACGTTggtcaaaattagtccttaaaattgtaaaacgacggactaatttgatcgtcattttacaattttagggactaatttgaccgacgttttacaatttcaagggctaaattg	Scaffold01005:68667:68809:-
Sr494984_17_10_24_24	GumiRNA-n4i5-3p	TTAGGGACTAATTTGAGCGACGTT	-112.5	173	-	gaaactaacgaaaatgcaattTAGTCCCTGAAATTGTAAAACGTTggtcaagttagtccctaaaattgtaaaacgacggactaacttgaccgtcgttttacaattttagggactaatttgagcgacgttttacaatttcagaaactaaattgccttttcgttagtttcaggga	Scaffold00558:108526:108698:+
Sr494984_17_10_24_24	GumiRNA-n4i5-5p	TAGTCCCTGAAATTGTAAAACGTT	-112.5	173	-	gaaactaacgaaaatgcaattTAGTCCCTGAAATTGTAAAACGTTggtcaagttagtccctaaaattgtaaaacgacggactaacttgaccgtcgttttacaattttagggactaatttgagcgacgttttacaatttcagaaactaaattgccttttcgttagtttcaggga	Scaffold00558:108526:108698:+
Sr321878_4_1_24_29	GumiRNA-n4j5.2	AATTTCAGGGACCTAAGTGAGACC	-158.6	243	-	gcccctgaaattgtgaagtagtctcatttaggtccctgaaactaataaaaagacaatttagtccctgaaattgtaaaacgttggtcaagttagtccctaaaattgtaaaacgacggactaacttgaccgtcgttttacaattttggagactaatttgaccgacgttttacaatttcaggggctaaattactttttcgttAATTTCAGGGACCTAAGTGAGACCgtattacagtttcagggtcc	Scaffold00055:432871:433113:-
Sr321878_4_1_24_29	GumiRNA-n4j5-3p.1	TTGGAGACTAATTTGACCGACGTT	-158.6	243	-	gcccctgaaattgtgaagtagtctcatttaggtccctgaaactaataaaaagacaatttagtccctgaaattgtaaaacgttggtcaagttagtccctaaaattgtaaaacgacggactaacttgaccgtcgttttacaattttggagactaatttgaccgacgttttacaatttcaggggctaaattactttttcgttAATTTCAGGGACCTAAGTGAGACCgtattacagtttcagggtcc	Scaffold00055:432871:433113:-
Sr321878_4_1_24_29	GumiRNA-n4j5-5p.1	TAGTCCCTGAAATTGTAAAACGTT	-158.6	243	-	gcccctgaaattgtgaagtagtctcatttaggtccctgaaactaataaaaagacaatttagtccctgaaattgtaaaacgttggtcaagttagtccctaaaattgtaaaacgacggactaacttgaccgtcgttttacaattttggagactaatttgaccgacgttttacaatttcaggggctaaattactttttcgttAATTTCAGGGACCTAAGTGAGACCgtattacagtttcagggtcc	Scaffold00055:432871:433113:-
Sr407839_12_12_24_87	GumiRNA-n4k5	TCTCTAAAATTGTAAAACGACGGT	-83.5	153	-	taacgaaaaggcaatttagtccctgaaattataagatattggtcaaattagTCTCTAAAATTGTAAAACGACGGTcaagttagtccgtcattttacaattttaggaactaacttgatcgacgttttataatttcagggactaaattgtctttt	Scaffold06719:3925:4077:-
Sr407839_12_11_24_87	GumiRNA-n4l5.1	TCTCTAAAATTGTAAAACGACGGT	-134.7	203	-	acagtcttacttaggtctctgaaattaacaaaaagataatttagcccctgaaattataaaatgtcggtcaaattagTCTCTAAAATTGTAAAACGACGGTcaagtccgtcgttttacaattttagggactaatttgaccgacgttttataatttaagggctaaattatctttttattagtttcagagacctaaataagaccgt	Scaffold03553:15044:15246:+
Sr407839_12_11_24_87	GumiRNA-n4l5.2	TAGGTCTCTGAAATTAACAAAAAG	-134.7	203	-	acagtcttacttaggtctctgaaattaacaaaaagataatttagcccctgaaattataaaatgtcggtcaaattagTCTCTAAAATTGTAAAACGACGGTcaagtccgtcgttttacaattttagggactaatttgaccgacgttttataatttaagggctaaattatctttttattagtttcagagacctaaataagaccgt	Scaffold03553:15044:15246:+
Sr407839_12_10_24_87	GumiRNA-n4m5.2	CCCTTGAAATTGTAAAACGTCGGT	-171.6	303	-	atgtattcaaatgagttaatcgtcattttggcccctgaaattgtaatatggtctcacttaggtctctgaaactaacgtaaagacaatttagcccttgaaattgtaaaacgtcggtcaaattagTCTCTAAAATTGTAAAACGACGGTcaagttagtctgtcgttttacaattttagggactaacttgaccgacgctttacaatttcagagactaaattgccttttcgttagtttcagggacctaaatgagactgtttcacaatttcaagggctaaaatgacagttaactctattcaaatccac	Scaffold01096:24396:24698:-
Sr407839_12_10_24_87	GumiRNA-n4m5.3	TTTCAGGGACCTAAATGAGACTGT	-171.6	303	-	atgtattcaaatgagttaatcgtcattttggcccctgaaattgtaatatggtctcacttaggtctctgaaactaacgtaaagacaatttagcccttgaaattgtaaaacgtcggtcaaattagTCTCTAAAATTGTAAAACGACGGTcaagttagtctgtcgttttacaattttagggactaacttgaccgacgctttacaatttcagagactaaattgccttttcgttagtttcagggacctaaatgagactgtttcacaatttcaagggctaaaatgacagttaactctattcaaatccac	Scaffold01096:24396:24698:-
Sr407839_12_10_24_87	GumiRNA-n4m5.4	AATTTCAAGGGCTAAAATGACAGT	-171.6	303	-	atgtattcaaatgagttaatcgtcattttggcccctgaaattgtaatatggtctcacttaggtctctgaaactaacgtaaagacaatttagcccttgaaattgtaaaacgtcggtcaaattagTCTCTAAAATTGTAAAACGACGGTcaagttagtctgtcgttttacaattttagggactaacttgaccgacgctttacaatttcagagactaaattgccttttcgttagtttcagggacctaaatgagactgtttcacaatttcaagggctaaaatgacagttaactctattcaaatccac	Scaffold01096:24396:24698:-
Sr407839_12_10_24_87	GumiRNA-n4m5-3p.1	TTTAGGGACTAACTTGACCGACGC	-171.6	303	-	atgtattcaaatgagttaatcgtcattttggcccctgaaattgtaatatggtctcacttaggtctctgaaactaacgtaaagacaatttagcccttgaaattgtaaaacgtcggtcaaattagTCTCTAAAATTGTAAAACGACGGTcaagttagtctgtcgttttacaattttagggactaacttgaccgacgctttacaatttcagagactaaattgccttttcgttagtttcagggacctaaatgagactgtttcacaatttcaagggctaaaatgacagttaactctattcaaatccac	Scaffold01096:24396:24698:-
Sr407839_12_10_24_87	GumiRNA-n4m5-5p.1	TCTCTAAAATTGTAAAACGACGGT	-171.6	303	-	atgtattcaaatgagttaatcgtcattttggcccctgaaattgtaatatggtctcacttaggtctctgaaactaacgtaaagacaatttagcccttgaaattgtaaaacgtcggtcaaattagTCTCTAAAATTGTAAAACGACGGTcaagttagtctgtcgttttacaattttagggactaacttgaccgacgctttacaatttcagagactaaattgccttttcgttagtttcagggacctaaatgagactgtttcacaatttcaagggctaaaatgacagttaactctattcaaatccac	Scaffold01096:24396:24698:-
Sr407839_12_9_24_87	GumiRNA-n4n5-3p	AATTTTAGGGACTAACTTGATCGA	-80.1	123	-	agcccctgaaattgtaaaacatcggtcaaattagTCTCTAAAATTGTAAAACGACGGTcaagttagtccgtcgttttacaattttagggactaacttgatcgatgttttacaattttagggac	Scaffold00686:119773:119895:-
Sr407839_12_9_24_87	GumiRNA-n4n5-5p	TCTCTAAAATTGTAAAACGACGGT	-80.1	123	-	agcccctgaaattgtaaaacatcggtcaaattagTCTCTAAAATTGTAAAACGACGGTcaagttagtccgtcgttttacaattttagggactaacttgatcgatgttttacaattttagggac	Scaffold00686:119773:119895:-
Sr407839_12_4_24_87	GumiRNA-n4o5-3p	TTTAGAGACTAACTTGATCGACGT	-122.3	253	-	cttagattgtctttaaaattgtaatatagtctcacttaggtctctaaaattaacaaaaaaacaatttagtccttaaaattgtaaaacgtcagtcaaattagTCTCTAAAATTGTAAAACGACGGTcaaattagtctttcaatttacaattttagagactaacttgatcgacgttttacaattttagggactaaattatttttttattaatttcagagacttaagtgagactgcttcacaatttaagggactaa	Scaffold00234:68738:68990:+
Sr407839_12_4_24_87	GumiRNA-n4o5-5p	TCTCTAAAATTGTAAAACGACGGT	-122.3	253	-	cttagattgtctttaaaattgtaatatagtctcacttaggtctctaaaattaacaaaaaaacaatttagtccttaaaattgtaaaacgtcagtcaaattagTCTCTAAAATTGTAAAACGACGGTcaaattagtctttcaatttacaattttagagactaacttgatcgacgttttacaattttagggactaaattatttttttattaatttcagagacttaagtgagactgcttcacaatttaagggactaa	Scaffold00234:68738:68990:+
Sr407839_12_5_24_87	GumiRNA-n4p5	TCTCTAAAATTGTAAAACGACGGT	-42.6	83	-	gatcaaattaaTCTCTAAAATTGTAAAACGACGGTcaagttgatcgtctttttacaattttagagattaatttgactgacgtt	Scaffold00234:114899:114981:-
Sr407839_12_3_24_87	GumiRNA-n4q5-3p	TTAGGGACTAATTTGACTGACGTT	-106	143	-	ggcaatttagtccctgaaattgtaaaacgtcggtcaagttagTCTCTAAAATTGTAAAACGACGGTcaagttagtctgtcgttttacaattttagggactaatttgactgacgttttacaatttcagggactaaattgccttt	Scaffold00227:128639:128781:+
Sr407839_12_3_24_87	GumiRNA-n4q5-5p	TCTCTAAAATTGTAAAACGACGGT	-106	143	-	ggcaatttagtccctgaaattgtaaaacgtcggtcaagttagTCTCTAAAATTGTAAAACGACGGTcaagttagtctgtcgttttacaattttagggactaatttgactgacgttttacaatttcagggactaaattgccttt	Scaffold00227:128639:128781:+
Sr496204_18_2_24_126	GumiRNA-n4r5.2	TCTCTAAAATTGTAAAACGACGGT	-174.4	303	-	tagtacattggaatagagttaactgtcattttggcccctgaaactgtaatacggtctcacttaggtccctgaaactaacgaaaagacaatttagcccctgaaattgtaaaacatcggtcaaattagtctctaaaattgtaaaacgacggttaagttagtccgtcgttttacaattttagggactaacttgaccgacgttttacaatttcatggactaaattgcctttttgttagttttagagacctaaatgagactgcttcacAATTTCAGGGACTAAAATGACAGTtaactccattggaata	Scaffold00087:322606:322908:-
Sr496204_18_2_24_126	GumiRNA-n4r5-3p.1	AATTTCAGGGACTAAAATGACAGT	-174.4	303	-	tagtacattggaatagagttaactgtcattttggcccctgaaactgtaatacggtctcacttaggtccctgaaactaacgaaaagacaatttagcccctgaaattgtaaaacatcggtcaaattagtctctaaaattgtaaaacgacggttaagttagtccgtcgttttacaattttagggactaacttgaccgacgttttacaatttcatggactaaattgcctttttgttagttttagagacctaaatgagactgcttcacAATTTCAGGGACTAAAATGACAGTtaactccattggaata	Scaffold00087:322606:322908:-
Sr496204_18_2_24_126	GumiRNA-n4r5-5p.1	AATAGAGTTAACTGTCATTTTGGC	-174.4	303	-	tagtacattggaatagagttaactgtcattttggcccctgaaactgtaatacggtctcacttaggtccctgaaactaacgaaaagacaatttagcccctgaaattgtaaaacatcggtcaaattagtctctaaaattgtaaaacgacggttaagttagtccgtcgttttacaattttagggactaacttgaccgacgttttacaatttcatggactaaattgcctttttgttagttttagagacctaaatgagactgcttcacAATTTCAGGGACTAAAATGACAGTtaactccattggaata	Scaffold00087:322606:322908:-
Sr480450_17_6_24_137	GumiRNA-n4s5	AAAACGTCGATCAAGTTAGTCCCT	-130.7	193	-	acttaggtctctgaaactaacgaaaaagcaatttagtccctgaaattgtAAAACGTCGATCAAGTTAGTCCCTaaaattgtaaaacgacggactaacttgaccgtcgttttacaattttagggactaatttgaccgacgttttataatttcagggactaaattgccttttcgttaatttcagggattctaagt	Scaffold00130:8214:8406:+
Sr480450_17_7_24_137	GumiRNA-n4t5	AAAACGTCGATCAAGTTAGTCCCT	-109.8	173	-	actaacgaaaaagcaatttagtccctgaaattgtAAAACGTCGATCAAGTTAGTCCCTaaaattgtaaaacgacggactaacttgaccgtcgttttacaattttagggactaatttgactggtgttttacaatttcaggggctaaattgccttttcgttagtttcagggacct	Scaffold00130:76452:76624:+
Sr480450_17_5_24_137	GumiRNA-n4u5	AAAACGTCGATCAAGTTAGTCCCT	-95.5	153	-	agacaatttagtccctgaaattgtAAAACGTCGATCAAGTTAGTCCCTaaaattataaaacgacggactacggatagtccgtcgttttacaattttagggactaacttgaccgactttttacaattttaggggctaaattgccttttcgttag	Scaffold00121:264687:264839:-
Sr480450_17_4_24_137	GumiRNA-n4v5	AAAACGTCGATCAAGTTAGTCCCT	-45.2	103	-	gtcaagttagtccctaaaattatAAAACGTCGATCAAGTTAGTCCCTaaaattgtaacgacaaagactaacttgatcgacgttttacaatttcaggagctaat	Scaffold00111:276890:276992:+
Sr480450_17_9_24_137	GumiRNA-n4w5-3p	ACAGGGACTAACTTGACCGACGTT	-61.3	93	-	ttagtccctgaaattgtAAAACGTCGATCAAGTTAGTCCCTagaattgtaacgacagggactaacttgaccgacgttttacaatttcagggac	Scaffold00277:164618:164710:-
Sr480450_17_9_24_137	GumiRNA-n4w5-5p	AAAACGTCGATCAAGTTAGTCCCT	-61.3	93	-	ttagtccctgaaattgtAAAACGTCGATCAAGTTAGTCCCTagaattgtaacgacagggactaacttgaccgacgttttacaatttcagggac	Scaffold00277:164618:164710:-
Sr480450_17_17_24_137	GumiRNA-n4x5-3p	GTAAAACGATGGACTAACTTGACC	-88.4	143	-	aggcaatttagtcattgaaattgtAAAACGTCGATCAAGTTAGTCCCTaaaattgtaaaacgatggactaacttgaccgtcgttttacaattttagggattaatttgaccgacgttttataatttcagaagctaaattgcctt	Scaffold11297:521:663:-
Sr480450_17_17_24_137	GumiRNA-n4x5-5p	AAAACGTCGATCAAGTTAGTCCCT	-88.4	143	-	aggcaatttagtcattgaaattgtAAAACGTCGATCAAGTTAGTCCCTaaaattgtaaaacgatggactaacttgaccgtcgttttacaattttagggattaatttgaccgacgttttataatttcagaagctaaattgcctt	Scaffold11297:521:663:-
Sr457924_5_1_24_25	GumiRNA-n4y5.2	TCCTTAAAATTGTAAAACGACGGT	-97.4	153	-	aagcaatttagcccttgaaattgtaaaacgtcggtcaaattagTCCTTAAAATTGTAAAACGACGGTcaagttagtccgtcgttttacaattttagggactaacttgaccgacgttttacaatttcagggactaaattgctttttcnnnnnnn	Scaffold00531:30603:30755:+
Sr457924_5_1_24_25	GumiRNA-n4y5-3p.1	AATTTCAGGGACTAAATTGCTTTT	-97.4	153	-	aagcaatttagcccttgaaattgtaaaacgtcggtcaaattagTCCTTAAAATTGTAAAACGACGGTcaagttagtccgtcgttttacaattttagggactaacttgaccgacgttttacaatttcagggactaaattgctttttcnnnnnnn	Scaffold00531:30603:30755:+
Sr457924_5_1_24_25	GumiRNA-n4y5-5p.1	CCCTTGAAATTGTAAAACGTCGGT	-97.4	153	-	aagcaatttagcccttgaaattgtaaaacgtcggtcaaattagTCCTTAAAATTGTAAAACGACGGTcaagttagtccgtcgttttacaattttagggactaacttgaccgacgttttacaatttcagggactaaattgctttttcnnnnnnn	Scaffold00531:30603:30755:+
Sr407839_12_7_24_87	GumiRNA-n4z5.2	ACTGTCATTTTGACCCCTGAAACT	-175.6	273	-	aactgtcattttgacccctgaaactgtaatacggtctcacttaggtccctgaaactaacgaaaaagcaatttagcccctcaaattgtaaaacgtcgatcaaattagTCTCTAAAATTGTAAAACGACGGTcaagttagtccgtcgttttacaattttagagactaacttgaccgacgttttataatttcagggactaaattgctttttcgttagtttcagggacctaaatgagactgctttacaattttagggctaaaatgacagttaactcg	Scaffold00398:55983:56255:-
Sr407839_12_7_24_87	GumiRNA-n4z5.3	AATTTCAGGGACTAAATTGCTTTT	-175.6	273	-	aactgtcattttgacccctgaaactgtaatacggtctcacttaggtccctgaaactaacgaaaaagcaatttagcccctcaaattgtaaaacgtcgatcaaattagTCTCTAAAATTGTAAAACGACGGTcaagttagtccgtcgttttacaattttagagactaacttgaccgacgttttataatttcagggactaaattgctttttcgttagtttcagggacctaaatgagactgctttacaattttagggctaaaatgacagttaactcg	Scaffold00398:55983:56255:-
Sr407839_12_7_24_87	GumiRNA-n4z5.4	TTCAGGGACCTAAATGAGACTGCT	-175.6	273	-	aactgtcattttgacccctgaaactgtaatacggtctcacttaggtccctgaaactaacgaaaaagcaatttagcccctcaaattgtaaaacgtcgatcaaattagTCTCTAAAATTGTAAAACGACGGTcaagttagtccgtcgttttacaattttagagactaacttgaccgacgttttataatttcagggactaaattgctttttcgttagtttcagggacctaaatgagactgctttacaattttagggctaaaatgacagttaactcg	Scaffold00398:55983:56255:-
Sr407839_12_7_24_87	GumiRNA-n4z5-3p.1	TTAGAGACTAACTTGACCGACGTT	-175.6	273	-	aactgtcattttgacccctgaaactgtaatacggtctcacttaggtccctgaaactaacgaaaaagcaatttagcccctcaaattgtaaaacgtcgatcaaattagTCTCTAAAATTGTAAAACGACGGTcaagttagtccgtcgttttacaattttagagactaacttgaccgacgttttataatttcagggactaaattgctttttcgttagtttcagggacctaaatgagactgctttacaattttagggctaaaatgacagttaactcg	Scaffold00398:55983:56255:-
Sr407839_12_7_24_87	GumiRNA-n4z5-5p.1	TCTCTAAAATTGTAAAACGACGGT	-175.6	273	-	aactgtcattttgacccctgaaactgtaatacggtctcacttaggtccctgaaactaacgaaaaagcaatttagcccctcaaattgtaaaacgtcgatcaaattagTCTCTAAAATTGTAAAACGACGGTcaagttagtccgtcgttttacaattttagagactaacttgaccgacgttttataatttcagggactaaattgctttttcgttagtttcagggacctaaatgagactgctttacaattttagggctaaaatgacagttaactcg	Scaffold00398:55983:56255:-
Sr487039_7_1_24_41	GumiRNA-n4a6.1	ATTTCAGGGACCTAAGTGAGACTG	-206.8	283	-	taaaagagttaactgtcattttggcccctgaaactgtaattcggtctcacttaggtccctgaaactaacgaaaaggcaatttagcccatgaaattgtaaaacgtcggtcaaattagtccctaaaattgtaaaacgacggtcaagttagtccgtcgttttacaattttagggactaacttgaccgacgttttacaatttcagggactaaattgctttttcgttaATTTCAGGGACCTAAGTGAGACTGcttcacaatttcaggggctaaaatgacagttaactc	Scaffold00088:125839:126121:-
Sr487039_7_1_24_41	GumiRNA-n4a6.2	AAAAGAGTTAACTGTCATTTTGGC	-206.8	283	-	taaaagagttaactgtcattttggcccctgaaactgtaattcggtctcacttaggtccctgaaactaacgaaaaggcaatttagcccatgaaattgtaaaacgtcggtcaaattagtccctaaaattgtaaaacgacggtcaagttagtccgtcgttttacaattttagggactaacttgaccgacgttttacaatttcagggactaaattgctttttcgttaATTTCAGGGACCTAAGTGAGACTGcttcacaatttcaggggctaaaatgacagttaactc	Scaffold00088:125839:126121:-
Sr487039_7_1_24_41	GumiRNA-n4a6.3	AATTTCAGGGACTAAATTGCTTTT	-206.8	283	-	taaaagagttaactgtcattttggcccctgaaactgtaattcggtctcacttaggtccctgaaactaacgaaaaggcaatttagcccatgaaattgtaaaacgtcggtcaaattagtccctaaaattgtaaaacgacggtcaagttagtccgtcgttttacaattttagggactaacttgaccgacgttttacaatttcagggactaaattgctttttcgttaATTTCAGGGACCTAAGTGAGACTGcttcacaatttcaggggctaaaatgacagttaactc	Scaffold00088:125839:126121:-
Sr486467_20_16_24_17	GumiRNA-n4b6	TTAGTCCTTGAAATTGTAAAACGT	-64.1	123	-	cgacagtcaagTTAGTCCTTGAAATTGTAAAACGTcggtcaaattagttcctaaaattgtaatgacagggactaacttgaccgactttttacaatttcagggactaatttgtattttcgttag	Scaffold01944:21406:21528:+
Sr486467_20_15_24_17	GumiRNA-n4c6	TTAGTCCTTGAAATTGTAAAACGT	-97.5	153	-	gaaaagacaatTTAGTCCTTGAAATTGTAAAACGTcggtcaagttagtccctaaaattgtaaaacgacggactaacttgaccgtcgttttacaattttagggactaatttgaccaatattttacaatttcaggggctaaattgccttttcgtt	Scaffold01838:39654:39806:-
Sr426283_10_6_24_22	GumiRNA-n4d6-3p	TTAGGGACTAATTTGATCGACGTT	-95	153	-	gaaaaggcaatttagtccttgaaattgtaaaacgtcggtcaagttagtccataaaattgtaaaacgacggactaatttgaccgtcgctttacaattTTAGGGACTAATTTGATCGACGTTttacaatttcagaggctaaattgcctttttgtt	Scaffold01502:54975:55127:+
Sr426283_10_6_24_22	GumiRNA-n4d6-5p	TTAGTCCTTGAAATTGTAAAACGT	-95	153	-	gaaaaggcaatttagtccttgaaattgtaaaacgtcggtcaagttagtccataaaattgtaaaacgacggactaatttgaccgtcgctttacaattTTAGGGACTAATTTGATCGACGTTttacaatttcagaggctaaattgcctttttgtt	Scaffold01502:54975:55127:+
Sr486467_20_7_24_17	GumiRNA-n4e6	TTAGTCCTTGAAATTGTAAAACGT	-109.2	173	-	tgaaactaataaaaagacaatTTAGTCCTTGAAATTGTAAAACGTcagtcaaattagtccctaaaattgtaaagcgacgggcaagttagtccgtcgttttacaattttagggactaacttgaccgacgttttacaatttcaagaactaaattgccttttcgttagtttcaggg	Scaffold00783:96548:96720:+
Sr486467_20_4_24_17	GumiRNA-n4f6	TTAGTCCTTGAAATTGTAAAACGT	-59.6	133	-	gaaactaacgaaaaggcaatTTAGTCCTTGAAATTGTAAAACGTcggtcaagttagtccctaaagttgtaaaatgatggactaacttgaccgttgttttacaattttatggactaatttgaccgacattttac	Scaffold00196:82688:82820:+
Sr548075_18_16_24_32	GumiRNA-n4g6.1	TTAGGGACTAACTTGACCAACGTT	-160.3	283	-	agttaactgttattttggcccttgaaactgtaatacggtctcatttaagtctttaaaattaacgaaaaggtaatttagtccctgaaattgtaaaacgtcggtcaaattagtccctaaaattgtaaaacgacagtcaagttagtccgtcgttttatacttTTAGGGACTAACTTGACCAACGTTttacaatttcagggactaaattgtcctttcgttaatttcagggacctaagtgagtctgttttacaatttcagggactaaaataacagttaactcttattt	Scaffold01982:69:351:-
Sr548075_18_16_24_32	GumiRNA-n4g6.2	AATTTCAGGGACTAAAATAACAGT	-160.3	283	-	agttaactgttattttggcccttgaaactgtaatacggtctcatttaagtctttaaaattaacgaaaaggtaatttagtccctgaaattgtaaaacgtcggtcaaattagtccctaaaattgtaaaacgacagtcaagttagtccgtcgttttatacttTTAGGGACTAACTTGACCAACGTTttacaatttcagggactaaattgtcctttcgttaatttcagggacctaagtgagtctgttttacaatttcagggactaaaataacagttaactcttattt	Scaffold01982:69:351:-
Sr548075_18_8_24_32	GumiRNA-n4h6-3p.1	TTCAGGGACCTAAATGAGACTGCT	-174.8	293	Sr554455_20_7_24_5	ttgttgagttaattgtcattttggcccctgaaactgtaatacgatctcatttaagtccctgaaactaacgaaaatgcaatttagcccctgaaattgtaaaacgtcagtcaaattagtccctaaaattgtaaaacgacggtcaagttagtccgtcgttttacaattTTAGGGACTAACTTGACCAACGTTttacaatttcagggactaaattgccttttcgttagtttcagggacctaaatgagactgcttcacaatttcagagactaaaatgacagttaactcaatttttgtt	Scaffold00110:117550:117842:-
Sr548075_18_8_24_32	GumiRNA-n4h6-3p.2	TTAGGGACTAACTTGACCAACGTT	-174.8	293	Sr554455_20_7_24_5	ttgttgagttaattgtcattttggcccctgaaactgtaatacgatctcatttaagtccctgaaactaacgaaaatgcaatttagcccctgaaattgtaaaacgtcagtcaaattagtccctaaaattgtaaaacgacggtcaagttagtccgtcgttttacaattTTAGGGACTAACTTGACCAACGTTttacaatttcagggactaaattgccttttcgttagtttcagggacctaaatgagactgcttcacaatttcagagactaaaatgacagttaactcaatttttgtt	Scaffold00110:117550:117842:-
Sr548075_18_8_24_32	GumiRNA-n4h6-5p.1	ATTTAAGTCCCTGAAACTAACGAA	-174.8	293	Sr554455_20_7_24_5	ttgttgagttaattgtcattttggcccctgaaactgtaatacgatctcatttaagtccctgaaactaacgaaaatgcaatttagcccctgaaattgtaaaacgtcagtcaaattagtccctaaaattgtaaaacgacggtcaagttagtccgtcgttttacaattTTAGGGACTAACTTGACCAACGTTttacaatttcagggactaaattgccttttcgttagtttcagggacctaaatgagactgcttcacaatttcagagactaaaatgacagttaactcaatttttgtt	Scaffold00110:117550:117842:-
Sr548075_18_8_24_32	GumiRNA-n4h6-5p.2	acgtcagtcaaattagtccctaaa	-174.8	293	Sr554455_20_7_24_5	ttgttgagttaattgtcattttggcccctgaaactgtaatacgatctcatttaagtccctgaaactaacgaaaatgcaatttagcccctgaaattgtaaaacgtcagtcaaattagtccctaaaattgtaaaacgacggtcaagttagtccgtcgttttacaattTTAGGGACTAACTTGACCAACGTTttacaatttcagggactaaattgccttttcgttagtttcagggacctaaatgagactgcttcacaatttcagagactaaaatgacagttaactcaatttttgtt	Scaffold00110:117550:117842:-
Sr548075_18_7_24_32	GumiRNA-n4i6	TTAGGGACTAACTTGACCAACGTT	-70.6	153	-	gttaattgttattttggcccttgaaattgtattatgaaacgtcggtcaaattagtccctaaaattataaaatgacggtcaaattagtccgtcgttttacaattTTAGGGACTAACTTGACCAACGTTttataatttcagggactaaattacat	Scaffold00094:134106:134258:+
Sr548075_18_4_24_32	GumiRNA-n4j6-3p	TTAGGGACTAACTTGACCAACGTT	-75.9	123	-	cccctgaaattgtaaaacgtcggtcaaattagtctccaaaattgtaaaacgacggtcaagttagtccgtcgttttacaattTTAGGGACTAACTTGACCAACGTTttacaatttcagggacta	Scaffold00055:432933:433055:+
Sr548075_18_4_24_32	GumiRNA-n4j6-5p	GTAAAACGTCGGTCAAATTAGTCT	-75.9	123	-	cccctgaaattgtaaaacgtcggtcaaattagtctccaaaattgtaaaacgacggtcaagttagtccgtcgttttacaattTTAGGGACTAACTTGACCAACGTTttacaatttcagggacta	Scaffold00055:432933:433055:+
Sr548075_18_2_24_32	GumiRNA-n4k6	TTAGGGACTAACTTGACCAACGTT	-108.8	193	-	tctcatttaggtatctaaaactaacgaaaaggctcctgaaattgtaaaacgtcggtcaaattagtccctaaaattgtaaaatgacgatcaagttagtccatcgttttacaattTTAGGGACTAACTTGACCAACGTTttacaatttcagagactaaattgccttttcgttagtttcagagatctaagtgagat	Scaffold00034:41784:41976:+
Sr352630_6_5_24_17	GumiRNA-n4l6-3p	TTAAGGACTAATTTGACCGACGTT	-95.2	153	Sr554455_20_19_24_5	aaaaaggcaatttagctcctaaaattgtaaaacgtcagtcaaattagtccctaaaattgtaaaacgacggactaacttgaccgtcgttttacaattTTAAGGACTAATTTGACCGACGTTttacaattttagggactaaattgccttttcgtt	Scaffold02408:27339:27491:+
Sr352630_6_5_24_17	GumiRNA-n4l6-5p	TTAGCTCCTAAAATTGTAAAACGT	-95.2	153	Sr554455_20_19_24_5	aaaaaggcaatttagctcctaaaattgtaaaacgtcagtcaaattagtccctaaaattgtaaaacgacggactaacttgaccgtcgttttacaattTTAAGGACTAATTTGACCGACGTTttacaattttagggactaaattgccttttcgtt	Scaffold02408:27339:27491:+
Sr352630_6_4_24_17	GumiRNA-n4m6	TTAAGGACTAATTTGACCGACGTT	-85.1	153	-	atcgatcaaattagtccctaaaattgtaaaacatcggtcaaattagtccttaaaattgtaacgactaatttgaccactatcaagttagtccctgtcgttacaattTTAAGGACTAATTTGACCGACGTTttacaatttcagggactaaattgc	Scaffold00853:99037:99189:+
Sr352630_6_2_24_17	GumiRNA-n4n6	TTAAGGACTAATTTGACCGACGTT	-98.6	153	-	nnnnnngaaaaagcaatttagtccctgaaattgtaaaacgtcggtcaagttagtccctaaaattgtaaaacgacggactaacttgaccgtcgttttacaattTTAAGGACTAATTTGACCGACGTTttacaatttcaagggctaaattgcttt	Scaffold00531:30602:30754:-
Sr455303_15_15_24_50	GumiRNA-n4o6.2	GTTTCAGGGACTTAAGTGAGACTG	-174.1	303	-	actattcaattaagaagaattaattgtcattttggtccctaaaattgtaatacggtttcacttaggtccctaaaactaacgaaaaggcaatttagcccctgaaattataaaacgtcggtcaaattagtccctaaaattgtaaaacgacggtcaagttagtccgtcgttttacaattttagggactaacttgaccaatgttttacaatttcagggactaaattgtctttttgttaGTTTCAGGGACTTAAGTGAGACTGcttcacaatttcaggggttaaaatgacagttaactcgtccgctta	Scaffold12185:560:862:+
Sr455303_15_15_24_50	GumiRNA-n4o6-3p.1	TTAGGGACTAACTTGACCAATGTT	-174.1	303	-	actattcaattaagaagaattaattgtcattttggtccctaaaattgtaatacggtttcacttaggtccctaaaactaacgaaaaggcaatttagcccctgaaattataaaacgtcggtcaaattagtccctaaaattgtaaaacgacggtcaagttagtccgtcgttttacaattttagggactaacttgaccaatgttttacaatttcagggactaaattgtctttttgttaGTTTCAGGGACTTAAGTGAGACTGcttcacaatttcaggggttaaaatgacagttaactcgtccgctta	Scaffold12185:560:862:+
Sr455303_15_15_24_50	GumiRNA-n4o6-5p.1	TTAGCCCCTGAAATTATAAAACGT	-174.1	303	-	actattcaattaagaagaattaattgtcattttggtccctaaaattgtaatacggtttcacttaggtccctaaaactaacgaaaaggcaatttagcccctgaaattataaaacgtcggtcaaattagtccctaaaattgtaaaacgacggtcaagttagtccgtcgttttacaattttagggactaacttgaccaatgttttacaatttcagggactaaattgtctttttgttaGTTTCAGGGACTTAAGTGAGACTGcttcacaatttcaggggttaaaatgacagttaactcgtccgctta	Scaffold12185:560:862:+
Sr455303_15_10_24_50	GumiRNA-n4p6.2	GTTTCAGGGACTTAAGTGAGACTG	-170.1	293	-	aagaagaattaattgttcattttggtccctaaaattgtaatacggtttcacttaggtccctaaaactaacgaaaaggcaatttagcccctgaaattataaaacgtcggtcaaattagtccctaaaattgtaaaacgacggtcaagttagtccgtcgttttacaattttagggactaacttgaccaatgttttacaatttcagggactaaattgtctttttgttaGTTTCAGGGACTTAAGTGAGACTGcttcacaatttcaggggttaaaatgacagttaactcgtccgctta	Scaffold01981:1523:1815:-
Sr455303_15_10_24_50	GumiRNA-n4p6-3p.1	TTAGGGACTAACTTGACCAATGTT	-170.1	293	-	aagaagaattaattgttcattttggtccctaaaattgtaatacggtttcacttaggtccctaaaactaacgaaaaggcaatttagcccctgaaattataaaacgtcggtcaaattagtccctaaaattgtaaaacgacggtcaagttagtccgtcgttttacaattttagggactaacttgaccaatgttttacaatttcagggactaaattgtctttttgttaGTTTCAGGGACTTAAGTGAGACTGcttcacaatttcaggggttaaaatgacagttaactcgtccgctta	Scaffold01981:1523:1815:-
Sr455303_15_10_24_50	GumiRNA-n4p6-5p.1	TTAGCCCCTGAAATTATAAAACGT	-170.1	293	-	aagaagaattaattgttcattttggtccctaaaattgtaatacggtttcacttaggtccctaaaactaacgaaaaggcaatttagcccctgaaattataaaacgtcggtcaaattagtccctaaaattgtaaaacgacggtcaagttagtccgtcgttttacaattttagggactaacttgaccaatgttttacaatttcagggactaaattgtctttttgttaGTTTCAGGGACTTAAGTGAGACTGcttcacaatttcaggggttaaaatgacagttaactcgtccgctta	Scaffold01981:1523:1815:-
Sr407839_12_8_24_87	GumiRNA-n4q6.2	AGGTCTCTGAAATTAACGAAAAAG	-138.2	223	-	aaactgtaatacggtctcatttaggtctctgaaattaacgaaaaagcaatttagtccctgaaattgtaaaacgttggtcaaattagTCTCTAAAATTGTAAAACGACGGTcaaattagtccatcgttttacaattttaaggactaacttgaccgacgttttacaatttcaggaactaaattgccttttcgttagtttcagagacctaagtgagactgcttcac	Scaffold00470:116335:116557:+
Sr407839_12_8_24_87	GumiRNA-n4q6.3	TAGTCCCTGAAATTGTAAAACGTT	-138.2	223	-	aaactgtaatacggtctcatttaggtctctgaaattaacgaaaaagcaatttagtccctgaaattgtaaaacgttggtcaaattagTCTCTAAAATTGTAAAACGACGGTcaaattagtccatcgttttacaattttaaggactaacttgaccgacgttttacaatttcaggaactaaattgccttttcgttagtttcagagacctaagtgagactgcttcac	Scaffold00470:116335:116557:+
Sr407839_12_8_24_87	GumiRNA-n4q6-3p.1	TTAAGGACTAACTTGACCGACGTT	-138.2	223	-	aaactgtaatacggtctcatttaggtctctgaaattaacgaaaaagcaatttagtccctgaaattgtaaaacgttggtcaaattagTCTCTAAAATTGTAAAACGACGGTcaaattagtccatcgttttacaattttaaggactaacttgaccgacgttttacaatttcaggaactaaattgccttttcgttagtttcagagacctaagtgagactgcttcac	Scaffold00470:116335:116557:+
Sr407839_12_8_24_87	GumiRNA-n4q6-5p.1	TCTCTAAAATTGTAAAACGACGGT	-138.2	223	-	aaactgtaatacggtctcatttaggtctctgaaattaacgaaaaagcaatttagtccctgaaattgtaaaacgttggtcaaattagTCTCTAAAATTGTAAAACGACGGTcaaattagtccatcgttttacaattttaaggactaacttgaccgacgttttacaatttcaggaactaaattgccttttcgttagtttcagagacctaagtgagactgcttcac	Scaffold00470:116335:116557:+
Sr480450_17_8_24_137	GumiRNA-n4r6-3p	TTAAGGACTAACTTGACCGACGTT	-83.8	143	Sr449249_12_5_24_9	agataatttagttcttgaaattgtAAAACGTCGATCAAGTTAGTCCCTaaaattgtaaaataacggactaatttgactgttgttttacaattttaaggactaacttgaccgacgttttacaatttcaggggttaaattgtctt	Scaffold00186:30454:30596:-
Sr480450_17_8_24_137	GumiRNA-n4r6-5p	AAAACGTCGATCAAGTTAGTCCCT	-83.8	143	Sr449249_12_5_24_9	agataatttagttcttgaaattgtAAAACGTCGATCAAGTTAGTCCCTaaaattgtaaaataacggactaatttgactgttgttttacaattttaaggactaacttgaccgacgttttacaatttcaggggttaaattgtctt	Scaffold00186:30454:30596:-
Sr511388_7_1_24_34	GumiRNA-n4s6-3p.1	TTAAGGACTAACTTGACCGACGTT	-106	173	-	tgaaactaatgaaaaaacactttagtccttgaaattgtaaaacgtcggtcaaattagtccctaaaactgtaaaacgacggtcaagttagtccgtcgttttacaattTTAAGGACTAACTTGACCGACGTTttacaatttcagggactaaattgctttttcgttagtttcaggg	Scaffold00031:469196:469368:+
Sr511388_7_1_24_34	GumiRNA-n4s6-3p.2	AATTTCAGGGACTAAATTGCTTTT	-106	173	-	tgaaactaatgaaaaaacactttagtccttgaaattgtaaaacgtcggtcaaattagtccctaaaactgtaaaacgacggtcaagttagtccgtcgttttacaattTTAAGGACTAACTTGACCGACGTTttacaatttcagggactaaattgctttttcgttagtttcaggg	Scaffold00031:469196:469368:+
Sr511388_7_1_24_34	GumiRNA-n4s6-5p.1	TCCCTAAAACTGTAAAACGACGGT	-106	173	-	tgaaactaatgaaaaaacactttagtccttgaaattgtaaaacgtcggtcaaattagtccctaaaactgtaaaacgacggtcaagttagtccgtcgttttacaattTTAAGGACTAACTTGACCGACGTTttacaatttcagggactaaattgctttttcgttagtttcaggg	Scaffold00031:469196:469368:+
Sr511388_7_1_24_34	GumiRNA-n4s6-5p.2	TTAGTCCTTGAAATTGTAAAACGT	-106	173	-	tgaaactaatgaaaaaacactttagtccttgaaattgtaaaacgtcggtcaaattagtccctaaaactgtaaaacgacggtcaagttagtccgtcgttttacaattTTAAGGACTAACTTGACCGACGTTttacaatttcagggactaaattgctttttcgttagtttcaggg	Scaffold00031:469196:469368:+
Sr307944_13_11_24_29	GumiRNA-n4t6	AAAACGTCGGTCAAGTTAGTTCCT	-49.4	93	-	ttagtctctgaaattgtAAAACGTCGGTCAAGTTAGTTCCTacaattgtaaaacgacagactaacttgaccgtcgttttacaattttagggac	Scaffold03682:13733:13825:+
Sr307944_13_8_24_29	GumiRNA-n4u6	AAAACGTCGGTCAAGTTAGTTCCT	-89.4	173	-	gaaaytaacgaaaatacaatttagttcctgaaattgtAAAACGTCGGTCAAGTTAGTTCCTaaaattgtaaaacgacggactaacttgacygtcgttttacaattatagagattaatttgaccgacgttttacaatttcakgagctaaattgcatttttgttagtttyaggga	Scaffold00949:37869:38041:+
Sr307944_13_6_24_29	GumiRNA-n4v6	AAAACGTCGGTCAAGTTAGTTCCT	-99.7	203	-	gcagtctcacttaaatccctgmaactaacgaaaagtcaatttagtccctraaattgtAAAACGTCGGTCAAGTTAGTTCCTaaaattgtaaaacgacagactaatttgaccgtmgttttayaattttagggactaatttgaccracgttttacaatttcaagggctaaattgtcttttcgttagtttcaaggacytaagtaag	Scaffold00443:66850:67052:+
Sr548075_18_3_24_32	GumiRNA-n4w6-3p	TTAGGGACTAACTTGACCAACGTT	-65.3	123	-	aattaacaaaaatacaaattagtctctgaaattgtaaaacgtcggtcaagttagttcctgtcgttacaattTTAGGGACTAACTTGACCAACGTTttacaatttcggagactaacttgaccgt	Scaffold00055:103268:103390:+
Sr548075_18_3_24_32	GumiRNA-n4w6-5p	AAAACGTCGGTCAAGTTAGTTCCT	-65.3	123	-	aattaacaaaaatacaaattagtctctgaaattgtaaaacgtcggtcaagttagttcctgtcgttacaattTTAGGGACTAACTTGACCAACGTTttacaatttcggagactaacttgaccgt	Scaffold00055:103268:103390:+
Sr554557_15_15_24_21	GumiRNA-n4x6-3p	TTAAGGACTAATTTGACCGACGTT	-104.4	153	-	acgaaaagacaatttagttcctgaaattATAAAACGTCGGTCAAGTTAGTCCctaaaattgtaaaacgacggactaatttgaccgtcgttttacaattttaaggactaatttgaccgacgttttacaatttcagggactaaattgtcttttcg	Scaffold03765:15496:15648:-
Sr554557_15_15_24_21	GumiRNA-n4x6-5p	ATAAAACGTCGGTCAAGTTAGTCC	-104.4	153	-	acgaaaagacaatttagttcctgaaattATAAAACGTCGGTCAAGTTAGTCCctaaaattgtaaaacgacggactaatttgaccgtcgttttacaattttaaggactaatttgaccgacgttttacaatttcagggactaaattgtcttttcg	Scaffold03765:15496:15648:-
Sr554557_15_13_24_21	GumiRNA-n4x6	ATAAAACGTCGGTCAAGTTAGTCC	-98.1	193	-	agtctcatttaaatccctgaaactaacgaaaagataatttagtccctgaaattATAAAACGTCGGTCAAGTTAGTCCctaaaattgtaaaacgacggactaagttgaatgtcgttttacaattttagggactaatttgaccgaagttttacaatttcaagggctaaattctctttttgttaatttcaaagacg	Scaffold01547:44944:45136:+
Sr554557_15_11_24_21	GumiRNA-n4y6.1	ATAAAACGTCGGTCAAGTTAGTCC	-119.5	233	-	attttagtccctagaattgtgaagcaggttcatttaggtccatgaaactaacgaaaaggcaatttaatccctgaaattATAAAACGTCGGTCAAGTTAGTCCctaaaattgtaaaacgacggactaacttgaccgtcgtttaatttgaccgacgttttacaatttcagagtctaaattgtcttttcgttagtttcagggacctaagtgagaccatattacagtttcaggggcc	Scaffold01175:81513:81745:-
Sr554557_15_11_24_21	GumiRNA-n4y6.2	GTTTCAGGGACCTAAGTGAGACCA	-119.5	233	-	attttagtccctagaattgtgaagcaggttcatttaggtccatgaaactaacgaaaaggcaatttaatccctgaaattATAAAACGTCGGTCAAGTTAGTCCctaaaattgtaaaacgacggactaacttgaccgtcgtttaatttgaccgacgttttacaatttcagagtctaaattgtcttttcgttagtttcagggacctaagtgagaccatattacagtttcaggggcc	Scaffold01175:81513:81745:-
Sr455303_15_7_24_50	GumiRNA-n4z6.2	GTTTCAGGGACTTAAGTGAGACTG	-160.1	253	-	tttgatccctgaaactataatgcggtctcatttaagtccatgaaactaacgaaaataaaaattagcccctgaaattataaaacgtcggtcaagttagtccctgaaattgtaaaacgtcggtcaagttagtccctgtcgttacattcgtcagggactaacttgaccgacattttacaatttcatgggctaatttttattttcgttaGTTTCAGGGACTTAAGTGAGACTGcattacagtttcaggggccaaaat	Scaffold01154:76261:76513:-
Sr455303_15_7_24_50	GumiRNA-n4z6-3p.1	AGGGACTAACTTGACCGACATTTT	-160.1	253	-	tttgatccctgaaactataatgcggtctcatttaagtccatgaaactaacgaaaataaaaattagcccctgaaattataaaacgtcggtcaagttagtccctgaaattgtaaaacgtcggtcaagttagtccctgtcgttacattcgtcagggactaacttgaccgacattttacaatttcatgggctaatttttattttcgttaGTTTCAGGGACTTAAGTGAGACTGcattacagtttcaggggccaaaat	Scaffold01154:76261:76513:-
Sr455303_15_7_24_50	GumiRNA-n4z6-5p.1	ATAAAACGTCGGTCAAGTTAGTCC	-160.1	253	-	tttgatccctgaaactataatgcggtctcatttaagtccatgaaactaacgaaaataaaaattagcccctgaaattataaaacgtcggtcaagttagtccctgaaattgtaaaacgtcggtcaagttagtccctgtcgttacattcgtcagggactaacttgaccgacattttacaatttcatgggctaatttttattttcgttaGTTTCAGGGACTTAAGTGAGACTGcattacagtttcaggggccaaaat	Scaffold01154:76261:76513:-
Sr554557_15_8_24_21	GumiRNA-n4a7	ATAAAACGTCGGTCAAGTTAGTCC	-99.9	163	-	aaactaacgaaaaagcaatttagtccctgaaattATAAAACGTCGGTCAAGTTAGTCCctaaaattgtaaaacgacggactaacttgaccgtcgttttacaattttagggactaatttgaccgacgttttacaatttcaagggctaaattgcctttttattaa	Scaffold00882:26600:26762:-
Sr554557_15_6_24_21	GumiRNA-n4b7	ATAAAACGTCGGTCAAGTTAGTCC	-105.9	253	-	ttttggcccctgaaactgtaatatggtctcacttaggtctttgaaactaacaaaaagacaatttagtccctgaaattATAAAACGTCGGTCAAGTTAGTCCctaaaattgtaaaataatggacaaacttgaccatcgttttataattttaaggactaatttgattgacgttttacaattttaaaaactaaattattttttcattaatttcaaagacctaaatgagactgtttcacaatttcaaaaactaaaat	Scaffold00392:72020:72272:-
Sr554557_15_5_24_21	GumiRNA-n4c7	ATAAAACGTCGGTCAAGTTAGTCC	-102.3	153	-	ataaaaaggcaatttagtctttgaaattATAAAACGTCGGTCAAGTTAGTCCctaaaattgtaaaatgacggactaacttgaccgtcgttttacaattttagggactaatttgaccgacgttttacaatttcagggactaaattgtctttttg	Scaffold00346:100832:100984:-
Sr554557_15_2_24_21	GumiRNA-n4d7	ATAAAACGTCGGTCAAGTTAGTCC	-92.4	153	-	acgaaaaggcaacttagtccctgaaattATAAAACGTCGGTCAAGTTAGTCCctaaaattgtaaaacgacamactaacttgaccatcgttttacaattttagggactaatttgaccgacgttttacaatttcagcggctaaattgtcttttcg	Scaffold00103:208680:208832:-
Sr554557_15_1_24_21	GumiRNA-n4e7-3p	AGGGACTAACTTGACCGACATTTT	-56.3	103	-	aaattagtccatgaaattATAAAACGTCGGTCAAGTTAGTCCctgtcgttacatccgtcagggactaacttgaccgacattttacaattttaggggttaattt	Scaffold00005:254744:254846:-
Sr554557_15_1_24_21	GumiRNA-n4e7-5p	ATAAAACGTCGGTCAAGTTAGTCC	-56.3	103	-	aaattagtccatgaaattATAAAACGTCGGTCAAGTTAGTCCctgtcgttacatccgtcagggactaacttgaccgacattttacaattttaggggttaattt	Scaffold00005:254744:254846:-
Sr566318_16_13_24_34	GumiRNA-n4f7-3p	TTAGGAACTAATTTGACCGACGTT	-154.8	273	-	gtcattttgacccttgaaactgtaatatggtctcagttaagtccctgaaactaacgaaaaggcaatttaatccttgaaattGTAAAACGTCGGTCAAGTTAGTCTctaaaattgtaaaacgacagactaacagactaacttgaccgtcgtttacaattttaggaactaatttgaccgacgttttacaatttcaagggctaaattgctttttcgttagtttcagggacctaagtgagactgtttcacaattttagaggctaaaatgacagtaaa	Scaffold01681:31564:31836:+
Sr566318_16_13_24_34	GumiRNA-n4f7-5p	GTAAAACGTCGGTCAAGTTAGTCT	-154.8	273	-	gtcattttgacccttgaaactgtaatatggtctcagttaagtccctgaaactaacgaaaaggcaatttaatccttgaaattGTAAAACGTCGGTCAAGTTAGTCTctaaaattgtaaaacgacagactaacagactaacttgaccgtcgtttacaattttaggaactaatttgaccgacgttttacaatttcaagggctaaattgctttttcgttagtttcagggacctaagtgagactgtttcacaattttagaggctaaaatgacagtaaa	Scaffold01681:31564:31836:+
Sr566318_16_12_24_34	GumiRNA-n4g7-3p	TTAGGAACTAATTTGACCGACGTT	-81	123	-	tccctgaaattGTAAAACGTCGGTCAAGTTAGTCTctaaaattgtaaaacgacggactaacttgaccgtcgttttataattttaggaactaatttgaccgacgttttataatttcaggggcta	Scaffold00763:28876:28998:+
Sr566318_16_12_24_34	GumiRNA-n4g7-5p	GTAAAACGTCGGTCAAGTTAGTCT	-81	123	-	tccctgaaattGTAAAACGTCGGTCAAGTTAGTCTctaaaattgtaaaacgacggactaacttgaccgtcgttttataattttaggaactaatttgaccgacgttttataatttcaggggcta	Scaffold00763:28876:28998:+
Sr566318_16_10_24_34	GumiRNA-n4h7	GTAAAACGTCGGTCAAGTTAGTCT	-92.3	143	-	ggcaatttagtccctgaaattGTAAAACGTCGGTCAAGTTAGTCTctaaaattgtaaaacggcggactaacttgaccgtcgttttacaattttagggactaatttgaccgatattttacaatttcagaggctaaattgtcttt	Scaffold00275:153184:153326:-
Sr566318_16_2_24_34	GumiRNA-n4i7	GTAAAACGTCGGTCAAGTTAGTCT	-76.4	153	-	gacaatttagtctttgaaattGTAAAACGTCGGTCAAGTTAGTCTctacaattgtaaaacgacggactaacttgaccgtcgttttacaatttttagagactaatttaaccaacgttttacaatttcaaagactttaaattgcttttttgttaa	Scaffold00051:125002:125154:+
Sr426141_15_8_24_23	GumiRNA-n4j7	AATTGTAAAACGTTGGTCAAGTTA	-78.9	153	-	aaaagacaatttagtccccagaAATTGTAAAACGTTGGTCAAGTTAgtccctaaaattgtaaaatgatggactaatttgaccgtcattttacaatttttagagactaatgttgaccgacgttttacaattgcagggactaaattgcctttcgt	Scaffold00862:60419:60571:-
Sr496279_14_5_24_46	GumiRNA-n4k7-3p	TGACCGTCGTTTTACAATTTC	-62.3	123	-	aaaaatataaattagcccctgaaattatAAAATGTCGGTCAAGTTAGTCCCTgtcgttttaattttaaggactaacttgaccgtcgttttacaatttcagggactaatttgtatttttattaa	Scaffold00290:4780:4902:+
Sr496279_14_5_24_46	GumiRNA-n4k7-5p	AAAATGTCGGTCAAGTTAGTCCCT	-62.3	123	-	aaaaatataaattagcccctgaaattatAAAATGTCGGTCAAGTTAGTCCCTgtcgttttaattttaaggactaacttgaccgtcgttttacaatttcagggactaatttgtatttttattaa	Scaffold00290:4780:4902:+
Sr496279_14_4_24_46	GumiRNA-n4l7-3p	TTAAGGACTAACTTGACCGACGTT	-56.2	93	Sr449249_12_6_24_9	ttagtccctyaaattgtAAAATGTCGGTCAAGTTAGTCCCTgtcgttacaattttaaggactaacttgaccgacgttttacaatttragggac	Scaffold00227:12874:12966:-
Sr496279_14_4_24_46	GumiRNA-n4l7-5p	AAAATGTCGGTCAAGTTAGTCCCT	-56.2	93	Sr449249_12_6_24_9	ttagtccctyaaattgtAAAATGTCGGTCAAGTTAGTCCCTgtcgttacaattttaaggactaacttgaccgacgttttacaatttragggac	Scaffold00227:12874:12966:-
Sr496279_14_3_24_46	GumiRNA-n4m7	AAAATGTCGGTCAAGTTAGTCCCT	-49.6	93	-	ttagtccctgaaattgtAAAATGTCGGTCAAGTTAGTCCCTaaaattgtaaaacgacggactaatttgaccatcgttttacaattttagggac	Scaffold00169:184959:185051:+
Sr531405_18_17_24_88	GumiRNA-n4n7-3p	ACAGGGACTAACTTGACCGACGTT	-51.5	113	Sr565626_15_14_24_7	aaacgtcagtcaaattaatccctaaaattttaaaacgtcggtcaagttagttcctaaaattgtaacgACAGGGACTAACTTGACCGACGTTttacaatttcagggactaaatt	Scaffold04657:7674:7786:+
Sr531405_18_17_24_88	GumiRNA-n4n7-5p	AAAACGTCGGTCAAGTTAGTTCCT	-51.5	113	Sr565626_15_14_24_7	aaacgtcagtcaaattaatccctaaaattttaaaacgtcggtcaagttagttcctaaaattgtaacgACAGGGACTAACTTGACCGACGTTttacaatttcagggactaaatt	Scaffold04657:7674:7786:+
Sr531405_18_16_24_88	GumiRNA-n4o7	ACAGGGACTAACTTGACCGACGTT	-72.6	103	-	gtcaagttagtccctgaaattgtaaaacgtcggtcaagttagtccctaaaattataacgACAGGGACTAACTTGACCGACGTTttacaatttcaggggctaat	Scaffold01421:30422:30524:+
Sr531405_18_15_24_88	GumiRNA-n4p7-3p	ACAGGGACTAACTTGACCGACGTT	-67.2	113	-	aaaataaaaattagcccatgaaattgtaaaatgtcggtcaagttagtccctgacgaatgtaacgACAGGGACTAACTTGACCGACGTTttacaatttcagggactaacttgac	Scaffold01154:76314:76426:+
Sr531405_18_15_24_88	GumiRNA-n4p7-5p	AAAATGTCGGTCAAGTTAGTCCCT	-67.2	113	-	aaaataaaaattagcccatgaaattgtaaaatgtcggtcaagttagtccctgacgaatgtaacgACAGGGACTAACTTGACCGACGTTttacaatttcagggactaacttgac	Scaffold01154:76314:76426:+
Sr531405_18_13_24_88	GumiRNA-n4q7	ACAGGGACTAACTTGACCGACGTT	-73	103	-	agttagtccctgaaattgtaaaacgtcggtcaagttagtccctagaattgtaacgACAGGGACTAACTTGACCGACGTTttacaatttcaggggctaatttgt	Scaffold01100:9121:9223:+
Sr531405_18_12_24_88	GumiRNA-n4r7-3p	ACAGGGACTAACTTGACCGACGTT	-63.6	93	-	gtccctgaaattataaaacgtcggtcaagttagtccctaaagtgtaacgACAGGGACTAACTTGACCGACGTTttacaatttcaggggctaat	Scaffold01074:67579:67671:+
Sr531405_18_12_24_88	GumiRNA-n4r7-5p	ATAAAACGTCGGTCAAGTTAGTCC	-63.6	93	-	gtccctgaaattataaaacgtcggtcaagttagtccctaaagtgtaacgACAGGGACTAACTTGACCGACGTTttacaatttcaggggctaat	Scaffold01074:67579:67671:+
Sr531405_18_11_24_88	GumiRNA-n4s7-3p	ACAGGGACTAACTTGACCGACGTT	-56.5	113	-	aacgaaaataaaaattagcccctgaaattgtaaaacatcggtcaagttagtccccgacggatgtaacgACAGGGACTAACTTGACCGACGTTttacaatttcaaggactaact	Scaffold01047:9011:9123:-
Sr531405_18_11_24_88	GumiRNA-n4s7-5p	AAAACATCGGTCAAGTTAGTCCCC	-56.5	113	-	aacgaaaataaaaattagcccctgaaattgtaaaacatcggtcaagttagtccccgacggatgtaacgACAGGGACTAACTTGACCGACGTTttacaatttcaaggactaact	Scaffold01047:9011:9123:-
Sr531405_18_10_24_88	GumiRNA-n4t7-3p.1	ACAGGGACTAACTTGACCGACGTT	-168.8	253	-	agttaattctcattttggctcctgaaactgtaatgcggtctcacttaaatctctgaaactaacgaaaataaaaattagcctcctgaaattgtaaaaatgtcggtcaagttagtccctgacggatgtaacgACAGGGACTAACTTGACCGACGTTttacaatttcaagggctaatttttattttcgttagtttcagtaacttaagtgagaccgtattacagtttcagggaccaaaatgacagttaacttttttt	Scaffold00898:10850:11102:-
Sr531405_18_10_24_88	GumiRNA-n4t7-3p.2	AGTTTCAGGGACCAAAATGACAGT	-168.8	253	-	agttaattctcattttggctcctgaaactgtaatgcggtctcacttaaatctctgaaactaacgaaaataaaaattagcctcctgaaattgtaaaaatgtcggtcaagttagtccctgacggatgtaacgACAGGGACTAACTTGACCGACGTTttacaatttcaagggctaatttttattttcgttagtttcagtaacttaagtgagaccgtattacagtttcagggaccaaaatgacagttaacttttttt	Scaffold00898:10850:11102:-
Sr531405_18_10_24_88	GumiRNA-n4t7-5p.1	AAAATGTCGGTCAAGTTAGTCCCT	-168.8	253	-	agttaattctcattttggctcctgaaactgtaatgcggtctcacttaaatctctgaaactaacgaaaataaaaattagcctcctgaaattgtaaaaatgtcggtcaagttagtccctgacggatgtaacgACAGGGACTAACTTGACCGACGTTttacaatttcaagggctaatttttattttcgttagtttcagtaacttaagtgagaccgtattacagtttcagggaccaaaatgacagttaacttttttt	Scaffold00898:10850:11102:-
Sr531405_18_10_24_88	GumiRNA-n4t7-5p.2	ATTTTGGCTCCTGAAACTGTAATG	-168.8	253	-	agttaattctcattttggctcctgaaactgtaatgcggtctcacttaaatctctgaaactaacgaaaataaaaattagcctcctgaaattgtaaaaatgtcggtcaagttagtccctgacggatgtaacgACAGGGACTAACTTGACCGACGTTttacaatttcaagggctaatttttattttcgttagtttcagtaacttaagtgagaccgtattacagtttcagggaccaaaatgacagttaacttttttt	Scaffold00898:10850:11102:-
Sr531405_18_9_24_88	GumiRNA-n4u7-3p	ACAGGGACTAACTTGACCGACGTT	-60.3	103	-	gaaaataaaaattagctcttgaaattgtaaaacgtcggtcaagttaggccctgacggatgtaacgACAGGGACTAACTTGACCGACGTTttacaatttcaggg	Scaffold00719:86933:87035:+
Sr531405_18_9_24_88	GumiRNA-n4u7-5p	GTAAAACGTCGGTCAAGTTAGGCC	-60.3	103	-	gaaaataaaaattagctcttgaaattgtaaaacgtcggtcaagttaggccctgacggatgtaacgACAGGGACTAACTTGACCGACGTTttacaatttcaggg	Scaffold00719:86933:87035:+
Sr531405_18_8_24_88	GumiRNA-n4v7-3p	ACAGGGACTAACTTGACCGACGTT	-61.7	103	-	gtcaagttagtccctgaaattgcaaaacgtcggtcaagttagtccctaaaattgtaacgACAGGGACTAACTTGACCGACGTTttacaatttcagagactaat	Scaffold00531:76046:76148:-
Sr531405_18_8_24_88	GumiRNA-n4v7-5p	TTAGTCCCTGAAATTGCAAAACGT	-61.7	103	-	gtcaagttagtccctgaaattgcaaaacgtcggtcaagttagtccctaaaattgtaacgACAGGGACTAACTTGACCGACGTTttacaatttcagagactaat	Scaffold00531:76046:76148:-
Sr531405_18_7_24_88	GumiRNA-n4w7-3p	ACAGGGACTAACTTGACCGACGTT	-67.8	93	-	ttagcccctgaaattgtaaaacgtcggttaagttagtccctaaaattgtcacgACAGGGACTAACTTGACCGACGTTttacaatttcaggggc	Scaffold00372:16762:16854:-
Sr531405_18_7_24_88	GumiRNA-n4w7-5p	AAAACGTCGGTTAAGTTAGTCCCT	-67.8	93	-	ttagcccctgaaattgtaaaacgtcggttaagttagtccctaaaattgtcacgACAGGGACTAACTTGACCGACGTTttacaatttcaggggc	Scaffold00372:16762:16854:-
Sr531405_18_5_24_88	GumiRNA-n4x7-3p	ACAGGGACTAACTTGACCGACGTT	-50.1	93	-	gttagtctctaaaattgtaaaacgtcggtcaagttagtctctaaaattgtaacaACAGGGACTAACTTGACCGACGTTttacaatttcagaag	Scaffold00124:102860:102952:+
Sr531405_18_5_24_88	GumiRNA-n4x7-5p	GTAAAACGTCGGTCAAGTTAGTCT	-50.1	93	-	gttagtctctaaaattgtaaaacgtcggtcaagttagtctctaaaattgtaacaACAGGGACTAACTTGACCGACGTTttacaatttcagaag	Scaffold00124:102860:102952:+
Sr531405_18_4_24_88	GumiRNA-n4y7-3p	ACAGGGACTAACTTGACCGACGTT	-64.6	103	-	caagttaatccctgaaattgtaaaacgttggtcaagttagtccctaaaattgtaatgACAGGGACTAACTTGACCGACGTTttacaattttaggggctaattt	Scaffold00089:54824:54926:+
Sr531405_18_4_24_88	GumiRNA-n4y7-5p	AATTGTAAAACGTTGGTCAAGTTA	-64.6	103	-	caagttaatccctgaaattgtaaaacgttggtcaagttagtccctaaaattgtaatgACAGGGACTAACTTGACCGACGTTttacaattttaggggctaattt	Scaffold00089:54824:54926:+
Sr531405_18_2_24_88	GumiRNA-n4z7	ACAGGGACTAACTTGACCGACGTT	-74.5	103	-	aagttagtccctgaaattgtaaaacgtcggtcaagttagtccctaaaattgtaacgACAGGGACTAACTTGACCGACGTTttacaatttcaggggctaatttg	Scaffold00012:314353:314455:-
Sr531405_18_1_24_88	GumiRNA-n4a8-3p	ACAGGGACTAACTTGACCGACGTT	-54.3	93	-	attaacccctaaaattgtaaaatgtcggtcaagttagtccctgacggatgtaacgACAGGGACTAACTTGACCGACGTTttataatttcatgg	Scaffold00005:254746:254838:+
Sr531405_18_1_24_88	GumiRNA-n4a8-5p	AAAATGTCGGTCAAGTTAGTCCCT	-54.3	93	-	attaacccctaaaattgtaaaatgtcggtcaagttagtccctgacggatgtaacgACAGGGACTAACTTGACCGACGTTttataatttcatgg	Scaffold00005:254746:254838:+
Sr398316_1_1_24_54	GumiRNA-n5	TATCTATGACTGAGTGGAATTCAT	-77.4	183	-	aacacattctctgacactctttccaacatacTATCTATGACTGAGTGGAATTCATgtgggtcctattaaatcatataggtctcatatcctatatttgatgggacctattccaaaagtaataaaacacatgagtttcaaccaatcatagagtgttggaaaaagtgcgccagagagtgtattgtt	Scaffold00003:76532:76714:-
Sr334081_11_1_24_13	GumiRNA-n6	TTGGGTGAAGACACATGAATGGTT	-58.4	103	-	gggagcgtgttagaagtataatataaagccattcacgtgctttcacccaacagcttagcttTTGGGTGAAGACACATGAATGGTTttatattatacttctaac	Scaffold00003:774697:774799:+
Sr108462_6_3_21_13	GumiRNA-n7a	TCCGAAAAAAAATACACCTGT	-116.8	153	-	ctatcaacacatacatgctgcggaactattagttccgcaggtgtatttttttttctgacacacacataccgcggaactaatagttccacggtatgtgtgtgTCCGAAAAAAAATACACCTGTggaactatagttccgcagcatgtatgtgttg	Scaffold00159:255571:255723:-
Sr550270_15_6_24_39	GumiRNA-n7b	AAAAATGCTTGCAGAACTATTAGT	-37.2	83	-	aacgtacggaactaatagttccgtaagcattcgtaacgaatcAAAAATGCTTGCAGAACTATTAGTtccgtatcaagtatgtg	Scaffold00176:77094:77176:-
Sr550270_15_3_24_39	GumiRNA-n7c	AAAAATGCTTGCAGAACTATTAGT	-71	113	-	aatagttccgcacgttgtaattcaatgtggaactaatagttctgcaagcatgtgtaacgaatcAAAAATGCTTGCAGAACTATTAGTtccgcattgaaggacaacgtgcgaaa	Scaffold00044:358827:358939:-
Sr419225_13_12_24_46	GumiRNA-n7d	TAGTTCCGCGGGTTGCAATTCACT	-121.6	173	-	acacacataccgcggaactatTAGTTCCGCGGGTTGCAATTCACTgcggaactaatagttccgcaagcattttttattcgttatgtgtgcgtccgaattaaattacaactcgcggaactattagttccgcggtgaattacaacccgcggaactaatagttccgcggtatgtgt	Scaffold00747:117498:117670:+
Sr419225_13_10_24_46	GumiRNA-n7e-3p	AACTATTAGTTCCGCGGTATGTGT	-124.2	213	Sr434271_11_8_24_13	aggtgtattttttttctgacacacatataccgcggaactatTAGTTCCGCGGGTTGCAATTCACTgcggaactaatagttccgcaagcattttttattcgttatgtgtgtgcccgaattgaattacaacgcagttccgcggtgaattacaacccgcggaactattagttccgcggtatgtgtgtgtatccgaaaaaaaatacacctacgaaac	Scaffold00511:92098:92310:-
Sr419225_13_10_24_46	GumiRNA-n7e-5p	TAGTTCCGCGGGTTGCAATTCACT	-124.2	213	Sr434271_11_8_24_13	aggtgtattttttttctgacacacatataccgcggaactatTAGTTCCGCGGGTTGCAATTCACTgcggaactaatagttccgcaagcattttttattcgttatgtgtgtgcccgaattgaattacaacgcagttccgcggtgaattacaacccgcggaactattagttccgcggtatgtgtgtgtatccgaaaaaaaatacacctacgaaac	Scaffold00511:92098:92310:-
Sr419225_13_6_24_46	GumiRNA-n7f	TAGTTCCGCGGGTTGCAATTCACT	-81.4	163	-	acacacataccgcggaactatTAGTTCCGCGGGTTGCAATTCACTgcggaactaatagttccgcaagcattttttattcgttatgtgtgtgtccgaattgaattacaacgcgcggaactattaattccgcggtgaattacaacccgtggaactatatgtgtgt	Scaffold00207:221222:221384:-
Sr419225_13_5_24_46	GumiRNA-n7g.1	TAGTTCCGCGGGTTGCAATTCACT	-176.1	283	-	catacatgctgcggaactattaattccacaggtgtattttttttctaacacacacataccgcggaactaaTAGTTCCGCGGGTTGCAATTCACTgcggaactaatagttctgcaaacattttttattcgttatttgtgtgtccgaatagaattacaacgcgcggaactattagttccgcggtgaattacaacccgcggaactagcggaactaatagttccgcggtatgtgtatgtccgaaaaaaaatacacctgtagaactattagtttcgcagcatgtatgt	Scaffold00091:349648:349930:+
Sr419225_13_5_24_46	GumiRNA-n7g.2	TCCGAAAAAAAATACACCTGT	-176.1	283	-	catacatgctgcggaactattaattccacaggtgtattttttttctaacacacacataccgcggaactaaTAGTTCCGCGGGTTGCAATTCACTgcggaactaatagttctgcaaacattttttattcgttatttgtgtgtccgaatagaattacaacgcgcggaactattagttccgcggtgaattacaacccgcggaactagcggaactaatagttccgcggtatgtgtatgtccgaaaaaaaatacacctgtagaactattagtttcgcagcatgtatgt	Scaffold00091:349648:349930:+
Sr451918_1_1_24_49	GumiRNA-n7h-3p	AACTAATAGTTCCGCGGTACGTGT	-165	233	-	ttagttccgcaggtgtattttttttctgacacacacataccgcggaactattagttccgcgggttgcaattcactgcggaactaatagttccgcaatcattttttattcgttatgtgtgtgtccgaattgaattacaacgcgcggaactattagttccgcggtgaattacaacctgcggAACTAATAGTTCCGCGGTACGTGTgtgtctgaaaaaaaatacacctgcggaact	Scaffold00025:145928:146160:-
Sr451918_1_1_24_49	GumiRNA-n7h-5p	TAGTTCCGCGGGTTGCAATTCACT	-165	233	-	ttagttccgcaggtgtattttttttctgacacacacataccgcggaactattagttccgcgggttgcaattcactgcggaactaatagttccgcaatcattttttattcgttatgtgtgtgtccgaattgaattacaacgcgcggaactattagttccgcggtgaattacaacctgcggAACTAATAGTTCCGCGGTACGTGTgtgtctgaaaaaaaatacacctgcggaact	Scaffold00025:145928:146160:-
Sr419225_13_2_24_46	GumiRNA-n7i.1	TAGTTCCGCGGGTTGCAATTCACT	-165.3	273	-	acatacatgrtgcygyactattagttcrgcaygtgtattttttttctgacacacacataccgcggaactatTAGTTCCGCGGGTTGCAATTCACTgcagaactaatagttcrgcaagcattttttattcgttatgtgtgtgtccgaattgaattacaacgcgcggaactattagttccgcggtgaattacaacccgtggaactaatagttccgcggtatgtgtgtgtccgaaaaaaaatacacctgcagaactaatagttccgcagcatgtat	Scaffold00009:707877:708149:-
Sr419225_13_2_24_46	GumiRNA-n7i.2	TGTCCGAAAAAAAATACACCTGCA	-165.3	273	-	acatacatgrtgcygyactattagttcrgcaygtgtattttttttctgacacacacataccgcggaactatTAGTTCCGCGGGTTGCAATTCACTgcagaactaatagttcrgcaagcattttttattcgttatgtgtgtgtccgaattgaattacaacgcgcggaactattagttccgcggtgaattacaacccgtggaactaatagttccgcggtatgtgtgtgtccgaaaaaaaatacacctgcagaactaatagttccgcagcatgtat	Scaffold00009:707877:708149:-
Sr97377_3_3_21_34	GumiRNA-n7j.1	TCGGACACACACATACCACGG	-200.3	273	-	acatacatgctgcggaactattagttccgcaggtgtatttttttTCGGACACACACATACCACGGaactattagttccgtgggttgtaatgcactgcggaactaatagttctgcaagtattttttattcgttatgtgtgtgtccgaattgaattacaacgcgcggaactattagttccgtggtgaattacaacccgcggaactaatagttccgcggtatgtgtgtgtccgaaaaaaaataaacctgcggaactaatagttccgcagcatgtat	Scaffold09394:1504:1776:-
Sr97377_3_3_21_34	GumiRNA-n7j.2	AAATAAACCTGCGGAACTAATAGT	-200.3	273	-	acatacatgctgcggaactattagttccgcaggtgtatttttttTCGGACACACACATACCACGGaactattagttccgtgggttgtaatgcactgcggaactaatagttctgcaagtattttttattcgttatgtgtgtgtccgaattgaattacaacgcgcggaactattagttccgtggtgaattacaacccgcggaactaatagttccgcggtatgtgtgtgtccgaaaaaaaataaacctgcggaactaatagttccgcagcatgtat	Scaffold09394:1504:1776:-
Sr415489_6_3_24_23	GumiRNA-n7k	ACTATTAATTCCGCGGGTTGTAAT	-97.6	163	-	ttaacacacacatgttgtggaACTATTAATTCCGCGGGTTGTAATtctccgcagaactattagttccgcacgatgtaattcaacacatacatacctgcagaactaataattccgcagagaattacaacccgcggaactaatagttccacaacatatgtgtgtt	Scaffold00101:15795:15957:-
Sr415489_6_2_24_23	GumiRNA-n7l	ACTATTAATTCCGCGGGTTGTAAT	-115.7	163	-	ccaacacacacatgtcgtggaACTATTAATTCCGCGGGTTGTAATtctccgcggaactattagttccacaggcatgtatgtgttgaattacaacgtgcgaaactaatagttccgcggagaattacaacccacggaactaatagttccacgacatgtgtgtgtc	Scaffold00043:76150:76312:+
Sr550270_15_13_24_39	GumiRNA-n7m.1	TGCTGCGGAACTATTAGTTT	-202	293	-	ctatcaacacatacatgctgcggaactattagtttcgcaggtgtattttttttcggacacacacataccgcggaactattagttccgtgggttgtaattcaccacggaactaatagttctgcgcattgtaattcaattcggacacacacataacgaataAAAAATGCTTGCAGAACTATTAGTttcgcagtgaattacaacccgcggaactaatagttccgcgttatgtgtgtgttcgaaaaaaaatacacctacaaaactaatagtttcgcagcatgtatgtgttgatagaa	Scaffold01101:40129:40421:+
Sr550270_15_13_24_39	GumiRNA-n7m.2	AAAAATGCTTGCAGAACTATTAGT	-202	293	-	ctatcaacacatacatgctgcggaactattagtttcgcaggtgtattttttttcggacacacacataccgcggaactattagttccgtgggttgtaattcaccacggaactaatagttctgcgcattgtaattcaattcggacacacacataacgaataAAAAATGCTTGCAGAACTATTAGTttcgcagtgaattacaacccgcggaactaatagttccgcgttatgtgtgtgttcgaaaaaaaatacacctacaaaactaatagtttcgcagcatgtatgtgttgatagaa	Scaffold01101:40129:40421:+
Sr89231_18_11_20_14	GumiRNA-n7n	TGCTGCGGAACTATTAGTTT	-39.5	103	-	ctatcaacacatacaTGCTGCGGAACTATTAGTTTcgcaggtgtatttttttcggacacacacataccgcggaactattagttccgcgggttgtaattcactg	Scaffold00383:6898:7000:+
Sr419225_13_7_24_46	GumiRNA-n7o.1	TGCTGCGGAACTATTAGTTT	-223.7	293	-	ctatcaacacatacatgctgcggaactattagtttcgcaggtgtattttttttctgacacacacataccgcggaactatTAGTTCCGCGGGTTGCAATTCACTgcggaactaatagttccgcaagcattttttattcgttatgtgtgtgtccgaattgaattacaacgcgcggaactaatagttccgcggtgaattacaacccgcggaactaatagttccgcggtatgtgtgtgtccgaaaaaaaatacacctgcggaactaatagttccgcagcatgtatgtgttgatagaa	Scaffold00350:150180:150472:-
Sr419225_13_7_24_46	GumiRNA-n7o.2	TAGTTCCGCGGGTTGCAATTCACT	-223.7	293	-	ctatcaacacatacatgctgcggaactattagtttcgcaggtgtattttttttctgacacacacataccgcggaactatTAGTTCCGCGGGTTGCAATTCACTgcggaactaatagttccgcaagcattttttattcgttatgtgtgtgtccgaattgaattacaacgcgcggaactaatagttccgcggtgaattacaacccgcggaactaatagttccgcggtatgtgtgtgtccgaaaaaaaatacacctgcggaactaatagttccgcagcatgtatgtgttgatagaa	Scaffold00350:150180:150472:-
Sr97377_3_1_21_34	GumiRNA-n7p.1	TCGGACACACACATACCACGG	-183.3	293	-	ttctatcaacacatatatgctgcggaactattagtttcgcaggtgtattttttttTCGGACACACACATACCACGGaactattagttccgcgggttgtaattcaccacgaaactaatagtttcgcgcattgtaattcaattcgaacacacacataacgaataaaaaatacttgcggaactattagttccgcagtgaattacaacccgcggaactaatagttccgcggtatgtgtgtgtccaaaaaaaaatacacctataaaactaatagttccgcaacatgtatgtgttgata	Scaffold00103:171635:171927:-
Sr97377_3_1_21_34	GumiRNA-n7p.2	TGCTGCGGAACTATTAGTTT	-183.3	293	-	ttctatcaacacatatatgctgcggaactattagtttcgcaggtgtattttttttTCGGACACACACATACCACGGaactattagttccgcgggttgtaattcaccacgaaactaatagtttcgcgcattgtaattcaattcgaacacacacataacgaataaaaaatacttgcggaactattagttccgcagtgaattacaacccgcggaactaatagttccgcggtatgtgtgtgtccaaaaaaaaatacacctataaaactaatagttccgcaacatgtatgtgttgata	Scaffold00103:171635:171927:-
Sr427386_16_2_24_16	GumiRNA-n7q.1	ACTAATAGTTCCGCGGTATATGTG	-158.3	233	-	ttagttccgcaggtgtatttttttttcggacacacacataccgcggaactattagttccgtgggttgtaattcaccacggaactaatagttccgcgcgttgtaattcaattcggacacacacataacgaataaaaaatgcttgcggaactattagttccgcagtgaattacaacccayggaACTAATAGTTCCGCGGTATATGTGtgttcgaaaaaaaatacacctgcggaac	Scaffold00032:59660:59892:+
Sr427386_16_2_24_16	GumiRNA-n7q.2	TCCGCAGTGAATTACAACCCA	-158.3	233	-	ttagttccgcaggtgtatttttttttcggacacacacataccgcggaactattagttccgtgggttgtaattcaccacggaactaatagttccgcgcgttgtaattcaattcggacacacacataacgaataaaaaatgcttgcggaactattagttccgcagtgaattacaacccayggaACTAATAGTTCCGCGGTATATGTGtgttcgaaaaaaaatacacctgcggaac	Scaffold00032:59660:59892:+
Sr415489_6_1_24_23	GumiRNA-n7r-3p.1	ACTAATAGTTCTGCAGCATGTATG	-195.4	293	-	ctatcaacacatacatgctgcggaactattagtttcgcaggtgtattttttttcggacacacacataccgcggaACTATTAATTCCGCGGGTTGTAATtcaccacggaactaatagtttcgtgcgttgtaattcaattcggacacacaaataacgaataaaaaatgcttgcggaactaatagttccgcagtgaattacaacccgcggaactaatagttccgcggtatatgtgtatccgaaaaaaaatacatttgcagaactaatagttctgcagcatgtatgtgttgatagaa	Scaffold00028:176354:176646:+
Sr415489_6_1_24_23	GumiRNA-n7r-3p.2	ACTAATAGTTCCGCGGTATATGTG	-195.4	293	-	ctatcaacacatacatgctgcggaactattagtttcgcaggtgtattttttttcggacacacacataccgcggaACTATTAATTCCGCGGGTTGTAATtcaccacggaactaatagtttcgtgcgttgtaattcaattcggacacacaaataacgaataaaaaatgcttgcggaactaatagttccgcagtgaattacaacccgcggaactaatagttccgcggtatatgtgtatccgaaaaaaaatacatttgcagaactaatagttctgcagcatgtatgtgttgatagaa	Scaffold00028:176354:176646:+
Sr415489_6_1_24_23	GumiRNA-n7r-5p.1	TGCTGCGGAACTATTAGTTT	-195.4	293	-	ctatcaacacatacatgctgcggaactattagtttcgcaggtgtattttttttcggacacacacataccgcggaACTATTAATTCCGCGGGTTGTAATtcaccacggaactaatagtttcgtgcgttgtaattcaattcggacacacaaataacgaataaaaaatgcttgcggaactaatagttccgcagtgaattacaacccgcggaactaatagttccgcggtatatgtgtatccgaaaaaaaatacatttgcagaactaatagttctgcagcatgtatgtgttgatagaa	Scaffold00028:176354:176646:+
Sr415489_6_1_24_23	GumiRNA-n7r-5p.2	ACTATTAATTCCGCGGGTTGTAAT	-195.4	293	-	ctatcaacacatacatgctgcggaactattagtttcgcaggtgtattttttttcggacacacacataccgcggaACTATTAATTCCGCGGGTTGTAATtcaccacggaactaatagtttcgtgcgttgtaattcaattcggacacacaaataacgaataaaaaatgcttgcggaactaatagttccgcagtgaattacaacccgcggaactaatagttccgcggtatatgtgtatccgaaaaaaaatacatttgcagaactaatagttctgcagcatgtatgtgttgatagaa	Scaffold00028:176354:176646:+
Sr419225_13_1_24_46	GumiRNA-n7s.1	TGCTGCGGAACTATTAGTTT	-225.3	293	-	ttctatcaacacatatatgctgcggaactattagtttcgcaggtgtatttttttctgacacacacataccgcggaactatTAGTTCCGCGGGTTGCAATTCACTgcggaactaatagttctgcaagcattttttattcgttatgtgtgtgtccgaattgaattacaatgcgcggaactattagttccgcagtgaattacaacccgcggaactaatagttccgcggtatgtgtgtgtccgaaaaaaatacacctgcgaaactaatagttccgcagcatgtatgtgtagatagaa	Scaffold00004:313153:313445:+
Sr419225_13_1_24_46	GumiRNA-n7s.2	TAGTTCCGCGGGTTGCAATTCACT	-225.3	293	-	ttctatcaacacatatatgctgcggaactattagtttcgcaggtgtatttttttctgacacacacataccgcggaactatTAGTTCCGCGGGTTGCAATTCACTgcggaactaatagttctgcaagcattttttattcgttatgtgtgtgtccgaattgaattacaatgcgcggaactattagttccgcagtgaattacaacccgcggaactaatagttccgcggtatgtgtgtgtccgaaaaaaatacacctgcgaaactaatagttccgcagcatgtatgtgtagatagaa	Scaffold00004:313153:313445:+
Sr354487_12_6_24_10	GumiRNA-n8a	AAATTGTATTCCGAAAACTCCAGT	-56.4	153	-	ttccggaaactctagtctctatacaatttgtatttcggaaactccagttttcggaatggaattttgtttcccggaaactccagtttccgaaatacaAAATTGTATTCCGAAAACTCCAGTttcctaaatgcacgcaaaaattgagggtatttt	Scaffold00492:144972:145124:+
Sr354487_12_1_24_10	GumiRNA-n8b	AAATTGTATTCCGAAAACTCCAGT	-55.2	143	-	acgatttgtatttcgaaaacttggagttttcggaatacaaatttgcatttcggaaactctagtcaaatttatatttcaaaaactccagtttccggaatacaAAATTGTATTCCGAAAACTCCAGTctccatacaatttgaatt	Scaffold00004:470016:470158:+
Sr461540_13_4_24_21	GumiRNA-n9a	AAATGCACATGCGGAACTATTAGT	-97.4	153	-	tccacacatacactattcgttgtctctcgcggaactattagttccgcgtgtgcatttttacgtggaactaatagttccgcgtgtgtattacgcggaattattagttccacgtaaAAATGCACATGCGGAACTATTAGTtctgcgtaaaaaatg	Scaffold00057:176631:176783:+
Sr461540_13_1_24_21	GumiRNA-n9b	AAATGCACATGCGGAACTATTAGT	-64.8	93	-	gcattttttacgtggaactattagttccgcgtgtgcatttttgttccacgtaaAAATGCACATGCGGAACTATTAGTtccgcgtaaaaaatgc	Scaffold00005:230567:230659:-
Sr334878_3_1_24_11	GumiRNA-n10	ATCTCGATCGGACGGCCCAGATCA	-78.6	153	-	ttcacgcagtcagcgtgatctggaccgtccgatcggacgactgtagatttttgycagatcaactcggtttaaaataaaagtaaaacctacatctgtccaatcgagccgtccgATCTCGATCGGACGGCCCAGATCAcgctgactgcagggaat	Scaffold00005:591241:591393:-
Sr306355_14_8_24_31	GumiRNA-n11a	AATTGTATTCCGGAAACTCCAGTT	-57.1	113	-	gtttccatacaatttgtattccggaaactccagtttccggaatgcaattttggatccagtttccggaatgtaaAATTGTATTCCGGAAACTCCAGTTtccggaatgcacgcga	Scaffold00355:85545:85657:+
Sr306355_14_6_24_31	GumiRNA-n11b-3p	AATTGTATTCCGGAAACTCCAGTT	-54.1	113	-	agtttccatacaatttgtattccggaaactagagtttccggaatgcaattttggatccagtttccggaatataaAATTGTATTCCGGAAACTCCAGTTtccgaaatgcacgcg	Scaffold00209:205551:205663:+
Sr306355_14_6_24_31	GumiRNA-n11b-5p	ATTTGTATTCCGGAAACTAGAGTT	-54.1	113	-	agtttccatacaatttgtattccggaaactagagtttccggaatgcaattttggatccagtttccggaatataaAATTGTATTCCGGAAACTCCAGTTtccgaaatgcacgcg	Scaffold00209:205551:205663:+
Sr306355_14_1_24_31	GumiRNA-n11c	AATTGTATTCCGGAAACTCCAGTT	-70	143	-	ttccggaaactccagtttctatacaatttgtattccggaaactccagtttctggaatgcaattttggatccagtttccggaatgtaaAATTGTATTCCGGAAACTCCAGTTtctggaatgcaattttggatccagtttccgga	Scaffold00005:736104:736246:+
Sr338067_12_11_24_80	GumiRNA-n12a	ATTTACATTTCGGAAACTCCAGTT	-50.6	123	-	actctaggaaaaATTTACATTTCGGAAACTCCAGTTtccggaatgtatttttgcataccggaaactccaggaaaaatttacattccggaaactccagtttccggaatgcaaatctgtattccg	Scaffold02916:24463:24585:+
Sr338067_12_1_24_80	GumiRNA-n12b	ATTTACATTTCGGAAACTCCAGTT	-60.5	153	-	aactccaggaaaaatttacattccggaaactccagtttccggaatgtaaatttgcattccgaaaactccagaaaaatttacattccggaaactccaggaaaaATTTACATTTCGGAAACTCCAGTTtccggaatgcaaatctgtattccggaa	Scaffold00006:509270:509422:-
Sr489474_9_8_24_11	GumiRNA-n13a	ACAAATAACGCGTGCGGAACTATT	-92	183	-	gttatttgtagtgcaaaattattagttctgtgcgtgttatttgtaggtgtgtgctccaaataactcgtgcagaactattaattccgcactggtgcggaactaatagttctgtacgtattatttgtatatgtgtgtgctACAAATAACGCGTGCGGAACTATTagttctgcacacataaaaata	Scaffold06538:4415:4597:+
Sr489474_9_5_24_11	GumiRNA-n13b	ACAAATAACGCGTGCGGAACTATT	-39.1	83	-	agaactaatagttccacacgtattatttgtatgtgtgtgctACAAATAACGCGTGCGGAACTATTagttccgcacacataaaa	Scaffold00551:9605:9687:-
Sr489474_9_3_24_11	GumiRNA-n13c	ACAAATAACGCGTGCGGAACTATT	-40.4	83	-	agaattaatagttccacacgtgttatttgtatgtgtgtgttACAAATAACGCGTGCGGAACTATTaattcctttcattcacac	Scaffold00214:139691:139773:+
Sr489474_9_1_24_11	GumiRNA-n13d	ACAAATAACGCGTGCGGAACTATT	-92	183	-	gttatttgtagtgcaaaattattagttctgtgcgtgttatttgtaggtgtgtgctccaaataactcgtgcagaactattaattccgcactggtgcggaactaatagttctgtacgtattatttgtatatgtgtgtgctACAAATAACGCGTGCGGAACTATTagttctgcacacataaaaata	Scaffold00006:727862:728044:-
Sr596786_9_6_24_12	GumiRNA-n14a.1	AAACTGGGAGACCTAATTCGCGCA	-132.4	183	-	ttgcgcgaattaggtcctccagtttttaattgcgcgaattgggtcccccagtttcattaactgttgcaattcggtccccccagtgaactgacggagcactgatggagggacccaattgcaacagttaatgAAACTGGGAGACCTAATTCGCGCAattaaaaatcgagggacctaattcgcgca	Scaffold07651:3252:3434:+
Sr596786_9_6_24_12	GumiRNA-n14a.2	ATGGAGGGACCCAATTGCAACAGT	-132.4	183	-	ttgcgcgaattaggtcctccagtttttaattgcgcgaattgggtcccccagtttcattaactgttgcaattcggtccccccagtgaactgacggagcactgatggagggacccaattgcaacagttaatgAAACTGGGAGACCTAATTCGCGCAattaaaaatcgagggacctaattcgcgca	Scaffold07651:3252:3434:+
Sr444690_8_6_24_14	GumiRNA-n14b.2	ATGGAGGGACCCAATTGCAACAGT	-158.1	223	-	gcccctcagttttcacatttacgcgaattaggtcccccgatttttaattgcgcgaattaggtcctccaatttcattaactgttgcaattggatccccccaatgaactgatggagcactgatggagggacccaattgcaacagttaatgaaactggaggacctaatttgcgcaatTAAAAACCGGGGGACCTAATTCGCgcaaatgtaaaaattggggggccaa	Scaffold01941:17678:17900:+
Sr444690_8_6_24_14	GumiRNA-n14b-3p.1	TAAAAACCGGGGGACCTAATTCGC	-158.1	223	-	gcccctcagttttcacatttacgcgaattaggtcccccgatttttaattgcgcgaattaggtcctccaatttcattaactgttgcaattggatccccccaatgaactgatggagcactgatggagggacccaattgcaacagttaatgaaactggaggacctaatttgcgcaatTAAAAACCGGGGGACCTAATTCGCgcaaatgtaaaaattggggggccaa	Scaffold01941:17678:17900:+
Sr444690_8_6_24_14	GumiRNA-n14b-5p.1	TTTTAATTGCGCGAATTAGGTCCT	-158.1	223	-	gcccctcagttttcacatttacgcgaattaggtcccccgatttttaattgcgcgaattaggtcctccaatttcattaactgttgcaattggatccccccaatgaactgatggagcactgatggagggacccaattgcaacagttaatgaaactggaggacctaatttgcgcaatTAAAAACCGGGGGACCTAATTCGCgcaaatgtaaaaattggggggccaa	Scaffold01941:17678:17900:+
Sr444690_8_5_24_14	GumiRNA-n14c.1	TAAAAACCGGGGGACCTAATTCGC	-172	223	-	gcccctcagttttcacatttgcgcgaattaggtccctcagtttttaattgcgcgaattaggtcccccaatttcattaattgttgcaattgggtccccccaatgaactgatggagcactgatggagggacccaattgcaacagttaatgaaattggaggatctaattcgcgcaatTAAAAACCGGGGGACCTAATTCGCgcaaatgtgaaaattgaggggccaa	Scaffold01507:19505:19727:+
Sr444690_8_5_24_14	GumiRNA-n14c.2	ATGGAGGGACCCAATTGCAACAGT	-172	223	-	gcccctcagttttcacatttgcgcgaattaggtccctcagtttttaattgcgcgaattaggtcccccaatttcattaattgttgcaattgggtccccccaatgaactgatggagcactgatggagggacccaattgcaacagttaatgaaattggaggatctaattcgcgcaatTAAAAACCGGGGGACCTAATTCGCgcaaatgtgaaaattgaggggccaa	Scaffold01507:19505:19727:+
Sr444690_8_3_24_14	GumiRNA-n14d.1	TAAAAACCGGGGGACCTAATTCGC	-182.2	223	-	gcccctcagttttcacatttgcgcgaattaggtcccccagtttttaattgcgcgaattaggtcccccaatttcattaactgttgcaattgggtccccccaatgaactgatggagcactgatggagggacccaattgcaacagttaatgaaattggaggacctaattcgcgcaatTAAAAACCGGGGGACCTAATTCGCgcaaatgtgaaaactgaggggccaa	Scaffold00827:87374:87596:-
Sr444690_8_3_24_14	GumiRNA-n14d.2	ATGGAGGGACCCAATTGCAACAGT	-182.2	223	-	gcccctcagttttcacatttgcgcgaattaggtcccccagtttttaattgcgcgaattaggtcccccaatttcattaactgttgcaattgggtccccccaatgaactgatggagcactgatggagggacccaattgcaacagttaatgaaattggaggacctaattcgcgcaatTAAAAACCGGGGGACCTAATTCGCgcaaatgtgaaaactgaggggccaa	Scaffold00827:87374:87596:-
Sr451348_7_7_24_39	GumiRNA-n14e.1	ATGAAACTGGAGGACCTAATTCGC	-122.5	163	-	ggtcccctagtttttaattgcgcgaattaggtcccccagtttcattaactgttgcaattgggtccccccaatgaactgatggagcactgatggagggacccaattgcaacagttaATGAAACTGGAGGACCTAATTCGCgcaattaaaaaccgggggacctaa	Scaffold03486:3985:4147:-
Sr451348_7_7_24_39	GumiRNA-n14e.2	ATGGAGGGACCCAATTGCAACAGT	-122.5	163	-	ggtcccctagtttttaattgcgcgaattaggtcccccagtttcattaactgttgcaattgggtccccccaatgaactgatggagcactgatggagggacccaattgcaacagttaATGAAACTGGAGGACCTAATTCGCgcaattaaaaaccgggggacctaa	Scaffold03486:3985:4147:-
Sr451348_7_6_24_39	GumiRNA-n14f	ATGAAACTGGAGGACCTAATTCGC	-94.6	153	-	tcctaatttttaattgtgcgaattagattccccagttttattaactgttgcaattgggtccccccagtgaactgacggagcactgacggagggacccaattgcaacagttaATGAAACTGGAGGACCTAATTCGCgtaattaaaaattggagg	Scaffold02972:2435:2587:+
Sr451348_7_2_24_39	GumiRNA-n14g	ATGAAACTGGAGGACCTAATTCGC	-89.1	153	-	cccccaatttttaattgcgcgaattaggttcccaagtttcattaactgtttcaattgggttcccccagtgaactgacggagcactgacggagggaccaattgcaacagttaATGAAACTGGAGGACCTAATTCGCgcaattaaaaactggagg	Scaffold01027:83031:83183:+
Sr451348_7_1_24_39	GumiRNA-n14h.1	ATGAAACTGGAGGACCTAATTCGC	-153	253	-	aagttaatttttattaaggctttttcgcccctcagttttracatttgcgcgaattaggtctcctagtttttaattgtgcgaattagattccccagtttcattaactgttgcaattgggtcccccaagtgaactgacggagggacccaattgcaacagttaATGAAACTGGAGGACCTAATTCGCgcaattaaaaactgaaggacataattcgcacaaatgtaaaaactgaggggccaaaaatgcaattaagac	Scaffold00153:301822:302074:+
Sr451348_7_1_24_39	GumiRNA-n14h.2	TAACTGTTGCAATTGGGTCCCCCA	-153	253	-	aagttaatttttattaaggctttttcgcccctcagttttracatttgcgcgaattaggtctcctagtttttaattgtgcgaattagattccccagtttcattaactgttgcaattgggtcccccaagtgaactgacggagggacccaattgcaacagttaATGAAACTGGAGGACCTAATTCGCgcaattaaaaactgaaggacataattcgcacaaatgtaaaaactgaggggccaaaaatgcaattaagac	Scaffold00153:301822:302074:+
Sr451348_7_1_24_39	GumiRNA-n14h.3	CAAATGTAAAAACTGAGGGGC	-153	253	-	aagttaatttttattaaggctttttcgcccctcagttttracatttgcgcgaattaggtctcctagtttttaattgtgcgaattagattccccagtttcattaactgttgcaattgggtcccccaagtgaactgacggagggacccaattgcaacagttaATGAAACTGGAGGACCTAATTCGCgcaattaaaaactgaaggacataattcgcacaaatgtaaaaactgaggggccaaaaatgcaattaagac	Scaffold00153:301822:302074:+
Sr592119_8_6_24_18	GumiRNA-n14i-3p	AAAAACTGGAGGACCTAATTCGCA	-147	203	-	tttcatatttgcgcgaattaggtcatccagtttttaattgcgcgaattaggtcctccagtttcattaattgttgcaattgggtccctccgtcagtgctccgtcaattcactggggggacccaattgcaacagttaatgaaactgggggatccaattcgcgcaattAAAAACTGGAGGACCTAATTCGCAcaaatgtgaaaacc	Scaffold01235:65739:65941:+
Sr592119_8_6_24_18	GumiRNA-n14i-5p	TTTTAATTGCGCGAATTAGGTCCT	-147	203	-	tttcatatttgcgcgaattaggtcatccagtttttaattgcgcgaattaggtcctccagtttcattaattgttgcaattgggtccctccgtcagtgctccgtcaattcactggggggacccaattgcaacagttaatgaaactgggggatccaattcgcgcaattAAAAACTGGAGGACCTAATTCGCAcaaatgtgaaaacc	Scaffold01235:65739:65941:+
Sr451348_7_4_24_39	GumiRNA-n14j.1	ATGAAACTGGAGGACCTAATTCGC	-157.1	223	-	tggtccctcggttttcacatttgtgcgaattaggtcctccagtttttaattgcgcgaattggatcccccagtttcattaactgttgcaattgggtccccccagtgaattgacggagcactgacggagggacccaattgcaacaattaATGAAACTGGAGGACCTAATTCGCgcaattaaaaactggatgacctaattcgcgcaaatatgaaaactggagggcc	Scaffold01235:65728:65950:-
Sr451348_7_4_24_39	GumiRNA-n14j.2	ATTAAAAACTGGATGACCTAATTC	-157.1	223	-	tggtccctcggttttcacatttgtgcgaattaggtcctccagtttttaattgcgcgaattggatcccccagtttcattaactgttgcaattgggtccccccagtgaattgacggagcactgacggagggacccaattgcaacaattaATGAAACTGGAGGACCTAATTCGCgcaattaaaaactggatgacctaattcgcgcaaatatgaaaactggagggcc	Scaffold01235:65728:65950:-
Sr548197_11_11_24_47	GumiRNA-n14k.1	TAAAAACTGAAGGACCTAATTCGC	-178.3	233	-	gcatttttggcccctcagttttcacatttgcgcgaattaggtcccccagtttttaattgcgcgaattaggtcccccagtttcattaactgttgcaattgggtccttccgtcagtgctccgtcagttcactgggggacccaattgcaacagttaatgaaactgggggacccaattcgcgcaatTAAAAACTGAAGGACCTAATTCGCgcaaatgtgaaaattgaagggccaaaa	Scaffold10658:652:884:+
Sr548197_11_11_24_47	GumiRNA-n14k.2	CATTAACTGTTGCAATTGGGTCCT	-178.3	233	-	gcatttttggcccctcagttttcacatttgcgcgaattaggtcccccagtttttaattgcgcgaattaggtcccccagtttcattaactgttgcaattgggtccttccgtcagtgctccgtcagttcactgggggacccaattgcaacagttaatgaaactgggggacccaattcgcgcaatTAAAAACTGAAGGACCTAATTCGCgcaaatgtgaaaattgaagggccaaaa	Scaffold10658:652:884:+
Sr548197_11_10_24_47	GumiRNA-n14l.1	TAAAAACTGAAGGACCTAATTCGC	-161.7	223	-	gcccctagttttcacatttgtgcaaattaggtcccccagtttttaattgcgcgaattaggtcccccagtttcattaactgttgcaattgggtccttccgtcagtgctccgtcagttcactggggggacccaattgcaacagttaatgaaactaggggacccaattcgcgcaatTAAAAACTGAAGGACCTAATTCGCgcaaatgtgaaaactgaggggccaaa	Scaffold04097:9779:10001:-
Sr548197_11_10_24_47	GumiRNA-n14l.2	CATTAACTGTTGCAATTGGGTCCT	-161.7	223	-	gcccctagttttcacatttgtgcaaattaggtcccccagtttttaattgcgcgaattaggtcccccagtttcattaactgttgcaattgggtccttccgtcagtgctccgtcagttcactggggggacccaattgcaacagttaatgaaactaggggacccaattcgcgcaatTAAAAACTGAAGGACCTAATTCGCgcaaatgtgaaaactgaggggccaaa	Scaffold04097:9779:10001:-
Sr548197_11_5_24_47	GumiRNA-n14m-3p	TAAAAACTGAAGGACCTAATTCGC	-167.9	233	Sr486821_2_1_24_7	tttggccccttagttttcacatttgcgcgaattaggtcctctagtttttaattgcgcgaattgggtccctcagtttcattaactgttgcaattgggtccccccagtgaactgacggagcattgacggagggacctaattgcaacagttaatgaaactgggggacctaatttgtgtaatTAAAAACTGAAGGACCTAATTCGCacaaatatgaaaactgaggggtcaaaaatgt	Scaffold00247:28741:28973:-
Sr548197_11_5_24_47	GumiRNA-n14m-5p	TTAGGTCCTCTAGTTTTTAATTGC	-167.9	233	Sr486821_2_1_24_7	tttggccccttagttttcacatttgcgcgaattaggtcctctagtttttaattgcgcgaattgggtccctcagtttcattaactgttgcaattgggtccccccagtgaactgacggagcattgacggagggacctaattgcaacagttaatgaaactgggggacctaatttgtgtaatTAAAAACTGAAGGACCTAATTCGCacaaatatgaaaactgaggggtcaaaaatgt	Scaffold00247:28741:28973:-
Sr592119_8_3_24_18	GumiRNA-n14n.1	AAAAACTGGAGGACCTAATTCGCA	-163.5	223	-	gccccctagttttcacatttgcgtgaattaagtcctccagtttttaattgcgcgaattaggtcccttagtttcattaactgttgcaattgggtccctccgtcaatgctccgtcagttcactggggggacccaattgcaacagttaatgaaactgggggactcaattcgcgcaattAAAAACTGGAGGACCTAATTCGCAcaaatgtgaaaactgaagggccaa	Scaffold00506:68985:69207:+
Sr592119_8_3_24_18	GumiRNA-n14n.2	AACAGTTAATGAAACTGGGGGACT	-163.5	223	-	gccccctagttttcacatttgcgtgaattaagtcctccagtttttaattgcgcgaattaggtcccttagtttcattaactgttgcaattgggtccctccgtcaatgctccgtcagttcactggggggacccaattgcaacagttaatgaaactgggggactcaattcgcgcaattAAAAACTGGAGGACCTAATTCGCAcaaatgtgaaaactgaagggccaa	Scaffold00506:68985:69207:+
Sr592119_8_8_24_18	GumiRNA-n14o-3p	AAAAACTGGAGGACCTAATTCGCA	-152.8	233	-	tttggctcctcagttttcacatttgcacgaattaagtccctcagtttttaattgcgcgaattaggtcccccagtttcattaactgttgcaattgagtcccttcgtcagtgctccgtcaattcactgggggacccaattgcaacagttaatgaaactgggggacccaattcgcgcaattAAAAACTGGAGGACCTAATTCGCAcaaatataaaaactgaggggccaaaaataca	Scaffold02698:24617:24849:+
Sr592119_8_8_24_18	GumiRNA-n14o-5p	TTAAGTCCCTCAGTTTTTAATTGC	-152.8	233	-	tttggctcctcagttttcacatttgcacgaattaagtccctcagtttttaattgcgcgaattaggtcccccagtttcattaactgttgcaattgagtcccttcgtcagtgctccgtcaattcactgggggacccaattgcaacagttaatgaaactgggggacccaattcgcgcaattAAAAACTGGAGGACCTAATTCGCAcaaatataaaaactgaggggccaaaaataca	Scaffold02698:24617:24849:+
Sr552917_9_9_24_15	GumiRNA-n14p	TTCACATTTGCGCGAATTAGGTCT	-160.5	223	-	gcccctcagttTTCACATTTGCGCGAATTAGGTCTcccgctttttaattgctcgaattaggtcctccagtttcattaactgttgcaattgggtccctccatcagtgctccatcagttcattggggggacccaattgcaacagttaatgaaactaggggacctaattcgcgcaattaaaaactagaggacctaattcgcacaaatgtgaaaactgaggggccaa	Scaffold11070:73:295:-
Sr552917_9_7_24_15	GumiRNA-n14q-3p	TTCGCGCAAATGTGAAAACTGGGG	-188.5	223	-	gcccctcagttTTCACATTTGCGCGAATTAGGTCTcccagtttttaattgcgcgaattaggtcccccagtttcattaactgttgcaattgggtccccccagtgaactgacggagcactgacggagggacccaattgcaacagttaatgaaactgggggacctaattcgcgcaattaaaaactggagaacctaattcgcgcaaatgtgaaaactggggggctaa	Scaffold08104:2202:2424:-
Sr552917_9_7_24_15	GumiRNA-n14q-5p	TTCACATTTGCGCGAATTAGGTCT	-188.5	223	-	gcccctcagttTTCACATTTGCGCGAATTAGGTCTcccagtttttaattgcgcgaattaggtcccccagtttcattaactgttgcaattgggtccccccagtgaactgacggagcactgacggagggacccaattgcaacagttaatgaaactgggggacctaattcgcgcaattaaaaactggagaacctaattcgcgcaaatgtgaaaactggggggctaa	Scaffold08104:2202:2424:-
Sr552917_9_3_24_15	GumiRNA-n14r-3p	TAAAAACTGGAGGACTTAATTCGC	-199	243	-	tgcatttttggcctctcagttTTCACATTTGCGCGAATTAGGTCTcccagtttttaattgcgcgaattaggtcccccagtttcattaactgttgcaattgggtccctccgtcagtgctccgtcagttcactggggggacccaattgcaacagttaatgaaactgggggacccaattcgcgcaattaaaaactggaggacttaattcgcgcaaatgtgaaaactggggggccaaaaatgcaatt	Scaffold00237:130540:130782:-
Sr552917_9_3_24_15	GumiRNA-n14r-5p	TTCACATTTGCGCGAATTAGGTCT	-199	243	-	tgcatttttggcctctcagttTTCACATTTGCGCGAATTAGGTCTcccagtttttaattgcgcgaattaggtcccccagtttcattaactgttgcaattgggtccctccgtcagtgctccgtcagttcactggggggacccaattgcaacagttaatgaaactgggggacccaattcgcgcaattaaaaactggaggacttaattcgcgcaaatgtgaaaactggggggccaaaaatgcaatt	Scaffold00237:130540:130782:-
Sr552917_9_1_24_15	GumiRNA-n14s-3p	ATTAAAAACTGGATGACCTAATTC	-190.1	243	-	tgcatttttggyccctcagttTTCACATTTGCGCGAATTAGGTCTcccagtttttaattgcgcgaattaggtcccccagtttcattaactgttgcaattgggtccctccgtcagtgctccrtcagttcattggggggacccaattgcaacagttaacgaaactgggggacccaattcgcgcaattaaaaactggatgacctaattcgcacaaatgtgaaaactgaggggccaaaaatgcaatt	Scaffold00181:258067:258309:-
Sr552917_9_1_24_15	GumiRNA-n14s-5p	TTCACATTTGCGCGAATTAGGTCT	-190.1	243	-	tgcatttttggyccctcagttTTCACATTTGCGCGAATTAGGTCTcccagtttttaattgcgcgaattaggtcccccagtttcattaactgttgcaattgggtccctccgtcagtgctccrtcagttcattggggggacccaattgcaacagttaacgaaactgggggacccaattcgcgcaattaaaaactggatgacctaattcgcacaaatgtgaaaactgaggggccaaaaatgcaatt	Scaffold00181:258067:258309:-
Sr415827_3_2_24_53	GumiRNA-n14t.2	TAAAAACTGAGGGACCTAATTCGC	-165.3	223	-	gcccctcagttttcacatttgcgagaattaggtcctccagtttttaattgcgcaaattgggtcccccagtttcattaactgttgcaattgggtctcccccaatgaactgacggagcactgacggagggacccaattgcaacagttaATGAAACTGGGGGACCTAATTCGTgcaattaaaaactgagggacctaattcgcgcaaatgtgaaaactaaggggcca	Scaffold00121:164626:164848:+
Sr415827_3_2_24_53	GumiRNA-n14t-3p.1	ATGAAACTGGGGGACCTAATTCGT	-165.3	223	-	gcccctcagttttcacatttgcgagaattaggtcctccagtttttaattgcgcaaattgggtcccccagtttcattaactgttgcaattgggtctcccccaatgaactgacggagcactgacggagggacccaattgcaacagttaATGAAACTGGGGGACCTAATTCGTgcaattaaaaactgagggacctaattcgcgcaaatgtgaaaactaaggggcca	Scaffold00121:164626:164848:+
Sr415827_3_2_24_53	GumiRNA-n14t-5p.1	TCATTAACTGTTGCAATTGGGTCT	-165.3	223	-	gcccctcagttttcacatttgcgagaattaggtcctccagtttttaattgcgcaaattgggtcccccagtttcattaactgttgcaattgggtctcccccaatgaactgacggagcactgacggagggacccaattgcaacagttaATGAAACTGGGGGACCTAATTCGTgcaattaaaaactgagggacctaattcgcgcaaatgtgaaaactaaggggcca	Scaffold00121:164626:164848:+
Sr548197_11_1_24_47	GumiRNA-n14u-3p	TAAAAACTGAAGGACCTAATTCGC	-163.9	223	-	ccccctcagttttcacatttgcacgaattaggtccttccagtttttaattgcgcgaattgggtcccccagtttcattaactgttgcaattgggtcccccagtgaactgatggagcactgacggagggacccaattgcaacagttaatgaaactgggggacccaattcgccgcaatTAAAAACTGAAGGACCTAATTCGCataaatgtgaaaactagggagtca	Scaffold00064:410842:411064:+
Sr548197_11_1_24_47	GumiRNA-n14u-5p	TTCACATTTGCACGAATTAGGTCC	-163.9	223	-	ccccctcagttttcacatttgcacgaattaggtccttccagtttttaattgcgcgaattgggtcccccagtttcattaactgttgcaattgggtcccccagtgaactgatggagcactgacggagggacccaattgcaacagttaatgaaactgggggacccaattcgccgcaatTAAAAACTGAAGGACCTAATTCGCataaatgtgaaaactagggagtca	Scaffold00064:410842:411064:+
Sr512668_14_11_24_16	GumiRNA-n14v.2	AACAGTTAATGAAACTGGGGGACT	-194.9	233	-	tgcatttttggccccccagttttcacatttgcgcgaattaggtctctcagtttttaattgcgcgaattaggtcccccagtttcattaactgttgcaattgggtccctccgtcagttcactggggggacccaattgcaacagttaatgaaactgggggactcaattcgcgcaattAAAAACTGGAGGACCTAATTCGCGtaaatgtaaaaactggggggccaaaaatgcaatta	Scaffold01798:39222:39454:+
Sr512668_14_11_24_16	GumiRNA-n14v-3p.1	AAAAACTGGAGGACCTAATTCGCG	-194.9	233	-	tgcatttttggccccccagttttcacatttgcgcgaattaggtctctcagtttttaattgcgcgaattaggtcccccagtttcattaactgttgcaattgggtccctccgtcagttcactggggggacccaattgcaacagttaatgaaactgggggactcaattcgcgcaattAAAAACTGGAGGACCTAATTCGCGtaaatgtaaaaactggggggccaaaaatgcaatta	Scaffold01798:39222:39454:+
Sr512668_14_11_24_16	GumiRNA-n14v-5p.1	TTCACATTTGCGCGAATTAGGTCT	-194.9	233	-	tgcatttttggccccccagttttcacatttgcgcgaattaggtctctcagtttttaattgcgcgaattaggtcccccagtttcattaactgttgcaattgggtccctccgtcagttcactggggggacccaattgcaacagttaatgaaactgggggactcaattcgcgcaattAAAAACTGGAGGACCTAATTCGCGtaaatgtaaaaactggggggccaaaaatgcaatta	Scaffold01798:39222:39454:+
Sr512668_14_7_24_16	GumiRNA-n14w-3p	AAAAACTGGAGGACCTAATTCGCG	-184.8	243	-	taattgcatttttggccccccagttttcacatttgcgcgaattaagtccctcagtttttaattgcgcgaattaggtcccccagtttcattaactgttgcaattgggtccctccgtcagtgctccgtcagttcactggggggccccaattgcaacagttaatgaaactgggggacccaattcgcgtaattAAAAACTGGAGGACCTAATTCGCGcaaatgtgaaaactgaggggccaaaaatgc	Scaffold00447:67112:67354:+
Sr512668_14_7_24_16	GumiRNA-n14w-5p	TTAAGTCCCTCAGTTTTTAATTGC	-184.8	243	-	taattgcatttttggccccccagttttcacatttgcgcgaattaagtccctcagtttttaattgcgcgaattaggtcccccagtttcattaactgttgcaattgggtccctccgtcagtgctccgtcagttcactggggggccccaattgcaacagttaatgaaactgggggacccaattcgcgtaattAAAAACTGGAGGACCTAATTCGCGcaaatgtgaaaactgaggggccaaaaatgc	Scaffold00447:67112:67354:+
Sr512668_14_6_24_16	GumiRNA-n14x-3p	AAAAACTGGAGGACCTAATTCGCG	-187.2	233	-	tgcatttttggccccccagttttcacatttgcgcgaattaggtctctcagtttttaattgcgcgaattaggtcccccagtttcattaactgttgcaattgggtccctccgtcagttcactggggggacccaattgcaacagttaatgaaactgggggacrcaattcgcgcaattAAAAACTGGAGGACCTAATTCGCGtaaatgtaaaaactgyggggccaaaaatgcaatta	Scaffold00234:127305:127537:-
Sr512668_14_6_24_16	GumiRNA-n14x-5p	TTCACATTTGCGCGAATTAGGTCT	-187.2	233	-	tgcatttttggccccccagttttcacatttgcgcgaattaggtctctcagtttttaattgcgcgaattaggtcccccagtttcattaactgttgcaattgggtccctccgtcagttcactggggggacccaattgcaacagttaatgaaactgggggacrcaattcgcgcaattAAAAACTGGAGGACCTAATTCGCGtaaatgtaaaaactgyggggccaaaaatgcaatta	Scaffold00234:127305:127537:-
Sr512668_14_2_24_16	GumiRNA-n14y-3p	AAAAACTGGAGGACCTAATTCGCG	-166.5	193	-	cagttttcacatttgtgcgaattaggtctcccagtttttaattgcgcgaattgggtcccccagtttcattaactgttgcaattgagtcccctcactggggggacccaattgcaacagttaatgaaactgggggacccaattcgcgcaattAAAAACTGGAGGACCTAATTCGCGcaaatgtgaaaactgggga	Scaffold00010:239287:239479:+
Sr512668_14_2_24_16	GumiRNA-n14y-5p	TTAGGTCTCCCAGTTTTTAATTGC	-166.5	193	-	cagttttcacatttgtgcgaattaggtctcccagtttttaattgcgcgaattgggtcccccagtttcattaactgttgcaattgagtcccctcactggggggacccaattgcaacagttaatgaaactgggggacccaattcgcgcaattAAAAACTGGAGGACCTAATTCGCGcaaatgtgaaaactgggga	Scaffold00010:239287:239479:+
Sr512668_14_1_24_16	GumiRNA-n14z-3p	AAAAACTGGAGGACCTAATTCGCG	-182.7	233	-	tgcatttttggcccttcagttttcacatttgcacgaattaggtcccccagtttttaattgcacgaattaggtcccccagtttcattaactgttgcaattgggtccctccgtcagttcactgggggacccaattgcaacagttaatgaaactgtgggacccaattcgcgcaattAAAAACTGGAGGACCTAATTCGCGcaaatgtgaaaactgaggggccaaaaatgcaattaa	Scaffold00007:680236:680468:-
Sr512668_14_1_24_16	GumiRNA-n14z-5p	TTCACATTTGCACGAATTAGGTCC	-182.7	233	-	tgcatttttggcccttcagttttcacatttgcacgaattaggtcccccagtttttaattgcacgaattaggtcccccagtttcattaactgttgcaattgggtccctccgtcagttcactgggggacccaattgcaacagttaatgaaactgtgggacccaattcgcgcaattAAAAACTGGAGGACCTAATTCGCGcaaatgtgaaaactgaggggccaaaaatgcaattaa	Scaffold00007:680236:680468:-
Sr415827_3_1_24_53	GumiRNA-n14a2.1	ATGAAACTGGGGGACCTAATTCGT	-184.1	223	-	tttttggcccctcagttttcacatttgcgcgaattaggtcctccagtttttaattgcgcgaattgggtcccacagtttcattaactgttgcaattgggtcccccagtgaactgacggagggacccaattgcaacagttaATGAAACTGGGGGACCTAATTCGTgcaattaaaaactgggggacctaattcgtgcaaatgtgaaaactgaagggccaaaaatgc	Scaffold00007:680245:680467:+
Sr415827_3_1_24_53	GumiRNA-n14a2.2	TAAAAACTGGGGGACCTAATTCGT	-184.1	223	-	tttttggcccctcagttttcacatttgcgcgaattaggtcctccagtttttaattgcgcgaattgggtcccacagtttcattaactgttgcaattgggtcccccagtgaactgacggagggacccaattgcaacagttaATGAAACTGGGGGACCTAATTCGTgcaattaaaaactgggggacctaattcgtgcaaatgtgaaaactgaagggccaaaaatgc	Scaffold00007:680245:680467:+
Sr591196_3_1_24_12	GumiRNA-n15	GTAAAATTGCATTCCGGAAACTCT	-57.5	113	-	cagtttctatacaatttgtattccggaaactccagtttctggaatgcaattttagatccagtttccggaatGTAAAATTGCATTCCGGAAACTCTagtttccggaatgcacgc	Scaffold00007:71728:71840:-
Sr286347_4_4_24_10	GumiRNA-n16a	AATTTGGCTTGTGGAATTAATAGT	-109.6	203	-	tatttggttcattacggaacatttagcgtcgttggcctttagcgtcattcagcctacgctaactacggaattattacttccgcaagccactttcgtatgtatgtgtcccygraacaaaAATTTGGCTTGTGGAATTAATAGTttcgtagttagcgtaggctagccgwcgctaaaggcccacgctaaatgttccaaaatgaatc	Scaffold07669:3339:3541:-
Sr286347_4_1_24_10	GumiRNA-n16b.1	AATTTGGCTTGTGGAATTAATAGT	-195.8	313	-	taatagtttcgcacgttgtacttcatagacggaactaatagtttcgcaaacatatttggttcattacggaacatttagcgtcgttggcctttagcgtcattcagcctacgctaactacggaattattacttccgcaagccactttcgtatgtatgtgtcccggtaacaaaAATTTGGCTTGTGGAATTAATAGTttcgtagttagcgtaggctagccgtcgctaaaggcccacgctaaatgttccaaaatgaatcaaaaatgtttgcgaaactattagttctgcctacgaagtacaacgtgcggaactattag	Scaffold00009:136949:137261:+
Sr286347_4_1_24_10	GumiRNA-n16b.2	AGTTTCGCACGTTGTACTTCA	-195.8	313	-	taatagtttcgcacgttgtacttcatagacggaactaatagtttcgcaaacatatttggttcattacggaacatttagcgtcgttggcctttagcgtcattcagcctacgctaactacggaattattacttccgcaagccactttcgtatgtatgtgtcccggtaacaaaAATTTGGCTTGTGGAATTAATAGTttcgtagttagcgtaggctagccgtcgctaaaggcccacgctaaatgttccaaaatgaatcaaaaatgtttgcgaaactattagttctgcctacgaagtacaacgtgcggaactattag	Scaffold00009:136949:137261:+
Sr508232_8_1_24_34	GumiRNA-n17a	AAATACACCTGCGGAACTATTAGT	-177.9	313	-	catacatgtttttctatcaacacatacatactacggaactattagttccgcaggtatattttttttcggacacacacatacaacggaactattagttccgcgggttgtaattcaccgcggaactaatagtattagttccgcacgttgtaattcaattcggacacacacataacgaataaaaaatatttgcggaactaatagttccgcagtgaattacaacccgcagaactaataattccgtggtatgtgtatccgaaaaaAAATACACCTGCGGAACTATTAGTttcgcagcatgtatgtgttgatagaaaat	Scaffold00045:293555:293867:-
Sr581820_2_1_24_30	GumiRNA-n17b-3p	ACTAATAGTTCCACGGAGTGTGTA	-117.6	193	-	tctgcaggtgtatttttttttcaacacacacattccacggaactaatagttccgcgggttgtaattctccgcggttccgcatgttgtaatttaacacatatgtgcctgcggaacgttccgcggagaattacaacccgcggaACTAATAGTTCCACGGAGTGTGTAtgttgaaaaaaatacaacccgcggaact	Scaffold00364:30042:30234:+
Sr581820_2_1_24_30	GumiRNA-n17b-5p	ACTAATAGTTCCGCGGGTTGTAAT	-117.6	193	-	tctgcaggtgtatttttttttcaacacacacattccacggaactaatagttccgcgggttgtaattctccgcggttccgcatgttgtaatttaacacatatgtgcctgcggaacgttccgcggagaattacaacccgcggaACTAATAGTTCCACGGAGTGTGTAtgttgaaaaaaatacaacccgcggaact	Scaffold00364:30042:30234:+
Sr508232_8_2_24_34	GumiRNA-n17c.1	AAATACACCTGCGGAACTATTAGT	-199.8	313	-	tgtttttctatcaacacatacatgctgcggaactattagttccgcaggtgtatttttttcggacacacacataccgcggaactattagttatagttccgcaggttgtaattcaccgcggaactaatagttccgcgcgttgtaattcaattcggacacacacataacgaataaaaaatgcttgcggaactaatagttagttccgcagtgaattgcaacccgcggaactaatagtattagttccgcggtatgtgtgtcagaaaaaaAAATACACCTGCGGAACTATTAGTtccgcagtatgtatgtgttgataga	Scaffold00073:84271:84583:+
Sr508232_8_2_24_34	GumiRNA-n17c.2	TAGTTCCGCGGTATGTGTGTC	-199.8	313	-	tgtttttctatcaacacatacatgctgcggaactattagttccgcaggtgtatttttttcggacacacacataccgcggaactattagttatagttccgcaggttgtaattcaccgcggaactaatagttccgcgcgttgtaattcaattcggacacacacataacgaataaaaaatgcttgcggaactaatagttagttccgcagtgaattgcaacccgcggaactaatagtattagttccgcggtatgtgtgtcagaaaaaaAAATACACCTGCGGAACTATTAGTtccgcagtatgtatgtgttgataga	Scaffold00073:84271:84583:+
Sr508232_8_2_24_34	GumiRNA-n17c.3	TAGTTCCGCAGGTTGTAATTCACC	-199.8	313	-	tgtttttctatcaacacatacatgctgcggaactattagttccgcaggtgtatttttttcggacacacacataccgcggaactattagttatagttccgcaggttgtaattcaccgcggaactaatagttccgcgcgttgtaattcaattcggacacacacataacgaataaaaaatgcttgcggaactaatagttagttccgcagtgaattgcaacccgcggaactaatagtattagttccgcggtatgtgtgtcagaaaaaaAAATACACCTGCGGAACTATTAGTtccgcagtatgtatgtgttgataga	Scaffold00073:84271:84583:+
Sr312944_13_10_24_20	GumiRNA-n17d-3p	ATTGCAACCCGCGGAACTAATAGT	-134.8	223	Sr548931_11_8_24_6	gtttcgtaggtgtattttttttcggatacacacacataccgcggaactaatagttccgcgggttgtaattcaccgcggaactgcgttgtaattcaattcgggcacacacataacgaataaaaaatgcttgcggaactattagttccgcagtgaATTGCAACCCGCGGAACTAATAGTtccgcggtatatgtgtgtcagaaaaaaaatacacctgcgaaactaa	Scaffold00511:92098:92320:+
Sr312944_13_10_24_20	GumiRNA-n17d-5p	ACTAATAGTTCCGCGGGTTGTAAT	-134.8	223	Sr548931_11_8_24_6	gtttcgtaggtgtattttttttcggatacacacacataccgcggaactaatagttccgcgggttgtaattcaccgcggaactgcgttgtaattcaattcgggcacacacataacgaataaaaaatgcttgcggaactattagttccgcagtgaATTGCAACCCGCGGAACTAATAGTtccgcggtatatgtgtgtcagaaaaaaaatacacctgcgaaactaa	Scaffold00511:92098:92320:+
Sr312944_13_3_24_20	GumiRNA-n17e-3p	ATTGCAACCCGCGGAACTAATAGT	-115	173	Sr494818_4_1_24_5	acacacgtaccgcggaactattagttccgcaggttgtaattcaccgcggaactaatagttccgcgcgttgtaattcaattcggacacacacataacgaataaaaaatgattgcggaactattagttccgcagtgaATTGCAACCCGCGGAACTAATAGTtccgcggtatgtgt	Scaffold00025:145956:146128:+
Sr312944_13_3_24_20	GumiRNA-n17e-5p	TAGTTCCGCAGGTTGTAATTCACC	-115	173	Sr494818_4_1_24_5	acacacgtaccgcggaactattagttccgcaggttgtaattcaccgcggaactaatagttccgcgcgttgtaattcaattcggacacacacataacgaataaaaaatgattgcggaactattagttccgcagtgaATTGCAACCCGCGGAACTAATAGTtccgcggtatgtgt	Scaffold00025:145956:146128:+
Sr312944_13_2_24_20	GumiRNA-n17f	ATTGCAACCCGCGGAACTAATAGT	-123.3	193	-	ttcggacacacacataccgcggaactattagttccacgggttgtaattcaccgcggaactaatagttccgcgcgttgtaattcaattcggacacacacataacgaataaaaaatgcttgcrgaactattagttctgcagtgaATTGCAACCCGCGGAACTAATAGTtccgcggtatgtgtgtgtcagaaaaaa	Scaffold00009:707918:708110:+
Sr425206_2_1_24_25	GumiRNA-n18a	ATGAAACTGAGGGACCTAATTCGC	-110.3	153	-	cctccagtttttaattgcgcgaattgagtcccccagtttcattaattgttgcaattgggtccccccagtgaactgacggagcactgacggagggacccaattgcaacagttaATGAAACTGAGGGACCTAATTCGCgcaattaaaaactgggg	Scaffold01836:42430:42582:+
Sr425206_2_2_24_25	GumiRNA-n18b.1	ATGAAACTGAGGGACCTAATTCGC	-126.7	183	-	gcaaattaggtcccccagtttttaattgcgcgaattaggtcccccagtttcattaactgttgtaattgggtccccccagtgaactgacggagggacccaattgcaacagttaATGAAACTGAGGGACCTAATTCGCacaattaaaaactgggagacctaattcgcgcaaatgtaaaaactagg	Scaffold09872:1292:1474:+
Sr425206_2_2_24_25	GumiRNA-n18b.2	TAAAAACTGGGAGACCTAATTCGC	-126.7	183	-	gcaaattaggtcccccagtttttaattgcgcgaattaggtcccccagtttcattaactgttgtaattgggtccccccagtgaactgacggagggacccaattgcaacagttaATGAAACTGAGGGACCTAATTCGCacaattaaaaactgggagacctaattcgcgcaaatgtaaaaactagg	Scaffold09872:1292:1474:+
Sr316807_7_2_24_22	GumiRNA-n18c.1	TAAAAACTGGGAGACCTAATTCGC	-179.4	223	-	tggcccctcagttttcacatttgtgcgaattaggtcatccagtttttaattgcgcgaattgggtcccccagtttcgttaactgttgcaattgggtccccccaatgaactgarggagcactgacggagggacccaattgcaacagttaatgaaactgggggacctaattcgcgcaatTAAAAACTGGGAGACCTAATTCGCgcaaatgtgaaaactgagggycc	Scaffold00181:258078:258300:+
Sr316807_7_2_24_22	GumiRNA-n18c.2	TTTCGTTAACTGTTGCAATTG	-179.4	223	-	tggcccctcagttttcacatttgtgcgaattaggtcatccagtttttaattgcgcgaattgggtcccccagtttcgttaactgttgcaattgggtccccccaatgaactgarggagcactgacggagggacccaattgcaacagttaatgaaactgggggacctaattcgcgcaatTAAAAACTGGGAGACCTAATTCGCgcaaatgtgaaaactgagggycc	Scaffold00181:258078:258300:+
Sr316807_7_1_24_22	GumiRNA-n18d	TAAAAACTGGGAGACCTAATTCGC	-173.9	203	-	gactccccagttttcacatttgcgcgaattaggtcctccagtttttaattgcgcgaattgggtcccccagtttcattaactgttgcaattgggtccccccagtgaggggactcaattgcaacagttaatgaaactgggggacccaattcgcgcaatTAAAAACTGGGAGACCTAATTCGCacaaatgtgaaaactgggggcct	Scaffold00010:239280:239482:-
Sr516147_12_9_24_13	GumiRNA-n19a-3p	ataacgcgtgtggaactattaatt	-43.9	93	Sr433799_1_1_24_5	atcagtgcggaACTATTAGTTCCACACGTGTTATTtgtatgtgtgtgttctaaataacgcgtgtggaactattaattccgtacacataaaaat	Scaffold02278:36793:36885:+
Sr516147_12_9_24_13	GumiRNA-n19a-5p	ACTATTAGTTCCACACGTGTTATT	-43.9	93	Sr433799_1_1_24_5	atcagtgcggaACTATTAGTTCCACACGTGTTATTtgtatgtgtgtgttctaaataacgcgtgtggaactattaattccgtacacataaaaat	Scaffold02278:36793:36885:+
Sr516147_12_8_24_13	GumiRNA-n19b	ACTATTAGTTCCACACGTGTTATT	-51.6	113	-	attccgcactcatgatgtgaaACTATTAGTTCCACACGTGTTATTtgtaagtgtgtgctacaaataacatgtgcagaactaatagttctgcacatttatgtcaaatgcggaaa	Scaffold02265:29807:29919:+
Sr516147_12_7_24_13	GumiRNA-n19c-3p	ACTATTAGTTCCACACGTGTTATT	-91.1	163	Sr324986_2_2_24_5	acacacataaataacacgtgcagaactaattagttttgcattaatgcggaattaatagttccgcatgtgttatttgtagcacacacatacaaataacacgtgcgaaactattaattccgcactaatgcagaACTATTAGTTCCACACGTGTTATTtgcagcac	Scaffold01220:67573:67735:-
Sr516147_12_7_24_13	GumiRNA-n19c-5p	ATAACACGTGCAGAACTAATTAGT	-91.1	163	Sr324986_2_2_24_5	acacacataaataacacgtgcagaactaattagttttgcattaatgcggaattaatagttccgcatgtgttatttgtagcacacacatacaaataacacgtgcgaaactattaattccgcactaatgcagaACTATTAGTTCCACACGTGTTATTtgcagcac	Scaffold01220:67573:67735:-
Sr516147_12_6_24_13	GumiRNA-n19d	ACTATTAGTTCCACACGTGTTATT	-43.8	83	-	aaaatcacggaACTATTAGTTCCACACGTGTTATTtgtagcacaccatacaaataacacttgcggaactaatagttccgcagt	Scaffold00283:120804:120886:-
Sr516147_12_4_24_13	GumiRNA-n19e	ACTATTAGTTCCACACGTGTTATT	-41.8	93	-	gatgatgcggaACTATTAGTTCCACACGTGTTATTtgaaagtgtgtgctacaaataacacgtgcrgaactattagttccacacatttatgtca	Scaffold00199:81673:81765:+
Sr516147_12_2_24_13	GumiRNA-n19f	ACTATTAGTTCCACACGTGTTATT	-42.8	83	-	aaaatcccggaACTATTAGTTCCACACGTGTTATTtgtagcacacacatacaaataacacttgcggaactaatagttccgcag	Scaffold00156:105617:105699:-
Sr100604_17_17_21_10	GumiRNA-n19g	AATAACACGTGCAGAACTAAT	-30.5	73	-	aactactagtttcgcacgtgttgtttgtatgtgtgtgctacaAATAACACGTGCAGAACTAATaattcrgcac	Scaffold06426:4858:4930:-
Sr308936_12_3_24_24	GumiRNA-n19h-3p	AATAACACGTGCAGAACTAATAGT	-112.7	183	Sr516147_12_5_24_13	agtgatgcggaactattagttccacacgtgttatttgtagcacacacatacaaataacacgtgcggaactattatttccacatttgataaaatatgcagaactattagttccgcacgtgttatttgtatgtgtgtgttacaAATAACACGTGCAGAACTAATAGTtctgcgcattttatcaaa	Scaffold00264:92692:92874:+
Sr308936_12_3_24_24	GumiRNA-n19h-5p	ACTATTAGTTCCACACGTGTTATT	-112.7	183	Sr516147_12_5_24_13	agtgatgcggaactattagttccacacgtgttatttgtagcacacacatacaaataacacgtgcggaactattatttccacatttgataaaatatgcagaactattagttccgcacgtgttatttgtatgtgtgtgttacaAATAACACGTGCAGAACTAATAGTtctgcgcattttatcaaa	Scaffold00264:92692:92874:+
Sr327917_16_12_24_19	GumiRNA-n19i	AATAACACATGTGGAACTATTAGT	-53.9	93	-	ggtcatgcggaactaatagttccacacgtgttatttatatgtgtgtactataAATAACACATGTGGAACTATTAGTtccgcatgtaatagttc	Scaffold00714:71891:71983:-
Sr327917_16_9_24_19	GumiRNA-n19j	AATAACACATGTGGAACTATTAGT	-52.1	93	-	gcggatgcagaactattagttccgcatgtgttatttgtatatgcatttgctacaAATAACACATGTGGAACTATTAGTtccacatccacacgt	Scaffold00440:98671:98763:-
Sr327917_16_8_24_19	GumiRNA-n19k	AATAACACATGTGGAACTATTAGT	-45.1	103	-	actaatattaacgcgcgaaactaatagttttgcatgtgatatttgtatgtgtatgtgctataAATAACACATGTGGAACTATTAGTttcgcactgatatagaa	Scaffold00406:75817:75919:-
Sr308936_12_7_24_24	GumiRNA-n19l.1	AATAACACGTGCAGAACTAATAGT	-99.6	193	-	tgtagtacaaaactaatagttgtgcatgtgttatttatagcatatgcacatacaaataacacatgtggaactattagttccgcacaagaaataacacatgcagaactaatagttctgcatgcattatttgtatgtgcacgtgctatgAATAACACGTGCAGAACTAATAGTtccatatgtattatttatatgt	Scaffold00400:133012:133204:-
Sr308936_12_7_24_24	GumiRNA-n19l.2	AATAACACATGTGGAACTATTAGT	-99.6	193	-	tgtagtacaaaactaatagttgtgcatgtgttatttatagcatatgcacatacaaataacacatgtggaactattagttccgcacaagaaataacacatgcagaactaatagttctgcatgcattatttgtatgtgcacgtgctatgAATAACACGTGCAGAACTAATAGTtccatatgtattatttatatgt	Scaffold00400:133012:133204:-
Sr327917_16_1_24_19	GumiRNA-n19m	AATAACACATGTGGAACTATTAGT	-33.3	93	-	atatcaatgcagaattaatagttctgcatgcgttatttatagcacacacatacaAATAACACATGTGGAACTATTAGTtccatattgtgaaat	Scaffold00001:668696:668788:+
Sr327917_16_2_24_19	GumiRNA-n19n	AATAACACATGTGGAACTATTAGT	-56.6	123	-	tagttccgcagttgtactttagtgcgaaactattagttctgcatgtgttatttgtaacacacacatataAATAACACATGTGGAACTATTAGTtccgcacgttaaacttcacagtgtggaact	Scaffold00010:465494:465616:+
Sr304216_4_4_24_16	GumiRNA-n20a	ACTTCCGGTATTGATTTTTTGAGT	-92.5	143	-	ccggaagttccACTTCCGGTATTGATTTTTTGAGTtccggaaatggtacttccagtaagtattttttattttaaaaatacacgctggaagtaccatttccmgaactcaaaaaaccaataccggaagtggtacttccataaaca	Scaffold07772:738:880:+
Sr304216_4_3_24_16	GumiRNA-n20b	ACTTCCGGTATTGATTTTTTGAGT	-84.7	143	-	ccgaaagttccACTTCCGGTATTGATTTTTTGAGTtccggaaatggtacttccggtaagtattttttattttaaaaatacacgctggaagtaccatttcctgaactcaaaaaaccaataccggaagtggtacttccataaaca	Scaffold03348:19574:19716:-
Sr304216_4_1_24_16	GumiRNA-n20c	ACTTCCGGTATTGATTTTTTGAGT	-86.7	143	-	ctggaagttccACTTCCGGTATTGATTTTTTGAGTtttggaaatggtacttccggtaagtattttttattttaaaaaaaatacacactggaagtaccatttcctgaactcaaaaaaccaayaccggaagtggtacttccataa	Scaffold00010:57306:57448:-
Sr375810_12_2_24_18	GumiRNA-n21	AAATCTGTATTCCGAAAACTGGGG	-64.7	143	-	ccagaaaaatttacattctggaaactccaggaaaatccagtttccggaatacatttttgcattccgaaaactccagtcaaagtttccggaatgcAAATCTGTATTCCGAAAACTGGGGgtgtatggtcagtttccggaaaaga	Scaffold00011:146654:146796:+
Sr537517_7_1_24_10	GumiRNA-n22	GATTTGTATTTCGGAAACTGGAGT	-44.5	93	-	cttttttgtatttcggaaactccaatttccggaatacaaatttgtattctgGATTTGTATTTCGGAAACTGGAGTttccggaaataacgcaaa	Scaffold00011:205512:205604:-
Sr93961_1_1_21_13	GumiRNA-n23	TTTATGGTTGTGTGGTCAAGA	-55.2	133	-	aagtgagattgtgagaggagctaatcttgatcatacaaccatgcatggatrattgagattgattttacttacattcaatcataaccattcaTTTATGGTTGTGTGGTCAAGAttaattcttccagtgagagca	Scaffold00011:538687:538819:-
Sr571335_3_1_24_10	GumiRNA-n24	AAAATACTCTGTGGAACTAATAGT	-44.2	83	-	acacacgcggaactaatagttccacggagtatttttccagtgaAAAATACTCTGTGGAACTAATAGTtctacgtagttccaca	Scaffold00012:110342:110424:+
Sr109516_1_1_21_17	GumiRNA-n25	TTTTGGAATTCGTGCTAATGA	-55.3	153	-	ggattttaatgggcaacccaaaaatgattagcacgaattctaaagcatcaaaactggttttaactaaaagcaccaaaacacgtgtgaaagagtttaaacccaattttagtgTTTTGGAATTCGTGCTAATGAttttacaaacccattctgata	Scaffold00012:345170:345322:+
Sr380538_19_19_24_24	GumiRNA-n26a	ATTGAATAACTCATGTATCTGATC	-63	103	-	aacaagttacttttttggtttATTGAATAACTCATGTATCTGATCtataatatagaccagatacatgagttattcaatgaaccaaaaaagtaatttgtttctt	Scaffold05539:1867:1969:+
Sr380538_19_16_24_24	GumiRNA-n26b	ATTGAATAACTCATGTATCTGATC	-54.6	93	-	caacaagtcattttttggttcATTGAATAACTCATGTATCTGATCtaaaaaaatcagatacataagttattcaatgaaccaaaaaatgactta	Scaffold02880:31823:31915:-
Sr380538_19_15_24_24	GumiRNA-n26c	ATTGAATAACTCATGTATCTGATC	-62.3	103	-	aacaattcacttttttggttcATTGAATAACTCATGTATCTGATCtataatatagtccagatacatgagttaatcaatgaaccaaaaaagtgaattgtttctt	Scaffold02785:5290:5392:-
Sr380538_19_14_24_24	GumiRNA-n26d	ATTGAATAACTCATGTATCTGATC	-36.2	73	-	tttttaagtttATTGAATAACTCATGTATCTGATCtataatgaccagatatatgagttattcaataaaccaaa	Scaffold01537:8660:8732:+
Sr380538_19_7_24_24	GumiRNA-n26e	ATTGAATAACTCATGTATCTGATC	-44.5	83	-	tttttaggttcATTGAATAACTCATGTATCTGATCtataatagatcagatacataagttattcaatgaaccaaaaaaataact	Scaffold00178:65755:65837:+
Sr380538_19_4_24_24	GumiRNA-n26f	ATTGAATAACTCATGTATCTGATC	-69	113	-	ataagaaacaagttactttttttgttcATTGAATAACTCATGTATCTGATCtatatttagaccagatatatgagttattcaatgaaccaaaaaagtaacttgtttcttatatt	Scaffold00103:176405:176517:+
Sr380538_19_2_24_24	GumiRNA-n26g	ATTGAATAACTCATGTATCTGATC	-58.7	103	-	aacaattcacttttttggttcATTGAATAACTCATGTATCTGATCtataatataatctagatacatgagttattcaatgaatcaaaaaagtgaattgtttgtt	Scaffold00013:411440:411542:+
Sr380538_19_1_24_24	GumiRNA-n26h	ATTGAATAACTCATGTATCTGATC	-47.5	83	-	ttttttggttcATTGAATAACTCATGTATCTGATCtataatgtagaccagatacatgagttattcaatgaacctaaaaagtaa	Scaffold00012:454591:454673:-
Sr294248_12_6_24_51	GumiRNA-n27a	ATAACACGTGTGGAACTATTAGTT	-49.2	103	-	ttagttccgcatcagtgcgraattattagttccgcatgtgttatttgtaccacacacatacaaATAACACGTGTGGAACTATTAGTTctgcatcagtgcrgaa	Scaffold00663:99657:99759:-
Sr294248_12_4_24_51	GumiRNA-n27b	ATAACACGTGTGGAACTATTAGTT	-47.2	93	-	cgtagtgcggaactaatagttcggtacgtrttatttgtaaatgcatgtgctacaaATAACACGTGTGGAACTATTAGTTccgcatgcactatt	Scaffold00276:21523:21615:+
Sr294248_12_1_24_51	GumiRNA-n27c	ATAACACGTGTGGAACTATTAGTT	-63.5	113	-	agcagacatacaaATAACACGTGTGGAACTATTAGTTccgcatcagtgcagaattaatagttctgcaccagtgtggaactaatagttccacacatgttatatgtaacacacac	Scaffold00012:464076:464188:-
Sr371070_6_2_24_39	GumiRNA-n28a	ATTTGTATTCTGAAAACTCCAGTC	-50.3	123	-	attgtgcggtgtattccggaatgcaaATTTGTATTCTGAAAACTCCAGTCtccatacaatttgtattccagaaactggagtttccggaatgcaaatttgttttccgaaaactccagtttccag	Scaffold00208:167892:168014:+
Sr371070_6_1_24_39	GumiRNA-n28b	ATTTGTATTCTGAAAACTCCAGTC	-24.5	103	-	aattttgtgtctttaccagaaactttagttttcgaaatgcaaatttacattcttgaatacaaATTTGTATTCTGAAAACTCCAGTCaaatttgtattctggaa	Scaffold00013:571404:571506:+
Sr540989_8_1_24_31	GumiRNA-n29-3p	GAGGCTGCAGAGAGATCCACTCTC	-42.9	83	Sr492784_16_1_24_5	gtgggactatttGGGACCTGGATCCTCTGCAGCCGCtgtagaggctgcagagagatccactctctttgtccctctcttcattt	Scaffold00013:60901:60983:+
Sr540989_8_1_24_31	GumiRNA-n29-5p	GGGACCTGGATCCTCTGCAGCCGC	-42.9	83	Sr492784_16_1_24_5	gtgggactatttGGGACCTGGATCCTCTGCAGCCGCtgtagaggctgcagagagatccactctctttgtccctctcttcattt	Scaffold00013:60901:60983:+
Sr298245_12_1_24_18	GumiRNA-n30	ACTTTTAGGGACTAAAGTGACTAA	-79.1	143	-	aaagtcaccgactgtcagtcgttagtcactttagtcccagaaagtgattacttactgtcactttccttactgacgattgagaccaaaatgacagtaagtaatcACTTTTAGGGACTAAAGTGACTAAcaaccgacagttgatg	Scaffold00014:553096:553238:+
Sr340587_12_4_24_17	GumiRNA-n31a	ATTTTGTATTCCGGAAACTCGAGT	-43.5	123	-	ttttggaatatataaaaagtcaatttttgcatactcccggaaactcgagtttctgaaatataagaatacaaATTTTGTATTCCGGAAACTCGAGTttctygaatacaaaatttgcattccaga	Scaffold00592:79150:79272:-
Sr340587_12_1_24_17	GumiRNA-n31b	ATTTTGTATTCCGGAAACTCGAGT	-70.4	143	-	actcgagtttctggaatataaATTTTGTATTCCGGAAACTCGAGTttccggaatgtaaaaaagtcaatttttgaatattcccgaattgcattacggaaactcgagtttccagaatacaaaatttgtgtgccaaaaactcgaat	Scaffold00015:432618:432760:+
Sr301498_4_1_24_46	GumiRNA-n32	ATACAAATTAGCCTCTGAAATTGT	-94.9	153	-	aagttcttaaaactaacgaaaATACAAATTAGCCTCTGAAATTGTaaaacgtcggtcaatttagtccctgttgttacaattttagggactaaacttgaccgtcgttttacaattcaggggctaatttgtattttcgttagtttcagggactca	Scaffold00015:481185:481337:-
Sr448263_5_4_24_13	GumiRNA-n33a	CAAATACACTGCGGAACTAATAGC	-91.2	203	-	gttctgcagtgtaactctgacaagaaaaatacactgtggaattattagttttgcatgaaCAAATACACTGCGGAACTAATAGCtccacaatgcgctttcttgtcagagattcattgaacaactattagttccgcattgtagttgctcatgcggaactaatagttccgcaatgtattttttgtctacgtttgcactaaatgcaa	Scaffold04192:1229:1431:+
Sr559685_10_8_24_11	GumiRNA-n33b	ATTTGTTGATGCGGAACTAATAGT	-66.1	133	-	gaactattagttccgtagtgtATTTGTTGATGCGGAACTAATAGTtccgcaytgtgactttgycaaaaaattacattgcggaactattaktttcgcatgaacaaaattaactacagaattaatagttccacaa	Scaffold01709:27758:27890:-
Sr559685_10_5_24_11	GumiRNA-n33c	ATTTGTTGATGCGGAACTAATAGT	-81.9	143	-	ctgtggaactattagttccacatcaaccaatacactatagaactaatagtcccgcaatgtaattttgtgtcaaaattgtggaactattagttctgtagtgtATTTGTTGATGCGGAACTAATAGTtctgcagggttttttttt	Scaffold01062:73619:73761:+
Sr559685_10_3_24_11	GumiRNA-n33d	ATTTGTTGATGCGGAACTAATAGT	-67.5	153	-	agtcttgcggaactattagttccgtatgaacaaatacartgcgaaactaatagttccacaatgtaatttcttgtcaaagttgcaatatggattttattagttcrgcaacgtATTTGTTGATGCGGAACTAATAGTttrgcagtgtaactttga	Scaffold00241:140067:140219:+
Sr448263_5_2_24_13	GumiRNA-n33e-3p	ATTTGTTGATGCGGAACTAATAGT	-68.2	143	-	aaaagccttacagaactattagttccgcatgaaCAAATACACTGCGGAACTAATAGCtccacattgtagttttttgcgaaagttaacatgcgaaactattagttccgcaatgtatttgttgatgcggaactaatagtttcgca	Scaffold00016:566892:567034:+
Sr448263_5_2_24_13	GumiRNA-n33e-5p	CAAATACACTGCGGAACTAATAGC	-68.2	143	-	aaaagccttacagaactattagttccgcatgaaCAAATACACTGCGGAACTAATAGCtccacattgtagttttttgcgaaagttaacatgcgaaactattagttccgcaatgtatttgttgatgcggaactaatagtttcgca	Scaffold00016:566892:567034:+
Sr76847_18_17_20_20	GumiRNA-n34a	ATTTGTATTCCGGAAACTCA	-46.1	103	-	aactcgagtttccagaacacaaaATTTGTATTCCGGAAACTCAattgcattccagaaactcgggtttctggaacacaaaatttgtgttccgaaaactcgagtt	Scaffold05673:7955:8057:+
Sr76847_18_14_20_20	GumiRNA-n34b-3p	ATTTGTATTCCGGAAACTCA	-61.3	153	-	acatttgaaaattcgagtttccgaaatacatatttgtattccggaaactcaaatttttggaatgtataaaaactcaatttttttcatacatttgaaaattcgagtttccgaaatacatATTTGTATTCCGGAAACTCAaatttttggaatgta	Scaffold02184:26258:26410:-
Sr76847_18_14_20_20	GumiRNA-n34b-5p	ATTTGTATTCCGGAAACTCA	-61.3	153	-	acatttgaaaattcgagtttccgaaatacatatttgtattccggaaactcaaatttttggaatgtataaaaactcaatttttttcatacatttgaaaattcgagtttccgaaatacatATTTGTATTCCGGAAACTCAaatttttggaatgta	Scaffold02184:26258:26410:-
Sr76847_18_6_20_20	GumiRNA-n34c	ATTTGTATTCCGGAAACTCA	-40.2	93	-	aaatttgagtttccaaaatataaATTTGTATTCCGGAAACTCAatataaattagttttcggaatacaaatttgtattccaaaaactcgagttt	Scaffold00513:16651:16743:-
Sr76847_18_5_20_20	GumiRNA-n34d	ATTTGTATTCCGGAAACTCA	-57.9	133	-	aaacttgagttttcaaaatataaATTTGTATTCCGGAAACTCAagttttcggaatgtataaaaactcagtttttcgcatatatttcgaaaatttgagtttctagaatataaatttgtattccaaaaattcgag	Scaffold00094:261697:261829:+
Sr517878_15_8_24_66	GumiRNA-n34e.2	ATTTGTATTCCGGAAACTCA	-66.6	133	-	tatttttcagaaactcgagttttcggaatgcaaatttgtattccggaaactcaagtttccggaatgcaattgagtttccggaatataaaATTTGTATTCTGGAAACTCGAGTTttcgaaacacaaaatttaca	Scaffold01041:82761:82893:-
Sr517878_15_8_24_66	GumiRNA-n34e-3p.1	ATTTGTATTCTGGAAACTCGAGTT	-66.6	133	-	tatttttcagaaactcgagttttcggaatgcaaatttgtattccggaaactcaagtttccggaatgcaattgagtttccggaatataaaATTTGTATTCTGGAAACTCGAGTTttcgaaacacaaaatttaca	Scaffold01041:82761:82893:-
Sr517878_15_8_24_66	GumiRNA-n34e-5p.1	ATTTGTATTCCGGAAACTCA	-66.6	133	-	tatttttcagaaactcgagttttcggaatgcaaatttgtattccggaaactcaagtttccggaatgcaattgagtttccggaatataaaATTTGTATTCTGGAAACTCGAGTTttcgaaacacaaaatttaca	Scaffold01041:82761:82893:-
Sr517878_15_1_24_66	GumiRNA-n34f	ATTTGTATTCTGGAAACTCGAGTT	-47.2	163	-	cccagaaactcgattttcggaatgcaaATTTGTATTCTGGAAACTCGAGTTtatggaatgtaatttttttaataaaaagtcaatttttcgcatactcttggaaactcgagtttttggaatgcaaattttacaaaagtttctagaatacaaaagttttcggaat	Scaffold00016:96757:96919:+
Sr376267_16_12_24_19	GumiRNA-n35a	AGGGAGGGACGAAAGTGATCGACG	-109.1	133	-	gggcaaattagtccctcacatttatcaccgtcgatcactttcgtccctccgtcagtgaacgttaactgacgtgccaatgtgAGGGAGGGACGAAAGTGATCGACGgtgataaatgtgagggactaatttgccc	Scaffold01097:11280:11412:+
Sr376267_16_11_24_19	GumiRNA-n35b	AGGGAGGGACGAAAGTGATCGACG	-220.6	293	-	atagtatctatttatctagagtaaaccatcactttcgtccttcactttgtaactcgctagcaatttagtccttatttttacgaaataggcaaattagtccctcacatttatcaccgtcgatcactttcgtccctccgtcagtgagctttaactgttgtgccaatgtgAGGGAGGGACGAAAGTGATCGACGgtgataaatgtgagggactaatttgcccatttcgtaaatataaggactaaattgctagcgagttacaaagtgaaggacgaaagtgatggtttactcatttat	Scaffold00963:94921:95213:+
Sr376267_16_10_24_19	GumiRNA-n35c	AGGGAGGGACGAAAGTGATCGACG	-93.2	133	-	ggcaaattagtccctcacatttatcaccgtcgatcactttcgtcccttccctcagtgagcgttaacttacgtgccaatgtgAGGGAGGGACGAAAGTGATCGACGgtaataaatgtgagggactaatttgnnn	Scaffold00956:15682:15814:-
Sr376267_16_9_24_19	GumiRNA-n35d.2	AAAGATAAAGACTAAATTGCTAGC	-185.8	243	-	tttcgtccttcactttgtaactcgctagcaatttagtccttatctttacaaaatgggcaaattagtccatcacatttatcactgtcgatcactttcgtccctccgtcagtgagcattaactgacgtgccaatgtgAGGGAGGGACGAAAGTGATCGACGgtgataaatgtgaaggactaatttgcccatttcgtaaagataaagactaaattgctagcgagttacaaagtgaaggacgaaagt	Scaffold00629:104980:105222:+
Sr376267_16_9_24_19	GumiRNA-n35d-3p.1	AGGGAGGGACGAAAGTGATCGACG	-185.8	243	-	tttcgtccttcactttgtaactcgctagcaatttagtccttatctttacaaaatgggcaaattagtccatcacatttatcactgtcgatcactttcgtccctccgtcagtgagcattaactgacgtgccaatgtgAGGGAGGGACGAAAGTGATCGACGgtgataaatgtgaaggactaatttgcccatttcgtaaagataaagactaaattgctagcgagttacaaagtgaaggacgaaagt	Scaffold00629:104980:105222:+
Sr376267_16_9_24_19	GumiRNA-n35d-5p.1	TTATCACTGTCGATCACTTTCGTC	-185.8	243	-	tttcgtccttcactttgtaactcgctagcaatttagtccttatctttacaaaatgggcaaattagtccatcacatttatcactgtcgatcactttcgtccctccgtcagtgagcattaactgacgtgccaatgtgAGGGAGGGACGAAAGTGATCGACGgtgataaatgtgaaggactaatttgcccatttcgtaaagataaagactaaattgctagcgagttacaaagtgaaggacgaaagt	Scaffold00629:104980:105222:+
Sr376267_16_7_24_19	GumiRNA-n35e	AGGGAGGGACGAAAGTGATCGACG	-97.1	133	-	tggcaaattagtccctcacatttatcaccgtcgatcactttcgtcccttcgtcagtgagcgttaactgacgtgccaatgtgAGGGAGGGACGAAAGTGATCGACGgtgataaatgtgagagactaatttgccc	Scaffold00207:249070:249202:+
Sr376267_16_5_24_19	GumiRNA-n35f	AGGGAGGGACGAAAGTGATCGACG	-114.3	143	-	cgaaatgggcaaattagtccctcacatttatcaccgtcgatcactttcgtccctccgtcagtgagcgttaactgacgtgccaatgtgAGGGAGGGACGAAAGTGATCGACGgtgataaatgtgagggactaatttgcccattt	Scaffold00092:290255:290397:-
Sr376267_16_4_24_19	GumiRNA-n35g	AGGGAGGGACGAAAGTGATCGACG	-96.6	133	-	gggcaaattagtccctcacatttatcaccgtcgatcactttcgtccctccgtcagtgagcgttaactgacgtgccaatgtgAGGGAGGGACGAAAGTGATCGACGgtgataaatatgaggaactaatttgccc	Scaffold00040:185725:185857:+
Sr376267_16_2_24_19	GumiRNA-n35h	AGGGAGGGACGAAAGTGATCGACG	-102.1	133	-	ggcaaattagtcccctcacatttatcaccgtcgatcactttcgtccctccgtcagtgagcattaactgacgtgccaatgtgAGGGAGGGACGAAAGTGATCGACGgtgataaatgtgagggactaatttgccc	Scaffold00017:393832:393964:+
Sr376267_16_1_24_19	GumiRNA-n35i	AGGGAGGGACGAAAGTGATCGACG	-108.4	133	-	gggcaaattagtccctcacatttatcaccgtcgatcactttcgtccctccgtcagtgagcattaactgacgtgccaatgtgAGGGAGGGACGAAAGTGATCGACGgtgataaatgtgagggactaatttgccc	Scaffold00017:384539:384671:-
Sr486693_5_5_24_13	GumiRNA-n36a	ACAAATTTGGATTCCGGAAACTCC	-68.8	123	-	tccggaatacagatttgcattccggaaactggagtttccggaatgtaaatttttcctggagtttccggaatACAAATTTGGATTCCGGAAACTCCagtttccggaatataaatttttcctgga	Scaffold00547:143029:143151:+
Sr486693_5_3_24_13	GumiRNA-n36b	ACAAATTTGGATTCCGGAAACTCC	-68.8	123	-	tccggaatacagatttgcattccggaaactggagtttccggaatgtaaatttttcctggagtttccggaatACAAATTTGGATTCCGGAAACTCCagtttccggaatataaatttttcctgga	Scaffold00060:209918:210040:+
Sr486693_5_2_24_13	GumiRNA-n36c	ACAAATTTGGATTCCGGAAACTCC	-68.8	123	-	tccggaatacagatttgcattccggaaactggagtttccggaatgtaaatttttcctggagtttccggaatACAAATTTGGATTCCGGAAACTCCagtttccggaatataaatttttcctgga	Scaffold00018:12981:13103:+
Sr473668_10_1_24_18	GumiRNA-n37	ATTTTAGTCCCTGTAATATTTAGA	-78.7	223	-	tttagtacttgcaaatttATTTTAGTCCCTGTAATATTTAGAtcatattgaatttgtccctgtaatatttatatattcgtcaaattggtccctgtaaaataaagtaaaataaaactgatataatattatagggactaaaaccaaaattgtccacatattacaaggaataatttagcatgaattaaatattacagggactaaaataaatttacggggattaaaa	Scaffold00019:110776:110998:-
Sr402950_9_7_24_25	GumiRNA-n38a	AATTTGCATTCCAGAAACTCGAGT	-52.5	113	-	gattatattcgaaaactccagtttccagaatgcaaattttgtattccaaaaactcgagttttggaatacaaAATTTGCATTCCAGAAACTCGAGTttttgaaaaatatgcgat	Scaffold01432:46939:47051:-
Sr402950_9_1_24_25	GumiRNA-n38b	AATTTGCATTCCAGAAACTCGAGT	-93.7	173	-	actcgtattccgaaaactcgagttttcggaatacaaattttgtgttccagaaactcgagttttcgaaatgcaaaatttgcattccgaaactcaattgcattccgaaaactcgagtttctagaacacaaAATTTGCATTCCAGAAACTCGAGTttttggaatacaaatttgcat	Scaffold00019:187102:187274:+
Sr420591_11_8_24_48	GumiRNA-n39a	ACTAATAGTTTCGCGGACATGTGT	-69.7	113	-	ttgtaattcaacacatacatttctgcgaaactaatagttccgcgcgaggaactaatagtttcgcgcgcggaACTAATAGTTTCGCGGACATGTGTgtgttgaaaaaaaataaa	Scaffold00830:47397:47509:+
Sr420591_11_5_24_48	GumiRNA-n39b	ACTAATAGTTTCGCGGACATGTGT	-113.4	173	-	ctaatagttccgcgggtttattttttttttcaacacacacatgtccatgaaattattagttccgcgagttataattcttcgcagaactaatagttccacgaagaattataacccgcggaACTAATAGTTTCGCGGACATGTGTgtgttaaaaaaaataaatccgcggaactat	Scaffold00214:91570:91742:+
Sr420591_11_1_24_48	GumiRNA-n39c	ACTAATAGTTTCGCGGACATGTGT	-118.4	183	-	gcacatatatctccgcggaactattagttccgtgggtttattttttttaacacacacatgtccacggaactaattagttccgcggagaattacaacccgcggaACTAATAGTTTCGCGGACATGTGTgtgttggaaaaaaataaacccgcggaactaatagtttcacggagaattacaactcg	Scaffold00019:338132:338314:-
Sr600064_18_18_24_10	GumiRNA-n40a	TTTGTACTACTGGAAATTCGAATT	-37.8	103	-	agaaaaatatatttatatcttaccgaaaattcaaatttccggtagtacaaaaagtgaaaatTTTGTACTACTGGAAATTCGAATTtgcggtagtacaaagtgg	Scaffold12033:767:869:-
Sr600064_18_17_24_10	GumiRNA-n40b	TTTGTACTACTGGAAATTCGAATT	-24.2	93	-	agatttataccttaccgaaaatttgaatttccgataatacaaattttccacTTTGTACTACTGGAAATTCGAATTttccatagtacaaaaaat	Scaffold01627:18397:18489:-
Sr600064_18_14_24_10	GumiRNA-n40c	TTTGTACTACTGGAAATTCGAATT	-39.7	93	-	atttatattttaccagaaattcgaatttctggtagtacaaattttttttatTTTGTACTACTGGAAATTCGAATTtccagtagtataaagtga	Scaffold00861:28664:28756:-
Sr600064_18_13_24_10	GumiRNA-n40d	TTTGTACTACTGGAAATTCGAATT	-83.3	133	-	cggatgtacaaagtatgaaaaTTTGTACTACTGGAAATTCGAATTtccagatgtacaaaatatgaaaatttgtacatctggaaattcgaatttccgggagtactaaaatttcatactttgtacatccggaaat	Scaffold00697:94061:94193:+
Sr600064_18_10_24_10	GumiRNA-n40e	TTTGTACTACTGGAAATTCGAATT	-70.5	143	-	aaaatgaaaatTTTGTACTACTGGAAATTCGAATTtccggtagtacaaagtggaaaatttgtactactgaaaattcgaatttcaaatttttcactttgtactaccagaaattcaaattttcggtagtacaaaatttttacttt	Scaffold00282:111154:111296:-
Sr600064_18_6_24_10	GumiRNA-n40f	TTTGTACTACTGGAAATTCGAATT	-57.8	113	-	taaaaaatagatttatatcttaccggaaattcaaattttcggtagtacaaaaagtgaaaatTTTGTACTACTGGAAATTCGAATTtccgataagatataaatctatttttctt	Scaffold00069:205636:205748:-
Sr600064_18_3_24_10	GumiRNA-n40g	TTTGTACTACTGGAAATTCGAATT	-61.4	123	-	ggtagtacaaaaagtgaaaatTTTGTACTACTGGAAATTCGAATTtccggtagtacaaagtgaaaaattcgaaaattcgaatttccggtattacaaaattttcaccttttgtactaccggaaa	Scaffold00049:268843:268965:-
Sr600064_18_2_24_10	GumiRNA-n40h	TTTGTACTACTGGAAATTCGAATT	-62.9	123	-	gtagtattggaaattcagatttccggtagtacaaagtggaaaatttgtactactgaaaattcaaattttcgaattttccacTTTGTACTACTGGAAATTCGAATTttcggtagtacaaaattt	Scaffold00019:449355:449477:-
Sr557328_16_1_24_22	GumiRNA-n41	TACAATTTGTATTCCGGAAACTCT	-44.2	113	-	tttcggaaacttcagtctccaTACAATTTGTATTCCGGAAACTCTagtttttccggtggagttttcggaatataaatttgtattccggaaactccagtttttgaaaataatgc	Scaffold00019:513535:513647:+
Sr312135_12_12_24_11	GumiRNA-n42a	AATTCACCGCGGAACTATTAGTTC	-89.2	153	-	aactattagttccgcgggttgtAATTCACCGCGGAACTATTAGTTCcgcgcgttgtaattcaattcgaacacacacataacgaataaaaaatgcttgcggaactattagtttcgcggtgaattacaacctgcggaactaatagttccacggta	Scaffold00731:64099:64251:+
Sr312135_12_2_24_11	GumiRNA-n42b	AATTCACCGCGGAACTATTAGTTC	-75.2	133	-	tccgcgggttgtAATTCACCGCGGAACTATTAGTTCcgcgcgttgtaattcaattcggacacacacataacgaataaaaaatgcttgcggaactattagttccgcagtgaattacaacccgcggaactaatag	Scaffold00044:426694:426826:+
Sr312135_12_1_24_11	GumiRNA-n42c	AATTCACCGCGGAACTATTAGTTC	-142.9	223	-	cgtaggtgtattttttttttcggacacacacataccggggaactattagttccgcgggttgtAATTCACCGCGGAACTATTAGTTCcgcgcgttgtaattcaattcggacacacacataacgaataaaaaatgcttgcggaactattagttccgcagtgaattacaacccgtggaactaatagttccgcggtatgtgtgtcagaaaaaaaatacacctgcgga	Scaffold00022:318235:318457:-
Sr528208_19_12_24_13	GumiRNA-n42d.1	CGAAAAAAAATACACCTGCGGAAT	-217.9	283	-	tctgcacatacatgctgcggaactattagttccgcaggtgtattttttttctgacacacacattccgcggaactattagttccgcgggttgtaattcaccgcggaactattagttccgcaagcattttttattcgttatgtgtgtgtccgaattgaattacgaacgtgcggaactattagttccgcggtgaattacaacccgcggaactaatagttccgcggtatgtgtgtgtcCGAAAAAAAATACACCTGCGGAATtaatagttccgcagcatgtatgtgt	Scaffold00349:124959:125241:+
Sr528208_19_12_24_13	GumiRNA-n42d.2	AATTCACCGCGGAACTATTAGTTC	-217.9	283	-	tctgcacatacatgctgcggaactattagttccgcaggtgtattttttttctgacacacacattccgcggaactattagttccgcgggttgtaattcaccgcggaactattagttccgcaagcattttttattcgttatgtgtgtgtccgaattgaattacgaacgtgcggaactattagttccgcggtgaattacaacccgcggaactaatagttccgcggtatgtgtgtgtcCGAAAAAAAATACACCTGCGGAATtaatagttccgcagcatgtatgtgt	Scaffold00349:124959:125241:+
Sr528208_19_1_24_13	GumiRNA-n42e	CGAAAAAAAATACACCTGCGGAAT	-207.3	263	-	tgctgcggaactattagttccgcaggtgtattttttttctgacacacacataccgcggaactattagttccgcgggttgtaattcactgcggaactaatagttccgcaagcattttttattcgttatgtgtgtgcccgaattgaattacaacgtgcggaactattagttccgcggtgaattacaacccgcggaactaatagttccgcggtatgtgtgtgtcCGAAAAAAAATACACCTGCGGAATtaatagttccgcagcatg	Scaffold00020:290943:291205:-
Sr511752_7_5_24_16	GumiRNA-n43a	ACTGAAGTTTCCGGAATGTAAATT	-34.4	103	-	gtttccggaatacaaatttgACTGAAGTTTCCGGAATGTAAATTtgcatacacctcacaattcaaaaaattatattccggaaactggagtttccggaatatac	Scaffold00355:116180:116282:+
Sr511752_7_1_24_16	GumiRNA-n43b	ACTGAAGTTTCCGGAATGTAAATT	-42.4	83	-	aaactccggaaACTGAAGTTTCCGGAATGTAAATTtttcctggagtttttgcattccggaaactaagtttccggtaacaacgc	Scaffold00021:110789:110871:+
Sr599018_8_7_24_153	GumiRNA-n44a-3p.1	AAAGTGACACCGTCTGATACTCTC	-199.3	303	-	aacaacaactttggtccctgagagtgtcagacgttgtcactttggtccctgactgatgcgaaattaaaaaaatgtcatcaactgtcaatcgttagtcactttgatccctgaaagtgattacttattgtcactttgatccttaaccggtgtaacttttagggaccaaagtgatagtaagtaatcactttcagggactaaagtgactaatggctgacagttgatgagttttttttttaatttcgtatctatcagagaccAAAGTGACACCGTCTGATACTCTCaaggaccaaagtggatgtttac	Scaffold02458:13131:13433:-
Sr599018_8_7_24_153	GumiRNA-n44a-3p.2	AAAGTGACTAATGGCTGACAGTTG	-199.3	303	-	aacaacaactttggtccctgagagtgtcagacgttgtcactttggtccctgactgatgcgaaattaaaaaaatgtcatcaactgtcaatcgttagtcactttgatccctgaaagtgattacttattgtcactttgatccttaaccggtgtaacttttagggaccaaagtgatagtaagtaatcactttcagggactaaagtgactaatggctgacagttgatgagttttttttttaatttcgtatctatcagagaccAAAGTGACACCGTCTGATACTCTCaaggaccaaagtggatgtttac	Scaffold02458:13131:13433:-
Sr599018_8_7_24_153	GumiRNA-n44a-5p.1	TGGTCCCTGAGAGTGTCAGACGTT	-199.3	303	-	aacaacaactttggtccctgagagtgtcagacgttgtcactttggtccctgactgatgcgaaattaaaaaaatgtcatcaactgtcaatcgttagtcactttgatccctgaaagtgattacttattgtcactttgatccttaaccggtgtaacttttagggaccaaagtgatagtaagtaatcactttcagggactaaagtgactaatggctgacagttgatgagttttttttttaatttcgtatctatcagagaccAAAGTGACACCGTCTGATACTCTCaaggaccaaagtggatgtttac	Scaffold02458:13131:13433:-
Sr599018_8_7_24_153	GumiRNA-n44a-5p.2	TTAGTCACTTTGATCCCTGAAAGT	-199.3	303	-	aacaacaactttggtccctgagagtgtcagacgttgtcactttggtccctgactgatgcgaaattaaaaaaatgtcatcaactgtcaatcgttagtcactttgatccctgaaagtgattacttattgtcactttgatccttaaccggtgtaacttttagggaccaaagtgatagtaagtaatcactttcagggactaaagtgactaatggctgacagttgatgagttttttttttaatttcgtatctatcagagaccAAAGTGACACCGTCTGATACTCTCaaggaccaaagtggatgtttac	Scaffold02458:13131:13433:-
Sr373055_16_1_24_19	GumiRNA-n44b	TTAGTCACTTTGATCCCTGAAAGT	-129	313	-	tatatgtatgtatataaaataaacagttattttggtctttgagaatgtcagacggtgtcagtttggtttttgacagatacaaaattaaaaaaactcttcaactatcagttgTTAGTCACTTTGATCCCTGAAAGTaattatttattatcattttggtacctgtcatcaggaaagtgacagtaagtaatcacttttacagaccaaagtgactaacggatgacctttttttaatttcgcatctatcaaggaccaaagtgacactgcctgacacttttagggaccaaagtggatgtttaatctatatatataatat	Scaffold00021:542746:543058:-
Sr318689_8_1_24_18	GumiRNA-n45-3p	TTAGAGACTAATTTGACTGATGTT	-42.6	113	Sr459714_1_1_24_11	attgtaaaataTCGATCAAGTTAGTCTCTAAAATTataaaataatagattaacttaaccattattttacaattttagagactaatttgactgatgttttataatttcaaaaac	Scaffold00021:581938:582050:-
Sr318689_8_1_24_18	GumiRNA-n45-5p	TCGATCAAGTTAGTCTCTAAAATT	-42.6	113	Sr459714_1_1_24_11	attgtaaaataTCGATCAAGTTAGTCTCTAAAATTataaaataatagattaacttaaccattattttacaattttagagactaatttgactgatgttttataatttcaaaaac	Scaffold00021:581938:582050:-
Sr292160_20_18_24_36	GumiRNA-n46a-3p	ACTAATAGTTCCGCGGACACGT	-168.6	233	-	cacatacatactttgctatctgtacATACATGTCCGCAGAACTATTAGTtctgcgggtttattttttttccaacagcacacatgtcgtggaactattagttccgcaggtgtaattcaacagatatatgctgcggaactaatagttcacggcatgtgtgtgtggaaaaaaaataaactcgcggaactaatagttccgcggacacgtatgtacagatagcaaagtatgtatgtgc	Scaffold03208:9702:9934:-
Sr292160_20_18_24_36	GumiRNA-n46a-5p	ATACATGTCCGCAGAACTATTAGT	-168.6	233	-	cacatacatactttgctatctgtacATACATGTCCGCAGAACTATTAGTtctgcgggtttattttttttccaacagcacacatgtcgtggaactattagttccgcaggtgtaattcaacagatatatgctgcggaactaatagttcacggcatgtgtgtgtggaaaaaaaataaactcgcggaactaatagttccgcggacacgtatgtacagatagcaaagtatgtatgtgc	Scaffold03208:9702:9934:-
Sr292160_20_17_24_36	GumiRNA-n46b-3p	ACTAATAGTTCCGCGGACACGT	-174.7	233	-	cacatacatactttgctatctgtacATACATGTCCGCAGAACTATTAGTtctgcgggtttattttttttccaacagcacacatgtcgtggaactattagttccgcaggtgtaattcaacagatatatgcctgcggaactaatagttcacggcatgtgtgtgtggaaaaaaaataaactcgcggaactaatagttccgcggacacgtatgtgcagatagcaaagtatgtatgtg	Scaffold02281:16974:17206:+
Sr292160_20_17_24_36	GumiRNA-n46b-5p	ATACATGTCCGCAGAACTATTAGT	-174.7	233	-	cacatacatactttgctatctgtacATACATGTCCGCAGAACTATTAGTtctgcgggtttattttttttccaacagcacacatgtcgtggaactattagttccgcaggtgtaattcaacagatatatgcctgcggaactaatagttcacggcatgtgtgtgtggaaaaaaaataaactcgcggaactaatagttccgcggacacgtatgtgcagatagcaaagtatgtatgtg	Scaffold02281:16974:17206:+
Sr292160_20_3_24_36	GumiRNA-n46c-3p	attaatagttccgcggacatgtgt	-114.7	183	Sr596345_3_1_24_16	tttatctgcacATACATGTCCGCAGAACTATTAGTtccgcgggttataattctctgcagaactattagttctgcgggttgtaattcaacacatacatgcctgcggaactaatagttccgcggagaattacaacccgcagaattaatagttccgcggacatgtgtgtgttgaaaaaaaataaac	Scaffold00096:314621:314803:-
Sr292160_20_3_24_36	GumiRNA-n46c-5p	ATACATGTCCGCAGAACTATTAGT	-114.7	183	Sr596345_3_1_24_16	tttatctgcacATACATGTCCGCAGAACTATTAGTtccgcgggttataattctctgcagaactattagttctgcgggttgtaattcaacacatacatgcctgcggaactaatagttccgcggagaattacaacccgcagaattaatagttccgcggacatgtgtgtgttgaaaaaaaataaac	Scaffold00096:314621:314803:-
Sr292160_20_2_24_36	GumiRNA-n46d-3p	CCCGCGGAACTAATAGTTTT	-113.4	183	-	tgggtttattttttttaatacATACATGTCCGCAGAACTATTAGTttcgcgagttataattcttcgcggaactattagttccgcagagaattataacccgcggaactaatagttttgtggagaattataactcacggaactaatagttccacggacatgtgtgtgttagaaaaaaataaactc	Scaffold00022:432103:432285:-
Sr292160_20_2_24_36	GumiRNA-n46d-5p	ATACATGTCCGCAGAACTATTAGT	-113.4	183	-	tgggtttattttttttaatacATACATGTCCGCAGAACTATTAGTttcgcgagttataattcttcgcggaactattagttccgcagagaattataacccgcggaactaatagttttgtggagaattataactcacggaactaatagttccacggacatgtgtgtgttagaaaaaaataaactc	Scaffold00022:432103:432285:-
Sr293276_14_6_24_14	GumiRNA-n47a	ACGTGTCATTTACTGATTGGTCTG	-51.4	113	-	ccttttcttcatttgttgataACGTGTCATTTACTGATTGGTCTGaggtgatggtgtacagtaaattgagaccaatcagaaactgacacatcatcaacaaatgaagaaaataa	Scaffold01630:51772:51884:+
Sr293276_14_5_24_14	GumiRNA-n47b	ACGTGTCATTTACTGATTGGTCTG	-54.9	123	-	tttggtacttttcttcatttgttgatgACGTGTCATTTACTGATTGGTCTGaggtgatggtgtacagtaaattgagaccaatcagaaactgacacatratcaacaaatyaagaaaaygaccaa	Scaffold00788:36695:36817:-
Sr293276_14_1_24_14	GumiRNA-n47c	ACGTGTCATTTACTGATTGGTCTG	-64.7	113	-	cattttcttcatttgttgataACGTGTCATTTACTGATTGGTCTGaggtgatggtgtacagtaaattgagaccaatcagaactgacacgttatcaacaaatgaagaaaatgac	Scaffold00023:164038:164150:-
Sr351023_3_1_24_16	GumiRNA-n48-3p	ACTCCAGTTTCCGGAATGCACGTG	-69.6	153	Sr460511_9_3_24_6	tcaaaaatacccttcaattttacgtatattccggaaactccagtttctggaatgcaattttttgaattgtggggtgatccggaatgcaaatttgtattccgaaaACTCCAGTTTCCGGAATGCACGTGaaatttgagagtatttttggaattt	Scaffold00023:196830:196982:-
Sr351023_3_1_24_16	GumiRNA-n48-5p	ACGTATATTCCGGAAACTCCAGTT	-69.6	153	Sr460511_9_3_24_6	tcaaaaatacccttcaattttacgtatattccggaaactccagtttctggaatgcaattttttgaattgtggggtgatccggaatgcaaatttgtattccgaaaACTCCAGTTTCCGGAATGCACGTGaaatttgagagtatttttggaattt	Scaffold00023:196830:196982:-
Sr433730_2_1_24_14	GumiRNA-n49.1	AATTTTAGGGACTAACTTGACCGG	-164.4	293	-	caattgagttaactgtcattttggtccttgaaattgtaatacggtctcatttaggtctttgaaattaacaaaaaggcaatttagcccctgaaattgtaaaacgtcagtcaaattagtccctaaaattgtaaaacgacgatcaagttagtctgtcgttttacAATTTTAGGGACTAACTTGACCGGtgtttttacaatttcagggactaaattacctttctgttagtttcaaggacctaagtgagtttgctccacaatttcatgaactaaaatgacagttaactcaatttgaag	Scaffold00025:330474:330766:+
Sr433730_2_1_24_14	GumiRNA-n49.2	AATTGAGTTAACTGTCATTTTGGT	-164.4	293	-	caattgagttaactgtcattttggtccttgaaattgtaatacggtctcatttaggtctttgaaattaacaaaaaggcaatttagcccctgaaattgtaaaacgtcagtcaaattagtccctaaaattgtaaaacgacgatcaagttagtctgtcgttttacAATTTTAGGGACTAACTTGACCGGtgtttttacaatttcagggactaaattacctttctgttagtttcaaggacctaagtgagtttgctccacaatttcatgaactaaaatgacagttaactcaatttgaag	Scaffold00025:330474:330766:+
Sr322095_17_16_24_39	GumiRNA-n50a	AATTGTATTCCGGAAACTCCAGTC	-58.6	153	-	cagtcaaatttttattccgaaaactccagtttccaaaatacaaAATTGTATTCCGGAAACTCCAGTCtccatacactttgtattccggaaacttcagtttccagaatgcaattttgtattccgaaaattgggagtttttggaaataacgtaaa	Scaffold08750:1868:2020:+
Sr322095_17_5_24_39	GumiRNA-n50b	AATTGTATTCCGGAAACTCCAGTC	-61.5	143	-	aactccagtaaaatttgtattccgaaaactctagtttcctaaatataaAATTGTATTCCGGAAACTCCAGTCtccatacaatttgtattccggaaactggagtttctggaatacaattttatatttcggaaactctactttcc	Scaffold00256:122570:122712:-
Sr322095_17_4_24_39	GumiRNA-n50c	AATTGTATTCCGGAAACTCCAGTC	-56.6	183	-	aaactccaatcaattttgtatttcggaaactccagtttccataatacaaAATTGTATTCCGGAAACTCCAGTCtctatataatttatattctggaaacttcagtttccggaatgctattttgtattctagaaactctagttttcagaaataacgcaaaattataagatatttttgaaatttcc	Scaffold00169:193666:193848:-
Sr504014_8_4_24_35	GumiRNA-n50d	AAATTGCATTTCGGAAACTGGAGT	-52.2	123	-	ctcaagtttcgcgtatatttcggaaactgaagtttccaaaatgcaattttgtattccagaaattggagtttccggaatataAAATTGCATTTCGGAAACTGGAGTttccagaatacaaatatg	Scaffold00046:224459:224581:-
Sr504014_8_3_24_35	GumiRNA-n50e	AAATTGCATTTCGGAAACTGGAGT	-49.9	103	-	gtttctggaaaacaAAATTGCATTTCGGAAACTGGAGTttccggaatacaaattgtatggagactggagtttccggaatacaattttgtattctggaaactgg	Scaffold00026:377216:377318:+
Sr322095_17_2_24_39	GumiRNA-n50f	AATTGTATTCCGGAAACTCCAGTC	-35.1	93	-	ccagaatacaaAATTGTATTCCGGAAACTCCAGTCtccatacaatttgtattccggaaactccagtttccgaaatgcaattttgttttccaga	Scaffold00026:377219:377311:-
Sr493093_8_8_24_40	GumiRNA-n51a	ACAGGGACTAACTTGACTGACGTT	-55.6	113	-	aaaaataaaaattagcccctaaaattgtaaaacgtcggtcaagttagtccctaacagatgtaacgACAGGGACTAACTTGACTGACGTTttacaatttcatggactaatttga	Scaffold00804:46230:46342:+
Sr493093_8_5_24_40	GumiRNA-n51b	ACAGGGACTAACTTGACTGACGTT	-48.9	93	-	gttagcctctttttttgtaaaacgtcggtcaagttagtccctaaaattgtaacgACAGGGACTAACTTGACTGACGTTttacaatttcaggga	Scaffold00528:6616:6708:+
Sr493093_8_6_24_40	GumiRNA-n51c	ACAGGGACTAACTTGACTGACGTT	-59.3	93	-	gttagcctctgaaattgtaaaacgtcggtcaagttagtccctaaaattgtaacgACAGGGACTAACTTGACTGACGTTttacaatttcaggga	Scaffold00528:22359:22451:+
Sr493093_8_4_24_40	GumiRNA-n51d	ACAGGGACTAACTTGACTGACGTT	-67.9	103	-	aagttagcccctgaaattgtaaaacgtcggtcaagttagtccctaaaattgtaacgACAGGGACTAACTTGACTGACGTTttacaatttcagggactaatttg	Scaffold00312:55583:55685:-
Sr493093_8_3_24_40	GumiRNA-n51e.1	ATAAAAATTAGCCCCTGAAATTGT	-109.6	153	-	aagtccctaaaactaacaaaaataaaaattagcccctgaaattgtaaaacgtcagtcaagttagtccctgacggatataacgACAGGGACTAACTTGACTGACGTTttacaatttcaggagctaatttttatttttgttggtttcagggactt	Scaffold00115:217401:217553:+
Sr493093_8_3_24_40	GumiRNA-n51e.2	ACAGGGACTAACTTGACTGACGTT	-109.6	153	-	aagtccctaaaactaacaaaaataaaaattagcccctgaaattgtaaaacgtcagtcaagttagtccctgacggatataacgACAGGGACTAACTTGACTGACGTTttacaatttcaggagctaatttttatttttgttggtttcagggactt	Scaffold00115:217401:217553:+
Sr469717_18_2_24_23	GumiRNA-n51f.1	AATTGTAATACGGTCTCACTTAAG	-143.2	273	-	aattgtcattttggcccctaaAATTGTAATACGGTCTCACTTAAGtctctgaaattaacaaaaataaaaattagcccctgaaattgtaaaacgtcagtcaagttagtcccagggactaacttgaccgacgttttacaatttcagggactaatttgatcgacgttttacaatttcagaggctaatttttattttcgttagtttcagggactgaagtgagatcacattacagttttaagggccaaaataacagttaactcttttaagtaacgata	Scaffold00026:530823:531095:-
Sr469717_18_2_24_23	GumiRNA-n51f.2	ATAAAAATTAGCCCCTGAAATTGT	-143.2	273	-	aattgtcattttggcccctaaAATTGTAATACGGTCTCACTTAAGtctctgaaattaacaaaaataaaaattagcccctgaaattgtaaaacgtcagtcaagttagtcccagggactaacttgaccgacgttttacaatttcagggactaatttgatcgacgttttacaatttcagaggctaatttttattttcgttagtttcagggactgaagtgagatcacattacagttttaagggccaaaataacagttaactcttttaagtaacgata	Scaffold00026:530823:531095:-
Sr469717_18_2_24_23	GumiRNA-n51f.3	TCAGGGACTAATTTGATCGACGTT	-143.2	273	-	aattgtcattttggcccctaaAATTGTAATACGGTCTCACTTAAGtctctgaaattaacaaaaataaaaattagcccctgaaattgtaaaacgtcagtcaagttagtcccagggactaacttgaccgacgttttacaatttcagggactaatttgatcgacgttttacaatttcagaggctaatttttattttcgttagtttcagggactgaagtgagatcacattacagttttaagggccaaaataacagttaactcttttaagtaacgata	Scaffold00026:530823:531095:-
Sr464792_8_2_24_14	GumiRNA-n52	TTTTGTTTTCCGGAAACTCCAGTT	-48.4	143	-	gtcaaatttgtgttccgraaactccagttttcggaatacaaaattgtattccagaaactccagtctccatacaatttatattycggagttccagaatacaaTTTTGTTTTCCGGAAACTCCAGTTtccagaatgcacgcgaaa	Scaffold00027:233195:233337:-
Sr125653_3_1_21_20	GumiRNA-n53a-3p	TAGTTCCGCGGTATGTGTGTT	-158.9	233	Sr470944_16_13_24_6	ttagttccgcaggtgtattttttttcggacacacatataccgcggaactattagttccgcgggttgtaattcactgcggaactaataggtccgcgagcattttttattcgttatgtgtgtgtccgaattgaattacaatgcgcggaactattagttccgtggtgaattacaacccgcggaactaaTAGTTCCGCGGTATGTGTGTTcgaaaaaaaaatacacctgcagaacta	Scaffold00749:56634:56866:-
Sr125653_3_1_21_20	GumiRNA-n53a-5p	CACATATACCGCGGAACTATTAGT	-158.9	233	Sr470944_16_13_24_6	ttagttccgcaggtgtattttttttcggacacacatataccgcggaactattagttccgcgggttgtaattcactgcggaactaataggtccgcgagcattttttattcgttatgtgtgtgtccgaattgaattacaatgcgcggaactattagttccgtggtgaattacaacccgcggaactaaTAGTTCCGCGGTATGTGTGTTcgaaaaaaaaatacacctgcagaacta	Scaffold00749:56634:56866:-
Sr495155_3_3_24_21	GumiRNA-n53b.1	AAATACACCTGTGGAACTAATAGT	-221.2	293	-	ttctatcaacacatacatgctgcggaactattagttccgcaggtgtattttttttctgacacacatataccgcggaactattagttccgcgggttgtaattcactgcggaactaatagttccgcaagcattttttattcgttatgtgtgtgtccgaattgaattacaacgcgcggaactattagttccgtggtgaattacaacccgcggaactaatagttccgcggtatgtgtgtgtccgaaaaaaAAATACACCTGTGGAACTAATAGTtccgcagcatgtatgtgttgata	Scaffold00046:437818:438110:+
Sr495155_3_3_24_21	GumiRNA-n53b.2	CACATATACCGCGGAACTATTAGT	-221.2	293	-	ttctatcaacacatacatgctgcggaactattagttccgcaggtgtattttttttctgacacacatataccgcggaactattagttccgcgggttgtaattcactgcggaactaatagttccgcaagcattttttattcgttatgtgtgtgtccgaattgaattacaacgcgcggaactattagttccgtggtgaattacaacccgcggaactaatagttccgcggtatgtgtgtgtccgaaaaaaAAATACACCTGTGGAACTAATAGTtccgcagcatgtatgtgttgata	Scaffold00046:437818:438110:+
Sr468953_4_1_24_12	GumiRNA-n53c.2	CATACATGCTGCAGAACTATTAGT	-198.3	303	-	ttctatcaacaCATACATGCTGCAGAACTATTAGTtctgcaaatgtattttttttcggatacacatataccgcggaactattagttccgcgggttgtaattcactgcggaactattagttccgcaagcattttttattcgttatttgtgtgtccgaattgaattacaacgcacgaaactattagttccgtggtgaattacaacccgcggaattaatagttccgcggtatgtgtgtgtccgaaaaaaaatacacctgcgaaactaatagttccgcagcatgtatgtgttgatagaaaaatatgt	Scaffold00028:176344:176646:-
Sr468953_4_1_24_12	GumiRNA-n53c-3p.1	AATTAATAGTTCCGCGGTATGTGT	-198.3	303	-	ttctatcaacaCATACATGCTGCAGAACTATTAGTtctgcaaatgtattttttttcggatacacatataccgcggaactattagttccgcgggttgtaattcactgcggaactattagttccgcaagcattttttattcgttatttgtgtgtccgaattgaattacaacgcacgaaactattagttccgtggtgaattacaacccgcggaattaatagttccgcggtatgtgtgtgtccgaaaaaaaatacacctgcgaaactaatagttccgcagcatgtatgtgttgatagaaaaatatgt	Scaffold00028:176344:176646:-
Sr468953_4_1_24_12	GumiRNA-n53c-5p.1	CACATATACCGCGGAACTATTAGT	-198.3	303	-	ttctatcaacaCATACATGCTGCAGAACTATTAGTtctgcaaatgtattttttttcggatacacatataccgcggaactattagttccgcgggttgtaattcactgcggaactattagttccgcaagcattttttattcgttatttgtgtgtccgaattgaattacaacgcacgaaactattagttccgtggtgaattacaacccgcggaattaatagttccgcggtatgtgtgtgtccgaaaaaaaatacacctgcgaaactaatagttccgcagcatgtatgtgttgatagaaaaatatgt	Scaffold00028:176344:176646:-
Sr201040_11_9_22_11	GumiRNA-n53d.1	TCCGAAAAAAAAATACACCTGC	-218.4	283	-	cacatacatgctgcggaactattagttccgcaggtgtatttttttcggacacacatataccgcggaactattagttccgcgggttgtaattcactgcggaactaatagttccgcaagcattttttattcgttatgtgtgtgtccgaattgaattacaacgcgcggaactattagttccgtggtgaattacaacccgcggaactaatagttccgcggtatgtgtgtgTCCGAAAAAAAAATACACCTGCggaactaatagttccgcagcatgtatgtgttgata	Scaffold00762:34253:34535:+
Sr201040_11_9_22_11	GumiRNA-n53d.2	CACATATACCGCGGAACTATTAGT	-218.4	283	-	cacatacatgctgcggaactattagttccgcaggtgtatttttttcggacacacatataccgcggaactattagttccgcgggttgtaattcactgcggaactaatagttccgcaagcattttttattcgttatgtgtgtgtccgaattgaattacaacgcgcggaactattagttccgtggtgaattacaacccgcggaactaatagttccgcggtatgtgtgtgTCCGAAAAAAAAATACACCTGCggaactaatagttccgcagcatgtatgtgttgata	Scaffold00762:34253:34535:+
Sr201040_11_8_22_11	GumiRNA-n53e.1	TCCGAAAAAAAAATACACCTGC	-193.5	273	-	cacatacatgctgcgaaattattagttccgcaggtgtatttttttcggacacacatataccgcggaactattagttccgcgggttgtaattcattgcggaactaatagttccgcaaacattttttattcgttatgtgtgtgtccgaattgaattacaacgcgcggaactattagttccgtggtgaattacaacccgcggaactaatagttccgcggtatgtgtgtgTCCGAAAAAAAAATACACCTGCagaactaatagttccgcagcatgta	Scaffold00390:70475:70747:-
Sr201040_11_8_22_11	GumiRNA-n53e.2	CACATATACCGCGGAACTATTAGT	-193.5	273	-	cacatacatgctgcgaaattattagttccgcaggtgtatttttttcggacacacatataccgcggaactattagttccgcgggttgtaattcattgcggaactaatagttccgcaaacattttttattcgttatgtgtgtgtccgaattgaattacaacgcgcggaactattagttccgtggtgaattacaacccgcggaactaatagttccgcggtatgtgtgtgTCCGAAAAAAAAATACACCTGCagaactaatagttccgcagcatgta	Scaffold00390:70475:70747:-
Sr201040_11_7_22_11	GumiRNA-n53f.1	TCCGAAAAAAAAATACACCTGC	-182.8	263	-	tgcggaactattagttccgcaggtgtattttttttcggacacacatataccgcggaactattagttccgcgggttgtaattcactgcggaactaatagttccgcaaggtattttttattcgttatgtgtgtgtccgaattgaattacaacgcgcggaactattagttccgtggtgaattacaacccgcggaactaatagttccgcggtatgtgtgtgTCCGAAAAAAAAATACACCTGCaaaattaataattccgcagcatgt	Scaffold00301:204965:205227:-
Sr201040_11_7_22_11	GumiRNA-n53f.2	CACATATACCGCGGAACTATTAGT	-182.8	263	-	tgcggaactattagttccgcaggtgtattttttttcggacacacatataccgcggaactattagttccgcgggttgtaattcactgcggaactaatagttccgcaaggtattttttattcgttatgtgtgtgtccgaattgaattacaacgcgcggaactattagttccgtggtgaattacaacccgcggaactaatagttccgcggtatgtgtgtgTCCGAAAAAAAAATACACCTGCaaaattaataattccgcagcatgt	Scaffold00301:204965:205227:-
Sr135897_2_1_21_29	GumiRNA-n53g-3p	TCCGAAAAAAAAATACACCTGC	-134.6	253	-	cggaactattagtttcgtaggtgtatttttttTCGGACACACACATACCGCGAaacgattagttccgcgggttgtaattcaccacagaactaatagtttcgggcgttgtaattcaattcggacacacaaataacgaataaaaaatgcttgcggaactattagttccgcagtaaattacaacccgtggaactaatagttccgcggtatgtgtgtgtccgaaaaaaaaatacacctgcaaaactatgtatgtatt	Scaffold00211:223810:224062:+
Sr135897_2_1_21_29	GumiRNA-n53g-5p	TCGGACACACACATACCGCGA	-134.6	253	-	cggaactattagtttcgtaggtgtatttttttTCGGACACACACATACCGCGAaacgattagttccgcgggttgtaattcaccacagaactaatagtttcgggcgttgtaattcaattcggacacacaaataacgaataaaaaatgcttgcggaactattagttccgcagtaaattacaacccgtggaactaatagttccgcggtatgtgtgtgtccgaaaaaaaaatacacctgcaaaactatgtatgtatt	Scaffold00211:223810:224062:+
Sr201040_11_5_22_11	GumiRNA-n53h.1	TCCGAAAAAAAAATACACCTGC	-194.7	273	-	acatacatgctgcggaactattagttccgcaggtgtattttttttcggacacacatataccgcggaactattagttccgcgggttgtaattcattgcggaactaatagttccgcaagcattttttattcgttatgtgtgtgtccgaattgaattacaacgcgcggaactattagttccgtggtgaattacaacccgcgaaactaatagttccgcggtatgtgtgtgTCCGAAAAAAAAATACACCTGCgaaattaatagttccgcagcatgta	Scaffold00195:190964:191236:+
Sr201040_11_5_22_11	GumiRNA-n53h.2	CACATATACCGCGGAACTATTAGT	-194.7	273	-	acatacatgctgcggaactattagttccgcaggtgtattttttttcggacacacatataccgcggaactattagttccgcgggttgtaattcattgcggaactaatagttccgcaagcattttttattcgttatgtgtgtgtccgaattgaattacaacgcgcggaactattagttccgtggtgaattacaacccgcgaaactaatagttccgcggtatgtgtgtgTCCGAAAAAAAAATACACCTGCgaaattaatagttccgcagcatgta	Scaffold00195:190964:191236:+
Sr120076_10_3_21_12	GumiRNA-n53i.2	TACATGTTGCGGAACTATTAG	-215.4	313	-	tacatgattttctatcaacacaTACATGTTGCGGAACTATTAGttttataggtgtatttttttttggacacacacataccgcggaactattagttccgcgggttgtaattcactgcggaactaatagttccgcaagtattttttattcgttatgtgtgtgttcgaattgaattacaatgcgcgaaactattagtttcgtggtgaattacaacccgcggaactaatagttccgtggtatgtgtgtgtccgaaaaaaaaatacacctgcgaaactaatagttccgcagcatatatgtgttgatagaaaaacatgt	Scaffold00103:171623:171935:+
Sr120076_10_3_21_12	GumiRNA-n53i-3p.1	TCCGAAAAAAAAATACACCTGC	-215.4	313	-	tacatgattttctatcaacacaTACATGTTGCGGAACTATTAGttttataggtgtatttttttttggacacacacataccgcggaactattagttccgcgggttgtaattcactgcggaactaatagttccgcaagtattttttattcgttatgtgtgtgttcgaattgaattacaatgcgcgaaactattagtttcgtggtgaattacaacccgcggaactaatagttccgtggtatgtgtgtgtccgaaaaaaaaatacacctgcgaaactaatagttccgcagcatatatgtgttgatagaaaaacatgt	Scaffold00103:171623:171935:+
Sr120076_10_3_21_12	GumiRNA-n53i-5p.1	TTTTTGGACACACACATACCGCGG	-215.4	313	-	tacatgattttctatcaacacaTACATGTTGCGGAACTATTAGttttataggtgtatttttttttggacacacacataccgcggaactattagttccgcgggttgtaattcactgcggaactaatagttccgcaagtattttttattcgttatgtgtgtgttcgaattgaattacaatgcgcgaaactattagtttcgtggtgaattacaacccgcggaactaatagttccgtggtatgtgtgtgtccgaaaaaaaaatacacctgcgaaactaatagttccgcagcatatatgtgttgatagaaaaacatgt	Scaffold00103:171623:171935:+
Sr201040_11_1_22_11	GumiRNA-n53j.1	TCCGAAAAAAAAATACACCTGC	-161.8	263	-	tttctatcaacacatatatgctggttccgcaggtgtattttttttcgaacacacatataccgcggaactattagttccytgggttgtaattcactgcggaactaatagttccgcaagcattttttattcgttatgtgtgtgtccgaattgaattacaacgcgcggaactattagttccgtggtgaattacaacccacggaactaatagttccgcggtatgtgtgtgTCCGAAAAAAAAATACACCTGCggaactaatagttcc	Scaffold00032:59653:59915:-
Sr201040_11_1_22_11	GumiRNA-n53j.2	CACATATACCGCGGAACTATTAGT	-161.8	263	-	tttctatcaacacatatatgctggttccgcaggtgtattttttttcgaacacacatataccgcggaactattagttccytgggttgtaattcactgcggaactaatagttccgcaagcattttttattcgttatgtgtgtgtccgaattgaattacaacgcgcggaactattagttccgtggtgaattacaacccacggaactaatagttccgcggtatgtgtgtgTCCGAAAAAAAAATACACCTGCggaactaatagttcc	Scaffold00032:59653:59915:-
Sr201040_11_10_22_11	GumiRNA-n53k.1	CATACATGCTGCGGAATTATTAGT	-247.5	333	-	tctacacatacatgattttctatcaacacatacatgctgcggaattattagtttcgcaggtgtattttttttcggacacacatataccgcggaactattagttccgcgggttgtaattcactgcggaactaatagttccgcaatcattttttattcgttatgtgtgtgtccgaattgaattacaacgcgcggaactattagttccgtggtgaattacaacccgcggaactaatagttccgcggtatgtgtgTCCGAAAAAAAAATACACCTGCggaactaatagttccgcagcatgtatgtgttgatagaaaaacatgtatgtgtagatagaa	Scaffold00799:67770:68102:-
Sr201040_11_10_22_11	GumiRNA-n53k.2	CACATATACCGCGGAACTATTAGT	-247.5	333	-	tctacacatacatgattttctatcaacacatacatgctgcggaattattagtttcgcaggtgtattttttttcggacacacatataccgcggaactattagttccgcgggttgtaattcactgcggaactaatagttccgcaatcattttttattcgttatgtgtgtgtccgaattgaattacaacgcgcggaactattagttccgtggtgaattacaacccgcggaactaatagttccgcggtatgtgtgTCCGAAAAAAAAATACACCTGCggaactaatagttccgcagcatgtatgtgttgatagaaaaacatgtatgtgtagatagaa	Scaffold00799:67770:68102:-
Sr201040_11_10_22_11	GumiRNA-n53k.3	TCCGAAAAAAAAATACACCTGC	-247.5	333	-	tctacacatacatgattttctatcaacacatacatgctgcggaattattagtttcgcaggtgtattttttttcggacacacatataccgcggaactattagttccgcgggttgtaattcactgcggaactaatagttccgcaatcattttttattcgttatgtgtgtgtccgaattgaattacaacgcgcggaactattagttccgtggtgaattacaacccgcggaactaatagttccgcggtatgtgtgTCCGAAAAAAAAATACACCTGCggaactaatagttccgcagcatgtatgtgttgatagaaaaacatgtatgtgtagatagaa	Scaffold00799:67770:68102:-
Sr335429_20_19_24_26	GumiRNA-n53l	ATACATGCTTGCGGAACTAATAGT	-36.8	83	-	cattttcgaacacATACATGCTTGCGGAACTAATAGTtttgcagtgaattatattagttccgtaagcatatatgtggtggaaa	Scaffold01916:24846:24928:+
Sr335429_20_16_24_26	GumiRNA-n53m	ATACATGCTTGCGGAACTAATAGT	-58.1	123	-	aactagcaggcattttcgaacacATACATGCTTGCGGAACTAATAGTtccacattgaattacaatgtgcagaactattagttccgcgacatgtattgttggaaaaaaaatatacctgcgaaac	Scaffold00829:6203:6325:+
Sr335429_20_14_24_26	GumiRNA-n53n	ATACATGCTTGCGGAACTAATAGT	-43.9	103	-	ttccagacattttgaacacATACATGCTTGCGGAACTAATAGTtccgctttcgcacgttgtaatttaatgcggaactattagttctgcagtataaatgtgttg	Scaffold00598:15491:15593:+
Sr335429_20_8_24_26	GumiRNA-n53o	ATACATGCTTGCGGAACTAATAGT	-59.3	153	-	aactagcaggcattttcgaacacATACATGCTTGCGGAACTAATAGTtccacattgaattacaatgtgcagaactattagttccgcgacatgtatatgttggaaaaaaaatatacctgcgaaactaataatttcacaaaaatatatgtataga	Scaffold00211:107400:107552:-
Sr335429_20_5_24_26	GumiRNA-n53p	ATACATGCTTGCGGAACTAATAGT	-62.4	123	-	ttccgcagacattttgaacacATACATGCTTGCGGAACTAATAGTtccgcattgaattacaatgtgcggaactattagttccgtatcatatatgtgttcgyaaaaaaaatacacctgcggaac	Scaffold00195:207766:207888:+
Sr425377_8_5_24_10	GumiRNA-n53q-3p	actattagttccgcagcatgtatg	-91.6	143	Sr309618_20_14_24_5	tctacacatacatgtttttctatcaacaCATACATGCTGCGGAATTATTAGTtccgcaggtgtattttttttcggacacacacataccgcggaactattagttccgcagcatgtatgtgttgatagaaaatcatgtatgtgta	Scaffold00499:21011:21153:-
Sr425377_8_5_24_10	GumiRNA-n53q-5p	CATACATGCTGCGGAATTATTAGT	-91.6	143	Sr309618_20_14_24_5	tctacacatacatgtttttctatcaacaCATACATGCTGCGGAATTATTAGTtccgcaggtgtattttttttcggacacacacataccgcggaactattagttccgcagcatgtatgtgttgatagaaaatcatgtatgtgta	Scaffold00499:21011:21153:-
Sr335429_20_3_24_26	GumiRNA-n53r-3p	actattagttccgcagcatgtatg	-99.6	173	Sr309618_20_9_24_5	ttccgcaggcattttgaacacATACATGCTTGCGGAACTAATAGTtccacttccacattgaattacaacgtgcggaactaatagttccgcaatagttccgcacgttgtaattcaatgcggaactattagttccgcagcatgtatgtgttggaaaaaaaatatacctgcagaac	Scaffold00101:8704:8876:-
Sr335429_20_3_24_26	GumiRNA-n53r-5p	ATACATGCTTGCGGAACTAATAGT	-99.6	173	Sr309618_20_9_24_5	ttccgcaggcattttgaacacATACATGCTTGCGGAACTAATAGTtccacttccacattgaattacaacgtgcggaactaatagttccgcaatagttccgcacgttgtaattcaatgcggaactattagttccgcagcatgtatgtgttggaaaaaaaatatacctgcagaac	Scaffold00101:8704:8876:-
Sr579968_1_1_24_25	GumiRNA-n53s.1	ATACATTACTGCGGAACTATTAGC	-112.1	203	-	gctatctatacATACATTACTGCGGAACTATTAGCtccgcatgtatattttttttccgacacatacatgctgcggacctaatagtttcacacgttgtaattcaatgcggaactattagttccgcagcatgtatgtgttcagaaaaaaatacacctgtgaaactaatagttctacagttatgtatgtgtagatagcaaagtatg	Scaffold00054:373172:373374:+
Sr579968_1_1_24_25	GumiRNA-n53s.2	ACTATTAGTTCCGCAGCATGTATG	-112.1	203	-	gctatctatacATACATTACTGCGGAACTATTAGCtccgcatgtatattttttttccgacacatacatgctgcggacctaatagtttcacacgttgtaattcaatgcggaactattagttccgcagcatgtatgtgttcagaaaaaaatacacctgtgaaactaatagttctacagttatgtatgtgtagatagcaaagtatg	Scaffold00054:373172:373374:+
Sr327669_7_6_24_20	GumiRNA-n53t	TTAGTTCCGCGGAATGTATGTGGT	-126.2	213	-	tagtttcgcaggtatatttttttttccaccacatacattatgcggaactattagttttgcaagtgatatttcactgcggaactattagttccgcaggcatgtatgtgttcgaaaatgcctgcggaactattattccgcagtaaattataatttgcagaactaTTAGTTCCGCGGAATGTATGTGGTgaaaaaaaatatacatgcggaactgga	Scaffold00746:53817:54029:+
Sr335429_20_12_24_26	GumiRNA-n53u.1	ATACATGCTTGCGGAACTAATAGT	-139.2	213	-	ctattagtttcgcaggtatatttttttccaccacatacattctgtggaactatttagttccgcaagttataatatactgcgaaactattagttccgcaggcattttcgaacacATACATGCTTGCGGAACTAATAGTtccgcggtgaattataacttgcggaactattagttccgcggaatgtatgtggtagaaaaaaaatatacctgcggaa	Scaffold00340:49376:49588:+
Sr335429_20_12_24_26	GumiRNA-n53u.2	TTAGTTCCGCGGAATGTATGTGGT	-139.2	213	-	ctattagtttcgcaggtatatttttttccaccacatacattctgtggaactatttagttccgcaagttataatatactgcgaaactattagttccgcaggcattttcgaacacATACATGCTTGCGGAACTAATAGTtccgcggtgaattataacttgcggaactattagttccgcggaatgtatgtggtagaaaaaaaatatacctgcggaa	Scaffold00340:49376:49588:+
Sr435516_14_14_24_27	GumiRNA-n53v.1	ATAATTCACTGCGGAACTATTAGT	-103.4	193	-	cgcyggtgtatttttttcggacacacacatactgcggaactaagttctgtatgttATAATTCACTGCGGAACTATTAGTttcgcaaycatgtatgtgttcgaaaatgtttgcaaaactaatagtttcgcattgaattacaacgtgcggaactaatagtttcgcaatgtgtgtgtctgaaaaaaaatacatctg	Scaffold02284:22513:22705:-
Sr435516_14_14_24_27	GumiRNA-n53v.2	TTTTTCGGACACACACATACTGCG	-103.4	193	-	cgcyggtgtatttttttcggacacacacatactgcggaactaagttctgtatgttATAATTCACTGCGGAACTATTAGTttcgcaaycatgtatgtgttcgaaaatgtttgcaaaactaatagtttcgcattgaattacaacgtgcggaactaatagtttcgcaatgtgtgtgtctgaaaaaaaatacatctg	Scaffold02284:22513:22705:-
Sr435516_14_7_24_27	GumiRNA-n53w.2	ATAATTCACTGCGGAACTATTAGT	-124.7	193	-	caggtatatttttttccaccacatacatgctgcagaactaatagttccgcaagttATAATTCACTGCGGAACTATTAGTtctgcaagcatgtatgtgttcgaaaatgcctgcagaactaatagttttgcagtgaattacaatgtgcgaaactattagttccgcagcatgtatgtggtggaaaaaaaatatacc	Scaffold00529:83607:83799:+
Sr435516_14_7_24_27	GumiRNA-n53w-3p.1	ACTATTAGTTCCGCAGCATGTATG	-124.7	193	-	caggtatatttttttccaccacatacatgctgcagaactaatagttccgcaagttATAATTCACTGCGGAACTATTAGTtctgcaagcatgtatgtgttcgaaaatgcctgcagaactaatagttttgcagtgaattacaatgtgcgaaactattagttccgcagcatgtatgtggtggaaaaaaaatatacc	Scaffold00529:83607:83799:+
Sr435516_14_7_24_27	GumiRNA-n53w-5p.1	CATACATGCTGCAGAACTAATAGT	-124.7	193	-	caggtatatttttttccaccacatacatgctgcagaactaatagttccgcaagttATAATTCACTGCGGAACTATTAGTtctgcaagcatgtatgtgttcgaaaatgcctgcagaactaatagttttgcagtgaattacaatgtgcgaaactattagttccgcagcatgtatgtggtggaaaaaaaatatacc	Scaffold00529:83607:83799:+
Sr435516_14_6_24_27	GumiRNA-n53x	ATAATTCACTGCGGAACTATTAGT	-81.5	153	-	gcggaactaatagttccgcaagttATAATTCACTGCGGAACTATTAGTtccgcaactattagttccgcagacatgtatgtgttcgaaaatacctgcagaaactaatagtttcgcagtgaattataacttgcaaaactattagttccgcgtaat	Scaffold00482:112572:112724:-
Sr435516_14_5_24_27	GumiRNA-n53y.1	ATAATTCACTGCGGAACTATTAGT	-71.8	183	-	tagttccacaagttATAATTCACTGCGGAACTATTAGTtccgcaggcattttcgaacacatacatgcctgcagaactaatattataacttgcggaactactagttccgcggaatgtatgtggtggaaaaaaaatacctgcagaactaatagttccgcagaaatgtatgtgtaactatcaaggt	Scaffold00360:30743:30925:+
Sr435516_14_5_24_27	GumiRNA-n53y.2	ATACATGCCTGCAGAACTAAT	-71.8	183	-	tagttccacaagttATAATTCACTGCGGAACTATTAGTtccgcaggcattttcgaacacatacatgcctgcagaactaatattataacttgcggaactactagttccgcggaatgtatgtggtggaaaaaaaatacctgcagaactaatagttccgcagaaatgtatgtgtaactatcaaggt	Scaffold00360:30743:30925:+
Sr435516_14_4_24_27	GumiRNA-n53z.1	ATAATTCACTGCGGAACTATTAGT	-132.5	193	-	agtatattttttttccaccacatacattccgcggaactaatagttcrgcaagttATAATTCACTGCGGAACTATTAGTtccgcaggtattttcyaacacatacatgcctgcygaactaatagtttrgcagtgaattataacttgcggaaccattagttccgcggaatgtatgtggtggaaaaaaaatatacct	Scaffold00319:14961:15153:-
Sr435516_14_4_24_27	GumiRNA-n53z.2	TTAGTTCCGCGGAATGTATGTGGT	-132.5	193	-	agtatattttttttccaccacatacattccgcggaactaatagttcrgcaagttATAATTCACTGCGGAACTATTAGTtccgcaggtattttcyaacacatacatgcctgcygaactaatagtttrgcagtgaattataacttgcggaaccattagttccgcggaatgtatgtggtggaaaaaaaatatacct	Scaffold00319:14961:15153:-
Sr435516_14_3_24_27	GumiRNA-n53a2	ATAATTCACTGCGGAACTATTAGT	-72.5	113	-	gcggaactaatagttccgcaagttATAATTCACTGCGGAACTATTAGTtccgcaggcattatggttctgcagtgaattataacttgcggaacgaactattagttccgcagaat	Scaffold00089:142625:142737:-
Sr435516_14_1_24_27	GumiRNA-n53b2	ATAATTCACTGCGGAACTATTAGT	-79.4	133	-	gcgaaactaatagttccgcaagttATAATTCACTGCGGAACTATTAGTtctgcagycacgtatgtgttcyaaaatgcctgcataactattagtttcgcagtgaattataacttgtggaactattagttctgcg	Scaffold00027:233608:233740:+
Sr289299_14_3_24_28	GumiRNA-n54	AATAGTTCCATGGACATGTGTGTG	-174.3	353	-	ttttttggggaatttctattaacacatacatggttttctatgtgtatatatatctccgcggaactaatagtttcgcgggtttatttttttaatacacacatgtccgcggaactaatagttccgcggagaattacaactcgcggaactattagttcacggacatgtgtgtgttagaaaaaaaataaaacccgcggcggataattacaactcgcggaactAATAGTTCCATGGACATGTGTGTGttgaaaaaaaataaactcgcagaactaatagttccgcagatatgtatgtgcatatagaaaacgatgtatgtgtgattagaaattcccttttttttgctctgaataaacgtc	Scaffold00027:246077:246429:-
Sr494223_13_2_24_94	GumiRNA-n55a-3p	AGAGAACTCAAAAAGCGTCACGCC	-84.3	143	-	ttgcactaatacaatattttttTAAATAAGGGAACCTTTAGGCGTGacgctatttgagttctctacaatatttatttattagagaactcaaaaagcgtcacgcctaaagattcacttatttaaaaaatattgtattagtgcaa	Scaffold01054:32476:32618:-
Sr494223_13_2_24_94	GumiRNA-n55a-5p	TAAATAAGGGAACCTTTAGGCGTG	-84.3	143	-	ttgcactaatacaatattttttTAAATAAGGGAACCTTTAGGCGTGacgctatttgagttctctacaatatttatttattagagaactcaaaaagcgtcacgcctaaagattcacttatttaaaaaatattgtattagtgcaa	Scaffold01054:32476:32618:-
Sr494223_13_1_24_94	GumiRNA-n55b-3p	AGAGAACTCAAAAAGCGTCACGCC	-84.3	143	-	ttgcactaatacaatattttttTAAATAAGGGAACCTTTAGGCGTGacgctatttgagttctctacaatatttatttattagagaactcaaaaagcgtcacgcctaaagattcacttatttaaaaaatattgtattagtgcaa	Scaffold00027:294815:294957:-
Sr494223_13_1_24_94	GumiRNA-n55b-5p	TAAATAAGGGAACCTTTAGGCGTG	-84.3	143	-	ttgcactaatacaatattttttTAAATAAGGGAACCTTTAGGCGTGacgctatttgagttctctacaatatttatttattagagaactcaaaaagcgtcacgcctaaagattcacttatttaaaaaatattgtattagtgcaa	Scaffold00027:294815:294957:-
Sr462443_5_5_24_20	GumiRNA-n56a	TTTTGAACTACCGGAAATTCTAGT	-51.7	93	-	aatttcatgaaactaccggaaactagaattttcggtagtgcaaattttcaaTTTTGAACTACCGGAAATTCTAGTttccggtagttcaaaagt	Scaffold01577:13650:13742:+
Sr462443_5_4_24_20	GumiRNA-n56b	TTTTGAACTACCGGAAATTCTAGT	-51.7	93	-	aatttcatgaaactaccggaaactagaattttcggtagtgcaaattttcaaTTTTGAACTACCGGAAATTCTAGTttccggtagttcaaaagt	Scaffold00699:16772:16864:+
Sr462443_5_3_24_20	GumiRNA-n56c	TTTTGAACTACCGGAAATTCTAGT	-51.7	103	-	gtagtgcaaaattttcatgaaactaccggaaactagaattttcggtagtgcaaattttcaaTTTTGAACTACCGGAAATTCTAGTttccggtagttcaaaagt	Scaffold00422:89088:89190:-
Sr462443_5_2_24_20	GumiRNA-n56d	TTTTGAACTACCGGAAATTCTAGT	-51.7	93	-	aatttcatgaaactaccggaaactagaattttcggtagtgcaaattttcaaTTTTGAACTACCGGAAATTCTAGTttccggtagttcaaaagt	Scaffold00219:235555:235647:+
Sr462443_5_1_24_20	GumiRNA-n56e	TTTTGAACTACCGGAAATTCTAGT	-60.8	153	-	tttggtagtgcaaattttcagTTTTGAACTACCGGAAATTCTAGTttccgatagttcaaaagttcaaattttgaactaccggaaactcgaatttccggtagcacaaaatttcaatttttataactaccgaaaattcaaatttctaaaaaaata	Scaffold00027:296558:296710:+
Sr437871_14_9_24_27	GumiRNA-n58a	ATAACACGTGTGGAACTATTAATT	-42.6	103	-	tagttctgcagcagtgcgaaattaataattccacacgtgttatttgtagcgcacacatacaaATAACACGTGTGGAACTATTAATTccacaccgctagttccg	Scaffold01798:4723:4825:+
Sr367485_14_11_24_44	GumiRNA-n58b	AGTTTCGCACGTGTTATTTGTAGC	-84.9	123	-	cataatagttccgcactgatgcggaagtaatAGTTTCGCACGTGTTATTTGTAGCacacacatacaaataacacgtgcgaaactattacttccgtatcagtgcggaactaatagtttcgcacg	Scaffold01347:66311:66433:-
Sr367485_14_9_24_44	GumiRNA-n58c	AGTTTCGCACGTGTTATTTGTAGC	-107.2	153	-	tccgcagcagtgcaaaattaatAGTTTCGCACGTGTTATTTGTAGCacacacatacaaataacacgtgcggaatagttccacacgtgttatttgtatgtgtgtgctacaaataacacatgcgaaactattaattccgcactgttgcagaacta	Scaffold00669:93079:93231:+
Sr367485_14_7_24_44	GumiRNA-n58d	AGTTTCGCACGTGTTATTTGTAGC	-53.1	103	-	tccacagtattgcggaagtaatAGTTTCGCACGTGTTATTTGTAGCacacacatacaaataacacgtcggaactattaattctgcactgctgcggaactaata	Scaffold00491:112860:112962:+
Sr367485_14_5_24_44	GumiRNA-n58e	AGTTTCGCACGTGTTATTTGTAGC	-49.9	83	-	tgcggaattaatAGTTTCGCACGTGTTATTTGTAGCacacatatacaaaaaacacgtgcgaaactattagttccgcacgataa	Scaffold00169:249165:249247:+
Sr367485_14_4_24_44	GumiRNA-n58f	AGTTTCGCACGTGTTATTTGTAGC	-48.7	83	-	tgcggaattaatAGTTTCGCACGTGTTATTTGTAGCacacacatacaaataacacgtgcggaactattaatttcgtattagtg	Scaffold00154:74669:74751:-
Sr367485_14_2_24_44	GumiRNA-n58g	AGTTTCGCACGTGTTATTTGTAGC	-40.9	93	-	ataaccacgcggaactaatagtAGTTTCGCACGTGTTATTTGTAGCacacatacatataaataatatgtgcggaactattacttccgcaccaa	Scaffold00049:216434:216526:-
Sr437871_14_8_24_27	GumiRNA-n58h	ATAACACGTGTGGAACTATTAATT	-60.5	163	-	gtgtattttgtgtgtgtgtgcggaattaatagtttcacatgcgttatttgtagcacacatatataaataacacatgcagaactattaatttcgcatcagtgcgttatttgtagcacatatatataaATAACACGTGTGGAACTATTAATTctgcatcaatgca	Scaffold01213:11781:11943:-
Sr437871_14_6_24_27	GumiRNA-n58i	ATAACACGTGTGGAACTATTAATT	-44	103	-	gcttgaaataaatgtgcagaattaatagttctgcacgcgttatttgtagtacacacatacaaATAACACGTGTGGAACTATTAATTtcgcactactgcggaac	Scaffold00214:140324:140426:+
Sr437871_14_5_24_27	GumiRNA-n58j	ATAACACGTGTGGAACTATTAATT	-43.8	93	-	ggggagtgtgaatgaaaggaattaatagttccgcacgcgttatttgtaacacacacatacaaATAACACGTGTGGAACTATTAATTctgcact	Scaffold00214:139686:139778:-
Sr437871_14_2_24_27	GumiRNA-n58k	ATAACACGTGTGGAACTATTAATT	-44.6	93	-	tgaaataaatgcgcagaattaatagttctgcacgtgttatttgtagcagacacggacaaATAACACGTGTGGAACTATTAATTccgcatcagt	Scaffold00041:397496:397588:-
Sr367485_14_1_24_44	GumiRNA-n58l-3p	ATAACACGTGTGGAACTATTAATT	-44.5	93	-	gaaataaatgtgcaaaattaatAGTTTCGCACGTGTTATTTGTAGCacacacatacaaataacacgtgtggaactattaatttcgcatcactg	Scaffold00028:310031:310123:-
Sr367485_14_1_24_44	GumiRNA-n58m-5p	AGTTTCGCACGTGTTATTTGTAGC	-44.5	93	-	gaaataaatgtgcaaaattaatAGTTTCGCACGTGTTATTTGTAGCacacacatacaaataacacgtgtggaactattaatttcgcatcactg	Scaffold00028:310031:310123:-
Sr551402_3_1_24_26	GumiRNA-n59-3p	TAGTTCCGCGGAAAATTACAACCC	-106.7	163	-	tccgcgggttataattctccgtggaactatTAGTTCCGCGGGTTGTAATTCTCAgcggaactattagttccgcaggttgtaatttaacacatacatgcctgcggaactaatagttccgcggaaaattacaacccgcagaactaatagttccacggggtgtgtg	Scaffold00028:311014:311176:+
Sr551402_3_1_24_26	GumiRNA-n59-5p	TAGTTCCGCGGGTTGTAATTCTCA	-106.7	163	-	tccgcgggttataattctccgtggaactatTAGTTCCGCGGGTTGTAATTCTCAgcggaactattagttccgcaggttgtaatttaacacatacatgcctgcggaactaatagttccgcggaaaattacaacccgcagaactaatagttccacggggtgtgtg	Scaffold00028:311014:311176:+
Sr293187_6_6_24_27	GumiRNA-n60a	ATGAAACTGAGGGACCCAATTCGC	-111.5	153	-	cctcagtttttaattgcgcgaattaggtcccccagtttcattaactgttgcaattgggtccctccgtcagtgatccgtcagttcactggggggacccaattgcaacagttaATGAAACTGAGGGACCCAATTCGCgcaattaaaaattagagg	Scaffold06399:534:686:+
Sr293187_6_5_24_27	GumiRNA-n60b	ATGAAACTGAGGGACCCAATTCGC	-123.6	173	-	taaattaggtcccccagtttttaattgcgcgaattaggtccccccagtttcattaactgttgcaattgggtccctccgtcagtgctccgtcagttcactgggggacccaattgcaacagttaATGAAACTGAGGGACCCAATTCGCgcaattaaaaactggaggacctaattt	Scaffold02257:28211:28383:-
Sr293187_6_4_24_27	GumiRNA-n60c.1	ATGAAACTGAGGGACCCAATTCGC	-140.1	223	-	acccctcagttttcatatttgtgcgaattaggtccttcagtttttaattacacaaattaggtcccccagtttcattaactgttgcaattaggtccctccgtcaatgctccgtcagttcactggggggacccaattgcaacagttaATGAAACTGAGGGACCCAATTCGCgcaattaaaaactagaggacctaattcgcgcaaatgtgaaaactaaggggccaa	Scaffold00247:28750:28972:+
Sr293187_6_4_24_27	GumiRNA-n60c.2	TAAAAACTAGAGGACCTAATTCGC	-140.1	223	-	acccctcagttttcatatttgtgcgaattaggtccttcagtttttaattacacaaattaggtcccccagtttcattaactgttgcaattaggtccctccgtcaatgctccgtcagttcactggggggacccaattgcaacagttaATGAAACTGAGGGACCCAATTCGCgcaattaaaaactagaggacctaattcgcgcaaatgtgaaaactaaggggccaa	Scaffold00247:28750:28972:+
Sr293187_6_2_24_27	GumiRNA-n60d	ATGAAACTGAGGGACCCAATTCGC	-111.5	153	-	cctcagtttttaattgcgcgaattaggtcccccagtttcattaactgttgcaattgggtccctccgtcagtgatccgtcagttcactggggggacccaattgcaacagttaATGAAACTGAGGGACCCAATTCGCgcaattaaaaattagagg	Scaffold00028:553457:553609:+
Sr345776_1_1_24_11	GumiRNA-n61	TTTAGGGATTAATTTGACAGACGT	-85.2	143	-	agacaatttagtttctgaaattgtaaaacgtcagtcaagttagtccataaaattgtaatacgatggactaacttgaccgtcgttttacaatTTTAGGGATTAATTTGACAGACGTtttacaatttcagggactaaattgtctt	Scaffold00029:163127:163269:+
Sr438727_19_1_24_26	GumiRNA-n62	TTTGTATTCCGGAAACTCCAGATT	-54.7	153	-	cccacaatttcgcgtatattccggaaactggagtttctggaatgtaattttttgaattctggatttgtgtttcctgaatgcaaatttgcatttcggaaactccagtcaaaTTTGTATTCCGGAAACTCCAGATTtgtatttgcaattttatat	Scaffold00029:316465:316617:-
Sr131632_20_8_21_14	GumiRNA-n63a	GTTTCCGGAATGTAAATTTAC	-37	83	-	ttccggaaactccaggaaaaatttacattccggaaactccaGTTTCCGGAATGTAAATTTACattccggaaactctagaaaaa	Scaffold00336:133519:133601:-
Sr112064_14_14_21_119	GumiRNA-n63b	GTTTCCGGAATGTATTTTTGT	-39.3	93	-	ctccaggaaaatccaGTTTCCGGAATGTATTTTTGTattccggaaactccaggaaaaatttacattccagaaactggacagtttccggaatgc	Scaffold11304:826:918:-
Sr112064_14_9_21_119	GumiRNA-n63c	GTTTCCGGAATGTATTTTTGT	-43.5	143	-	aaacttcaggaaaaatttatattccggaaatttcagttttcgaaatgtaaatttgcattccggaaattccagaaaaatttacattctgaaaactctaggaaaatttaGTTTCCGGAATGTATTTTTGTattccggaaactcca	Scaffold02602:27217:27359:+
Sr112064_14_5_21_119	GumiRNA-n63d.1	GTTTCCGGAATGTATTTTTGT	-65.7	143	-	ggaaacttaGTTTCCGGAATGTATTTTTGTattccggaaattccaggaaaaatttacattccggaaactccagtttccggaatgtaaatttacattctggaaactctagaaaaatttacattccggaaactccaggaaaatcc	Scaffold00581:61686:61828:-
Sr112064_14_5_21_119	GumiRNA-n63d.2	GTTTCCGGAATGTAAATTTAC	-65.7	143	-	ggaaacttaGTTTCCGGAATGTATTTTTGTattccggaaattccaggaaaaatttacattccggaaactccagtttccggaatgtaaatttacattctggaaactctagaaaaatttacattccggaaactccaggaaaatcc	Scaffold00581:61686:61828:-
Sr112064_14_1_21_119	GumiRNA-n63e	GTTTCCGGAATGTATTTTTGT	-34.1	83	-	accggaaactgaGTTTCCGGAATGTATTTTTGTattccggaaactccaggaaaaatttacattccggaaactccaggaaaatc	Scaffold00032:408647:408729:+
Sr382796_12_8_24_32	GumiRNA-n64a	ATTTGTATTCTGAAAACTCCAGTT	-36.4	123	-	gagattttaattttgcatttttttcataaactgaagttttctggaatacaaatttgtattccagaaactctagtttttatataATTTGTATTCTGAAAACTCCAGTTtctaaaatgcaatttt	Scaffold00308:162282:162404:-
Sr382796_12_7_24_32	GumiRNA-n64b	ATTTGTATTCTGAAAACTCCAGTT	-29.6	93	-	aatttctatataATTTGTATTCTGAAAACTCCAGTTtccgaaatacaaattcgtattctagaaacttcagtttttagaatacaaatttacatt	Scaffold00280:212593:212685:+
Sr382796_12_3_24_32	GumiRNA-n64c	ATTTGTATTCTGAAAACTCCAGTT	-46.2	93	-	attcaaaattgcatgccggaaactagagtttccagaatacaaatttgtacaaATTTGTATTCTGAAAACTCCAGTTttcggaatgcaaatttg	Scaffold00091:278475:278567:+
Sr382796_12_1_24_32	GumiRNA-n64d	ATTTGTATTCTGAAAACTCCAGTT	-54.1	143	-	aaactccggaaactggagtttccggaatacaaatttgtattctggatttgtattccggaaactgcagtcaaatttgtattccgaaaactccaattccatataATTTGTATTCTGAAAACTCCAGTTttcggtaaaaatataaa	Scaffold00033:267932:268074:+
Sr382431_12_5_24_16	GumiRNA-n65a	ATTGGAGTTTCTGGAATACAAATT	-37.3	113	-	atacaattttgtatttttgaaATTGGAGTTTCTGGAATACAAATTtctcttgagttttcggaatacaaatttacattctagaaattccagttttcgaaatacaaatttgcatt	Scaffold00346:164016:164128:-
Sr382431_12_1_24_16	GumiRNA-n65b.1	ATTGGAGTTTCTGGAATACAAATT	-69.8	153	-	ctttttcaaaaATTGGAGTTTCTGGAATACAAATTgtatggagattggagtttccggaatacaaatccagaatacaaatttgtatttcggaaactgaagtttctagaatacaaatttgtacgccagaaactccagttttcgaaaaaaatacga	Scaffold00034:10085:10237:-
Sr382431_12_1_24_16	GumiRNA-n65b.2	AAATTTGTATTTCGGAAACTGA	-69.8	153	-	ctttttcaaaaATTGGAGTTTCTGGAATACAAATTgtatggagattggagtttccggaatacaaatccagaatacaaatttgtatttcggaaactgaagtttctagaatacaaatttgtacgccagaaactccagttttcgaaaaaaatacga	Scaffold00034:10085:10237:-
Sr420252_1_1_24_15	GumiRNA-n66	AATAATACGTGCGGAACTAATAGT	-44.4	93	-	cagtatcgcggaactattacttccgcgggtgttatttctaatgcgcacacaAATAATACGTGCGGAACTAATAGTtccgcggaactaccgcgg	Scaffold00036:355863:355955:+
Sr448654_5_2_24_13	GumiRNA-n67	ACAAATAACACTTGCGGAACTATT	-61	103	-	gcactaatgcggaactaatagttccacaagtgttatttgtatgtgtgtactACAAATAACACTTGCGGAACTATTctaatagttccgcattagtgcgaaacta	Scaffold00038:247530:247632:-
Sr500264_8_5_24_43	GumiRNA-n68a	AGTTCCGCGGAGAATTACAACTCA	-119.7	153	-	cacacactccgcgaaactattagttccgcgagttgtaattctccgcggaactattagttccgcaggttgtaatttaacacatatatgtctgcggaactaatAGTTCCGCGGAGAATTACAACTCAcggaactaatagttttgcggagtgtgtg	Scaffold00280:90970:91122:+
Sr500264_8_2_24_43	GumiRNA-n68b	AGTTCCGCGGAGAATTACAACTCA	-87.2	193	-	tttttttccaacacacacagttccgcgggttataattctccgtggaactattagttctatgggttgtatttttttcaacacacacacttcgcggaactattagttccgcaggcatatatgtgttaaattacaacttgtgaaactaatAGTTCCGCGGAGAATTACAACTCAcggaactaatagttccgcggag	Scaffold00038:451670:451862:-
Sr360120_9_1_24_15	GumiRNA-n69	CAAATACACTGCAGAACTAATAGT	-55.8	133	-	ctgtagaactattarttctacatgaaCAAATACACTGCAGAACTAATAGTttcycaatgtaatttatygtcaaagttacattgcgraactattagttccacgatgtatttgttgatstggaactaatagttcc	Scaffold00039:369379:369511:-
Sr315480_2_2_24_13	GumiRNA-n70a	AACTATTGGATGGAGATCAGACGG	-57.1	123	-	cacaagatcggAACTATTGGATGGAGATCAGACGGctcacatttcaagtatgtgttttaaatcggttttggtaaagtagaaacatgagctgtccaatctccatccaacggttccgatctcatg	Scaffold00040:454519:454641:-
Sr315480_2_1_24_13	GumiRNA-n70b	AACTATTGGATGGAGATCAGACGG	-58.2	143	-	cacaagatcggAACTATTGGATGGAGATCAGACGGctcacatttcaagtatgtgttttaaatcggttttggtaaagtagaaacatgagctgtccaatctccatccaacggttccgatctcatgactatccggattccttgcag	Scaffold00040:451675:451817:+
Sr569662_12_12_24_13	GumiRNA-n71a	ATTAGTTCTGCACGTGTTATTTGT	-37.9	83	-	tgtgcrgaattATTAGTTCTGCACGTGTTATTTGTagcacacacatacaaacaacacgtgcgaaactagtagttttgtacgat	Scaffold06426:4857:4939:+
Sr315716_12_12_24_47	GumiRNA-n71b	AATAACACGTGTGGAACTAATAGT	-49.7	113	-	tgcagttcatttttctccgcggaactattagttcagcgtgtgttatttgtatgtgtgtgtctgtgtgatacaAATAACACGTGTGGAACTAATAGTtccgcacatagaaaaaa	Scaffold12276:122:234:-
Sr315716_12_11_24_47	GumiRNA-n71c	AATAACACGTGTGGAACTAATAGT	-49.7	113	-	tgcagttcatttttctccgcggaactattagttcagcgtgtgttatttgtatgtgtgtgtctgtgtgatacaAATAACACGTGTGGAACTAATAGTtccgcacatagaaaaaa	Scaffold07606:1113:1225:+
Sr315716_12_9_24_47	GumiRNA-n71d	AATAACACGTGTGGAACTAATAGT	-38.1	103	-	atttatttttatgtgtacggaattaatagttccacacgcgttatttagaacacacacatacaAATAACACGTGTGGAACTAATAGTtccgcactgatacggaa	Scaffold02278:36787:36889:-
Sr315716_12_8_24_47	GumiRNA-n71e	AATAACACGTGTGGAACTAATAGT	-40.3	93	-	aaatgtgcagaactattagttctgcacatgttatttgtagcacacacttacaAATAACACGTGTGGAACTAATAGTttcacatcatgagtgcg	Scaffold02265:29811:29903:-
Sr315716_12_7_24_47	GumiRNA-n71f.1	AATAACACGTGTGGAACTAATAGT	-121.7	213	-	tagttccgcatatgttatttgtatatgtgtgctgcaAATAACACGTGTGGAACTAATAGTtctgcattagtgcggaattaatagtttcgcacgtgttatttgtatgtgtgtgctacaaataacacatgcggaactattaattccgcattaatgcaaaactaattagttctgcacgtgttatttatgtgtgtgtgctacaaataacgcgtgcga	Scaffold01220:67545:67757:+
Sr315716_12_7_24_47	GumiRNA-n71f.2	AGTTTCGCACGTGTTATTTGTATG	-121.7	213	-	tagttccgcatatgttatttgtatatgtgtgctgcaAATAACACGTGTGGAACTAATAGTtctgcattagtgcggaattaatagtttcgcacgtgttatttgtatgtgtgtgctacaaataacacatgcggaactattaattccgcattaatgcaaaactaattagttctgcacgtgttatttatgtgtgtgtgctacaaataacgcgtgcga	Scaffold01220:67545:67757:+
Sr379515_11_11_24_20	GumiRNA-n71g	AATAACACGTGCGGAATTAATAGT	-51.6	83	-	tgcgcacacacaAATAACACGTGCGGAATTAATAGTtccgcggtagtaccgcggaactattaattccgcgggtgttatttttt	Scaffold12229:264:346:+
Sr379515_11_7_24_20	GumiRNA-n71h	AATAACACGTGCGGAATTAATAGT	-74.2	123	-	tgtggaactattagtttcgcagtgatgcggaattattaattccgcaagtgttatttatatgtgtgtgctataAATAACACGTGCGGAATTAATAGTtccgcatcattgcggaactattaattc	Scaffold00536:103043:103165:-
Sr379515_11_5_24_20	GumiRNA-n71i	AATAACACGTGCGGAATTAATAGT	-39.9	83	-	ttctgcgcgaaactattagttccgcacatgttatttgcagcacacacatacaAATAACACGTGCGGAATTAATAGTtccgcat	Scaffold00342:117271:117353:-
Sr379515_11_3_24_20	GumiRNA-n71j	AATAACACGTGCGGAATTAATAGT	-42.7	93	-	atttttatgtgtgcgaaactattagttccgcacacgttatttgtagcacacacatacaAATAACACGTGCGGAATTAATAGTtccgcatgata	Scaffold00219:114989:115081:-
Sr379515_11_4_24_20	GumiRNA-n71k	AATAACACGTGCGGAATTAATAGT	-62.3	123	-	tgcgaaactattagttctgcagtgatacagaattattaattccgtaagtgttatttatatgtgtgtgctataAATAACACGTGCGGAATTAATAGTtcagcatcactgtggaactattagttc	Scaffold00282:198707:198829:-
Sr315716_12_6_24_47	GumiRNA-n71l	AATAACACGTGTGGAACTAATAGT	-48.5	103	-	aaatttacactgcggaactattagttccgcaagtgttatttgtatggtgtgctacaAATAACACGTGTGGAACTAATAGTtccgtgattttatcaaatgcgga	Scaffold00283:120796:120898:+
Sr315716_12_5_24_47	GumiRNA-n71m-3p	AATAACACGTGTGGAACTAATAGT	-113.9	183	Sr569662_12_3_24_13	aaatgcgcagaactattagttctgcacgtgttatttgtaacacacacatacaaataacacgtgcggaactaatagttctgcatattttatcaaatgtggaaataatagttccgcacgtgttatttgtatgtgtgtgctacaAATAACACGTGTGGAACTAATAGTtccgcatcactgcggaat	Scaffold00264:92685:92867:-
Sr315716_12_5_24_47	GumiRNA-n71m-5p	ATTAGTTCTGCACGTGTTATTTGT	-113.9	183	Sr569662_12_3_24_13	aaatgcgcagaactattagttctgcacgtgttatttgtaacacacacatacaaataacacgtgcggaactaatagttctgcatattttatcaaatgtggaaataatagttccgcacgtgttatttgtatgtgtgtgctacaAATAACACGTGTGGAACTAATAGTtccgcatcactgcggaat	Scaffold00264:92685:92867:-
Sr315716_12_4_24_47	GumiRNA-n71n	AATAACACGTGTGGAACTAATAGT	-47.8	103	-	atttgacataaatgtgtggaactaatagttcrgcacgtgttatttgtagcacacactttcaAATAACACGTGTGGAACTAATAGTtccgcatcatcagtgcga	Scaffold00199:81666:81768:-
Sr315716_12_3_24_47	GumiRNA-n71o	AATAACACGTGTGGAACTAATAGT	-66.6	123	-	tgctacaaataacacgtgcggcatgcagaactaatagttccgcacgtgttatttgtatgtgcatctactacaAATAACACGTGTGGAACTAATAGTtccacatgtgttatttgtagtgcggaa	Scaffold00169:135121:135243:-
Sr315716_12_1_24_47	GumiRNA-n71p	AATAACACGTGTGGAACTAATAGT	-57.4	123	-	agaaaaaaaaaattaatttcacatcagtgcagaattaatagttccgcacgtgttatttggaaaaaaaaaataAATAACACGTGTGGAACTAATAGTtctgcatcaatgcgaaattaatagaaa	Scaffold00041:361133:361255:-
Sr129814_1_1_21_11	GumiRNA-n72	AATTCCGTTTCAAAGAGCTCG	-49.9	103	-	actgtgtttggAATTCCGTTTCAAAGAGCTCGaatttaagtttgagtgaatcaatcttggctcaaacttgcatttgagctctttcaaacagaattccaaaatg	Scaffold00042:398077:398179:+
Sr361676_2_2_24_13	GumiRNA-n73a	ACTATTAGTTCTGCGGATTGTAAT	-70.7	103	-	atgtccgtggaACTATTAGTTCTGCGGATTGTAATtctccgcggaactattagtttcgtggagaattataacccgcagaactaatagttccacagatatctat	Scaffold00217:111676:111778:+
Sr361676_2_1_24_13	GumiRNA-n73b	ACTATTAGTTCTGCGGATTGTAAT	-90.1	163	-	ctgcacatacatgtcaggggaACTATTAGTTCTGCGGATTGTAATtcaatgcggaactattagttccgcatgcatgtatatgttgaattacaacgtgcaaactaatagttccacattgagttacaacacgcggaattaatagttccgcagcatgtgtgtgttg	Scaffold00046:408547:408709:-
Sr432663_9_2_24_31	GumiRNA-n74.1	ATTCGGTGACGTGGCCAGTTTGTT	-224.2	353	-	tccgtcaagttatcatccaacaacaaacggaatggcttacgtggcagacggaATTCGGTGACGTGGCCAGTTTGTTgcgtaattggacagctgaagtggcaagtactcagtcagcaattttcttttaaaaaaaagtggtctcacgtggctatttttttttgcctaatcggttccctcttctttccctcacgtgagaccacgtttttttggggaaaaaaaattgctgactcagcacttgccacttcatctgtccaattaggcaacaaattggtcatgttaccaaattctgtctgccacgtaagtcattccgtttactgttggatggtagcttgatggagggacaaaaattacac	Scaffold00046:451514:451866:+
Sr432663_9_2_24_31	GumiRNA-n74.2	AACAAACGGAATGGCTTACGTGGC	-224.2	353	-	tccgtcaagttatcatccaacaacaaacggaatggcttacgtggcagacggaATTCGGTGACGTGGCCAGTTTGTTgcgtaattggacagctgaagtggcaagtactcagtcagcaattttcttttaaaaaaaagtggtctcacgtggctatttttttttgcctaatcggttccctcttctttccctcacgtgagaccacgtttttttggggaaaaaaaattgctgactcagcacttgccacttcatctgtccaattaggcaacaaattggtcatgttaccaaattctgtctgccacgtaagtcattccgtttactgttggatggtagcttgatggagggacaaaaattacac	Scaffold00046:451514:451866:+
Sr432663_9_2_24_31	GumiRNA-n74.3	ATTGCTGACTCAGCACTTGCCACT	-224.2	353	-	tccgtcaagttatcatccaacaacaaacggaatggcttacgtggcagacggaATTCGGTGACGTGGCCAGTTTGTTgcgtaattggacagctgaagtggcaagtactcagtcagcaattttcttttaaaaaaaagtggtctcacgtggctatttttttttgcctaatcggttccctcttctttccctcacgtgagaccacgtttttttggggaaaaaaaattgctgactcagcacttgccacttcatctgtccaattaggcaacaaattggtcatgttaccaaattctgtctgccacgtaagtcattccgtttactgttggatggtagcttgatggagggacaaaaattacac	Scaffold00046:451514:451866:+
Sr490495_11_10_24_39	GumiRNA-n75a	AAATGCACACGTGGAACTAATAGT	-83.6	133	-	ggggaactattagttccacgtaaAAATGCACACGTGGAACTAATAGTtccacggagtatatttttccagtgaaaaatactccgttaaactaatagttctgcgtgtgcattttttacgtggaactaatagttcc	Scaffold01347:60399:60531:-
Sr490495_11_3_24_39	GumiRNA-n75b	AAATGCACACGTGGAACTAATAGT	-54.2	113	-	acggaattattagttccacgtaaAAATGCACACGTGGAACTAATAGTtctgctgcgtaactattagtttcgcgagtgcatttttttacgcggatctaatagtttcgcactcta	Scaffold00047:292236:292348:-
Sr145858_6_5_21_194	GumiRNA-n76a	TGTGAGCCGTCCGATCTCAAT	-36.4	103	-	cttgaccattgaattgagatcggatggttcaaaattttaaggataaaaagggtctaaaatatgaaataaacTGTGAGCCGTCCGATCTCAATccaacggctat	Scaffold04440:12134:12236:+
Sr145858_6_3_21_194	GumiRNA-n76b-3p	TGTGAGCCGTCCGATCTCAAT	-69.2	133	-	atgcagtcagtgatcgaaaccattggattgagatcggacggttcaggattttagagataaaattgggttraaattatgcaataaatTGTGAGCCGTCCGATCTCAATctaacggttctgatctgctgattgtg	Scaffold00988:17104:17236:-
Sr145858_6_3_21_194	GumiRNA-n76b-5p	ATTGGATTGAGATCGGACGGT	-69.2	133	-	atgcagtcagtgatcgaaaccattggattgagatcggacggttcaggattttagagataaaattgggttraaattatgcaataaatTGTGAGCCGTCCGATCTCAATctaacggttctgatctgctgattgtg	Scaffold00988:17104:17236:-
Sr145858_6_1_21_194	GumiRNA-n76c	TGTGAGCCGTCCGATCTCAAT	-60.8	143	-	cagtcacgcaattggaatattatagccgttggattgagatcggacgggcacaattcatttcatattctagacccgattttattcctgaaacTGTGAGCCGTCCGATCTCAATccaatggtcccgatcactgactgtatgactg	Scaffold00047:494172:494314:+
Sr418504_19_7_24_11	GumiRNA-n77a	AAATACACACGCGGAACTATTAGT	-68.1	103	-	aaatacacgcagaactattagttccgcgtgtgcatttttacgtggaactaatagttccacgtaaAAATACACACGCGGAACTATTAGTtctgcgtaaaaaatg	Scaffold00074:62738:62840:-
Sr418504_19_5_24_11	GumiRNA-n77b	AAATACACACGCGGAACTATTAGT	-66	113	-	tattcgttgtctctcgcggaactattagttccgcgtgtgtatttttacgcggaactattagttccgcgtaaaAAATACACACGCGGAACTATTAGTtccacgtaaaaaatgca	Scaffold00048:425268:425380:+
Sr457903_3_1_24_11	GumiRNA-n78	TTCCTAAAATTGTAAAACGACGGT	-68	153	-	aaacaaaaaggtaatttagctcatgaaattgtaaaacatcggtcaaattagTTCCTAAAATTGTAAAACGACGGTcaagttagtctgtcattttacaattttaaggactaacttgattgacgttttacaatttcagagactaaattgtctttt	Scaffold00048:5559:5711:-
Sr375273_5_1_24_28	GumiRNA-n79a.1	AACTAATAGTTCCGTGGACATGTG	-98.9	163	-	ccgcagaactattagttccgcaggtttatttttttccaacacacatatgtccgtgaaactattagttccgcgggttgtaattctccgcggAACTAATAGTTCCGTGGACATGTGtgtgttaaaaaaaaaacctgcagaactaataattctgcggacgtgtatg	Scaffold00198:79369:79531:+
Sr375273_5_1_24_28	GumiRNA-n79a.2	TTAGTTCCGCAGGTTTATTTTT	-98.9	163	-	ccgcagaactattagttccgcaggtttatttttttccaacacacatatgtccgtgaaactattagttccgcgggttgtaattctccgcggAACTAATAGTTCCGTGGACATGTGtgtgttaaaaaaaaaacctgcagaactaataattctgcggacgtgtatg	Scaffold00198:79369:79531:+
Sr545072_14_12_24_16	GumiRNA-n79b	TAGTTTCGCGGACATGTGTGTGTT	-82.7	133	-	tcccaacacacgtatccgtggaactattagttctgcgggttataattcttcgcggaactaatagttctgcgaagaattataacccgtggaactacTAGTTTCGCGGACATGTGTGTGTTaaaaataataaacc	Scaffold03364:23553:23685:-
Sr375273_5_5_24_28	GumiRNA-n79c.2	AACTAATAGTTCCGTGGACATGTG	-197.8	333	-	atgctatctgcacatatatgtccgcggaactattagttctgcgggtgtattttttttccaacacacatatgtccgcggaactattagttccactagttccgcgagtgtatttttttccaacacacacatgtccgcggaactaatagttccgcagacatgtatgtgttgaattataacgtgcggAACTAATAGTTCCGTGGACATGTGtgtgttggaaaaaaaaatacacctgcagaactattagtttcgcggacatgtgtgtgttgaaaaaaaaaatacacctacaaaactattaattctgaggacatgtatgtacagatagcaaaatatgta	Scaffold11171:248:580:-
Sr375273_5_5_24_28	GumiRNA-n79c.3	ACATATATGTCCGCGGAACTA	-197.8	333	-	atgctatctgcacatatatgtccgcggaactattagttctgcgggtgtattttttttccaacacacatatgtccgcggaactattagttccactagttccgcgagtgtatttttttccaacacacacatgtccgcggaactaatagttccgcagacatgtatgtgttgaattataacgtgcggAACTAATAGTTCCGTGGACATGTGtgtgttggaaaaaaaaatacacctgcagaactattagtttcgcggacatgtgtgtgttgaaaaaaaaaatacacctacaaaactattaattctgaggacatgtatgtacagatagcaaaatatgta	Scaffold11171:248:580:-
Sr375273_5_5_24_28	GumiRNA-n79c-3p.1	TAGTTTCGCGGACATGTGTGTGTT	-197.8	333	-	atgctatctgcacatatatgtccgcggaactattagttctgcgggtgtattttttttccaacacacatatgtccgcggaactattagttccactagttccgcgagtgtatttttttccaacacacacatgtccgcggaactaatagttccgcagacatgtatgtgttgaattataacgtgcggAACTAATAGTTCCGTGGACATGTGtgtgttggaaaaaaaaatacacctgcagaactattagtttcgcggacatgtgtgtgttgaaaaaaaaaatacacctacaaaactattaattctgaggacatgtatgtacagatagcaaaatatgta	Scaffold11171:248:580:-
Sr375273_5_5_24_28	GumiRNA-n79c-5p.1	ATATGTCCGCGGAACTATTAGTTC	-197.8	333	-	atgctatctgcacatatatgtccgcggaactattagttctgcgggtgtattttttttccaacacacatatgtccgcggaactattagttccactagttccgcgagtgtatttttttccaacacacacatgtccgcggaactaatagttccgcagacatgtatgtgttgaattataacgtgcggAACTAATAGTTCCGTGGACATGTGtgtgttggaaaaaaaaatacacctgcagaactattagtttcgcggacatgtgtgtgttgaaaaaaaaaatacacctacaaaactattaattctgaggacatgtatgtacagatagcaaaatatgta	Scaffold11171:248:580:-
Sr300987_5_2_24_10	GumiRNA-n79d-3p	ATTAGTTCCGCGGACATGTGTGTT	-58.1	123	-	tagaaattccctttacttgtttttttccaacacacatatgtccgcggaactattagttccgcgagttgtaattctccacggaactATTAGTTCCGCGGACATGTGTGTTaaaaaaaataaacc	Scaffold00050:155269:155391:+
Sr300987_5_2_24_10	GumiRNA-n79d-5p	ATATGTCCGCGGAACTATTAGTTC	-58.1	123	-	tagaaattccctttacttgtttttttccaacacacatatgtccgcggaactattagttccgcgagttgtaattctccacggaactATTAGTTCCGCGGACATGTGTGTTaaaaaaaataaacc	Scaffold00050:155269:155391:+
Sr593602_12_5_24_24	GumiRNA-n80	TTTTGCATTCCGGAAACTCCAGTT	-82.1	123	-	tccggaatgtaaTTTTGCATTCCGGAAACTCCAGTTtccggtggagttttcggaatacaaatttgcattccggaaactccagcggaaactggagtttccggaatgtaaatttttcctggagtt	Scaffold00051:346291:346413:-
Sr239806_13_11_23_18	GumiRNA-n1a	TCCCTCCGGACTGAAATATAAGC	-56.1	103	-	gtacatatatctTCCCTCCGGACTGAAATATAAGCaaaaaagtacacgtagatatatgtacttttttgcttatatttctgtccggagggagtatagattagcg	Scaffold02919:26185:26287:+
Sr600762_11_9_24_30	GumiRNA-n1b	CTCCCTCCGGACTGAAATATAAGC	-78.3	123	-	cagtattaataCTCCCTCCGGACTGAAATATAAGCaaaaaagtacatgtatctggactaaatatggtctagatacatgtacttttttrcttatattttagtccggagggagtacatccttgtg	Scaffold01462:51176:51298:-
Sr600762_11_4_24_30	GumiRNA-n1c	CTCCCTCCGGACTGAAATATAAGC	-96.5	153	-	gtggaatgtttaaaaagtataCTCCCTCCGGACTGAAATATAAGCaaaaaagtacatgcatctagacattttgtctagatgcatgtacttttttgcttatatttcagtccggatggagtattattttttaygcatcattcacttttgagaaaa	Scaffold00310:20477:20629:-
Sr600762_11_3_24_30	GumiRNA-n1d	CTCCCTCCGGACTGAAATATAAGC	-64.8	113	-	ctaatgcaataCTCCCTCCGGACTGAAATATAAGCaaaaaagtacatgcatctaaagagaatagtccagatgcatgtacttttttgcttatatttcagtccggagagaatagt	Scaffold00114:73186:73298:+
Sr338288_4_4_24_38	GumiRNA-n1e-3p	cttatatttcagtccggagggagt	-68	123	Sr536530_20_20_24_10	cttaattagtaCTCCATCCGGACTGAAATATAAGCaaaaaaagtacatgtatctaaaccatatttagtccagatacatgtacttttttgcttatatttcagtccggagggagtatgtgtcaga	Scaffold07760:34:156:-
Sr338288_4_4_24_38	GumiRNA-n1e-5p	CTCCATCCGGACTGAAATATAAGC	-68	123	Sr536530_20_20_24_10	cttaattagtaCTCCATCCGGACTGAAATATAAGCaaaaaaagtacatgtatctaaaccatatttagtccagatacatgtacttttttgcttatatttcagtccggagggagtatgtgtcaga	Scaffold07760:34:156:-
Sr526738_2_2_24_18	GumiRNA-n1f-3p	cttatatttcagtccggagggagt	-80.4	143	Sr536530_20_18_24_10	atgctctcttatctgttaCTCCATCTGGACTGAAATATAAGCaaaaaagtacatgtatctgaacatgtatctgaatttcagatacatgtacttttttgcttatatttcagtccggagggagtacctcattagaggtgcgtctg	Scaffold03305:26196:26338:+
Sr526738_2_2_24_18	GumiRNA-n1f-5p	CTCCATCTGGACTGAAATATAAGC	-80.4	143	Sr536530_20_18_24_10	atgctctcttatctgttaCTCCATCTGGACTGAAATATAAGCaaaaaagtacatgtatctgaacatgtatctgaatttcagatacatgtacttttttgcttatatttcagtccggagggagtacctcattagaggtgcgtctg	Scaffold03305:26196:26338:+
Sr536530_20_17_24_10	GumiRNA-n1g	CTTATATTTCAGTCCGGAGGGAGT	-74.8	143	-	gcaccacacaaggatgtactccctccggactaaaatataagraaaaaagtacatgtatctagaccatatttagtccagatacatgtacttttttgCTTATATTTCAGTCCGGAGGGAGTattaatactgctycggtattaatt	Scaffold01462:51170:51312:+
Sr536530_20_15_24_10	GumiRNA-n1h	CTTATATTTCAGTCCGGAGGGAGT	-77.1	163	-	actctagttgatagcgcgtaagcttatactccattcggactgaaatataagcaaaatagtacatgtatttagaccatatttagttcagatacatgtacttttttgCTTATATTTCAGTCCGGAGGGAGTacctgatagtttatagtgtgacatctgagggctg	Scaffold00847:96660:96822:-
Sr536530_20_13_24_10	GumiRNA-n1i	CTTATATTTCAGTCCGGAGGGAGT	-64.2	143	-	agaccggtagatatttactctctccagactaaaatataagaaaaaaatacatgtacttggacaaaaaaaaagcacatgttggtctaggtacatgtactttttttCTTATATTTCAGTCCGGAGGGAGTaagatctaagattaa	Scaffold00559:143850:143992:-
Sr338288_4_2_24_38	GumiRNA-n1j-3p	cttatatttcagtccggagggagt	-82.9	123	Sr536530_20_10_24_10	aaaaaataataCTCCATCCGGACTGAAATATAAGCaaaaaagtacatgcatctagacaaaatgtctagatgcatgtacttttttgcttatatttcagtccggagggagtatactttttaaaca	Scaffold00310:20501:20623:+
Sr338288_4_2_24_38	GumiRNA-n1j-5p	CTCCATCCGGACTGAAATATAAGC	-82.9	123	Sr536530_20_10_24_10	aaaaaataataCTCCATCCGGACTGAAATATAAGCaaaaaagtacatgcatctagacaaaatgtctagatgcatgtacttttttgcttatatttcagtccggagggagtatactttttaaaca	Scaffold00310:20501:20623:+
Sr600762_11_2_24_30	GumiRNA-n1k-3p	cttatatttcagtccggagggagt	-61.7	163	Sr536530_20_4_24_10	gacaacaactaCTCCCTCCGGACTGAAATATAAGCaaaaaagtacatgtatctggacctatatactccctccggaccgaaatataagcaccggactgaaatataaacaaaaaaatacatgtatctggaccttatatttcagtccggagggagtacaatattaa	Scaffold00063:338104:338266:-
Sr600762_11_2_24_30	GumiRNA-n1k-5p	CTCCCTCCGGACTGAAATATAAGC	-61.7	163	Sr536530_20_4_24_10	gacaacaactaCTCCCTCCGGACTGAAATATAAGCaaaaaagtacatgtatctggacctatatactccctccggaccgaaatataagcaccggactgaaatataaacaaaaaaatacatgtatctggaccttatatttcagtccggagggagtacaatattaa	Scaffold00063:338104:338266:-
Sr600762_11_1_24_30	GumiRNA-n1l-3p	cttatatttcagtccggagggagt	-55.7	173	Sr536530_20_3_24_10	gacaacaactaCTCCCTCCGGACTGAAATATAAGCaaaaaagtacatatatctggacctatatactccctccggaccgaaatataagcaccggactgaaatataaacaaaaaaatacatgtatctggaccttatatttcagtccggagggagtacaatattaagtaatttaaa	Scaffold00063:333681:333853:+
Sr600762_11_1_24_30	GumiRNA-n1l-5p	CTCCCTCCGGACTGAAATATAAGC	-55.7	173	Sr536530_20_3_24_10	gacaacaactaCTCCCTCCGGACTGAAATATAAGCaaaaaagtacatatatctggacctatatactccctccggaccgaaatataagcaccggactgaaatataaacaaaaaaatacatgtatctggaccttatatttcagtccggagggagtacaatattaagtaatttaaa	Scaffold00063:333681:333853:+
Sr536530_20_1_24_10	GumiRNA-n1m-3p	CTTATATTTCAGTCCGGAGGGAGT	-73.1	103	-	ggaatactccatccggactgaaatataagaaaaaaagtacatgcacctggaccaggtgcatgtactttttttCTTATATTTCAGTCCGGAGGGAGTacaagag	Scaffold00053:144514:144616:-
Sr536530_20_1_24_10	GumiRNA-n1m-5p	TCCGGACTGAAATATAAGAAA	-73.1	103	-	ggaatactccatccggactgaaatataagaaaaaaagtacatgcacctggaccaggtgcatgtactttttttCTTATATTTCAGTCCGGAGGGAGTacaagag	Scaffold00053:144514:144616:-
Sr465984_20_16_24_47	GumiRNA-n82a	CATACATGCTGCGGAACTAATAGT	-78.7	143	-	tttttccaacaCATACATGCTGCGGAACTAATAGTtccgcattgaattacaacttgcgaaactaatagttccgcaggtgttattgtaattcaatgcagaactaatagttccgcaagcatgtatgtgttcgaaaatgcctgcga	Scaffold01024:35053:35195:+
Sr465984_20_14_24_47	GumiRNA-n82b	CATACATGCTGCGGAACTAATAGT	-71.8	113	-	ttctatcaacaCATACATGCTGCGGAACTAATAGTtccgcggtatgtgtgtgtccgaaaaaaaatacacctgcggaactaataattccgcagcatgtatgtgttgatagaaaa	Scaffold00499:21026:21138:+
Sr465984_20_11_24_47	GumiRNA-n82c	CATACATGCTGCGGAACTAATAGT	-47.5	103	-	ttttttcaacaCATACATGCTGCGGAACTAATAGTtcctcacgttataattcaatgcaaaactattagttccgcaagcatgtatgtgttcgaaaatgcctgcg	Scaffold00273:18619:18721:-
Sr465984_20_9_24_47	GumiRNA-n82d	CATACATGCTGCGGAACTAATAGT	-129.1	213	-	tgcggaactattagttctgcaggtatattttttttccaacaCATACATGCTGCGGAACTAATAGTtccgcattgaattacaacgtgcggaactattgcggaactattagttccgcacgttgtaattcaatgtggaagtggaactattagttccgcaagcatgtatgtgttcaaaatgcctgcggaactaatagttattagttccgcattgaat	Scaffold00101:8691:8903:+
Sr465984_20_3_24_47	GumiRNA-n82e	CATACATGCTGCGGAACTAATAGT	-117.1	223		atatctacacatacatactttgctatctacacatacataactgtagaactattagtttcacaggtgtatttttttctgaacaCATACATGCTGCGGAACTAATAGTtccgcattgaattacaacgtgtgaaactattaggtccgcagcatgtatgtgtcggaaaaaaaatatacatgcggagctaatagttccgcagtaatgtatgtatagatagcaacatat	Scaffold00054:373165:373387:-
Sr339418_4_4_24_29	GumiRNA-n83a	AAAATATCGGTCAAGTTAGTCCCT	-41.3	93	-	tagtccctgaaattgtAAAATATCGGTCAAGTTAGTCCCTaaaattgtaaaacgacagattaacttgaccgtcgttttacaattttaggacaa	Scaffold05878:6953:7045:-
Sr339418_4_3_24_29	GumiRNA-n83b	AAAATATCGGTCAAGTTAGTCCCT	-105.3	183	-	aggtctttgaaactaacaaaaagacaatttagtctctgaaattatAAAATATCGGTCAAGTTAGTCCCTaaaattgtaaaacgacagtcaagttagtctgtcgttttacaattttgaagactaatttgaccgatgttttataatttcaaggattaaattgcttttttgttagtttgagggacc	Scaffold00604:106999:107181:+
Sr339418_4_2_24_29	GumiRNA-n83c	AAAATATCGGTCAAGTTAGTCCCT	-43.8	103	-	caagttagtctctaaaattgtAAAATATCGGTCAAGTTAGTCCCTaaaattgtaacaacaaagactaaattgaccgaagttttacaatttcaggggctaattt	Scaffold00056:262881:262983:-
Sr535754_18_16_24_20	GumiRNA-n84a-3p	TTGAGCTCAAAG CCTTATGTTTA	-106.3	193	-	ccggaatgcatttttatatttttaccagaaactcgagtttccggaatacaaatttgtattctggaaactcgaatttccggaatatatattctagaaactcagtttttcgcatatattccggaaattcgagtttccagaatataaATTTGTATTCCAGAAACTCGAGTTtctagaacacagataaaaatgtatt	Scaffold02293:22689:22881:+
Sr535754_18_16_24_20	GumiRNA-n84a-5p	ATTTGTATTCCAGAAACTCGAGTT	-106.3	193	-	ccggaatgcatttttatatttttaccagaaactcgagtttccggaatacaaatttgtattctggaaactcgaatttccggaatatatattctagaaactcagtttttcgcatatattccggaaattcgagtttccagaatataaATTTGTATTCCAGAAACTCGAGTTtctagaacacagataaaaatgtatt	Scaffold02293:22689:22881:+
Sr535754_18_11_24_20	GumiRNA-n84b-3p	ATTTTGTATTCCAGAAACTCGAGT	-63.7	133	-	gagtttccggaatataaaATTTGTATTCCAGAAACTCGAGTTtccgccgggaatattcgaaaattgactatttatacattcctgaaactcgagttttcggaatacaaattttgtattccagaaactcgagttt	Scaffold00810:22488:22620:+
Sr535754_18_11_24_20	GumiRNA-n84b-5p	ATTTGTATTCCAGAAACTCGAGTT	-63.7	133	-	gagtttccggaatataaaATTTGTATTCCAGAAACTCGAGTTtccgccgggaatattcgaaaattgactatttatacattcctgaaactcgagttttcggaatacaaattttgtattccagaaactcgagttt	Scaffold00810:22488:22620:+
Sr535754_18_2_24_20	GumiRNA-n84c	ATTTGTATTCCAGAAACTCGAGTT	-48.9	113	-	tctcaaaattgcatatttttcgaaaactcgagtttctggaatataatttttttcgagtttctggaatgcaaaATTTGTATTCCAGAAACTCGAGTTtccgggagtatgcyaaa	Scaffold00057:214768:214880:-
Sr387780_1_1_24_14	GumiRNA-n85	AATTAAAGACGTAACCTGAACCGT	-44.5	153	-	tagattcaaatcaatggttcaaattactttttaattacatatccaatgtgattttcttcttttttaataaaagattacacgagatttttaaaagatcacgtctaaatttgtAATTAAAGACGTAACCTGAACCGTtaatttgaatttaacagc	Scaffold00057:322649:322801:+
Sr306545_6_6_24_18	GumiRNA-n86a	ATAAAATTGCATTCCGGAAACTCC	-52.6	93	-	gtttccggaatATAAAATTGCATTCCGGAAACTCCagtttccagaatacaaatctggagtttccggaatgcaaatttgtattccgagactgga	Scaffold00953:73515:73607:-
Sr306545_6_4_24_18	GumiRNA-n86b	ATAAAATTGCATTCCGGAAACTCC	-52.8	103	-	ggtgtattccggaaactccagtttctagaatgcaattttggatccagtttccggaatATAAAATTGCATTCCGGAAACTCCagtttctggaatgcacacgaat	Scaffold00106:188457:188559:-
Sr306545_6_3_24_18	GumiRNA-n86c	ATAAAATTGCATTCCGGAAACTCC	-107.4	223	-	ttagccatacaccccacttaactatgyaaatttctaaaataccctccatttttacgtatattccggaaactggagtttccgaaatgtaattttggatccagtttccggaatATAAAATTGCATTCCGGAAACTCCagtttccggaatgcacgcgaattttgagggtatttttaaaatttcagcattaagtggagtgtatgtctaaaaagtgtggggtgtattt	Scaffold00057:372152:372374:-
Sr309155_8_6_24_40	GumiRNA-n87a	AATTACATTTCGGAAACTCCAGTT	-46.3	103	-	cgtgcattccagaaactgaagttttcgaaatgcaattttacatttccggaaacgggatccaaAATTACATTTCGGAAACTCCAGTTtctgaaatatacgtaaa	Scaffold00192:229594:229696:+
Sr309155_8_3_24_40	GumiRNA-n87b	AATTACATTTCGGAAACTCCAGTT	-61.1	103	-	gcgtgcattccggaaactggagtttccggaatgcaattttatattccggaaactggatccaaAATTACATTTCGGAAACTCCAGTTtccggaatatacgtaaa	Scaffold00057:372222:372324:+
Sr166102_1_1_22_14	GumiRNA-n88	CCTTACGACTGCAGGAGATGTG	-122.9	193	-	agaagagttacaaccCCTTACGACTGCAGGAGATGTGgccaaagggggcataatattagaaaatgtacaatgccaccaactcttcaacataggatgcccccttagttgtggtggcaatgtacattttctaatctaatattatgcccctttggccacatttgttgcagttgtaagtggttgtaactcttctrag	Scaffold00057:419105:419297:-
Sr555540_1_1_24_14	GumiRNA-n89	AAGGATGCTCTGTCTACCATAGGT	-89.2	143	-	caatgtcattgattatggcattAAGGATGCTCTGTCTACCATAGGTtgcactcggacgtggaaaaaaaaaactaattttccacatctaggtgcaacctatggcagacagagcacctttattgccataaatagtgacattggtt	Scaffold00059:229656:229798:-
Sr421886_4_2_24_15	GumiRNA-n90	ATACATGTCTGCAGAACTAATAGT	-52.9	113	-	attataattcaacacATACATGTCTGCAGAACTAATAGTtccgcggagaattacaactcgcggaactaatagttccgcagacatgtgtgcattgaaaaaaaataaacccttgg	Scaffold00059:94537:94649:+
Sr303020_10_5_24_11	GumiRNA-n91a	AACTCTGACAAGAAAATACACGTG	-55.1	113	-	acagccctactaatagttccacagtgtatttttcttgtcagagttacactgcgaaactattagttccacagtgtAACTCTGACAAGAAAATACACGTGcgaaactattagttc	Scaffold00377:106269:106381:-
Sr303020_10_4_24_11	GumiRNA-n91b	AACTCTGACAAGAAAATACACGTG	-75.6	153	-	tccgtagtgtatttgttcatgtggaactaatagttccacagtgtatttttcttgtcagagttacactgcgaaactattagttccacaatgtAACTCTGACAAGAAAATACACGTGcggaactattagttctgcagtgtacttgttcatgcgga	Scaffold00336:141409:141561:+
Sr303020_10_1_24_11	GumiRNA-n91c	AACTCTGACAAGAAAATACACGTG	-53.6	113	-	aatgtAACTCTGACAAGAAAATACACGTGcggaactattagttttgcaatgtatttgttcatycgaaattaatagttctacagtgtatttttcttgtcagagttacacgtcct	Scaffold00060:184290:184402:-
Sr315888_5_2_24_109	GumiRNA-n92	ATGACGTGTCAGTTTCTGATTGGT	-73.8	163	-	tttatgtttatttattttttcaatttgatccttttgATGACGTGTCAGTTTCTGATTGGTctcagatgatagtgtacaataaatcgagaccaataagaaactgacacgtcatcaacaaatgaagaaaatgaccaaattgaaaaaataaataaatataagagac	Scaffold00061:2099:2261:-
Sr383316_17_13_24_10	GumiRNA-n93a	ATAAATTTGTATTCCGGAAACTCC	-66.5	133	-	agaaaaatttagtttccggaatATAAATTTGTATTCCGGAAACTCCagtttccggaatacaaatttttattctggatttgtattccggaaataccagtttccggaatgtaaatttgtgttccagaaaccccag	Scaffold00552:117581:117713:+
Sr383316_17_4_24_10	GumiRNA-n93b	ATAAATTTGTATTCCGGAAACTCC	-33.2	93	-	tccggaaatATAAATTTGTATTCCGGAAACTCCagtcaaatatgtattccagaaactccagtttccggaatacaaaattgtattcctgaaact	Scaffold00061:390200:390292:-
Sr591636_4_4_24_28	GumiRNA-n94a	ATTGTTTGATGTGTCATTGAGATG	-173.4	313	-	atgttacaccgctaataactcttcaatggataattatattctaaaacacaccgttagattaaaagttactatcatatagatcattcatgtaaaattttacatcaatctaaaATTGTTTGATGTGTCATTGAGATGtgtcaaaattcatacactttaaaaaacattaatcttgacgtatcttaatgacacatcaaatgattttagattgatgtgaaattttataagaatgatctacatgatagtatcttttaatccaacggtgagttttagaatataattatccggcgaatagttattagctgtgtaacatcgt	Scaffold01455:3105:3417:+
Sr591636_4_3_24_28	GumiRNA-n94b	ATTGTTTGATGTGTCATTGAGATG	-68.7	133	-	aaaatttcgcatcaatctaaaATTGTTTGATGTGTCATTGAGATGtgtcaaaattcatacactttaaaagacattaatcttgacgtatctcaatgacacatcaaatgattttagattgatgtgaaattttata	Scaffold00737:24734:24866:-
Sr591636_4_1_24_28	GumiRNA-n94c.1	ATTGTTTGATGTGTCATTGAGATG	-113.8	233	-	ctaaaacacactgttagattaaaagttattatcatatagatcattcrtgtaaaatttcacatcaatctaaaATTGTTTGATGTGTCATTGAGATGtgtcaaaattcatacactttaaaagacattaatcttgacgtatctcaatgacaratcaaatgattttagattgatgtgaaatttatagaaatgatctacatgatagtatcttttaatccaacggtgagttttagaata	Scaffold00061:433069:433301:+
Sr591636_4_1_24_28	GumiRNA-n94c.2	TATAGAAATGATCTACATGATAGT	-113.8	233	-	ctaaaacacactgttagattaaaagttattatcatatagatcattcrtgtaaaatttcacatcaatctaaaATTGTTTGATGTGTCATTGAGATGtgtcaaaattcatacactttaaaagacattaatcttgacgtatctcaatgacaratcaaatgattttagattgatgtgaaatttatagaaatgatctacatgatagtatcttttaatccaacggtgagttttagaata	Scaffold00061:433069:433301:+
Sr428623_12_10_24_124	GumiRNA-n95a	AATAGTTCCACGGACATGTGTGTA	-127.2	203	-	cgcggaactattagttctgcaagtttatttttttttaacacacacatgtccgcggaactattagttccgcgggttataattttccgtggaactaataacctgcggaactaatagttccacggagaattacaactcgcagaactAATAGTTCCACGGACATGTGTGTAttggaaaaaaataaacccgcagaactattagttccg	Scaffold02384:22608:22810:-
Sr428623_12_2_24_124	GumiRNA-n95b.1	AATAGTTCCACGGACATGTGTGTA	-152.3	223	-	ttctccgcggaactaatagttctgcgggtttatttttttccaacacacacatgtccgtggaactattagttccgcgggttataattctccgcggaactattagttccgctggttataattcttcacggaactaatcgcgaagaattataactcgcggaactAATAGTTCCACGGACATGTGTGTAttaaaaaaaataaacccgtagaactaatagttccgcgg	Scaffold00061:443016:443238:-
Sr428623_12_2_24_124	GumiRNA-n95b.2	AAATAAACCCGTAGAACTAATAGT	-152.3	223	-	ttctccgcggaactaatagttctgcgggtttatttttttccaacacacacatgtccgtggaactattagttccgcgggttataattctccgcggaactattagttccgctggttataattcttcacggaactaatcgcgaagaattataactcgcggaactAATAGTTCCACGGACATGTGTGTAttaaaaaaaataaacccgtagaactaatagttccgcgg	Scaffold00061:443016:443238:-
Sr443762_1_1_24_16	GumiRNA-n96	GATTGTTGGATCGAGATCAGACGT	-82.4	143	-	tttacacggtcagcagatcatGATTGTTGGATCGAGATCAGACGTcttatgatctcagttcgtattttaaacccgattttacccctgagatcgtgagccgtttgatcttgatccaacggtcatgatccattgactgcgtgaat	Scaffold00062:334041:334183:-
Sr99475_9_6_21_68	GumiRNA-n97a-3p	TTCCGCGGTATGTGTGTGTCT	-156.3	233	-	gttctgcaggtgtattttttttcggacacacacataccgcgtaactattagttccacgggttgtaattcactgcggaactaatagttccacaagtattttttattcgttatgtgtgtgtccgaattgaattacaacgtgcggaactattagttccgtggtgaattataactcgcggaactaatagTTCCGCGGTATGTGTGTGTCTgaaaaaaaatacacctgcagaactaat	Scaffold00502:105426:105658:+
Sr99475_9_6_21_68	GumiRNA-n97a-5p	TCGGACACACACATACCGCGT	-156.3	233	-	gttctgcaggtgtattttttttcggacacacacataccgcgtaactattagttccacgggttgtaattcactgcggaactaatagttccacaagtattttttattcgttatgtgtgtgtccgaattgaattacaacgtgcggaactattagttccgtggtgaattataactcgcggaactaatagTTCCGCGGTATGTGTGTGTCTgaaaaaaaatacacctgcagaactaat	Scaffold00502:105426:105658:+
Sr99475_9_1_21_68	GumiRNA-n97b	TTCCGCGGTATGTGTGTGTCT	-152.4	233	-	ctattagttttgtaggtatattttttttcggacacacataccgcggaactattagttccgcgggttgtaattcactgcggaactaatagttctgcaagtattttttattcgttatttgtgtgtccgaattgaattacaacgcgcggaactattagttccatggtgaattacaacccgcggaactaatagTTCCGCGGTATGTGTGTGTCTgaaaaaaaatatacctgcgaaac	Scaffold00068:22808:23040:+
Sr99475_9_5_21_68	GumiRNA-n97c.2	ACATGCTGCGGAACTATTAGTTCT	-222.4	293	-	tatcaacacatacatgctgcggaactattagttctgcaggtgtattttttttctgacacacataccgcggaactgttagttccgcgggttgtaattcactgcggaactaatagttccgcaagcattttttattcgttatgtgtatgtccgaattgaattacaacgtgcggaactattagttccgcggtgaattacaacccgcggaactaatagTTCCGCGGTATGTGTGTGTCTgaaaaaaaatacacctgcggaactaatagttccgcagcatgtatgtgttgatagaaaaa	Scaffold00495:134376:134668:-
Sr99475_9_5_21_68	GumiRNA-n97c-3p.1	TTCCGCGGTATGTGTGTGTCT	-222.4	293	-	tatcaacacatacatgctgcggaactattagttctgcaggtgtattttttttctgacacacataccgcggaactgttagttccgcgggttgtaattcactgcggaactaatagttccgcaagcattttttattcgttatgtgtatgtccgaattgaattacaacgtgcggaactattagttccgcggtgaattacaacccgcggaactaatagTTCCGCGGTATGTGTGTGTCTgaaaaaaaatacacctgcggaactaatagttccgcagcatgtatgtgttgatagaaaaa	Scaffold00495:134376:134668:-
Sr99475_9_5_21_68	GumiRNA-n97c-5p.1	TTTTTCTGACACACATACCGCGG	-222.4	293	-	tatcaacacatacatgctgcggaactattagttctgcaggtgtattttttttctgacacacataccgcggaactgttagttccgcgggttgtaattcactgcggaactaatagttccgcaagcattttttattcgttatgtgtatgtccgaattgaattacaacgtgcggaactattagttccgcggtgaattacaacccgcggaactaatagTTCCGCGGTATGTGTGTGTCTgaaaaaaaatacacctgcggaactaatagttccgcagcatgtatgtgttgatagaaaaa	Scaffold00495:134376:134668:-
Sr147726_13_9_21_26	GumiRNA-n97d.1	TTCCGCGGTATATGTGTGTCC	-232.6	343	-	ttctatctacacatgtatgtttttctatcaacacatacatgctgtggaactattagttctgcaggtgtatttttttttcgaacacacataccgcggaactattagttccgcgggttgtaattcaccacggaactaatagttccgcgcattgtaattcaattcggacacacacataacgaataaaaaatgctcgcggacctattagttccgcagtgaattacaacccgcggaactaatagTTCCGCGGTATATGTGTGTCCgaaaaaaaatacacctgcggaactaatagttccgcayratgtatgtgttgatagaaaatcatgtatgtgtagatagaaattgc	Scaffold00749:56581:56923:+
Sr147726_13_9_21_26	GumiRNA-n97d.2	TTTCTATCAACACATACATGCTGT	-232.6	343	-	ttctatctacacatgtatgtttttctatcaacacatacatgctgtggaactattagttctgcaggtgtatttttttttcgaacacacataccgcggaactattagttccgcgggttgtaattcaccacggaactaatagttccgcgcattgtaattcaattcggacacacacataacgaataaaaaatgctcgcggacctattagttccgcagtgaattacaacccgcggaactaatagTTCCGCGGTATATGTGTGTCCgaaaaaaaatacacctgcggaactaatagttccgcayratgtatgtgttgatagaaaatcatgtatgtgtagatagaaattgc	Scaffold00749:56581:56923:+
Sr147726_13_8_21_26	GumiRNA-n97e.1	TTCCGCGGTATATGTGTGTCC	-205.5	293	-	tatcaacacatacatgctgcggaactattagttctgcaggtgtatttttttttcggacacacacataccgcggaactattagttccgcgggttgtaattcaccacggaactaatagttccgcgcgttgtaattcaattcggacacacacataacgaataaaaaatgtttgcggaactattagttccgcaatgaattacaacccgcggaactaatagTTCCGCGGTATATGTGTGTCCgaaaaaaatacacctgcggaactaataatttcgcagcatgtatgtgttgatagaaa	Scaffold00390:70465:70757:+
Sr147726_13_8_21_26	GumiRNA-n97e.2	ACATGCTGCGGAACTATTAGTTCT	-205.5	293	-	tatcaacacatacatgctgcggaactattagttctgcaggtgtatttttttttcggacacacacataccgcggaactattagttccgcgggttgtaattcaccacggaactaatagttccgcgcgttgtaattcaattcggacacacacataacgaataaaaaatgtttgcggaactattagttccgcaatgaattacaacccgcggaactaatagTTCCGCGGTATATGTGTGTCCgaaaaaaatacacctgcggaactaataatttcgcagcatgtatgtgttgatagaaa	Scaffold00390:70465:70757:+
Sr147726_13_6_21_26	GumiRNA-n97f	TTCCGCGGTATATGTGTGTCC	-156.7	233	-	attttgcaggtgtatttttttttcggacacacacataccgcggaactattagttccgcgggttgtaattcaccacggaactaatagttccgcgcgttgtaattcaattcggacacacacataacgaataaaaaataccttgcggaactattagttccgcagtgaattacaacccgcggaactaatagTTCCGCGGTATATGTGTGTCCgaaaaaaaatacacctgcggaacta	Scaffold00301:204984:205216:+
Sr133222_2_2_21_70	GumiRNA-n97g.1	TTTCGCGGGTTGTAATTCACC	-150.6	223	-	tcgcaggtgtatttttttttcggacacacacataccgcggaactattagTTTCGCGGGTTGTAATTCACCacggaactaatagttccgcgcgttgtaattcaattcggacacacacataacgaataaaaaatgcttgcggaactattagttccgcaatgaattacaacccgcggaactaatagttccgcggtatatgtgtgtccgaaaaaaaatacacctgcg	Scaffold00195:190991:191213:-
Sr133222_2_2_21_70	GumiRNA-n97g.2	TTCCGCGGTATATGTGTGTCC	-150.6	223	-	tcgcaggtgtatttttttttcggacacacacataccgcggaactattagTTTCGCGGGTTGTAATTCACCacggaactaatagttccgcgcgttgtaattcaattcggacacacacataacgaataaaaaatgcttgcggaactattagttccgcaatgaattacaacccgcggaactaatagttccgcggtatatgtgtgtccgaaaaaaaatacacctgcg	Scaffold00195:190991:191213:-
Sr133222_2_1_21_70	GumiRNA-n97h.1	TTTCGCGGGTTGTAATTCACC	-240.5	343	-	agattaaggcaatttctatctacacatacatgtttttctatcaacacatacatgctgcggaactattagttccgcaggtgtattttttttcggacacacacataccgcggaactattagTTTCGCGGGTTGTAATTCACCgcggaactaatagttccgcgcgttgtaattcaattcggacacacacataacgaataaaaaatgtttgcggaactattagttccgcagtgaattacaacccgcggaactaatagttccgcggtatgtgtgtgtcagaaaaaaaatacacctgcagaactattagttccgcagcatgtatgtgttgatagaaaatcatgtatgtg	Scaffold00064:9405:9747:+
Sr133222_2_1_21_70	GumiRNA-n97h.2	AAATACACCTGCAGAACTATTAGT	-240.5	343	-	agattaaggcaatttctatctacacatacatgtttttctatcaacacatacatgctgcggaactattagttccgcaggtgtattttttttcggacacacacataccgcggaactattagTTTCGCGGGTTGTAATTCACCgcggaactaatagttccgcgcgttgtaattcaattcggacacacacataacgaataaaaaatgtttgcggaactattagttccgcagtgaattacaacccgcggaactaatagttccgcggtatgtgtgtgtcagaaaaaaaatacacctgcagaactattagttccgcagcatgtatgtgttgatagaaaatcatgtatgtg	Scaffold00064:9405:9747:+
Sr530679_14_14_24_30	GumiRNA-n98a	ATTTGTATTCTGGAAACTGGAGTT	-40.8	123	-	tccagtcaaatttgtattctgaaaattccagtttctgaaatacaaaattgtattctgaaaacttcagtctccatacaATTTGTATTCTGGAAACTGGAGTTtctggaaaagacgcaaaattgg	Scaffold09621:894:1016:-
Sr530679_14_6_24_30	GumiRNA-n98b	ATTTGTATTCTGGAAACTGGAGTT	-46.8	93	-	tgtatggaaactgaagtttccggaatacaaatttgactggagtttccagaatgcaaATTTGTATTCTGGAAACTGGAGTTtccggaatacaaa	Scaffold00383:171395:171487:-
Sr530679_14_5_24_30	GumiRNA-n98c	ATTTGTATTCTGGAAACTGGAGTT	-55.9	153	-	caagtgtttttaccgaaaattaATTTGTATTCTGGAAACTGGAGTTtccataatataaaattcaatttttcacatatattccggaaacttcagtttttggaatacaaatttatattccaaaaacttgaattttcggtaaaaatataaaaatac	Scaffold00353:146411:146563:+
Sr530679_14_1_24_30	GumiRNA-n98d	ATTTGTATTCTGGAAACTGGAGTT	-41.2	123	-	gaaacccggaatacaaattatatggagactggagtttccggaatacaaatttgactggagtttctggaatgcaaattcagactacaaATTTGTATTCTGGAAACTGGAGTTtctggaatacaa	Scaffold00067:155349:155471:-
Sr360278_7_1_24_13	GumiRNA-n99	TTTGTCAGGGACCAAAGTGACACC	-152.5	283	-	ggtccttgagagtgtcagacgatgtcactttggtccctgacagatgaaaaattattaaaaggtcttcaactgttggtcgttagtcactttggtccctgaaagtgattacttactgttattttggttcctaaaagtgattatttaactgtcattttggtccctaaaagtgattacattcctgataacggggaccaaagtgacrgacgaaaaacatgagttgaggaccatttaataatttcctaTTTGTCAGGGACCAAAGTGACACCgcctgacactcttaggg	Scaffold00069:278995:279277:-
Sr124825_4_3_21_69	GumiRNA-n100-3p	TCCGATCTCAATCCAATGGTC	-53.5	123	Sr135283_1_1_21_5	gcagatcagatccgttgggttgagatcggacgggtcacaatttatttaatattttagaccagatttatccttaaaattttgagccgTCCGATCTCAATCCAATGGTCcagatcactaactgca	Scaffold00071:25034:25156:-
Sr124825_4_3_21_69	GumiRNA-n100-5p	CCGTTGGGTTGAGATCGGACG	-53.5	123	Sr135283_1_1_21_5	gcagatcagatccgttgggttgagatcggacgggtcacaatttatttaatattttagaccagatttatccttaaaattttgagccgTCCGATCTCAATCCAATGGTCcagatcactaactgca	Scaffold00071:25034:25156:-
Sr232188_16_10_23_18	GumiRNA-n101a	CAGATTTGTATTCCGGAAACTGG	-35.7	83	-	gtttcccgaataCAGATTTGTATTCCGGAAACTGGagttttcggaatacaaaaactagagtttccggaatacaaatttgactg	Scaffold00609:135157:135239:-
Sr348474_15_1_24_29	GumiRNA-n101b-3p	ATTTACATTCCAGAAACTCCAGTT	-61.4	113	-	ggaatacagatttgtattccggaaactggagtttccggaatgtaaatttttcctggtgtttccggaatgcaaATTTACATTCCAGAAACTCCAGTTtccggaatgtaaatttt	Scaffold00071:95793:95905:+
Sr348474_15_1_24_29	GumiRNA-n101b-5p	CAGATTTGTATTCCGGAAACTGG	-61.4	113	-	ggaatacagatttgtattccggaaactggagtttccggaatgtaaatttttcctggtgtttccggaatgcaaATTTACATTCCAGAAACTCCAGTTtccggaatgtaaatttt	Scaffold00071:95793:95905:+
Sr384391_16_9_24_16	GumiRNA-n102a	ATAAATAACACGTGCGGAACTATT	-52.6	93	-	atggtcacgcggaactaatagttccacacgtgttatttgtatgtgtgtgctATAAATAACACGTGCGGAACTATTagttccgcacagatgcgg	Scaffold00719:80960:81052:-
Sr384391_16_3_24_16	GumiRNA-n102b	ATAAATAACACGTGCGGAACTATT	-78.6	113	-	tattagttccgcagcagtgcggaattaatagtttcgcatgtattatttgtatatgtgtgctATAAATAACACGTGCGGAACTATTaattccgcactgctgcggaactaatagt	Scaffold00072:363010:363122:+
Sr538898_4_3_24_208	GumiRNA-n103-3p	ATCGAGACCAATCAAAAACTGACA	-40.6	103	-	tagttcttttgATGACGTGTTAGTTACTGATTGGTctgaggtaatggtatacagtaaatcgagaccaatcaaaaactgacacatcatcaacaaatgaagaaaa	Scaffold00074:371862:371964:+
Sr538898_4_3_24_208	GumiRNA-n103-5p	ATGACGTGTTAGTTACTGATTGGT	-40.6	103	-	tagttcttttgATGACGTGTTAGTTACTGATTGGTctgaggtaatggtatacagtaaatcgagaccaatcaaaaactgacacatcatcaacaaatgaagaaaa	Scaffold00074:371862:371964:+
Sr431438_12_9_24_19	GumiRNA-n104a	ATAAATTTGCATTCCGGAAACTCC	-53.2	153	-	tttttccagaaactggagtttccggaatgtaaatttgcattccagaaactccaaaaaaaaattacattccgaaaactccaggaaaatctagttttcagaatATAAATTTGCATTCCGGAAACTCCagtcaaatttgtattccggaaacttcag	Scaffold00379:132366:132518:-
Sr431438_12_1_24_19	GumiRNA-n104b	ATAAATTTGCATTCCGGAAACTCC	-80.8	183	-	caaaaataccctcaaaatccacgtgcatttcggaaattggagtttccggaatgcaattttacattccggaaactggatcaaaaattgcattccggaaccggaatacaaattgtatggaaactgaagttttcggaatATAAATTTGCATTCCGGAAACTCCagtttccggaatacaaatttgac	Scaffold00076:363967:364149:+
Sr436627_7_4_24_18	GumiRNA-n105	TTAGTCTCTAAAATTGTAAAACGT	-76.2	153	-	gaaaagacaatTTAGTCTCTAAAATTGTAAAACGTcagttaagttagttcttaaaattgtaaaatgacggactaacttgaccgtcattttacaattttagaaactaatttgatcgactttttacaattttatggactaaaattgtcttttcgt	Scaffold00077:138105:138257:+
Sr524114_4_1_24_12	GumiRNA-n106	ACAGTCATTTTGATCCCTGAGAGT	-42.3	173	-	tatggaaaaaaaaaactaatgctatgagagtaaACAGTCATTTTGATCCCTGAGAGTatcgagtggtgtcactttggtctatgtggtcaaactaaaatgacaataaataatcactttcagggaccaaagtaactaatggctaacagttgatgactttttttaatttcgtatct	Scaffold00077:257652:257824:+
Sr401583_10_10_24_53	GumiRNA-n107a	TTAGAGACTAATTTGACCGACGTT	-89	133	-	caatttagtccctgaaattgtaaaacgtcggtcaagttagtccctagaattgtaaaacgacggactaacttgacagtcgttttacaattTTAGAGACTAATTTGACCGACGTTttacaatttcagggactaaa	Scaffold05449:637:769:-
Sr401583_10_9_24_53	GumiRNA-n107b	TTAGAGACTAATTTGACCGACGTT	-78.7	123	-	tagtccctgaaattgtaaaacgtcggtcaagttagtccctaaaattgtaaaacgacggactaacttgaccgtcgttttataattTTAGAGACTAATTTGACCGACGTTttacaatttcaaggg	Scaffold02029:41110:41232:-
Sr401583_10_7_24_53	GumiRNA-n107c	TTAGAGACTAATTTGACCGACGTT	-89	133	-	caatttagtccctgaaattgtaaaacgtcggtcaagttagtccctagaattgtaaaacgacggactaacttgacagtcgttttacaattTTAGAGACTAATTTGACCGACGTTttacaatttcagggactaaa	Scaffold01385:15976:16108:+
Sr401583_10_5_24_53	GumiRNA-n107d.1	TTAGAGACTAATTTGACCGACGTT	-155.8	243	-	tctgaaattgtgaagtagtctcatttaggtctctgaaattaaggaaaagacaatttagtctttgaaattgtaaaacgtcggtcaagttagtccctaaaattgtaaaacgacggactaacttgaccgttgttttacaattTTAGAGACTAATTTGACCGACGTTttacaatttcagagattaaattgtcttttcgttagtttcaaggacctaagtgagactatattacagttcaggggtcaaaa	Scaffold00626:95581:95823:+
Sr401583_10_5_24_53	GumiRNA-n107d.2	TTTCAAGGACCTAAGTGAGACTAT	-155.8	243	-	tctgaaattgtgaagtagtctcatttaggtctctgaaattaaggaaaagacaatttagtctttgaaattgtaaaacgtcggtcaagttagtccctaaaattgtaaaacgacggactaacttgaccgttgttttacaattTTAGAGACTAATTTGACCGACGTTttacaatttcagagattaaattgtcttttcgttagtttcaaggacctaagtgagactatattacagttcaggggtcaaaa	Scaffold00626:95581:95823:+
Sr530340_8_6_24_11	GumiRNA-n107e.1	GTTAGTCCCTAAAATTGTAAAACA	-172	263	-	aactgtcattttagtccctgaaattgtgaagcagtctcacttaggtccctgaaactaacgaaaagacaatttagtccctgaaattgtaaaacgtcggtcaagttagtccctaaaattgtaaaacaacagactaacttgaccgcgttttacaattttagggactaatttgaccyacgttttacaatttcaggggctaaattgccttttcgttAATTTCAGGGACTTAAGTGAGACCgtattacaatttcaggggacaaaatgac	Scaffold02209:9257:9519:-
Sr530340_8_6_24_11	GumiRNA-n107e.2	ACTGTCATTTTAGTCCCTGAAATT	-172	263	-	aactgtcattttagtccctgaaattgtgaagcagtctcacttaggtccctgaaactaacgaaaagacaatttagtccctgaaattgtaaaacgtcggtcaagttagtccctaaaattgtaaaacaacagactaacttgaccgcgttttacaattttagggactaatttgaccyacgttttacaatttcaggggctaaattgccttttcgttAATTTCAGGGACTTAAGTGAGACCgtattacaatttcaggggacaaaatgac	Scaffold02209:9257:9519:-
Sr530340_8_6_24_11	GumiRNA-n107e.3	AATTTCAGGGACTTAAGTGAGACC	-172	263	-	aactgtcattttagtccctgaaattgtgaagcagtctcacttaggtccctgaaactaacgaaaagacaatttagtccctgaaattgtaaaacgtcggtcaagttagtccctaaaattgtaaaacaacagactaacttgaccgcgttttacaattttagggactaatttgaccyacgttttacaatttcaggggctaaattgccttttcgttAATTTCAGGGACTTAAGTGAGACCgtattacaatttcaggggacaaaatgac	Scaffold02209:9257:9519:-
Sr401583_10_8_24_53	GumiRNA-n107f-3p	TTAGAGACTAATTTGACCGACGTT	-99.1	153	-	gaaaagataatttagtccatgaaattgtaaaacgtcggtcaagttagtccctaaaattgtaaaatgacggactaacttgaccgtcgttttataattTTAGAGACTAATTTGACCGACGTTttacaatttcaggggctagattgtcttttcgtt	Scaffold01884:5840:5992:+
Sr401583_10_8_24_53	GumiRNA-n107f-5p	TTAGTCCATGAAATTGTAAAACGT	-99.1	153	-	gaaaagataatttagtccatgaaattgtaaaacgtcggtcaagttagtccctaaaattgtaaaatgacggactaacttgaccgtcgttttataattTTAGAGACTAATTTGACCGACGTTttacaatttcaggggctagattgtcttttcgtt	Scaffold01884:5840:5992:+
Sr144220_4_3_21_11	GumiRNA-n107g	TTAGAGACTAATTTGACCGAT	-80.1	133	-	ttagtccctgaaattgtaaatcgtcggtcaagttagtccctaaaattgtaaaacaacggactaacttgaccgtcgttttacaattTTAGAGACTAATTTGACCGATgtgttacaatttcagggactaaattgc	Scaffold00384:173693:173825:+
Sr144220_4_1_21_11	GumiRNA-n107h.2	ACTGTCATTTTAGTCCCTGAAATT	-190.5	283	-	caatggagttaactgtcattttagtccctgaaattgtgaagcagtctcatttaggtctctaaaactaacaaaaaggcaatttagtccatgaaattgtaaaacgtcggtcaagttagtccctaaaattgtaaaacgacggactaacttaaccgtcgttttacaattTTAGAGACTAATTTGACCGATgttttacaatttcaggggctaaattgtcttttcgttagtttcagggacctaagtgagaccgtattacagtttcaggggccaaaatgacagttaactc	Scaffold00087:322611:322893:+
Sr144220_4_1_21_11	GumiRNA-n107h-3p.1	TTAGAGACTAATTTGACCGAT	-190.5	283	-	caatggagttaactgtcattttagtccctgaaattgtgaagcagtctcatttaggtctctaaaactaacaaaaaggcaatttagtccatgaaattgtaaaacgtcggtcaagttagtccctaaaattgtaaaacgacggactaacttaaccgtcgttttacaattTTAGAGACTAATTTGACCGATgttttacaatttcaggggctaaattgtcttttcgttagtttcagggacctaagtgagaccgtattacagtttcaggggccaaaatgacagttaactc	Scaffold00087:322611:322893:+
Sr144220_4_1_21_11	GumiRNA-n107h-5p.1	TTAGTCCATGAAATTGTAAAACGT	-190.5	283	-	caatggagttaactgtcattttagtccctgaaattgtgaagcagtctcatttaggtctctaaaactaacaaaaaggcaatttagtccatgaaattgtaaaacgtcggtcaagttagtccctaaaattgtaaaacgacggactaacttaaccgtcgttttacaattTTAGAGACTAATTTGACCGATgttttacaatttcaggggctaaattgtcttttcgttagtttcagggacctaagtgagaccgtattacagtttcaggggccaaaatgacagttaactc	Scaffold00087:322611:322893:+
Sr130257_10_4_21_17	GumiRNA-n107i.2	TTTCAGGGGCTAAATTGCATT	-102.7	173	-	ctttgaaattaacgaaaagacaatttagtccctaaaattgtaaaacatcgatcaagttagtccctaaaattgtaaaacgacggactaacttgaccgtcgttttacaattttagagactaatttgaccgatgttttacaaTTTCAGGGGCTAAATTGCATTttcgttagtttca	Scaffold00686:119746:119918:+
Sr130257_10_4_21_17	GumiRNA-n107i-3p.1	TTAGAGACTAATTTGACCGAT	-102.7	173	-	ctttgaaattaacgaaaagacaatttagtccctaaaattgtaaaacatcgatcaagttagtccctaaaattgtaaaacgacggactaacttgaccgtcgttttacaattttagagactaatttgaccgatgttttacaaTTTCAGGGGCTAAATTGCATTttcgttagtttca	Scaffold00686:119746:119918:+
Sr130257_10_4_21_17	GumiRNA-n107i-5p.1	AAAACATCGATCAAGTTAGTCCCT	-102.7	173	-	ctttgaaattaacgaaaagacaatttagtccctaaaattgtaaaacatcgatcaagttagtccctaaaattgtaaaacgacggactaacttgaccgtcgttttacaattttagagactaatttgaccgatgttttacaaTTTCAGGGGCTAAATTGCATTttcgttagtttca	Scaffold00686:119746:119918:+
Sr130257_10_9_21_17	GumiRNA-n107j-3p.1	TTTCAGGGGCTAAATTGCATT	-157.4	243	-	tagttcctaaaattgtaaaacagtctcacttaagtccctgaaactaacgaaaaggcaatttagtccctgaaattgtaaaatgtcggtcaagttattccctaaaattgtaaaacgacagactaacttgaccgtcgttttacaattttagggactaatttgaccgatattttacaaTTTCAGGGGCTAAATTGCATTtttgttagtttcagggacctaagtgagatcgtattacatttttagggg	Scaffold05776:304:546:-
Sr130257_10_9_21_17	GumiRNA-n107j-3p.2	AGTTTCAGGGACCTAAGTGAGATC	-157.4	243	-	tagttcctaaaattgtaaaacagtctcacttaagtccctgaaactaacgaaaaggcaatttagtccctgaaattgtaaaatgtcggtcaagttattccctaaaattgtaaaacgacagactaacttgaccgtcgttttacaattttagggactaatttgaccgatattttacaaTTTCAGGGGCTAAATTGCATTtttgttagtttcagggacctaagtgagatcgtattacatttttagggg	Scaffold05776:304:546:-
Sr130257_10_9_21_17	GumiRNA-n107j-5p.1	AAATTGTAAAATGTCGGTCAAGTT	-157.4	243	-	tagttcctaaaattgtaaaacagtctcacttaagtccctgaaactaacgaaaaggcaatttagtccctgaaattgtaaaatgtcggtcaagttattccctaaaattgtaaaacgacagactaacttgaccgtcgttttacaattttagggactaatttgaccgatattttacaaTTTCAGGGGCTAAATTGCATTtttgttagtttcagggacctaagtgagatcgtattacatttttagggg	Scaffold05776:304:546:-
Sr130257_10_9_21_17	GumiRNA-n107j-5p.2	AGTCTCACTTAAGTCCCTGAAACT	-157.4	243	-	tagttcctaaaattgtaaaacagtctcacttaagtccctgaaactaacgaaaaggcaatttagtccctgaaattgtaaaatgtcggtcaagttattccctaaaattgtaaaacgacagactaacttgaccgtcgttttacaattttagggactaatttgaccgatattttacaaTTTCAGGGGCTAAATTGCATTtttgttagtttcagggacctaagtgagatcgtattacatttttagggg	Scaffold05776:304:546:-
Sr582710_1_1_24_81	GumiRNA-n107k.1	TTAGGGACTAATTTGACCGACGTG	-164.7	243	-	tagctcctgaaattgtgaagcagtctcacttaagtccctgaaactaacgaaaaagcaatttagtccctgaaattgtaaaacgtcggtcaagttagtccctaaaattgtaaaacgacagactaacttgaccgtcgttttacaattTTAGGGACTAATTTGACCGACGTGttacaattttagggactaaattgcttttttgttagtttcaaggacctaagtgagaccgtattacactttcagggg	Scaffold00077:259406:259648:-
Sr582710_1_1_24_81	GumiRNA-n107k.2	AGTCTCACTTAAGTCCCTGAAACT	-164.7	243	-	tagctcctgaaattgtgaagcagtctcacttaagtccctgaaactaacgaaaaagcaatttagtccctgaaattgtaaaacgtcggtcaagttagtccctaaaattgtaaaacgacagactaacttgaccgtcgttttacaattTTAGGGACTAATTTGACCGACGTGttacaattttagggactaaattgcttttttgttagtttcaaggacctaagtgagaccgtattacactttcagggg	Scaffold00077:259406:259648:-
Sr294949_14_10_24_11	GumiRNA-n108a	TTTGGTCTCCGTGGAACTAATAGT	-98.7	133	-	actattagttccgcgtgaccaTTTGGTCTCCGTGGAACTAATAGTtctgcgaggagactttcgttgtgaatgtctccaagcggaactattagttccgcagagtccaaatggtcacgcggaactaatagtttcg	Scaffold01185:77179:77311:-
Sr294949_14_4_24_11	GumiRNA-n108b	TTTGGTCTCCGTGGAACTAATAGT	-80.6	103	-	ccgcgtgaccaTTTGGTCTCCGTGGAACTAATAGTtccgcgaggtgaaaaatgaaagttacctcgtggaactattagttccacggagaccaattggtcgtgcg	Scaffold00079:260619:260721:-
Sr403675_6_5_24_72	GumiRNA-n109a	AAACTAGTTTCCGGAATGTAAATT	-75.1	183	-	gcgtcaattccagggactccagtttccggaatgcaatttttttattctggatttgtattctggAAACTAGTTTCCGGAATGTAAATTtgtattctgggaactccagtcaaatttgtattctggaaactccagtttccggaatacaaaagtgtattccgaaaactccagtctccatacaatttg	Scaffold01109:32657:32839:+
Sr403675_6_2_24_72	GumiRNA-n109b-3p	AATTTACATTCCGGAAACTCGAGT	-107.7	213	-	tttcctggagtttccggaatacaaatttacattccggAAACTAGTTTCCGGAATGTAAATTtttcctggagtttccggaatgcaaaaatacattccggaaactggattttcctagagtttccggaatgtaaatttttcctggagtttccggaatgcaaatttacattccggaaactcgagtttctggaatgtaaatttttcctggagtttccg	Scaffold00079:316869:317081:+
Sr403675_6_2_24_72	GumiRNA-n109b-5p	AAACTAGTTTCCGGAATGTAAATT	-107.7	213	-	tttcctggagtttccggaatacaaatttacattccggAAACTAGTTTCCGGAATGTAAATTtttcctggagtttccggaatgcaaaaatacattccggaaactggattttcctagagtttccggaatgtaaatttttcctggagtttccggaatgcaaatttacattccggaaactcgagtttctggaatgtaaatttttcctggagtttccg	Scaffold00079:316869:317081:+
Sr446942_11_9_24_28	GumiRNA-n110a-3p	ACAATGGCATTGTAGACTTCAGTT	-42.7	103	-	aaagtgaagtcTACAATGGGATTGTAGACTTCGCTtttattttttttttcttccgaaaagttgaagtctacaatggcattgtagacttcagttttttttaaat	Scaffold02555:22247:22349:+
Sr446942_11_9_24_28	GumiRNA-n110a-5p	TACAATGGGATTGTAGACTTCGCT	-42.7	103	-	aaagtgaagtcTACAATGGGATTGTAGACTTCGCTtttattttttttttcttccgaaaagttgaagtctacaatggcattgtagacttcagttttttttaaat	Scaffold02555:22247:22349:+
Sr498980_9_8_24_12	GumiRNA-n110b	ATTGTAGACTTCTGCTTTTTCTGC	-24.8	73	-	tttccttgaaaaacagaagtctacaatgccATTGTAGACTTCTGCTTTTTCTGCcgttacttttggaagtcgc	Scaffold01911:40101:40173:+
Sr446942_11_3_24_28	GumiRNA-n110c-3p	AATGGCATTGTAGACTTCTGCTTT	-42.4	103	-	aaagtgaagtcTACAATGGGATTGTAGACTTCGCTtttattttattttccttccgaaaagttgaagtctgcaatggcattgtagacttctgctttttctgccc	Scaffold00175:225680:225782:-
Sr446942_11_3_24_28	GumiRNA-n110c-5p	TACAATGGGATTGTAGACTTCGCT	-42.4	103	-	aaagtgaagtcTACAATGGGATTGTAGACTTCGCTtttattttattttccttccgaaaagttgaagtctgcaatggcattgtagacttctgctttttctgccc	Scaffold00175:225680:225782:-
Sr498980_9_1_24_12	GumiRNA-n110d-3p	AATGGCATTGTAGACTTCTGCTTT	-84.5	133	-	tctgacaagcagaagtctacaatgtcATTGTAGACTTCTGCTTTTTCTGCcctaacttccacaagtcgtcaatggcattgtagggtagaaaaaggagaagtctacaatggcattgtagacttctgctttttag	Scaffold00081:101788:101920:+
Sr498980_9_1_24_12	GumiRNA-n110d-5p	ATTGTAGACTTCTGCTTTTTCTGC	-84.5	133	-	tctgacaagcagaagtctacaatgtcATTGTAGACTTCTGCTTTTTCTGCcctaacttccacaagtcgtcaatggcattgtagggtagaaaaaggagaagtctacaatggcattgtagacttctgctttttag	Scaffold00081:101788:101920:+
Sr518790_11_2_24_11	GumiRNA-n111	AAAAATTTGCATTCCGGAAACTCC	-85.8	183	-	attctggaaactggagttttcgaaatacaaattgtatggaaactggagtttccggaatacaaatttgcattccggaaactggagtttccagttttcggaatacaaatttgactgaagtttccggaatacaccccacaattcaAAAAATTTGCATTCCGGAAACTCCagtttccggaatatatg	Scaffold00081:85298:85480:-
Sr424643_16_3_24_32	GumiRNA-n112a.2	AAACGTAAAACCTGAGAGACTGAA	-172.3	273	-	attttaatttggcttaaatgcactttcagtccctcaggttttatgtttgtgcaatttttgtcccttagctttaaatttagcaattttagtccctaacgttttactattggtgtaatttttgtccctccatcaagcagccatccacgacaaaatgggacgAAAATTGCACCAACAGTAGAACGTtagggactaaaattgctaaatttaaaattgggggacaaaaattgcacaaacgtaaaacctgagagactgaaagtgcatttaagatttttg	Scaffold00227:149299:149571:-
Sr424643_16_3_24_32	GumiRNA-n112a-3p.1	AAAATTGCACCAACAGTAGAACGT	-172.3	273	-	attttaatttggcttaaatgcactttcagtccctcaggttttatgtttgtgcaatttttgtcccttagctttaaatttagcaattttagtccctaacgttttactattggtgtaatttttgtccctccatcaagcagccatccacgacaaaatgggacgAAAATTGCACCAACAGTAGAACGTtagggactaaaattgctaaatttaaaattgggggacaaaaattgcacaaacgtaaaacctgagagactgaaagtgcatttaagatttttg	Scaffold00227:149299:149571:-
Sr424643_16_3_24_32	GumiRNA-n112a-5p.1	AATTTTAGTCCCTAACGTTTTACT	-172.3	273	-	attttaatttggcttaaatgcactttcagtccctcaggttttatgtttgtgcaatttttgtcccttagctttaaatttagcaattttagtccctaacgttttactattggtgtaatttttgtccctccatcaagcagccatccacgacaaaatgggacgAAAATTGCACCAACAGTAGAACGTtagggactaaaattgctaaatttaaaattgggggacaaaaattgcacaaacgtaaaacctgagagactgaaagtgcatttaagatttttg	Scaffold00227:149299:149571:-
Sr447837_15_10_24_14	GumiRNA-n112b.2	AAACATAAAACCTGAGGGACTGAA	-164.5	293	Sr469397_17_5_24_8	atctaaaaaatcttcactgcttttacaaaaatcttaaatgcactttcagtctctcaggttttacgtttgtgcaatttttgtcccccaattttaaatttagcaattttagtccctaacgttctactgttggtgcaattttcgtcccattttgtcgtggatggctgcttgatggagggacaaaaattacaccaatagtAAAACGTTAGGGACTAAAATTGCTaaatttaaagctaagggacaaaaattgcacaaacataaaacctgagggactgaaagtgcatttaagccaaatt	Scaffold00227:149274:149566:+
Sr447837_15_10_24_14	GumiRNA-n112b-3p.1	AAAACGTTAGGGACTAAAATTGCT	-164.5	293	Sr469397_17_5_24_8	atctaaaaaatcttcactgcttttacaaaaatcttaaatgcactttcagtctctcaggttttacgtttgtgcaatttttgtcccccaattttaaatttagcaattttagtccctaacgttctactgttggtgcaattttcgtcccattttgtcgtggatggctgcttgatggagggacaaaaattacaccaatagtAAAACGTTAGGGACTAAAATTGCTaaatttaaagctaagggacaaaaattgcacaaacataaaacctgagggactgaaagtgcatttaagccaaatt	Scaffold00227:149274:149566:+
Sr447837_15_10_24_14	GumiRNA-n112b-5p.1	AGTCCCTAACGTTCTACTGTTGGT	-164.5	293	Sr469397_17_5_24_8	atctaaaaaatcttcactgcttttacaaaaatcttaaatgcactttcagtctctcaggttttacgtttgtgcaatttttgtcccccaattttaaatttagcaattttagtccctaacgttctactgttggtgcaattttcgtcccattttgtcgtggatggctgcttgatggagggacaaaaattacaccaatagtAAAACGTTAGGGACTAAAATTGCTaaatttaaagctaagggacaaaaattgcacaaacataaaacctgagggactgaaagtgcatttaagccaaatt	Scaffold00227:149274:149566:+
Sr447837_15_4_24_14	GumiRNA-n112c	AAAACGTTAGGGACTAAAATTGCT	-78.9	153	-	agttttaaatttaacaattttagtctctaacattttattaatggtgtaattttcgtccctccttcaagctgccatccaaaggcaaaatgggacgaaaattacaccattagtAAAACGTTAGGGACTAAAATTGCTaaatttaaagctaggaga	Scaffold00092:16082:16234:+
Sr479172_7_7_24_20	GumiRNA-n112d.1	TGCACAAACGTAAAACCTGAGGGA	-188.4	303	-	atataaatttatattatactacctcatactttttaggcttaaatgcactttcagtccctcaggtttcatgtttgtgtaattttcgtcccccaactttaaatttagtaattttagtccctgacgttttactaacggtgtaattttcgtccctccatcaagctgccatccaatggcaaaatgggacgaaaattacaccgttagtaaaacgttagrgactaaaattgctaaatttaaagctgggagacgaaaatTGCACAAACGTAAAACCTGAGGGActgaaagtgcatttaagcctacttttta	Scaffold07778:2953:3255:+
Sr479172_7_7_24_20	GumiRNA-n112d.2	TTAGTAATTTTAGTCCCTGACGTT	-188.4	303	-	atataaatttatattatactacctcatactttttaggcttaaatgcactttcagtccctcaggtttcatgtttgtgtaattttcgtcccccaactttaaatttagtaattttagtccctgacgttttactaacggtgtaattttcgtccctccatcaagctgccatccaatggcaaaatgggacgaaaattacaccgttagtaaaacgttagrgactaaaattgctaaatttaaagctgggagacgaaaatTGCACAAACGTAAAACCTGAGGGActgaaagtgcatttaagcctacttttta	Scaffold07778:2953:3255:+
Sr479172_7_2_24_20	GumiRNA-n112e.2	TGCACAAACGTAAAACCTGAGGGA	-188.9	283	-	taaaaattaaggcttaaatgcactttaagcccctcaggtttcacgtttgtgcaattttcgtcctccagttttaaatttagcaattttagtccctaacgttttactaacggtgtaattttcgtcccatttttccgttggatggcagcttgacggagggacaaaaattacaccgttagtaaaacgttagggactaaaattgctaaatttaaagctgagggacgaaaatTGCACAAACGTAAAACCTGAGGGActgaaagtgcatttaagccaaaaagtaattaat	Scaffold00082:180794:181076:-
Sr479172_7_2_24_20	GumiRNA-n112e-3p.1	AAAACGTTAGGGACTAAAATTGCT	-188.9	283	-	taaaaattaaggcttaaatgcactttaagcccctcaggtttcacgtttgtgcaattttcgtcctccagttttaaatttagcaattttagtccctaacgttttactaacggtgtaattttcgtcccatttttccgttggatggcagcttgacggagggacaaaaattacaccgttagtaaaacgttagggactaaaattgctaaatttaaagctgagggacgaaaatTGCACAAACGTAAAACCTGAGGGActgaaagtgcatttaagccaaaaagtaattaat	Scaffold00082:180794:181076:-
Sr479172_7_2_24_20	GumiRNA-n112e-5p.1	AATTTTAGTCCCTAACGTTTTACT	-188.9	283	-	taaaaattaaggcttaaatgcactttaagcccctcaggtttcacgtttgtgcaattttcgtcctccagttttaaatttagcaattttagtccctaacgttttactaacggtgtaattttcgtcccatttttccgttggatggcagcttgacggagggacaaaaattacaccgttagtaaaacgttagggactaaaattgctaaatttaaagctgagggacgaaaatTGCACAAACGTAAAACCTGAGGGActgaaagtgcatttaagccaaaaagtaattaat	Scaffold00082:180794:181076:-
Sr571350_6_2_24_19	GumiRNA-n113	TGATTGGTTGAAATTCATGTGAGT	-55.8	113	-	gacacattctttaTGATTGGTTGAAATTCATGTGAGTcctcttaaattatgtggattccataatttggtaggacccatatgaatttcaaccaattatcgaaggagtgttgaaa	Scaffold00082:262248:262360:+
Sr333789_4_3_24_24	GumiRNA-n114a	AACTAATAGTTCTGCAGACATGTG	-123.5	193	-	tagttccgcgggtttattttttttaacacacacatgtccgtggaactattagttccgcgagttgtaattctccgtggaactattagttccgcgggttataattctctgcggaactaatagttccgcgaagaattataaccagcgaAACTAATAGTTCTGCAGACATGTGtgtgttaaaaaaaataaaccaaca	Scaffold00570:132453:132645:+
Sr333789_4_2_24_24	GumiRNA-n114b	AACTAATAGTTCTGCAGACATGTG	-72.7	143	-	ttttccacacacacatgttcgtggaactattagttcccgcgggttgtaattctcgcggaactgctcgcgaactaatagttctgcaaagaattataacccgcgaAACTAATAGTTCTGCAGACATGTGtgttaaaaaaaataaa	Scaffold00083:153349:153491:+
Sr554889_1_1_24_20	GumiRNA-n115	AAACTACTAGTTCCGCGGACATGT	-89.9	143	-	attattagttccgcgggttataattcaacacatacatgtctgcggaactaatagttccgcggagaattacaacccgcgAAACTACTAGTTCCGCGGACATGTgtgtgttgaaaaaaaataaacccgcggaactaatagttcca	Scaffold00084:109446:109588:+
Sr288656_1_1_24_94	GumiRNA-n116	AAGGCAAAAACCGGTGAACATATT	-81.6	143	-	ttataagttattctgatgtccttgactgtaatatgttcacygggttttgctttggttttactgcttttatttttccacataaaaataaaagcagtaaaaccAAGGCAAAAACCGGTGAACATATTacagtcaaggggagctta	Scaffold00085:327153:327295:-
Sr307296_15_12_24_38	GumiRNA-n117a	AATTCTCCGTGGAACTATTAGTTT	-100.6	143	-	acatacatgtcgtggaactattagttccgtgggttgtAATTCTCCGTGGAACTATTAGTTTcgcagagaattacaactcgcgaaactaatagttctgcggagaattataacctgcagaactaatagttccacggcatatgtgt	Scaffold01528:26075:26217:-
Sr487944_6_4_24_13	GumiRNA-n117b.1	AATACAACTCGCGGAACTAATAGT	-116.2	193	-	gcgggtgtatttttttcaacacacacatttccgtggaactattagtttcacgagttgtatttctccgcggaactattagttttgtagacatgtatgtattgaattacaacgtgcagaactaatagtttcgcggagaAATACAACTCGCGGAACTAATAGTttagcagaaatgtgtgtgttggaaaaaaaatac	Scaffold00345:138176:138368:-
Sr487944_6_4_24_13	GumiRNA-n117b.2	CTCCGCGGAACTATTAGTTTT	-116.2	193	-	gcgggtgtatttttttcaacacacacatttccgtggaactattagtttcacgagttgtatttctccgcggaactattagttttgtagacatgtatgtattgaattacaacgtgcagaactaatagtttcgcggagaAATACAACTCGCGGAACTAATAGTttagcagaaatgtgtgtgttggaaaaaaaatac	Scaffold00345:138176:138368:-
Sr307296_15_5_24_38	GumiRNA-n117c-3p	AATACAACTCGCGGAACTAATAGT	-183.5	273	-	ccgcgggttatAATTCTCCGTGGAACTATTAGTTTcgcgggttatatttttttcaacacacactccgcggaactaatagttccgattagttccgctggttgtaattcttcgcggaactattagttccacaggttgtaatttaacacatacatgtctgtggaactaatagtttcgcggagaattgcaacccgcggaactaatagttctgcggagcgtgtgtgttgaaaaaaatacaactcgcggaactaatagttccacggagaatagttccgc	Scaffold00093:321920:322192:+
Sr307296_15_5_24_38	GumiRNA-n117c-5p	AATTCTCCGTGGAACTATTAGTTT	-183.5	273	-	ccgcgggttatAATTCTCCGTGGAACTATTAGTTTcgcgggttatatttttttcaacacacactccgcggaactaatagttccgattagttccgctggttgtaattcttcgcggaactattagttccacaggttgtaatttaacacatacatgtctgtggaactaatagtttcgcggagaattgcaacccgcggaactaatagttctgcggagcgtgtgtgttgaaaaaaatacaactcgcggaactaatagttccacggagaatagttccgc	Scaffold00093:321920:322192:+
Sr501241_18_12_24_13	GumiRNA-n117d.1	TAGTTCCGCGGGTTGTAATTCTTC	-199.7	273	-	tagttccgcgggttataattttccgtggaactattagttctgtgggttatatttttttcaacacacactccgcggaactatTAGTTCCGCGGGTTGTAATTCTTCgcggaactattagttccgcaggttgtaatttaacacatacatgcctatggaactaatagttccgtggagaattacaacccacggaactaatagttccacgaagtgtgtgtgttgaaaaaaatacaactcgcggaactaatagttccacggagaattataacccgcgga	Scaffold01040:17689:17961:+
Sr501241_18_12_24_13	GumiRNA-n117d.2	AATACAACTCGCGGAACTAATAGT	-199.7	273	-	tagttccgcgggttataattttccgtggaactattagttctgtgggttatatttttttcaacacacactccgcggaactatTAGTTCCGCGGGTTGTAATTCTTCgcggaactattagttccgcaggttgtaatttaacacatacatgcctatggaactaatagttccgtggagaattacaacccacggaactaatagttccacgaagtgtgtgtgttgaaaaaaatacaactcgcggaactaatagttccacggagaattataacccgcgga	Scaffold01040:17689:17961:+
Sr501241_18_8_24_13	GumiRNA-n117e	TAGTTCCGCGGGTTGTAATTCTTC	-142.3	233	-	tatctgcgaaactattagttccgcaagtttattttttttcaacacacatgtccgtggaactatTAGTTCCGCGGGTTGTAATTCTTCgcgaaactattagttctgcgggttataattctctgcgaaactaatagttctgcgaagaattataagctgcggaactaatagttccgcggacatgtgtgtgttaaaaaaaataaacccacagaactaatagttctgcagagatatat	Scaffold00208:248728:248960:+
Sr501241_18_6_24_13	GumiRNA-n117f.1	TTTTTTTTTCAACACACACATGTC	-139.5	213	-	tcgtaggtttatttttttttcaacacacacatgtcgtggaactatTAGTTCCGCGGGTTGTAATTCTTCgcggaactattagtttcgcacgttgtaattcaacacatacatgcctgcgaaactaatagttccgcggagaattacaacccgcagaactaatagtttcacaacatgtgtgtgttggaaaaaaaataaacccacagaactaatagt	Scaffold00137:7986:8198:+
Sr501241_18_6_24_13	GumiRNA-n117f.2	TAGTTCCGCGGGTTGTAATTCTTC	-139.5	213	-	tcgtaggtttatttttttttcaacacacacatgtcgtggaactatTAGTTCCGCGGGTTGTAATTCTTCgcggaactattagtttcgcacgttgtaattcaacacatacatgcctgcgaaactaatagttccgcggagaattacaacccgcagaactaatagtttcacaacatgtgtgtgttggaaaaaaaataaacccacagaactaatagt	Scaffold00137:7986:8198:+
Sr501241_18_3_24_13	GumiRNA-n117g.1	TAGTTCCGCGGGTTGTAATTCTTC	-118.4	203	-	ttcacaggtttattttttttcaacacacacatgttgtagaactatTAGTTCCGCGGGTTGTAATTCTTCgcagaactattagttccgcaagtatgtatgtgttgaattacaatgtgcggaactaatagttccgcagagaattacaacccgcgaaactaatagttccacagcatgtgtgttggaaaaaaataaacccgattcca	Scaffold00086:285272:285474:+
Sr501241_18_3_24_13	GumiRNA-n117g.2	ATTTTTTTTCAACACACACATGTT	-118.4	203	-	ttcacaggtttattttttttcaacacacacatgttgtagaactatTAGTTCCGCGGGTTGTAATTCTTCgcagaactattagttccgcaagtatgtatgtgttgaattacaatgtgcggaactaatagttccgcagagaattacaacccgcgaaactaatagttccacagcatgtgtgttggaaaaaaataaacccgattcca	Scaffold00086:285272:285474:+
Sr594480_12_11_24_15	GumiRNA-n118a	GTGGAATGTGGTGGTGAACGACGT	-60.4	123	-	ctgaaatcagaatcactgtttcactgcgttcaccaccacattccaccaacaatggattcgttttggttttaGTGGAATGTGGTGGTGAACGACGTtgtaactgtgattttgaaatcggattgg	Scaffold00841:73743:73865:-
Sr594480_12_10_24_15	GumiRNA-n118b	GTGGAATGTGGTGGTGAACGACGT	-51.4	103	-	aatcatcgtgtcattgcgttcaccaccacattccaccaacaatgcgttcgttttggttttaGTGGAATGTGGTGGTGAACGACGTtaaaacggtgattttaaa	Scaffold00804:49333:49435:+
Sr594480_12_9_24_15	GumiRNA-n118c	GTGGAATGTGGTGGTGAACGACGT	-82.1	183	-	cctgaaatcataattatcgtttcactgcgttcaccaccacattccaccaacaatggattcgttttggttttagtggaatgcggtggtgaacgacgttgaaacggtgattctgaaatcggattggttttaGTGGAATGTGGTGGTGAACGACGTtgaaacggtgattctgaaatcagattggga	Scaffold00737:25267:25449:-
Sr594480_12_8_24_15	GumiRNA-n118d	GTGGAATGTGGTGGTGAACGACGT	-48.3	143	-	ttttattactataataattttttattttttatttcctttttgccaccgtttcactgcgttcatcaccacattccaccaacaatggattcgttttggtttcaGTGGAATGTGGTGGTGAACGACGTtgaaacagtgattctgaa	Scaffold00705:66627:66769:+
Sr594480_12_7_24_15	GumiRNA-n118e	GTGGAATGTGGTGGTGAACGACGT	-54.6	113	-	ctgaaatcaaaatcaccgtttcactgcgttcgccaccacattccaccaacaatcagtttgttttggttttaGTGGAATGTGGTGGTGAACGACGTtgaaataatgattctgaa	Scaffold00428:118399:118511:-
Sr594480_12_6_24_15	GumiRNA-n118f	GTGGAATGTGGTGGTGAACGACGT	-53.8	113	-	ttgaaatcagaatcaccatttcactgcgttcaccaccacattccaccaacaatgagttcgttttggttttaGTGGAATGTGGTGGTGAACGACGTtgaaacaatgattttgaa	Scaffold00117:279400:279512:-
Sr594480_12_4_24_15	GumiRNA-n118g	GTGGAATGTGGTGGTGAACGACGT	-54.6	113	-	ctgaaatcagaatcaccgtttcattgtgttcaccactacattccaccaacaatgggttcgttttggttttaGTGGAATGTGGTGGTGAACGACGTtaaaatagtgattctgaa	Scaffold00086:296784:296896:-
Sr333775_6_2_24_12	GumiRNA-n119	ATTCGAGTTTCCGGTAGTTTCATG	-41.1	73	-	cactgccgaaaATTCGAGTTTCCGGTAGTTTCATGaaattttgcactaccggaaactcgaatttccggcacaa	Scaffold00088:139506:139578:+
Sr575975_11_8_24_11	GumiRNA-n120a	ATTGCATTCCGGAAACTAGAGTTT	-54	113	-	aactagagtttccagaatacaaaATTGCATTCCGGAAACTAGAGTTTccgaaatacaaatttatatttcggaaactccagtttctggaatacaaattgtatggagactagagt	Scaffold00743:8388:8500:-
Sr575975_11_6_24_11	GumiRNA-n120b	ATTGCATTCCGGAAACTAGAGTTT	-56.5	103	-	atttgtattccggaaactccagtttctggaatgcaattttggatccagtttccggaatgtaaaATTGCATTCCGGAAACTAGAGTTTccggaattcacgcgaa	Scaffold00205:61396:61498:+
Sr575975_11_4_24_11	GumiRNA-n120c	ATTGCATTCCGGAAACTAGAGTTT	-52.1	113	-	ttcaaaattcgcgtgtatttcggaaattagagtttccggaatgcaattttacattccagaaactggatccaaaATTGCATTCCGGAAACTAGAGTTTccaaaatacaaattgc	Scaffold00089:359062:359174:-
Sr288087_5_4_24_10	GumiRNA-n121a	AAAATCATTATATCCAACGGCTAT	-75.1	153	-	tctcaccgtgagagacgggtcataaycgttggatataatgattttatatttaaatggttgagattcattttatattaagtgacagagattcattttaatatAAAATCATTATATCCAACGGCTATaaccaagtctctcacggtgagygagcga	Scaffold00185:151141:151293:+
Sr288087_5_2_24_10	GumiRNA-n121b	AAAATCATTATATCCAACGGCTAT	-50.8	113	-	cytgagagatctygtcatagccgttggatataataattttatattaaaatgaatctctgtcgcttaaatatAAAATCATTATATCCAACGGCTATaactaygtctctcaccct	Scaffold00090:182299:182411:+
Sr482085_18_8_24_16	GumiRNA-n122a	AAAACGTTGGTCAAGTTAGTCCCT	-94.5	143	-	aatttagtccctgaaattgtaAAAACGTTGGTCAAGTTAGTCCCTaaaattgtaaaacgatggactaattaacttgaccgtcgttttacaattttagggactaatttgaccgacgttttacaatttcaggggctaaattgcct	Scaffold00288:207639:207781:-
Sr482085_18_5_24_16	GumiRNA-n122b	AAAACGTTGGTCAAGTTAGTCCCT	-60.2	153	-	aaaagrcaatttagtccytgaaattatAAAACGTTGGTCAAGTTAGTCCCTaaaattrtaaaaygayrractaacttgaccgtcgttttataattttagrgactaatttgaccgacgttttataatttyagggrctraattgcctttttatta	Scaffold00090:24322:24474:-
Sr505461_5_4_24_77	GumiRNA-n123a	ACTATTAGTTCCGCGGGTTGTAAC	-116.8	163	-	ccaacacacacatgctgcggaACTATTAGTTCCGCGGGTTGTAACtcagtgcggaactaatagttctggaggcatgtatcgtgttgaattacaacgtgcggaactaatagttccgcattgagttacaaccagcggaactaatagttccgcagcatgtgtgtat	Scaffold01407:52165:52327:+
Sr505461_5_3_24_77	GumiRNA-n123b	ACTATTAGTTCCGCGGGTTGTAAC	-57.9	103	-	taacacacacatgttcgcgaaACTATTAGTTCCGCGGGTTGTAACgcaggcatgtatgtgttgagttacaacccgcgaaactaataattctgcgaacatgtgt	Scaffold01000:41607:41709:+
Sr505461_5_1_24_77	GumiRNA-n123c	ACTATTAGTTCCGCGGGTTGTAAC	-118	163	-	tttttccaacacacacatactgcggaACTATTAGTTCCGCGGGTTGTAACtcaatgcggaactattagttccgcaggttgtaattcaacatatacatgcctgcggaactaatagttccgcattgagttacaacccgcagaactaatagttctgcagcatgtgt	Scaffold00090:301357:301519:+
Sr137858_4_4_21_34	GumiRNA-n124a	TGAGCCGTCCGATCTCGATCC	-49.1	123	-	ggagatcgagaccgtttgatggagatcgaacggctcgaaatttcaaagataaatcagatataaaaatacgaattgaggttgTGAGCCGTCCGATCTCGATCCaacggttcttatgctggatct	Scaffold00572:123807:123929:+
Sr137858_4_3_21_34	GumiRNA-n124b	TGAGCCGTCCGATCTCGATCC	-59.8	123	-	tcaagcatctcgaaccgttggatcgagatttgattgctcacytttggactctgtaaatcggatttagaatttaaactccgaacaTGAGCCGTCCGATCTCGATCCaacygtccgagatgtggc	Scaffold00093:167709:167831:+
Sr349999_14_10_24_14	GumiRNA-n125a	ATTATAACCCGTGGAACTAATAGT	-84.6	173	-	tgttttcaacgcacacattctacggaactattagttccgcaggtagtaattcaatgtagaactattagttccacacgttgtaattcaacacatacatgtctgcggaattaatagttccgcatttaATTATAACCCGTGGAACTAATAGTttcgcaacatgtgtgtgttggaaa	Scaffold01723:505:677:-
Sr349999_14_3_24_14	GumiRNA-n125b	ATTATAACCCGTGGAACTAATAGT	-104	193	-	tttttcgcagaactattagttctatgggtttttttttccaacacacatatgccgtggaactattagttctgcgggttataattctccgcgaaactattagttctgctgaaaATTATAACCCGTGGAACTAATAGTtctaccgcatatgtatgttaaaaataaataaacctgtagaactaatagttctacgaac	Scaffold00095:312762:312954:+
Sr487103_20_17_24_156	GumiRNA-n126a	ATTACAACGTGTGGAACTATTAGT	-90.5	153	-	catgatgcggaactaataatttcgcacgttgtaattcaatgcgtaactaatagttccgcaaacatttttgattcgctacgcatgcttgcggaactattagttctgcattgaATTACAACGTGTGGAACTATTAGTttcgcatcatgtatattt	Scaffold01269:43997:44149:+
Sr487103_20_4_24_156	GumiRNA-n126b	ATTACAACGTGTGGAACTATTAGT	-95.6	153	-	tacatgttgcggaactaatagttctgcacgttgtaattcaatgtggaactattagtttcgcagaaattttcgaacacatacatgcttacgaaactaatagtttcacattgaATTACAACGTGTGGAACTATTAGTtccgcagcatgtatgtgt	Scaffold00099:249197:249349:+
Sr487103_20_3_24_156	GumiRNA-n126c-3p	ATTACAACGTGTGGAACTATTAGT	-86.2	153	-	catacatgatgcaaaaataatagttccgcatgttgtaattcaatgcagaactaaaagtttcacaagcatgcgtaatgaatcaaaaatgtttgcagaactattagttccgcattgaATTACAACGTGTGGAACTATTAGTtttgcatcatgtat	Scaffold00096:195333:195485:-
Sr487103_20_3_24_156	GumiRNA-n126c-5p	AGTTCCGCATGTTGTAATTCAATG	-86.2	153	-	catacatgatgcaaaaataatagttccgcatgttgtaattcaatgcagaactaaaagtttcacaagcatgcgtaatgaatcaaaaatgtttgcagaactattagttccgcattgaATTACAACGTGTGGAACTATTAGTtttgcatcatgtat	Scaffold00096:195333:195485:-
Sr116458_3_1_21_10	GumiRNA-n127	TTAATTGCGCGAATTAGGTCT	-108.4	163	-	atttgcacgaattaagtccctcagtttTTAATTGCGCGAATTAGGTCTcccagtttcattaactgttgcaattgggtccctccgtcagttcactggggggatccaattgcaacagttaatgaaattaggggacccaattcgcgcaattaaaaactggaggacc	Scaffold00096:255735:255897:-
Sr571100_1_1_24_12	GumiRNA-n128	TTTTGAGGACTAATTTGAAATATT	-49.1	173	-	gattattatcaatttaatccttgaaattagtaatattttaaattaattcttaaaattaaaaattctcaattacattagtctctgttggacaatttcaaaaactaaatgactgattcaggatttttaaTTTTGAGGACTAATTTGAAATATTaaaaattggactaaattgagaa	Scaffold00097:11708:11880:-
Sr345320_4_3_24_16	GumiRNA-n129a.1	AAACGGTACTGACTAGGAAGAGTG	-220.1	293	-	accccgtttgctgacttggacAAACGGTACTGACTAGGAAGAGTGagctggcatcctacgtggcataacagtcttgagccagcatttttaagtgctccacgtgccaagcacgtgaatgcctctttccacgagtcacgatcagataagagggttagggcacatgaaagagacattcacatgcttggcacgtggagcacttaaaaatgttgactcaaggctgttatgccacgtaggatgtcaactcactcttcctaattagcaccgtttgtccaagtcagcaaacgggattagtg	Scaffold00724:41260:41552:+
Sr345320_4_3_24_16	GumiRNA-n129a.2	AAGGCTGTTATGCCACGTAGGATG	-220.1	293	-	accccgtttgctgacttggacAAACGGTACTGACTAGGAAGAGTGagctggcatcctacgtggcataacagtcttgagccagcatttttaagtgctccacgtgccaagcacgtgaatgcctctttccacgagtcacgatcagataagagggttagggcacatgaaagagacattcacatgcttggcacgtggagcacttaaaaatgttgactcaaggctgttatgccacgtaggatgtcaactcactcttcctaattagcaccgtttgtccaagtcagcaaacgggattagtg	Scaffold00724:41260:41552:+
Sr384079_11_11_24_13	GumiRNA-n129b.2	AAACGGGGTTAGTGAAGTGACGGT	-317.8	393	-	aattaggtcccttatgttttaaaagtgtgcaattttggtccaaccgtcacttttactaacaccgtttggtgatttggacaaacggtgctgactaggaagagtgagctgacatcctacgtggcataacagccttgagtcaacatttttaagtgctccacgtgccaagcacgtgaatgcctctttccacgagtcacgatcagataagaggattagggcacatgaaagaggcattcacgtgcttggcacgtggagcacttaaaaatgttgactcaaggctgttatgccacgtaggatgccagctcactcttcctagtcagcaccgtttgtccaggtcagcAAACGGGGTTAGTGAAGTGACGGTtgaaccaaaattgcacacttttaaaatatagg	Scaffold06273:5208:5600:-
Sr384079_11_11_24_13	GumiRNA-n129b-3p.1	AAGGCTGTTATGCCACGTAGGATG	-317.8	393	-	aattaggtcccttatgttttaaaagtgtgcaattttggtccaaccgtcacttttactaacaccgtttggtgatttggacaaacggtgctgactaggaagagtgagctgacatcctacgtggcataacagccttgagtcaacatttttaagtgctccacgtgccaagcacgtgaatgcctctttccacgagtcacgatcagataagaggattagggcacatgaaagaggcattcacgtgcttggcacgtggagcacttaaaaatgttgactcaaggctgttatgccacgtaggatgccagctcactcttcctagtcagcaccgtttgtccaggtcagcAAACGGGGTTAGTGAAGTGACGGTtgaaccaaaattgcacacttttaaaatatagg	Scaffold06273:5208:5600:-
Sr384079_11_11_24_13	GumiRNA-n129b-5p.1	CTAGGAAGAGTGAGCTGACATCCT	-317.8	393	-	aattaggtcccttatgttttaaaagtgtgcaattttggtccaaccgtcacttttactaacaccgtttggtgatttggacaaacggtgctgactaggaagagtgagctgacatcctacgtggcataacagccttgagtcaacatttttaagtgctccacgtgccaagcacgtgaatgcctctttccacgagtcacgatcagataagaggattagggcacatgaaagaggcattcacgtgcttggcacgtggagcacttaaaaatgttgactcaaggctgttatgccacgtaggatgccagctcactcttcctagtcagcaccgtttgtccaggtcagcAAACGGGGTTAGTGAAGTGACGGTtgaaccaaaattgcacacttttaaaatatagg	Scaffold06273:5208:5600:-
Sr384079_11_7_24_13	GumiRNA-n129c.2	GACTCAAGACTGTTATGCCACGTA	-272.7	353	-	agtgtacaattttggtccaaccgtcactttcgctaaccccgtttgctgacttggacaaacggtgctgactaggaagagtgagttgacatcctacgtggcattacagccttgagtcagcatttttaagtgctccacgtgctaaacacgtgaatgtttctttctacgagtcatgatcagataagaggactagggcacatgaaagagacattcacgtgcttggcacgtggagcacttaaaaatgctgactcaagactgttatgccacgtaagatgccarctcactcttcctagtcagcaccgtttgtctaggtcagcAAACGGGGTTAGTGAAGTGACGGTtggaccaaaattgca	Scaffold00847:76244:76596:-
Sr384079_11_7_24_13	GumiRNA-n129c.3	GAAAGAGACATTCACGTGCTTGGC	-272.7	353	-	agtgtacaattttggtccaaccgtcactttcgctaaccccgtttgctgacttggacaaacggtgctgactaggaagagtgagttgacatcctacgtggcattacagccttgagtcagcatttttaagtgctccacgtgctaaacacgtgaatgtttctttctacgagtcatgatcagataagaggactagggcacatgaaagagacattcacgtgcttggcacgtggagcacttaaaaatgctgactcaagactgttatgccacgtaagatgccarctcactcttcctagtcagcaccgtttgtctaggtcagcAAACGGGGTTAGTGAAGTGACGGTtggaccaaaattgca	Scaffold00847:76244:76596:-
Sr384079_11_7_24_13	GumiRNA-n129c-3p.1	AAACGGGGTTAGTGAAGTGACGGT	-272.7	353	-	agtgtacaattttggtccaaccgtcactttcgctaaccccgtttgctgacttggacaaacggtgctgactaggaagagtgagttgacatcctacgtggcattacagccttgagtcagcatttttaagtgctccacgtgctaaacacgtgaatgtttctttctacgagtcatgatcagataagaggactagggcacatgaaagagacattcacgtgcttggcacgtggagcacttaaaaatgctgactcaagactgttatgccacgtaagatgccarctcactcttcctagtcagcaccgtttgtctaggtcagcAAACGGGGTTAGTGAAGTGACGGTtggaccaaaattgca	Scaffold00847:76244:76596:-
Sr384079_11_7_24_13	GumiRNA-n129c-5p.1	TTTGCTGACTTGGACAAACGGTGC	-272.7	353	-	agtgtacaattttggtccaaccgtcactttcgctaaccccgtttgctgacttggacaaacggtgctgactaggaagagtgagttgacatcctacgtggcattacagccttgagtcagcatttttaagtgctccacgtgctaaacacgtgaatgtttctttctacgagtcatgatcagataagaggactagggcacatgaaagagacattcacgtgcttggcacgtggagcacttaaaaatgctgactcaagactgttatgccacgtaagatgccarctcactcttcctagtcagcaccgtttgtctaggtcagcAAACGGGGTTAGTGAAGTGACGGTtggaccaaaattgca	Scaffold00847:76244:76596:-
Sr513980_13_12_24_21	GumiRNA-n129d	TGACCTGGACAAACGGTGCTGACT	-287.2	353	-	gtaattttggtcaaaccgtcactttcactaaccccgtttgtTGACCTGGACAAACGGTGCTGACTaggaagagtgagctggcatcctacgtggcataacagccttgagtcaacatttttaagtgctccacgtgccaagcacgtgaatgcctctttccacgagtcacratcagataagaggattagggcacatgaaagagacattcacttgcttggcacgtggagcacttaaaaatgctgactcaaggctgttatgccacgtaggatgctaactcactcttcctagtcagcaccgtttgtccaagtcaacaaacggggttagtgaaagtgacggttggaccaaaattgcacact	Scaffold03502:10966:11318:+
Sr513980_13_11_24_21	GumiRNA-n129e.1	TGACCTGGACAAACGGTGCTGACT	-219.1	303	-	cactaaccccgtttgcTGACCTGGACAAACGGTGCTGACTaggaagagtaagctggcatcctacgtggcataacagccttgagtcagcatttttaagtgctcaacatgccaagcacgtgaatgcctctttccacgagtcacgatcagataagaggattagggcacatgaaagagacattcacgtgcttggcacgtggaacacttaaaaatgctgactcaaggctgttatgccacgtaagatttcaactcactcttcctagtcagcaccgtttgtctaagtcagcaaatggggttagtgaaagt	Scaffold01535:64646:64948:-
Sr513980_13_11_24_21	GumiRNA-n129e.2	GAAAGAGACATTCACGTGCTTGGC	-219.1	303	-	cactaaccccgtttgcTGACCTGGACAAACGGTGCTGACTaggaagagtaagctggcatcctacgtggcataacagccttgagtcagcatttttaagtgctcaacatgccaagcacgtgaatgcctctttccacgagtcacgatcagataagaggattagggcacatgaaagagacattcacgtgcttggcacgtggaacacttaaaaatgctgactcaaggctgttatgccacgtaagatttcaactcactcttcctagtcagcaccgtttgtctaagtcagcaaatggggttagtgaaagt	Scaffold01535:64646:64948:-
Sr513980_13_7_24_21	GumiRNA-n129f.1	GAAAGAGACATTCACGTGCTTGGC	-246.1	323	-	accgtcacttcactaacctcgtttgcTGACCTGGACAAACGGTGCTGACTaggaagagtgagctggcatcctacatggcataacagccttgagtcagcatttttaagtgttccacgtgccaaacacgtgaatgcctctttccacgagtcacgatcagataagaggattagggcacatgaaagagacattcacgtgcttggcacgtggagcacttaaaaatgctgacttaaggctgttatgtcacgtaggatgtcagctcattcttcctagtcagtaccgtttgtccaagtcaacaaacagggttagtgaaagtgacggttgga	Scaffold00384:20099:20421:+
Sr513980_13_7_24_21	GumiRNA-n129f.2	TGACCTGGACAAACGGTGCTGACT	-246.1	323	-	accgtcacttcactaacctcgtttgcTGACCTGGACAAACGGTGCTGACTaggaagagtgagctggcatcctacatggcataacagccttgagtcagcatttttaagtgttccacgtgccaaacacgtgaatgcctctttccacgagtcacgatcagataagaggattagggcacatgaaagagacattcacgtgcttggcacgtggagcacttaaaaatgctgacttaaggctgttatgtcacgtaggatgtcagctcattcttcctagtcagtaccgtttgtccaagtcaacaaacagggttagtgaaagtgacggttgga	Scaffold00384:20099:20421:+
Sr513980_13_4_24_21	GumiRNA-n129g.1	TGACCTGGACAAACGGTGCTGACT	-275.8	363	-	aagtgtgcaattttggtccaaccgttacttcactaacctcatttgcTGACCTGGACAAACGGTGCTGACTaagaagagtgagctagcatcctacgtggcataacaaccttgagtcagcatttttaagtgctccacgtgtcaagcacgtgaatacctctttccacgagtcacgatcagataagaggattagggcacatgaaagagacattcatgtgcttggcacgtggagcacttaaaaatgctaactcaaggctgttatgccacgtaggatgtcagctcactcttcctagtcagcaccgtctgtccaagtcagcaaacggggttagtgaaagtgacggttggaccaaaattgcacacttttaa	Scaffold00098:20381:20743:-
Sr513980_13_4_24_21	GumiRNA-n129g.2	AAGGCTGTTATGCCACGTAGGATG	-275.8	363	-	aagtgtgcaattttggtccaaccgttacttcactaacctcatttgcTGACCTGGACAAACGGTGCTGACTaagaagagtgagctagcatcctacgtggcataacaaccttgagtcagcatttttaagtgctccacgtgtcaagcacgtgaatacctctttccacgagtcacgatcagataagaggattagggcacatgaaagagacattcatgtgcttggcacgtggagcacttaaaaatgctaactcaaggctgttatgccacgtaggatgtcagctcactcttcctagtcagcaccgtctgtccaagtcagcaaacggggttagtgaaagtgacggttggaccaaaattgcacacttttaa	Scaffold00098:20381:20743:-
Sr513980_13_4_24_21	GumiRNA-n129g.3	AACGGGGTTAGTGAAAGTGACGGT	-275.8	363	-	aagtgtgcaattttggtccaaccgttacttcactaacctcatttgcTGACCTGGACAAACGGTGCTGACTaagaagagtgagctagcatcctacgtggcataacaaccttgagtcagcatttttaagtgctccacgtgtcaagcacgtgaatacctctttccacgagtcacgatcagataagaggattagggcacatgaaagagacattcatgtgcttggcacgtggagcacttaaaaatgctaactcaaggctgttatgccacgtaggatgtcagctcactcttcctagtcagcaccgtctgtccaagtcagcaaacggggttagtgaaagtgacggttggaccaaaattgcacacttttaa	Scaffold00098:20381:20743:-
Sr547224_1_1_24_15	GumiRNA-n130	ACATTTAATGAAACTGGGGGACCC	-104.2	153	-	tcagtttttaattgcgcgaattaggtcccccaatttcattaactgttgcaattgggtccctccatcagtgctccgtcaattcactggggggacccaattgcaACATTTAATGAAACTGGGGGACCCaattcgcgcaattaaaaactgaaagac	Scaffold00101:107481:107633:-
Sr552985_10_3_24_39	GumiRNA-n131	ATTACAACGTGTGGAACTAATAGT	-82.5	153	-	acatgatgcagaactattagttttgtacgttgtaattcaatgcagaactaatagtttcgcaagcatttttggttcgttatgcatgcttgcagaactatcaattccgcattgaATTACAACGTGTGGAACTAATAGTtccgcgtcatgtatgtt	Scaffold00102:189861:190013:-
Sr476000_4_2_24_42	GumiRNA-n132	TTCCGCGTGTGATCTCATGACAAG	-135.8	173	-	aaaattgctcatgcggaactaatagTTCCGCGTGTGATCTCATGACAAGgacggatagtatgcggaactattagttccgcgaggaaaattgctcacgcggaactattaattccgcatagtatctgtccttgtcatgagatcactcgcggaactattagttccgcatgagcaat	Scaffold00102:23014:23186:-
Sr374243_5_1_24_14	GumiRNA-n133	AAACTAGTTTTCGGAATGCAAATT	-35.6	93	-	ttgtattccggAAACTAGTTTTCGGAATGCAAATTtgcattccgaaaactccagtcaaatttgtattccggaaacttcagtttctyaaaataa	Scaffold00103:197437:197529:-
Sr440723_4_2_24_30	GumiRNA-n134-3p	AACTGACACGTCATCAAAAGGACT	-35.7	103	-	ttcttttattgaTGATGTGTCTGTTTCTGATTGGTCtcgatttactatatatcatcgcctgaaatcaatcagtaactgacacgtcatcaaaaggactaaattg	Scaffold00104:265587:265689:+
Sr440723_4_2_24_30	GumiRNA-n134-5p	TGATGTGTCTGTTTCTGATTGGTC	-35.7	103	-	ttcttttattgaTGATGTGTCTGTTTCTGATTGGTCtcgatttactatatatcatcgcctgaaatcaatcagtaactgacacgtcatcaaaaggactaaattg	Scaffold00104:265587:265689:+
Sr59670_2_1_20_13	GumiRNA-n135	TGTGATCTTGAGACATGTCA	-58	143	-	caaagtttactgcatattgattTGTGATCTTGAGACATGTCAattgctctcagttggcaaatggagaagattgtgattcactgtttgaggggggaaaaacaattgacatgtcccaatatcacaagctaatttgcagtagattg	Scaffold00105:36827:36969:-
Sr385574_8_8_24_14	GumiRNA-n136a-3p	ATAAATAACACGTGCAGAACTATT	-58.3	103	Sr444005_3_3_24_5	gttccgcattgatgcggaactattagttccgcacgtgttatttgcagcacacacatATAAATAACACGTGCAGAACTATTaattctgcatcagtgcggaatta	Scaffold11473:998:1100:+
Sr385574_8_8_24_14	GumiRNA-n136a-5p	ATTAGTTCCGCACGTGTTATTTGC	-58.3	103	Sr444005_3_3_24_5	gttccgcattgatgcggaactattagttccgcacgtgttatttgcagcacacacatATAAATAACACGTGCAGAACTATTaattctgcatcagtgcggaatta	Scaffold11473:998:1100:+
Sr385574_8_6_24_14	GumiRNA-n136b	ATAAATAACACGTGCAGAACTATT	-34.8	93	-	gttatttgtgcgaaactaatatctcgcacgtgttatttgtaacacacacatATAAATAACACGTGCAGAACTATTaatttttcgcacgtatta	Scaffold00604:139488:139580:-
Sr385574_8_5_24_14	GumiRNA-n136c	ATAAATAACACGTGCAGAACTATT	-41.7	93	-	ataaatgcgtggaattaatagttttgcatgttttatttatagcacacacatATAAATAACACGTGCAGAACTATTaattccgcacaataacra	Scaffold00370:64390:64482:+
Sr385574_8_3_24_14	GumiRNA-n136d	ATAAATAACACGTGCAGAACTATT	-74.5	133	-	acaaataacacatgtgaaactattagttctgtactgatgtagaattaatagttccgtacgtgttatttgtagcacacacatATAAATAACACGTGCAGAACTATTagttctgcatcagtgcagaattaatagt	Scaffold00294:203632:203764:-
Sr385574_8_1_24_14	GumiRNA-n136e	ATAAATAACACGTGCAGAACTATT	-35.9	93	-	gcactaatgcggaattaatagttccacatgtattatttgtatgtatatgctATAAATAACACGTGCAGAACTATTaatttcgcgtatttattt	Scaffold00106:92194:92286:+
Sr325380_1_1_24_26	GumiRNA-n137	CTAATAGTTCCATGGACGTGTGTG	-109.1	183	-	gagtttattttttttaacacacatatgtccgcagaactattagttccgcgggttataattcttcgcggaattattagttccacagagaattataacccgcagaactaatagttccgcggagaattataacccgcggaaCTAATAGTTCCATGGACGTGTGTGtattggaaaaaaaataaaccc	Scaffold00107:240880:241062:-
Sr326983_4_1_24_55	GumiRNA-n138	TGATGACGTGTCTATTTCTGATTT	-66.6	123	-	acactgttggccctttttttatttgcTGATGACGTGTCTATTTCTGATTTgctraacgycatcgctcgagaccaatcaaaaacggacatgtcatcaacaaatgaagaaagggccaacggtgtt	Scaffold00108:279500:279622:+
Sr563564_6_5_24_10	GumiRNA-n139a-3p	ATTAACACGTGTGGAACTATTAGT	-39.8	93	-	tgatgcggaactaatAATTCCGCACGTGTTATTTGTATGtgtgtgttacaattaacacgtgtggaactattagtttcacacgtgttaattgta	Scaffold00627:113635:113727:-
Sr563564_6_5_24_10	GumiRNA-n139a-5p	AATTCCGCACGTGTTATTTGTATG	-39.8	93	-	tgatgcggaactaatAATTCCGCACGTGTTATTTGTATGtgtgtgttacaattaacacgtgtggaactattagtttcacacgtgttaattgta	Scaffold00627:113635:113727:-
Sr563564_6_4_24_10	GumiRNA-n139b	AATTCCGCACGTGTTATTTGTATG	-48.8	83	-	gcggaactattAATTCCGCACGTGTTATTTGTATGtgtgtgctgcaaataacatgtgcggaactaatagtttcgcgcagaaaa	Scaffold00342:117273:117355:+
Sr572230_3_3_24_13	GumiRNA-n139c	AATAACGTGTGCGGAACTAATAGT	-46.6	123	-	aaagcctaaaataccttcattgcgtttcgttatcgtgcgaaacgattagttccacacgtgttatttgtatgtgtgtgctacaAATAACGTGTGCGGAACTAATAGTttcgcacacatatcaaa	Scaffold02815:33521:33643:-
Sr572230_3_2_24_13	GumiRNA-n139d-3p	AATAACGTGTGCGGAACTAATAGT	-45.4	83	-	gcggaactattaattccgcacgtgttatttgtatgtgtgtgctacaAATAACGTGTGCGGAACTAATAGTttcgcacacataa	Scaffold00219:114995:115077:+
Sr572230_3_2_24_13	GumiRNA-n139d-5p	AATTCCGCACGTGTTATTTGTATG	-45.4	83	-	gcggaactattaattccgcacgtgttatttgtatgtgtgtgctacaAATAACGTGTGCGGAACTAATAGTttcgcacacataa	Scaffold00219:114995:115077:+
Sr572230_3_1_24_13	GumiRNA-n139e	AATAACGTGTGCGGAACTAATAGT	-56.2	93	-	acatgtgcggaactattagttccgcatgtgttatttgtatgtgtgtgctacaAATAACGTGTGCGGAACTAATAGTttcgcacacatatcaaa	Scaffold00110:340015:340107:-
Sr543937_16_3_24_30	GumiRNA-n140	ATAGTCTTGGATTGTGCATTGCCA	-27.7	73	-	ttcttctggcaaagcacaatcaagatcttgttggaccaaATAGTCTTGGATTGTGCATTGCCAtaaaggaaag	Scaffold00110:90591:90663:-
Sr430874_1_1_24_19	GumiRNA-n141	AGAATTAATAGTTCCGGACGTGTT	-79.1	113	-	aactattagttccgcaatagtgcAGAATTAATAGTTCCGGACGTGTTatttgtatgtgtgctacaaataacacgtgcggaactattaattccgcactattgcggaactaatag	Scaffold00111:178306:178418:+
Sr540597_10_9_24_210	GumiRNA-n142a.1	AACTAGTAGTTCCGCGGGTTTATT	-175.2	223	-	cgcggaactagtagttccgcgggtttattttttttctaacacacacatgtccgtggaactattagttccgcgagttgtaattctccgcggaactattagttccgcgggttataattcttcgcggaattaatagttccgcgaagaattataactcgcgaaactaATAGTTCCACGGACATGTGTGTGCtaaaaaaaataaacccgcggaactattagttccgcg	Scaffold00931:104408:104630:+
Sr540597_10_9_24_210	GumiRNA-n142a.2	ATAGTTCCACGGACATGTGTGTGC	-175.2	223	-	cgcggaactagtagttccgcgggtttattttttttctaacacacacatgtccgtggaactattagttccgcgagttgtaattctccgcggaactattagttccgcgggttataattcttcgcggaattaatagttccgcgaagaattataactcgcgaaactaATAGTTCCACGGACATGTGTGTGCtaaaaaaaataaacccgcggaactattagttccgcg	Scaffold00931:104408:104630:+
Sr540597_10_7_24_210	GumiRNA-n142b	ATAGTTCCACGGACATGTGTGTGC	-187.4	253	-	gagttgtaattctccgcggaactagtagttccgcgggtttattttttttctaacacacacatgtccgtggaactattagttccgcgagttgtaattctccgcggaactattagttccgcgggttataattcttcgcggaattaatagttccgcgaagaattataactcgcgaaactaATAGTTCCACGGACATGTGTGTGCtaaaaaaaataaacccgcggaactattagttccgcggagatgtatgtgcata	Scaffold00301:149678:149930:+
Sr540597_10_3_24_210	GumiRNA-n142c.2	ATAGTTCCACGGACATGTGTGTGC	-193.7	293	-	cacacatacatcgttttctatatacacatacatatccgcggaactattagttccgcgagtttattttttttcaacacacacatgtccgtggaactattagttccgcgagttgtaattctccgcggaactagtagttccgcngttataattcttcgcggaattaatagttccgcgaagaattataactcgcgaaactaATAGTTCCACGGACATGTGTGTGCtaaaaaaaataaacccacggaactattagttccgcggagatgtatgtgcatatagaaaaccatgtatgtgtt	Scaffold00136:222815:223107:+
Sr540597_10_3_24_210	GumiRNA-n142c.3	TAATTCTCCGCGGAACTAGTAGTT	-193.7	293	-	cacacatacatcgttttctatatacacatacatatccgcggaactattagttccgcgagtttattttttttcaacacacacatgtccgtggaactattagttccgcgagttgtaattctccgcggaactagtagttccgcngttataattcttcgcggaattaatagttccgcgaagaattataactcgcgaaactaATAGTTCCACGGACATGTGTGTGCtaaaaaaaataaacccacggaactattagttccgcggagatgtatgtgcatatagaaaaccatgtatgtgtt	Scaffold00136:222815:223107:+
Sr540597_10_3_24_210	GumiRNA-n142c-3p.1	TCCGCGGAGATGTATGTGCAT	-193.7	293	-	cacacatacatcgttttctatatacacatacatatccgcggaactattagttccgcgagtttattttttttcaacacacacatgtccgtggaactattagttccgcgagttgtaattctccgcggaactagtagttccgcngttataattcttcgcggaattaatagttccgcgaagaattataactcgcgaaactaATAGTTCCACGGACATGTGTGTGCtaaaaaaaataaacccacggaactattagttccgcggagatgtatgtgcatatagaaaaccatgtatgtgtt	Scaffold00136:222815:223107:+
Sr540597_10_3_24_210	GumiRNA-n142c-5p.1	ATACACATACATATCCGCGGAACT	-193.7	293	-	cacacatacatcgttttctatatacacatacatatccgcggaactattagttccgcgagtttattttttttcaacacacacatgtccgtggaactattagttccgcgagttgtaattctccgcggaactagtagttccgcngttataattcttcgcggaattaatagttccgcgaagaattataactcgcgaaactaATAGTTCCACGGACATGTGTGTGCtaaaaaaaataaacccacggaactattagttccgcggagatgtatgtgcatatagaaaaccatgtatgtgtt	Scaffold00136:222815:223107:+
Sr540597_10_2_24_210	GumiRNA-n142d.1	ATAGTTCCACGGACATGTGTGTGC	-169.1	223	-	cgcggaactagtagttccgcgggtttattttttttctaacacacacatgtccgtggaactattagttccgcgagttgtaattctccgcggaactattagttccgcgggttataattcttcgcggaattaatagttccgcgaagaattataactcgcgaaactaATAGTTCCACGGACATGTGTGTGCtaaaaaaaataaacccgcagaactattagttccgcg	Scaffold00111:279271:279493:-
Sr540597_10_2_24_210	GumiRNA-n142d.2	AACTAGTAGTTCCGCGGGTTTATT	-169.1	223	-	cgcggaactagtagttccgcgggtttattttttttctaacacacacatgtccgtggaactattagttccgcgagttgtaattctccgcggaactattagttccgcgggttataattcttcgcggaattaatagttccgcgaagaattataactcgcgaaactaATAGTTCCACGGACATGTGTGTGCtaaaaaaaataaacccgcagaactattagttccgcg	Scaffold00111:279271:279493:-
Sr429633_12_2_24_25	GumiRNA-n143	ACTATTAGTTCTGCACGTGTTATT	-73.1	123	-	acgtgttttttgtatgtgtgtattacaaataacacgtgcggaactattagttccgcagcagtgcggaACTATTAGTTCTGCACGTGTTATTtgtatgtgtgtgctacaaataacacgtacgga	Scaffold00112:168733:168855:+
Sr443325_7_3_24_19	GumiRNA-n144	TTTTGAACTACTGAAAATTCGAGT	-80.1	133	-	tccggtagtacaaaaatgaaaTTTTGAACTACTGAAAATTCGAGTttctggtagcacaaaatttcaattttgcgctaccaaaaattcgagtttccagtagttcaaaatttcatttttgtactaccgaaaattt	Scaffold00113:154558:154690:-
Sr393365_17_7_24_28	GumiRNA-n145	ATTCAACACATACATGCCTGCAGA	-31.1	73	-	cacaagttgtaATTCAACACATACATGCCTGCAGAactaattgttccacggcatgtatgtgttggaaaaaata	Scaffold00114:58328:58400:-
Sr451090_1_1_24_21	GumiRNA-n146-3p	TTTGCTTATATTTCAGTCCGGAGG	-77.7	123	Sr536530_20_8_24_10	agtagtacaaactaTTCTCTCCGGACTGAAATATAAGCaaaaaagtacatgcatctggactattctctttagatgcatgtacttttttgcttatatttcagtccggagggagtattgcattag	Scaffold00114:73186:73308:-
Sr451090_1_1_24_21	GumiRNA-n146-5p	TTCTCTCCGGACTGAAATATAAGC	-77.7	123	Sr536530_20_8_24_10	agtagtacaaactaTTCTCTCCGGACTGAAATATAAGCaaaaaagtacatgcatctggactattctctttagatgcatgtacttttttgcttatatttcagtccggagggagtattgcattag	Scaffold00114:73186:73308:-
Sr94400_1_1_21_11	GumiRNA-n147	TGGATCGAGATCAGATGACTC	-37.2	113	-	ttttggataatTGGATCGAGATCAGATGACTCactcatgttataagtttgaattctaaagctgatttatgaagtttaaatatgagtcgtctgattttcatccacaatttcaga	Scaffold00115:207327:207439:-
Sr351072_8_6_24_12	GumiRNA-n148a	AAACAAAAAAGTACATGTATCTGG	-45.3	103	-	tactccctccgttttaaatatAAACAAAAAAGTACATGTATCTGGataaaatatctaaatacatgtacttttttgcttatatttaaaaacagagagagtaaat	Scaffold00866:67640:67742:-
Sr351072_8_5_24_12	GumiRNA-n148b	AAACAAAAAAGTACATGTATCTGG	-48.1	123	-	tctccttgttctatactctttctgtttttaaatatAAACAAAAAAGTACATGTATCTGGattaaatatagtctagatatatgtatttttttgcttatattaaaaacgaagggagtacatgtta	Scaffold00663:21821:21943:+
Sr351072_8_2_24_12	GumiRNA-n148c	AAACAAAAAAGTACATGTATCTGG	-88.3	213	-	ttgggctcactaatttagaaatgacttgaatgataggagactcacacgatttaatactctctctggactgaaatatAAACAAAAAAGTACATGTATCTGGatcaaatatgattcagatacatgtatttttttgcttatatttcagtccagaaggagtaagacctatatgaatcagagtgagtattttggaaagaaagtgttagagggtggctt	Scaffold00115:210182:210394:+
Sr506474_10_6_24_14	GumiRNA-n149a	AGTCCGTCGTTTTACAATTTTAGA	-78.9	133	-	aatttagcccctgaaattgtaaaacgtcggtcaaattagtccctaaaaattgtaaaacgacggtcaagtttAGTCCGTCGTTTTACAATTTTAGAgactaacttgaccgatgttttacaatttcagggactaa	Scaffold00635:97887:98019:-
Sr506474_10_5_24_14	GumiRNA-n149b.1	TAGTCCCTGAAATTGTAAAATATC	-83.7	173	-	gaaactaacaaaaaaacaatttagtccctgaaattgtaaaatatcggtcaaattagttcttaaaattgtaaaacgaaggtcaagttAGTCCGTCGTTTTACAATTTTAGAgactaacttgatcgaagttttacaattttagagactaaattgtcttttcgttagtttcaaggg	Scaffold00610:39887:40059:-
Sr506474_10_5_24_14	GumiRNA-n149b.2	AGTCCGTCGTTTTACAATTTTAGA	-83.7	173	-	gaaactaacaaaaaaacaatttagtccctgaaattgtaaaatatcggtcaaattagttcttaaaattgtaaaacgaaggtcaagttAGTCCGTCGTTTTACAATTTTAGAgactaacttgatcgaagttttacaattttagagactaaattgtcttttcgttagtttcaaggg	Scaffold00610:39887:40059:-
Sr506474_10_1_24_14	GumiRNA-n149c	AGTCCGTCGTTTTACAATTTTAGA	-63.8	143	-	aaaagacaatttagtccctaaaattgtaaaatatcgatcaaattagtccctaaaattgtaaaacaacggtcaagttAGTCCGTCGTTTTACAATTTTAGAgactaacttgaccgatattttacaatttcaaagactaaattgc	Scaffold00115:259844:259986:+
Sr387474_2_2_24_15	GumiRNA-n150a	AGTTCCGCGTGTGTTATTTGTAGT	-77.1	133	-	aaataacacatgcggaactattAGTTCCGCGTGTGTTATTTGTAGTgcagaactaataggtctgcacgtgttatttgtagtatatgcacatgcaaataacacacacggaactaatagtttcgcgtgtgttatt	Scaffold00115:316548:316680:-
Sr387474_2_1_24_15	GumiRNA-n150b	AGTTCCGCGTGTGTTATTTGTAGT	-41.8	73	-	gtagcacatgcacatacaaataacacatgcggaactaatAGTTCCGCGTGTGTTATTTGTAGTgcggaactaa	Scaffold00115:316402:316474:+
Sr436082_15_7_24_13	GumiRNA-n151a.1	AAAGTGATCGACAGTGATAAATGT	-199.9	253	-	catcactttcgtccttcactttgtaactcgctagcaatttagtctttatctttacgaaatgggcaaattagtccttcacatttatcaccgtcgatcactttcgtccctccctcacattggcacgtcagttaatgctcactgacggagggacgAAAGTGATCGACAGTGATAAATGTgatggactaatttgcccattttgtaaagataaggactaaattgctagcgagttacaaagtgaaggacgaaagtgatg	Scaffold00629:104974:105226:-
Sr436082_15_7_24_13	GumiRNA-n151a.2	TGTAACTCGCTAGCAATTTAGTCT	-199.9	253	-	catcactttcgtccttcactttgtaactcgctagcaatttagtctttatctttacgaaatgggcaaattagtccttcacatttatcaccgtcgatcactttcgtccctccctcacattggcacgtcagttaatgctcactgacggagggacgAAAGTGATCGACAGTGATAAATGTgatggactaatttgcccattttgtaaagataaggactaaattgctagcgagttacaaagtgaaggacgaaagtgatg	Scaffold00629:104974:105226:-
Sr436082_15_3_24_13	GumiRNA-n151b	AAAGTGATCGACAGTGATAAATGT	-128.8	193	-	ctagcaatttagtccttatctttacgaaattggcaaattagtccctcacatttatcaccgtcgatcactttcgtccctccgtcagtgagcgttaactgacgtgccaatgtgagggagggacgAAAGTGATCGACAGTGATAAATGTgagagactaatttgcctatttcataaagataaagactaaattgctag	Scaffold00116:145247:145439:-
Sr583493_9_4_24_11	GumiRNA-n152	TCACGCTGACTGCGTGAATTCGTG	-102.4	193	-	cgtgcagtcgggaattacaaattcatgcagtcagtgtgatctgcgtcattrgatcgagatcaaacggctgcagatttttgagatatcaactcagtttaaaataaaaataaaatctgcagccattcaatctcyatcgaacgactcagaTCACGCTGACTGCGTGAATTCGTGatctcctgactgcagaaaatcc	Scaffold00118:139466:139658:+
Sr167493_1_1_22_929	GumiRNA-n153-3p	ACTTTGATGTTTCGGAGGAAGA	-46.7	83	Sr169955_1_1_22_131	ttgtactcttcttcctccaaagcatcaaagcttactctataaatcttagagtagACTTTGATGTTTCGGAGGAAGAtgagtga	Scaffold00120:312725:312807:+
Sr167493_1_1_22_929	GumiRNA-n153-5p	TTCCTCCAAAGCATCAAAGCT	-46.7	83	Sr169955_1_1_22_131	ttgtactcttcttcctccaaagcatcaaagcttactctataaatcttagagtagACTTTGATGTTTCGGAGGAAGAtgagtga	Scaffold00120:312725:312807:+
Sr426203_1_1_24_12	GumiRNA-n154	ATGAAACTGGGGGACCCAATTTGC	-105.2	153	-	ctcagtttttaattgcacgaattaggtcccccagtttcattaactgttgcaattgggtccctccgtcagtgctccgtcagttcattgggggagacccaattgcaacagttaATGAAACTGGGGGACCCAATTTGCgcaattaaaaactggagg	Scaffold00121:164659:164811:-
Sr597732_6_4_24_10	GumiRNA-n155a	CAAAAAAATGTGGTCTCACGTGGC	-110.4	193	-	tttgttaactaattggacagctgaagtggcaagtgttgagtcagcaatttttttccCAAAAAAATGTGGTCTCACGTGGCcaattttttttgcctaatcggttctctcttctttccctgcacgtgagaccatgtttttttggagaaaaaaaaattgttaactcaacacttgccacttcagctgtccaattagg	Scaffold01170:28767:28959:+
Sr496001_18_4_24_11	GumiRNA-n155b.1	TGACTCAGCACTTGCCACTTCAGC	-235.7	313	-	ccactagcaaacggaatagcttacgtggcagacggaattcgatgacgttgccagtttgttgcctaattggatagctgaagtggcaaatgctgaatcagtaatttttttttccaaaaaaatgtggtctcacgtggccaattttttttgcctaatcggttccctcttctttccctgcacgtgagaccatgtttttttggggaaaaaaattgcTGACTCAGCACTTGCCACTTCAGCtatccaattaggtaacaaactggccacgtcatcgaattccgtctgccacgtaagctattccgtttgctagtggatggca	Scaffold00123:277928:278240:+
Sr496001_18_4_24_11	GumiRNA-n155b.2	CAAAAAAATGTGGTCTCACGTGGC	-235.7	313	-	ccactagcaaacggaatagcttacgtggcagacggaattcgatgacgttgccagtttgttgcctaattggatagctgaagtggcaaatgctgaatcagtaatttttttttccaaaaaaatgtggtctcacgtggccaattttttttgcctaatcggttccctcttctttccctgcacgtgagaccatgtttttttggggaaaaaaattgcTGACTCAGCACTTGCCACTTCAGCtatccaattaggtaacaaactggccacgtcatcgaattccgtctgccacgtaagctattccgtttgctagtggatggca	Scaffold00123:277928:278240:+
Sr496001_18_4_24_11	GumiRNA-n155b.3	ATTCCGTCTGCCACGTAAGCTATT	-235.7	313	-	ccactagcaaacggaatagcttacgtggcagacggaattcgatgacgttgccagtttgttgcctaattggatagctgaagtggcaaatgctgaatcagtaatttttttttccaaaaaaatgtggtctcacgtggccaattttttttgcctaatcggttccctcttctttccctgcacgtgagaccatgtttttttggggaaaaaaattgcTGACTCAGCACTTGCCACTTCAGCtatccaattaggtaacaaactggccacgtcatcgaattccgtctgccacgtaagctattccgtttgctagtggatggca	Scaffold00123:277928:278240:+
Sr194393_2_1_22_34	GumiRNA-n156	TTTATAAATAGAGAAGGATGTG	-66.9	153	-	gggtttacaccaacattttagtTTTATAAATAGAGAAGGATGTGgaaaatattttatagccctccaaaatgttttccacatcyttctctatttataaaactaaaatgttgatataagccctctcctctcctcccctccaaaaaccctctccca	Scaffold00124:303686:303838:-
Sr475651_15_8_24_10	GumiRNA-n157a	AAATTACATTGCGGAACTAATAGT	-91.1	153	-	tacattgcggcactattagtcccgcaatgtaaatttacgcggaactaatagttctgcaatgtaaatttacgttcaataaaaattacattgcagaactaatagttctgcgtaAAATTACATTGCGGAACTAATAGTtccgcaatgtaattgcaa	Scaffold00336:180:332:-
Sr454024_11_10_24_12	GumiRNA-n157b	AATTTACATTGTGGAACTAATAGT	-31.6	93	-	cacgcatakaaaaattacattgcagaactattagttccgtaatgtaacacaacgtaAATTTACATTGTGGAACTAATAGTttcgcaatccaaa	Scaffold03371:6976:7068:+
Sr454024_11_7_24_12	GumiRNA-n157c	AATTTACATTGTGGAACTAATAGT	-42.8	103	-	aaactaacgcataaaaaaattacattgcaaaactattagttccgcaatataatgcaatgtaAATTTACATTGTGGAACTAATAGTttcgcaatgtaatttttt	Scaffold00998:44751:44853:+
Sr454024_11_6_24_12	GumiRNA-n157d	AATTTACATTGTGGAACTAATAGT	-42.9	143	-	atactcacacacactgttcacgcacacacacacacaagctcatgtataaaaaattacattgcggaactattagatctgcaatgtaaaatttttgtaacataAATTTACATTGTGGAACTAATAGTttcgcaatgtaaatttac	Scaffold00866:87322:87464:-
Sr454024_11_4_24_12	GumiRNA-n157e	AATTTACATTGTGGAACTAATAGT	-25.9	143	-	aatataaaaagaccaaaaaaccctcaaatcttcacacatattaactcacgcataaaaaaattacatgcaaaactattaatttcgcaatgtaacgcaacgtaAATTTACATTGTGGAACTAATAGTtccgcaatgcaaatttat	Scaffold00155:42698:42840:-
Sr454024_11_3_24_12	GumiRNA-n157f.1	AATTTACATTGTGGAACTAATAGT	-131.8	283	-	aacacaatgtaAATTTACATTGTGGAACTAATAGTtccgcaatccaaatttacattacaaaaaaaattacattgcggcactattagtcccgcaatgtaaatttacgcggaactaatagttccgcaatgtaaatttacgttcaaaaaaaattacattgcagaactaatagttcattagttctgcgtaaaattacattgcggaactaatagttctataatgtaattgcaatgtaaatttacattgcagaactattagttccacaatgtaattttatgttacagaa	Scaffold00125:170838:171120:+
Sr454024_11_3_24_12	GumiRNA-n157f.2	AAATTACATTGCGGAACTAATAGT	-131.8	283	-	aacacaatgtaAATTTACATTGTGGAACTAATAGTtccgcaatccaaatttacattacaaaaaaaattacattgcggcactattagtcccgcaatgtaaatttacgcggaactaatagttccgcaatgtaaatttacgttcaaaaaaaattacattgcagaactaatagttcattagttctgcgtaaaattacattgcggaactaatagttctataatgtaattgcaatgtaaatttacattgcagaactattagttccacaatgtaattttatgttacagaa	Scaffold00125:170838:171120:+
Sr583624_16_7_24_10	GumiRNA-n158a	AACACACACATGTCTGCGGAACTA	-66.6	123	-	tctgcgggtttatttttttttAACACACACATGTCTGCGGAACTAttagttttgcgagttatatttctccgcagaactattagttctgcaggtatgtatgtgttgaattacaacccgcggaac	Scaffold00412:81320:81442:+
Sr544985_18_9_24_11	GumiRNA-n158b-3p	ATAGTTCCGCAGACATGTATGTGC	-78.8	163	Sr583624_16_8_24_10	gtgggtttattttttttcaacacacacatgtctgcggaactattagttccgcgggttgtaattcaacacatacatacctgcgaaactaatagttctgcggagaactataacctgcggaactaATAGTTCCGCAGACATGTATGTGCagatagaaaactatgta	Scaffold00468:68802:68964:+
Sr544985_18_9_24_11	GumiRNA-n158b-5p	AACACACACATGTCTGCGGAACTA	-78.8	163	Sr583624_16_8_24_10	gtgggtttattttttttcaacacacacatgtctgcggaactattagttccgcgggttgtaattcaacacatacatacctgcgaaactaatagttctgcggagaactataacctgcggaactaATAGTTCCGCAGACATGTATGTGCagatagaaaactatgta	Scaffold00468:68802:68964:+
Sr544985_18_8_24_11	GumiRNA-n158c	ATAGTTCCGCAGACATGTATGTGC	-93.2	153	-	atattcgcacatacatactttacaatctgcacatacatattcgcggaactattagtttcgcgggtgtatttttttttcaacacacacactccgcagaactaATAGTTCCGCAGACATGTATGTGCaaattgtaaagtatgtatgtgcgaatat	Scaffold00442:105394:105546:-
Sr457976_4_2_24_15	GumiRNA-n158d.1	TAGTTCCGCGAGTTGTAATTCTCA	-268.3	353	-	ataaacctgtgaaactaatagttccgcggaaaattacaattcgcggaactaatagttccacggacatgtgtgtgttggaaaaaaataaacccgcggaactaatagttccgcagacatgtatgtgcacatagaaaaccatgtatgtgttattagaaattcccattagtttttcttagcttagggagggtgagggaatttctaataacacatacatggttttctatgtgcacatacatgtccgcggaactattagttctgtgggtttatttttttccaacacacacatggccatggaactatTAGTTCCGCGAGTTGTAATTCTCAgcggaactattagttccgcgggtttattt	Scaffold00129:110360:110712:+
Sr457976_4_2_24_15	GumiRNA-n158d.2	ATAGTTCCGCAGACATGTATGTGC	-268.3	353	-	ataaacctgtgaaactaatagttccgcggaaaattacaattcgcggaactaatagttccacggacatgtgtgtgttggaaaaaaataaacccgcggaactaatagttccgcagacatgtatgtgcacatagaaaaccatgtatgtgttattagaaattcccattagtttttcttagcttagggagggtgagggaatttctaataacacatacatggttttctatgtgcacatacatgtccgcggaactattagttctgtgggtttatttttttccaacacacacatggccatggaactatTAGTTCCGCGAGTTGTAATTCTCAgcggaactattagttccgcgggtttattt	Scaffold00129:110360:110712:+
Sr527763_8_7_24_17	GumiRNA-n159a	ATAGTTCCGCGGACATATGTGTGT	-89.3	153	-	taacacacatatgtccatggaactattagttccgcgggttgtaattctccgtgttataattctccgcggaactattagttccgcggagaattataacccgcgaaactaATAGTTCCGCGGACATATGTGTGTtaaaaaaaaataaacctgcgg	Scaffold01399:4483:4635:+
Sr527763_8_4_24_17	GumiRNA-n159b	ATAGTTCCGCGGACATATGTGTGT	-143.4	213	Sr129855_3_2_21_7	ttagttctgtgggtttattttttttcaacacatacatgtccgcggaactatcgcgggttgtaattctccgcagaactattagttccgcaagcatgtatgtgttgagttacaacacgcggaactaatagttccacggagaattacaacccgcagaactaATAGTTCCGCGGACATATGTGTGTtgaaaaaaaataaacccgcggaactaatagt	Scaffold00265:121745:121957:-
Sr527763_8_3_24_17	GumiRNA-n159c	ATAGTTCCGCGGACATATGTGTGT	-104.1	163	-	agttccgcgggtttatttttttccaacacacatatgtctgtgcaactattagttctgcgggttgtaattctccgcggaactattagttccgcgggttataattctccgcggaactaATAGTTCCGCGGACATATGTGTGTtaaaaaaaaataaacctgtggaa	Scaffold00129:110779:110941:+
Sr364392_4_4_24_11	GumiRNA-n160a	ATTTGTATTATGGAAACTCGAGTT	-50	113	-	ctgaaatacaaATTTGTATTATGGAAACTCGAGTTtttaaaatgtataaaaaaactcagtttttatacatttcgaaaactcaagtttccataatacaaaatttgtattctgaa	Scaffold06989:83:195:+
Sr364392_4_1_24_11	GumiRNA-n160b	ATTTGTATTATGGAAACTCGAGTT	-50	113	-	ctgaaatacaaATTTGTATTATGGAAACTCGAGTTtttaaaatgtataaaaaaactcagtttttatacatttcgaaaactcragtttccataatacaaaatttgtattctgaa	Scaffold00131:65232:65344:-
Sr110178_8_5_21_43	GumiRNA-n161	TGAGCCGTCCGATCTCAATCC	-45.4	123	-	tcagtgatcgggaccattgattgagatcggacggatgaggattttaaagataaatagagtttaaaatacgaactgaaatcaTGAGCCGTCCGATCTCAATCCaatggtgctttatatctaact	Scaffold00135:49253:49375:+
Sr467338_16_14_24_84	GumiRNA-n162a	ATAGTTCCGCGGATATGTATGTGT	-72.1	143	-	gagtttatttttttttaacacacacatgtctgcagaactattagttccgcgggttgtaattctccgcggaactattaggaattacaacccacggaactaactaATAGTTCCGCGGATATGTATGTGTtaaaaaaaataaaccc	Scaffold02081:28580:28722:+
Sr285268_13_8_24_31	GumiRNA-n162b.1	AAATAAACCCGCGGAACTACTAGT	-182.4	263	-	tggttttctatatgcacatacatctccgcggaactaatagttccgcgggtttattttttttagcacacacatgtccgtggaactattagtttcgcgagttataattcttcgcggaactattaattccgcgaagaattataacccgcggaactaatagttccgcggagaattacaactcgcggaactaatagttccacggacatgtgtgtgttagaaaaaAAATAAACCCGCGGAACTACTAGTtccgcggagaattacaactc	Scaffold00301:149678:149940:-
Sr285268_13_8_24_31	GumiRNA-n162b.2	TTTAGCACACACATGTCCGTG	-182.4	263	-	tggttttctatatgcacatacatctccgcggaactaatagttccgcgggtttattttttttagcacacacatgtccgtggaactattagtttcgcgagttataattcttcgcggaactattaattccgcgaagaattataacccgcggaactaatagttccgcggagaattacaactcgcggaactaatagttccacggacatgtgtgtgttagaaaaaAAATAAACCCGCGGAACTACTAGTtccgcggagaattacaactc	Scaffold00301:149678:149940:-
Sr285268_13_8_24_31	GumiRNA-n162b.3	TTTCGCGAGTTATAATTCTTC	-182.4	263	-	tggttttctatatgcacatacatctccgcggaactaatagttccgcgggtttattttttttagcacacacatgtccgtggaactattagtttcgcgagttataattcttcgcggaactattaattccgcgaagaattataacccgcggaactaatagttccgcggagaattacaactcgcggaactaatagttccacggacatgtgtgtgttagaaaaaAAATAAACCCGCGGAACTACTAGTtccgcggagaattacaactc	Scaffold00301:149678:149940:-
Sr467338_16_4_24_84	GumiRNA-n162c.3	TTTAGCACACACATGTCCGTG	-213.7	293	-	aacacatacatggttttctatatgcacatacatctccgcggaactaatagttccgtgggtttattttttttagcacacacatgtccgtggaactattagtttcgcgagttataattcttcgcggaactattaattccgcgaagaattataacngcggaactactagttccgcggagaattacaactcgcggaactaatagttccacggacatgtgtgtgttgaaaaaaaataaactcgcggaactaATAGTTCCGCGGATATGTATGTGTatatagaaaacgatgtatgtgtg	Scaffold00136:222815:223107:-
Sr467338_16_4_24_84	GumiRNA-n162c-3p.1	ATAGTTCCGCGGATATGTATGTGT	-213.7	293	-	aacacatacatggttttctatatgcacatacatctccgcggaactaatagttccgtgggtttattttttttagcacacacatgtccgtggaactattagtttcgcgagttataattcttcgcggaactattaattccgcgaagaattataacngcggaactactagttccgcggagaattacaactcgcggaactaatagttccacggacatgtgtgtgttgaaaaaaaataaactcgcggaactaATAGTTCCGCGGATATGTATGTGTatatagaaaacgatgtatgtgtg	Scaffold00136:222815:223107:-
Sr467338_16_4_24_84	GumiRNA-n162c-3p.2	GAACTACTAGTTCCGCGGAGAATT	-213.7	293	-	aacacatacatggttttctatatgcacatacatctccgcggaactaatagttccgtgggtttattttttttagcacacacatgtccgtggaactattagtttcgcgagttataattcttcgcggaactattaattccgcgaagaattataacngcggaactactagttccgcggagaattacaactcgcggaactaatagttccacggacatgtgtgtgttgaaaaaaaataaactcgcggaactaATAGTTCCGCGGATATGTATGTGTatatagaaaacgatgtatgtgtg	Scaffold00136:222815:223107:-
Sr467338_16_4_24_84	GumiRNA-n162c-5p.1	ATGCACATACATCTCCGCGGAACT	-213.7	293	-	aacacatacatggttttctatatgcacatacatctccgcggaactaatagttccgtgggtttattttttttagcacacacatgtccgtggaactattagtttcgcgagttataattcttcgcggaactattaattccgcgaagaattataacngcggaactactagttccgcggagaattacaactcgcggaactaatagttccacggacatgtgtgtgttgaaaaaaaataaactcgcggaactaATAGTTCCGCGGATATGTATGTGTatatagaaaacgatgtatgtgtg	Scaffold00136:222815:223107:-
Sr467338_16_4_24_84	GumiRNA-n162c-5p.2	ATTCTTCGCGGAACTATTAATTCC	-213.7	293	-	aacacatacatggttttctatatgcacatacatctccgcggaactaatagttccgtgggtttattttttttagcacacacatgtccgtggaactattagtttcgcgagttataattcttcgcggaactattaattccgcgaagaattataacngcggaactactagttccgcggagaattacaactcgcggaactaatagttccacggacatgtgtgtgttgaaaaaaaataaactcgcggaactaATAGTTCCGCGGATATGTATGTGTatatagaaaacgatgtatgtgtg	Scaffold00136:222815:223107:-
Sr294677_14_4_24_16	GumiRNA-n163	ATTTGTATTTCAGAAACTCCAGTT	-50.4	143	-	aatttcgcgtatattctggaaattagagtttctggaatgcaaatttctagtttccaaaatgcaattttttgaattctggatttgtattccggaaaccccagATTTGTATTTCAGAAACTCCAGTTtccgaaaataacacaaaa	Scaffold00136:45214:45356:+
Sr392114_1_1_24_40	GumiRNA-n164	ATATCTCTCTGACTGCATAAATGC	-77.8	173	-	cgttgggaatcacgcatttatgtagtcgggaagatctgggccgtctaatctcgatcagacgctagagatttttgggatttgaattcggtttaaaataaaattaaaatctccagccatctgatctcgatcagacgatctATATCTCTCTGACTGCATAAATGCttgattctcct	Scaffold00137:302679:302851:-
Sr467869_1_1_24_10	GumiRNA-n165	ATCGAGATCAGATGGCTGGAGATT	-57.8	153	-	catttatgcagtcagagagatatagatcgtctgATCGAGATCAGATGGCTGGAGATTttaattttattttaaaccgaattcaaatcccaaaaatctctagcgtctgatcgagattagacggcccagatcttcccgactacataaatgcgtgat	Scaffold00137:302691:302843:+
Sr478162_3_1_24_14	GumiRNA-n166	ATAATTTTGTATTCTGGAAACTGG	-54.7	103	-	ctttccggaatATAATTTTGTATTCTGGAAACTGGagtttccggttttcggaatacaaatttgactaccagtttccggaatacaaaattacattccggaaact	Scaffold00138:84866:84968:-
Sr527796_2_1_24_22	GumiRNA-n167	ATGACGTGTCTGTTTTTGATTGGT	-45.9	103	-	tttcattttttgATGACGTGTCTGTTTTTGATTGGTctcgatttattgtacaccattacctgagaccaatcagtaactgacacgtcatcaaaaggaccaaatt	Scaffold00141:235464:235566:+
Sr573836_16_8_24_15	GumiRNA-n168	ATTTTAGGGACTAACTTGATCGAC	-57.5	123	-	ttaacccttgaaattgtaaaacattagtcaaattagtccctaaaattgtaaaacgacagtcaagttagtccgtcgttttacaATTTTAGGGACTAACTTGATCGACattttacaattttagga	Scaffold00141:243917:244039:-
Sr317318_1_1_24_30	GumiRNA-n169	ATTTTGTATTCTAGAAACTCGAGT	-55.2	153	-	ctggaatgtaaATTTTGTATTCTAGAAACTCGAGTttctgggagtatgtgaaaatttgacgttttatacattttgaaaattcaagtttccggaataaaaaaaattacattccggaaactcgagttttcggagtacaaatttgcattatgaaaa	Scaffold00142:118239:118391:-
Sr112721_12_3_21_13	GumiRNA-n170	ATAACACGTGCGGAATTAATA	-52.8	93	-	tgatgcggaattattaattccgcaagtgttatttatatatgtgtgtgctataaATAACACGTGCGGAATTAATAattccgcatcagtgcgaaa	Scaffold00142:75082:75174:-
Sr492935_2_1_24_10	GumiRNA-n171	AGTGAAGTCGCCAATGGTAGTAGC	-52	143	-	aaaaaaaaaaaAGTGAAGTCGCCAATGGTAGTAGCaacttcactttttttttatttattttttaaaaaaaaagaaaagtcatcactaccattggcgacttcactttttaaaaaaaataaaaaataaagtcaccattatcattg	Scaffold00144:227127:227269:+
Sr535213_7_4_24_12	GumiRNA-n172	TTACACCGGTGTAATTTGATCATT	-63	103	-	agtgtaacattgaccaaaataTTACACCGGTGTAATTTGATCATTcctctttttgaggagggatcaaattacaccggtgtaactcttgggcgatgttacaccg	Scaffold00144:251627:251729:-
Sr309055_1_1_24_13	GumiRNA-n173	CTTCCGGACTTAAATATAAACAAA	-82.9	193	-	tcagagtatgtgttgtcaactgagtcacacttattaagtactcCTTCCGGACTTAAATATAAACAAAaaagtacatgtatctggaccaaatatggtccagatgratgtacttttttacttatatttaagtctggaaggagtatttgatatgccattgaaatcacccatcaatattataacaaacaagacacca	Scaffold00145:140983:141175:-
Sr138095_18_4_21_91	GumiRNA-n174	ATTAGTTCCGCGGAGTGTGTG	-26.8	73	-	tagttccATTAGTTCCGCGGAGTGTGTGtgttgaaaaaaatacaattcgcggaactaatagttccacggaaaa	Scaffold00145:220225:220297:-
Sr558980_19_6_24_33	GumiRNA-n175a.1	GAAACTAATAGTTCCGCGGACATG	-225	313	-	atatctgcacatacatactttactatctgcacatacatgtccgcggaactattagttctgcgggtgtatttttttttcaacacacacactccgcggaactaatagttccgcgggttatagttctccgtggaactattagttccgcgggttgtatttttttcaacacacacactccgtggaactattagttccatggaaaattataacccgcggaactaatagttccacggagtgtgtgtgttgaaaaaaaaaatacacccacGAAACTAATAGTTCCGCGGACATGtatgtgcaaatagtaaagtatgtatgt	Scaffold00227:29238:29550:+
Sr558980_19_6_24_33	GumiRNA-n175a.2	CGGGTTATAGTTCTCCGTGGAACT	-225	313	-	atatctgcacatacatactttactatctgcacatacatgtccgcggaactattagttctgcgggtgtatttttttttcaacacacacactccgcggaactaatagttccgcgggttatagttctccgtggaactattagttccgcgggttgtatttttttcaacacacacactccgtggaactattagttccatggaaaattataacccgcggaactaatagttccacggagtgtgtgtgttgaaaaaaaaaatacacccacGAAACTAATAGTTCCGCGGACATGtatgtgcaaatagtaaagtatgtatgt	Scaffold00227:29238:29550:+
Sr558980_19_2_24_33	GumiRNA-n175b	GAAACTAATAGTTCCGCGGACATG	-127	193	-	ccgtgggtttattttttttcaacacacacatgtccgcgaaactattagttccgcgggttgtaatttttcgcggaactattagttccgcgggttataattctatgcggaactaaagttccgcgaagaattataacccacGAAACTAATAGTTCCGCGGACATGtgtgtgttaaaaaaaataaactcgcagaact	Scaffold00147:109376:109568:-
Sr385048_2_2_24_11	GumiRNA-n176a	AATCCACTTAGGACGCCAACTATG	-85.6	143	-	nnnnnnnnnnnnnnnnnnnngtgtctcacttatcctagttggcgtcctaagtggattcaacggtccagatcgctccagtcccactcccttctggaccgttaAATCCACTTAGGACGCCAACTATGataagtgagacacatgac	Scaffold01353:8976:9118:+
Sr385048_2_1_24_11	GumiRNA-n176b-3p	AATCCACTTAGGACGCCAACTATG	-104.3	173	-	caaacggcattacacgtaagcatttgtcatgtgtctcacttatcctagttggcgtcctaagtattcaacggtccagatcgctccagtcccactcccttctggacygttaAATCCACTTAGGACGCCAACTATGataagtgagacacatgataagtgcttacatgtaacktcgt	Scaffold00147:112430:112602:-
Sr385048_2_1_24_11	GumiRNA-n176b-5p	ATTTGTCATGTGTCTCACTTATCC	-104.3	173	-	caaacggcattacacgtaagcatttgtcatgtgtctcacttatcctagttggcgtcctaagtattcaacggtccagatcgctccagtcccactcccttctggacygttaAATCCACTTAGGACGCCAACTATGataagtgagacacatgataagtgcttacatgtaacktcgt	Scaffold00147:112430:112602:-
Sr286742_2_1_24_10	GumiRNA-n176c	CAACTAGGATAAGTGAGACACATG	-95.8	163	-	tacatgtaagcacttatcatgtgtctcacttatcatagttggcgtcctaagtggatttaacygtccagaagggagtgggactggagcgatctggaccgttgaatacttaggacgcCAACTAGGATAAGTGAGACACATGacaaatgcttacgtgtaatgccgt	Scaffold00147:112437:112599:+
Sr417323_8_8_24_18	GumiRNA-n177a	ATTAAATAACTCATGTATCTGGTC	-48.8	93	-	aacaagttacttttttggtttATTAAATAACTCATGTATCTGGTCtataatatagaacagatacatgagttattcaatgaaccaaaaaagtaa	Scaffold02353:34823:34915:+
Sr417323_8_7_24_18	GumiRNA-n177b.1	CTCCGGTCTCGAATATAAAAAAT	-107.4	203	-	tatggtataagcgcttactccctccggtctcgaatataaaaaataagttacttttttggttcATTAAATAACTCATGTATCTGGTCtataatatagtccagatacatgagttattcaatgaaccaaaagagtaacttatttcttatatttgagaccagaggaagtatcatataagcgtttatatataaattatttttataatc	Scaffold00817:38031:38233:+
Sr417323_8_7_24_18	GumiRNA-n177b.2	ATTAAATAACTCATGTATCTGGTC	-107.4	203	-	tatggtataagcgcttactccctccggtctcgaatataaaaaataagttacttttttggttcATTAAATAACTCATGTATCTGGTCtataatatagtccagatacatgagttattcaatgaaccaaaagagtaacttatttcttatatttgagaccagaggaagtatcatataagcgtttatatataaattatttttataatc	Scaffold00817:38031:38233:+
Sr417323_8_2_24_18	GumiRNA-n177c	ATTAAATAACTCATGTATCTGGTC	-59.9	103	-	aacgagttacttttttggttcATTAAATAACTCATGTATCTGGTCtataatataatccagatacatgagttattcaatgaaccaaaaaagtaacttgtttctt	Scaffold00149:38325:38427:-
Sr378062_13_3_24_19	GumiRNA-n178.1	ACAAATTTGGCTGTGGCGTCACAT	-223.2	273	-	aacaaatcttttctatctgaaattatgcACAAATTTGGCTGTGGCGTCACATatgttcgaagattatacaaaaactacaaccatgcttcttttgtctccccttccacaattgcaaaagcaatcggcaagatgggaatcggaacattgtgccgattgcttttgcaattgtggaaggggagacaaaagaagcatggtcgtagtttttgtataatcttcgaacatatgtgcgccacagccaaatttgtgcataatttcagatagaaaagatttgtt	Scaffold00152:21544:21816:+
Sr378062_13_3_24_19	GumiRNA-n178.2	AGGGGAGACAAAAGAAGCATGGTC	-223.2	273	-	aacaaatcttttctatctgaaattatgcACAAATTTGGCTGTGGCGTCACATatgttcgaagattatacaaaaactacaaccatgcttcttttgtctccccttccacaattgcaaaagcaatcggcaagatgggaatcggaacattgtgccgattgcttttgcaattgtggaaggggagacaaaagaagcatggtcgtagtttttgtataatcttcgaacatatgtgcgccacagccaaatttgtgcataatttcagatagaaaagatttgtt	Scaffold00152:21544:21816:+
Sr573568_1_1_24_16	GumiRNA-n179	AGACTACTGTAGAGAATCTGAGCT	-73.3	183	Sr413872_1_1_24_5	ttacctaaaatgtgaactcggattctctgtagtggtcctgtcatctgtagcaagatctcaaccgttggattaatttaacagctgatagattaactcggatagtcgttggattaacccaacggccaagatcctaccatagacggcaAGACTACTGTAGAGAATCTGAGCTgttaaaatttacat	Scaffold00157:114805:114987:+
Sr504883_6_3_24_12	GumiRNA-n180	ATATTTTTGCATTCCGGAAACTCC	-56.8	113	-	agaaaatccagtttctggaatATATTTTTGCATTCCGGAAACTCCaggaaaaatttatattccagaaactccagtttccggaatgcaaatctgtattccagaaactgggagtg	Scaffold00157:248208:248320:+
Sr483120_12_11_24_165	GumiRNA-n181a	TACAGGGACTAATTCAACATGATT	-64.7	153	-	ccttgtaaaatttagatcatgttgaattagtcctgtaatatatgaacaattttgtttttagtccctattaaatttattttacaaggactactttggcaattatctaaatatTACAGGGACTAATTCAACATGATTtaaattttacagggacta	Scaffold04554:2524:2676:+
Sr483120_12_3_24_165	GumiRNA-n181b	TACAGGGACTAATTCAACATGATT	-66.7	153	-	cctgtaaaatttagatcatgttgtattagtctctgtaatatttagatatttgccaaagtaatccttgtaaaataaatttaatagggactaaaaacaaaattgttcaaatatTACAGGGACTAATTCAACATGATTtaaattttacagggacta	Scaffold00160:168527:168679:+
Sr404978_4_2_24_15	GumiRNA-n182	ACTATTAGTTCTGTGGGTTGTAAT	-77.9	113	Sr434271_11_3_24_13	ttttaacacacatgtcatggaACTATTAGTTCTGTGGGTTGTAATtttctgcagaactattagttccgcggagaattacaacccgcggaactattagttccacgacatgtgtg	Scaffold00161:123727:123839:+
Sr126016_2_2_21_18	GumiRNA-n183a	CTGTGTGCTCACTCTCTTCTG	-51.2	103	-	ccggcactggaaaatgacagaaagagcagtgagcacacaaaagcaatggtatagaggtataccaaatgcatCTGTGTGCTCACTCTCTTCTGtcaatttctat	Scaffold02065:45317:45419:-
Sr126016_2_1_21_18	GumiRNA-n183b	CTGTGTGCTCACTCTCTTCTG	-50.1	113	-	caggcactggaaggtgacagagagagaagtgagcacacaaaagcaacagtatatagctatatcgagtgcctCTGTGTGCTCACTCTCTTCTGtcaatttctatgtcccaatta	Scaffold00162:137300:137412:-
Sr313816_9_9_24_87	GumiRNA-n184a	ATAGTTCCGCGGACATGTGTGTGC	-160.8	203	-	tagttccgcgggtttattttttttctaacacacacatgtccgtggaactattagttccgcgagttgtaattctccgcggaactattcgttccgcgggttataattattcgcggaactaatagttccgcggagaattataactcgcggaactaATAGTTCCGCGGACATGTGTGTGCtaaaaaaaatacacccgcggaactaac	Scaffold04316:3045:3247:+
Sr313816_9_5_24_87	GumiRNA-n184b	ATAGTTCCGCGGACATGTGTGTGC	-109.1	153	-	gcggaactactagttccgcgggtttattttttttctaacacacacatgtccgtggaactattagttccgcgagttgtaattctccgcggaactaATAGTTCCGCGGACATGTGTGTGCtaaaaaaaataaacccgcgaaactattagttccgc	Scaffold00206:245889:246041:-
Sr313816_9_4_24_87	GumiRNA-n184c	ATAGTTCCGCGGACATGTGTGTGC	-147.5	213	-	actagtagttccgcgggtttattttttttctaacacacacatgtccgtggaactattagttccgtgagttgtaattctctgcggaactattagttccgcaggttataattcttcgcggaactattagttccgcgaagaattataacccgcagaactaATAGTTCCGCGGACATGTGTGTGCtaaaaaaaataaacccgcggaactattagttc	Scaffold00167:161481:161693:+
Sr356841_1_1_24_17	GumiRNA-n185-3p	TCTTAGTGTTTAAAATTGGACGGT	-89.3	173	-	ctccgtcgttatgttgtctaatttttaacactaagaacctacactgcatacgtgcaactgatttgacattgagtcggttaccttagcatgtctyactcagtgtcaaatcagtctcacatgtgtcgtgtaggtTCTTAGTGTTTAAAATTGGACGGTatagtgatgaataaatc	Scaffold00168:184103:184275:+
Sr356841_1_1_24_17	GumiRNA-n185-5p	TAAGAACCTACACTGCATACGTGC	-89.3	173	-	ctccgtcgttatgttgtctaatttttaacactaagaacctacactgcatacgtgcaactgatttgacattgagtcggttaccttagcatgtctyactcagtgtcaaatcagtctcacatgtgtcgtgtaggtTCTTAGTGTTTAAAATTGGACGGTatagtgatgaataaatc	Scaffold00168:184103:184275:+
Sr98531_5_2_21_20	GumiRNA-n186	TTTGATGAAGTCGCCACTCTC	-70.5	183	-	attttattattTTTGATGAAGTCGCCACTCTCcttagtgactttgcttgttttttaatgaagtcgccactctttttagcgactttgctccttggccactctctttgtcgacttcataaaaaataataaaaagagcaaagtcgccaaggtgagtggcgacttcataaaaaaaaaaggagtcgcc	Scaffold00168:42934:43116:-
Sr318226_7_4_24_10	GumiRNA-n187a	ATAACACTTAGGACGCTAGCTATG	-58.6	153	-	gtcatgtgtctcacttatctagttgacgtcctaagtgttattaatggtgcagatcaatccactatttacgatgaaaatagtcctcaatccatctaaatcgatcaatatttgATAACACTTAGGACGCTAGCTATGataaatgagacacaaggc	Scaffold00697:89324:89476:+
Sr318226_7_1_24_10	GumiRNA-n187b	ATAACACTTAGGACGCTAGCTATG	-75.9	173	-	gtaatcacttgtcatgtatctcacttatctagttaacgtcttaagtgttattaatggtccagatcgattcattatttatagtgaaaacggtcctccatccatctatattaatccattgATAACACTTAGGACGCTAGCTATGgtaagtgagacacatggtaagtacttacgta	Scaffold00169:239671:239843:+
Sr521912_3_2_24_41	GumiRNA-n188	ACTATGTGGAATGTCTAGGATGGT	-42.3	83	-	tcacatttcctACTATGTGGAATGTCTAGGATGGTaattaggacatctattcctagacattccatagagtaagaaatgtgatt	Scaffold00170:82073:82155:+
Sr547734_5_4_24_13	GumiRNA-n189a	TAAATAATTTGAAGGGTTGAGATT	-46.8	113	-	tttaaccgtaagttatattacTAAATAATTTGAAGGGTTGAGATTgattatttttactttacaatctcaatcatttaaattatttagtaatatatcctacggttaaaagttct	Scaffold00171:200649:200761:-
Sr547734_5_5_24_13	GumiRNA-n189b	TAAATAATTTGAAGGGTTGAGATT	-46.8	113	-	tttaaccgtaagttatattacTAAATAATTTGAAGGGTTGAGATTgattatttttactttacaatctcaatcatttaaattatttagtaatatatcctacggttaaaagttct	Scaffold00379:93224:93336:+
Sr547734_5_3_24_13	GumiRNA-n189c	TAAATAATTTGAAGGGTTGAGATT	-26.1	93	-	agttatactatTAAATAATTTGAAGGGTTGAGATTgattgactatctttacttgacaatctcaaccgtttgaaattatttattaacctctcac	Scaffold00171:200176:200268:-
Sr307839_1_1_24_35	GumiRNA-n190	AAAAACTGGAGGACCTAATTCGCC	-174.6	223	-	gcatttttggcctcccagttttcacatttgtgcaaattaggtcctccagtttttaattgcacgaattaggtcccccagtttcattaactgttgcaattgggtccctccgtcagttcactgggggacccaattgcaacagttaatgaaactgggggacccaattcgcgcaattAAAAACTGGAGGACCTAATTCGCCaaatgtgaaaactgaggggccaaaaat	Scaffold00172:116991:117213:-
Sr554139_5_5_24_17	GumiRNA-n191a	AGTGTTATCTGAATTTTTGAAATC	-56.5	123	-	gtgctatcggaaattttaaaaacagatagcacttttgctaaaagtgctatctgaagttttataacagatagcacttttagcataaAGTGTTATCTGAATTTTTGAAATCagataacacttcct	Scaffold09533:77:199:-
Sr554139_5_4_24_17	GumiRNA-n191b	AGTGTTATCTGAATTTTTGAAATC	-54.6	143	-	cgaaaagtgctatcggaaattttaaaaacagatagcacttatactaaaagtgctatctgaagttttacaacagatagcacttttagcataaAGTGTTATCTGAATTTTTGAAATCagataacccttcctattagaaagcgcta	Scaffold07366:1004:1146:-
Sr554139_5_1_24_17	GumiRNA-n191c	AGTGTTATCTGAATTTTTGAAATC	-61.2	143	-	tgaaaagtgctatcggaaattttaaaaacagatagcacttatgctaaaagtgctatctgaagttttacaacagatagcacttttagcataaAGTGTTATCTGAATTTTTGAAATCagataacccttcctattagaaagcgcta	Scaffold00172:35083:35225:-
Sr475160_8_6_24_13	GumiRNA-n192a	TTTTCTTATATTTGAGACTGGAGG	-64.8	113	-	aaagggtactccctccggtctcaaatataagaaaaaaagtacacacatctggtccagatgtatgtacttttTTTTCTTATATTTGAGACTGGAGGgaatacttcttaattttc	Scaffold00950:31059:31171:-
Sr475160_8_5_24_13	GumiRNA-n192b	TTTTCTTATATTTGAGACTGGAGG	-84.5	153	-	acctactccattcggtctcaaatataagaaaaaaagtacatgcatctggaccatatatggtccagatgcatgtattttttttcttatatatggtccagatgcatgtattttTTTTCTTATATTTGAGACTGGAGGgagtacaatatttaaacg	Scaffold00370:25323:25475:-
Sr475160_8_4_24_13	GumiRNA-n192c	TTTTCTTATATTTGAGACTGGAGG	-70	123	-	atcgtgtatttcctccggtctcaaatataaaaaataaagtacatgtatctggatcatatatggtccagatacatgtactttTTTTCTTATATTTGAGACTGGAGGgagtaagatttatatctt	Scaffold00175:155557:155679:+
Sr513784_10_5_24_91	GumiRNA-n193a.2	AAACTCGGTCATTTTACAGGGACA	-225.5	403	-	atcttttttatccctgcaaaatgactgagtttcatttttcgtccttgcaaaaaaaaaaattgtttatgattcctgtaaaacaaaaagttttgtttttagtccctgcaatattgttttagtccctgtaatattcagttcatgctaaattagtccttgtaatatgtggacaattttgtttttagtccctattataatatatcaattttattttacagggactaatttggcaaatatctaaatattacagggactaattcaacataatctaaatattacagggactgaaacaatattgcagggactaaaaataaaactttttattttacagggatcataaacaatttttttttacaaggacgaaaaatgAAACTCGGTCATTTTACAGGGACAaaaaagaca…	Scaffold00566:144290:144692:-
Sr513784_10_5_24_91	GumiRNA-n193a-3p.1	AGGGACTGAAACAATATTGCAGGG	-225.5	403	-	atcttttttatccctgcaaaatgactgagtttcatttttcgtccttgcaaaaaaaaaaattgtttatgattcctgtaaaacaaaaagttttgtttttagtccctgcaatattgttttagtccctgtaatattcagttcatgctaaattagtccttgtaatatgtggacaattttgtttttagtccctattataatatatcaattttattttacagggactaatttggcaaatatctaaatattacagggactaattcaacataatctaaatattacagggactgaaacaatattgcagggactaaaaataaaactttttattttacagggatcataaacaatttttttttacaaggacgaaaaatgAAACTCGGTCATTTTACAGGGACAaaaaagaca…	Scaffold00566:144290:144692:-
Sr513784_10_5_24_91	GumiRNA-n193a-5p.1	TGTTTTAGTCCCTGTAATATTCAG	-225.5	403	-	atcttttttatccctgcaaaatgactgagtttcatttttcgtccttgcaaaaaaaaaaattgtttatgattcctgtaaaacaaaaagttttgtttttagtccctgcaatattgttttagtccctgtaatattcagttcatgctaaattagtccttgtaatatgtggacaattttgtttttagtccctattataatatatcaattttattttacagggactaatttggcaaatatctaaatattacagggactaattcaacataatctaaatattacagggactgaaacaatattgcagggactaaaaataaaactttttattttacagggatcataaacaatttttttttacaaggacgaaaaatgAAACTCGGTCATTTTACAGGGACAaaaaagaca…	Scaffold00566:144290:144692:-
Sr545068_17_3_24_15	GumiRNA-n193b-3p	AGGGACTGAAACAATATTGCAGGG	-99.1	233	-	aaaaagttttgtttttaatccctgcaatattattttagtccctgtaatattcaattcactaattaatccttgtaatatgtggacaattttgtttttagtccctattataatatatcaattttattttacagggactaatttggcaaatatctaaatattacagggactaattcaacatgatctaaatattacAGGGACTGAAACAATATTGCAGGGactaaaaataaaacttt	Scaffold00179:183448:183680:-
Sr545068_17_3_24_15	GumiRNA-n193b-5p	ATTTTAGTCCCTGTAATATTCAAT	-99.1	233	-	aaaaagttttgtttttaatccctgcaatattattttagtccctgtaatattcaattcactaattaatccttgtaatatgtggacaattttgtttttagtccctattataatatatcaattttattttacagggactaatttggcaaatatctaaatattacagggactaattcaacatgatctaaatattacAGGGACTGAAACAATATTGCAGGGactaaaaataaaacttt	Scaffold00179:183448:183680:-
Sr476999_4_3_24_27	GumiRNA-n194-3p	AGTAGAAGTCTACAATGACATTGT	-62.5	123	Sr293828_2_1_24_11	ttctaaaaagcagaagtctataatgccattgtagacttttgctttttttgtcattgacaacttggggaagttactgcaaaaaaaAGTAGAAGTCTACAATGACATTGTggacttctgcttttc	Scaffold00179:236882:237004:+
Sr476999_4_3_24_27	GumiRNA-n194-5p	AATGCCATTGTAGACTTTTGCTTT	-62.5	123	Sr293828_2_1_24_11	ttctaaaaagcagaagtctataatgccattgtagacttttgctttttttgtcattgacaacttggggaagttactgcaaaaaaaAGTAGAAGTCTACAATGACATTGTggacttctgcttttc	Scaffold00179:236882:237004:+
Sr565761_1_1_24_22	GumiRNA-n195-3p	GAAATGCTTGACTGCAGTAACTGC	-96.1	213	-	tggaaacggattccctacggtagaagaagtatccaattaccacagtcaagtATTTCGGACCACTGGATTGAGATTggatgacccacttttttagtttgcattctaaagctgatttataaagtccaaacattagaaatccaatatcgatctaacggtccgaaatgcttgactgcagtaactgcgtactttttttacagtaggaaatctgggtcc	Scaffold00184:220705:220917:-
Sr565761_1_1_24_22	GumiRNA-n195-5p	ATTTCGGACCACTGGATTGAGATT	-96.1	213	-	tggaaacggattccctacggtagaagaagtatccaattaccacagtcaagtATTTCGGACCACTGGATTGAGATTggatgacccacttttttagtttgcattctaaagctgatttataaagtccaaacattagaaatccaatatcgatctaacggtccgaaatgcttgactgcagtaactgcgtactttttttacagtaggaaatctgggtcc	Scaffold00184:220705:220917:-
Sr153221_6_4_21_29	GumiRNA-n196	TAGCCGTTGGATATAATGATT	-70.9	143	-	tcaccgtgagagacttggttaTAGCCGTTGGATATAATGATTttatattaaaatgaatctctgtcacttaatataaaatgaatctcaaccatttaaatataaaatcattatatccaacgyttatgacccgtctctcacggtga	Scaffold00185:151143:151285:-
Sr576501_2_1_24_13	GumiRNA-n197	AAACGCTGACGTGACCTCTTACGT	-74.8	153	-	agtcattattttacgtggcacgAAACGCTGACGTGACCTCTTACGTttagattcaaaacttaatatttagatggatgtgttaggtgatgtgtaagctatgtagaaggtcacgtcagtgtttcgtgccatgtagaaatgttgactaggttaaaa	Scaffold00186:119713:119865:+
Sr111939_6_5_21_10	GumiRNA-n198a	TATGATTGGGTGGAATTCATG	-63.4	143	-	aacacactctcTATGATTGGGTGGAATTCATGtgggtcccattaaatcatgtgggtcttattatcttatatgctatttggtgggatccatttccaaagtagtgagacctacatgaatttcaaccaatcatataaagagtatgt	Scaffold00803:80425:80567:-
Sr111939_6_2_21_10	GumiRNA-n198b	TATGATTGGGTGGAATTCATG	-62.4	133	-	ctcacactcttTATGATTGGGTGGAATTCATGtgggtctcataccttatttgytgggacccattcccaaagtagtgggacccacatgaatttcaatcaatcatagaaagtgtgctgcaagcatttctcgtctc	Scaffold00187:94865:94997:-
Sr324165_10_4_24_23	GumiRNA-n199a.2	ATAATTCTCTGTGGAACTATTAGT	-235.3	313	Sr502589_2_2_24_7	tatctgtacatacatactttactatctacacATACATGTCTGTGGAACTATTAGTtccgcgggtgtatttttttttcaacacacacattccgcggaactattagttccgcgggttataattctctgtggaactattagttctgcgggttgtatttttttcaacacacactccgtggaactaatagttccacggagaattataacccgcggaactaatagttccgcggagtgtgtgtgttgaaaaaaaaaaatacacccgcagaactaatagttctgcggacatgtatatgcagatagtaaagtatgtatgtgc	Scaffold00958:60988:61300:+
Sr324165_10_4_24_23	GumiRNA-n199a-3p.1	ATAGTTCTGCGGACATGTATATGC	-235.3	313	Sr502589_2_2_24_7	tatctgtacatacatactttactatctacacATACATGTCTGTGGAACTATTAGTtccgcgggtgtatttttttttcaacacacacattccgcggaactattagttccgcgggttataattctctgtggaactattagttctgcgggttgtatttttttcaacacacactccgtggaactaatagttccacggagaattataacccgcggaactaatagttccgcggagtgtgtgtgttgaaaaaaaaaaatacacccgcagaactaatagttctgcggacatgtatatgcagatagtaaagtatgtatgtgc	Scaffold00958:60988:61300:+
Sr324165_10_4_24_23	GumiRNA-n199a-5p.1	ATACATGTCTGTGGAACTATTAGT	-235.3	313	Sr502589_2_2_24_7	tatctgtacatacatactttactatctacacATACATGTCTGTGGAACTATTAGTtccgcgggtgtatttttttttcaacacacacattccgcggaactattagttccgcgggttataattctctgtggaactattagttctgcgggttgtatttttttcaacacacactccgtggaactaatagttccacggagaattataacccgcggaactaatagttccgcggagtgtgtgtgttgaaaaaaaaaaatacacccgcagaactaatagttctgcggacatgtatatgcagatagtaaagtatgtatgtgc	Scaffold00958:60988:61300:+
Sr349935_8_4_24_16	GumiRNA-n199b	ATAATTCTCTGTGGAACTATTAGT	-114.3	163	-	ttcgcgggttATAATTCTCTGTGGAACTATTAGTtccgcgtgttgtgattctccgtggaactattagttccgcaggttgtaatttaacacatatattcatgcggaactaatagttccacggagaattacaacacgcggaactaatagttccgcggagagtgtg	Scaffold00188:229608:229770:-
Sr582716_19_8_24_20	GumiRNA-n200	ATTTTAGAGACTAACTTGACCGAC	-46.5	143	-	ataatttagcttctaaaattataaaatatcaatcaaattagtctttaaaattataaaataacagtcaagttagtccgtcgttttacaATTTTAGAGACTAACTTGACCGACattttataattttaggacctaaattacctttt	Scaffold00192:156563:156705:-
Sr497719_4_4_24_26	GumiRNA-n201a	AGTTTCGCACGTGTTATTTGTAGT	-51.2	93	-	ttcgcactgctgtggaactaatAGTTTCGCACGTGTTATTTGTAGTacacatatataaaaaacacgtgtgaaactattagtttcgcatcagtg	Scaffold01218:9060:9152:-
Sr497719_4_2_24_26	GumiRNA-n201b	AGTTTCGCACGTGTTATTTGTAGT	-28.8	73	-	catgtgctacaaataatacatgcrgaactaatAGTTTCGCACGTGTTATTTGTAGTgcaaaattaataattcc	Scaffold00192:242641:242713:+
Sr300424_12_7_24_10	GumiRNA-n202	TGGATTTTAGTGAGCCACATCAGC	-28.4	93	-	agggatgacatggaaaaatgttgatgtgtcgctgaggtgttcaaggtgagaTGGATTTTAGTGAGCCACATCAGCaagtcaacttacccagag	Scaffold00192:92756:92848:-
Sr321643_2_2_24_16	GumiRNA-n203a	ATCCGGTCTCGAATATAAGAAACA	-52.4	143	-	tcaaaaaaaatactccATCCGGTCTCGAATATAAGAAACAagttactttttagtctagatacatgaattattcaatgaaccaaaaaagtaacttgttttttatattcgagaccggagagaatatagacataagaggatcgttt	Scaffold10973:686:828:-
Sr321643_2_1_24_16	GumiRNA-n203b	ATCCGGTCTCGAATATAAGAAACA	-109.3	203	-	cttttttggttcattgaataactcatgtatctggccATCCGGTCTCGAATATAAGAAACAagttacttttttggttcattgaataactcatgtatctggtcaccagatacatgagttattcaatgaaccaaaaaagtaacctgtttcttatattcgagaccggagggagtataataataaaggaaatggagagaaaaataaat	Scaffold00196:158537:158739:+
Sr73134_8_1_20_16	GumiRNA-n204.1	TAGGTCTTTGAAATTAACGA	-107.1	213	-	atatggttttgttTAGGTCTTTGAAATTAACGAaaagataatttagtctctgaaattgtaaaatgtcggtcaaattagtccataaaattgtaaaacaacggtcaagttagtccatcattttacaactttagggactaacttgaccgacgttttacaatttcaaggactaaattgccttttcgttagtttcaagaacctaaatgaaactgcttc	Scaffold00196:82665:82877:-
Sr73134_8_1_20_16	GumiRNA-n204.2	GTAAAATGTCGGTCAAATTAGTCC	-107.1	213	-	atatggttttgttTAGGTCTTTGAAATTAACGAaaagataatttagtctctgaaattgtaaaatgtcggtcaaattagtccataaaattgtaaaacaacggtcaagttagtccatcattttacaactttagggactaacttgaccgacgttttacaatttcaaggactaaattgccttttcgttagtttcaagaacctaaatgaaactgcttc	Scaffold00196:82665:82877:-
Sr572469_5_2_24_30	GumiRNA-n205	ATTTACATTCCGGAAACTGGGGGT	-78.1	183	-	tggaaactccaggaaaaatttacagtttccggaatgtaaatttgcattccggaaactccagaaaaatttacattccggaaactccaggaaaatccagtttccggaatgtatttttgcattccagaaactccaggaaaaATTTACATTCCGGAAACTGGGGGTgtatggccagtttccgaaaaa	Scaffold00199:251934:252116:-
Sr426012_11_2_24_20	GumiRNA-n206	ATAAGGGACTAATTGTGACACATT	-48	153	-	cacaattattccctcacattgatattttaatccctaatattttgaaaatatgttacaattagtccctcatatttcaaaatgagagactaattgtggcacatATAAGGGACTAATTGTGACACATTttcaaaatattaaagactaaaataatat	Scaffold00201:125807:125959:-
Sr310789_3_2_24_11	GumiRNA-n207	AAAATTCGGCTGGGGTTCACATCC	-77.3	103	-	tgctatgtcttAAAATTCGGCTGGGGTTCACATCCacccctcaaaaccggtttggttttgaggggtggatgtgagccctagccgaatttcaagatggtatcag	Scaffold00201:163574:163676:+
Sr411282_3_3_24_26	GumiRNA-n208a	ATACATCTCCGTGGAACTATTAGT	-61.8	103	-	tctatgtgcacATACATCTCCGTGGAACTATTAGTtccgcggagaattacaacccgcggaactaatagttccacggacatgtgtgtgttggaaaaaaataaac	Scaffold03989:8591:8693:+
Sr411282_3_1_24_26	GumiRNA-n208b	ATACATCTCCGTGGAACTATTAGT	-62.3	113	-	tctatgtatacATACATCTCCGTGGAACTATTAGTtccgagagttgtactattagttctgcagagaattataactcccggaactaatagttccacggatatgtgtgtgttgga	Scaffold00205:114692:114804:-
Sr424565_11_10_24_13	GumiRNA-n209a	ACAAATTTGTATTCCGGAAACTCT	-40.8	113	-	gcattttttttttcaaaaattggagttttcagaatgcaaatttgtattccaaaagcaccactttccggaatACAAATTTGTATTCCGGAAACTCTagtcaaatttgtattccg	Scaffold10323:1271:1383:-
Sr424565_11_8_24_13	GumiRNA-n209b	ACAAATTTGTATTCCGGAAACTCT	-47	113	-	attgtggggtgtattcggaatACAAATTTGTATTCCGGAAACTCTagtcaaatttgtattccggaaactcctgtttctggaatacaaaattgtattccgaaaactccagtctc	Scaffold04967:8372:8484:+
Sr424565_11_1_24_13	GumiRNA-n209c	ACAAATTTGTATTCCGGAAACTCT	-44.2	143	-	tcagaaactccagtttggaatACAAATTTGTATTCCGGAAACTCTagtcaaatttgtattccggaagtctctatacaatttttattccagaaacttcagtttccgaaatgcaattttgtattctgaaaactccagtttcagga	Scaffold00205:179273:179415:+
Sr397271_11_2_24_11	GumiRNA-n210	ACACCGGTGTAATTTGATCCCTCT	-62.8	103	-	atgtaacatcgtccaagagttACACCGGTGTAATTTGATCCCTCTcttgatattagaggagggatcaaattacaccggtgtaacactttggtcaatgttacac	Scaffold00207:4356:4458:+
Sr385874_3_3_24_26	GumiRNA-n211a	AGTTTCGCACGTGTTATTTGGAGC	-33	93	-	aaataaatgtgcataattaaaAGTTTCGCACGTGTTATTTGGAGCacacacatacaaataacacgcgtggaactaataattccgcacgataat	Scaffold02121:46503:46595:-
Sr385874_3_1_24_26	GumiRNA-n211b	AGTTTCGCACGTGTTATTTGGAGC	-27.1	73	-	gcataattaaaAGTTTCGCACGTGTTATTTGGAGCacacacatacaaataacacgcgcggaactaataattcc	Scaffold00208:170992:171064:+
Sr353712_3_1_24_10	GumiRNA-n212	TTAGAGACTAACTTGACCGATGTT	-82.6	153	-	ctaacaaaaagacaatttaacccctgaaattgtaaaatatcagtcaaattagtctctaaaattgtaaaacgacagtcaggttagtccgttgttttacaattTTAGAGACTAACTTGACCGATGTTttacaatttcagggactaaattgtcttt	Scaffold00212:147432:147584:+
Sr406762_10_9_24_16	GumiRNA-n213a	TAGTTCCACGGGTTGTAATTCTCC	-98.1	153	-	catacatgtccgcggaactatTAGTTCCACGGGTTGTAATTCTCCgtggaattattagttctgcaggcatgtatgtgttgaattacaacctgcgaaactaatagttccgcagagaactataacccacggaactaatagttccgcggacatgtg	Scaffold07291:286:438:-
Sr406762_10_6_24_16	GumiRNA-n213b	TAGTTCCACGGGTTGTAATTCTCC	-86.9	143	-	tgtagaactatTAGTTCCACGGGTTGTAATTCTCCacggaactattagtttcgcaggcatgtatgtgttgaattacaacgtgcggaactaatagttctgcggagaattacaacccgcggaactaatagttccacaacatatat	Scaffold00500:46100:46242:-
Sr406762_10_4_24_16	GumiRNA-n213c	TAGTTCCACGGGTTGTAATTCTCC	-179.8	223	-	tctccgcggaactaatagttccgcgggtttatttttttccaacacacatgtccgtggaactatTAGTTCCACGGGTTGTAATTCTCCgcggaactaatagttccgcgggttataattcttcgcggaactaatagttccgcggagaattacaacccgcggaactaatagttccgcggacatgtgtgtgttaaaaaaaataaacccgcggaactagttccgcgga	Scaffold00213:169581:169803:+
Sr346001_5_1_24_33	GumiRNA-n214.2	ATATCTGTCAAGGACCAAAGTGAC	-119.3	203	-	gtccaggcagtgtcactttggtcttgacagatacgaaattaaaaaaaggtattcaattggtgttagccgttagttactttggtcctaccgtcagtaaagtaatcaytttcagggaccaaagtgactaacggctacaccagttgaagacctttttcttaatttcATATCTGTCAAGGACCAAAGTGACattgtttgatactctc	Scaffold00213:172423:172625:+
Sr346001_5_1_24_33	GumiRNA-n214-3p.1	AAAGTGACTAACGGCTACACCAGT	-119.3	203	-	gtccaggcagtgtcactttggtcttgacagatacgaaattaaaaaaaggtattcaattggtgttagccgttagttactttggtcctaccgtcagtaaagtaatcaytttcagggaccaaagtgactaacggctacaccagttgaagacctttttcttaatttcATATCTGTCAAGGACCAAAGTGACattgtttgatactctc	Scaffold00213:172423:172625:+
Sr346001_5_1_24_33	GumiRNA-n214-5p.1	GTTAGCCGTTAGTTACTTTGGTCC	-119.3	203	-	gtccaggcagtgtcactttggtcttgacagatacgaaattaaaaaaaggtattcaattggtgttagccgttagttactttggtcctaccgtcagtaaagtaatcaytttcagggaccaaagtgactaacggctacaccagttgaagacctttttcttaatttcATATCTGTCAAGGACCAAAGTGACattgtttgatactctc	Scaffold00213:172423:172625:+
Sr307090_19_19_24_13	GumiRNA-n215a	ATGCAAATTTGTATTCTGGAAACT	-59.4	153	-	cgtatatttcggaaactggagtttccggaatgcaattttgtattagttccggaatgcaatttttgaattctggatttgtattccggaaactaattttcggaATGCAAATTTGTATTCTGGAAACTtcaatcaaatttgtattccggacggaat	Scaffold02082:4534:4686:-
Sr307090_19_4_24_13	GumiRNA-n215b	ATGCAAATTTGTATTCTGGAAACT	-27.6	83	-	agtttccggtttccggaatacaaaattgtggagtttcggaaATGCAAATTTGTATTCTGGAAACTgaagttttcgaaatgcaa	Scaffold00214:228753:228835:-
Sr459872_9_3_24_65	GumiRNA-n216	AAAATACTCCGTGGAACTAATAGT	-60.8	113	-	taatagttccacgtaaaaaattcacatgcggaactaatagtttcacggagtattttcctgtgaAAAATACTCCGTGGAACTAATAGTtccgcgagtgcattttttacgtagaa	Scaffold00214:63068:63180:+
Sr397843_17_17_24_27	GumiRNA-n217a	AGCAAAAAAGTACATGTATCTGGA	-54	103	-	actccctttggactgaaatataAGCAAAAAAGTACATGTATCTGGActaaatatgatctagatacatatatttttttgtttatattttaatctggagggagta	Scaffold08726:754:856:-
Sr397843_17_14_24_27	GumiRNA-n217b	AGCAAAAAAGTACATGTATCTGGA	-57.1	103	-	actccctctgtttttaaatataAGCAAAAAAGTACATGTATCTGGAtcaaatatagtccatatacatgtactttttttgtttatattaaaaacggagggagta	Scaffold05853:3842:3944:-
Sr397843_17_12_24_27	GumiRNA-n217c	AGCAAAAAAGTACATGTATCTGGA	-53.6	103	-	actccctctggactgaactataAGCAAAAAAGTACATGTATCTGGActaaatatggtccacacatacatgtatttttttgcttatatttcagtccaaaatgag	Scaffold01517:26411:26513:-
Sr397843_17_7_24_27	GumiRNA-n217d	AGCAAAAAAGTACATGTATCTGGA	-57.3	103	-	actctctctgtttttaaatataAGCAAAAAAGTACATGTATCTGGActaaatataatctagatacatgtattttttttgcttatattaaaaacggagagagta	Scaffold00641:120221:120323:-
Sr397843_17_5_24_27	GumiRNA-n217e	AGCAAAAAAGTACATGTATCTGGA	-62.5	103	-	actccctctgtttttaaatataAGCAAAAAAGTACATGTATCTGGAccaaatatagtccagatacatgtattttttttgcttatattaaaaatggagggagta	Scaffold00221:124719:124821:+
Sr402024_3_1_24_11	GumiRNA-n217f	AAGAAAAAAAGTACATGCATCTGA	-80.5	103	-	actccctccggtctcaaatatAAGAAAAAAAGTACATGCATCTGAatcatatatggtccagatgcatgtactttttttcttatatttgagaccggagggagta	Scaffold00821:57879:57981:-
Sr471809_7_6_24_16	GumiRNA-n217g	AGAAAAAAAATACATGTATCTGGA	-59.1	93	-	ctccctccggtctcaaatataAGAAAAAAAATACATGTATCTGGAccaaatggtccagatgcatgtacttttttcttatatttgagacggaga	Scaffold01237:47587:47679:-
Sr471809_7_5_24_16	GumiRNA-n217h	AGAAAAAAAATACATGTATCTGGA	-41.9	83	-	tcttaaatataAGAAAAAAAATACATGTATCTGGAccatatatggtccagatgcatatacttttttttttatatttgagaccg	Scaffold01213:4150:4232:+
Sr471809_7_4_24_16	GumiRNA-n217i	AGAAAAAAAATACATGTATCTGGA	-72.1	103	-	ytccctccggtctcaaatataAGAAAAAAAATACATGTATCTGGAtcatatggtccagatgcatgtactttttttcttatatttgagatcggagggagtagca	Scaffold01179:21155:21257:+
Sr395792_1_1_24_24	GumiRNA-n218	AATTTGACTTTTAGGGACAGACGT	-68.5	163	-	atttgtatactctagtaacaaattatgtctatctcaaaaagtcaagtttcttatagtgttatatacatttacgtaatggaaaattctgtaattgtaaataatactacaaaaAATTTGACTTTTAGGGACAGACGTaatcagtcyctagagtatataaattcgt	Scaffold00225:37809:37971:-
Sr439946_13_9_24_48	GumiRNA-n219a	TAAAACGTCGGTCAAGTTAGTCCT	-100.1	153	-	gcaatttagtccctgaaattgTAAAACGTCGGTCAAGTTAGTCCTaaaattgtaaaacgacggacttacttgaccgttgttttacaattttagggactaatttgaccgacgttttacaatttcagggactaaattgccttttcgttagtttca	Scaffold00913:96203:96355:+
Sr439946_13_7_24_48	GumiRNA-n219b	TAAAACGTCGGTCAAGTTAGTCCT	-42.9	103	-	acaaattagtttttaaaattgTAAAACGTCGGTCAAGTTAGTCCTtatcgttataattttaggaactaatttgactgacgttttagaatttaagggactaact	Scaffold00328:45544:45646:+
Sr439946_13_6_24_48	GumiRNA-n219c	TAAAACGTCGGTCAAGTTAGTCCT	-60	103	-	tcaagttagtccctraaattgTAAAACGTCGGTCAAGTTAGTCCTtaaaattgtaacgacagggactaacttgaccgacattttacaatttyagggactaatt	Scaffold00227:12866:12968:+
Sr340722_16_13_24_293	GumiRNA-n220a	ACTATTAGTTCCGCGGAGTGTGTG	-53.4	83	-	aactcgcggaACTATTAGTTCCGCGGAGTGTGTGtgttgaaaaaaaaatacacccgcggaactaatagttccgcggacatgta	Scaffold01341:5155:5237:-
Sr340722_16_10_24_293	GumiRNA-n220b-3p	atacacccgtggaactaatagttc	-50.3	83	Sr354410_3_2_24_7	ataacccgcggaACTATTAGTTCCGCGGAGTGTGTGtgttgaaaaaaaaaatacacccgtggaactaatagttccgcgaacat	Scaffold01043:51381:51463:+
Sr340722_16_10_24_293	GumiRNA-n220b-5p	ACTATTAGTTCCGCGGAGTGTGTG	-50.3	83	Sr354410_3_2_24_7	ataacccgcggaACTATTAGTTCCGCGGAGTGTGTGtgttgaaaaaaaaaatacacccgtggaactaatagttccgcgaacat	Scaffold01043:51381:51463:+
Sr340722_16_6_24_293	GumiRNA-n220c-3p	ACTATTAGTTCCGCGGAGTGTGTG	-54.8	123	Sr300184_6_3_24_6	cggagtgtgtgtgttgaaaaaaaaacaacccgcggaactaatagttccacggagaattataactcgcggaACTATTAGTTCCGCGGAGTGTGTGtgttgaaaacaaaatacacccgcggaact	Scaffold00337:71872:71994:+
Sr340722_16_6_24_293	GumiRNA-n220c-5p	AAAACAACCCGCGGAACTAATAGT	-54.8	123	Sr300184_6_3_24_6	cggagtgtgtgtgttgaaaaaaaaacaacccgcggaactaatagttccacggagaattataactcgcggaACTATTAGTTCCGCGGAGTGTGTGtgttgaaaacaaaatacacccgcggaact	Scaffold00337:71872:71994:+
Sr340722_16_3_24_293	GumiRNA-n220d	ACTATTAGTTCCGCGGAGTGTGTG	-50.1	83	-	ataacccgcggaACTATTAGTTCCGCGGAGTGTGTGtgttgaaaaaaaaatacacccgcagaactaatagttccgcggacatg	Scaffold00227:29273:29355:-
Sr135631_7_4_21_17	GumiRNA-n221a	TATCCGCGGAACTATTAGTTT	-35.3	93	-	ctgcacatacaTATCCGCGGAACTATTAGTTTtgcgggtttatttttttcaacacacatatgtccgcggaactattagttccacgggtttttt	Scaffold01000:41717:41809:-
Sr135631_7_2_21_17	GumiRNA-n221b	TATCCGCGGAACTATTAGTTT	-57.8	103	-	tgagttgtaatTATCCGCGGAACTATTAGTTTcgtgggtttatgtgttgaattacaacctgcggaactaatagttccgcggagaattacaacccgcagaacta	Scaffold00228:47189:47291:+
Sr454086_11_11_24_40	GumiRNA-n222a	ATTGAATAACTCATGTATCTGGTT	-59.2	113	-	ataagaaataagttactttttttgttcATTGAATAACTCATGTATCTGGTTaatatatagactagatacataagttattcaacgaacaaaaaaagtaacttattttttatatt	Scaffold02161:9105:9217:-
Sr454086_11_5_24_40	GumiRNA-n222b	ATTGAATAACTCATGTATCTGGTT	-50.7	83	-	ttttttggttcATTGAATAACTCATGTATCTGGTTtataatatagtccagatacatgagttattcaatgaaccaaaaaaataa	Scaffold00231:111982:112064:-
Sr482270_9_4_24_21	GumiRNA-n223	AATTGCATTCCGGAAACTCCAGTC	-72.3	153	-	tattctagaaactggagttttcggaatgcaattttgtattccggaaactccaatttccggaatccaattttttgaattgtgtggtgtattccggaaactagtttccgaaatacaaAATTGCATTCCGGAAACTCCAGTCaaatttgtattccg	Scaffold00234:157332:157484:+
Sr549725_2_1_24_32	GumiRNA-n224a.1	TCCCTAAAATTGTAAAACGACGGC	-189.6	283	-	gtaatgggttaattgtcattttggcccctgaaactgtaatatggtctcatttaggtccttgaaactaacgaaaaggcaatttagcccctgaaattgtaaaatgtcggtcaaattagTCCCTAAAATTGTAAAACGACGGCcaagttagtccgtcgttttacaattttagggactagcttgaccgacgttttacaatttcagggactaaattgccttttcgttagtttcagggacttaaatgagactgcttcacaatttcaaggactaaaatgacgattaactc	Scaffold00275:154081:154363:+
Sr549725_2_1_24_32	GumiRNA-n224a.2	GTTTCAGGGACTTAAATGAGACTG	-189.6	283	-	gtaatgggttaattgtcattttggcccctgaaactgtaatatggtctcatttaggtccttgaaactaacgaaaaggcaatttagcccctgaaattgtaaaatgtcggtcaaattagTCCCTAAAATTGTAAAACGACGGCcaagttagtccgtcgttttacaattttagggactagcttgaccgacgttttacaatttcagggactaaattgccttttcgttagtttcagggacttaaatgagactgcttcacaatttcaaggactaaaatgacgattaactc	Scaffold00275:154081:154363:+
Sr549725_2_2_24_32	GumiRNA-n224b.1	TCCCTAAAATTGTAAAACGACGGC	-146.5	263	-	aactgtcattttggcccctgaaattgtaatacggtctcacttaggtccctgaaactaacgaaaaaacaatttagcccctgaaattgtaaaacgtcgatcaaattagTCCCTAAAATTGTAAAACGACGGCcaagttagtccatcgttttacaattttagggactaacttgaccgacgttttacaatttcagggactaaattgccttttcgttaatttcaaggacttaaatgagactgcttcacaatttaagggactaaaatga	Scaffold12240:102:364:-
Sr549725_2_2_24_32	GumiRNA-n224b-3p.2	ATTTCAAGGACTTAAATGAGACTG	-146.5	263	-	aactgtcattttggcccctgaaattgtaatacggtctcacttaggtccctgaaactaacgaaaaaacaatttagcccctgaaattgtaaaacgtcgatcaaattagTCCCTAAAATTGTAAAACGACGGCcaagttagtccatcgttttacaattttagggactaacttgaccgacgttttacaatttcagggactaaattgccttttcgttaatttcaaggacttaaatgagactgcttcacaatttaagggactaaaatga	Scaffold12240:102:364:-
Sr549725_2_2_24_32	GumiRNA-n224b-5p.2	CCCTGAAATTGTAAAACGTCGATC	-146.5	263	-	aactgtcattttggcccctgaaattgtaatacggtctcacttaggtccctgaaactaacgaaaaaacaatttagcccctgaaattgtaaaacgtcgatcaaattagTCCCTAAAATTGTAAAACGACGGCcaagttagtccatcgttttacaattttagggactaacttgaccgacgttttacaatttcagggactaaattgccttttcgttaatttcaaggacttaaatgagactgcttcacaatttaagggactaaaatga	Scaffold12240:102:364:-
Sr497786_13_11_24_21	GumiRNA-n224c	TTAGTCCCTGAAATTGTAAAACGA	-72.3	123	-	tccctgaaattgtaaaacgtcggtcaatTTAGTCCCTGAAATTGTAAAACGAcggactaatttgaccgtcctttttcaattttagggactaatttgaccgacgttttacaattttaagggcta	Scaffold02556:31403:31525:-
Sr497786_13_9_24_21	GumiRNA-n224d.1	TTAGTCCCTGAAATTGTAAAACGA	-84.7	143	-	agtcaatttagtccctgaaattgtaaaacgtcgatcaatTTAGTCCCTGAAATTGTAAAACGAtggactaatttgaccatcgtttttcaattttagggactaatttgaccgacgttttacaatttcaagggctaaattgtctt	Scaffold02356:3234:3376:-
Sr497786_13_9_24_21	GumiRNA-n224d.2	CCCTGAAATTGTAAAACGTCGATC	-84.7	143	-	agtcaatttagtccctgaaattgtaaaacgtcgatcaatTTAGTCCCTGAAATTGTAAAACGAtggactaatttgaccatcgtttttcaattttagggactaatttgaccgacgttttacaatttcaagggctaaattgtctt	Scaffold02356:3234:3376:-
Sr497786_13_4_24_21	GumiRNA-n224e	TTAGTCCCTGAAATTGTAAAACGA	-62.3	123	-	aaaaatacaaaTTAGTCCCTGAAATTGTAAAACGAcggtcaagttagtccttaaaattaaaacgacagggactaacttgaccgacattttataatttcaggggctaatttatatttttgttag	Scaffold00290:4775:4897:-
Sr497786_13_3_24_21	GumiRNA-n224f	TTAGTCCCTGAAATTGTAAAACGA	-99.9	153	-	gaaaaggcaatTTAGTCCCTGAAATTGTAAAACGAcgatcaagttagtccctaaaattgtaaaacgacggactaacttgaccgttgttttacaattttagggactaatttgaccgacgttttataattttagggactaaattgcctttttatt	Scaffold00236:132085:132237:+
Sr445214_1_1_24_10	GumiRNA-n225	AGTCTCTAAAATTGTAAAACGAAG	-58	103	-	ttataaaacgtcgytcaagttAGTCTCTAAAATTGTAAAACGAAGgactaacttgaccatcgttttacaattttagggactaatttgaccgacgttttataat	Scaffold00236:34935:35037:-
Sr370489_1_1_24_10	GumiRNA-n226a	AATTTAAGGTCTAGCATGAATGTT	-32.8	73	-	tatgcaataaaAATTTAAGGTCTAGCATGAATGTTtcatgctagacattcatgctagaccttgacaccccttg	Scaffold00237:224261:224333:-
Sr592012_17_8_24_184	GumiRNA-n227b.2	AATGTGTGCAATTTTGGTCA	-212.2	423	-	crccaattgggtcccctatctttcaaatgtgtgcaattttggtcaaatcgtcaatttcctaacagagtttgctgactctaacgtgtcAATGACAACATGGAGCTTAAGAGTctgtttggatgcaaaagttctagcttttgacttatagagtagttagttttattttgtatcttatttatctcatatatggacaagagaaaaagatgttaaatagtcatttataaatatataggtgcttttggagaagtcaaaagttagaacttttrcatccaaataggctgttaagctccatgttgtcattgccacgtcagcgctrttgtccaagtyagcaaactctgttagggaattgayggttagactaaaattgcacayatttraaagatagaggatccaattggc…	Scaffold00240:125575:125997:+
Sr592012_17_8_24_184	GumiRNA-n227b-3p.1	AAATAGGCTGTTAAGCTCCATGTT	-212.2	423	-	crccaattgggtcccctatctttcaaatgtgtgcaattttggtcaaatcgtcaatttcctaacagagtttgctgactctaacgtgtcAATGACAACATGGAGCTTAAGAGTctgtttggatgcaaaagttctagcttttgacttatagagtagttagttttattttgtatcttatttatctcatatatggacaagagaaaaagatgttaaatagtcatttataaatatataggtgcttttggagaagtcaaaagttagaacttttrcatccaaataggctgttaagctccatgttgtcattgccacgtcagcgctrttgtccaagtyagcaaactctgttagggaattgayggttagactaaaattgcacayatttraaagatagaggatccaattggc…	Scaffold00240:125575:125997:+
Sr592012_17_8_24_184	GumiRNA-n227b-5p.1	AATGACAACATGGAGCTTAAGAGT	-212.2	423	-	crccaattgggtcccctatctttcaaatgtgtgcaattttggtcaaatcgtcaatttcctaacagagtttgctgactctaacgtgtcAATGACAACATGGAGCTTAAGAGTctgtttggatgcaaaagttctagcttttgacttatagagtagttagttttattttgtatcttatttatctcatatatggacaagagaaaaagatgttaaatagtcatttataaatatataggtgcttttggagaagtcaaaagttagaacttttrcatccaaataggctgttaagctccatgttgtcattgccacgtcagcgctrttgtccaagtyagcaaactctgttagggaattgayggttagactaaaattgcacayatttraaagatagaggatccaattggc…	Scaffold00240:125575:125997:+
Sr515749_17_7_24_30	GumiRNA-n228a.1	ATGAGGGACTAATTGTGACATATT	-148.1	273	-	tggtcccttattttttactcatgttcgttttttgtacttcatatttcaagaatattgttttagtccctaatattttaaaaatgtgccacaattagtccctcaccttgaaatatgagagactaattgtgacacattttcaaaacattagggactaaaatatcaatATGAGGGACTAATTGTGACATATTttcaaaatattagggactaaaataatattcttgaaatatgagggacgaaaaacgaacatgagtaaaaaataaaggaccaaaaaca	Scaffold00905:75398:75670:-
Sr515749_17_7_24_30	GumiRNA-n228a.2	GAGGGACGAAAAACGAACATGAGT	-148.1	273	-	tggtcccttattttttactcatgttcgttttttgtacttcatatttcaagaatattgttttagtccctaatattttaaaaatgtgccacaattagtccctcaccttgaaatatgagagactaattgtgacacattttcaaaacattagggactaaaatatcaatATGAGGGACTAATTGTGACATATTttcaaaatattagggactaaaataatattcttgaaatatgagggacgaaaaacgaacatgagtaaaaaataaaggaccaaaaaca	Scaffold00905:75398:75670:-
Sr515749_17_5_24_30	GumiRNA-n228b	ATGAGGGACTAATTGTGACATATT	-53.5	103	-	ttttggtctctaatgttttgaaaatgtgccacaattagtcctttttcttgaaatATGAGGGACTAATTGTGACATATTtttaaaatattagggactaaaatat	Scaffold00241:114034:114136:+
Sr500640_1_1_24_17	GumiRNA-n229	TGACGTGTCTGTTACTAATCCTAC	-79.5	133	-	ctttcttcaaatgccgtttaggagttgaTGACGTGTCTGTTACTAATCCTACgtgacctacaacgtgtcagtcccttataggatcagtaacagacacgtcatcaactcctaagctgcatttgargaaagattc	Scaffold00241:67218:67350:-
Sr86780_1_1_20_2675	GumiRNA-n230.2	AGCATGTGGTCTGTGGGTGTCACT	-183.9	283	Sr120184_1_1_21_580	gtacgggaaagtggaatcaagtgagacccacagaccacatgcttgttaaatattGGGAATTCCTCTGTAGTCTCaagcatacattgtgaaagacttgkgatgataaaaatttctaaattattcacactcttgtacatactcatacatgagcctgaataatttagaaatttctttcatcacaagtcttttacaatgtatgcttgagactacagagaaattcccaatacttaaccagcatgtggtctgtgggtgtcacttaatctcacttccccgtgcaaaaaat	Scaffold00242:73199:73481:+
Sr86780_1_1_20_2675	GumiRNA-n230-3p.1	AGACTACAGAGAAATTCCCAA	-183.9	283	Sr120184_1_1_21_580	gtacgggaaagtggaatcaagtgagacccacagaccacatgcttgttaaatattGGGAATTCCTCTGTAGTCTCaagcatacattgtgaaagacttgkgatgataaaaatttctaaattattcacactcttgtacatactcatacatgagcctgaataatttagaaatttctttcatcacaagtcttttacaatgtatgcttgagactacagagaaattcccaatacttaaccagcatgtggtctgtgggtgtcacttaatctcacttccccgtgcaaaaaat	Scaffold00242:73199:73481:+
Sr86780_1_1_20_2675	GumiRNA-n230-5p.1	GGGAATTCCTCTGTAGTCTC	-183.9	283	Sr120184_1_1_21_580	gtacgggaaagtggaatcaagtgagacccacagaccacatgcttgttaaatattGGGAATTCCTCTGTAGTCTCaagcatacattgtgaaagacttgkgatgataaaaatttctaaattattcacactcttgtacatactcatacatgagcctgaataatttagaaatttctttcatcacaagtcttttacaatgtatgcttgagactacagagaaattcccaatacttaaccagcatgtggtctgtgggtgtcacttaatctcacttccccgtgcaaaaaat	Scaffold00242:73199:73481:+
Sr320048_3_2_24_20	GumiRNA-n231	ATGACTGGGTCAAAATGTGCCACA	-138	223	-	aagtaagttgacttgctaggtggcaacattttgacgcagtcatcatgtctacgtggcacaaaacgctgacgtggcaatattaacttttgaatttagaccctctaaaaattgagttttgattttagagggactaaattcaaaagttaatatggccacatcaacgtttcgtgccacataagcatgATGACTGGGTCAAAATGTGCCACAtagcaagtcaactcaa	Scaffold00242:98297:98519:+
Sr407713_1_1_24_21	GumiRNA-n232	GATCTGGATCGTTCAATTGAGATT	-78.9	153	-	tcatgcattcatgcggtcaggcGATCTGGATCGTTCAATTGAGATTagatggttagagatttttattttattttaagccgagttttacttccaaaaattactagtcatctaatttcaattgaatggctcagatcgcttgactgcgtgattgcc	Scaffold00245:179131:179283:+
Sr466979_12_7_24_25	GumiRNA-n233a-3p	AATTTGCATTCCGGAAACTCGAGT	-81.8	163	-	ttccaaaatcgcgtacttttcggaaactcgagtttccggaatacaaatttgcattcctcgagtttycggaacacaaattttgcattccagaaactcgattttccagaatacaAATTTGCATTCCGGAAACTCGAGTtttcggaaattatgcgattttgtggga	Scaffold00867:15145:15307:-
Sr466979_12_7_24_25	GumiRNA-n233a-5p	CGTACTTTTCGGAAACTCGAG	-81.8	163	-	ttccaaaatcgcgtacttttcggaaactcgagtttccggaatacaaatttgcattcctcgagtttycggaacacaaattttgcattccagaaactcgattttccagaatacaAATTTGCATTCCGGAAACTCGAGTtttcggaaattatgcgattttgtggga	Scaffold00867:15145:15307:-
Sr466979_12_4_24_25	GumiRNA-n233b	AATTTGCATTCCGGAAACTCGAGT	-76.1	143	-	aaatcgcgtattttccgaaaactcgagtttccgcaatgcaaatttgtgttccggaaactcgattttccagcacacaaatttgtattccgagtttctggaacacaAATTTGCATTCCGGAAACTCGAGTttctggaatgtttgc	Scaffold00447:66539:66681:-
Sr466979_12_3_24_25	GumiRNA-n233c	AATTTGCATTCCGGAAACTCGAGT	-49.7	103	-	gtttccagaatacaAATTTGCATTCCGGAAACTCGAGTttctggaatgtaaattgtgttccagaaacttgagtttctagaatgcaattgaatttccgaaatac	Scaffold00245:54000:54102:+
Sr336473_2_2_24_29	GumiRNA-n234a.2	AATTTTCCGCGGAACTATTAGTTC	-116.8	173	-	ttttttcaacacacacatgctgtggaactattagttccgcgggttgtaattttccgcggaactattagttccgctttatgtgttgaattacaacgtgcrgaactaatagttccggrgagaATTACAACCCGCGGAACTAATAGCtccactgcatgtgtgtgttggaaaaaaaa	Scaffold00990:30707:30879:-
Sr336473_2_2_24_29	GumiRNA-n234a-3p.1	ATTACAACCCGCGGAACTAATAGC	-116.8	173	-	ttttttcaacacacacatgctgtggaactattagttccgcgggttgtaattttccgcggaactattagttccgctttatgtgttgaattacaacgtgcrgaactaatagttccggrgagaATTACAACCCGCGGAACTAATAGCtccactgcatgtgtgtgttggaaaaaaaa	Scaffold00990:30707:30879:-
Sr336473_2_2_24_29	GumiRNA-n234a-5p.1	CACACATGCTGTGGAACTATTAGT	-116.8	173	-	ttttttcaacacacacatgctgtggaactattagttccgcgggttgtaattttccgcggaactattagttccgctttatgtgttgaattacaacgtgcrgaactaatagttccggrgagaATTACAACCCGCGGAACTAATAGCtccactgcatgtgtgtgttggaaaaaaaa	Scaffold00990:30707:30879:-
Sr443292_16_12_24_55	GumiRNA-n234b.2	CACACATGCTGTGGAACTATTAGT	-187.4	313	-	atatccgcacatacatactttgctatctacacatacatgttcacggaactattaattctgtaggtttatttttttttcaacacacatgctgtggaactattagttccgcgggttgtaattatccgcagaactattagttttgcacgttgtaattcaatacATACATGCCTGCAGAACTAATAGTttcgcgaagaattacatcccgcggaactaatagttccacgacatgtgtgtgttggaaaaaaaaaacctgcagaagtaataattctgcagacatgtatgtgcagatagtaaaatatgtatgtgcggatat	Scaffold01201:56005:56317:+
Sr443292_16_12_24_55	GumiRNA-n234b.3	ATACATGCCTGCAGAACTAATAGT	-187.4	313	-	atatccgcacatacatactttgctatctacacatacatgttcacggaactattaattctgtaggtttatttttttttcaacacacatgctgtggaactattagttccgcgggttgtaattatccgcagaactattagttttgcacgttgtaattcaatacATACATGCCTGCAGAACTAATAGTttcgcgaagaattacatcccgcggaactaatagttccacgacatgtgtgtgttggaaaaaaaaaacctgcagaagtaataattctgcagacatgtatgtgcagatagtaaaatatgtatgtgcggatat	Scaffold01201:56005:56317:+
Sr443292_16_12_24_55	GumiRNA-n234b-3p.1	AATAATTCTGCAGACATGTATGTG	-187.4	313	-	atatccgcacatacatactttgctatctacacatacatgttcacggaactattaattctgtaggtttatttttttttcaacacacatgctgtggaactattagttccgcgggttgtaattatccgcagaactattagttttgcacgttgtaattcaatacATACATGCCTGCAGAACTAATAGTttcgcgaagaattacatcccgcggaactaatagttccacgacatgtgtgtgttggaaaaaaaaaacctgcagaagtaataattctgcagacatgtatgtgcagatagtaaaatatgtatgtgcggatat	Scaffold01201:56005:56317:+
Sr443292_16_12_24_55	GumiRNA-n234b-5p.1	TACATACTTTGCTATCTACACATA	-187.4	313	-	atatccgcacatacatactttgctatctacacatacatgttcacggaactattaattctgtaggtttatttttttttcaacacacatgctgtggaactattagttccgcgggttgtaattatccgcagaactattagttttgcacgttgtaattcaatacATACATGCCTGCAGAACTAATAGTttcgcgaagaattacatcccgcggaactaatagttccacgacatgtgtgtgttggaaaaaaaaaacctgcagaagtaataattctgcagacatgtatgtgcagatagtaaaatatgtatgtgcggatat	Scaffold01201:56005:56317:+
Sr443292_16_9_24_55	GumiRNA-n234c	ATACATGCCTGCAGAACTAATAGT	-126.3	213	-	actattagttccgcaggtatatttttttctaccacatacattccacagaactaatagttccgtaagttataattcactgcgaaactattagttccgcaggcattttcgaacacATACATGCCTGCAGAACTAATAGTtccgtggtgaattataacttgcgaaactattagttccgcggaatgtatgtggtggaaaaaaaatatacctgcaaaa	Scaffold00252:90301:90513:+
Sr405990_1_1_24_17	GumiRNA-n235	AGACTTTGGAGGATTTTGGAGAGT	-55.3	143	-	aatgtatgtgaaaaccctgtaaaatcctccaaagtcacatatttagtgcattttttgagttttctcaaattggagattttttaaaaatgtactagaaggaaAGACTTTGGAGGATTTTGGAGAGTttcaacatgttttctcta	Scaffold00256:133432:133574:+
Sr317121_4_2_24_29	GumiRNA-n236	AGTACAACGTGTGGAACTATTAGT	-65.7	153	-	atgatgtggaactaatagttcygcacgttraattctgcatgcggaactattagttccacatcatgtatgtttwaaraaaaaatacttgcggaactattaattctgcattgaAGTACAACGTGTGGAACTATTAGTtccrcatcatgtatgtgt	Scaffold00257:154628:154780:+
Sr548799_11_4_24_51	GumiRNA-n237	ATTTGTATTTCGGAAACTCCAGTC	-39.4	103	-	tatattccggaactggagtttccggaatgtaattttttgaattctggattccggaatgtaaATTTGTATTTCGGAAACTCCAGTCaaatttgtattccagaaa	Scaffold00259:108957:109059:+
Sr415183_8_5_24_11	GumiRNA-n238a	GTTCCACAGTGTAACTCTGACAAG	-82.2	133	-	taatagctccacaatgtatttttcttgtcagagttacactgcggaactattagttctgcatgaacaaatacactgcagagcggaactaataGTTCCACAGTGTAACTCTGACAAGaaaaatacaatgtggaac	Scaffold00913:35876:36008:+
Sr306233_15_15_24_22	GumiRNA-n238b	AAAATACACTGTGGAACTATTAGT	-29.6	63	-	cggaactattagttccacagtgtaactctgacaagaAAAATACACTGTGGAACTATTAGTgcg	Scaffold06308:2225:2287:-
Sr306233_15_12_24_22	GumiRNA-n238c-3p	AAAATACACTGTGGAACTATTAGT	-68.5	133	-	actgcgaaactaatagttccacacgtgtattttcttgtcagagttacactatgcggaactaatagttccgcagtataactttgacaagaAAAATACACTGTGGAACTATTAGTtttatatgaacaaatacatt	Scaffold01812:36033:36165:+
Sr306233_15_12_24_22	GumiRNA-n238c-5p	CACGTGTATTTTCTTGTCAGAGTT	-68.5	133	-	actgcgaaactaatagttccacacgtgtattttcttgtcagagttacactatgcggaactaatagttccgcagtataactttgacaagaAAAATACACTGTGGAACTATTAGTtttatatgaacaaatacatt	Scaffold01812:36033:36165:+
Sr306233_15_11_24_22	GumiRNA-n238d	AAAATACACTGTGGAACTATTAGT	-51	93	-	gagcatttgttcatgcagaactaatagttctgcagtgtatctttgacaagcAAAATACACTGTGGAACTATTAGTtccgcgtgatcaatgcag	Scaffold01162:26736:26828:-
Sr306233_15_9_24_22	GumiRNA-n238e.1	AAAATACACTGTGGAACTATTAGT	-125.2	193	-	tctgtgcgcggaagtgggtacacgtgcaactaatagttttgcagtgtattttttcttgtgaaagatacactgcggaactattagttccgcgttaaaaaaggtaaacgcggaactattagttccgcagtgtatctttcacaagaaAAAATACACTGTGGAACTATTAGTtctgcgtgtayattttttgctgcgg	Scaffold01006:11136:11328:+
[truncated: 499 more rows]
