# Supplementary material for: Integrated Analysis of mRNA and microRNA Elucidates the Regulation of Glycyrrhizic Acid Biosynthesis in Glycyrrhiza uralensis Fisch
Source: Int J Mol Sci. 2020 Apr 28;21(9):3101. doi: 10.3390/ijms21093101 (PMC7247157; doi:10.3390/ijms21093101)
Supplement: Supplementary file 1 [file ijms-21-03101-s001.zip › Supplemental Tables/Supplemental Tables/Table S22. Predicted miRNAs target genes and DEG miRNAs target gene..xlsx]

## Sheet: sheet1
Supplemental Table S22
Predicted miRNAs target genes and DEG miRNAs target gene.
Note: conserved miRNAs target gene prediction
miRNA_Acc.	family	Target_Acc.	GO_annotation	KEGG_annotation	NR_annotation	Expectation	UPE$	miRNA_start	miRNA_end	Target_start	Target_end	miRNA_aligned_fragment	Target_aligned_fragment	Inhibition	Target_Desc.	Multiplicity
Sr391036_7_3_24_73	miR4388e2.1	Glycyrrhiza_uralensis_newGene_1692	Biological Process: flavonoid biosynthetic process (GO:0009813);; Cellular Component: intracellular membrane-bounded organelle (GO:0043231);; Biological Process: flavonoid glucuronidation (GO:0052696);; Molecular Function: quercetin 3-O-glucosyltransferase activity (GO:0080043);; Molecular Function: quercetin 7-O-glucosyltransferase activity (GO:0080044);;	K13496|3.24571e-147|mtr:MTR_7g102490|K13496 UDP-glucosyl transferase 73C [EC:2.4.1.-] | (RefSeq) UDP-glucosyltransferase family protein	UDP-glucosyltransferase family protein [Medicago truncatula]	3	20.001	1	24	749	772	AAUUUCAAGGGCUAAAAUGACAGU	CAAGCCAUUUUAGGCUUUGAGAUU	Translation	Glycyrrhiza_uralensis_newGene_1692.1	1
Sr363067_9_7_24_31	miR4388p-5P.1	Glycyrrhiza_uralensis_newGene_2735	--	--	hypothetical protein KK1_019026, partial [Cajanus cajan]	3	17.678	1	24	378	401	ACUGUCAUUUUGGCCCUUGAAACU	UUUCUCAAGGGUUUGAAUGAUAGU	Translation	Glycyrrhiza_uralensis_newGene_2735.1	1
Sr531837_9_7_24_21	miR4388c2.2	Glycyrrhiza_uralensis_newGene_2735	--	--	hypothetical protein KK1_019026, partial [Cajanus cajan]	3	17.678	1	24	378	401	ACUGUCAUUUUGGCCCUUGAAACU	UUUCUCAAGGGUUUGAAUGAUAGU	Translation	Glycyrrhiza_uralensis_newGene_2735.1	1
Sr142883_3_3_21_123728	miR1511-3P	Glycyrrhiza_uralensis_newGene_2806	Molecular Function: transferase activity (GO:0016740);;	--	hypothetical protein TSUD_107730 [Trifolium subterraneum]	2	21.737	1	21	1205	1225	AACCAGGCUCUGAUACCAUGA	AGAUAGUAUCAGAGCCUGGUU	Cleavage	Glycyrrhiza_uralensis_newGene_2806.1	1
Sr363067_9_7_24_31	miR4388p-3P.1	Glycyrrhiza_uralensis_newGene_2958	--	--	hypothetical protein KK1_041613 [Cajanus cajan]	3	17.469	1	24	3631	3654	AAUUUCAGGGACCAAAAUGACAGU	ACUAUCAUUUUGGUCAUUGACAUU	Translation	Glycyrrhiza_uralensis_newGene_2958.2	1
Sr452800_6_5_24_32	miR4388a.3	Glycyrrhiza_uralensis_newGene_304	Biological Process: response to abscisic acid (GO:0009737);; Cellular Component: integral component of membrane (GO:0016021);;	--	uncharacterized protein LOC106764055 [Vigna radiata var. radiata]	2.5	9.79	1	24	74	97	ACGAAAAUACAAAUUAGUCCCUGA	UGAUGGACUAUUUUGAAUUUUUGU	Translation	Glycyrrhiza_uralensis_newGene_304.1	1
Sr125088_16_11_21_53	miR4388f.3	Glycyrrhiza_uralensis_newGene_304	Biological Process: response to abscisic acid (GO:0009737);; Cellular Component: integral component of membrane (GO:0016021);;	--	uncharacterized protein LOC106764055 [Vigna radiata var. radiata]	3	14.251	1	24	90	113	UUAAUCCCUGAAAUUGUAAAACGU	AUUUUUGUUAAUUUCAGGGGUUAA	Cleavage	Glycyrrhiza_uralensis_newGene_304.1	1
Sr361610_18_4_24_12	miR5281b.2	Glycyrrhiza_uralensis_newGene_3238	--	--	Putative ribonuclease H protein, partial [Glycine soja]	3	20.222	1	21	326	346	UUGUUCAUUGAAUAACUCAUG	CAUGAGGUGUUCAAUGAUCAA	Cleavage	Glycyrrhiza_uralensis_newGene_3238.1	1
Sr452800_6_5_24_32	miR4388a-3p.1	Glycyrrhiza_uralensis_newGene_3279	--	--	hyoscyamine 6-dioxygenase-like protein [Trifolium pratense]	3	19.231	1	24	1326	1349	AGUUUUAGGGACCAAAAUGACAGU	AAUGUUGUUUUGGUCUCUACAACU	Cleavage	Glycyrrhiza_uralensis_newGene_3279.1	1
Sr363067_9_7_24_31	miR4388p-3P.1	Glycyrrhiza_uralensis_newGene_3327	--	--	hypothetical protein TSUD_115400 [Trifolium subterraneum]	3	12.888	1	24	965	988	AAUUUCAGGGACCAAAAUGACAGU	UCCUUCAUUUUAGUCCCUGAGGUG	Cleavage	Glycyrrhiza_uralensis_newGene_3327.1	1
Sr452800_6_5_24_32	miR4388a.3	Glycyrrhiza_uralensis_newGene_4332	--	--	Myb/SANT-like DNA-binding domain protein [Medicago truncatula]	2.5	13.381	1	24	1183	1206	ACGAAAAUACAAAUUAGUCCCUGA	AUUAGGACUAGUUUGUGUUUUGGU	Cleavage	Glycyrrhiza_uralensis_newGene_4332.1	1
Sr452800_6_5_24_32	miR4388a-3p.1	Glycyrrhiza_uralensis_newGene_4667	Molecular Function: mannosyl-oligosaccharide glucosidase activity (GO:0004573);; Cellular Component: endoplasmic reticulum membrane (GO:0005789);; Biological Process: protein N-linked glycosylation (GO:0006487);; Biological Process: oligosaccharide metabolic process (GO:0009311);; Cellular Component: integral component of membrane (GO:0016021);;	K01228|1.00737e-11|gmx:100795691|K01228 mannosyl-oligosaccharide glucosidase [EC:3.2.1.106] | (RefSeq) mannosyl-oligosaccharide glucosidase GCS1-like	hypothetical protein TanjilG_07592 [Lupinus angustifolius]	3	12.242	1	24	517	540	AGUUUUAGGGACCAAAAUGACAGU	UCUUCAAUUUUGGUUUCUAAAACU	Cleavage	Glycyrrhiza_uralensis_newGene_4667.2	1
Sr89153_5_1_20_1629	miR319b-3P	Glycyrrhiza_uralensis_newGene_4909	--	--	ribonuclease H [Trifolium pratense]	2.5	19.273	1	20	567	586	UUGGACUGAAGGGAGCUCCC	GGGAGGUCCCUUUAGUCCAU	Cleavage	Glycyrrhiza_uralensis_newGene_4909.2	1
Sr89153_5_2_20_1629	miR319c-3P	Glycyrrhiza_uralensis_newGene_4909	--	--	ribonuclease H [Trifolium pratense]	2.5	19.273	1	20	567	586	UUGGACUGAAGGGAGCUCCC	GGGAGGUCCCUUUAGUCCAU	Cleavage	Glycyrrhiza_uralensis_newGene_4909.2	1
Sr89153_5_3_20_1629	miR319a-3P	Glycyrrhiza_uralensis_newGene_4909	--	--	ribonuclease H [Trifolium pratense]	2.5	19.273	1	20	567	586	UUGGACUGAAGGGAGCUCCC	GGGAGGUCCCUUUAGUCCAU	Cleavage	Glycyrrhiza_uralensis_newGene_4909.2	1
Sr120257_1_1_21_1472	miR319d	Glycyrrhiza_uralensis_newGene_4909	--	--	ribonuclease H [Trifolium pratense]	3	19.273	1	21	566	586	UUGGACUGAAGGGGCCUCUUC	UGGGAGGUCCCUUUAGUCCAU	Cleavage	Glycyrrhiza_uralensis_newGene_4909.2	1
Sr130095_2_1_21_1856	miR396b-3P	Glycyrrhiza_uralensis_newGene_5340	--	--	cysteine-rich receptor-like protein kinase [Trifolium pratense]	3	5.415	1	21	479	499	AUUCAAGAAAGCUGUGGAAAA	GUUUCCACACCUUUCUUUAMU	Cleavage	Glycyrrhiza_uralensis_newGene_5340.1	1
Sr361610_18_2_24_12	miR5281a	Glycyrrhiza_uralensis_newGene_5577	Molecular Function: voltage-gated potassium channel activity (GO:0005249);; Cellular Component: integral component of plasma membrane (GO:0005887);; Biological Process: regulation of membrane potential (GO:0042391);; Biological Process: potassium ion transmembrane transport (GO:0071805);;	K05391|2.14311e-34|gmx:100795427|K05391 cyclic nucleotide gated channel, other eukaryote | (RefSeq) probable cyclic nucleotide-gated ion channel 20, chloroplastic	unknown [Lotus japonicus]	1.5	11.786	1	24	1492	1515	CUUAUAUUUUGGACCGGAGAGAGU	ACUAUCUCCGGUCUCAAAUAUAAG	Translation	Glycyrrhiza_uralensis_newGene_5577.1	2
Sr361610_18_4_24_12	miR5281b.1	Glycyrrhiza_uralensis_newGene_5577	Molecular Function: voltage-gated potassium channel activity (GO:0005249);; Cellular Component: integral component of plasma membrane (GO:0005887);; Biological Process: regulation of membrane potential (GO:0042391);; Biological Process: potassium ion transmembrane transport (GO:0071805);;	K05391|2.14311e-34|gmx:100795427|K05391 cyclic nucleotide gated channel, other eukaryote | (RefSeq) probable cyclic nucleotide-gated ion channel 20, chloroplastic	unknown [Lotus japonicus]	1.5	11.786	1	24	1492	1515	CUUAUAUUUUGGACCGGAGAGAGU	ACUAUCUCCGGUCUCAAAUAUAAG	Translation	Glycyrrhiza_uralensis_newGene_5577.1	2
Sr361610_18_2_24_12	miR5281a	Glycyrrhiza_uralensis_newGene_5577	Molecular Function: voltage-gated potassium channel activity (GO:0005249);; Cellular Component: integral component of plasma membrane (GO:0005887);; Biological Process: regulation of membrane potential (GO:0042391);; Biological Process: potassium ion transmembrane transport (GO:0071805);;	K05391|2.14311e-34|gmx:100795427|K05391 cyclic nucleotide gated channel, other eukaryote | (RefSeq) probable cyclic nucleotide-gated ion channel 20, chloroplastic	unknown [Lotus japonicus]	2.5	10.251	1	24	1542	1565	CUUAUAUUUUGGACCGGAGAGAGU	ACUUCCUCCGGUCUCAAAUAUAAG	Translation	Glycyrrhiza_uralensis_newGene_5577.1	2
Sr361610_18_4_24_12	miR5281b.1	Glycyrrhiza_uralensis_newGene_5577	Molecular Function: voltage-gated potassium channel activity (GO:0005249);; Cellular Component: integral component of plasma membrane (GO:0005887);; Biological Process: regulation of membrane potential (GO:0042391);; Biological Process: potassium ion transmembrane transport (GO:0071805);;	K05391|2.14311e-34|gmx:100795427|K05391 cyclic nucleotide gated channel, other eukaryote | (RefSeq) probable cyclic nucleotide-gated ion channel 20, chloroplastic	unknown [Lotus japonicus]	2.5	10.251	1	24	1542	1565	CUUAUAUUUUGGACCGGAGAGAGU	ACUUCCUCCGGUCUCAAAUAUAAG	Translation	Glycyrrhiza_uralensis_newGene_5577.1	2
Sr67774_3_2_20_30	miR2111a-3P	Glycyrrhiza_uralensis_newGene_5662	--	--	PREDICTED: uncharacterized protein LOC104801906, partial [Tarenaya hassleriana]	2.5	20.058	1	21	651	671	GUCCUUGGGAUGCAGAUUAUC	CAUAGUCUGCAUACCAAGGGU	Translation	Glycyrrhiza_uralensis_newGene_5662.2	1
Sr407839_12_1_24_87	miR4388d2.3	Glycyrrhiza_uralensis_newGene_5662	--	--	PREDICTED: uncharacterized protein LOC104801906, partial [Tarenaya hassleriana]	3	10.326	1	24	1220	1243	UCUCUAAAAUUGUAAAACGACGGU	ACAAUGGUUUAGCAGUUUUAGAGA	Cleavage	Glycyrrhiza_uralensis_newGene_5662.2	1
Sr407839_12_6_24_87	miR4388b2-5P.1	Glycyrrhiza_uralensis_newGene_5662	--	--	PREDICTED: uncharacterized protein LOC104801906, partial [Tarenaya hassleriana]	3	10.326	1	24	1220	1243	UCUCUAAAAUUGUAAAACGACGGU	ACAAUGGUUUAGCAGUUUUAGAGA	Cleavage	Glycyrrhiza_uralensis_newGene_5662.2	1
Sr178986_11_10_22_2218	miR1509b-3P	Glycyrrhiza_uralensis_newGene_6541	--	--	Retrovirus-related Pol polyprotein from transposon TNT 1-94 [Cajanus cajan]	2.5	11.764	1	21	855	875	ACUGUGUUUCCUUGAUUAAAG	UUUAAAAUAAGGAAACACAGU	Cleavage	Glycyrrhiza_uralensis_newGene_6541.1	1
Sr178986_11_11_22_2218	miR1509e-3P	Glycyrrhiza_uralensis_newGene_6541	--	--	Retrovirus-related Pol polyprotein from transposon TNT 1-94 [Cajanus cajan]	2.5	11.764	1	21	855	875	ACUGUGUUUCCUUGAUUAAAG	UUUAAAAUAAGGAAACACAGU	Cleavage	Glycyrrhiza_uralensis_newGene_6541.1	1
Sr178986_11_1_22_2218	miR1509c-3P	Glycyrrhiza_uralensis_newGene_6541	--	--	Retrovirus-related Pol polyprotein from transposon TNT 1-94 [Cajanus cajan]	2.5	11.764	1	21	855	875	ACUGUGUUUCCUUGAUUAAAG	UUUAAAAUAAGGAAACACAGU	Cleavage	Glycyrrhiza_uralensis_newGene_6541.1	1
Sr178986_11_6_22_2218	miR1509h-3P	Glycyrrhiza_uralensis_newGene_6541	--	--	Retrovirus-related Pol polyprotein from transposon TNT 1-94 [Cajanus cajan]	2.5	11.764	1	21	855	875	ACUGUGUUUCCUUGAUUAAAG	UUUAAAAUAAGGAAACACAGU	Cleavage	Glycyrrhiza_uralensis_newGene_6541.1	1
Sr178986_11_8_22_2218	miR1509f-3P	Glycyrrhiza_uralensis_newGene_6541	--	--	Retrovirus-related Pol polyprotein from transposon TNT 1-94 [Cajanus cajan]	2.5	11.764	1	21	855	875	ACUGUGUUUCCUUGAUUAAAG	UUUAAAAUAAGGAAACACAGU	Cleavage	Glycyrrhiza_uralensis_newGene_6541.1	1
Sr178986_11_9_22_2218	miR1509i-3P	Glycyrrhiza_uralensis_newGene_6541	--	--	Retrovirus-related Pol polyprotein from transposon TNT 1-94 [Cajanus cajan]	2.5	11.764	1	21	855	875	ACUGUGUUUCCUUGAUUAAAG	UUUAAAAUAAGGAAACACAGU	Cleavage	Glycyrrhiza_uralensis_newGene_6541.1	1
Sr19752_12_2_18_54	miR1509a-3P	Glycyrrhiza_uralensis_newGene_6541	--	--	Retrovirus-related Pol polyprotein from transposon TNT 1-94 [Cajanus cajan]	2.5	11.764	1	21	855	875	ACUGUGUUUCCUUGAUUAAAG	UUUAAAAUAAGGAAACACAGU	Cleavage	Glycyrrhiza_uralensis_newGene_6541.1	1
Sr142883_3_3_21_123728	miR1511-3P	Glycyrrhiza_uralensis_newGene_6542	--	--	hypothetical protein GLYMA_U009300, partial [Glycine max]	1.5	19.622	1	21	130	150	AACCAGGCUCUGAUACCAUGA	AUAUGGUAUCAAAGCCUGGUU	Translation	Glycyrrhiza_uralensis_newGene_6542.2	1
Sr142883_3_3_21_123728	miR1511-3P	Glycyrrhiza_uralensis_newGene_7581	Molecular Function: nucleic acid binding (GO:0003676);; Biological Process: cellular macromolecule metabolic process (GO:0044260);; Biological Process: nucleic acid metabolic process (GO:0090304);;	--	hypothetical protein KK1_044473, partial [Cajanus cajan]	0	18.45	1	21	250	270	AACCAGGCUCUGAUACCAUGA	GCAUGGUAUCAGAGCCUGGUU	Cleavage	Glycyrrhiza_uralensis_newGene_7581.2	1
Sr391036_7_3_24_73	miR4388e2.2	Glycyrrhiza_uralensis_newGene_8216	Cellular Component: integral component of membrane (GO:0016021);;	--	Vacuolar ATP synthase catalytic subunit-related / V-ATPase-related / vacuolar proton pump-related [Theobroma cacao]	2.5	17.205	1	24	897	920	UAGUCCCUGAAAUUGUAAAACGUU	UGGUUUUUUCUGUUUCAGGGACUA	Cleavage	Glycyrrhiza_uralensis_newGene_8216.2	2
Sr391036_7_3_24_73	miR4388e2.2	Glycyrrhiza_uralensis_newGene_8216	Cellular Component: integral component of membrane (GO:0016021);;	--	Vacuolar ATP synthase catalytic subunit-related / V-ATPase-related / vacuolar proton pump-related [Theobroma cacao]	2.5	14.751	1	24	1259	1282	UAGUCCCUGAAAUUGUAAAACGUU	UAAUUUUUUCUGUUUCAGGGACUA	Cleavage	Glycyrrhiza_uralensis_newGene_8216.2	2
Sr98630_3_1_21_341	miR172b-5P	Glycyrrhiza_uralensis_newGene_8447	Molecular Function: RNA polymerase I activity (GO:0001054);; Molecular Function: RNA polymerase II activity (GO:0001055);; Molecular Function: RNA polymerase III activity (GO:0001056);; Molecular Function: DNA binding (GO:0003677);; Cellular Component: DNA-directed RNA polymerase II, core complex (GO:0005665);; Cellular Component: DNA-directed RNA polymerase III complex (GO:0005666);; Cellular Co…	K03009|1.95109e-21|vra:106767094|K03009 DNA-directed RNA polymerases I, II, and III subunit RPABC4 | (RefSeq) DNA-directed RNA polymerases II, IV and V subunit 12	DNA-directed RNA polymerases I, II, and III subunit RPABC4 [Cajanus cajan]	3	11.536	1	21	1404	1424	GUAGCAUCAUCAAGAUUCACA	AGUGACUUUUGAUGGUGUUGC	Cleavage	Glycyrrhiza_uralensis_newGene_8447.2	1
Sr98630_3_2_21_341	miR172a-5P	Glycyrrhiza_uralensis_newGene_8447	Molecular Function: RNA polymerase I activity (GO:0001054);; Molecular Function: RNA polymerase II activity (GO:0001055);; Molecular Function: RNA polymerase III activity (GO:0001056);; Molecular Function: DNA binding (GO:0003677);; Cellular Component: DNA-directed RNA polymerase II, core complex (GO:0005665);; Cellular Component: DNA-directed RNA polymerase III complex (GO:0005666);; Cellular Co…	K03009|1.95109e-21|vra:106767094|K03009 DNA-directed RNA polymerases I, II, and III subunit RPABC4 | (RefSeq) DNA-directed RNA polymerases II, IV and V subunit 12	DNA-directed RNA polymerases I, II, and III subunit RPABC4 [Cajanus cajan]	3	11.536	1	21	1404	1424	GUAGCAUCAUCAAGAUUCACA	AGUGACUUUUGAUGGUGUUGC	Cleavage	Glycyrrhiza_uralensis_newGene_8447.2	1
Sr138926_2_1_21_253	miR5037a-3P	Glyur000001s00000076	Biological Process: autophagy of mitochondrion (GO:0000422);; Cellular Component: cytosol (GO:0005829);; Biological Process: protein lipidation (GO:0006497);; Cellular Component: extrinsic component of membrane (GO:0019898);; Molecular Function: phosphatidylinositol-3-phosphate binding (GO:0032266);; Cellular Component: pre-autophagosomal structure membrane (GO:0034045);; Biological Process: prot…	--	WD repeat phosphoinositide-interacting-like protein [Medicago truncatula]	3	2.289	1	22	280	301	GUGGGAGUCAUUUGGGGGUUUA	ACAAUCCCCAAAUGUCUCACAC	Cleavage	Glyur000001s00000076.1	1
Sr206813_1_1_22_1932	miR1507	Glyur000001s00000125	Cellular Component: cytoplasm (GO:0005737);; Biological Process: metal ion transport (GO:0030001);; Molecular Function: transition metal ion binding (GO:0046914);; Biological Process: cellular transition metal ion homeostasis (GO:0046916);;	--	hypothetical protein glysoja_023767 [Glycine soja]	3	16.994	1	22	1851	1872	UCUCGUUCCAUACGUCGUCUAG	ACAUAUGAUGUAUGGGAUGAGA	Cleavage	Glyur000001s00000125.1	1
Sr115560_4_1_21_17	miR156f	Glyur000002s00000309	Biological Process: maltose metabolic process (GO:0000023);; Molecular Function: alpha-1,4-glucosidase activity (GO:0004558);; Molecular Function: carbohydrate binding (GO:0030246);; Molecular Function: maltose alpha-glucosidase activity (GO:0032450);;	K15925|0|mtr:MTR_1g110980|K15925 alpha-D-xyloside xylohydrolase [EC:3.2.1.177] | (RefSeq) alpha-glucosidase	alpha-glucosidase [Medicago truncatula]	3	18.066	1	21	1853	1873	UUGACAGAAGAGAGAGAGCAC	GUGCUUUCUAUCCUUUGUCAA	Translation	Glyur000002s00000309.1	1
Sr86471_5_3_20_14	miR159a-3P	Glyur000002s00000312	Biological Process: fatty acid biosynthetic process (GO:0006633);; Cellular Component: integral component of membrane (GO:0016021);; Molecular Function: transferase activity, transferring acyl groups other than amino-acyl groups (GO:0016747);;	K15397|0|aip:107618180|K15397 3-ketoacyl-CoA synthase [EC:2.3.1.199] | (RefSeq) 3-ketoacyl-CoA synthase 6	3-ketoacyl-CoA synthase 6 [Arachis duranensis]	3	14.08	1	20	167	186	AUUGGAGUGAAGGGAGCUCC	GGAGGUCUCUUCACUUUGAU	Cleavage	Glyur000002s00000312.1	1
Sr98630_3_1_21_341	miR172b-5P	Glyur000003s00001137	Molecular Function: nucleic acid binding (GO:0003676);;	--	hypothetical protein L195_g006168 [Trifolium pratense]	3	20.944	1	21	498	518	GUAGCAUCAUCAAGAUUCACA	UGUGAAUCCUGAUGAUGUUGG	Cleavage	Glyur000003s00001137.1	1
Sr98630_3_2_21_341	miR172a-5P	Glyur000003s00001137	Molecular Function: nucleic acid binding (GO:0003676);;	--	hypothetical protein L195_g006168 [Trifolium pratense]	3	20.944	1	21	498	518	GUAGCAUCAUCAAGAUUCACA	UGUGAAUCCUGAUGAUGUUGG	Cleavage	Glyur000003s00001137.1	1
Sr98630_3_3_21_341	miR172c-5P	Glyur000003s00001137	Molecular Function: nucleic acid binding (GO:0003676);;	--	hypothetical protein L195_g006168 [Trifolium pratense]	3	22.575	1	21	497	517	CAGCAGCAUCAAGAUUCACAU	UUGUGAAUCCUGAUGAUGUUG	Cleavage	Glyur000003s00001137.1	1
Sr361610_18_4_24_12	miR5281b.2	Glyur000003s00001189	Molecular Function: protein serine/threonine kinase activity (GO:0004674);; Molecular Function: ATP binding (GO:0005524);; Biological Process: protein phosphorylation (GO:0006468);;	--	PREDICTED: shaggy-related protein kinase theta-like [Cicer arietinum]	3	15.711	1	21	1654	1674	UUGUUCAUUGAAUAACUCAUG	AAUGGGUUUUUCGAUGAAUAG	Cleavage	Glyur000003s00001189.1	1
Sr98630_3_1_21_341	miR172b-5P	Glyur000004s00000375	Molecular Function: nucleotide binding (GO:0000166);; Biological Process: mRNA splicing, via spliceosome (GO:0000398);; Molecular Function: nucleic acid binding (GO:0003676);; Cellular Component: nucleus (GO:0005634);;	--	flowering time control protein FPA [Cajanus cajan]	3	19.514	1	21	631	651	GUAGCAUCAUCAAGAUUCACA	UCUCAAUCUGGAUGAUGCUAC	Cleavage	Glyur000004s00000375.1	1
Sr98630_3_2_21_341	miR172a-5P	Glyur000004s00000375	Molecular Function: nucleotide binding (GO:0000166);; Biological Process: mRNA splicing, via spliceosome (GO:0000398);; Molecular Function: nucleic acid binding (GO:0003676);; Cellular Component: nucleus (GO:0005634);;	--	flowering time control protein FPA [Cajanus cajan]	3	19.514	1	21	631	651	GUAGCAUCAUCAAGAUUCACA	UCUCAAUCUGGAUGAUGCUAC	Cleavage	Glyur000004s00000375.1	1
Sr130095_2_1_21_1856	miR396b-3P	Glyur000004s00000453	Biological Process: drug transmembrane transport (GO:0006855);; Molecular Function: drug transmembrane transporter activity (GO:0015238);; Molecular Function: antiporter activity (GO:0015297);; Cellular Component: integral component of membrane (GO:0016021);;	--	PREDICTED: aluminum-activated citrate transporter isoform X1 [Glycine max]	3	15.507	1	21	226	246	AUUCAAGAAAGCUGUGGAAAA	GUUUCCAUAGCUCUCUUCAAU	Translation	Glyur000004s00000453.3	1
Sr97044_3_1_21_593	miR390b-5P	Glyur000005s00001047	--	--	hypothetical protein LR48_Vigan09g172300 [Vigna angularis]	2.5	10.957	1	21	301	321	AAGCUCAGGAGGGAUAGCGCC	GGUGCUAUCCUAUCUGAGCUU	Translation	Glyur000005s00001047.1	1
Sr97044_3_3_21_593	miR390a-5P	Glyur000005s00001047	--	--	hypothetical protein LR48_Vigan09g172300 [Vigna angularis]	2.5	10.957	1	21	301	321	AAGCUCAGGAGGGAUAGCGCC	GGUGCUAUCCUAUCUGAGCUU	Translation	Glyur000005s00001047.1	1
Sr98630_3_3_21_341	miR172c-5P	Glyur000005s00001122	Molecular Function: binding (GO:0005488);;	K09338|0|gmx:100794552|K09338 homeobox-leucine zipper protein | (RefSeq) homeobox-leucine zipper protein HDG11-like	homeobox-leucine zipper protein HDG11-like [Cajanus cajan]	2	20.943	1	21	554	574	CAGCAGCAUCAAGAUUCACAU	CCAUGAAUCUUGAUGCUGCUG	Cleavage	Glyur000005s00001122.1	1
Sr58969_1_1_20_48	miR395a-3P	Glyur000008s00001256	Biological Process: sulfate assimilation (GO:0000103);; Molecular Function: nucleotide binding (GO:0000166);; Molecular Function: adenylylsulfate kinase activity (GO:0004020);; Molecular Function: sulfate adenylyltransferase (ATP) activity (GO:0004781);; Cellular Component: chloroplast (GO:0009507);; Biological Process: phosphorylation (GO:0016310);;	K13811|0|gmx:100817530|K13811 3'-phosphoadenosine 5'-phosphosulfate synthase [EC:2.7.7.4 2.7.1.25] | (RefSeq) ATP sulfurylase 1, chloroplastic	PREDICTED: ATP sulfurylase 1, chloroplastic [Glycine max]	1	15.654	1	21	725	745	UGAAGUGUUUGGGGGAACUCC	UGAGUUCCUCCAAACGCUUCA	Cleavage	Glyur000008s00001256.1	1
Sr553406_17_4_24_19	miR4388t-3P	Glyur000008s00001296	--	--	transcription factor DICHOTOMA-like [Cajanus cajan]	3	4.829	1	24	110	133	UUUCAGGGACCUAAAUGAGACUGU	CUUUUCUCAUUGAUAUCCCUGAAA	Translation	Glyur000008s00001296.1	1
Sr148756_1_1_21_16	miR8015	Glyur000008s00001305	--	--	hypothetical protein PHAVU_007G058400g [Phaseolus vulgaris]	3	12.008	1	21	1974	1994	CUUUCAAUUUCAAGGACUAAU	UCCAGUCCUUGAAAUUGAAAC	Cleavage	Glyur000008s00001305.1	1
Sr130095_2_1_21_1856	miR396b-3P	Glyur000008s00001357	Cellular Component: cyclin-dependent protein kinase holoenzyme complex (GO:0000307);; Cellular Component: nucleus (GO:0005634);; Molecular Function: cyclin-dependent protein serine/threonine kinase regulator activity (GO:0016538);; Biological Process: positive regulation of cyclin-dependent protein serine/threonine kinase activity (GO:0045737);; Biological Process: positive regulation of transcri…	K15188|8.21064e-177|gmx:100797811|K15188 cyclin T | (RefSeq) cyclin-T1-4-like	cyclin-T1-5-like isoform X2 [Vigna radiata var. radiata]	3	11.105	1	21	1921	1941	AUUCAAGAAAGCUGUGGAAAA	UUUUUCCCAGGUUUUUUGAAU	Translation	Glyur000008s00001357.1	1
Sr553406_17_2_24_19	miR4388x-3P	Glyur000009s00001400	Biological Process: photosystem II assembly (GO:0010207);;	--	PREDICTED: protein THYLAKOID FORMATION1, chloroplastic-like [Glycine max]	3	13.922	1	24	76	99	AGUUUCAAGGACCUAAGUGAUACC	CGUUUCGCUGAGGUCUUUGGAAUU	Cleavage	Glyur000009s00001400.2	1
Sr115560_4_1_21_17	miR156f	Glyur000009s00001481	Molecular Function: DNA binding (GO:0003677);; Cellular Component: nucleus (GO:0005634);;	--	SBP-box transcription factor [Betula luminifera]	1	16.235	1	21	935	955	UUGACAGAAGAGAGAGAGCAC	UUGCUCUCUCUCUUCUGUCAU	Cleavage	Glyur000009s00001481.1	1
Sr85268_7_3_20_907	miR156b-5P	Glyur000009s00001481	Molecular Function: DNA binding (GO:0003677);; Cellular Component: nucleus (GO:0005634);;	--	SBP-box transcription factor [Betula luminifera]	2	15.911	1	20	935	954	UGACAGAAGAGAGUGAGCAC	UUGCUCUCUCUCUUCUGUCA	Cleavage	Glyur000009s00001481.1	1
Sr85268_7_4_20_907	miR156c-5P	Glyur000009s00001481	Molecular Function: DNA binding (GO:0003677);; Cellular Component: nucleus (GO:0005634);;	--	SBP-box transcription factor [Betula luminifera]	2	15.911	1	20	935	954	UGACAGAAGAGAGUGAGCAC	UUGCUCUCUCUCUUCUGUCA	Cleavage	Glyur000009s00001481.1	1
Sr85268_7_5_20_907	miR156e-5P	Glyur000009s00001481	Molecular Function: DNA binding (GO:0003677);; Cellular Component: nucleus (GO:0005634);;	--	SBP-box transcription factor [Betula luminifera]	2	15.911	1	20	935	954	UGACAGAAGAGAGUGAGCAC	UUGCUCUCUCUCUUCUGUCA	Cleavage	Glyur000009s00001481.1	1
Sr85268_7_6_20_907	miR156d-5P	Glyur000009s00001481	Molecular Function: DNA binding (GO:0003677);; Cellular Component: nucleus (GO:0005634);;	--	SBP-box transcription factor [Betula luminifera]	2	15.911	1	20	935	954	UGACAGAAGAGAGUGAGCAC	UUGCUCUCUCUCUUCUGUCA	Cleavage	Glyur000009s00001481.1	1
Sr85268_7_7_20_907	miR156a	Glyur000009s00001481	Molecular Function: DNA binding (GO:0003677);; Cellular Component: nucleus (GO:0005634);;	--	SBP-box transcription factor [Betula luminifera]	2	15.911	1	20	935	954	UGACAGAAGAGAGUGAGCAC	UUGCUCUCUCUCUUCUGUCA	Cleavage	Glyur000009s00001481.1	1
Sr131849_2_1_21_313	miR5204b-5P	Glyur000010s00000910	Molecular Function: transcription factor activity, sequence-specific DNA binding (GO:0003700);; Cellular Component: nucleus (GO:0005634);; Biological Process: regulation of transcription, DNA-templated (GO:0006355);; Molecular Function: sequence-specific DNA binding (GO:0043565);;	--	della protein gai1-like protein [Trifolium pratense]	1.5	24.947	1	22	777	798	UCCCUCAAAGGCUUCCAGUAUU	AAUAUUGGAAGCCUUUGAGGGU	Cleavage	Glyur000010s00000910.1	1
Sr131849_2_2_21_313	miR5204a-5P	Glyur000010s00000910	Molecular Function: transcription factor activity, sequence-specific DNA binding (GO:0003700);; Cellular Component: nucleus (GO:0005634);; Biological Process: regulation of transcription, DNA-templated (GO:0006355);; Molecular Function: sequence-specific DNA binding (GO:0043565);;	--	della protein gai1-like protein [Trifolium pratense]	1.5	24.947	1	21	778	798	UCCCUCAAAGGCUUCCAGUAU	AUAUUGGAAGCCUUUGAGGGU	Cleavage	Glyur000010s00000910.1	1
Sr98630_3_1_21_341	miR172b-5P	Glyur000010s00000913	Molecular Function: malate synthase activity (GO:0004474);; Biological Process: glyoxylate cycle (GO:0006097);; Biological Process: tricarboxylic acid cycle (GO:0006099);; Cellular Component: glyoxysome (GO:0009514);;	K01638|0|mtr:MTR_8g028225|K01638 malate synthase [EC:2.3.3.9] | (RefSeq) glyoxysomal malate synthase	glyoxysomal malate synthase [Medicago truncatula]	3	10.528	1	21	1609	1629	GUAGCAUCAUCAAGAUUCACA	GGUGAAACGUGAGGAUGCUAC	Translation	Glyur000010s00000913.1	1
Sr98630_3_2_21_341	miR172a-5P	Glyur000010s00000913	Molecular Function: malate synthase activity (GO:0004474);; Biological Process: glyoxylate cycle (GO:0006097);; Biological Process: tricarboxylic acid cycle (GO:0006099);; Cellular Component: glyoxysome (GO:0009514);;	K01638|0|mtr:MTR_8g028225|K01638 malate synthase [EC:2.3.3.9] | (RefSeq) glyoxysomal malate synthase	glyoxysomal malate synthase [Medicago truncatula]	3	10.528	1	21	1609	1629	GUAGCAUCAUCAAGAUUCACA	GGUGAAACGUGAGGAUGCUAC	Translation	Glyur000010s00000913.1	1
Sr137796_2_1_21_514	miR160a	Glyur000010s00000918	Molecular Function: DNA binding (GO:0003677);; Molecular Function: RNA binding (GO:0003723);; Molecular Function: metal ion binding (GO:0046872);;	--	uncharacterized protein LOC109800834 isoform X1 [Cajanus cajan]	3	19.237	1	21	2162	2182	UGCCUGGCUCCCUGAAUGCCA	CGCCAUUUAGGAAGUCAGGCA	Translation	Glyur000010s00000918.1	1
Sr137796_2_2_21_514	miR160b	Glyur000010s00000918	Molecular Function: DNA binding (GO:0003677);; Molecular Function: RNA binding (GO:0003723);; Molecular Function: metal ion binding (GO:0046872);;	--	uncharacterized protein LOC109800834 isoform X1 [Cajanus cajan]	3	19.237	1	21	2162	2182	UGCCUGGCUCCCUGAAUGCCA	CGCCAUUUAGGAAGUCAGGCA	Translation	Glyur000010s00000918.1	1
Sr112060_10_1_21_49532	miR166-3P	Glyur000010s00000978	Molecular Function: DNA binding (GO:0003677);; Cellular Component: nucleus (GO:0005634);; Molecular Function: lipid binding (GO:0008289);;	K09338|0|cam:101501398|K09338 homeobox-leucine zipper protein | (RefSeq) homeobox-leucine zipper protein ATHB-14-like	homeobox-leucine zipper protein ATHB-14-like [Cajanus cajan]	2	21.127	1	21	959	979	UCGGACCAGGCUUCAUUCCCC	UUGGGAUGAAGCCUGGUCCGG	Cleavage	Glyur000010s00000978.1	1
Sr49514_6_1_19_207	miR157c-3P	Glyur000010s00000989	Molecular Function: calcium-dependent cysteine-type endopeptidase activity (GO:0004198);; Cellular Component: cytoplasm (GO:0005737);; Biological Process: proteolysis (GO:0006508);; Cellular Component: integral component of membrane (GO:0016021);;	--	PREDICTED: calpain-type cysteine protease DEK1-like [Glycine max]	3	15.132	1	22	1278	1299	GCUCUCUAUGCUUCUGUCAUCC	UAGUGACAAAAGCAUAGAUAGC	Cleavage	Glyur000010s00000989.1	1
Sr363067_9_7_24_31	miR4388p-3P.1	Glyur000011s00000643	Biological Process: amino acid transmembrane transport (GO:0003333);; Cellular Component: plasma membrane (GO:0005886);; Molecular Function: amino acid transmembrane transporter activity (GO:0015171);; Cellular Component: integral component of membrane (GO:0016021);;	--	transmembrane amino acid transporter family protein [Medicago truncatula]	2.5	17.198	1	24	2552	2575	AAUUUCAGGGACCAAAAUGACAGU	UUAGUCAUUUUGGUCCCUGAAAAA	Cleavage	Glyur000011s00000643.1	1
Sr452800_6_5_24_32	miR4388a-3p.1	Glyur000011s00000643	Biological Process: amino acid transmembrane transport (GO:0003333);; Cellular Component: plasma membrane (GO:0005886);; Molecular Function: amino acid transmembrane transporter activity (GO:0015171);; Cellular Component: integral component of membrane (GO:0016021);;	--	transmembrane amino acid transporter family protein [Medicago truncatula]	2.5	14.614	1	24	2585	2608	AGUUUUAGGGACCAAAAUGACAGU	AUUAUCAUUUUGGUCCCUAAAAAG	Cleavage	Glyur000011s00000643.1	2
Sr452800_6_5_24_32	miR4388a-3p.1	Glyur000011s00000643	Biological Process: amino acid transmembrane transport (GO:0003333);; Cellular Component: plasma membrane (GO:0005886);; Molecular Function: amino acid transmembrane transporter activity (GO:0015171);; Cellular Component: integral component of membrane (GO:0016021);;	--	transmembrane amino acid transporter family protein [Medicago truncatula]	3	17.198	1	24	2552	2575	AGUUUUAGGGACCAAAAUGACAGU	UUAGUCAUUUUGGUCCCUGAAAAA	Cleavage	Glyur000011s00000643.1	2
Sr553406_17_15_24_19	miR4388w-3P	Glyur000011s00000643	Biological Process: amino acid transmembrane transport (GO:0003333);; Cellular Component: plasma membrane (GO:0005886);; Molecular Function: amino acid transmembrane transporter activity (GO:0015171);; Cellular Component: integral component of membrane (GO:0016021);;	--	transmembrane amino acid transporter family protein [Medicago truncatula]	3	16.892	1	24	2551	2574	AUUUCAGGGACCUAAAUGAGACUG	GUUAGUCAUUUUGGUCCCUGAAAA	Cleavage	Glyur000011s00000643.1	1
Sr553406_17_4_24_19	miR4388t-3P	Glyur000011s00000643	Biological Process: amino acid transmembrane transport (GO:0003333);; Cellular Component: plasma membrane (GO:0005886);; Molecular Function: amino acid transmembrane transporter activity (GO:0015171);; Cellular Component: integral component of membrane (GO:0016021);;	--	transmembrane amino acid transporter family protein [Medicago truncatula]	3	16.895	1	24	2550	2573	UUUCAGGGACCUAAAUGAGACUGU	UGUUAGUCAUUUUGGUCCCUGAAA	Cleavage	Glyur000011s00000643.1	1
Sr151603_1_1_21_21	miR2119	Glyur000011s00000671	Biological Process: amino acid transmembrane transport (GO:0003333);; Cellular Component: plasma membrane (GO:0005886);; Molecular Function: amino acid transmembrane transporter activity (GO:0015171);; Cellular Component: integral component of membrane (GO:0016021);;	--	amino acid permease 6-like [Cajanus cajan]	3	4.544	1	21	32	52	UCAAAGGGGGGUGUGGAGUAG	CAACUCGAUAUCCCCCUUUGA	Cleavage	Glyur000011s00000671.1	1
Sr98630_3_3_21_341	miR172c-5P	Glyur000013s00003200	Molecular Function: monooxygenase activity (GO:0004497);; Biological Process: carotenoid biosynthetic process (GO:0016117);; Molecular Function: oxidoreductase activity, acting on paired donors, with incorporation or reduction of molecular oxygen (GO:0016705);; Biological Process: secondary metabolite biosynthetic process (GO:0044550);; Biological Process: oxidation-reduction process (GO:0055114)…	K06443|0|vra:106752577|K06443 lycopene beta-cyclase [EC:5.5.1.19] | (RefSeq) lycopene beta cyclase, chloroplastic	PREDICTED: lycopene beta cyclase, chloroplastic [Vigna angularis]	3	20.273	1	21	665	685	CAGCAGCAUCAAGAUUCACAU	CUGUGGUUCUUGAUGCUACUG	Cleavage	Glyur000013s00003200.1	1
Sr480450_17_12_24_137	miR4388z.1	Glyur000013s00003246	Molecular Function: nucleic acid binding (GO:0003676);; Molecular Function: helicase activity (GO:0004386);; Molecular Function: ATP binding (GO:0005524);; Molecular Function: zinc ion binding (GO:0008270);;	K15711|0|cam:101497492|K15711 SWI/SNF-related matrix-associated actin-dependent regulator of chromatin subfamily A3 [EC:3.6.4.- 2.3.2.27] | (RefSeq) putative SWI/SNF-related matrix-associated actin-dependent regulator of chromatin subfamily A member 3-like 1	PREDICTED: putative SWI/SNF-related matrix-associated actin-dependent regulator of chromatin subfamily A member 3-like 1 [Cicer arietinum]	3	14.114	1	24	2577	2600	AAAACGUCGAUCAAGUUAGUCCCU	AUAGACAAACAUGAUCUACGUUUU	Cleavage	Glyur000013s00003246.1	1
Sr148756_1_1_21_16	miR8015	Glyur000013s00003254	Molecular Function: actin binding (GO:0003779);;	--	stomatal closure-related actin-binding protein 2-like isoform X1 [Cajanus cajan]	3	12.944	1	21	279	298	CUUUCAAUUUCAAGGACUAAU	AUUAGUCCU-GAAAUUGAAAU	Cleavage	Glyur000013s00003254.1	1
Sr85268_7_4_20_907	miR156c-3P	Glyur000014s00002519	Biological Process: transcription, DNA-templated (GO:0006351);;	--	transcription activator GLK1-like [Cajanus cajan]	2.5	16.172	1	23	767	789	UGCUCACUUCUCUCUCUGUCACC	AGGGGAAGAGAUAGAAGUGAGCA	Cleavage	Glyur000014s00002519.1	1
Sr85268_7_6_20_907	miR156d-3P	Glyur000014s00002519	Biological Process: transcription, DNA-templated (GO:0006351);;	--	transcription activator GLK1-like [Cajanus cajan]	3	16.172	1	23	767	789	UGCUCACUUCUCUUUCUGUCAGC	AGGGGAAGAGAUAGAAGUGAGCA	Cleavage	Glyur000014s00002519.1	1
Sr112060_10_1_21_49532	miR166-3P	Glyur000016s00003030	Molecular Function: ATP binding (GO:0005524);; Cellular Component: integral component of plasma membrane (GO:0005887);; Biological Process: water transport (GO:0006833);; Biological Process: cellular water homeostasis (GO:0009992);; Molecular Function: water channel activity (GO:0015250);; Molecular Function: glycerol channel activity (GO:0015254);; Biological Process: glycerol transport (GO:0015…	K09874|4.15704e-33|gmx:100817830|K09874 aquaporin NIP | (RefSeq) probable aquaporin NIP7-1	probable aquaporin NIP7-1 [Cajanus cajan]	0	19.847	1	21	420	440	UCGGACCAGGCUUCAUUCCCC	GGGGAAUGAAGCCUGGUCCGA	Cleavage	Glyur000016s00003030.1	1
Sr452800_6_5_24_32	miR4388a-5p.1	Glyur000018s00003729	--	--	PREDICTED: probable WRKY transcription factor 62 [Vigna angularis]	3	11.67	1	24	436	459	UUUCGAGUUAACUGUCAUUUUGGC	CAUAAAAUGAUAAUGAAUUCGAAA	Translation	Glyur000018s00003729.1	1
Sr130095_2_1_21_1856	miR396b-3P	Glyur000019s00002159	Molecular Function: actin filament binding (GO:0051015);; Biological Process: actin filament bundle assembly (GO:0051017);;	--	PREDICTED: villin-3-like [Cicer arietinum]	3	18.762	1	21	3398	3418	AUUCAAGAAAGCUGUGGAAAA	UUUUCUUCAGUUAUCUUGAAU	Translation	Glyur000019s00002159.1	1
Sr130095_2_1_21_1856	miR396b-5P	Glyur000020s00001735	Molecular Function: aspartic-type endopeptidase activity (GO:0004190);; Biological Process: proteolysis (GO:0006508);; Biological Process: protein catabolic process (GO:0030163);;	--	PREDICTED: aspartic proteinase PCS1 [Cicer arietinum]	2.5	16.79	1	21	1123	1143	UUCCACGGCUUUCUUGAACUG	GAGUUUGAGAAAGGCGUGGAG	Cleavage	Glyur000020s00001735.1	1
Sr130095_2_2_21_1856	miR396a	Glyur000020s00001735	Molecular Function: aspartic-type endopeptidase activity (GO:0004190);; Biological Process: proteolysis (GO:0006508);; Biological Process: protein catabolic process (GO:0030163);;	--	PREDICTED: aspartic proteinase PCS1 [Cicer arietinum]	2.5	16.79	1	21	1123	1143	UUCCACGGCUUUCUUGAACUG	GAGUUUGAGAAAGGCGUGGAG	Cleavage	Glyur000020s00001735.1	1
Sr98630_3_1_21_341	miR172b-5P	Glyur000020s00001742	Cellular Component: endoplasmic reticulum (GO:0005783);; Biological Process: Golgi vesicle transport (GO:0048193);;	K20474|0|cam:101494959|K20474 RAD50-interacting protein 1 | (RefSeq) RINT1-like protein MAG2L	PREDICTED: RINT1-like protein MAG2L isoform X1 [Cicer arietinum]	3	19.734	1	21	414	434	GUAGCAUCAUCAAGAUUCACA	UGGGGAUCUUGAAGAUGCUGC	Translation	Glyur000020s00001742.1	1
Sr98630_3_2_21_341	miR172a-5P	Glyur000020s00001742	Cellular Component: endoplasmic reticulum (GO:0005783);; Biological Process: Golgi vesicle transport (GO:0048193);;	K20474|0|cam:101494959|K20474 RAD50-interacting protein 1 | (RefSeq) RINT1-like protein MAG2L	PREDICTED: RINT1-like protein MAG2L isoform X1 [Cicer arietinum]	3	19.734	1	21	414	434	GUAGCAUCAUCAAGAUUCACA	UGGGGAUCUUGAAGAUGCUGC	Translation	Glyur000020s00001742.1	1
Sr86471_5_3_20_14	miR159a-3P	Glyur000020s00001744	--	K09422|0|gmx:100818609|K09422 myb proto-oncogene protein, plant | (RefSeq) transcription factor GAMYB-like	transcription factor GAMYB-like [Cajanus cajan]	0	20.029	1	20	1138	1157	AUUGGAGUGAAGGGAGCUCC	GGAGCUCCCUUCACUCCAAU	Cleavage	Glyur000020s00001744.1	1
Sr89153_5_1_20_1629	miR319b-3P	Glyur000020s00001744	--	K09422|0|gmx:100818609|K09422 myb proto-oncogene protein, plant | (RefSeq) transcription factor GAMYB-like	transcription factor GAMYB-like [Cajanus cajan]	2.5	19.994	1	20	1137	1156	UUGGACUGAAGGGAGCUCCC	UGGAGCUCCCUUCACUCCAA	Cleavage	Glyur000020s00001744.1	1
Sr89153_5_2_20_1629	miR319c-3P	Glyur000020s00001744	--	K09422|0|gmx:100818609|K09422 myb proto-oncogene protein, plant | (RefSeq) transcription factor GAMYB-like	transcription factor GAMYB-like [Cajanus cajan]	2.5	19.994	1	20	1137	1156	UUGGACUGAAGGGAGCUCCC	UGGAGCUCCCUUCACUCCAA	Cleavage	Glyur000020s00001744.1	1
Sr89153_5_3_20_1629	miR319a-3P	Glyur000020s00001744	--	K09422|0|gmx:100818609|K09422 myb proto-oncogene protein, plant | (RefSeq) transcription factor GAMYB-like	transcription factor GAMYB-like [Cajanus cajan]	2.5	19.994	1	20	1137	1156	UUGGACUGAAGGGAGCUCCC	UGGAGCUCCCUUCACUCCAA	Cleavage	Glyur000020s00001744.1	1
Sr148148_1_1_21_381491	miR159b	Glyur000020s00001744	--	K09422|0|gmx:100818609|K09422 myb proto-oncogene protein, plant | (RefSeq) transcription factor GAMYB-like	transcription factor GAMYB-like [Cajanus cajan]	3	20.029	1	21	1137	1157	UUUGGAUUGAAGGGAGCUCUA	UGGAGCUCCCUUCACUCCAAU	Cleavage	Glyur000020s00001744.1	1
Sr553406_17_2_24_19	miR4388x-3P	Glyur000020s00001777	--	--	unknown [Lotus japonicus]	2.5	17.819	1	24	486	509	AGUUUCAAGGACCUAAGUGAUACC	AAUUUCACUUGGGUUCUUCAAACU	Cleavage	Glyur000020s00001777.1	1
Sr531837_9_7_24_21	miR4388c2.1	Glyur000020s00001777	--	--	unknown [Lotus japonicus]	3	17.035	1	24	485	508	GUUUCAAGGACCUAAGUGAGACUG	CAAUUUCACUUGGGUUCUUCAAAC	Cleavage	Glyur000020s00001777.1	1
Sr548075_18_9_24_32	miR4388y-3P.1	Glyur000020s00001799	--	--	PREDICTED: pentatricopeptide repeat-containing protein At1g11710, mitochondrial [Lupinus angustifolius]	3	16.02	1	24	799	822	CUUUUUCGUUAGUUUCAGGGACCU	CUCGCCUUGAAGCUUAUGAAGAAG	Translation	Glyur000020s00001799.1	1
Sr127879_6_1_21_858	miR164d-5P	Glyur000020s00001828	Biological Process: transcription, DNA-templated (GO:0006351);;	--	NAC domain-containing protein 100 [Glycine soja]	1.5	14.609	1	21	1053	1073	UGGAGAAGCAGGGCACGUGCA	CUUACGUGCCCUGCUUCUCCA	Cleavage	Glyur000020s00001828.1	1
Sr127879_6_4_21_858	miR164c-5P	Glyur000020s00001828	Biological Process: transcription, DNA-templated (GO:0006351);;	--	NAC domain-containing protein 100 [Glycine soja]	1.5	14.609	1	21	1053	1073	UGGAGAAGCAGGGCACGUGCA	CUUACGUGCCCUGCUUCUCCA	Cleavage	Glyur000020s00001828.1	1
Sr127879_6_5_21_858	miR164a-5P	Glyur000020s00001828	Biological Process: transcription, DNA-templated (GO:0006351);;	--	NAC domain-containing protein 100 [Glycine soja]	1.5	14.609	1	21	1053	1073	UGGAGAAGCAGGGCACGUGCA	CUUACGUGCCCUGCUUCUCCA	Cleavage	Glyur000020s00001828.1	1
Sr127879_6_6_21_858	miR164b-5P	Glyur000020s00001828	Biological Process: transcription, DNA-templated (GO:0006351);;	--	NAC domain-containing protein 100 [Glycine soja]	1.5	14.609	1	21	1053	1073	UGGAGAAGCAGGGCACGUGCA	CUUACGUGCCCUGCUUCUCCA	Cleavage	Glyur000020s00001828.1	1
Sr127879_6_4_21_858	miR164c-3P	Glyur000023s00004874	Molecular Function: protein kinase activity (GO:0004672);; Molecular Function: ATP binding (GO:0005524);; Biological Process: protein phosphorylation (GO:0006468);; Cellular Component: integral component of membrane (GO:0016021);;	K04733|0|gmx:100820416|K04733 interleukin-1 receptor-associated kinase 4 [EC:2.7.11.1] | (RefSeq) probable inactive receptor-like protein kinase At3g56050	PREDICTED: probable inactive receptor-like protein kinase At3g56050 [Cicer arietinum]	3	13.156	1	21	1706	1726	CAGGUGCUCUGCUUCUCCAAC	AUUAAAGAAGCGGAGCACUUG	Cleavage	Glyur000023s00004874.1	1
Sr127879_6_6_21_858	miR164b-3P	Glyur000023s00004874	Molecular Function: protein kinase activity (GO:0004672);; Molecular Function: ATP binding (GO:0005524);; Biological Process: protein phosphorylation (GO:0006468);; Cellular Component: integral component of membrane (GO:0016021);;	K04733|0|gmx:100820416|K04733 interleukin-1 receptor-associated kinase 4 [EC:2.7.11.1] | (RefSeq) probable inactive receptor-like protein kinase At3g56050	PREDICTED: probable inactive receptor-like protein kinase At3g56050 [Cicer arietinum]	3	13.156	1	21	1706	1726	CAGGUGCUCUGCUUCUCCAAC	AUUAAAGAAGCGGAGCACUUG	Cleavage	Glyur000023s00004874.1	1
Sr58969_1_1_20_48	miR395a-5P	Glyur000024s00006594	Molecular Function: structural constituent of ribosome (GO:0003735);; Biological Process: translation (GO:0006412);; Cellular Component: integral component of membrane (GO:0016021);; Biological Process: NAD transport (GO:0043132);; Molecular Function: NAD transporter activity (GO:0051724);; Biological Process: transmembrane transport (GO:0055085);;	K15115|6.4248e-144|gmx:100816376|K15115 solute carrier family 25 (mitochondrial folate transporter), member 32 | (RefSeq) nicotinamide adenine dinucleotide transporter 1, chloroplastic-like	Mitochondrial substrate carrier family protein W [Glycine soja]	3	21.065	1	20	700	719	GUUUCCCUGAACACUUCAUU	AAUGAAGGCUUCAGGGGAAU	Cleavage	Glyur000024s00006594.1	1
Sr85268_7_3_20_907	miR156b-5P	Glyur000024s00006604	Biological Process: methylation (GO:0032259);; Molecular Function: histamine N-methyltransferase activity (GO:0046539);;	--	hypothetical protein TSUD_24620 [Trifolium subterraneum]	2.5	19.7	1	20	66	85	UGACAGAAGAGAGUGAGCAC	GUGCUCAUUCUCGUUUGUCG	Cleavage	Glyur000024s00006604.1	1
Sr85268_7_4_20_907	miR156c-5P	Glyur000024s00006604	Biological Process: methylation (GO:0032259);; Molecular Function: histamine N-methyltransferase activity (GO:0046539);;	--	hypothetical protein TSUD_24620 [Trifolium subterraneum]	2.5	19.7	1	20	66	85	UGACAGAAGAGAGUGAGCAC	GUGCUCAUUCUCGUUUGUCG	Cleavage	Glyur000024s00006604.1	1
Sr85268_7_5_20_907	miR156e-5P	Glyur000024s00006604	Biological Process: methylation (GO:0032259);; Molecular Function: histamine N-methyltransferase activity (GO:0046539);;	--	hypothetical protein TSUD_24620 [Trifolium subterraneum]	2.5	19.7	1	20	66	85	UGACAGAAGAGAGUGAGCAC	GUGCUCAUUCUCGUUUGUCG	Cleavage	Glyur000024s00006604.1	1
Sr85268_7_6_20_907	miR156d-5P	Glyur000024s00006604	Biological Process: methylation (GO:0032259);; Molecular Function: histamine N-methyltransferase activity (GO:0046539);;	--	hypothetical protein TSUD_24620 [Trifolium subterraneum]	2.5	19.7	1	20	66	85	UGACAGAAGAGAGUGAGCAC	GUGCUCAUUCUCGUUUGUCG	Cleavage	Glyur000024s00006604.1	1
Sr85268_7_7_20_907	miR156a	Glyur000024s00006604	Biological Process: methylation (GO:0032259);; Molecular Function: histamine N-methyltransferase activity (GO:0046539);;	--	hypothetical protein TSUD_24620 [Trifolium subterraneum]	2.5	19.7	1	20	66	85	UGACAGAAGAGAGUGAGCAC	GUGCUCAUUCUCGUUUGUCG	Cleavage	Glyur000024s00006604.1	1
Sr115560_4_1_21_17	miR156f	Glyur000024s00006647	--	--	PREDICTED: squamosa promoter-binding-like protein 9 [Glycine max]	1	13.527	1	21	1037	1057	UUGACAGAAGAGAGAGAGCAC	CUGCUCGCUCUCUUCUGUCAA	Cleavage	Glyur000024s00006647.1	1
Sr85268_7_3_20_907	miR156b-5P	Glyur000024s00006647	--	--	PREDICTED: squamosa promoter-binding-like protein 9 [Glycine max]	1.5	15.953	1	20	1037	1056	UGACAGAAGAGAGUGAGCAC	CUGCUCGCUCUCUUCUGUCA	Cleavage	Glyur000024s00006647.1	1
Sr85268_7_4_20_907	miR156c-5P	Glyur000024s00006647	--	--	PREDICTED: squamosa promoter-binding-like protein 9 [Glycine max]	1.5	15.953	1	20	1037	1056	UGACAGAAGAGAGUGAGCAC	CUGCUCGCUCUCUUCUGUCA	Cleavage	Glyur000024s00006647.1	1
Sr85268_7_5_20_907	miR156e-5P	Glyur000024s00006647	--	--	PREDICTED: squamosa promoter-binding-like protein 9 [Glycine max]	1.5	15.953	1	20	1037	1056	UGACAGAAGAGAGUGAGCAC	CUGCUCGCUCUCUUCUGUCA	Cleavage	Glyur000024s00006647.1	1
Sr85268_7_6_20_907	miR156d-5P	Glyur000024s00006647	--	--	PREDICTED: squamosa promoter-binding-like protein 9 [Glycine max]	1.5	15.953	1	20	1037	1056	UGACAGAAGAGAGUGAGCAC	CUGCUCGCUCUCUUCUGUCA	Cleavage	Glyur000024s00006647.1	1
Sr85268_7_7_20_907	miR156a	Glyur000024s00006647	--	--	PREDICTED: squamosa promoter-binding-like protein 9 [Glycine max]	1.5	15.953	1	20	1037	1056	UGACAGAAGAGAGUGAGCAC	CUGCUCGCUCUCUUCUGUCA	Cleavage	Glyur000024s00006647.1	1
Sr106092_1_1_21_2960	miR167b-5P	Glyur000025s00003318	Molecular Function: protein serine/threonine kinase activity (GO:0004674);; Molecular Function: ATP binding (GO:0005524);; Cellular Component: plasma membrane (GO:0005886);; Biological Process: protein phosphorylation (GO:0006468);; Cellular Component: integral component of membrane (GO:0016021);; Molecular Function: carbohydrate binding (GO:0030246);; Biological Process: recognition of pollen (G…	--	PREDICTED: G-type lectin S-receptor-like serine/threonine-protein kinase At5g24080 [Cicer arietinum]	3	17.162	1	21	701	721	UGAAGCUGCCAGCAUGAUCUU	UAGAUCAAGCUGGAAGCUUUG	Cleavage	Glyur000025s00003318.1	1
Sr117416_2_1_21_41103	miR167a-5P	Glyur000025s00003318	Molecular Function: protein serine/threonine kinase activity (GO:0004674);; Molecular Function: ATP binding (GO:0005524);; Cellular Component: plasma membrane (GO:0005886);; Biological Process: protein phosphorylation (GO:0006468);; Cellular Component: integral component of membrane (GO:0016021);; Molecular Function: carbohydrate binding (GO:0030246);; Biological Process: recognition of pollen (G…	--	PREDICTED: G-type lectin S-receptor-like serine/threonine-protein kinase At5g24080 [Cicer arietinum]	3	17.162	1	21	701	721	UGAAGCUGCCAGCAUGAUCUG	UAGAUCAAGCUGGAAGCUUUG	Cleavage	Glyur000025s00003318.1	1
Sr89153_5_1_20_1629	miR319b-5P	Glyur000026s00001884	--	K16743|0|mtr:MTR_4g131940|K16743 abnormal spindle-like microcephaly-associated protein | (RefSeq) abnormal spindle-like microcephaly-associated-like protein, putative	abnormal spindle-like microcephaly-associated-like protein, putative [Medicago truncatula]	3	21.541	1	20	1011	1030	GAGCUUCCUUCAGUCCACUC	GAUUGCACGGAAGGAAGCUC	Cleavage	Glyur000026s00001884.1	1
Sr553406_17_4_24_19	miR4388t-3P	Glyur000026s00001939	Molecular Function: ATP binding (GO:0005524);;	K10355|0|pvu:PHAVU_006G209900g|K10355 actin, other eukaryote | (RefSeq) hypothetical protein	actin-101 [Glycine max]	2.5	14.73	1	24	1622	1645	UUUCAGGGACCUAAAUGAGACUGU	UGUUUCUUCUUUAGGUCCUUGGAA	Cleavage	Glyur000026s00001939.1	1
Sr303294_8_6_24_12	miR1520	Glyur000027s00001531	Cellular Component: integral component of membrane (GO:0016021);;	--	uncharacterized protein LOC109813123 [Cajanus cajan]	3	15.742	1	24	996	1019	AGACUAAUCAGAAACUGACACAUC	AUUAUGUCAUUAUCUGGUUAGUUU	Cleavage	Glyur000027s00001531.1	1
Sr407839_12_1_24_87	miR4388d2.2	Glyur000027s00001536	Biological Process: protein peptidyl-prolyl isomerization (GO:0000413);; Molecular Function: peptidyl-prolyl cis-trans isomerase activity (GO:0003755);; Molecular Function: FK506 binding (GO:0005528);; Cellular Component: endoplasmic reticulum membrane (GO:0005789);; Cellular Component: chloroplast (GO:0009507);; Biological Process: chaperone-mediated protein folding (GO:0061077);;	--	FKBP-like peptidyl-prolyl cis-trans isomerase family protein [Glycine max]	3	17.574	1	24	291	314	UUCAGGGACCUAAAUGAGACUGCU	GUUUGUCUCAUCUAGGACUUUGAA	Cleavage	Glyur000027s00001536.1	1
Sr125088_16_11_21_53	miR4388f.3	Glyur000027s00001565	Cellular Component: chloroplast (GO:0009507);; Cellular Component: membrane (GO:0016020);;	--	PREDICTED: uncharacterized protein LOC101502976 [Cicer arietinum]	3	19.983	1	24	977	1000	UUAAUCCCUGAAAUUGUAAAACGU	AUGAUUCACAAUUUUAGGGAUAAA	Cleavage	Glyur000027s00001565.1	1
Sr131849_2_1_21_313	miR5204b-3P	Glyur000028s00003516	Molecular Function: monooxygenase activity (GO:0004497);; Molecular Function: iron ion binding (GO:0005506);; Molecular Function: oxidoreductase activity, acting on paired donors, with incorporation or reduction of molecular oxygen (GO:0016705);; Molecular Function: heme binding (GO:0020037);; Biological Process: oxidation-reduction process (GO:0055114);;	K07437|0|cam:101511038|K07437 cytochrome P450 family 26 subfamily A | (RefSeq) abscisic acid 8'-hydroxylase 4	PREDICTED: abscisic acid 8&apos;-hydroxylase 4 [Cicer arietinum]	2.5	14.439	1	21	957	977	GCUGGAAGUUUUUGAAGGAAC	UUUUCUUCAACAACUUUUAGC	Translation	Glyur000028s00003516.1	1
Sr131849_2_2_21_313	miR5204a-3P	Glyur000028s00003516	Molecular Function: monooxygenase activity (GO:0004497);; Molecular Function: iron ion binding (GO:0005506);; Molecular Function: oxidoreductase activity, acting on paired donors, with incorporation or reduction of molecular oxygen (GO:0016705);; Molecular Function: heme binding (GO:0020037);; Biological Process: oxidation-reduction process (GO:0055114);;	K07437|0|cam:101511038|K07437 cytochrome P450 family 26 subfamily A | (RefSeq) abscisic acid 8'-hydroxylase 4	PREDICTED: abscisic acid 8&apos;-hydroxylase 4 [Cicer arietinum]	2.5	14.439	1	21	957	977	GCUGGAAGUUUUUGAAGGAAC	UUUUCUUCAACAACUUUUAGC	Translation	Glyur000028s00003516.1	1
Sr117416_2_1_21_41103	miR167a-3P	Glyur000029s00003593	--	K14861|0|cam:101510812|K14861 nucleolar pre-ribosomal-associated protein 1 | (RefSeq) uncharacterized LOC101510812	PREDICTED: uncharacterized protein LOC101510812 [Cicer arietinum]	2.5	17.277	1	20	5196	5215	GAUCAUGUGGUAGCUUCACC	GGGGAAGCUAUCAUAUGAUU	Cleavage	Glyur000029s00003593.1	1
Sr58969_1_1_20_48	miR395a-5P	Glyur000030s00002344	Molecular Function: protein serine/threonine kinase activity (GO:0004674);; Molecular Function: non-membrane spanning protein tyrosine kinase activity (GO:0004715);; Molecular Function: ATP binding (GO:0005524);; Cellular Component: integral component of membrane (GO:0016021);; Biological Process: peptidyl-tyrosine phosphorylation (GO:0018108);;	--	Putative leucine-rich repeat receptor-like protein kinase [Glycine soja]	3	13.395	1	20	2800	2819	GUUUCCCUGAACACUUCAUU	AGUGAAGUGGUAAGGGAAAU	Translation	Glyur000030s00002344.1	1
Sr58969_1_1_20_48	miR395a-5P	Glyur000032s00003865	Molecular Function: polygalacturonase activity (GO:0004650);; Cellular Component: extracellular region (GO:0005576);; Biological Process: carbohydrate metabolic process (GO:0005975);; Biological Process: cell wall organization (GO:0071555);;	K01184|0|mtr:MTR_4g083660|K01184 polygalacturonase [EC:3.2.1.15] | (RefSeq) polygalacturonase	polygalacturonase [Medicago truncatula]	3	24.176	1	20	690	709	GUUUCCCUGAACACUUCAUU	AAUAAAGUGUUGGGGGAGAC	Translation	Glyur000032s00003865.1	1
Sr115560_4_1_21_17	miR156f	Glyur000032s00003911	--	K05750|0|aip:107639271|K05750 NCK-associated protein 1 | (RefSeq) protein NAP1	protein NAP1 [Arachis ipaensis]	3	7.446	1	21	155	175	UUGACAGAAGAGAGAGAGCAC	CUUCUCUCUCUCUACUGUCAC	Cleavage	Glyur000032s00003911.1	1
Sr407839_12_6_24_87	miR4388b2-3P.2	Glyur000034s00002895	Molecular Function: RNA binding (GO:0003723);; Molecular Function: glutamate-tRNA ligase activity (GO:0004818);; Molecular Function: glutamine-tRNA ligase activity (GO:0004819);; Molecular Function: ATP binding (GO:0005524);; Cellular Component: mitochondrion (GO:0005739);; Cellular Component: cytosol (GO:0005829);; Biological Process: glutamyl-tRNA aminoacylation (GO:0006424);; Biological Proces…	K01885|0|vra:106772540|K01885 glutamyl-tRNA synthetase [EC:6.1.1.17] | (RefSeq) glutamate--tRNA ligase, cytoplasmic	glutamate--tRNA ligase, cytoplasmic [Vigna radiata var. radiata]	3	14.744	1	24	2009	2032	AUUUCAGGGACCUAAGUGAGACUG	GAAGCUCACUUGGCUACCUGAGAU	Translation	Glyur000034s00002895.1	1
Sr130095_2_1_21_1856	miR396b-5P	Glyur000037s00002620	--	--	CW-type zinc finger protein [Medicago truncatula]	3	15.331	1	21	1430	1450	UUCCACGGCUUUCUUGAACUG	GGGAUCAAGCAAGCUGUGGAA	Cleavage	Glyur000037s00002620.1	1
Sr130095_2_2_21_1856	miR396a	Glyur000037s00002620	--	--	CW-type zinc finger protein [Medicago truncatula]	3	15.331	1	21	1430	1450	UUCCACGGCUUUCUUGAACUG	GGGAUCAAGCAAGCUGUGGAA	Cleavage	Glyur000037s00002620.1	1
Sr115560_4_1_21_17	miR156f	Glyur000038s00004503	--	--	squamosa promoter-binding 13A-like protein [Medicago truncatula]	1	17.545	1	21	1097	1117	UUGACAGAAGAGAGAGAGCAC	GUGCUCUCUCUCUUCUGUCAU	Cleavage	Glyur000038s00004503.1	1
Sr85268_7_3_20_907	miR156b-5P	Glyur000038s00004503	--	--	squamosa promoter-binding 13A-like protein [Medicago truncatula]	1	17.195	1	20	1097	1116	UGACAGAAGAGAGUGAGCAC	GUGCUCUCUCUCUUCUGUCA	Cleavage	Glyur000038s00004503.1	1
Sr85268_7_4_20_907	miR156c-5P	Glyur000038s00004503	--	--	squamosa promoter-binding 13A-like protein [Medicago truncatula]	1	17.195	1	20	1097	1116	UGACAGAAGAGAGUGAGCAC	GUGCUCUCUCUCUUCUGUCA	Cleavage	Glyur000038s00004503.1	1
Sr85268_7_5_20_907	miR156e-5P	Glyur000038s00004503	--	--	squamosa promoter-binding 13A-like protein [Medicago truncatula]	1	17.195	1	20	1097	1116	UGACAGAAGAGAGUGAGCAC	GUGCUCUCUCUCUUCUGUCA	Cleavage	Glyur000038s00004503.1	1
Sr85268_7_6_20_907	miR156d-5P	Glyur000038s00004503	--	--	squamosa promoter-binding 13A-like protein [Medicago truncatula]	1	17.195	1	20	1097	1116	UGACAGAAGAGAGUGAGCAC	GUGCUCUCUCUCUUCUGUCA	Cleavage	Glyur000038s00004503.1	1
Sr85268_7_7_20_907	miR156a	Glyur000038s00004503	--	--	squamosa promoter-binding 13A-like protein [Medicago truncatula]	1	17.195	1	20	1097	1116	UGACAGAAGAGAGUGAGCAC	GUGCUCUCUCUCUUCUGUCA	Cleavage	Glyur000038s00004503.1	1
Sr98630_3_1_21_341	miR172b-5P	Glyur000039s00004232	Molecular Function: DNA binding (GO:0003677);; Molecular Function: nuclease activity (GO:0004518);; Molecular Function: zinc ion binding (GO:0008270);; Molecular Function: hydrolase activity, acting on acid anhydrides, in phosphorus-containing anhydrides (GO:0016818);; Biological Process: interstrand cross-link repair (GO:0036297);; Biological Process: nucleic acid phosphodiester bond hydrolysis …	K15363|0|mtr:MTR_7g022220|K15363 fanconi-associated nuclease 1 [EC:3.1.21.- 3.1.4.1] | (RefSeq) fanconi-associated nuclease-like protein	fanconi-associated nuclease-like protein [Medicago truncatula]	2	16.717	1	21	366	386	GUAGCAUCAUCAAGAUUCACA	GGUUGAUCUUGAUGAUGCUGC	Cleavage	Glyur000039s00004232.1	1
Sr98630_3_2_21_341	miR172a-5P	Glyur000039s00004232	Molecular Function: DNA binding (GO:0003677);; Molecular Function: nuclease activity (GO:0004518);; Molecular Function: zinc ion binding (GO:0008270);; Molecular Function: hydrolase activity, acting on acid anhydrides, in phosphorus-containing anhydrides (GO:0016818);; Biological Process: interstrand cross-link repair (GO:0036297);; Biological Process: nucleic acid phosphodiester bond hydrolysis …	K15363|0|mtr:MTR_7g022220|K15363 fanconi-associated nuclease 1 [EC:3.1.21.- 3.1.4.1] | (RefSeq) fanconi-associated nuclease-like protein	fanconi-associated nuclease-like protein [Medicago truncatula]	2	16.717	1	21	366	386	GUAGCAUCAUCAAGAUUCACA	GGUUGAUCUUGAUGAUGCUGC	Cleavage	Glyur000039s00004232.1	1
Sr49514_6_2_19_207	miR157a-3P	Glyur000039s00004237	Cellular Component: integral component of membrane (GO:0016021);;	--	hypothetical protein PHAVU_008G017100g [Phaseolus vulgaris]	3	13.445	1	22	763	784	UGCUCUCUGUUCUUCUGUCAAC	GAAGACAGAAGAACUGAGAGYG	Cleavage	Glyur000039s00004237.1	1
Sr112060_10_1_21_49532	miR166-3P	Glyur000041s00007085	Molecular Function: DNA binding (GO:0003677);; Cellular Component: nucleus (GO:0005634);; Molecular Function: lipid binding (GO:0008289);;	K09338|0|cam:101510535|K09338 homeobox-leucine zipper protein | (RefSeq) homeobox-leucine zipper protein ATHB-15-like	PREDICTED: homeobox-leucine zipper protein ATHB-15-like isoform X1 [Cicer arietinum]	1.5	23.151	1	21	1316	1336	UCGGACCAGGCUUCAUUCCCC	CUGGAAUGAAGCCUGGUCCGG	Cleavage	Glyur000041s00007085.1	1
Sr361610_18_2_24_12	miR5281a	Glyur000042s00005068	--	--	PREDICTED: uncharacterized protein LOC100799189 [Glycine max]	1	14.163	1	24	2265	2288	CUUAUAUUUUGGACCGGAGAGAGU	ACUACCUCCGGUCCAAAAUAUAAG	Cleavage	Glyur000042s00005068.1	1
Sr361610_18_4_24_12	miR5281b.1	Glyur000042s00005068	--	--	PREDICTED: uncharacterized protein LOC100799189 [Glycine max]	1	14.163	1	24	2265	2288	CUUAUAUUUUGGACCGGAGAGAGU	ACUACCUCCGGUCCAAAAUAUAAG	Cleavage	Glyur000042s00005068.1	1
Sr67774_3_2_20_30	miR2111a-3P	Glyur000042s00005076	Cellular Component: integral component of membrane (GO:0016021);;	--	hypothetical protein TSUD_225600 [Trifolium subterraneum]	1.5	16.935	1	21	264	284	GUCCUUGGGAUGCAGAUUAUC	GAUAAUCUGAGUCCCAAGGAC	Cleavage	Glyur000042s00005076.1	1
Sr67774_3_1_20_30	miR2111b-3P	Glyur000042s00005076	Cellular Component: integral component of membrane (GO:0016021);;	--	hypothetical protein TSUD_225600 [Trifolium subterraneum]	2.5	16.935	1	21	264	284	GUCCUUGGGAUGCAGAUUACC	GAUAAUCUGAGUCCCAAGGAC	Cleavage	Glyur000042s00005076.1	1
Sr67774_3_3_20_30	miR2111c-3P	Glyur000042s00005076	Cellular Component: integral component of membrane (GO:0016021);;	--	hypothetical protein TSUD_225600 [Trifolium subterraneum]	2.5	16.935	1	21	264	284	GUCCUUGGGAUGCAGAUUACC	GAUAAUCUGAGUCCCAAGGAC	Cleavage	Glyur000042s00005076.1	1
Sr112060_10_1_21_49532	miR166-3P	Glyur000043s00003766	Molecular Function: DNA binding (GO:0003677);; Cellular Component: nucleus (GO:0005634);; Molecular Function: lipid binding (GO:0008289);;	K09338|0|cam:101493124|K09338 homeobox-leucine zipper protein | (RefSeq) homeobox-leucine zipper protein ATHB-15	PREDICTED: homeobox-leucine zipper protein ATHB-15 [Cicer arietinum]	1.5	20.306	1	21	1514	1534	UCGGACCAGGCUUCAUUCCCC	CUGGAAUGAAGCCUGGUCCGG	Cleavage	Glyur000043s00003766.1	1
Sr452800_6_5_24_32	miR4388a-3p.2	Glyur000043s00003770	Biological Process: signal transduction (GO:0007165);; Cellular Component: integral component of membrane (GO:0016021);;	--	ankyrin repeat plant-like protein [Medicago truncatula]	3	22.969	1	24	159	182	UCAGGGACUAACUUGACUGUCGUU	UGAGAUUGUCAGGUUAUUCCCUGA	Cleavage	Glyur000043s00003770.1	1
Sr127879_6_1_21_858	miR164d-3P	Glyur000043s00003802	Cellular Component: nucleus (GO:0005634);; Biological Process: regulation of transcription, DNA-templated (GO:0006355);; Molecular Function: lipid binding (GO:0008289);; Molecular Function: sequence-specific DNA binding (GO:0043565);;	K09338|0|pvu:PHAVU_005G168900g|K09338 homeobox-leucine zipper protein | (RefSeq) hypothetical protein	homeobox-leucine zipper protein GLABRA 2 [Cajanus cajan]	3	12.563	1	21	287	307	CACGUGCUCCCCUUCUCCAAC	AGUGGAGGAGGUGAGCGCGUG	Translation	Glyur000043s00003802.1	1
Sr127879_6_5_21_858	miR164a-3P	Glyur000043s00003802	Cellular Component: nucleus (GO:0005634);; Biological Process: regulation of transcription, DNA-templated (GO:0006355);; Molecular Function: lipid binding (GO:0008289);; Molecular Function: sequence-specific DNA binding (GO:0043565);;	K09338|0|pvu:PHAVU_005G168900g|K09338 homeobox-leucine zipper protein | (RefSeq) hypothetical protein	homeobox-leucine zipper protein GLABRA 2 [Cajanus cajan]	3	12.563	1	21	287	307	CACGUGCUCCCCUUCUCCAAC	AGUGGAGGAGGUGAGCGCGUG	Translation	Glyur000043s00003802.1	1
Sr98630_3_3_21_341	miR172c-5P	Glyur000043s00003804	--	--	zinc finger protein 3-like [Trifolium pratense]	3	18.598	1	21	884	904	CAGCAGCAUCAAGAUUCACAU	CUGUGAAUGUUAAUGCUGCUA	Translation	Glyur000043s00003804.1	1
Sr363067_9_7_24_31	miR4388p-3P.1	Glyur000043s00003805	Molecular Function: Rho guanyl-nucleotide exchange factor activity (GO:0005089);; Biological Process: positive regulation of GTPase activity (GO:0043547);;	--	Rho guanine nucleotide exchange factor 8 [Glycine soja]	2.5	9.108	1	24	2682	2705	AAUUUCAGGGACCAAAAUGACAGU	GAACUCAUUUUGAUCUUUGAAGUU	Cleavage	Glyur000043s00003805.1	1
Sr391036_7_3_24_73	miR4388e2.1	Glyur000043s00003805	Molecular Function: Rho guanyl-nucleotide exchange factor activity (GO:0005089);; Biological Process: positive regulation of GTPase activity (GO:0043547);;	--	Rho guanine nucleotide exchange factor 8 [Glycine soja]	3	9.108	1	24	2682	2705	AAUUUCAAGGGCUAAAAUGACAGU	GAACUCAUUUUGAUCUUUGAAGUU	Cleavage	Glyur000043s00003805.1	1
Sr118812_2_1_21_139	miR172d	Glyur000045s00009984	Molecular Function: protein serine/threonine kinase activity (GO:0004674);; Molecular Function: ATP binding (GO:0005524);; Biological Process: protein phosphorylation (GO:0006468);; Cellular Component: integral component of membrane (GO:0016021);; Biological Process: recognition of pollen (GO:0048544);;	--	G-type lectin S-receptor-like serine/threonine-protein kinase At4g27290 [Cajanus cajan]	2.5	18.853	1	21	2998	3018	AGAAUCUUGAUGAUGCUGCAG	GUGUAUCUUCAUCAAGAUUCU	Cleavage	Glyur000045s00009984.1	1
Sr118812_2_2_21_139	miR172e	Glyur000045s00009984	Molecular Function: protein serine/threonine kinase activity (GO:0004674);; Molecular Function: ATP binding (GO:0005524);; Biological Process: protein phosphorylation (GO:0006468);; Cellular Component: integral component of membrane (GO:0016021);; Biological Process: recognition of pollen (GO:0048544);;	--	G-type lectin S-receptor-like serine/threonine-protein kinase At4g27290 [Cajanus cajan]	2.5	18.853	1	21	2998	3018	AGAAUCUUGAUGAUGCUGCAG	GUGUAUCUUCAUCAAGAUUCU	Cleavage	Glyur000045s00009984.1	1
Sr98630_3_1_21_341	miR172b-3P	Glyur000045s00009984	Molecular Function: protein serine/threonine kinase activity (GO:0004674);; Molecular Function: ATP binding (GO:0005524);; Biological Process: protein phosphorylation (GO:0006468);; Cellular Component: integral component of membrane (GO:0016021);; Biological Process: recognition of pollen (GO:0048544);;	--	G-type lectin S-receptor-like serine/threonine-protein kinase At4g27290 [Cajanus cajan]	2.5	18.853	1	21	2998	3018	AGAAUCUUGAUGAUGCUGCAU	GUGUAUCUUCAUCAAGAUUCU	Cleavage	Glyur000045s00009984.1	1
Sr98630_3_2_21_341	miR172a-3P	Glyur000045s00009984	Molecular Function: protein serine/threonine kinase activity (GO:0004674);; Molecular Function: ATP binding (GO:0005524);; Biological Process: protein phosphorylation (GO:0006468);; Cellular Component: integral component of membrane (GO:0016021);; Biological Process: recognition of pollen (GO:0048544);;	--	G-type lectin S-receptor-like serine/threonine-protein kinase At4g27290 [Cajanus cajan]	2.5	18.853	1	21	2998	3018	AGAAUCUUGAUGAUGCUGCAU	GUGUAUCUUCAUCAAGAUUCU	Cleavage	Glyur000045s00009984.1	1
Sr98630_3_3_21_341	miR172c-3P	Glyur000045s00009984	Molecular Function: protein serine/threonine kinase activity (GO:0004674);; Molecular Function: ATP binding (GO:0005524);; Biological Process: protein phosphorylation (GO:0006468);; Cellular Component: integral component of membrane (GO:0016021);; Biological Process: recognition of pollen (GO:0048544);;	--	G-type lectin S-receptor-like serine/threonine-protein kinase At4g27290 [Cajanus cajan]	2.5	18.853	1	21	2998	3018	AGAAUCUUGAUGAUGCUGCAU	GUGUAUCUUCAUCAAGAUUCU	Cleavage	Glyur000045s00009984.1	1
Sr98630_3_1_21_341	miR172b-5P	Glyur000047s00004011	Cellular Component: integral component of membrane (GO:0016021);;	K19525|0|cam:101495071|K19525 vacuolar protein sorting-associated protein 13A/C | (RefSeq) uncharacterized LOC101495071	PREDICTED: uncharacterized protein LOC101495071 [Cicer arietinum]	2	20.98	1	21	855	875	GUAGCAUCAUCAAGAUUCACA	GGUGAAUUUGGAUGAUGUUAC	Cleavage	Glyur000047s00004011.1	1
Sr98630_3_2_21_341	miR172a-5P	Glyur000047s00004011	Cellular Component: integral component of membrane (GO:0016021);;	K19525|0|cam:101495071|K19525 vacuolar protein sorting-associated protein 13A/C | (RefSeq) uncharacterized LOC101495071	PREDICTED: uncharacterized protein LOC101495071 [Cicer arietinum]	2	20.98	1	21	855	875	GUAGCAUCAUCAAGAUUCACA	GGUGAAUUUGGAUGAUGUUAC	Cleavage	Glyur000047s00004011.1	1
Sr98630_3_1_21_341	miR172b-5P	Glyur000048s00002241	Molecular Function: GTP binding (GO:0005525);; Cellular Component: intracellular (GO:0005622);; Biological Process: small GTPase mediated signal transduction (GO:0007264);;	K07933|2.91971e-180|cam:101514485|K07933 Rab-like protein 3 | (RefSeq) uncharacterized GTP-binding protein At5g64813	PREDICTED: uncharacterized GTP-binding protein At5g64813 [Cicer arietinum]	3	17.968	1	21	1137	1157	GUAGCAUCAUCAAGAUUCACA	UGGGAAUCUUGUUGAUGUUGC	Translation	Glyur000048s00002241.1	1
Sr98630_3_2_21_341	miR172a-5P	Glyur000048s00002241	Molecular Function: GTP binding (GO:0005525);; Cellular Component: intracellular (GO:0005622);; Biological Process: small GTPase mediated signal transduction (GO:0007264);;	K07933|2.91971e-180|cam:101514485|K07933 Rab-like protein 3 | (RefSeq) uncharacterized GTP-binding protein At5g64813	PREDICTED: uncharacterized GTP-binding protein At5g64813 [Cicer arietinum]	3	17.968	1	21	1137	1157	GUAGCAUCAUCAAGAUUCACA	UGGGAAUCUUGUUGAUGUUGC	Translation	Glyur000048s00002241.1	1
Sr120257_1_1_21_1472	miR319d	Glyur000049s00003127	Molecular Function: inorganic anion exchanger activity (GO:0005452);; Cellular Component: integral component of plasma membrane (GO:0005887);; Biological Process: inorganic anion transport (GO:0015698);; Biological Process: regulation of intracellular pH (GO:0051453);; Biological Process: anion transmembrane transport (GO:0098656);;	--	Putative boron transporter 2 [Glycine soja]	2.5	13.757	1	21	1389	1409	UUGGACUGAAGGGGCCUCUUC	CAAGGCGCCUCUUCAGYCCAA	Cleavage	Glyur000049s00003127.1	1
Sr115560_4_1_21_17	miR156f	Glyur000050s00005683	Molecular Function: DNA binding (GO:0003677);; Cellular Component: nucleus (GO:0005634);;	--	squamosa promoter-binding-like protein 6 isoform X1 [Cajanus cajan]	1	17.271	1	21	1334	1354	UUGACAGAAGAGAGAGAGCAC	GUGCUCUCUCUCUUCUGUCAU	Cleavage	Glyur000050s00005683.1	1
Sr85268_7_3_20_907	miR156b-5P	Glyur000050s00005683	Molecular Function: DNA binding (GO:0003677);; Cellular Component: nucleus (GO:0005634);;	--	squamosa promoter-binding-like protein 6 isoform X1 [Cajanus cajan]	1	19.677	1	20	1334	1353	UGACAGAAGAGAGUGAGCAC	GUGCUCUCUCUCUUCUGUCA	Cleavage	Glyur000050s00005683.1	1
Sr85268_7_4_20_907	miR156c-5P	Glyur000050s00005683	Molecular Function: DNA binding (GO:0003677);; Cellular Component: nucleus (GO:0005634);;	--	squamosa promoter-binding-like protein 6 isoform X1 [Cajanus cajan]	1	19.677	1	20	1334	1353	UGACAGAAGAGAGUGAGCAC	GUGCUCUCUCUCUUCUGUCA	Cleavage	Glyur000050s00005683.1	1
Sr85268_7_5_20_907	miR156e-5P	Glyur000050s00005683	Molecular Function: DNA binding (GO:0003677);; Cellular Component: nucleus (GO:0005634);;	--	squamosa promoter-binding-like protein 6 isoform X1 [Cajanus cajan]	1	19.677	1	20	1334	1353	UGACAGAAGAGAGUGAGCAC	GUGCUCUCUCUCUUCUGUCA	Cleavage	Glyur000050s00005683.1	1
Sr85268_7_6_20_907	miR156d-5P	Glyur000050s00005683	Molecular Function: DNA binding (GO:0003677);; Cellular Component: nucleus (GO:0005634);;	--	squamosa promoter-binding-like protein 6 isoform X1 [Cajanus cajan]	1	19.677	1	20	1334	1353	UGACAGAAGAGAGUGAGCAC	GUGCUCUCUCUCUUCUGUCA	Cleavage	Glyur000050s00005683.1	1
Sr85268_7_7_20_907	miR156a	Glyur000050s00005683	Molecular Function: DNA binding (GO:0003677);; Cellular Component: nucleus (GO:0005634);;	--	squamosa promoter-binding-like protein 6 isoform X1 [Cajanus cajan]	1	19.677	1	20	1334	1353	UGACAGAAGAGAGUGAGCAC	GUGCUCUCUCUCUUCUGUCA	Cleavage	Glyur000050s00005683.1	1
Sr49514_6_6_19_207	miR157b-3P	Glyur000050s00005707	--	--	hypothetical protein MTR_4g109520 [Medicago truncatula]	2.5	16.788	1	22	282	303	UUGUGCUCUCUAUGCUUCUGUC	ACUAGAAGCAUCGAGGGCACAG	Translation	Glyur000050s00005707.1	1
Sr553406_17_15_24_19	miR4388w-3P	Glyur000051s00003384	Molecular Function: threonine-type endopeptidase activity (GO:0004298);; Cellular Component: nucleus (GO:0005634);; Cellular Component: cytoplasm (GO:0005737);; Cellular Component: proteasome core complex (GO:0005839);; Biological Process: proteolysis involved in cellular protein catabolic process (GO:0051603);;	K02734|3.46693e-144|gmx:100499738|K02734 20S proteasome subunit beta 4 [EC:3.4.25.1] | (RefSeq) uncharacterized LOC100499738	uncharacterized protein LOC100499738 [Glycine max]	3	13.577	1	24	98	121	AUUUCAGGGACCUAAAUGAGACUG	AAACUUUAUUUAGGUAGCUGAAAU	Translation	Glyur000051s00003384.1	1
Sr49514_6_2_19_207	miR157a-3P	Glyur000051s00003408	Cellular Component: synaptonemal complex (GO:0000795);; Biological Process: reciprocal meiotic recombination (GO:0007131);;	--	PREDICTED: WEB family protein At3g02930, chloroplastic [Vigna angularis]	3	14.622	1	22	935	956	UGCUCUCUGUUCUUCUGUCAAC	GCUGAAAGAAGCACAGAGAGUG	Translation	Glyur000051s00003408.1	1
Sr125088_16_4_21_53	miR4388-m.2	Glyur000052s00005774	Molecular Function: translation initiation factor activity (GO:0003743);; Cellular Component: transcription factor TFIID complex (GO:0005669);; Biological Process: DNA-templated transcription, initiation (GO:0006352);; Biological Process: translational initiation (GO:0006413);; Biological Process: cytokinin-activated signaling pathway (GO:0009736);; Biological Process: jasmonic acid mediated sign…	K03126|1.0058e-87|pvu:PHAVU_010G130700g|K03126 transcription initiation factor TFIID subunit 12 | (RefSeq) hypothetical protein	hypothetical protein LR48_Vigan192s001000 [Vigna angularis]	3	22.734	1	24	1613	1636	AAUUUCAGGGACUAAAUUACUUUU	CAGGGUAAGUUGGACCCUGAAGUU	Translation	Glyur000052s00005774.1	1
Sr85268_7_6_20_907	miR156d-3P	Glyur000052s00005776	Cellular Component: cytoplasm (GO:0005737);; Biological Process: ER to Golgi vesicle-mediated transport (GO:0006888);; Cellular Component: membrane (GO:0016020);;	--	PREDICTED: metallophosphoesterase 1-like [Lupinus angustifolius]	2.5	19.652	1	23	1175	1197	UGCUCACUUCUCUUUCUGUCAGC	GAAGACAGGAAGAGCUGUGAGCA	Translation	Glyur000052s00005776.1	1
Sr49514_6_2_19_207	miR157a-3P	Glyur000054s00005340	Molecular Function: motor activity (GO:0003774);; Molecular Function: actin binding (GO:0003779);; Molecular Function: ATP binding (GO:0005524);; Cellular Component: myosin complex (GO:0016459);;	K10357|0|gmx:100795648|K10357 myosin V | (RefSeq) myosin-6-like	myosin-6-like [Cajanus cajan]	3	17.282	1	22	3210	3231	UGCUCUCUGUUCUUCUGUCAAC	UGUGGCAGAAGAACAGAAAGCU	Cleavage	Glyur000054s00005340.1	1
Sr138926_2_1_21_253	miR5037a-5P	Glyur000054s00005355	Biological Process: signal transduction (GO:0007165);; Cellular Component: integral component of membrane (GO:0016021);;	--	PREDICTED: protein phosphatase 1 regulatory subunit 12A-like [Glycine max]	3	20.08	1	21	380	400	AACCCUCAAAGGCUUCCACGG	ACGUGGAAGUCAUUGAGGAUU	Translation	Glyur000054s00005355.1	1
Sr98630_3_3_21_341	miR172c-5P	Glyur000055s00004575	Molecular Function: ATP binding (GO:0005524);; Cellular Component: nucleus (GO:0005634);; Cellular Component: cytosol (GO:0005829);; Biological Process: flower development (GO:0009908);; Biological Process: regulation of ethylene-activated signaling pathway (GO:0010104);; Biological Process: organ boundary specification between lateral organs and the meristem (GO:0010199);; Biological Process: re…	--	Chromatin structure-remodeling complex subunit snf21, partial [Glycine soja]	3	21.386	1	21	4364	4384	CAGCAGCAUCAAGAUUCACAU	GAGUGAAUCUUCAAGCUGCUG	Translation	Glyur000055s00004575.1	1
Sr452800_6_5_24_32	miR4388a-3p.2	Glyur000055s00004583	Molecular Function: sugar:proton symporter activity (GO:0005351);; Molecular Function: glucose transmembrane transporter activity (GO:0005355);; Cellular Component: integral component of plasma membrane (GO:0005887);; Biological Process: proton transport (GO:0015992);; Biological Process: glucose import (GO:0046323);; Biological Process: glucose transmembrane transport (GO:1904659);;	K08145|0|cam:101510416|K08145 MFS transporter, SP family, solute carrier family 2 (facilitated glucose transporter), member 8 | (RefSeq) sugar transporter ERD6-like 16	PREDICTED: sugar transporter ERD6-like 16 [Cicer arietinum]	3	7.545	1	24	1380	1403	UCAGGGACUAACUUGACUGUCGUU	UUUCGUAGCAAAGUUAGUCCCUGA	Cleavage	Glyur000055s00004583.1	1
Sr49514_6_2_19_207	miR157a-3P	Glyur000055s00004584	Cellular Component: integral component of membrane (GO:0016021);;	--	uncharacterized protein LOC107464797 [Arachis duranensis]	2	23.572	1	22	93	114	UGCUCUCUGUUCUUCUGUCAAC	UGUUACAGAAGAAUAGAGAGCG	Cleavage	Glyur000055s00004584.1	1
Sr49514_6_1_19_207	miR157c-3P	Glyur000055s00004584	Cellular Component: integral component of membrane (GO:0016021);;	--	uncharacterized protein LOC107464797 [Arachis duranensis]	2.5	23.551	1	22	92	113	GCUCUCUAUGCUUCUGUCAUCC	GUGUUACAGAAGAAUAGAGAGC	Translation	Glyur000055s00004584.1	1
Sr130095_2_1_21_1856	miR396b-5P	Glyur000056s00004139	Cellular Component: cytosol (GO:0005829);; Molecular Function: phosphatase activity (GO:0016791);;	K15637|1.49724e-133|gmx:100806524|K15637 serine/threonine-protein phosphatase PGAM5 [EC:3.1.3.16] | (RefSeq) probable 2-carboxy-D-arabinitol-1-phosphatase	hypothetical protein TSUD_387260 [Trifolium subterraneum]	3	15.477	1	21	361	381	UUCCACGGCUUUCUUGAACUG	AGGUGCAAGAAAGCCUUGGAA	Cleavage	Glyur000056s00004139.1	1
Sr130095_2_2_21_1856	miR396a	Glyur000056s00004139	Cellular Component: cytosol (GO:0005829);; Molecular Function: phosphatase activity (GO:0016791);;	K15637|1.49724e-133|gmx:100806524|K15637 serine/threonine-protein phosphatase PGAM5 [EC:3.1.3.16] | (RefSeq) probable 2-carboxy-D-arabinitol-1-phosphatase	hypothetical protein TSUD_387260 [Trifolium subterraneum]	3	15.477	1	21	361	381	UUCCACGGCUUUCUUGAACUG	AGGUGCAAGAAAGCCUUGGAA	Cleavage	Glyur000056s00004139.1	1
Sr154921_4_2_21_35	miR399a	Glyur000056s00004143	--	--	hypothetical protein GLYMA_07G196600 [Glycine max]	1	6.634	1	21	462	482	UGCCAAAGGAGAGUUGCCCUG	UAGGGCAAAUCUCCUUUGGCA	Cleavage	Glyur000056s00004143.1	5
Sr154921_4_3_21_35	miR399b	Glyur000056s00004143	--	--	hypothetical protein GLYMA_07G196600 [Glycine max]	1	6.634	1	21	462	482	UGCCAAAGGAGAGUUGCCCUG	UAGGGCAAAUCUCCUUUGGCA	Cleavage	Glyur000056s00004143.1	5
Sr154921_4_2_21_35	miR399a	Glyur000056s00004143	--	--	hypothetical protein GLYMA_07G196600 [Glycine max]	1.5	23.503	1	21	225	245	UGCCAAAGGAGAGUUGCCCUG	UGGGGCAAAUCUCCUUUGGCA	Cleavage	Glyur000056s00004143.1	5
Sr154921_4_3_21_35	miR399b	Glyur000056s00004143	--	--	hypothetical protein GLYMA_07G196600 [Glycine max]	1.5	23.503	1	21	225	245	UGCCAAAGGAGAGUUGCCCUG	UGGGGCAAAUCUCCUUUGGCA	Cleavage	Glyur000056s00004143.1	5
Sr154921_4_2_21_35	miR399a	Glyur000056s00004143	--	--	hypothetical protein GLYMA_07G196600 [Glycine max]	2	16.173	1	21	328	348	UGCCAAAGGAGAGUUGCCCUG	UUGGGCAAAUCUCCUUUGGCA	Cleavage	Glyur000056s00004143.1	5
Sr154921_4_2_21_35	miR399a	Glyur000056s00004143	--	--	hypothetical protein GLYMA_07G196600 [Glycine max]	2	22.933	1	21	505	525	UGCCAAAGGAGAGUUGCCCUG	UUGGGCAAAUCUCCUUUGGCA	Cleavage	Glyur000056s00004143.1	5
Sr154921_4_2_21_35	miR399a	Glyur000056s00004143	--	--	hypothetical protein GLYMA_07G196600 [Glycine max]	2	18.055	1	21	556	576	UGCCAAAGGAGAGUUGCCCUG	UCGGGCAAAUCUCCUUUGGCA	Cleavage	Glyur000056s00004143.1	5
Sr154921_4_3_21_35	miR399b	Glyur000056s00004143	--	--	hypothetical protein GLYMA_07G196600 [Glycine max]	2	16.173	1	21	328	348	UGCCAAAGGAGAGUUGCCCUG	UUGGGCAAAUCUCCUUUGGCA	Cleavage	Glyur000056s00004143.1	5
Sr154921_4_3_21_35	miR399b	Glyur000056s00004143	--	--	hypothetical protein GLYMA_07G196600 [Glycine max]	2	22.933	1	21	505	525	UGCCAAAGGAGAGUUGCCCUG	UUGGGCAAAUCUCCUUUGGCA	Cleavage	Glyur000056s00004143.1	5
Sr154921_4_3_21_35	miR399b	Glyur000056s00004143	--	--	hypothetical protein GLYMA_07G196600 [Glycine max]	2	18.055	1	21	556	576	UGCCAAAGGAGAGUUGCCCUG	UCGGGCAAAUCUCCUUUGGCA	Cleavage	Glyur000056s00004143.1	5
Sr439946_13_8_24_48	miR4388f2-5P.1	Glyur000056s00004146	Molecular Function: oxidoreductase activity, acting on single donors with incorporation of molecular oxygen, incorporation of two atoms of oxygen (GO:0016702);; Biological Process: oxylipin biosynthetic process (GO:0031408);; Molecular Function: metal ion binding (GO:0046872);; Biological Process: oxidation-reduction process (GO:0055114);;	K00454|4.7724e-139|gmx:100785480|K00454 lipoxygenase [EC:1.13.11.12] | (RefSeq) lipoxygenase 3, chloroplastic-like	hypothetical protein VIGAN_05042300 [Vigna angularis var. angularis]	3	14.199	1	24	2085	2108	UAAAACGUCGGUCAAGUUAGUCCU	GGGACUAACUUGACGGAUGAUUUA	Translation	Glyur000056s00004146.1	1
Sr178986_11_10_22_2218	miR1509b-3P	Glyur000056s00004150	--	--	DUF506 family protein [Medicago truncatula]	3	17.251	1	21	584	604	ACUGUGUUUCCUUGAUUAAAG	AUUCCAUCAGGGGAACACAGU	Cleavage	Glyur000056s00004150.1	1
Sr178986_11_11_22_2218	miR1509e-3P	Glyur000056s00004150	--	--	DUF506 family protein [Medicago truncatula]	3	17.251	1	21	584	604	ACUGUGUUUCCUUGAUUAAAG	AUUCCAUCAGGGGAACACAGU	Cleavage	Glyur000056s00004150.1	1
Sr178986_11_1_22_2218	miR1509c-3P	Glyur000056s00004150	--	--	DUF506 family protein [Medicago truncatula]	3	17.251	1	21	584	604	ACUGUGUUUCCUUGAUUAAAG	AUUCCAUCAGGGGAACACAGU	Cleavage	Glyur000056s00004150.1	1
Sr178986_11_6_22_2218	miR1509h-3P	Glyur000056s00004150	--	--	DUF506 family protein [Medicago truncatula]	3	17.251	1	21	584	604	ACUGUGUUUCCUUGAUUAAAG	AUUCCAUCAGGGGAACACAGU	Cleavage	Glyur000056s00004150.1	1
Sr178986_11_8_22_2218	miR1509f-3P	Glyur000056s00004150	--	--	DUF506 family protein [Medicago truncatula]	3	17.251	1	21	584	604	ACUGUGUUUCCUUGAUUAAAG	AUUCCAUCAGGGGAACACAGU	Cleavage	Glyur000056s00004150.1	1
Sr178986_11_9_22_2218	miR1509i-3P	Glyur000056s00004150	--	--	DUF506 family protein [Medicago truncatula]	3	17.251	1	21	584	604	ACUGUGUUUCCUUGAUUAAAG	AUUCCAUCAGGGGAACACAGU	Cleavage	Glyur000056s00004150.1	1
Sr19752_12_2_18_54	miR1509a-3P	Glyur000056s00004150	--	--	DUF506 family protein [Medicago truncatula]	3	17.251	1	21	584	604	ACUGUGUUUCCUUGAUUAAAG	AUUCCAUCAGGGGAACACAGU	Cleavage	Glyur000056s00004150.1	1
Sr115560_4_1_21_17	miR156f	Glyur000056s00004168	Molecular Function: DNA binding (GO:0003677);; Molecular Function: transcription factor activity, sequence-specific DNA binding (GO:0003700);; Cellular Component: nucleus (GO:0005634);; Biological Process: regulation of transcription, DNA-templated (GO:0006355);; Biological Process: flower development (GO:0009908);; Molecular Function: metal ion binding (GO:0046872);;	--	PREDICTED: squamosa promoter-binding-like protein 3 [Lupinus angustifolius]	1	13.338	1	21	794	814	UUGACAGAAGAGAGAGAGCAC	AAGCUCUCUCUCUUCUGUCAA	Cleavage	Glyur000056s00004168.1	1
Sr85268_7_3_20_907	miR156b-5P	Glyur000056s00004168	Molecular Function: DNA binding (GO:0003677);; Molecular Function: transcription factor activity, sequence-specific DNA binding (GO:0003700);; Cellular Component: nucleus (GO:0005634);; Biological Process: regulation of transcription, DNA-templated (GO:0006355);; Biological Process: flower development (GO:0009908);; Molecular Function: metal ion binding (GO:0046872);;	--	PREDICTED: squamosa promoter-binding-like protein 3 [Lupinus angustifolius]	3	13.87	1	20	794	813	UGACAGAAGAGAGUGAGCAC	AAGCUCUCUCUCUUCUGUCA	Cleavage	Glyur000056s00004168.1	1
Sr85268_7_4_20_907	miR156c-5P	Glyur000056s00004168	Molecular Function: DNA binding (GO:0003677);; Molecular Function: transcription factor activity, sequence-specific DNA binding (GO:0003700);; Cellular Component: nucleus (GO:0005634);; Biological Process: regulation of transcription, DNA-templated (GO:0006355);; Biological Process: flower development (GO:0009908);; Molecular Function: metal ion binding (GO:0046872);;	--	PREDICTED: squamosa promoter-binding-like protein 3 [Lupinus angustifolius]	3	13.87	1	20	794	813	UGACAGAAGAGAGUGAGCAC	AAGCUCUCUCUCUUCUGUCA	Cleavage	Glyur000056s00004168.1	1
Sr85268_7_5_20_907	miR156e-5P	Glyur000056s00004168	Molecular Function: DNA binding (GO:0003677);; Molecular Function: transcription factor activity, sequence-specific DNA binding (GO:0003700);; Cellular Component: nucleus (GO:0005634);; Biological Process: regulation of transcription, DNA-templated (GO:0006355);; Biological Process: flower development (GO:0009908);; Molecular Function: metal ion binding (GO:0046872);;	--	PREDICTED: squamosa promoter-binding-like protein 3 [Lupinus angustifolius]	3	13.87	1	20	794	813	UGACAGAAGAGAGUGAGCAC	AAGCUCUCUCUCUUCUGUCA	Cleavage	Glyur000056s00004168.1	1
Sr85268_7_6_20_907	miR156d-5P	Glyur000056s00004168	Molecular Function: DNA binding (GO:0003677);; Molecular Function: transcription factor activity, sequence-specific DNA binding (GO:0003700);; Cellular Component: nucleus (GO:0005634);; Biological Process: regulation of transcription, DNA-templated (GO:0006355);; Biological Process: flower development (GO:0009908);; Molecular Function: metal ion binding (GO:0046872);;	--	PREDICTED: squamosa promoter-binding-like protein 3 [Lupinus angustifolius]	3	13.87	1	20	794	813	UGACAGAAGAGAGUGAGCAC	AAGCUCUCUCUCUUCUGUCA	Cleavage	Glyur000056s00004168.1	1
Sr85268_7_7_20_907	miR156a	Glyur000056s00004168	Molecular Function: DNA binding (GO:0003677);; Molecular Function: transcription factor activity, sequence-specific DNA binding (GO:0003700);; Cellular Component: nucleus (GO:0005634);; Biological Process: regulation of transcription, DNA-templated (GO:0006355);; Biological Process: flower development (GO:0009908);; Molecular Function: metal ion binding (GO:0046872);;	--	PREDICTED: squamosa promoter-binding-like protein 3 [Lupinus angustifolius]	3	13.87	1	20	794	813	UGACAGAAGAGAGUGAGCAC	AAGCUCUCUCUCUUCUGUCA	Cleavage	Glyur000056s00004168.1	1
Sr504948_10_3_24_22	miR4388s-3P	Glyur000057s00008962	Molecular Function: purine ribonucleoside binding (GO:0032550);; Molecular Function: adenyl ribonucleotide binding (GO:0032559);; Molecular Function: anion binding (GO:0043168);; Biological Process: response to stimulus (GO:0050896);;	--	PREDICTED: TMV resistance protein N-like [Glycine max]	3	22.657	1	24	3323	3346	UUUUAGGGACUAACUUGACCGACA	UGGGGGUUGAGUUAAGCCCUAAAA	Translation	Glyur000057s00008962.1	1
Sr85268_7_5_20_907	miR156e-3P	Glyur000057s00008982	Biological Process: ribosomal small subunit assembly (GO:0000028);; Molecular Function: structural constituent of ribosome (GO:0003735);; Biological Process: translation (GO:0006412);; Cellular Component: cytosolic small ribosomal subunit (GO:0022627);;	K02966|1.23794e-96|vra:106760840|K02966 small subunit ribosomal protein S19e | (RefSeq) 40S ribosomal protein S19-1	40S ribosomal protein S19-1 [Vigna radiata var. radiata]	2.5	13.194	1	21	31	51	GCUUGCUCUCUCUCUGUCACC	UGUGAGAGAGAGAGAGCGAGA	Cleavage	Glyur000057s00008982.1	1
Sr154921_4_2_21_35	miR399a	Glyur000059s00006287	Molecular Function: ionotropic glutamate receptor activity (GO:0004970);; Biological Process: ion transport (GO:0006811);; Cellular Component: integral component of membrane (GO:0016021);; Biological Process: ionotropic glutamate receptor signaling pathway (GO:0035235);;	K05387|0|adu:107496213|K05387 glutamate receptor, ionotropic, plant | (RefSeq) glutamate receptor 3.2	hypothetical protein GLYMA_14G001100 [Glycine max]	3	22.825	1	21	2113	2133	UGCCAAAGGAGAGUUGCCCUG	AGGAGGGACUCUCCUUUGGCA	Cleavage	Glyur000059s00006287.1	1
Sr154921_4_3_21_35	miR399b	Glyur000059s00006287	Molecular Function: ionotropic glutamate receptor activity (GO:0004970);; Biological Process: ion transport (GO:0006811);; Cellular Component: integral component of membrane (GO:0016021);; Biological Process: ionotropic glutamate receptor signaling pathway (GO:0035235);;	K05387|0|adu:107496213|K05387 glutamate receptor, ionotropic, plant | (RefSeq) glutamate receptor 3.2	hypothetical protein GLYMA_14G001100 [Glycine max]	3	22.825	1	21	2113	2133	UGCCAAAGGAGAGUUGCCCUG	AGGAGGGACUCUCCUUUGGCA	Cleavage	Glyur000059s00006287.1	1
Sr531837_9_7_24_21	miR4388c2.4	Glyur000060s00004723	Biological Process: telomere maintenance via recombination (GO:0000722);; Biological Process: DNA synthesis involved in DNA repair (GO:0000731);; Cellular Component: nuclear chromosome, telomeric region (GO:0000784);; Molecular Function: DNA binding (GO:0003677);; Molecular Function: ATP binding (GO:0005524);; Cellular Component: nucleoplasm (GO:0005654);; Cellular Component: cytoplasm (GO:000573…	K03654|0|cam:101490066|K03654 ATP-dependent DNA helicase RecQ [EC:3.6.4.12] | (RefSeq) putative ATP-dependent DNA helicase Q1	PREDICTED: putative ATP-dependent DNA helicase Q1 [Cicer arietinum]	2.5	18.72	1	21	2585	2605	AAUGUCGGUCAAAUUAGUCCC	GGGGCUACUUUGACUGAUAUU	Cleavage	Glyur000060s00004723.1	1
Sr49514_6_2_19_207	miR157a-3P	Glyur000061s00006498	Biological Process: charged-tRNA amino acid modification (GO:0019988);; Molecular Function: tRNA A64-2'-O-ribosylphosphate transferase activity (GO:0043399);;	K15463|0|cam:101511047|K15463 tRNA A64-2'-O-ribosylphosphate transferase [EC:2.4.2.-] | (RefSeq) uncharacterized protein C3F10.06c	PREDICTED: uncharacterized protein C3F10.06c isoform X1 [Cicer arietinum]	3	22.649	1	22	592	613	UGCUCUCUGUUCUUCUGUCAAC	AUGGACAGAACAACUGAGAGCA	Cleavage	Glyur000061s00006498.1	1
Sr131849_2_1_21_313	miR5204b-5P	Glyur000061s00006554	Molecular Function: serine-type endopeptidase activity (GO:0004252);; Biological Process: signal peptide processing (GO:0006465);; Biological Process: protein processing involved in protein targeting to mitochondrion (GO:0006627);; Cellular Component: plastid envelope (GO:0009526);; Cellular Component: chloroplast thylakoid membrane (GO:0009535);; Biological Process: thylakoid membrane organizati…	K03100|2.82823e-150|adu:107478617|K03100 signal peptidase I [EC:3.4.21.89] | (RefSeq) chloroplast processing peptidase-like	chloroplast processing peptidase [Arachis duranensis]	3	19.512	1	22	285	306	UCCCUCAAAGGCUUCCAGUAUU	CCCACUGCAAGGCUUUGAGGGA	Translation	Glyur000061s00006554.1	1
Sr131849_2_2_21_313	miR5204a-5P	Glyur000061s00006554	Molecular Function: serine-type endopeptidase activity (GO:0004252);; Biological Process: signal peptide processing (GO:0006465);; Biological Process: protein processing involved in protein targeting to mitochondrion (GO:0006627);; Cellular Component: plastid envelope (GO:0009526);; Cellular Component: chloroplast thylakoid membrane (GO:0009535);; Biological Process: thylakoid membrane organizati…	K03100|2.82823e-150|adu:107478617|K03100 signal peptidase I [EC:3.4.21.89] | (RefSeq) chloroplast processing peptidase-like	chloroplast processing peptidase [Arachis duranensis]	3	19.512	1	21	286	306	UCCCUCAAAGGCUUCCAGUAU	CCACUGCAAGGCUUUGAGGGA	Translation	Glyur000061s00006554.1	1
Sr182244_1_1_22_2332	miR171b-3P	Glyur000063s00005866	Biological Process: mitochondrial RNA processing (GO:0000963);; Cellular Component: mitochondrion (GO:0005739);; Molecular Function: zinc ion binding (GO:0008270);; Cellular Component: chloroplast (GO:0009507);; Biological Process: cytidine to uridine editing (GO:0016554);; Biological Process: mitochondrial mRNA modification (GO:0080156);;	--	Pentatricopeptide repeat-containing protein At4g30700 family [Cajanus cajan]	3	17.28	1	20	742	761	UGAGCCGAAUCAAUAUCACU	AGUGAAAUGGAUUUGGCUCG	Cleavage	Glyur000063s00005866.1	1
Sr130095_2_1_21_1856	miR396b-5P	Glyur000064s00005630	Biological Process: transport (GO:0006810);; Cellular Component: membrane (GO:0016020);;	K14638|1.65364e-119|mtr:MTR_5g012270|K14638 solute carrier family 15 (peptide/histidine transporter), member 3/4 | (RefSeq) peptide/nitrate transporter	peptide/nitrate transporter [Medicago truncatula]	3	24.286	1	21	607	627	UUCCACGGCUUUCUUGAACUG	CGGUUCAAGAAACCCGUGGGU	Translation	Glyur000064s00005630.1	1
Sr130095_2_2_21_1856	miR396a	Glyur000064s00005630	Biological Process: transport (GO:0006810);; Cellular Component: membrane (GO:0016020);;	K14638|1.65364e-119|mtr:MTR_5g012270|K14638 solute carrier family 15 (peptide/histidine transporter), member 3/4 | (RefSeq) peptide/nitrate transporter	peptide/nitrate transporter [Medicago truncatula]	3	24.286	1	21	607	627	UUCCACGGCUUUCUUGAACUG	CGGUUCAAGAAACCCGUGGGU	Translation	Glyur000064s00005630.1	1
Sr407839_12_6_24_87	miR4388b2-3P.2	Glyur000065s00004263	Cellular Component: integral component of membrane (GO:0016021);;	K07399|0|gmx:100807003|K07399 cytochrome c biogenesis protein | (RefSeq) cytochrome c biogenesis protein CCS1, chloroplastic	PREDICTED: cytochrome c biogenesis protein CCS1, chloroplastic [Glycine max]	3	18.679	1	24	1593	1616	AUUUCAGGGACCUAAGUGAGACUG	CUUGCUUGAUAAGGUCCCUGAAAU	Cleavage	Glyur000065s00004263.1	1
Sr553406_17_15_24_19	miR4388w-3P	Glyur000065s00004263	Cellular Component: integral component of membrane (GO:0016021);;	K07399|0|gmx:100807003|K07399 cytochrome c biogenesis protein | (RefSeq) cytochrome c biogenesis protein CCS1, chloroplastic	PREDICTED: cytochrome c biogenesis protein CCS1, chloroplastic [Glycine max]	3	18.679	1	24	1593	1616	AUUUCAGGGACCUAAAUGAGACUG	CUUGCUUGAUAAGGUCCCUGAAAU	Cleavage	Glyur000065s00004263.1	1
Sr49514_6_2_19_207	miR157a-3P	Glyur000065s00004319	Biological Process: maturation of SSU-rRNA from tricistronic rRNA transcript (SSU-rRNA, 5.8S rRNA, LSU-rRNA) (GO:0000462);; Biological Process: endonucleolytic cleavage of tricistronic rRNA transcript (SSU-rRNA, 5.8S rRNA, LSU-rRNA) (GO:0000479);; Molecular Function: GTPase activity (GO:0003924);; Molecular Function: GTP binding (GO:0005525);; Cellular Component: nucleus (GO:0005634);; Cellular C…	K14569|0|gmx:100792176|K14569 ribosome biogenesis protein BMS1 | (RefSeq) ribosome biogenesis protein BMS1 homolog	hypothetical protein KK1_012279 [Cajanus cajan]	3	13.332	1	22	3471	3492	UGCUCUCUGUUCUUCUGUCAAC	AGUGCUGGAAGAAGAGAGAGCA	Translation	Glyur000065s00004319.1	1
Sr106529_3_1_21_220	miR160c	Glyur000066s00006209	Molecular Function: DNA binding (GO:0003677);; Cellular Component: nucleus (GO:0005634);; Biological Process: regulation of transcription, DNA-templated (GO:0006355);; Biological Process: auxin-activated signaling pathway (GO:0009734);;	--	auxin response factor 18 [Arachis ipaensis]	0	20.139	1	21	1946	1966	UGCCUGGCUCCCUGUAUGCCA	AGGCAUACAGGGAGCCAGGCA	Cleavage	Glyur000066s00006209.1	1
Sr106529_3_2_21_220	miR160d-5P	Glyur000066s00006209	Molecular Function: DNA binding (GO:0003677);; Cellular Component: nucleus (GO:0005634);; Biological Process: regulation of transcription, DNA-templated (GO:0006355);; Biological Process: auxin-activated signaling pathway (GO:0009734);;	--	auxin response factor 18 [Arachis ipaensis]	0	20.139	1	21	1946	1966	UGCCUGGCUCCCUGUAUGCCA	AGGCAUACAGGGAGCCAGGCA	Cleavage	Glyur000066s00006209.1	1
Sr137796_2_1_21_514	miR160a	Glyur000066s00006209	Molecular Function: DNA binding (GO:0003677);; Cellular Component: nucleus (GO:0005634);; Biological Process: regulation of transcription, DNA-templated (GO:0006355);; Biological Process: auxin-activated signaling pathway (GO:0009734);;	--	auxin response factor 18 [Arachis ipaensis]	1	20.139	1	21	1946	1966	UGCCUGGCUCCCUGAAUGCCA	AGGCAUACAGGGAGCCAGGCA	Cleavage	Glyur000066s00006209.1	1
Sr137796_2_2_21_514	miR160b	Glyur000066s00006209	Molecular Function: DNA binding (GO:0003677);; Cellular Component: nucleus (GO:0005634);; Biological Process: regulation of transcription, DNA-templated (GO:0006355);; Biological Process: auxin-activated signaling pathway (GO:0009734);;	--	auxin response factor 18 [Arachis ipaensis]	1	20.139	1	21	1946	1966	UGCCUGGCUCCCUGAAUGCCA	AGGCAUACAGGGAGCCAGGCA	Cleavage	Glyur000066s00006209.1	1
Sr112060_10_1_21_49532	miR166-3P	Glyur000066s00006213	Cellular Component: nucleus (GO:0005634);; Molecular Function: lipid binding (GO:0008289);; Biological Process: determination of bilateral symmetry (GO:0009855);; Biological Process: polarity specification of adaxial/abaxial axis (GO:0009944);; Biological Process: radial pattern formation (GO:0009956);; Biological Process: meristem initiation (GO:0010014);; Biological Process: xylem and phloem pa…	K09338|0|aip:107613143|K09338 homeobox-leucine zipper protein | (RefSeq) homeobox-leucine zipper protein REVOLUTA-like	TPA: class III HD-Zip protein REV1 [Lotus japonicus]	2	21.32	1	21	1595	1615	UCGGACCAGGCUUCAUUCCCC	CUGGGAUGAAGCCUGGUCCGG	Cleavage	Glyur000066s00006213.1	1
Sr117416_2_1_21_41103	miR167a-3P	Glyur000069s00004058	--	--	hypothetical protein MtrDRAFT_AC172101g17v1 [Medicago truncatula]	3	15.669	1	20	294	312	GAUCAUGUGGUAGCUUCACC	GGUGAAGC-ACAACAUGAUC	Translation	Glyur000069s00004058.1	1
Sr125088_16_11_21_53	miR4388f.2	Glyur000069s00004093	Molecular Function: aminopeptidase activity (GO:0004177);; Biological Process: proteolysis (GO:0006508);; Cellular Component: chloroplast stroma (GO:0009570);; Cellular Component: integral component of membrane (GO:0016021);; Molecular Function: metal ion binding (GO:0046872);;	K01262|0|gmx:100779551|K01262 Xaa-Pro aminopeptidase [EC:3.4.11.9] | (RefSeq) probable Xaa-Pro aminopeptidase P	PREDICTED: probable Xaa-Pro aminopeptidase P [Glycine max]	2.5	9.898	1	24	2653	2676	AUUGUCAUUUUGGCCCCUGAAACU	ACUUUCAAGGACUAAAAUGACAAU	Cleavage	Glyur000069s00004093.1	1
Sr439946_13_8_24_48	miR4388f2.3	Glyur000069s00004093	Molecular Function: aminopeptidase activity (GO:0004177);; Biological Process: proteolysis (GO:0006508);; Cellular Component: chloroplast stroma (GO:0009570);; Cellular Component: integral component of membrane (GO:0016021);; Molecular Function: metal ion binding (GO:0046872);;	K01262|0|gmx:100779551|K01262 Xaa-Pro aminopeptidase [EC:3.4.11.9] | (RefSeq) probable Xaa-Pro aminopeptidase P	PREDICTED: probable Xaa-Pro aminopeptidase P [Glycine max]	2.5	12.757	1	24	2651	2674	UGUCAUUUUAGCCUCUGAAAUUGU	AUACUUUCAAGGACUAAAAUGACA	Cleavage	Glyur000069s00004093.1	1
Sr452800_6_5_24_32	miR4388a-3p.2	Glyur000069s00004093	Molecular Function: aminopeptidase activity (GO:0004177);; Biological Process: proteolysis (GO:0006508);; Cellular Component: chloroplast stroma (GO:0009570);; Cellular Component: integral component of membrane (GO:0016021);; Molecular Function: metal ion binding (GO:0046872);;	K01262|0|gmx:100779551|K01262 Xaa-Pro aminopeptidase [EC:3.4.11.9] | (RefSeq) probable Xaa-Pro aminopeptidase P	PREDICTED: probable Xaa-Pro aminopeptidase P [Glycine max]	2.5	14.881	1	24	2521	2544	UCAGGGACUAACUUGACUGUCGUU	GCAAACAGUCACUUUGGUCCCUGA	Cleavage	Glyur000069s00004093.1	1
Sr363067_9_7_24_31	miR4388p-3P.1	Glyur000069s00004093	Molecular Function: aminopeptidase activity (GO:0004177);; Biological Process: proteolysis (GO:0006508);; Cellular Component: chloroplast stroma (GO:0009570);; Cellular Component: integral component of membrane (GO:0016021);; Molecular Function: metal ion binding (GO:0046872);;	K01262|0|gmx:100779551|K01262 Xaa-Pro aminopeptidase [EC:3.4.11.9] | (RefSeq) probable Xaa-Pro aminopeptidase P	PREDICTED: probable Xaa-Pro aminopeptidase P [Glycine max]	3	16.299	1	24	2525	2548	AAUUUCAGGGACCAAAAUGACAGU	ACAGUCACUUUGGUCCCUGAGAGU	Cleavage	Glyur000069s00004093.1	1
Sr363067_9_7_24_31	miR4388p-5P.1	Glyur000069s00004093	Molecular Function: aminopeptidase activity (GO:0004177);; Biological Process: proteolysis (GO:0006508);; Cellular Component: chloroplast stroma (GO:0009570);; Cellular Component: integral component of membrane (GO:0016021);; Molecular Function: metal ion binding (GO:0046872);;	K01262|0|gmx:100779551|K01262 Xaa-Pro aminopeptidase [EC:3.4.11.9] | (RefSeq) probable Xaa-Pro aminopeptidase P	PREDICTED: probable Xaa-Pro aminopeptidase P [Glycine max]	3	9.898	1	24	2653	2676	ACUGUCAUUUUGGCCCUUGAAACU	ACUUUCAAGGACUAAAAUGACAAU	Cleavage	Glyur000069s00004093.1	1
Sr531837_9_7_24_21	miR4388c2.2	Glyur000069s00004093	Molecular Function: aminopeptidase activity (GO:0004177);; Biological Process: proteolysis (GO:0006508);; Cellular Component: chloroplast stroma (GO:0009570);; Cellular Component: integral component of membrane (GO:0016021);; Molecular Function: metal ion binding (GO:0046872);;	K01262|0|gmx:100779551|K01262 Xaa-Pro aminopeptidase [EC:3.4.11.9] | (RefSeq) probable Xaa-Pro aminopeptidase P	PREDICTED: probable Xaa-Pro aminopeptidase P [Glycine max]	3	9.898	1	24	2653	2676	ACUGUCAUUUUGGCCCUUGAAACU	ACUUUCAAGGACUAAAAUGACAAU	Cleavage	Glyur000069s00004093.1	1
Sr98630_3_3_21_341	miR172c-5P	Glyur000070s00008028	Molecular Function: Rab GDP-dissociation inhibitor activity (GO:0005093);; Cellular Component: intracellular (GO:0005622);; Biological Process: small GTPase mediated signal transduction (GO:0007264);; Biological Process: protein transport (GO:0015031);; Molecular Function: oxidoreductase activity (GO:0016491);; Biological Process: regulation of catalytic activity (GO:0050790);; Biological Process…	K17255|0|cam:101496230|K17255 Rab GDP dissociation inhibitor | (RefSeq) gdi; rab GDP dissociation inhibitor alpha-like	rab GDP dissociation inhibitor alpha-like [Cicer arietinum]	3	21.489	1	21	1554	1574	CAGCAGCAUCAAGAUUCACAU	GUGUGGAUCUUAGUGCUGCUA	Translation	Glyur000070s00008028.1	1
Sr148148_1_1_21_381491	miR159b	Glyur000071s00005237	--	--	PREDICTED: uncharacterized protein LOC101513083 [Cicer arietinum]	2.5	11.903	1	21	686	706	UUUGGAUUGAAGGGAGCUCUA	UAGAGCCCCCUUCAAACCAAA	Cleavage	Glyur000071s00005237.1	1
Sr131849_2_1_21_313	miR5204b-3P	Glyur000071s00005283	Molecular Function: protein serine/threonine kinase activity (GO:0004674);; Molecular Function: ATP binding (GO:0005524);; Biological Process: protein phosphorylation (GO:0006468);; Cellular Component: integral component of membrane (GO:0016021);;	--	PREDICTED: receptor-like protein kinase HSL1 [Cicer arietinum]	3	13.192	1	21	783	803	GCUGGAAGUUUUUGAAGGAAC	CUUCCUUCGGAACCUUCCAGA	Translation	Glyur000071s00005283.1	1
Sr131849_2_2_21_313	miR5204a-3P	Glyur000071s00005283	Molecular Function: protein serine/threonine kinase activity (GO:0004674);; Molecular Function: ATP binding (GO:0005524);; Biological Process: protein phosphorylation (GO:0006468);; Cellular Component: integral component of membrane (GO:0016021);;	--	PREDICTED: receptor-like protein kinase HSL1 [Cicer arietinum]	3	13.192	1	21	783	803	GCUGGAAGUUUUUGAAGGAAC	CUUCCUUCGGAACCUUCCAGA	Translation	Glyur000071s00005283.1	1
Sr112060_10_1_21_49532	miR166-5P	Glyur000073s00007803	Cellular Component: integral component of membrane (GO:0016021);;	--	PREDICTED: transmembrane and coiled-coil domain-containing protein 4-like [Cicer arietinum]	3	19.345	1	21	1987	2007	GGAAUGUCGUCUGGUUCGAGA	ACUCCAACCAGUCGAUGUUCC	Translation	Glyur000073s00007803.1	1
Sr407839_12_1_24_87	miR4388d2.1	Glyur000074s00005530	Molecular Function: protein binding (GO:0005515);; Biological Process: protein transport (GO:0015031);; Cellular Component: integral component of chloroplast outer membrane (GO:0031359);; Molecular Function: asparaginyl-tRNA synthase (glutamine-hydrolyzing) activity (GO:0050566);;	--	translocon at the outer membrane ofs-like protein [Medicago truncatula]	3	17.308	1	24	2182	2205	AAAGGAGUUAACUGUCAUUUUGGC	UGCAAAAUGAUAUUUGAUUCUUUU	Cleavage	Glyur000074s00005530.1	1
Sr363067_9_7_24_31	miR4388p-3P.1	Glyur000076s00018619	Biological Process: double-strand break repair via break-induced replication (GO:0000727);; Molecular Function: chromatin binding (GO:0003682);; Molecular Function: DNA replication origin binding (GO:0003688);; Molecular Function: single-stranded DNA binding (GO:0003697);; Cellular Component: nuclear pre-replicative complex (GO:0005656);; Biological Process: pre-replicative complex assembly invol…	K06628|2.85798e-134|pop:POPTR_0015s10230g|K06628 cell division control protein 45 | (RefSeq) POPTRDRAFT_666600; hypothetical protein	PREDICTED: cell division control protein 45 homolog [Populus euphratica]	3	20.887	1	24	1122	1145	AAUUUCAGGGACCAAAAUGACAGU	GGUGUCGUUUUGGUCGUUGAGGUU	Translation	Glyur000076s00018619.1	1
Sr98630_3_1_21_341	miR172b-5P	Glyur000078s00005363	--	--	AT-rich interactive domain-containing protein 5 isoform X1 [Cajanus cajan]	2.5	15.73	1	21	118	138	GUAGCAUCAUCAAGAUUCACA	UAUGGAUCUUGUUGAUGCUAC	Translation	Glyur000078s00005363.1	1
Sr98630_3_2_21_341	miR172a-5P	Glyur000078s00005363	--	--	AT-rich interactive domain-containing protein 5 isoform X1 [Cajanus cajan]	2.5	15.73	1	21	118	138	GUAGCAUCAUCAAGAUUCACA	UAUGGAUCUUGUUGAUGCUAC	Translation	Glyur000078s00005363.1	1
Sr103335_2_1_21_454	miR170-3P	Glyur000079s00008916	Molecular Function: transcription factor activity, sequence-specific DNA binding (GO:0003700);; Cellular Component: nucleus (GO:0005634);; Biological Process: regulation of transcription, DNA-templated (GO:0006355);; Biological Process: cell differentiation (GO:0030154);; Molecular Function: sequence-specific DNA binding (GO:0043565);; Biological Process: regulation of shoot system development (G…	--	PREDICTED: scarecrow-like protein 15 [Lupinus angustifolius]	1.5	21.58	1	21	543	563	UUGAGCCGUGCCAAUAUCACA	CGUGAUAUUGGAGCGGCUCAA	Translation	Glyur000079s00008916.1	1
Sr103335_2_2_21_454	miR171c-3P	Glyur000079s00008916	Molecular Function: transcription factor activity, sequence-specific DNA binding (GO:0003700);; Cellular Component: nucleus (GO:0005634);; Biological Process: regulation of transcription, DNA-templated (GO:0006355);; Biological Process: cell differentiation (GO:0030154);; Molecular Function: sequence-specific DNA binding (GO:0043565);; Biological Process: regulation of shoot system development (G…	--	PREDICTED: scarecrow-like protein 15 [Lupinus angustifolius]	1.5	21.58	1	21	543	563	UUGAGCCGUGCCAAUAUCACA	CGUGAUAUUGGAGCGGCUCAA	Translation	Glyur000079s00008916.1	1
Sr142361_7_5_21_55	miR171e	Glyur000079s00008916	Molecular Function: transcription factor activity, sequence-specific DNA binding (GO:0003700);; Cellular Component: nucleus (GO:0005634);; Biological Process: regulation of transcription, DNA-templated (GO:0006355);; Biological Process: cell differentiation (GO:0030154);; Molecular Function: sequence-specific DNA binding (GO:0043565);; Biological Process: regulation of shoot system development (G…	--	PREDICTED: scarecrow-like protein 15 [Lupinus angustifolius]	1.5	20.813	1	21	546	566	UGAUUGAGCCGUGCCAAUAUC	GAUAUUGGAGCGGCUCAAUCA	Cleavage	Glyur000079s00008916.1	1
Sr87074_5_1_20_108	miR171a-3P	Glyur000079s00008916	Molecular Function: transcription factor activity, sequence-specific DNA binding (GO:0003700);; Cellular Component: nucleus (GO:0005634);; Biological Process: regulation of transcription, DNA-templated (GO:0006355);; Biological Process: cell differentiation (GO:0030154);; Molecular Function: sequence-specific DNA binding (GO:0043565);; Biological Process: regulation of shoot system development (G…	--	PREDICTED: scarecrow-like protein 15 [Lupinus angustifolius]	1.5	21.58	1	20	544	563	UUGAGCCGUGCCAAUAUCAC	GUGAUAUUGGAGCGGCUCAA	Translation	Glyur000079s00008916.1	1
Sr87074_5_2_20_108	miR171f	Glyur000079s00008916	Molecular Function: transcription factor activity, sequence-specific DNA binding (GO:0003700);; Cellular Component: nucleus (GO:0005634);; Biological Process: regulation of transcription, DNA-templated (GO:0006355);; Biological Process: cell differentiation (GO:0030154);; Molecular Function: sequence-specific DNA binding (GO:0043565);; Biological Process: regulation of shoot system development (G…	--	PREDICTED: scarecrow-like protein 15 [Lupinus angustifolius]	1.5	21.58	1	20	544	563	UUGAGCCGUGCCAAUAUCAC	GUGAUAUUGGAGCGGCUCAA	Translation	Glyur000079s00008916.1	1
Sr87074_5_4_20_108	miR171g	Glyur000079s00008916	Molecular Function: transcription factor activity, sequence-specific DNA binding (GO:0003700);; Cellular Component: nucleus (GO:0005634);; Biological Process: regulation of transcription, DNA-templated (GO:0006355);; Biological Process: cell differentiation (GO:0030154);; Molecular Function: sequence-specific DNA binding (GO:0043565);; Biological Process: regulation of shoot system development (G…	--	PREDICTED: scarecrow-like protein 15 [Lupinus angustifolius]	1.5	21.58	1	20	544	563	UUGAGCCGUGCCAAUAUCAC	GUGAUAUUGGAGCGGCUCAA	Translation	Glyur000079s00008916.1	1
Sr146101_1_1_21_360	miR171d	Glyur000079s00008916	Molecular Function: transcription factor activity, sequence-specific DNA binding (GO:0003700);; Cellular Component: nucleus (GO:0005634);; Biological Process: regulation of transcription, DNA-templated (GO:0006355);; Biological Process: cell differentiation (GO:0030154);; Molecular Function: sequence-specific DNA binding (GO:0043565);; Biological Process: regulation of shoot system development (G…	--	PREDICTED: scarecrow-like protein 15 [Lupinus angustifolius]	3	21.58	1	21	543	563	UUGAGCCGCGUCAAUAUCUUG	CGUGAUAUUGGAGCGGCUCAA	Translation	Glyur000079s00008916.1	1
Sr98630_3_3_21_341	miR172c-5P	Glyur000079s00008921	Molecular Function: nucleic acid binding (GO:0003676);; Molecular Function: metal ion binding (GO:0046872);;	--	protein indeterminate-domain 2-like isoform X1 [Cajanus cajan]	1.5	20.471	1	21	2667	2687	CAGCAGCAUCAAGAUUCACAU	CUGUGAAUUUUGCUGCUGCUG	Translation	Glyur000079s00008921.1	1
Sr206813_1_1_22_1932	miR1507	Glyur000080s00008709	Cellular Component: membrane (GO:0016020);; Molecular Function: purine ribonucleoside binding (GO:0032550);; Molecular Function: adenyl ribonucleotide binding (GO:0032559);; Molecular Function: anion binding (GO:0043168);;	--	NBS-LRR type disease resistance protein [Medicago truncatula]	3	14.81	1	22	289	310	UCUCGUUCCAUACGUCGUCUAG	CUGGACGAUGUGUGGGACGAGC	Cleavage	Glyur000080s00008709.1	1
Sr116448_2_1_21_29	miR395b	Glyur000082s00007585	--	K17491|0|cam:101506560|K17491 protein phosphatase 4 regulatory subunit 3 | (RefSeq) serine/threonine-protein phosphatase 4 regulatory subunit 3-like	hypothetical protein LR48_Vigan01g299900 [Vigna angularis]	3	18.966	1	21	147	167	AGUUCCUCUGAACGCUUCAUG	CUUGGAGCGAUCAGAGGAGCU	Cleavage	Glyur000082s00007585.1	1
Sr116448_2_2_21_29	miR395c	Glyur000082s00007585	--	K17491|0|cam:101506560|K17491 protein phosphatase 4 regulatory subunit 3 | (RefSeq) serine/threonine-protein phosphatase 4 regulatory subunit 3-like	hypothetical protein LR48_Vigan01g299900 [Vigna angularis]	3	18.966	1	21	147	167	AGUUCCUCUGAACGCUUCAUG	CUUGGAGCGAUCAGAGGAGCU	Cleavage	Glyur000082s00007585.1	1
Sr49514_6_6_19_207	miR157b-3P	Glyur000084s00009523	Cellular Component: nucleus (GO:0005634);; Biological Process: mRNA processing (GO:0006397);; Biological Process: phloem or xylem histogenesis (GO:0010087);; Biological Process: production of siRNA involved in RNA interference (GO:0030422);; Biological Process: production of miRNAs involved in gene silencing by miRNA (GO:0035196);; Molecular Function: primary miRNA binding (GO:0070878);; Molecula…	K13123|0|cam:101512990|K13123 G patch domain-containing protein 1 | (RefSeq) G patch domain-containing protein TGH	G patch domain-containing protein TGH [Cajanus cajan]	3	11.505	1	22	2576	2597	UUGUGCUCUCUAUGCUUCUGUC	AUCACAAGCACAGAAAGCACAA	Cleavage	Glyur000084s00009523.1	1
Sr452800_6_5_24_32	miR4388a-3p.1	Glyur000084s00009535	Biological Process: protein peptidyl-prolyl isomerization (GO:0000413);; Molecular Function: peptidyl-prolyl cis-trans isomerase activity (GO:0003755);; Biological Process: protein folding (GO:0006457);; Cellular Component: chloroplast (GO:0009507);;	K03768|3.92692e-54|gmx:100796313|K03768 peptidyl-prolyl cis-trans isomerase B (cyclophilin B) [EC:5.2.1.8] | (RefSeq) peptidyl-prolyl cis-trans isomerase CYP26-2, chloroplastic	PREDICTED: peptidyl-prolyl cis-trans isomerase CYP26-2, chloroplastic [Glycine max]	3	19.669	1	24	384	407	AGUUUUAGGGACCAAAAUGACAGU	GGGAGCAUUUUGGUUGCUGAAACU	Translation	Glyur000084s00009535.1	1
Sr439946_13_8_24_48	miR4388f2-5P.2	Glyur000085s00008876	Molecular Function: mRNA binding (GO:0003729);; Cellular Component: U1 snRNP (GO:0005685);; Biological Process: mRNA splice site selection (GO:0006376);; Cellular Component: U2-type prespliceosome (GO:0071004);;	--	putative RNA-binding protein Luc7-like 2 [Vigna radiata var. radiata]	3	23.915	1	24	626	650	AAUUUCAGGGACU-AAAUUGCUUUU	GAUUGCAAUUUCAGUCUCUGAAGUU	Cleavage	Glyur000085s00008876.1	1
Sr452800_6_5_24_32	miR4388a.3	Glyur000086s00011516	Molecular Function: zinc ion binding (GO:0008270);; Biological Process: protein deubiquitination (GO:0016579);; Molecular Function: thiol-dependent ubiquitinyl hydrolase activity (GO:0036459);;	K12847|0|vra:106764708|K12847 U4/U6.U5 tri-snRNP-associated protein 2 | (RefSeq) U4/U6.U5 tri-snRNP-associated protein 2-like	PREDICTED: U4/U6.U5 tri-snRNP-associated protein 2-like [Vigna angularis]	3	19.772	1	24	2104	2127	ACGAAAAUACAAAUUAGUCCCUGA	UGAGGSACUCAUUUGAAUUUUUGU	Translation	Glyur000086s00011516.1	1
Sr127223_1_1_21_44	miR164e	Glyur000087s00008546	Molecular Function: nicotinate-nucleotide diphosphorylase (carboxylating) activity (GO:0004514);; Molecular Function: nicotinate phosphoribosyltransferase activity (GO:0004516);; Biological Process: NAD biosynthetic process (GO:0009435);; Biological Process: nicotinate nucleotide salvage (GO:0019358);;	K00763|1.16133e-32|cam:101489041|K00763 nicotinate phosphoribosyltransferase [EC:6.3.4.21] | (RefSeq) nicotinate phosphoribosyltransferase 2-like	nicotinate phosphoribosyltransferase-like protein [Trifolium pratense]	3	21.006	1	21	16	36	CAUGUGCUCUAGCUCUCCAGC	GUUGGAGGGGGAGAGCACAUG	Translation	Glyur000087s00008546.1	1
Sr363067_9_7_24_31	miR4388p-5P.1	Glyur000087s00008554	--	--	filament-like plant protein 7 [Cajanus cajan]	2.5	23.986	1	24	3076	3099	ACUGUCAUUUUGGCCCUUGAAACU	GGACUUAAAGGCCAGGAUGACAGU	Cleavage	Glyur000087s00008554.1	1
Sr531837_9_7_24_21	miR4388c2.2	Glyur000087s00008554	--	--	filament-like plant protein 7 [Cajanus cajan]	2.5	23.986	1	24	3076	3099	ACUGUCAUUUUGGCCCUUGAAACU	GGACUUAAAGGCCAGGAUGACAGU	Cleavage	Glyur000087s00008554.1	1
Sr118812_2_1_21_139	miR172d	Glyur000087s00008555	Molecular Function: DNA binding (GO:0003677);; Molecular Function: transcription factor activity, sequence-specific DNA binding (GO:0003700);; Cellular Component: nucleus (GO:0005634);; Biological Process: regulation of transcription, DNA-templated (GO:0006355);; Biological Process: multicellular organism development (GO:0007275);;	K09284|0|pvu:PHAVU_003G241900g|K09284 AP2-like factor, euAP2 lineage | (RefSeq) hypothetical protein	hypothetical protein PHAVU_003G241900g [Phaseolus vulgaris]	1.5	15.113	1	21	2248	2268	AGAAUCUUGAUGAUGCUGCAG	CUGCAGCAUCAUCAGGAUUCC	Cleavage	Glyur000087s00008555.1	1
Sr118812_2_2_21_139	miR172e	Glyur000087s00008555	Molecular Function: DNA binding (GO:0003677);; Molecular Function: transcription factor activity, sequence-specific DNA binding (GO:0003700);; Cellular Component: nucleus (GO:0005634);; Biological Process: regulation of transcription, DNA-templated (GO:0006355);; Biological Process: multicellular organism development (GO:0007275);;	K09284|0|pvu:PHAVU_003G241900g|K09284 AP2-like factor, euAP2 lineage | (RefSeq) hypothetical protein	hypothetical protein PHAVU_003G241900g [Phaseolus vulgaris]	1.5	15.113	1	21	2248	2268	AGAAUCUUGAUGAUGCUGCAG	CUGCAGCAUCAUCAGGAUUCC	Cleavage	Glyur000087s00008555.1	1
Sr98630_3_1_21_341	miR172b-3P	Glyur000087s00008555	Molecular Function: DNA binding (GO:0003677);; Molecular Function: transcription factor activity, sequence-specific DNA binding (GO:0003700);; Cellular Component: nucleus (GO:0005634);; Biological Process: regulation of transcription, DNA-templated (GO:0006355);; Biological Process: multicellular organism development (GO:0007275);;	K09284|0|pvu:PHAVU_003G241900g|K09284 AP2-like factor, euAP2 lineage | (RefSeq) hypothetical protein	hypothetical protein PHAVU_003G241900g [Phaseolus vulgaris]	1.5	15.113	1	21	2248	2268	AGAAUCUUGAUGAUGCUGCAU	CUGCAGCAUCAUCAGGAUUCC	Cleavage	Glyur000087s00008555.1	1
Sr98630_3_2_21_341	miR172a-3P	Glyur000087s00008555	Molecular Function: DNA binding (GO:0003677);; Molecular Function: transcription factor activity, sequence-specific DNA binding (GO:0003700);; Cellular Component: nucleus (GO:0005634);; Biological Process: regulation of transcription, DNA-templated (GO:0006355);; Biological Process: multicellular organism development (GO:0007275);;	K09284|0|pvu:PHAVU_003G241900g|K09284 AP2-like factor, euAP2 lineage | (RefSeq) hypothetical protein	hypothetical protein PHAVU_003G241900g [Phaseolus vulgaris]	1.5	15.113	1	21	2248	2268	AGAAUCUUGAUGAUGCUGCAU	CUGCAGCAUCAUCAGGAUUCC	Cleavage	Glyur000087s00008555.1	1
Sr98630_3_3_21_341	miR172c-3P	Glyur000087s00008555	Molecular Function: DNA binding (GO:0003677);; Molecular Function: transcription factor activity, sequence-specific DNA binding (GO:0003700);; Cellular Component: nucleus (GO:0005634);; Biological Process: regulation of transcription, DNA-templated (GO:0006355);; Biological Process: multicellular organism development (GO:0007275);;	K09284|0|pvu:PHAVU_003G241900g|K09284 AP2-like factor, euAP2 lineage | (RefSeq) hypothetical protein	hypothetical protein PHAVU_003G241900g [Phaseolus vulgaris]	1.5	15.113	1	21	2248	2268	AGAAUCUUGAUGAUGCUGCAU	CUGCAGCAUCAUCAGGAUUCC	Cleavage	Glyur000087s00008555.1	1
Sr125088_16_11_21_53	miR4388f.2	Glyur000087s00008573	--	--	PREDICTED: uncharacterized protein LOC109332351 isoform X1 [Lupinus angustifolius]	3	20.391	1	24	1521	1544	AUUGUCAUUUUGGCCCCUGAAACU	UUGUUCAGGGUCUGAGAUGACGAU	Cleavage	Glyur000087s00008573.1	1
Sr115560_4_1_21_17	miR156f	Glyur000088s00007720	--	K13216|0|cam:101498202|K13216 nuclear inhibitor of protein phosphatase 1 [EC:3.1.4.-] | (RefSeq) nuclear inhibitor of protein phosphatase 1	PREDICTED: nuclear inhibitor of protein phosphatase 1 [Cicer arietinum]	3	14.1	1	21	799	819	UUGACAGAAGAGAGAGAGCAC	AUUCUCUGUUUCYUCUGUCAA	Cleavage	Glyur000088s00007720.1	1
Sr85268_7_4_20_907	miR156c-3P	Glyur000088s00007740	--	K07199|1.08972e-116|gmx:100777497|K07199 5'-AMP-activated protein kinase, regulatory beta subunit | (RefSeq) SNF1-related protein kinase regulatory subunit beta-2-like	PREDICTED: SNF1-related protein kinase regulatory subunit beta-2-like [Glycine max]	1.5	15.169	1	23	188	210	UGCUCACUUCUCUCUCUGUCACC	AGAGAGAGAGAGAGAAGUGAGUA	Cleavage	Glyur000088s00007740.1	1
Sr85268_7_6_20_907	miR156d-3P	Glyur000088s00007740	--	K07199|1.08972e-116|gmx:100777497|K07199 5'-AMP-activated protein kinase, regulatory beta subunit | (RefSeq) SNF1-related protein kinase regulatory subunit beta-2-like	PREDICTED: SNF1-related protein kinase regulatory subunit beta-2-like [Glycine max]	2	15.169	1	23	188	210	UGCUCACUUCUCUUUCUGUCAGC	AGAGAGAGAGAGAGAAGUGAGUA	Cleavage	Glyur000088s00007740.1	1
Sr127879_6_1_21_858	miR164d-5P	Glyur000090s00011408	Molecular Function: DNA binding (GO:0003677);; Cellular Component: nucleus (GO:0005634);; Biological Process: regulation of transcription, DNA-templated (GO:0006355);;	--	hypothetical protein LR48_Vigan05g019600 [Vigna angularis]	1	13.706	1	21	335	355	UGGAGAAGCAGGGCACGUGCA	AGCAAGUGCCCUGCUUCUCCA	Cleavage	Glyur000090s00011408.1	1
Sr127879_6_4_21_858	miR164c-5P	Glyur000090s00011408	Molecular Function: DNA binding (GO:0003677);; Cellular Component: nucleus (GO:0005634);; Biological Process: regulation of transcription, DNA-templated (GO:0006355);;	--	hypothetical protein LR48_Vigan05g019600 [Vigna angularis]	1	13.706	1	21	335	355	UGGAGAAGCAGGGCACGUGCA	AGCAAGUGCCCUGCUUCUCCA	Cleavage	Glyur000090s00011408.1	1
Sr127879_6_5_21_858	miR164a-5P	Glyur000090s00011408	Molecular Function: DNA binding (GO:0003677);; Cellular Component: nucleus (GO:0005634);; Biological Process: regulation of transcription, DNA-templated (GO:0006355);;	--	hypothetical protein LR48_Vigan05g019600 [Vigna angularis]	1	13.706	1	21	335	355	UGGAGAAGCAGGGCACGUGCA	AGCAAGUGCCCUGCUUCUCCA	Cleavage	Glyur000090s00011408.1	1
Sr127879_6_6_21_858	miR164b-5P	Glyur000090s00011408	Molecular Function: DNA binding (GO:0003677);; Cellular Component: nucleus (GO:0005634);; Biological Process: regulation of transcription, DNA-templated (GO:0006355);;	--	hypothetical protein LR48_Vigan05g019600 [Vigna angularis]	1	13.706	1	21	335	355	UGGAGAAGCAGGGCACGUGCA	AGCAAGUGCCCUGCUUCUCCA	Cleavage	Glyur000090s00011408.1	1
Sr85268_7_4_20_907	miR156c-3P	Glyur000090s00011420	Cellular Component: plasma membrane (GO:0005886);;	--	cAMP-regulated phosphoprotein-like protein, partial [Trifolium pratense]	3	22.132	1	23	34	56	UGCUCACUUCUCUCUCUGUCACC	AGAGAGAGAGAGAGAGGUGAACA	Cleavage	Glyur000090s00011420.1	1
Sr361610_18_4_24_12	miR5281b.2	Glyur000092s00007543	Molecular Function: ATP binding (GO:0005524);; Cellular Component: kinesin complex (GO:0005871);; Biological Process: microtubule-based movement (GO:0007018);; Molecular Function: microtubule binding (GO:0008017);; Molecular Function: ATP-dependent microtubule motor activity, plus-end-directed (GO:0008574);;	K10400|0|cam:101494338|K10400 kinesin family member 15 | (RefSeq) kinesin-like protein KIN12B	PREDICTED: kinesin-like protein KIN12B [Cicer arietinum]	3	16.45	1	21	640	660	UUGUUCAUUGAAUAACUCAUG	CUUGAGAUAUACAAUGAACAA	Translation	Glyur000092s00007543.1	1
Sr98630_3_3_21_341	miR172c-5P	Glyur000094s00007877	Molecular Function: N-acetyltransferase activity (GO:0008080);;	--	hypothetical protein GLYMA_20G149300 [Glycine max]	3	22.141	1	21	366	385	CAGCAGCAUCAAGAUUCACAU	GUGU-AAUAUUGAUGCUGCUG	Cleavage	Glyur000094s00007877.1	1
Sr130095_2_1_21_1856	miR396b-3P	Glyur000095s00007029	Molecular Function: DNA binding (GO:0003677);; Molecular Function: transcription factor activity, sequence-specific DNA binding (GO:0003700);; Cellular Component: nucleus (GO:0005634);; Biological Process: regulation of transcription, DNA-templated (GO:0006355);;	K09286|1.94859e-80|gmx:100306125|K09286 EREBP-like factor | (RefSeq) uncharacterized LOC100306125	putative ethylene-responsive transcription factor [Glycine max]	2.5	18.232	1	21	149	169	AUUCAAGAAAGCUGUGGAAAA	GCUUCUGCAGUUUUCUUGAAU	Cleavage	Glyur000095s00007029.1	1
Sr103335_2_2_21_454	miR171c-5P	Glyur000095s00007034	--	--	PREDICTED: polycomb group protein EMBRYONIC FLOWER 2-like [Cicer arietinum]	3	16.808	1	21	1144	1164	AGAUAUUGGUGCGGUUCAAUC	GAUUGUGUCCCACCAAUAUCU	Cleavage	Glyur000095s00007034.1	1
Sr87074_5_1_20_108	miR171a-5P	Glyur000095s00007034	--	--	PREDICTED: polycomb group protein EMBRYONIC FLOWER 2-like [Cicer arietinum]	3	16.808	1	21	1144	1164	AGAUAUUGGUGCGGUUCAAUC	GAUUGUGUCCCACCAAUAUCU	Cleavage	Glyur000095s00007034.1	1
Sr407839_12_1_24_87	miR4388d2.3	Glyur000099s00014963	--	--	WEB family protein At3g02930, chloroplastic [Cajanus cajan]	3	16.923	1	24	1374	1397	UCUCUAAAAUUGUAAAACGACGGU	GGCGUCGUUUGAGAAUAUUAGAGA	Cleavage	Glyur000099s00014963.1	1
Sr407839_12_6_24_87	miR4388b2-5P.1	Glyur000099s00014963	--	--	WEB family protein At3g02930, chloroplastic [Cajanus cajan]	3	16.923	1	24	1374	1397	UCUCUAAAAUUGUAAAACGACGGU	GGCGUCGUUUGAGAAUAUUAGAGA	Cleavage	Glyur000099s00014963.1	1
Sr130095_2_1_21_1856	miR396b-5P	Glyur000101s00010311	Molecular Function: protein kinase activity (GO:0004672);; Molecular Function: ATP binding (GO:0005524);; Biological Process: protein phosphorylation (GO:0006468);; Cellular Component: integral component of membrane (GO:0016021);;	--	LRR receptor-like kinase [Medicago truncatula]	3	21.218	1	21	517	537	UUCCACGGCUUUCUUGAACUG	GAGUUCAAGAAGCUUGUGGGA	Translation	Glyur000101s00010311.1	1
Sr130095_2_2_21_1856	miR396a	Glyur000101s00010311	Molecular Function: protein kinase activity (GO:0004672);; Molecular Function: ATP binding (GO:0005524);; Biological Process: protein phosphorylation (GO:0006468);; Cellular Component: integral component of membrane (GO:0016021);;	--	LRR receptor-like kinase [Medicago truncatula]	3	21.218	1	21	517	537	UUCCACGGCUUUCUUGAACUG	GAGUUCAAGAAGCUUGUGGGA	Translation	Glyur000101s00010311.1	1
Sr391036_7_3_24_73	miR4388e2.2	Glyur000102s00010976	Cellular Component: integral component of membrane (GO:0016021);;	K08507|6.94831e-132|gmx:100793814|K08507 unconventional SNARE in the endoplasmic reticulum protein 1 | (RefSeq) uncharacterized LOC100793814	uncharacterized protein LOC109811014 isoform X2 [Cajanus cajan]	1.5	15.088	1	24	177	200	UAGUCCCUGAAAUUGUAAAACGUU	GACGGUUUAUAAUUUCAGGGACUA	Cleavage	Glyur000102s00010976.1	1
Sr439946_13_8_24_48	miR4388f2-5P.1	Glyur000102s00010976	Cellular Component: integral component of membrane (GO:0016021);;	K08507|6.94831e-132|gmx:100793814|K08507 unconventional SNARE in the endoplasmic reticulum protein 1 | (RefSeq) uncharacterized LOC100793814	uncharacterized protein LOC109811014 isoform X2 [Cajanus cajan]	2.5	12.852	1	24	162	185	UAAAACGUCGGUCAAGUUAGUCCU	GGGACUAACUUGACAGACGGUUUA	Translation	Glyur000102s00010976.1	1
Sr125088_16_11_21_53	miR4388f.3	Glyur000102s00010976	Cellular Component: integral component of membrane (GO:0016021);;	K08507|6.94831e-132|gmx:100793814|K08507 unconventional SNARE in the endoplasmic reticulum protein 1 | (RefSeq) uncharacterized LOC100793814	uncharacterized protein LOC109811014 isoform X2 [Cajanus cajan]	3	14.807	1	24	178	201	UUAAUCCCUGAAAUUGUAAAACGU	ACGGUUUAUAAUUUCAGGGACUAU	Cleavage	Glyur000102s00010976.1	1
Sr452800_6_5_24_32	miR4388a-5p.2	Glyur000102s00010976	Cellular Component: integral component of membrane (GO:0016021);;	K08507|6.94831e-132|gmx:100793814|K08507 unconventional SNARE in the endoplasmic reticulum protein 1 | (RefSeq) uncharacterized LOC100793814	uncharacterized protein LOC109811014 isoform X2 [Cajanus cajan]	3	12.839	1	24	159	182	AACGUCGGUCAAGUUAGUCCCUGU	GGAGGGACUAACUUGACAGACGGU	Cleavage	Glyur000102s00010976.1	1
Sr548075_18_5_24_32	miR4388b-5P	Glyur000102s00010976	Cellular Component: integral component of membrane (GO:0016021);;	K08507|6.94831e-132|gmx:100793814|K08507 unconventional SNARE in the endoplasmic reticulum protein 1 | (RefSeq) uncharacterized LOC100793814	uncharacterized protein LOC109811014 isoform X2 [Cajanus cajan]	3	12.839	1	24	159	182	AACGUCGGUCAAGUUAGUCCCUGU	GGAGGGACUAACUUGACAGACGGU	Cleavage	Glyur000102s00010976.1	1
Sr549213_6_4_24_17	miR4388c-5P	Glyur000102s00010976	Cellular Component: integral component of membrane (GO:0016021);;	K08507|6.94831e-132|gmx:100793814|K08507 unconventional SNARE in the endoplasmic reticulum protein 1 | (RefSeq) uncharacterized LOC100793814	uncharacterized protein LOC109811014 isoform X2 [Cajanus cajan]	3	12.839	1	24	159	182	AACGUCGGUCAAGUUAGUCCCUGU	GGAGGGACUAACUUGACAGACGGU	Cleavage	Glyur000102s00010976.1	1
Sr598670_17_6_24_56	miR4388d-5P	Glyur000102s00010976	Cellular Component: integral component of membrane (GO:0016021);;	K08507|6.94831e-132|gmx:100793814|K08507 unconventional SNARE in the endoplasmic reticulum protein 1 | (RefSeq) uncharacterized LOC100793814	uncharacterized protein LOC109811014 isoform X2 [Cajanus cajan]	3	12.839	1	24	159	182	AACGUCGGUCAAGUUAGUCCCUGU	GGAGGGACUAACUUGACAGACGGU	Cleavage	Glyur000102s00010976.1	1
Sr553406_17_15_24_19	miR4388w-3P	Glyur000103s00007448	Molecular Function: helicase activity (GO:0004386);; Molecular Function: ATP binding (GO:0005524);; Cellular Component: cytoplasm (GO:0005737);; Molecular Function: zinc ion binding (GO:0008270);; Molecular Function: ATPase activity (GO:0016887);; Biological Process: regulation of apoptotic process (GO:0042981);; Biological Process: negative regulation of mRNA splicing, via spliceosome (GO:004802…	--	PREDICTED: uncharacterized ATP-dependent helicase C23E6.02 [Cicer arietinum]	3	19.826	1	24	2212	2235	AUUUCAGGGACCUAAAUGAGACUG	AUAGCUACUUUAGGUUCCUGAAGU	Cleavage	Glyur000103s00007448.1	1
Sr148756_1_1_21_16	miR8015	Glyur000104s00005991	--	--	F-box/LRR plant protein [Medicago truncatula]	3	20.258	1	21	788	808	CUUUCAAUUUCAAGGACUAAU	UUSAGUCCUUGCACUUGAAAG	Translation	Glyur000104s00005991.1	1
Sr67774_3_1_20_30	miR2111b-5P	Glyur000105s00014169	Molecular Function: metal ion binding (GO:0046872);;	--	hypothetical protein GOBAR_DD21003 [Gossypium barbadense]	2.5	24.697	1	20	742	761	UAAUCUGCAUCCUGAGGUUU	AAGCCUCAGGCUGCGGAUUG	Translation	Glyur000105s00014169.1	1
Sr67774_3_2_20_30	miR2111a-5P	Glyur000105s00014169	Molecular Function: metal ion binding (GO:0046872);;	--	hypothetical protein GOBAR_DD21003 [Gossypium barbadense]	2.5	24.697	1	20	742	761	UAAUCUGCAUCCUGAGGUUU	AAGCCUCAGGCUGCGGAUUG	Translation	Glyur000105s00014169.1	1
Sr67774_3_3_20_30	miR2111c-5P	Glyur000105s00014169	Molecular Function: metal ion binding (GO:0046872);;	--	hypothetical protein GOBAR_DD21003 [Gossypium barbadense]	2.5	24.697	1	20	742	761	UAAUCUGCAUCCUGAGGUUU	AAGCCUCAGGCUGCGGAUUG	Translation	Glyur000105s00014169.1	1
Sr115560_4_1_21_17	miR156f	Glyur000105s00014180	Molecular Function: protein serine/threonine phosphatase activity (GO:0004722);; Biological Process: protein dephosphorylation (GO:0006470);; Molecular Function: metal ion binding (GO:0046872);;	K14497|7.67628e-129|mtr:MTR_1g015110|K14497 protein phosphatase 2C [EC:3.1.3.16] | (RefSeq) protein phosphatase 2C family protein	protein phosphatase 2C family protein [Medicago truncatula]	3	15.393	1	21	715	735	UUGACAGAAGAGAGAGAGCAC	AUGUUCUCUCUCAKUUGUCAG	Translation	Glyur000105s00014180.1	1
Sr106529_3_1_21_220	miR160c	Glyur000106s00011729	Molecular Function: DNA binding (GO:0003677);; Cellular Component: nucleus (GO:0005634);; Biological Process: regulation of transcription, DNA-templated (GO:0006355);; Biological Process: auxin-activated signaling pathway (GO:0009734);;	--	auxin response factor 22 [Vigna radiata var. radiata]	0	17.555	1	21	1023	1043	UGCCUGGCUCCCUGUAUGCCA	AGGCAUACAGGGAGCCAGGCA	Cleavage	Glyur000106s00011729.1	1
Sr106529_3_2_21_220	miR160d-5P	Glyur000106s00011729	Molecular Function: DNA binding (GO:0003677);; Cellular Component: nucleus (GO:0005634);; Biological Process: regulation of transcription, DNA-templated (GO:0006355);; Biological Process: auxin-activated signaling pathway (GO:0009734);;	--	auxin response factor 22 [Vigna radiata var. radiata]	0	17.555	1	21	1023	1043	UGCCUGGCUCCCUGUAUGCCA	AGGCAUACAGGGAGCCAGGCA	Cleavage	Glyur000106s00011729.1	1
Sr137796_2_1_21_514	miR160a	Glyur000106s00011729	Molecular Function: DNA binding (GO:0003677);; Cellular Component: nucleus (GO:0005634);; Biological Process: regulation of transcription, DNA-templated (GO:0006355);; Biological Process: auxin-activated signaling pathway (GO:0009734);;	--	auxin response factor 22 [Vigna radiata var. radiata]	1	17.555	1	21	1023	1043	UGCCUGGCUCCCUGAAUGCCA	AGGCAUACAGGGAGCCAGGCA	Cleavage	Glyur000106s00011729.1	1
Sr137796_2_2_21_514	miR160b	Glyur000106s00011729	Molecular Function: DNA binding (GO:0003677);; Cellular Component: nucleus (GO:0005634);; Biological Process: regulation of transcription, DNA-templated (GO:0006355);; Biological Process: auxin-activated signaling pathway (GO:0009734);;	--	auxin response factor 22 [Vigna radiata var. radiata]	1	17.555	1	21	1023	1043	UGCCUGGCUCCCUGAAUGCCA	AGGCAUACAGGGAGCCAGGCA	Cleavage	Glyur000106s00011729.1	1
Sr130095_2_1_21_1856	miR396b-5P	Glyur000110s00011752	Biological Process: defense response (GO:0006952);; Molecular Function: ADP binding (GO:0043531);;	--	disease resistance protein (CC-NBS-LRR class) family protein [Medicago truncatula]	3	20.523	1	21	2634	2654	UUCCACGGCUUUCUUGAACUG	GAGUUCAAGGGAGUGGUGGAA	Cleavage	Glyur000110s00011752.1	1
Sr130095_2_2_21_1856	miR396a	Glyur000110s00011752	Biological Process: defense response (GO:0006952);; Molecular Function: ADP binding (GO:0043531);;	--	disease resistance protein (CC-NBS-LRR class) family protein [Medicago truncatula]	3	20.523	1	21	2634	2654	UUCCACGGCUUUCUUGAACUG	GAGUUCAAGGGAGUGGUGGAA	Cleavage	Glyur000110s00011752.1	1
Sr363067_9_7_24_31	miR4388p-5P.1	Glyur000111s00011069	Cellular Component: intracellular part (GO:0044424);;	--	small ubiquitin-like modifier 3 [Medicago truncatula]	3	20.766	1	24	1060	1083	ACUGUCAUUUUGGCCCUUGAAACU	AAGGUUAAGAGCCAGGAUGGCAGU	Cleavage	Glyur000111s00011069.1	1
Sr531837_9_7_24_21	miR4388c2.2	Glyur000111s00011069	Cellular Component: intracellular part (GO:0044424);;	--	small ubiquitin-like modifier 3 [Medicago truncatula]	3	20.766	1	24	1060	1083	ACUGUCAUUUUGGCCCUUGAAACU	AAGGUUAAGAGCCAGGAUGGCAGU	Cleavage	Glyur000111s00011069.1	1
Sr98630_3_3_21_341	miR172c-5P	Glyur000113s00009468	Cellular Component: cytosol (GO:0005829);; Biological Process: protein ubiquitination (GO:0016567);; Molecular Function: ubiquitin protein ligase binding (GO:0031625);; Molecular Function: ubiquitin protein ligase activity (GO:0061630);;	K10581|0|cam:101499482|K10581 ubiquitin-conjugating enzyme E2 O [EC:2.3.2.24] | (RefSeq) probable ubiquitin-conjugating enzyme E2 23	probable ubiquitin-conjugating enzyme E2 23 [Cajanus cajan]	3	20.122	1	21	623	643	CAGCAGCAUCAAGAUUCACAU	AUGGGGAUUUUGUUGCUGCUG	Translation	Glyur000113s00009468.1	1
Sr85268_7_5_20_907	miR156e-3P	Glyur000116s00009221	Cellular Component: integral component of membrane (GO:0016021);; Biological Process: protein O-linked fucosylation (GO:0036066);; Molecular Function: peptide-O-fucosyltransferase activity (GO:0046922);;	K03691|0|adu:107491882|K03691 peptide-O-fucosyltransferase [EC:2.4.1.221] | (RefSeq) uncharacterized LOC107491882	PREDICTED: uncharacterized protein LOC109345750 [Lupinus angustifolius]	3	15.714	1	21	105	125	GCUUGCUCUCUCUCUGUCACC	AGCGAAAGAGAAAGAGCAAGC	Translation	Glyur000116s00009221.1	1
Sr115560_4_1_21_17	miR156f	Glyur000117s00007628	Molecular Function: DNA binding (GO:0003677);; Molecular Function: transcription factor activity, sequence-specific DNA binding (GO:0003700);; Cellular Component: nucleus (GO:0005634);; Biological Process: regulation of transcription, DNA-templated (GO:0006355);; Biological Process: positive regulation of flower development (GO:0009911);; Biological Process: vegetative to reproductive phase trans…	--	squamosa promoter-binding-like protein 3 isoform X1 [Cajanus cajan]	1	15.584	1	21	1041	1061	UUGACAGAAGAGAGAGAGCAC	AUGCUCUCUAUCUUCUGUCAA	Cleavage	Glyur000117s00007628.1	1
Sr85268_7_3_20_907	miR156b-5P	Glyur000117s00007628	Molecular Function: DNA binding (GO:0003677);; Molecular Function: transcription factor activity, sequence-specific DNA binding (GO:0003700);; Cellular Component: nucleus (GO:0005634);; Biological Process: regulation of transcription, DNA-templated (GO:0006355);; Biological Process: positive regulation of flower development (GO:0009911);; Biological Process: vegetative to reproductive phase trans…	--	squamosa promoter-binding-like protein 3 isoform X1 [Cajanus cajan]	3	16.547	1	20	1041	1060	UGACAGAAGAGAGUGAGCAC	AUGCUCUCUAUCUUCUGUCA	Translation	Glyur000117s00007628.1	1
Sr85268_7_4_20_907	miR156c-5P	Glyur000117s00007628	Molecular Function: DNA binding (GO:0003677);; Molecular Function: transcription factor activity, sequence-specific DNA binding (GO:0003700);; Cellular Component: nucleus (GO:0005634);; Biological Process: regulation of transcription, DNA-templated (GO:0006355);; Biological Process: positive regulation of flower development (GO:0009911);; Biological Process: vegetative to reproductive phase trans…	--	squamosa promoter-binding-like protein 3 isoform X1 [Cajanus cajan]	3	16.547	1	20	1041	1060	UGACAGAAGAGAGUGAGCAC	AUGCUCUCUAUCUUCUGUCA	Translation	Glyur000117s00007628.1	1
Sr85268_7_5_20_907	miR156e-5P	Glyur000117s00007628	Molecular Function: DNA binding (GO:0003677);; Molecular Function: transcription factor activity, sequence-specific DNA binding (GO:0003700);; Cellular Component: nucleus (GO:0005634);; Biological Process: regulation of transcription, DNA-templated (GO:0006355);; Biological Process: positive regulation of flower development (GO:0009911);; Biological Process: vegetative to reproductive phase trans…	--	squamosa promoter-binding-like protein 3 isoform X1 [Cajanus cajan]	3	16.547	1	20	1041	1060	UGACAGAAGAGAGUGAGCAC	AUGCUCUCUAUCUUCUGUCA	Translation	Glyur000117s00007628.1	1
Sr85268_7_6_20_907	miR156d-5P	Glyur000117s00007628	Molecular Function: DNA binding (GO:0003677);; Molecular Function: transcription factor activity, sequence-specific DNA binding (GO:0003700);; Cellular Component: nucleus (GO:0005634);; Biological Process: regulation of transcription, DNA-templated (GO:0006355);; Biological Process: positive regulation of flower development (GO:0009911);; Biological Process: vegetative to reproductive phase trans…	--	squamosa promoter-binding-like protein 3 isoform X1 [Cajanus cajan]	3	16.547	1	20	1041	1060	UGACAGAAGAGAGUGAGCAC	AUGCUCUCUAUCUUCUGUCA	Translation	Glyur000117s00007628.1	1
Sr85268_7_7_20_907	miR156a	Glyur000117s00007628	Molecular Function: DNA binding (GO:0003677);; Molecular Function: transcription factor activity, sequence-specific DNA binding (GO:0003700);; Cellular Component: nucleus (GO:0005634);; Biological Process: regulation of transcription, DNA-templated (GO:0006355);; Biological Process: positive regulation of flower development (GO:0009911);; Biological Process: vegetative to reproductive phase trans…	--	squamosa promoter-binding-like protein 3 isoform X1 [Cajanus cajan]	3	16.547	1	20	1041	1060	UGACAGAAGAGAGUGAGCAC	AUGCUCUCUAUCUUCUGUCA	Translation	Glyur000117s00007628.1	1
Sr154921_4_2_21_35	miR399a	Glyur000117s00007652	Cellular Component: cytoplasm (GO:0005737);; Biological Process: protein ubiquitination (GO:0016567);; Molecular Function: ligase activity (GO:0016874);; Molecular Function: ubiquitin protein ligase binding (GO:0031625);; Molecular Function: ubiquitin protein ligase activity (GO:0061630);;	K10581|0|gmx:100306246|K10581 ubiquitin-conjugating enzyme E2 O [EC:2.3.2.24] | (RefSeq) probable ubiquitin-conjugating enzyme E2 24	PREDICTED: probable ubiquitin-conjugating enzyme E2 24 [Glycine max]	1	17.026	1	21	326	346	UGCCAAAGGAGAGUUGCCCUG	GAGGGCAAAUCUCCUUUGGCA	Cleavage	Glyur000117s00007652.1	4
Sr154921_4_3_21_35	miR399b	Glyur000117s00007652	Cellular Component: cytoplasm (GO:0005737);; Biological Process: protein ubiquitination (GO:0016567);; Molecular Function: ligase activity (GO:0016874);; Molecular Function: ubiquitin protein ligase binding (GO:0031625);; Molecular Function: ubiquitin protein ligase activity (GO:0061630);;	K10581|0|gmx:100306246|K10581 ubiquitin-conjugating enzyme E2 O [EC:2.3.2.24] | (RefSeq) probable ubiquitin-conjugating enzyme E2 24	PREDICTED: probable ubiquitin-conjugating enzyme E2 24 [Glycine max]	1	17.026	1	21	326	346	UGCCAAAGGAGAGUUGCCCUG	GAGGGCAAAUCUCCUUUGGCA	Cleavage	Glyur000117s00007652.1	4
Sr154921_4_2_21_35	miR399a	Glyur000117s00007652	Cellular Component: cytoplasm (GO:0005737);; Biological Process: protein ubiquitination (GO:0016567);; Molecular Function: ligase activity (GO:0016874);; Molecular Function: ubiquitin protein ligase binding (GO:0031625);; Molecular Function: ubiquitin protein ligase activity (GO:0061630);;	K10581|0|gmx:100306246|K10581 ubiquitin-conjugating enzyme E2 O [EC:2.3.2.24] | (RefSeq) probable ubiquitin-conjugating enzyme E2 24	PREDICTED: probable ubiquitin-conjugating enzyme E2 24 [Glycine max]	2	15.987	1	21	189	209	UGCCAAAGGAGAGUUGCCCUG	UUGGGCAAAUCUCCUUUGGCA	Cleavage	Glyur000117s00007652.1	4
Sr154921_4_2_21_35	miR399a	Glyur000117s00007652	Cellular Component: cytoplasm (GO:0005737);; Biological Process: protein ubiquitination (GO:0016567);; Molecular Function: ligase activity (GO:0016874);; Molecular Function: ubiquitin protein ligase binding (GO:0031625);; Molecular Function: ubiquitin protein ligase activity (GO:0061630);;	K10581|0|gmx:100306246|K10581 ubiquitin-conjugating enzyme E2 O [EC:2.3.2.24] | (RefSeq) probable ubiquitin-conjugating enzyme E2 24	PREDICTED: probable ubiquitin-conjugating enzyme E2 24 [Glycine max]	2	17.055	1	21	577	597	UGCCAAAGGAGAGUUGCCCUG	UCGGGCAAAUCUCCUUUGGCA	Cleavage	Glyur000117s00007652.1	4
Sr154921_4_3_21_35	miR399b	Glyur000117s00007652	Cellular Component: cytoplasm (GO:0005737);; Biological Process: protein ubiquitination (GO:0016567);; Molecular Function: ligase activity (GO:0016874);; Molecular Function: ubiquitin protein ligase binding (GO:0031625);; Molecular Function: ubiquitin protein ligase activity (GO:0061630);;	K10581|0|gmx:100306246|K10581 ubiquitin-conjugating enzyme E2 O [EC:2.3.2.24] | (RefSeq) probable ubiquitin-conjugating enzyme E2 24	PREDICTED: probable ubiquitin-conjugating enzyme E2 24 [Glycine max]	2	15.987	1	21	189	209	UGCCAAAGGAGAGUUGCCCUG	UUGGGCAAAUCUCCUUUGGCA	Cleavage	Glyur000117s00007652.1	4
Sr154921_4_3_21_35	miR399b	Glyur000117s00007652	Cellular Component: cytoplasm (GO:0005737);; Biological Process: protein ubiquitination (GO:0016567);; Molecular Function: ligase activity (GO:0016874);; Molecular Function: ubiquitin protein ligase binding (GO:0031625);; Molecular Function: ubiquitin protein ligase activity (GO:0061630);;	K10581|0|gmx:100306246|K10581 ubiquitin-conjugating enzyme E2 O [EC:2.3.2.24] | (RefSeq) probable ubiquitin-conjugating enzyme E2 24	PREDICTED: probable ubiquitin-conjugating enzyme E2 24 [Glycine max]	2	17.055	1	21	577	597	UGCCAAAGGAGAGUUGCCCUG	UCGGGCAAAUCUCCUUUGGCA	Cleavage	Glyur000117s00007652.1	4
Sr154921_4_2_21_35	miR399a	Glyur000117s00007652	Cellular Component: cytoplasm (GO:0005737);; Biological Process: protein ubiquitination (GO:0016567);; Molecular Function: ligase activity (GO:0016874);; Molecular Function: ubiquitin protein ligase binding (GO:0031625);; Molecular Function: ubiquitin protein ligase activity (GO:0061630);;	K10581|0|gmx:100306246|K10581 ubiquitin-conjugating enzyme E2 O [EC:2.3.2.24] | (RefSeq) probable ubiquitin-conjugating enzyme E2 24	PREDICTED: probable ubiquitin-conjugating enzyme E2 24 [Glycine max]	3	14.354	1	21	523	543	UGCCAAAGGAGAGUUGCCCUG	UUGGGCAUAUCUCCUUUGGCA	Cleavage	Glyur000117s00007652.1	4
Sr154921_4_3_21_35	miR399b	Glyur000117s00007652	Cellular Component: cytoplasm (GO:0005737);; Biological Process: protein ubiquitination (GO:0016567);; Molecular Function: ligase activity (GO:0016874);; Molecular Function: ubiquitin protein ligase binding (GO:0031625);; Molecular Function: ubiquitin protein ligase activity (GO:0061630);;	K10581|0|gmx:100306246|K10581 ubiquitin-conjugating enzyme E2 O [EC:2.3.2.24] | (RefSeq) probable ubiquitin-conjugating enzyme E2 24	PREDICTED: probable ubiquitin-conjugating enzyme E2 24 [Glycine max]	3	14.354	1	21	523	543	UGCCAAAGGAGAGUUGCCCUG	UUGGGCAUAUCUCCUUUGGCA	Cleavage	Glyur000117s00007652.1	4
Sr120257_1_1_21_1472	miR319d	Glyur000118s00009660	--	--	hypothetical protein L195_g013262 [Trifolium pratense]	2.5	16.627	1	21	798	818	UUGGACUGAAGGGGCCUCUUC	AAAGAAGUCCCUUUGGUCCAA	Cleavage	Glyur000118s00009660.1	1
Sr138926_2_1_21_253	miR5037a-3P	Glyur000121s00009737	--	--	PREDICTED: uncharacterized protein At4g00950 [Cicer arietinum]	3	8.744	1	22	70	91	GUGGGAGUCAUUUGGGGGUUUA	UCAAUUCUCAAAUCACUUCCAC	Translation	Glyur000121s00009737.1	1
Sr127879_6_4_21_858	miR164c-3P	Glyur000123s00008417	Molecular Function: protein kinase activity (GO:0004672);; Molecular Function: ATP binding (GO:0005524);; Biological Process: protein phosphorylation (GO:0006468);;	K04733|0|cam:101498193|K04733 interleukin-1 receptor-associated kinase 4 [EC:2.7.11.1] | (RefSeq) probable receptor-like protein kinase At5g47070	PREDICTED: probable receptor-like protein kinase At5g47070 isoform X1 [Cicer arietinum]	3	18.984	1	21	1379	1399	CAGGUGCUCUGCUUCUCCAAC	AUUGGAAAAGUUGGGCACCUG	Translation	Glyur000123s00008417.1	1
Sr127879_6_6_21_858	miR164b-3P	Glyur000123s00008417	Molecular Function: protein kinase activity (GO:0004672);; Molecular Function: ATP binding (GO:0005524);; Biological Process: protein phosphorylation (GO:0006468);;	K04733|0|cam:101498193|K04733 interleukin-1 receptor-associated kinase 4 [EC:2.7.11.1] | (RefSeq) probable receptor-like protein kinase At5g47070	PREDICTED: probable receptor-like protein kinase At5g47070 isoform X1 [Cicer arietinum]	3	18.984	1	21	1379	1399	CAGGUGCUCUGCUUCUCCAAC	AUUGGAAAAGUUGGGCACCUG	Translation	Glyur000123s00008417.1	1
Sr131849_2_1_21_313	miR5204b-3P	Glyur000123s00008428	Molecular Function: ubiquitin-protein transferase activity (GO:0004842);; Cellular Component: nucleus (GO:0005634);; Cellular Component: cytoplasm (GO:0005737);; Biological Process: protein ubiquitination (GO:0016567);;	--	PREDICTED: U-box domain-containing protein 13-like [Cicer arietinum]	3	24.626	1	21	1201	1221	GCUGGAAGUUUUUGAAGGAAC	CUUUCUUCAAAAGUUUGCAGC	Cleavage	Glyur000123s00008428.1	1
Sr131849_2_2_21_313	miR5204a-3P	Glyur000123s00008428	Molecular Function: ubiquitin-protein transferase activity (GO:0004842);; Cellular Component: nucleus (GO:0005634);; Cellular Component: cytoplasm (GO:0005737);; Biological Process: protein ubiquitination (GO:0016567);;	--	PREDICTED: U-box domain-containing protein 13-like [Cicer arietinum]	3	24.626	1	21	1201	1221	GCUGGAAGUUUUUGAAGGAAC	CUUUCUUCAAAAGUUUGCAGC	Cleavage	Glyur000123s00008428.1	1
Sr363067_9_7_24_31	miR4388p.2	Glyur000125s00010017	Biological Process: starch metabolic process (GO:0005982);; Biological Process: protein dephosphorylation (GO:0006470);; Biological Process: circadian rhythm (GO:0007623);; Molecular Function: protein tyrosine/serine/threonine phosphatase activity (GO:0008138);; Cellular Component: chloroplast (GO:0009507);; Molecular Function: carbohydrate phosphatase activity (GO:0019203);;	--	unknown [Lotus japonicus]	2.5	1.547	1	24	87	110	AGUUUUAGGGACUUAAGUGAGACU	CCCUUCUCCUAAGUCUCUAAAACU	Cleavage	Glyur000125s00010017.2	1
Sr407839_12_6_24_87	miR4388b2-3P.1	Glyur000125s00010018	Cellular Component: endosome (GO:0005768);; Cellular Component: trans-Golgi network (GO:0005802);; Cellular Component: integral component of membrane (GO:0016021);; Molecular Function: transferase activity (GO:0016740);; Biological Process: pollen tube development (GO:0048868);;	--	PREDICTED: uncharacterized protein LOC101505326 [Cicer arietinum]	3	19.613	1	24	733	756	UUUAGGGACUAACUUGACCGACGA	ACAACGCUCAAGUUCGUCCCUGGA	Translation	Glyur000125s00010018.1	1
Sr452800_6_5_24_32	miR4388a-3p.2	Glyur000125s00010018	Cellular Component: endosome (GO:0005768);; Cellular Component: trans-Golgi network (GO:0005802);; Cellular Component: integral component of membrane (GO:0016021);; Molecular Function: transferase activity (GO:0016740);; Biological Process: pollen tube development (GO:0048868);;	--	PREDICTED: uncharacterized protein LOC101505326 [Cicer arietinum]	3	19.897	1	24	732	755	UCAGGGACUAACUUGACUGUCGUU	UACAACGCUCAAGUUCGUCCCUGG	Translation	Glyur000125s00010018.1	1
Sr504948_10_3_24_22	miR4388s-3P	Glyur000125s00010018	Cellular Component: endosome (GO:0005768);; Cellular Component: trans-Golgi network (GO:0005802);; Cellular Component: integral component of membrane (GO:0016021);; Molecular Function: transferase activity (GO:0016740);; Biological Process: pollen tube development (GO:0048868);;	--	PREDICTED: uncharacterized protein LOC101505326 [Cicer arietinum]	3	20.054	1	24	734	757	UUUUAGGGACUAACUUGACCGACA	CAACGCUCAAGUUCGUCCCUGGAA	Translation	Glyur000125s00010018.1	1
Sr98630_3_3_21_341	miR172c-5P	Glyur000127s00009168	Cellular Component: chloroplast thylakoid membrane (GO:0009535);; Cellular Component: chloroplast stroma (GO:0009570);; Biological Process: NAD(P)H dehydrogenase complex assembly (GO:0010275);;	--	PREDICTED: protein CHLORORESPIRATORY REDUCTION 6, chloroplastic [Lupinus angustifolius]	3	21.481	1	21	594	614	CAGCAGCAUCAAGAUUCACAU	UUGUGAGGCUUGAUGCUGUUU	Cleavage	Glyur000127s00009168.1	1
Sr89153_5_2_20_1629	miR319c-5P	Glyur000127s00009171	Biological Process: ribosomal small subunit assembly (GO:0000028);; Biological Process: maturation of SSU-rRNA from tricistronic rRNA transcript (SSU-rRNA, 5.8S rRNA, LSU-rRNA) (GO:0000462);; Molecular Function: structural constituent of ribosome (GO:0003735);; Cellular Component: mitochondrial small ribosomal subunit (GO:0005763);; Biological Process: translation (GO:0006412);; Cellular Componen…	K02949|7.27823e-95|pvu:PHAVU_003G173900g|K02949 small subunit ribosomal protein S11e | (RefSeq) hypothetical protein	hypothetical protein PHAVU_003G173800g [Phaseolus vulgaris]	3	19.355	1	21	486	506	AGAGCUUUCUUCGGUCCACUC	UAGUGGUGCGAAGAAGGCUUU	Cleavage	Glyur000127s00009171.2	1
Sr363067_9_7_24_31	miR4388p-3P.1	Glyur000128s00010793	Biological Process: transcription, DNA-templated (GO:0006351);;	--	PREDICTED: ethylene-responsive transcription factor ERF003-like isoform X2 [Glycine max]	3	19.076	1	24	797	820	AAUUUCAGGGACCAAAAUGACAGU	AAUCUCGUUGUGGUCUUUGGAAUU	Cleavage	Glyur000128s00010793.1	1
Sr182244_1_1_22_2332	miR171b-5P	Glyur000129s00012433	Molecular Function: DNA binding (GO:0003677);;	--	PREDICTED: zinc-finger homeodomain protein 4-like [Cicer arietinum]	2.5	10.873	1	22	211	232	UGUGAUAUUGAUCCGGCUCUUC	AUAGAGUCUGAUCAAUAUUGCA	Cleavage	Glyur000129s00012433.1	1
Sr115560_4_1_21_17	miR156f	Glyur000130s00006892	Molecular Function: GMP synthase (glutamine-hydrolyzing) activity (GO:0003922);; Cellular Component: cytosol (GO:0005829);; Biological Process: glutamine metabolic process (GO:0006541);; Molecular Function: transferase activity (GO:0016740);; Molecular Function: hydrolase activity (GO:0016787);;	--	PREDICTED: putative glutamine amidotransferase-like protein RP404 [Glycine max]	3	14.068	1	21	1332	1352	UUGACAGAAGAGAGAGAGCAC	UUGUUCUUUUUUUUUUGUUAA	Cleavage	Glyur000130s00006892.1	1
Sr120257_1_1_21_1472	miR319d	Glyur000130s00006910	Molecular Function: protein serine/threonine kinase activity (GO:0004674);; Molecular Function: ATP binding (GO:0005524);; Cellular Component: nucleus (GO:0005634);; Cellular Component: cytoplasm (GO:0005737);; Cellular Component: plasma membrane (GO:0005886);; Biological Process: protein phosphorylation (GO:0006468);; Biological Process: intracellular signal transduction (GO:0035556);;	--	PREDICTED: protein kinase PVPK-1 [Glycine max]	3	15.449	1	21	1427	1447	UUGGACUGAAGGGGCCUCUUC	UGAGGUGCACCUUCAGUCCAA	Cleavage	Glyur000130s00006910.1	1
Sr49514_6_2_19_207	miR157a-3P	Glyur000131s00012987	Biological Process: proteolysis (GO:0006508);; Molecular Function: peptidase activity (GO:0008233);; Biological Process: protein catabolic process (GO:0030163);;	K06891|4.94279e-12|pvu:PHAVU_004G160300g|K06891 ATP-dependent Clp protease adaptor protein ClpS | (RefSeq) hypothetical protein	PREDICTED: ATP-dependent Clp protease adapter protein CLPS1, chloroplastic-like [Lupinus angustifolius]	3	13.906	1	22	52	73	UGCUCUCUGUUCUUCUGUCAAC	GUUGAUGGAAGAAGAGAGAGUG	Translation	Glyur000131s00012987.1	1
Sr49514_6_2_19_207	miR157a-3P	Glyur000132s00015958	Molecular Function: DNA binding (GO:0003677);; Cellular Component: membrane (GO:0016020);;	--	hypothetical protein GLYMA_18G215300 [Glycine max]	3	8.577	1	22	786	807	UGCUCUCUGUUCUUCUGUCAAC	UGUGAAGGAAGAACAGAGAGAA	Cleavage	Glyur000132s00015958.1	1
Sr85268_7_5_20_907	miR156e-3P	Glyur000134s00009760	--	--	auxilin-related protein 2 [Arachis duranensis]	2.5	13.691	1	21	49	69	GCUUGCUCUCUCUCUGUCACC	AGAGAGAGAGAGAGAGUAAGC	Cleavage	Glyur000134s00009760.1	1
Sr439946_13_8_24_48	miR4388f2.3	Glyur000135s00007312	Molecular Function: xanthine dehydrogenase activity (GO:0004854);; Molecular Function: iron ion binding (GO:0005506);; Cellular Component: cytosol (GO:0005829);; Molecular Function: electron carrier activity (GO:0009055);; Biological Process: xanthine catabolic process (GO:0009115);; Molecular Function: abscisic aldehyde oxidase activity (GO:0010293);; Molecular Function: oxidoreductase activity,…	K09842|0|cam:101503582|K09842 abscisic-aldehyde oxidase [EC:1.2.3.14] | (RefSeq) abscisic-aldehyde oxidase-like	Aldehyde oxidase/xanthine dehydrogenase, a/b hammerhead [Corchorus olitorius]	3	22.127	1	24	912	935	UGUCAUUUUAGCCUCUGAAAUUGU	ACCGUUUCUGAGGCUGAAAUGGCU	Cleavage	Glyur000135s00007312.1	1
Sr548075_18_9_24_32	miR4388y-3P.1	Glyur000140s00011447	Cellular Component: integral component of membrane (GO:0016021);;	--	PREDICTED: UPF0183 protein At3g51130 isoform X2 [Cicer arietinum]	2.5	24.244	1	24	109	132	CUUUUUCGUUAGUUUCAGGGACCU	GCAUCCCCGAAAGUAACGGAAAAG	Cleavage	Glyur000140s00011447.1	1
Sr178986_11_10_22_2218	miR1509b-5P	Glyur000140s00011448	Molecular Function: carboxypeptidase activity (GO:0004180);; Biological Process: proteolysis (GO:0006508);; Molecular Function: serine-type peptidase activity (GO:0008236);;	--	serine carboxypeptidase S28 family protein [Medicago truncatula]	3	17.52	1	22	354	375	CUAAUCAAGGAAAUCACAGUCG	UUACUAUGAGUUCCUUGAUUAU	Cleavage	Glyur000140s00011448.1	1
Sr178986_11_11_22_2218	miR1509e-5P	Glyur000140s00011448	Molecular Function: carboxypeptidase activity (GO:0004180);; Biological Process: proteolysis (GO:0006508);; Molecular Function: serine-type peptidase activity (GO:0008236);;	--	serine carboxypeptidase S28 family protein [Medicago truncatula]	3	17.52	1	22	354	375	CUAAUCAAGGAAAUCACAGUCG	UUACUAUGAGUUCCUUGAUUAU	Cleavage	Glyur000140s00011448.1	1
Sr178986_11_1_22_2218	miR1509c-5P	Glyur000140s00011448	Molecular Function: carboxypeptidase activity (GO:0004180);; Biological Process: proteolysis (GO:0006508);; Molecular Function: serine-type peptidase activity (GO:0008236);;	--	serine carboxypeptidase S28 family protein [Medicago truncatula]	3	17.52	1	22	354	375	CUAAUCAAGGAAAUCACAGUCG	UUACUAUGAGUUCCUUGAUUAU	Cleavage	Glyur000140s00011448.1	1
Sr178986_11_3_22_2218	miR1509g	Glyur000140s00011448	Molecular Function: carboxypeptidase activity (GO:0004180);; Biological Process: proteolysis (GO:0006508);; Molecular Function: serine-type peptidase activity (GO:0008236);;	--	serine carboxypeptidase S28 family protein [Medicago truncatula]	3	17.52	1	22	354	375	CUAAUCAAGGAAAUCACAGUCG	UUACUAUGAGUUCCUUGAUUAU	Cleavage	Glyur000140s00011448.1	1
Sr178986_11_4_22_2218	miR1509d	Glyur000140s00011448	Molecular Function: carboxypeptidase activity (GO:0004180);; Biological Process: proteolysis (GO:0006508);; Molecular Function: serine-type peptidase activity (GO:0008236);;	--	serine carboxypeptidase S28 family protein [Medicago truncatula]	3	17.52	1	22	354	375	CUAAUCAAGGAAAUCACAGUCG	UUACUAUGAGUUCCUUGAUUAU	Cleavage	Glyur000140s00011448.1	1
Sr178986_11_6_22_2218	miR1509h-5P	Glyur000140s00011448	Molecular Function: carboxypeptidase activity (GO:0004180);; Biological Process: proteolysis (GO:0006508);; Molecular Function: serine-type peptidase activity (GO:0008236);;	--	serine carboxypeptidase S28 family protein [Medicago truncatula]	3	17.52	1	22	354	375	CUAAUCAAGGAAAUCACAGUCG	UUACUAUGAGUUCCUUGAUUAU	Cleavage	Glyur000140s00011448.1	1
Sr178986_11_8_22_2218	miR1509f-5P	Glyur000140s00011448	Molecular Function: carboxypeptidase activity (GO:0004180);; Biological Process: proteolysis (GO:0006508);; Molecular Function: serine-type peptidase activity (GO:0008236);;	--	serine carboxypeptidase S28 family protein [Medicago truncatula]	3	17.52	1	22	354	375	CUAAUCAAGGAAAUCACAGUCG	UUACUAUGAGUUCCUUGAUUAU	Cleavage	Glyur000140s00011448.1	1
Sr178986_11_9_22_2218	miR1509i-5P	Glyur000140s00011448	Molecular Function: carboxypeptidase activity (GO:0004180);; Biological Process: proteolysis (GO:0006508);; Molecular Function: serine-type peptidase activity (GO:0008236);;	--	serine carboxypeptidase S28 family protein [Medicago truncatula]	3	17.52	1	22	354	375	CUAAUCAAGGAAAUCACAGUCG	UUACUAUGAGUUCCUUGAUUAU	Cleavage	Glyur000140s00011448.1	1
Sr130095_2_1_21_1856	miR396b-5P	Glyur000147s00013853	Molecular Function: aspartic-type endopeptidase activity (GO:0004190);; Biological Process: proteolysis (GO:0006508);; Biological Process: protein catabolic process (GO:0030163);;	--	PREDICTED: aspartic proteinase PCS1-like [Lupinus angustifolius]	2	19.731	1	21	1099	1119	UUCCACGGCUUUCUUGAACUG	GAGUUCGAGAAAGGCGUGGAG	Cleavage	Glyur000147s00013853.1	1
Sr130095_2_2_21_1856	miR396a	Glyur000147s00013853	Molecular Function: aspartic-type endopeptidase activity (GO:0004190);; Biological Process: proteolysis (GO:0006508);; Biological Process: protein catabolic process (GO:0030163);;	--	PREDICTED: aspartic proteinase PCS1-like [Lupinus angustifolius]	2	19.731	1	21	1099	1119	UUCCACGGCUUUCUUGAACUG	GAGUUCGAGAAAGGCGUGGAG	Cleavage	Glyur000147s00013853.1	1
Sr106092_1_1_21_2960	miR167b-5P	Glyur000148s00009040	--	--	hypothetical protein L195_g063194, partial [Trifolium pratense]	3	15.129	1	21	37	57	UGAAGCUGCCAGCAUGAUCUU	GGGAUCAARUUGGUAGCUUCA	Cleavage	Glyur000148s00009040.1	1
Sr117416_2_1_21_41103	miR167a-5P	Glyur000148s00009040	--	--	hypothetical protein L195_g063194, partial [Trifolium pratense]	3	15.129	1	21	37	57	UGAAGCUGCCAGCAUGAUCUG	GGGAUCAARUUGGUAGCUUCA	Cleavage	Glyur000148s00009040.1	1
Sr142883_3_3_21_123728	miR1511-3P	Glyur000149s00009562	Cellular Component: nucleus (GO:0005634);; Cellular Component: cytoplasm (GO:0005737);;	--	PREDICTED: ARM REPEAT PROTEIN INTERACTING WITH ABF2-like [Cicer arietinum]	3	20.04	1	21	2170	2190	AACCAGGCUCUGAUACCAUGA	CCAUGGUAUUGUCGCCUGGUU	Translation	Glyur000149s00009562.1	1
Sr97044_3_1_21_593	miR390b-5P	Glyur000149s00009578	Cellular Component: integral component of membrane (GO:0016021);; Molecular Function: kinase activity (GO:0016301);; Biological Process: phosphorylation (GO:0016310);;	--	LRR receptor-like serine/threonine-protein kinase GSO1 [Cajanus cajan]	3	15.453	1	21	340	360	AAGCUCAGGAGGGAUAGCGCC	GGUUCAAUCCCUUCUGAGCUU	Cleavage	Glyur000149s00009578.1	1
Sr97044_3_3_21_593	miR390a-5P	Glyur000149s00009578	Cellular Component: integral component of membrane (GO:0016021);; Molecular Function: kinase activity (GO:0016301);; Biological Process: phosphorylation (GO:0016310);;	--	LRR receptor-like serine/threonine-protein kinase GSO1 [Cajanus cajan]	3	15.453	1	21	340	360	AAGCUCAGGAGGGAUAGCGCC	GGUUCAAUCCCUUCUGAGCUU	Cleavage	Glyur000149s00009578.1	1
Sr548075_18_9_24_32	miR4388y-3P.1	Glyur000149s00009585	Molecular Function: ATP binding (GO:0005524);; Molecular Function: hydrolase activity (GO:0016787);; Biological Process: cell division (GO:0051301);;	K13525|0|vra:106759635|K13525 transitional endoplasmic reticulum ATPase | (RefSeq) cell division cycle protein 48 homolog	PREDICTED: cell division control protein 48 homolog A-like isoform X2 [Nelumbo nucifera]	3	9.774	1	24	2138	2161	CUUUUUCGUUAGUUUCAGGGACCU	AGAACCCUGAAGCUAUGGAAGAAG	Translation	Glyur000149s00009585.1	1
Sr439946_13_8_24_48	miR4388f2-3P.1	Glyur000149s00009586	--	--	NAD(P)-binding rossmann-fold protein [Medicago truncatula]	3	11.424	1	24	2104	2127	UUAGAGACUAAUUUGACCAACGUU	GCAAUUGCACAAAUGAGUCUCUAA	Translation	Glyur000149s00009586.1	1
Sr391036_7_3_24_73	miR4388e2.1	Glyur000150s00014564	Cellular Component: integral component of membrane (GO:0016021);; Molecular Function: transferase activity (GO:0016740);;	--	receptor-like protein 12 [Cajanus cajan]	3	19.532	1	24	2809	2832	AAUUUCAAGGGCUAAAAUGACAGU	GGAUUCAUUUUUGGCUUUGGAAUU	Translation	Glyur000150s00014564.1	1
Sr86471_5_3_20_14	miR159a-5P	Glyur000150s00014565	Cellular Component: integral component of membrane (GO:0016021);; Molecular Function: transferase activity (GO:0016740);;	--	hypothetical protein GLYMA_03G087400 [Glycine max]	3	20.298	1	21	5475	5495	GGGAUCUCUUCACUCCAAGUC	CACUUUGAGUGGACAGAUUCC	Cleavage	Glyur000150s00014565.1	1
Sr148756_1_1_21_16	miR8015	Glyur000150s00014582	Molecular Function: protein kinase activity (GO:0004672);; Molecular Function: ATP binding (GO:0005524);; Biological Process: protein phosphorylation (GO:0006468);; Cellular Component: integral component of membrane (GO:0016021);;	--	PREDICTED: probable inactive leucine-rich repeat receptor-like protein kinase At1g66830 [Cicer arietinum]	3	11.029	1	21	1115	1135	CUUUCAAUUUCAAGGACUAAU	GUUGGUCUUUGGGGUUGAAGG	Cleavage	Glyur000150s00014582.1	1
Sr85268_7_6_20_907	miR156d-3P	Glyur000150s00014586	Molecular Function: chromatin binding (GO:0003682);; Cellular Component: nucleus (GO:0005634);;	K14834|0|gmx:100794797|K14834 nucleolar complex protein 3 | (RefSeq) nucleolar complex protein 3 homolog	PREDICTED: nucleolar complex protein 3 homolog [Glycine max]	3	15.486	1	23	1273	1295	UGCUCACUUCUCUUUCUGUCAGC	AAUGACAGAAAGAAAAGUAGGCA	Translation	Glyur000150s00014586.1	1
Sr148756_1_1_21_16	miR8015	Glyur000151s00010749	Molecular Function: glycine-tRNA ligase activity (GO:0004820);; Molecular Function: ATP binding (GO:0005524);; Cellular Component: mitochondrion (GO:0005739);; Biological Process: glycyl-tRNA aminoacylation (GO:0006426);; Cellular Component: chloroplast stroma (GO:0009570);; Biological Process: embryo development ending in seed dormancy (GO:0009793);; Biological Process: regulation of embryonic d…	K14164|0|cam:101514446|K14164 glycyl-tRNA synthetase [EC:6.1.1.14] | (RefSeq) glycine--tRNA ligase 2, chloroplastic/mitochondrial	PREDICTED: glycine--tRNA ligase 2, chloroplastic/mitochondrial isoform X1 [Cicer arietinum]	3	16.149	1	21	1219	1239	CUUUCAAUUUCAAGGACUAAU	AUUUGUUCUUGAAAUUGGAAC	Cleavage	Glyur000151s00010749.1	1
Sr127879_6_1_21_858	miR164d-3P	Glyur000153s00013691	Molecular Function: protein serine/threonine kinase activity (GO:0004674);; Molecular Function: ATP binding (GO:0005524);; Biological Process: protein phosphorylation (GO:0006468);; Cellular Component: integral component of membrane (GO:0016021);;	--	probable LRR receptor-like serine/threonine-protein kinase At1g06840 [Cajanus cajan]	3	20.373	1	21	1873	1893	CACGUGCUCCCCUUCUCCAAC	AUUGGAGAAGGGGGGUAUGGG	Cleavage	Glyur000153s00013691.1	1
Sr127879_6_5_21_858	miR164a-3P	Glyur000153s00013691	Molecular Function: protein serine/threonine kinase activity (GO:0004674);; Molecular Function: ATP binding (GO:0005524);; Biological Process: protein phosphorylation (GO:0006468);; Cellular Component: integral component of membrane (GO:0016021);;	--	probable LRR receptor-like serine/threonine-protein kinase At1g06840 [Cajanus cajan]	3	20.373	1	21	1873	1893	CACGUGCUCCCCUUCUCCAAC	AUUGGAGAAGGGGGGUAUGGG	Cleavage	Glyur000153s00013691.1	1
Sr131849_2_1_21_313	miR5204b-5P	Glyur000155s00012802	Molecular Function: DNA binding (GO:0003677);; Cellular Component: nucleus (GO:0005634);; Biological Process: regulation of transcription, DNA-templated (GO:0006355);; Cellular Component: integral component of membrane (GO:0016021);;	--	PREDICTED: LOW QUALITY PROTEIN: NAC domain-containing protein 78-like [Cicer arietinum]	3	21.253	1	22	1267	1288	UCCCUCAAAGGCUUCCAGUAUU	AUUACUGGGAUUCUUUGGGGGG	Cleavage	Glyur000155s00012802.1	1
Sr131849_2_2_21_313	miR5204a-5P	Glyur000155s00012802	Molecular Function: DNA binding (GO:0003677);; Cellular Component: nucleus (GO:0005634);; Biological Process: regulation of transcription, DNA-templated (GO:0006355);; Cellular Component: integral component of membrane (GO:0016021);;	--	PREDICTED: LOW QUALITY PROTEIN: NAC domain-containing protein 78-like [Cicer arietinum]	3	21.253	1	21	1268	1288	UCCCUCAAAGGCUUCCAGUAU	UUACUGGGAUUCUUUGGGGGG	Cleavage	Glyur000155s00012802.1	1
Sr86471_5_3_20_14	miR159a-3P	Glyur000156s00011992	Biological Process: cellular process (GO:0009987);;	K14486|0|pvu:PHAVU_001G202000g|K14486 auxin response factor | (RefSeq) hypothetical protein	Auxin response factor 7 [Glycine soja]	3	15.453	1	20	1365	1384	AUUGGAGUGAAGGGAGCUCC	GGAGCUCCCUUCACAACAAU	Cleavage	Glyur000156s00011992.1	1
Sr187761_2_2_22_217	miR393-5P	Glyur000156s00011998	Molecular Function: inositol hexakisphosphate binding (GO:0000822);; Biological Process: auxin-activated signaling pathway (GO:0009734);; Molecular Function: auxin binding (GO:0010011);; Biological Process: pollen maturation (GO:0010152);; Biological Process: lateral root formation (GO:0010311);; Cellular Component: SCF ubiquitin ligase complex (GO:0019005);; Molecular Function: auxin receptor ac…	--	protein transport inhibitor response 1-like [Trifolium pratense]	2	18.005	1	22	1769	1790	UUCCAAAGGGAUCGCAUUGAUC	AGACAAUGCGAUCCCUUUGGAU	Cleavage	Glyur000156s00011998.1	1
Sr49514_6_2_19_207	miR157a-3P	Glyur000156s00012019	Molecular Function: ATP binding (GO:0005524);; Cellular Component: intracellular (GO:0005622);; Biological Process: fatty acid beta-oxidation (GO:0006635);; Biological Process: protein import into peroxisome matrix (GO:0016558);;	K13339|0|cam:101498146|K13339 peroxin-6 | (RefSeq) peroxisome biogenesis protein 6	PREDICTED: peroxisome biogenesis protein 6 [Cicer arietinum]	3	17.416	1	22	1912	1933	UGCUCUCUGUUCUUCUGUCAAC	UUUGACUGAAGAGCAGAGGGCU	Cleavage	Glyur000156s00012019.1	1
Sr85268_7_4_20_907	miR156c-3P	Glyur000159s00010244	--	--	PREDICTED: uncharacterized protein LOC101488507 [Cicer arietinum]	3	11.507	1	23	961	983	UGCUCACUUCUCUCUCUGUCACC	GCCGGGAGAGGAAGAAGUGAGCA	Cleavage	Glyur000159s00010244.1	1
Sr131849_2_1_21_313	miR5204b-3P	Glyur000160s00019150	Cellular Component: cytoplasm (GO:0005737);; Biological Process: carbohydrate metabolic process (GO:0005975);; Cellular Component: integral component of membrane (GO:0016021);; Molecular Function: mannosyl-glycoprotein endo-beta-N-acetylglucosaminidase activity (GO:0033925);;	K01227|0|gmx:100804658|K01227 mannosyl-glycoprotein endo-beta-N-acetylglucosaminidase [EC:3.2.1.96] | (RefSeq) cytosolic endo-beta-N-acetylglucosaminidase 1-like	PREDICTED: cytosolic endo-beta-N-acetylglucosaminidase 1-like [Glycine max]	3	15.547	1	21	2184	2204	GCUGGAAGUUUUUGAAGGAAC	GUUCCUUCAGGCACUUCUAGU	Translation	Glyur000160s00019150.1	1
Sr131849_2_2_21_313	miR5204a-3P	Glyur000160s00019150	Cellular Component: cytoplasm (GO:0005737);; Biological Process: carbohydrate metabolic process (GO:0005975);; Cellular Component: integral component of membrane (GO:0016021);; Molecular Function: mannosyl-glycoprotein endo-beta-N-acetylglucosaminidase activity (GO:0033925);;	K01227|0|gmx:100804658|K01227 mannosyl-glycoprotein endo-beta-N-acetylglucosaminidase [EC:3.2.1.96] | (RefSeq) cytosolic endo-beta-N-acetylglucosaminidase 1-like	PREDICTED: cytosolic endo-beta-N-acetylglucosaminidase 1-like [Glycine max]	3	15.547	1	21	2184	2204	GCUGGAAGUUUUUGAAGGAAC	GUUCCUUCAGGCACUUCUAGU	Translation	Glyur000160s00019150.1	1
Sr86471_5_3_20_14	miR159a-5P	Glyur000163s00011091	Biological Process: metabolic process (GO:0008152);; Molecular Function: amino acid binding (GO:0016597);;	--	PREDICTED: ACT domain-containing protein ACR10-like [Glycine max]	2.5	16.315	1	21	179	199	GGGAUCUCUUCACUCCAAGUC	GCCGUGGAGUGGAGAGAUCCC	Cleavage	Glyur000163s00011091.1	1
Sr391036_7_3_24_73	miR4388e2.2	Glyur000165s00008496	Cellular Component: equatorial microtubule organizing center (GO:0000923);; Molecular Function: structural constituent of cytoskeleton (GO:0005200);; Cellular Component: centrosome (GO:0005813);; Cellular Component: spindle pole body (GO:0005816);; Biological Process: meiotic cell cycle (GO:0007126);; Cellular Component: gamma-tubulin ring complex (GO:0008274);; Biological Process: cytoplasmic mi…	K16573|0|cam:101489155|K16573 gamma-tubulin complex component 6 | (RefSeq) uncharacterized LOC101489155	PREDICTED: uncharacterized protein LOC101489155 isoform X1 [Cicer arietinum]	2	21.558	1	23	1	23	UAGUCCCUGAAAUUGUAAAACGU	GUUUUCUACAAUUUCUGGGACUA	Cleavage	Glyur000165s00008496.1	1
Sr97044_3_1_21_593	miR390b-5P	Glyur000165s00008504	Molecular Function: protein serine/threonine kinase activity (GO:0004674);; Molecular Function: ATP binding (GO:0005524);; Cellular Component: plasma membrane (GO:0005886);; Biological Process: protein phosphorylation (GO:0006468);; Cellular Component: plasmodesma (GO:0009506);;	--	receptor-like protein kinase, partial [Trifolium pratense]	3	18.878	1	21	124	144	AAGCUCAGGAGGGAUAGCGCC	GGUGUUGUUCUUCUUGAGCUU	Cleavage	Glyur000165s00008504.1	1
Sr97044_3_3_21_593	miR390a-5P	Glyur000165s00008504	Molecular Function: protein serine/threonine kinase activity (GO:0004674);; Molecular Function: ATP binding (GO:0005524);; Cellular Component: plasma membrane (GO:0005886);; Biological Process: protein phosphorylation (GO:0006468);; Cellular Component: plasmodesma (GO:0009506);;	--	receptor-like protein kinase, partial [Trifolium pratense]	3	18.878	1	21	124	144	AAGCUCAGGAGGGAUAGCGCC	GGUGUUGUUCUUCUUGAGCUU	Cleavage	Glyur000165s00008504.1	1
Sr85268_7_5_20_907	miR156e-3P	Glyur000172s00014888	Cellular Component: membrane (GO:0016020);;	--	late embryogenesis abundant protein [Medicago truncatula]	2.5	12.538	1	20	1	20	GCUUGCUCUCUCUCUGUCAC	AUGGCAGAGACAGAGCAAGC	Translation	Glyur000172s00014888.1	1
Sr98630_3_1_21_341	miR172b-5P	Glyur000172s00014900	--	--	BAG family molecular chaperone regulator 6 [Cajanus cajan]	3	14.674	1	21	1223	1243	GUAGCAUCAUCAAGAUUCACA	UGUGGAUCAUGAAGGUGCUAC	Translation	Glyur000172s00014900.1	1
Sr98630_3_2_21_341	miR172a-5P	Glyur000172s00014900	--	--	BAG family molecular chaperone regulator 6 [Cajanus cajan]	3	14.674	1	21	1223	1243	GUAGCAUCAUCAAGAUUCACA	UGUGGAUCAUGAAGGUGCUAC	Translation	Glyur000172s00014900.1	1
Sr98630_3_3_21_341	miR172c-5P	Glyur000173s00011805	Molecular Function: structural constituent of cell wall (GO:0005199);; Biological Process: proteolysis (GO:0006508);; Molecular Function: peptidase activity (GO:0008233);;	--	PREDICTED: proline-rich extensin-like protein EPR1 isoform X1 [Camelina sativa]	3	21.131	1	21	1141	1161	CAGCAGCAUCAAGAUUCACAU	UUGUGGACUUGGAUGCUGCUG	Translation	Glyur000173s00011805.1	1
Sr85268_7_4_20_907	miR156c-3P	Glyur000173s00011835	Cellular Component: integral component of membrane (GO:0016021);;	--	unknown [Lotus japonicus]	3	24.89	1	23	372	394	UGCUCACUUCUCUCUCUGUCACC	GAAGAAAGAGAGUGAAGUGAGUG	Translation	Glyur000173s00011835.1	1
Sr452800_6_5_24_32	miR4388a-3p.1	Glyur000180s00014080	Cellular Component: integral component of membrane (GO:0016021);; Biological Process: transmembrane transport (GO:0055085);;	--	MFS transporter [Medicago truncatula]	2.5	18.875	1	24	1633	1656	AGUUUUAGGGACCAAAAUGACAGU	UCACUCAUUUUGGUGCUUAGGACU	Translation	Glyur000180s00014080.1	1
Sr178986_11_10_22_2218	miR1509b-5P	Glyur000181s00013107	Molecular Function: nucleotide binding (GO:0000166);; Molecular Function: DNA binding (GO:0003677);; Molecular Function: DNA-directed DNA polymerase activity (GO:0003887);; Biological Process: DNA replication (GO:0006260);; Biological Process: DNA repair (GO:0006281);; Molecular Function: zinc ion binding (GO:0008270);; Molecular Function: 3'-5' exonuclease activity (GO:0008408);; Cellular Compon…	K02324|0|cam:101514286|K02324 DNA polymerase epsilon subunit 1 [EC:2.7.7.7] | (RefSeq) DNA polymerase epsilon catalytic subunit A	PREDICTED: DNA polymerase epsilon catalytic subunit A [Cicer arietinum]	2.5	13.614	1	22	981	1002	CUAAUCAAGGAAAUCACAGUCG	CAAUGGUGAUUUCUUUGAUUGG	Cleavage	Glyur000181s00013107.1	1
Sr178986_11_11_22_2218	miR1509e-5P	Glyur000181s00013107	Molecular Function: nucleotide binding (GO:0000166);; Molecular Function: DNA binding (GO:0003677);; Molecular Function: DNA-directed DNA polymerase activity (GO:0003887);; Biological Process: DNA replication (GO:0006260);; Biological Process: DNA repair (GO:0006281);; Molecular Function: zinc ion binding (GO:0008270);; Molecular Function: 3'-5' exonuclease activity (GO:0008408);; Cellular Compon…	K02324|0|cam:101514286|K02324 DNA polymerase epsilon subunit 1 [EC:2.7.7.7] | (RefSeq) DNA polymerase epsilon catalytic subunit A	PREDICTED: DNA polymerase epsilon catalytic subunit A [Cicer arietinum]	2.5	13.614	1	22	981	1002	CUAAUCAAGGAAAUCACAGUCG	CAAUGGUGAUUUCUUUGAUUGG	Cleavage	Glyur000181s00013107.1	1
Sr178986_11_1_22_2218	miR1509c-5P	Glyur000181s00013107	Molecular Function: nucleotide binding (GO:0000166);; Molecular Function: DNA binding (GO:0003677);; Molecular Function: DNA-directed DNA polymerase activity (GO:0003887);; Biological Process: DNA replication (GO:0006260);; Biological Process: DNA repair (GO:0006281);; Molecular Function: zinc ion binding (GO:0008270);; Molecular Function: 3'-5' exonuclease activity (GO:0008408);; Cellular Compon…	K02324|0|cam:101514286|K02324 DNA polymerase epsilon subunit 1 [EC:2.7.7.7] | (RefSeq) DNA polymerase epsilon catalytic subunit A	PREDICTED: DNA polymerase epsilon catalytic subunit A [Cicer arietinum]	2.5	13.614	1	22	981	1002	CUAAUCAAGGAAAUCACAGUCG	CAAUGGUGAUUUCUUUGAUUGG	Cleavage	Glyur000181s00013107.1	1
Sr178986_11_3_22_2218	miR1509g	Glyur000181s00013107	Molecular Function: nucleotide binding (GO:0000166);; Molecular Function: DNA binding (GO:0003677);; Molecular Function: DNA-directed DNA polymerase activity (GO:0003887);; Biological Process: DNA replication (GO:0006260);; Biological Process: DNA repair (GO:0006281);; Molecular Function: zinc ion binding (GO:0008270);; Molecular Function: 3'-5' exonuclease activity (GO:0008408);; Cellular Compon…	K02324|0|cam:101514286|K02324 DNA polymerase epsilon subunit 1 [EC:2.7.7.7] | (RefSeq) DNA polymerase epsilon catalytic subunit A	PREDICTED: DNA polymerase epsilon catalytic subunit A [Cicer arietinum]	2.5	13.614	1	22	981	1002	CUAAUCAAGGAAAUCACAGUCG	CAAUGGUGAUUUCUUUGAUUGG	Cleavage	Glyur000181s00013107.1	1
Sr178986_11_4_22_2218	miR1509d	Glyur000181s00013107	Molecular Function: nucleotide binding (GO:0000166);; Molecular Function: DNA binding (GO:0003677);; Molecular Function: DNA-directed DNA polymerase activity (GO:0003887);; Biological Process: DNA replication (GO:0006260);; Biological Process: DNA repair (GO:0006281);; Molecular Function: zinc ion binding (GO:0008270);; Molecular Function: 3'-5' exonuclease activity (GO:0008408);; Cellular Compon…	K02324|0|cam:101514286|K02324 DNA polymerase epsilon subunit 1 [EC:2.7.7.7] | (RefSeq) DNA polymerase epsilon catalytic subunit A	PREDICTED: DNA polymerase epsilon catalytic subunit A [Cicer arietinum]	2.5	13.614	1	22	981	1002	CUAAUCAAGGAAAUCACAGUCG	CAAUGGUGAUUUCUUUGAUUGG	Cleavage	Glyur000181s00013107.1	1
Sr178986_11_6_22_2218	miR1509h-5P	Glyur000181s00013107	Molecular Function: nucleotide binding (GO:0000166);; Molecular Function: DNA binding (GO:0003677);; Molecular Function: DNA-directed DNA polymerase activity (GO:0003887);; Biological Process: DNA replication (GO:0006260);; Biological Process: DNA repair (GO:0006281);; Molecular Function: zinc ion binding (GO:0008270);; Molecular Function: 3'-5' exonuclease activity (GO:0008408);; Cellular Compon…	K02324|0|cam:101514286|K02324 DNA polymerase epsilon subunit 1 [EC:2.7.7.7] | (RefSeq) DNA polymerase epsilon catalytic subunit A	PREDICTED: DNA polymerase epsilon catalytic subunit A [Cicer arietinum]	2.5	13.614	1	22	981	1002	CUAAUCAAGGAAAUCACAGUCG	CAAUGGUGAUUUCUUUGAUUGG	Cleavage	Glyur000181s00013107.1	1
Sr178986_11_8_22_2218	miR1509f-5P	Glyur000181s00013107	Molecular Function: nucleotide binding (GO:0000166);; Molecular Function: DNA binding (GO:0003677);; Molecular Function: DNA-directed DNA polymerase activity (GO:0003887);; Biological Process: DNA replication (GO:0006260);; Biological Process: DNA repair (GO:0006281);; Molecular Function: zinc ion binding (GO:0008270);; Molecular Function: 3'-5' exonuclease activity (GO:0008408);; Cellular Compon…	K02324|0|cam:101514286|K02324 DNA polymerase epsilon subunit 1 [EC:2.7.7.7] | (RefSeq) DNA polymerase epsilon catalytic subunit A	PREDICTED: DNA polymerase epsilon catalytic subunit A [Cicer arietinum]	2.5	13.614	1	22	981	1002	CUAAUCAAGGAAAUCACAGUCG	CAAUGGUGAUUUCUUUGAUUGG	Cleavage	Glyur000181s00013107.1	1
Sr178986_11_9_22_2218	miR1509i-5P	Glyur000181s00013107	Molecular Function: nucleotide binding (GO:0000166);; Molecular Function: DNA binding (GO:0003677);; Molecular Function: DNA-directed DNA polymerase activity (GO:0003887);; Biological Process: DNA replication (GO:0006260);; Biological Process: DNA repair (GO:0006281);; Molecular Function: zinc ion binding (GO:0008270);; Molecular Function: 3'-5' exonuclease activity (GO:0008408);; Cellular Compon…	K02324|0|cam:101514286|K02324 DNA polymerase epsilon subunit 1 [EC:2.7.7.7] | (RefSeq) DNA polymerase epsilon catalytic subunit A	PREDICTED: DNA polymerase epsilon catalytic subunit A [Cicer arietinum]	2.5	13.614	1	22	981	1002	CUAAUCAAGGAAAUCACAGUCG	CAAUGGUGAUUUCUUUGAUUGG	Cleavage	Glyur000181s00013107.1	1
Sr98630_3_3_21_341	miR172c-5P	Glyur000182s00014522	Cellular Component: cytosol (GO:0005829);; Biological Process: intra-Golgi vesicle-mediated transport (GO:0006891);; Biological Process: early endosome to Golgi transport (GO:0034498);; Cellular Component: TRAPPII protein complex (GO:1990071);;	K20307|0|mtr:MTR_2g080050|K20307 trafficking protein particle complex subunit 10 | (RefSeq) trafficking protein particle complex subunit-like protein	hypothetical protein TSUD_101370 [Trifolium subterraneum]	1.5	13.554	1	21	2654	2674	CAGCAGCAUCAAGAUUCACAU	UUGUUGAUCUUGAUGCUGCUG	Cleavage	Glyur000182s00014522.1	1
Sr548075_18_9_24_32	miR4388y-3P.1	Glyur000182s00014523	Molecular Function: acid phosphatase activity (GO:0003993);; Biological Process: dephosphorylation (GO:0016311);; Molecular Function: metal ion binding (GO:0046872);;	--	PREDICTED: purple acid phosphatase 2-like [Glycine max]	3	11.034	1	24	2137	2160	CUUUUUCGUUAGUUUCAGGGACCU	UUGCCCCUGAAAUUGAUGAAACAG	Cleavage	Glyur000182s00014523.1	1
Sr125088_16_11_21_53	miR4388f-5P.1	Glyur000189s00009590	Biological Process: lipid metabolic process (GO:0006629);; Molecular Function: hydrolase activity (GO:0016787);;	--	PREDICTED: lipase-like [Cicer arietinum]	3	14.131	1	24	689	712	UCCCUAAAAUUGUAAAACGAUGGU	CAAUUCGUCCUGCAAUUUUAGGGG	Cleavage	Glyur000189s00009590.1	1
Sr446799_18_18_24_13	miR4388a2-5P.2	Glyur000189s00009590	Biological Process: lipid metabolic process (GO:0006629);; Molecular Function: hydrolase activity (GO:0016787);;	--	PREDICTED: lipase-like [Cicer arietinum]	3	14.131	1	24	689	712	UCCCUAAAAUUGUAAAACGAUGGU	CAAUUCGUCCUGCAAUUUUAGGGG	Cleavage	Glyur000189s00009590.1	1
Sr504948_10_3_24_22	miR4388s-5P	Glyur000189s00009590	Biological Process: lipid metabolic process (GO:0006629);; Molecular Function: hydrolase activity (GO:0016787);;	--	PREDICTED: lipase-like [Cicer arietinum]	3	14.131	1	24	689	712	UCCCUAAAAUUGUAAAACGAUGGU	CAAUUCGUCCUGCAAUUUUAGGGG	Cleavage	Glyur000189s00009590.1	1
Sr363067_9_7_24_31	miR4388p-3P.1	Glyur000189s00009610	--	--	DnaJ like subfamily B member 14 [Glycine soja]	3	18.796	1	24	809	832	AAUUUCAGGGACCAAAAUGACAGU	GUGCUCAUUUUGUUCUAUGAGAUU	Cleavage	Glyur000189s00009610.1	1
Sr85268_7_3_20_907	miR156b-5P	Glyur000193s00013986	Molecular Function: nucleotide binding (GO:0000166);; Biological Process: mRNA splicing, via spliceosome (GO:0000398);; Molecular Function: RNA binding (GO:0003723);; Molecular Function: metal ion binding (GO:0046872);; Cellular Component: U2AF (GO:0089701);;	K12836|1.12792e-121|gmx:100794975|K12836 splicing factor U2AF 35 kDa subunit | (RefSeq) splicing factor U2af small subunit B	splicing factor U2af small subunit B-like [Cajanus cajan]	2.5	21.491	1	20	1352	1371	UGACAGAAGAGAGUGAGCAC	GUGUUCACUCUCUUUUGUUU	Cleavage	Glyur000193s00013986.1	1
Sr85268_7_4_20_907	miR156c-5P	Glyur000193s00013986	Molecular Function: nucleotide binding (GO:0000166);; Biological Process: mRNA splicing, via spliceosome (GO:0000398);; Molecular Function: RNA binding (GO:0003723);; Molecular Function: metal ion binding (GO:0046872);; Cellular Component: U2AF (GO:0089701);;	K12836|1.12792e-121|gmx:100794975|K12836 splicing factor U2AF 35 kDa subunit | (RefSeq) splicing factor U2af small subunit B	splicing factor U2af small subunit B-like [Cajanus cajan]	2.5	21.491	1	20	1352	1371	UGACAGAAGAGAGUGAGCAC	GUGUUCACUCUCUUUUGUUU	Cleavage	Glyur000193s00013986.1	1
Sr85268_7_5_20_907	miR156e-5P	Glyur000193s00013986	Molecular Function: nucleotide binding (GO:0000166);; Biological Process: mRNA splicing, via spliceosome (GO:0000398);; Molecular Function: RNA binding (GO:0003723);; Molecular Function: metal ion binding (GO:0046872);; Cellular Component: U2AF (GO:0089701);;	K12836|1.12792e-121|gmx:100794975|K12836 splicing factor U2AF 35 kDa subunit | (RefSeq) splicing factor U2af small subunit B	splicing factor U2af small subunit B-like [Cajanus cajan]	2.5	21.491	1	20	1352	1371	UGACAGAAGAGAGUGAGCAC	GUGUUCACUCUCUUUUGUUU	Cleavage	Glyur000193s00013986.1	1
Sr85268_7_6_20_907	miR156d-5P	Glyur000193s00013986	Molecular Function: nucleotide binding (GO:0000166);; Biological Process: mRNA splicing, via spliceosome (GO:0000398);; Molecular Function: RNA binding (GO:0003723);; Molecular Function: metal ion binding (GO:0046872);; Cellular Component: U2AF (GO:0089701);;	K12836|1.12792e-121|gmx:100794975|K12836 splicing factor U2AF 35 kDa subunit | (RefSeq) splicing factor U2af small subunit B	splicing factor U2af small subunit B-like [Cajanus cajan]	2.5	21.491	1	20	1352	1371	UGACAGAAGAGAGUGAGCAC	GUGUUCACUCUCUUUUGUUU	Cleavage	Glyur000193s00013986.1	1
Sr85268_7_7_20_907	miR156a	Glyur000193s00013986	Molecular Function: nucleotide binding (GO:0000166);; Biological Process: mRNA splicing, via spliceosome (GO:0000398);; Molecular Function: RNA binding (GO:0003723);; Molecular Function: metal ion binding (GO:0046872);; Cellular Component: U2AF (GO:0089701);;	K12836|1.12792e-121|gmx:100794975|K12836 splicing factor U2AF 35 kDa subunit | (RefSeq) splicing factor U2af small subunit B	splicing factor U2af small subunit B-like [Cajanus cajan]	2.5	21.491	1	20	1352	1371	UGACAGAAGAGAGUGAGCAC	GUGUUCACUCUCUUUUGUUU	Cleavage	Glyur000193s00013986.1	1
Sr85268_7_4_20_907	miR156c-3P	Glyur000194s00016322	Molecular Function: nucleotidyltransferase activity (GO:0016779);;	--	poly(A) RNA poly(A)merase cid14-like protein [Trifolium pratense]	3	22.044	1	23	1909	1931	UGCUCACUUCUCUCUCUGUCACC	UGGGACAGACAUGGAAGUGGGCA	Cleavage	Glyur000194s00016322.1	1
Sr85268_7_6_20_907	miR156d-3P	Glyur000194s00016322	Molecular Function: nucleotidyltransferase activity (GO:0016779);;	--	poly(A) RNA poly(A)merase cid14-like protein [Trifolium pratense]	3	22.044	1	23	1909	1931	UGCUCACUUCUCUUUCUGUCAGC	UGGGACAGACAUGGAAGUGGGCA	Cleavage	Glyur000194s00016322.1	1
Sr49514_6_6_19_207	miR157b-3P	Glyur000194s00016355	--	--	hypothetical protein GLYMA_07G058600 [Glycine max]	3	5.011	1	22	909	930	UUGUGCUCUCUAUGCUUCUGUC	AGAAGAAGCAUAAAAAGCACAA	Translation	Glyur000194s00016355.1	1
Sr192585_1_1_22_3585	miR4412-5P	Glyur000194s00016360	Molecular Function: transporter activity (GO:0005215);; Biological Process: transport (GO:0006810);; Cellular Component: integral component of membrane (GO:0016021);;	K12347|0|mtr:MTR_8g028050|K12347 natural resistance-associated macrophage protein | (RefSeq) metal transporter Nramp3 protein	metal transporter Nramp3 protein [Medicago truncatula]	3	18.331	1	22	883	904	UGUUGCGGGUAUCAGUGCCUCU	AGGGACAUUGAUAUCCGUAACA	Cleavage	Glyur000194s00016360.1	1
Sr391036_7_3_24_73	miR4388e2.1	Glyur000196s00010856	Biological Process: regulation of transcription, DNA-templated (GO:0006355);; Molecular Function: zinc ion binding (GO:0008270);;	--	hypothetical protein TanjilG_29766 [Lupinus angustifolius]	3	19.041	1	24	3769	3792	AAUUUCAAGGGCUAAAAUGACAGU	CAUUUCAUUUUAGCAUUUGAAAGU	Translation	Glyur000196s00010856.1	1
Sr89153_5_2_20_1629	miR319c-5P	Glyur000200s00011146	--	--	PREDICTED: MACPF domain-containing protein At4g24290-like [Cicer arietinum]	3	16.252	1	21	1591	1611	AGAGCUUUCUUCGGUCCACUC	UACUGGUCUGAAGAAAGUUCU	Cleavage	Glyur000200s00011146.1	1
Sr363067_9_7_24_31	miR4388p-5P.1	Glyur000201s00012349	Cellular Component: cytosol (GO:0005829);; Molecular Function: S-adenosylmethionine-dependent methyltransferase activity (GO:0008757);; Biological Process: methylation (GO:0032259);;	--	uncharacterized protein LOC109812251 isoform X2 [Cajanus cajan]	3	19.332	1	24	541	564	ACUGUCAUUUUGGCCCUUGAAACU	CAAUUUAAGGGCUAUAAUGGUAGU	Translation	Glyur000201s00012349.1	1
Sr531837_9_7_24_21	miR4388c2.2	Glyur000201s00012349	Cellular Component: cytosol (GO:0005829);; Molecular Function: S-adenosylmethionine-dependent methyltransferase activity (GO:0008757);; Biological Process: methylation (GO:0032259);;	--	uncharacterized protein LOC109812251 isoform X2 [Cajanus cajan]	3	19.332	1	24	541	564	ACUGUCAUUUUGGCCCUUGAAACU	CAAUUUAAGGGCUAUAAUGGUAGU	Translation	Glyur000201s00012349.1	1
Sr120257_1_1_21_1472	miR319d	Glyur000208s00014261	--	--	hypothetical protein TSUD_52940 [Trifolium subterraneum]	2.5	15.106	1	21	813	833	UUGGACUGAAGGGGCCUCUUC	GAGGGGACCCCUUCAGUCCAG	Cleavage	Glyur000208s00014261.1	1
Sr148148_1_1_21_381491	miR159b	Glyur000208s00014264	--	--	PREDICTED: uncharacterized protein LOC100801534 [Glycine max]	2.5	7.949	1	21	653	673	UUUGGAUUGAAGGGAGCUCUA	UAGAGCCCCCUUCAAACCAAA	Cleavage	Glyur000208s00014264.1	1
Sr115560_4_1_21_17	miR156f	Glyur000215s00017035	Molecular Function: DNA binding (GO:0003677);; Cellular Component: nucleus (GO:0005634);;	--	PREDICTED: squamosa promoter-binding-like protein 16 [Glycine max]	1	18.468	1	21	1557	1577	UUGACAGAAGAGAGAGAGCAC	GUGCUCUCUCUCUUCUGUCAU	Cleavage	Glyur000215s00017035.1	1
Sr85268_7_3_20_907	miR156b-5P	Glyur000215s00017035	Molecular Function: DNA binding (GO:0003677);; Cellular Component: nucleus (GO:0005634);;	--	PREDICTED: squamosa promoter-binding-like protein 16 [Glycine max]	1	19.847	1	20	1557	1576	UGACAGAAGAGAGUGAGCAC	GUGCUCUCUCUCUUCUGUCA	Cleavage	Glyur000215s00017035.1	1
Sr85268_7_4_20_907	miR156c-5P	Glyur000215s00017035	Molecular Function: DNA binding (GO:0003677);; Cellular Component: nucleus (GO:0005634);;	--	PREDICTED: squamosa promoter-binding-like protein 16 [Glycine max]	1	19.847	1	20	1557	1576	UGACAGAAGAGAGUGAGCAC	GUGCUCUCUCUCUUCUGUCA	Cleavage	Glyur000215s00017035.1	1
Sr85268_7_5_20_907	miR156e-5P	Glyur000215s00017035	Molecular Function: DNA binding (GO:0003677);; Cellular Component: nucleus (GO:0005634);;	--	PREDICTED: squamosa promoter-binding-like protein 16 [Glycine max]	1	19.847	1	20	1557	1576	UGACAGAAGAGAGUGAGCAC	GUGCUCUCUCUCUUCUGUCA	Cleavage	Glyur000215s00017035.1	1
Sr85268_7_6_20_907	miR156d-5P	Glyur000215s00017035	Molecular Function: DNA binding (GO:0003677);; Cellular Component: nucleus (GO:0005634);;	--	PREDICTED: squamosa promoter-binding-like protein 16 [Glycine max]	1	19.847	1	20	1557	1576	UGACAGAAGAGAGUGAGCAC	GUGCUCUCUCUCUUCUGUCA	Cleavage	Glyur000215s00017035.1	1
Sr85268_7_7_20_907	miR156a	Glyur000215s00017035	Molecular Function: DNA binding (GO:0003677);; Cellular Component: nucleus (GO:0005634);;	--	PREDICTED: squamosa promoter-binding-like protein 16 [Glycine max]	1	19.847	1	20	1557	1576	UGACAGAAGAGAGUGAGCAC	GUGCUCUCUCUCUUCUGUCA	Cleavage	Glyur000215s00017035.1	1
Sr363067_9_7_24_31	miR4388p-5P.1	Glyur000218s00011622	Molecular Function: structural constituent of ribosome (GO:0003735);; Cellular Component: ribosome (GO:0005840);; Biological Process: translation (GO:0006412);; Molecular Function: 5S rRNA binding (GO:0008097);;	--	PREDICTED: uncharacterized protein LOC100526952 isoform X1 [Glycine max]	1.5	10.531	1	24	832	855	ACUGUCAUUUUGGCCCUUGAAACU	ACUUUCAAGGACUAAAAUGACAGU	Cleavage	Glyur000218s00011622.1	1
Sr531837_9_7_24_21	miR4388c2.2	Glyur000218s00011622	Molecular Function: structural constituent of ribosome (GO:0003735);; Cellular Component: ribosome (GO:0005840);; Biological Process: translation (GO:0006412);; Molecular Function: 5S rRNA binding (GO:0008097);;	--	PREDICTED: uncharacterized protein LOC100526952 isoform X1 [Glycine max]	1.5	10.531	1	24	832	855	ACUGUCAUUUUGGCCCUUGAAACU	ACUUUCAAGGACUAAAAUGACAGU	Cleavage	Glyur000218s00011622.1	1
Sr439946_13_8_24_48	miR4388f2.3	Glyur000218s00011622	Molecular Function: structural constituent of ribosome (GO:0003735);; Cellular Component: ribosome (GO:0005840);; Biological Process: translation (GO:0006412);; Molecular Function: 5S rRNA binding (GO:0008097);;	--	PREDICTED: uncharacterized protein LOC100526952 isoform X1 [Glycine max]	2.5	10.533	1	24	830	853	UGUCAUUUUAGCCUCUGAAAUUGU	AUACUUUCAAGGACUAAAAUGACA	Cleavage	Glyur000218s00011622.1	1
Sr125088_16_11_21_53	miR4388f.2	Glyur000218s00011622	Molecular Function: structural constituent of ribosome (GO:0003735);; Cellular Component: ribosome (GO:0005840);; Biological Process: translation (GO:0006412);; Molecular Function: 5S rRNA binding (GO:0008097);;	--	PREDICTED: uncharacterized protein LOC100526952 isoform X1 [Glycine max]	3	10.531	1	24	832	855	AUUGUCAUUUUGGCCCCUGAAACU	ACUUUCAAGGACUAAAAUGACAGU	Cleavage	Glyur000218s00011622.1	1
Sr127879_6_1_21_858	miR164d-5P	Glyur000219s00011571	--	--	hypothetical protein MTR_2g100440 [Medicago truncatula]	2.5	18.994	1	21	177	197	UGGAGAAGCAGGGCACGUGCA	UGCAAGUGCUGUGCUUCUCCA	Translation	Glyur000219s00011571.1	1
Sr127879_6_4_21_858	miR164c-5P	Glyur000219s00011571	--	--	hypothetical protein MTR_2g100440 [Medicago truncatula]	2.5	18.994	1	21	177	197	UGGAGAAGCAGGGCACGUGCA	UGCAAGUGCUGUGCUUCUCCA	Translation	Glyur000219s00011571.1	1
Sr127879_6_5_21_858	miR164a-5P	Glyur000219s00011571	--	--	hypothetical protein MTR_2g100440 [Medicago truncatula]	2.5	18.994	1	21	177	197	UGGAGAAGCAGGGCACGUGCA	UGCAAGUGCUGUGCUUCUCCA	Translation	Glyur000219s00011571.1	1
Sr127879_6_6_21_858	miR164b-5P	Glyur000219s00011571	--	--	hypothetical protein MTR_2g100440 [Medicago truncatula]	2.5	18.994	1	21	177	197	UGGAGAAGCAGGGCACGUGCA	UGCAAGUGCUGUGCUUCUCCA	Translation	Glyur000219s00011571.1	1
Sr187761_2_2_22_217	miR393-5P	Glyur000221s00012489	Molecular Function: catalytic activity (GO:0003824);; Biological Process: metabolic process (GO:0008152);; Cellular Component: membrane (GO:0016020);;	--	PREDICTED: probable acyl-activating enzyme 1, peroxisomal [Cicer arietinum]	3	19.769	1	22	1716	1737	UUCCAAAGGGAUCGCAUUGAUC	GUUUAAUGGGGUGCCUUUGGAA	Translation	Glyur000221s00012489.1	1
Sr130095_2_1_21_1856	miR396b-3P	Glyur000221s00012513	Molecular Function: protein serine/threonine kinase activity (GO:0004674);; Molecular Function: ATP binding (GO:0005524);; Biological Process: protein phosphorylation (GO:0006468);; Molecular Function: amino acid binding (GO:0016597);;	--	PREDICTED: serine/threonine-protein kinase STY17-like isoform X1 [Glycine max]	2.5	9.846	1	21	2463	2482	AUUCAAGAAAGCUGUGGAAAA	UUUUCCAC-GCUUUUUUGAAU	Cleavage	Glyur000221s00012513.1	1
Sr127879_6_4_21_858	miR164c-3P	Glyur000225s00014715	Cellular Component: integral component of membrane (GO:0016021);;	--	PREDICTED: uncharacterized protein LOC101514743 [Cicer arietinum]	3	24.455	1	21	859	879	CAGGUGCUCUGCUUCUCCAAC	CUUGGGGAAGCUCAGUACCUG	Translation	Glyur000225s00014715.1	1
Sr127879_6_6_21_858	miR164b-3P	Glyur000225s00014715	Cellular Component: integral component of membrane (GO:0016021);;	--	PREDICTED: uncharacterized protein LOC101514743 [Cicer arietinum]	3	24.455	1	21	859	879	CAGGUGCUCUGCUUCUCCAAC	CUUGGGGAAGCUCAGUACCUG	Translation	Glyur000225s00014715.1	1
Sr125088_16_11_21_53	miR4388f-5P.1	Glyur000225s00014754	Biological Process: tRNA N2-guanine methylation (GO:0002940);; Molecular Function: tRNA (guanine-N2-)-methyltransferase activity (GO:0004809);; Cellular Component: nucleus (GO:0005634);; Cellular Component: mitochondrion (GO:0005739);;	K00555|0|cam:101513284|K00555 tRNA (guanine26-N2/guanine27-N2)-dimethyltransferase [EC:2.1.1.215 2.1.1.216] | (RefSeq) tRNA (guanine(26)-N(2))-dimethyltransferase	PREDICTED: tRNA (guanine(26)-N(2))-dimethyltransferase [Cicer arietinum]	2	16.221	1	24	1319	1342	UCCCUAAAAUUGUAAAACGAUGGU	AUAGUUCUUUUAUAAUUUUAGGGA	Cleavage	Glyur000225s00014754.1	1
Sr446799_18_18_24_13	miR4388a2-5P.2	Glyur000225s00014754	Biological Process: tRNA N2-guanine methylation (GO:0002940);; Molecular Function: tRNA (guanine-N2-)-methyltransferase activity (GO:0004809);; Cellular Component: nucleus (GO:0005634);; Cellular Component: mitochondrion (GO:0005739);;	K00555|0|cam:101513284|K00555 tRNA (guanine26-N2/guanine27-N2)-dimethyltransferase [EC:2.1.1.215 2.1.1.216] | (RefSeq) tRNA (guanine(26)-N(2))-dimethyltransferase	PREDICTED: tRNA (guanine(26)-N(2))-dimethyltransferase [Cicer arietinum]	2	16.221	1	24	1319	1342	UCCCUAAAAUUGUAAAACGAUGGU	AUAGUUCUUUUAUAAUUUUAGGGA	Cleavage	Glyur000225s00014754.1	1
Sr504948_10_3_24_22	miR4388s-5P	Glyur000225s00014754	Biological Process: tRNA N2-guanine methylation (GO:0002940);; Molecular Function: tRNA (guanine-N2-)-methyltransferase activity (GO:0004809);; Cellular Component: nucleus (GO:0005634);; Cellular Component: mitochondrion (GO:0005739);;	K00555|0|cam:101513284|K00555 tRNA (guanine26-N2/guanine27-N2)-dimethyltransferase [EC:2.1.1.215 2.1.1.216] | (RefSeq) tRNA (guanine(26)-N(2))-dimethyltransferase	PREDICTED: tRNA (guanine(26)-N(2))-dimethyltransferase [Cicer arietinum]	2	16.221	1	24	1319	1342	UCCCUAAAAUUGUAAAACGAUGGU	AUAGUUCUUUUAUAAUUUUAGGGA	Cleavage	Glyur000225s00014754.1	1
Sr407839_12_1_24_87	miR4388d2.3	Glyur000225s00014754	Biological Process: tRNA N2-guanine methylation (GO:0002940);; Molecular Function: tRNA (guanine-N2-)-methyltransferase activity (GO:0004809);; Cellular Component: nucleus (GO:0005634);; Cellular Component: mitochondrion (GO:0005739);;	K00555|0|cam:101513284|K00555 tRNA (guanine26-N2/guanine27-N2)-dimethyltransferase [EC:2.1.1.215 2.1.1.216] | (RefSeq) tRNA (guanine(26)-N(2))-dimethyltransferase	PREDICTED: tRNA (guanine(26)-N(2))-dimethyltransferase [Cicer arietinum]	2.5	16.221	1	24	1319	1342	UCUCUAAAAUUGUAAAACGACGGU	AUAGUUCUUUUAUAAUUUUAGGGA	Cleavage	Glyur000225s00014754.1	1
Sr407839_12_6_24_87	miR4388b2-5P.1	Glyur000225s00014754	Biological Process: tRNA N2-guanine methylation (GO:0002940);; Molecular Function: tRNA (guanine-N2-)-methyltransferase activity (GO:0004809);; Cellular Component: nucleus (GO:0005634);; Cellular Component: mitochondrion (GO:0005739);;	K00555|0|cam:101513284|K00555 tRNA (guanine26-N2/guanine27-N2)-dimethyltransferase [EC:2.1.1.215 2.1.1.216] | (RefSeq) tRNA (guanine(26)-N(2))-dimethyltransferase	PREDICTED: tRNA (guanine(26)-N(2))-dimethyltransferase [Cicer arietinum]	2.5	16.221	1	24	1319	1342	UCUCUAAAAUUGUAAAACGACGGU	AUAGUUCUUUUAUAAUUUUAGGGA	Cleavage	Glyur000225s00014754.1	1
Sr548075_18_9_24_32	miR4388y-3P.1	Glyur000226s00010832	--	--	hypothetical protein PRUPE_6G360400 [Prunus persica]	2.5	13.917	1	24	88	111	CUUUUUCGUUAGUUUCAGGGACCU	AUCUCUCUAAAACUAAAGAAAAAG	Cleavage	Glyur000226s00010832.1	1
Sr361610_18_4_24_12	miR5281b.2	Glyur000226s00010840	Molecular Function: nucleotide binding (GO:0000166);; Biological Process: mRNA splicing, via spliceosome (GO:0000398);; Molecular Function: RNA binding (GO:0003723);; Cellular Component: U2-type spliceosomal complex (GO:0005684);; Cellular Component: U2 snRNP (GO:0005686);;	K13093|0|vra:106769749|K13093 HIV Tat-specific factor 1 | (RefSeq) splicing factor U2AF-associated protein 2	splicing factor U2AF-associated protein 2 [Vigna radiata var. radiata]	3	18.686	1	21	1613	1633	UUGUUCAUUGAAUAACUCAUG	AAUGAGUUAGUUAAUGAAGAA	Cleavage	Glyur000226s00010840.1	1
Sr58969_1_1_20_48	miR395a-5P	Glyur000229s00018887	Molecular Function: serine-type endopeptidase activity (GO:0004252);; Cellular Component: cell wall (GO:0005618);; Biological Process: proteolysis (GO:0006508);;	--	PREDICTED: subtilisin-like protease SBT1.7 [Cicer arietinum]	3	22.275	1	20	1210	1229	GUUUCCCUGAACACUUCAUU	AAUGAAGAGUUCGGGGAAGA	Cleavage	Glyur000229s00018887.1	1
Sr548075_18_5_24_32	miR4388b-3P	Glyur000232s00013763	Cellular Component: nucleus (GO:0005634);; Cellular Component: cytosol (GO:0005829);; Cellular Component: proteasome regulatory particle, base subcomplex (GO:0008540);; Molecular Function: polyubiquitin modification-dependent protein binding (GO:0031593);; Biological Process: proteasome-mediated ubiquitin-dependent protein catabolic process (GO:0043161);; Biological Process: proteasome assembly (…	K03029|0|gmx:100814594|K03029 26S proteasome regulatory subunit N10 | (RefSeq) 26S proteasome non-ATPase regulatory subunit 4 homolog	26S proteasome non-ATPase regulatory subunit 4 homolog [Cajanus cajan]	3	22.626	1	24	1600	1623	UUAGGGACUAACUUGACCAACGUU	AUUGUUGGUCAAGUUAGUGCUUAU	Cleavage	Glyur000232s00013763.1	1
Sr548075_18_9_24_32	miR4388y.2	Glyur000232s00013763	Cellular Component: nucleus (GO:0005634);; Cellular Component: cytosol (GO:0005829);; Cellular Component: proteasome regulatory particle, base subcomplex (GO:0008540);; Molecular Function: polyubiquitin modification-dependent protein binding (GO:0031593);; Biological Process: proteasome-mediated ubiquitin-dependent protein catabolic process (GO:0043161);; Biological Process: proteasome assembly (…	K03029|0|gmx:100814594|K03029 26S proteasome regulatory subunit N10 | (RefSeq) 26S proteasome non-ATPase regulatory subunit 4 homolog	26S proteasome non-ATPase regulatory subunit 4 homolog [Cajanus cajan]	3	22.626	1	24	1600	1623	UUAGGGACUAACUUGACCAACGUU	AUUGUUGGUCAAGUUAGUGCUUAU	Cleavage	Glyur000232s00013763.1	1
Sr531837_9_7_24_21	miR4388c2.1	Glyur000237s00014399	Molecular Function: polygalacturonase activity (GO:0004650);; Cellular Component: extracellular region (GO:0005576);; Biological Process: carbohydrate metabolic process (GO:0005975);; Molecular Function: galacturan 1,4-alpha-galacturonidase activity (GO:0047911);; Biological Process: cell wall organization (GO:0071555);;	--	probable polygalacturonase [Cajanus cajan]	3	14.89	1	24	324	347	GUUUCAAGGACCUAAGUGAGACUG	CCACCUCACUUUGUUCCUUGAAAG	Translation	Glyur000237s00014399.1	1
Sr553406_17_4_24_19	miR4388t-3P	Glyur000239s00017876	Molecular Function: adenosylmethionine decarboxylase activity (GO:0004014);; Cellular Component: cytosol (GO:0005829);; Biological Process: S-adenosylmethioninamine biosynthetic process (GO:0006557);; Biological Process: spermine biosynthetic process (GO:0006597);; Biological Process: spermidine biosynthetic process (GO:0008295);;	K01611|2.96057e-17|tcc:TCM_011372|K01611 S-adenosylmethionine decarboxylase [EC:4.1.1.50] | (RefSeq) S-adenosylmethionine decarboxylase proenzyme	S-adenosylmethionine decarboxylase proenzyme [Trifolium pratense]	2.5	13.788	1	24	145	168	UUUCAGGGACCUAAAUGAGACUGU	UAGUUCUGGUUUAGGUUUCUGAAA	Cleavage	Glyur000239s00017876.1	1
Sr115560_4_1_21_17	miR156f	Glyur000244s00014821	Molecular Function: DNA binding (GO:0003677);; Cellular Component: nucleus (GO:0005634);;	--	PREDICTED: squamosa promoter-binding-like protein 9 [Vigna angularis]	0	23.779	1	21	1129	1149	UUGACAGAAGAGAGAGAGCAC	GUGCUCUCUCUCUUCUGUCAA	Cleavage	Glyur000244s00014821.1	1
Sr85268_7_3_20_907	miR156b-5P	Glyur000244s00014821	Molecular Function: DNA binding (GO:0003677);; Cellular Component: nucleus (GO:0005634);;	--	PREDICTED: squamosa promoter-binding-like protein 9 [Vigna angularis]	1	23.072	1	20	1129	1148	UGACAGAAGAGAGUGAGCAC	GUGCUCUCUCUCUUCUGUCA	Cleavage	Glyur000244s00014821.1	1
Sr85268_7_4_20_907	miR156c-5P	Glyur000244s00014821	Molecular Function: DNA binding (GO:0003677);; Cellular Component: nucleus (GO:0005634);;	--	PREDICTED: squamosa promoter-binding-like protein 9 [Vigna angularis]	1	23.072	1	20	1129	1148	UGACAGAAGAGAGUGAGCAC	GUGCUCUCUCUCUUCUGUCA	Cleavage	Glyur000244s00014821.1	1
Sr85268_7_5_20_907	miR156e-5P	Glyur000244s00014821	Molecular Function: DNA binding (GO:0003677);; Cellular Component: nucleus (GO:0005634);;	--	PREDICTED: squamosa promoter-binding-like protein 9 [Vigna angularis]	1	23.072	1	20	1129	1148	UGACAGAAGAGAGUGAGCAC	GUGCUCUCUCUCUUCUGUCA	Cleavage	Glyur000244s00014821.1	1
Sr85268_7_6_20_907	miR156d-5P	Glyur000244s00014821	Molecular Function: DNA binding (GO:0003677);; Cellular Component: nucleus (GO:0005634);;	--	PREDICTED: squamosa promoter-binding-like protein 9 [Vigna angularis]	1	23.072	1	20	1129	1148	UGACAGAAGAGAGUGAGCAC	GUGCUCUCUCUCUUCUGUCA	Cleavage	Glyur000244s00014821.1	1
Sr85268_7_7_20_907	miR156a	Glyur000244s00014821	Molecular Function: DNA binding (GO:0003677);; Cellular Component: nucleus (GO:0005634);;	--	PREDICTED: squamosa promoter-binding-like protein 9 [Vigna angularis]	1	23.072	1	20	1129	1148	UGACAGAAGAGAGUGAGCAC	GUGCUCUCUCUCUUCUGUCA	Cleavage	Glyur000244s00014821.1	1
Sr138926_2_1_21_253	miR5037a-5P	Glyur000247s00015505	Cellular Component: chloroplast (GO:0009507);; Cellular Component: plastid chromosome (GO:0009508);; Biological Process: transcription from plastid promoter (GO:0042793);; Biological Process: positive regulation of transcription, DNA-templated (GO:0045893);;	--	PREDICTED: pentatricopeptide repeat-containing protein At1g74850, chloroplastic [Cicer arietinum]	3	20.332	1	21	1265	1285	AACCCUCAAAGGCUUCCACGG	ACGUGGAGACUUAUGAGGGUU	Translation	Glyur000247s00015505.1	1
Sr154921_4_2_21_35	miR399a	Glyur000248s00011330	Molecular Function: inorganic phosphate transmembrane transporter activity (GO:0005315);; Cellular Component: integral component of plasma membrane (GO:0005887);; Biological Process: phosphate ion transport (GO:0006817);; Molecular Function: substrate-specific transmembrane transporter activity (GO:0022891);; Biological Process: transmembrane transport (GO:0055085);;	K08176|0|aip:107645262|K08176 MFS transporter, PHS family, inorganic phosphate transporter | (RefSeq) inorganic phosphate transporter 1-4-like	inorganic phosphate transporter 1-4 [Arachis ipaensis]	2.5	17.735	1	21	248	268	UGCCAAAGGAGAGUUGCCCUG	CUGGGCAACUCUUCUUUGGCU	Cleavage	Glyur000248s00011330.1	1
Sr154921_4_3_21_35	miR399b	Glyur000248s00011330	Molecular Function: inorganic phosphate transmembrane transporter activity (GO:0005315);; Cellular Component: integral component of plasma membrane (GO:0005887);; Biological Process: phosphate ion transport (GO:0006817);; Molecular Function: substrate-specific transmembrane transporter activity (GO:0022891);; Biological Process: transmembrane transport (GO:0055085);;	K08176|0|aip:107645262|K08176 MFS transporter, PHS family, inorganic phosphate transporter | (RefSeq) inorganic phosphate transporter 1-4-like	inorganic phosphate transporter 1-4 [Arachis ipaensis]	2.5	17.735	1	21	248	268	UGCCAAAGGAGAGUUGCCCUG	CUGGGCAACUCUUCUUUGGCU	Cleavage	Glyur000248s00011330.1	1
Sr49514_6_6_19_207	miR157b-3P	Glyur000251s00019370	Molecular Function: RNA binding (GO:0003723);; Molecular Function: RNA helicase activity (GO:0003724);; Molecular Function: ATP binding (GO:0005524);; Cellular Component: nucleus (GO:0005634);; Biological Process: RNA catabolic process (GO:0006401);; Biological Process: rRNA 3'-end processing (GO:0031125);;	K12598|0|gmx:100804792|K12598 ATP-dependent RNA helicase DOB1 [EC:3.6.4.13] | (RefSeq) superkiller viralicidic activity 2-like 2	Superkiller viralicidic activity 2-like 2 [Glycine soja]	3	12.72	1	22	678	699	UUGUGCUCUCUAUGCUUCUGUC	ACCAGAAGUAUAGAGAGUUUAA	Cleavage	Glyur000251s00019370.1	1
Sr67774_3_1_20_30	miR2111b-5P	Glyur000254s00017594	--	--	calcium-dependent lipid-binding domain-containing protein [Trifolium pratense]	2.5	14.936	1	20	246	265	UAAUCUGCAUCCUGAGGUUU	AAACCUGAGGAUGAAGAUUA	Cleavage	Glyur000254s00017594.1	1
Sr67774_3_2_20_30	miR2111a-5P	Glyur000254s00017594	--	--	calcium-dependent lipid-binding domain-containing protein [Trifolium pratense]	2.5	14.936	1	20	246	265	UAAUCUGCAUCCUGAGGUUU	AAACCUGAGGAUGAAGAUUA	Cleavage	Glyur000254s00017594.1	1
Sr67774_3_3_20_30	miR2111c-5P	Glyur000254s00017594	--	--	calcium-dependent lipid-binding domain-containing protein [Trifolium pratense]	2.5	14.936	1	20	246	265	UAAUCUGCAUCCUGAGGUUU	AAACCUGAGGAUGAAGAUUA	Cleavage	Glyur000254s00017594.1	1
Sr67774_3_1_20_30	miR2111b-5P	Glyur000256s00016256	--	--	F-box/kelch-repeat protein At3g27150 family [Cajanus cajan]	0.5	16.464	1	20	157	176	UAAUCUGCAUCCUGAGGUUU	GAACCUCAGGAUGCAGAUUA	Cleavage	Glyur000256s00016256.1	1
Sr67774_3_2_20_30	miR2111a-5P	Glyur000256s00016256	--	--	F-box/kelch-repeat protein At3g27150 family [Cajanus cajan]	0.5	16.464	1	20	157	176	UAAUCUGCAUCCUGAGGUUU	GAACCUCAGGAUGCAGAUUA	Cleavage	Glyur000256s00016256.1	1
Sr67774_3_3_20_30	miR2111c-5P	Glyur000256s00016256	--	--	F-box/kelch-repeat protein At3g27150 family [Cajanus cajan]	0.5	16.464	1	20	157	176	UAAUCUGCAUCCUGAGGUUU	GAACCUCAGGAUGCAGAUUA	Cleavage	Glyur000256s00016256.1	1
Sr452800_6_5_24_32	miR4388a-3p.1	Glyur000257s00022014	--	K09422|9.95575e-95|pvu:PHAVU_004G053500g|K09422 myb proto-oncogene protein, plant | (RefSeq) hypothetical protein	transcription factor MYB80-like [Cajanus cajan]	3	21.523	1	24	398	421	AGUUUUAGGGACCAAAAUGACAGU	UUGCUCAAUUUGGUCCUCAAAACU	Cleavage	Glyur000257s00022014.1	1
Sr127879_6_4_21_858	miR164c-3P	Glyur000258s00015249	Molecular Function: ATP binding (GO:0005524);; Cellular Component: cytoplasm (GO:0005737);; Biological Process: response to heat (GO:0009408);; Biological Process: protein processing (GO:0016485);;	K03695|0|mtr:MTR_6g013660|K03695 ATP-dependent Clp protease ATP-binding subunit ClpB | (RefSeq) chaperone protein ClpB3	chaperone protein ClpB3 chloroplastic-like [Trifolium pratense]	3	18.709	1	21	457	477	CAGGUGCUCUGCUUCUCCAAC	AUUGUGGAGACAGAGCACCUG	Cleavage	Glyur000258s00015249.1	1
Sr127879_6_6_21_858	miR164b-3P	Glyur000258s00015249	Molecular Function: ATP binding (GO:0005524);; Cellular Component: cytoplasm (GO:0005737);; Biological Process: response to heat (GO:0009408);; Biological Process: protein processing (GO:0016485);;	K03695|0|mtr:MTR_6g013660|K03695 ATP-dependent Clp protease ATP-binding subunit ClpB | (RefSeq) chaperone protein ClpB3	chaperone protein ClpB3 chloroplastic-like [Trifolium pratense]	3	18.709	1	21	457	477	CAGGUGCUCUGCUUCUCCAAC	AUUGUGGAGACAGAGCACCUG	Cleavage	Glyur000258s00015249.1	1
Sr148756_1_1_21_16	miR8015	Glyur000258s00015255	--	--	hypothetical protein TSUD_284950 [Trifolium subterraneum]	2.5	20.565	1	21	157	177	CUUUCAAUUUCAAGGACUAAU	GUGGGUCUUUGAAAUUGAAGG	Cleavage	Glyur000258s00015255.1	1
Sr531837_9_7_24_21	miR4388c2.4	Glyur000258s00015275	Molecular Function: zinc ion binding (GO:0008270);;	--	pentatricopeptide repeat-containing protein mitochondrial-like [Trifolium pratense]	3	14.798	1	21	895	915	AAUGUCGGUCAAAUUAGUCCC	GGGACUAGUUUGGUUGACAUG	Cleavage	Glyur000258s00015275.1	1
Sr86471_5_3_20_14	miR159a-3P	Glyur000262s00020203	Molecular Function: DNA binding (GO:0003677);;	K09422|0|mtr:MTR_3g011610|K09422 myb proto-oncogene protein, plant | (RefSeq) myb transcription factor	transcription factor GAMYB-like protein [Trifolium pratense]	0	21.57	1	20	1276	1295	AUUGGAGUGAAGGGAGCUCC	GGAGCUCCCUUCACUCCAAU	Cleavage	Glyur000262s00020203.1	1
Sr89153_5_1_20_1629	miR319b-3P	Glyur000262s00020203	Molecular Function: DNA binding (GO:0003677);;	K09422|0|mtr:MTR_3g011610|K09422 myb proto-oncogene protein, plant | (RefSeq) myb transcription factor	transcription factor GAMYB-like protein [Trifolium pratense]	2.5	21.198	1	20	1275	1294	UUGGACUGAAGGGAGCUCCC	UGGAGCUCCCUUCACUCCAA	Cleavage	Glyur000262s00020203.1	1
Sr89153_5_2_20_1629	miR319c-3P	Glyur000262s00020203	Molecular Function: DNA binding (GO:0003677);;	K09422|0|mtr:MTR_3g011610|K09422 myb proto-oncogene protein, plant | (RefSeq) myb transcription factor	transcription factor GAMYB-like protein [Trifolium pratense]	2.5	21.198	1	20	1275	1294	UUGGACUGAAGGGAGCUCCC	UGGAGCUCCCUUCACUCCAA	Cleavage	Glyur000262s00020203.1	1
Sr89153_5_3_20_1629	miR319a-3P	Glyur000262s00020203	Molecular Function: DNA binding (GO:0003677);;	K09422|0|mtr:MTR_3g011610|K09422 myb proto-oncogene protein, plant | (RefSeq) myb transcription factor	transcription factor GAMYB-like protein [Trifolium pratense]	2.5	21.198	1	20	1275	1294	UUGGACUGAAGGGAGCUCCC	UGGAGCUCCCUUCACUCCAA	Cleavage	Glyur000262s00020203.1	1
Sr148148_1_1_21_381491	miR159b	Glyur000262s00020203	Molecular Function: DNA binding (GO:0003677);;	K09422|0|mtr:MTR_3g011610|K09422 myb proto-oncogene protein, plant | (RefSeq) myb transcription factor	transcription factor GAMYB-like protein [Trifolium pratense]	3	21.57	1	21	1275	1295	UUUGGAUUGAAGGGAGCUCUA	UGGAGCUCCCUUCACUCCAAU	Cleavage	Glyur000262s00020203.1	1
Sr130095_2_1_21_1856	miR396b-5P	Glyur000263s00013560	--	--	hypothetical protein TSUD_48830 [Trifolium subterraneum]	3	20.447	1	21	586	606	UUCCACGGCUUUCUUGAACUG	AAGGUCAAGGAAGCAGUGGAA	Cleavage	Glyur000263s00013560.1	1
Sr130095_2_2_21_1856	miR396a	Glyur000263s00013560	--	--	hypothetical protein TSUD_48830 [Trifolium subterraneum]	3	20.447	1	21	586	606	UUCCACGGCUUUCUUGAACUG	AAGGUCAAGGAAGCAGUGGAA	Cleavage	Glyur000263s00013560.1	1
Sr98630_3_3_21_341	miR172c-5P	Glyur000263s00013589	--	--	PREDICTED: probable carbohydrate esterase At4g34215 [Cicer arietinum]	2.5	9.876	1	21	1148	1168	CAGCAGCAUCAAGAUUCACAU	GUGUGAAUCGUGAUUCUGCUG	Cleavage	Glyur000263s00013589.1	1
Sr125088_16_11_21_53	miR4388f.3	Glyur000268s00013381	Cellular Component: nucleosome (GO:0000786);; Molecular Function: DNA binding (GO:0003677);; Cellular Component: nucleus (GO:0005634);; Biological Process: nucleosome assembly (GO:0006334);; Molecular Function: protein heterodimerization activity (GO:0046982);;	K11254|1.24465e-50|zma:103634846|K11254 histone H4 | (RefSeq) histone H4	histone H4 [Zea mays]	3	18.339	1	24	289	312	UUAAUCCCUGAAAUUGUAAAACGU	ACUCUUUACGGUUUUGGGGGUUAG	Cleavage	Glyur000268s00013381.1	1
Sr391036_7_3_24_73	miR4388e2.2	Glyur000269s00013882	Biological Process: metabolic process (GO:0008152);; Molecular Function: ligase activity (GO:0016874);;	--	PREDICTED: probable acyl-activating enzyme 1, peroxisomal [Cicer arietinum]	3	21.988	1	24	257	280	UAGUCCCUGAAAUUGUAAAACGUU	UUGGUGUUCCAAUUUCAGGGGCUG	Cleavage	Glyur000269s00013882.1	1
Sr116448_2_1_21_29	miR395b	Glyur000269s00013901	Cellular Component: integral component of membrane (GO:0016021);;	--	PREDICTED: uncharacterized protein LOC100788558 [Glycine max]	3	16.165	1	21	716	736	AGUUCCUCUGAACGCUUCAUG	CAUGGAGCGUGCUGGGGAACU	Translation	Glyur000269s00013901.1	1
Sr116448_2_2_21_29	miR395c	Glyur000269s00013901	Cellular Component: integral component of membrane (GO:0016021);;	--	PREDICTED: uncharacterized protein LOC100788558 [Glycine max]	3	16.165	1	21	716	736	AGUUCCUCUGAACGCUUCAUG	CAUGGAGCGUGCUGGGGAACU	Translation	Glyur000269s00013901.1	1
Sr125088_16_10_21_53	miR4388h	Glyur000271s00015154	Cellular Component: Golgi membrane (GO:0000139);; Molecular Function: alpha-mannosidase activity (GO:0004559);; Biological Process: mannose metabolic process (GO:0006013);; Biological Process: N-glycan processing (GO:0006491);; Biological Process: protein deglycosylation (GO:0006517);; Molecular Function: zinc ion binding (GO:0008270);; Cellular Component: integral component of membrane (GO:00160…	K01231|0|cam:101499632|K01231 alpha-mannosidase II [EC:3.2.1.114] | (RefSeq) MAN2A2; alpha-mannosidase 2	PREDICTED: alpha-mannosidase 2 [Cicer arietinum]	2	8.503	1	21	3877	3897	AUUUUAGGGACUAACUUGACU	UGUCAUCUUAGUCCCUAAAAU	Cleavage	Glyur000271s00015154.1	1
Sr125088_16_11_21_53	miR4388f-3P.1	Glyur000271s00015154	Cellular Component: Golgi membrane (GO:0000139);; Molecular Function: alpha-mannosidase activity (GO:0004559);; Biological Process: mannose metabolic process (GO:0006013);; Biological Process: N-glycan processing (GO:0006491);; Biological Process: protein deglycosylation (GO:0006517);; Molecular Function: zinc ion binding (GO:0008270);; Cellular Component: integral component of membrane (GO:00160…	K01231|0|cam:101499632|K01231 alpha-mannosidase II [EC:3.2.1.114] | (RefSeq) MAN2A2; alpha-mannosidase 2	PREDICTED: alpha-mannosidase 2 [Cicer arietinum]	2	8.503	1	21	3877	3897	AUUUUAGGGACUAACUUGACU	UGUCAUCUUAGUCCCUAAAAU	Cleavage	Glyur000271s00015154.1	1
Sr125088_16_12_21_53	miR4388n	Glyur000271s00015154	Cellular Component: Golgi membrane (GO:0000139);; Molecular Function: alpha-mannosidase activity (GO:0004559);; Biological Process: mannose metabolic process (GO:0006013);; Biological Process: N-glycan processing (GO:0006491);; Biological Process: protein deglycosylation (GO:0006517);; Molecular Function: zinc ion binding (GO:0008270);; Cellular Component: integral component of membrane (GO:00160…	K01231|0|cam:101499632|K01231 alpha-mannosidase II [EC:3.2.1.114] | (RefSeq) MAN2A2; alpha-mannosidase 2	PREDICTED: alpha-mannosidase 2 [Cicer arietinum]	2	8.503	1	21	3877	3897	AUUUUAGGGACUAACUUGACU	UGUCAUCUUAGUCCCUAAAAU	Cleavage	Glyur000271s00015154.1	1
Sr125088_16_15_21_53	miR4388g.1	Glyur000271s00015154	Cellular Component: Golgi membrane (GO:0000139);; Molecular Function: alpha-mannosidase activity (GO:0004559);; Biological Process: mannose metabolic process (GO:0006013);; Biological Process: N-glycan processing (GO:0006491);; Biological Process: protein deglycosylation (GO:0006517);; Molecular Function: zinc ion binding (GO:0008270);; Cellular Component: integral component of membrane (GO:00160…	K01231|0|cam:101499632|K01231 alpha-mannosidase II [EC:3.2.1.114] | (RefSeq) MAN2A2; alpha-mannosidase 2	PREDICTED: alpha-mannosidase 2 [Cicer arietinum]	2	8.503	1	21	3877	3897	AUUUUAGGGACUAACUUGACU	UGUCAUCUUAGUCCCUAAAAU	Cleavage	Glyur000271s00015154.1	1
Sr125088_16_16_21_53	miR4388e-3P	Glyur000271s00015154	Cellular Component: Golgi membrane (GO:0000139);; Molecular Function: alpha-mannosidase activity (GO:0004559);; Biological Process: mannose metabolic process (GO:0006013);; Biological Process: N-glycan processing (GO:0006491);; Biological Process: protein deglycosylation (GO:0006517);; Molecular Function: zinc ion binding (GO:0008270);; Cellular Component: integral component of membrane (GO:00160…	K01231|0|cam:101499632|K01231 alpha-mannosidase II [EC:3.2.1.114] | (RefSeq) MAN2A2; alpha-mannosidase 2	PREDICTED: alpha-mannosidase 2 [Cicer arietinum]	2	8.503	1	21	3877	3897	AUUUUAGGGACUAACUUGACU	UGUCAUCUUAGUCCCUAAAAU	Cleavage	Glyur000271s00015154.1	1
Sr125088_16_1_21_53	miR4388l	Glyur000271s00015154	Cellular Component: Golgi membrane (GO:0000139);; Molecular Function: alpha-mannosidase activity (GO:0004559);; Biological Process: mannose metabolic process (GO:0006013);; Biological Process: N-glycan processing (GO:0006491);; Biological Process: protein deglycosylation (GO:0006517);; Molecular Function: zinc ion binding (GO:0008270);; Cellular Component: integral component of membrane (GO:00160…	K01231|0|cam:101499632|K01231 alpha-mannosidase II [EC:3.2.1.114] | (RefSeq) MAN2A2; alpha-mannosidase 2	PREDICTED: alpha-mannosidase 2 [Cicer arietinum]	2	8.503	1	21	3877	3897	AUUUUAGGGACUAACUUGACU	UGUCAUCUUAGUCCCUAAAAU	Cleavage	Glyur000271s00015154.1	1
Sr125088_16_2_21_53	miR4389i	Glyur000271s00015154	Cellular Component: Golgi membrane (GO:0000139);; Molecular Function: alpha-mannosidase activity (GO:0004559);; Biological Process: mannose metabolic process (GO:0006013);; Biological Process: N-glycan processing (GO:0006491);; Biological Process: protein deglycosylation (GO:0006517);; Molecular Function: zinc ion binding (GO:0008270);; Cellular Component: integral component of membrane (GO:00160…	K01231|0|cam:101499632|K01231 alpha-mannosidase II [EC:3.2.1.114] | (RefSeq) MAN2A2; alpha-mannosidase 2	PREDICTED: alpha-mannosidase 2 [Cicer arietinum]	2	8.503	1	21	3877	3897	AUUUUAGGGACUAACUUGACU	UGUCAUCUUAGUCCCUAAAAU	Cleavage	Glyur000271s00015154.1	1
Sr125088_16_3_21_53	miR4388j	Glyur000271s00015154	Cellular Component: Golgi membrane (GO:0000139);; Molecular Function: alpha-mannosidase activity (GO:0004559);; Biological Process: mannose metabolic process (GO:0006013);; Biological Process: N-glycan processing (GO:0006491);; Biological Process: protein deglycosylation (GO:0006517);; Molecular Function: zinc ion binding (GO:0008270);; Cellular Component: integral component of membrane (GO:00160…	K01231|0|cam:101499632|K01231 alpha-mannosidase II [EC:3.2.1.114] | (RefSeq) MAN2A2; alpha-mannosidase 2	PREDICTED: alpha-mannosidase 2 [Cicer arietinum]	2	8.503	1	21	3877	3897	AUUUUAGGGACUAACUUGACU	UGUCAUCUUAGUCCCUAAAAU	Cleavage	Glyur000271s00015154.1	1
Sr125088_16_4_21_53	miR4388-m.1	Glyur000271s00015154	Cellular Component: Golgi membrane (GO:0000139);; Molecular Function: alpha-mannosidase activity (GO:0004559);; Biological Process: mannose metabolic process (GO:0006013);; Biological Process: N-glycan processing (GO:0006491);; Biological Process: protein deglycosylation (GO:0006517);; Molecular Function: zinc ion binding (GO:0008270);; Cellular Component: integral component of membrane (GO:00160…	K01231|0|cam:101499632|K01231 alpha-mannosidase II [EC:3.2.1.114] | (RefSeq) MAN2A2; alpha-mannosidase 2	PREDICTED: alpha-mannosidase 2 [Cicer arietinum]	2	8.503	1	21	3877	3897	AUUUUAGGGACUAACUUGACU	UGUCAUCUUAGUCCCUAAAAU	Cleavage	Glyur000271s00015154.1	1
Sr125088_16_6_21_53	miR4388k	Glyur000271s00015154	Cellular Component: Golgi membrane (GO:0000139);; Molecular Function: alpha-mannosidase activity (GO:0004559);; Biological Process: mannose metabolic process (GO:0006013);; Biological Process: N-glycan processing (GO:0006491);; Biological Process: protein deglycosylation (GO:0006517);; Molecular Function: zinc ion binding (GO:0008270);; Cellular Component: integral component of membrane (GO:00160…	K01231|0|cam:101499632|K01231 alpha-mannosidase II [EC:3.2.1.114] | (RefSeq) MAN2A2; alpha-mannosidase 2	PREDICTED: alpha-mannosidase 2 [Cicer arietinum]	2	8.503	1	21	3877	3897	AUUUUAGGGACUAACUUGACU	UGUCAUCUUAGUCCCUAAAAU	Cleavage	Glyur000271s00015154.1	1
Sr125088_16_7_21_53	miR4388o	Glyur000271s00015154	Cellular Component: Golgi membrane (GO:0000139);; Molecular Function: alpha-mannosidase activity (GO:0004559);; Biological Process: mannose metabolic process (GO:0006013);; Biological Process: N-glycan processing (GO:0006491);; Biological Process: protein deglycosylation (GO:0006517);; Molecular Function: zinc ion binding (GO:0008270);; Cellular Component: integral component of membrane (GO:00160…	K01231|0|cam:101499632|K01231 alpha-mannosidase II [EC:3.2.1.114] | (RefSeq) MAN2A2; alpha-mannosidase 2	PREDICTED: alpha-mannosidase 2 [Cicer arietinum]	2	8.503	1	21	3877	3897	AUUUUAGGGACUAACUUGACU	UGUCAUCUUAGUCCCUAAAAU	Cleavage	Glyur000271s00015154.1	1
Sr452800_6_5_24_32	miR4388a-3p.1	Glyur000271s00015154	Cellular Component: Golgi membrane (GO:0000139);; Molecular Function: alpha-mannosidase activity (GO:0004559);; Biological Process: mannose metabolic process (GO:0006013);; Biological Process: N-glycan processing (GO:0006491);; Biological Process: protein deglycosylation (GO:0006517);; Molecular Function: zinc ion binding (GO:0008270);; Cellular Component: integral component of membrane (GO:00160…	K01231|0|cam:101499632|K01231 alpha-mannosidase II [EC:3.2.1.114] | (RefSeq) MAN2A2; alpha-mannosidase 2	PREDICTED: alpha-mannosidase 2 [Cicer arietinum]	2.5	8.496	1	24	3875	3898	AGUUUUAGGGACCAAAAUGACAGU	RUUGUCAUCUUAGUCCCUAAAAUU	Cleavage	Glyur000271s00015154.1	1
Sr125088_16_11_21_53	miR4388f.3	Glyur000271s00015154	Cellular Component: Golgi membrane (GO:0000139);; Molecular Function: alpha-mannosidase activity (GO:0004559);; Biological Process: mannose metabolic process (GO:0006013);; Biological Process: N-glycan processing (GO:0006491);; Biological Process: protein deglycosylation (GO:0006517);; Molecular Function: zinc ion binding (GO:0008270);; Cellular Component: integral component of membrane (GO:00160…	K01231|0|cam:101499632|K01231 alpha-mannosidase II [EC:3.2.1.114] | (RefSeq) MAN2A2; alpha-mannosidase 2	PREDICTED: alpha-mannosidase 2 [Cicer arietinum]	3	16.13	1	24	4013	4036	UUAAUCCCUGAAAUUGUAAAACGU	AAUAUUCAUAAUUUCAGAGAUUAA	Cleavage	Glyur000271s00015154.1	1
Sr125088_16_4_21_53	miR4388-m.2	Glyur000271s00015154	Cellular Component: Golgi membrane (GO:0000139);; Molecular Function: alpha-mannosidase activity (GO:0004559);; Biological Process: mannose metabolic process (GO:0006013);; Biological Process: N-glycan processing (GO:0006491);; Biological Process: protein deglycosylation (GO:0006517);; Molecular Function: zinc ion binding (GO:0008270);; Cellular Component: integral component of membrane (GO:00160…	K01231|0|cam:101499632|K01231 alpha-mannosidase II [EC:3.2.1.114] | (RefSeq) MAN2A2; alpha-mannosidase 2	PREDICTED: alpha-mannosidase 2 [Cicer arietinum]	3	18.894	1	24	3904	3927	AAUUUCAGGGACUAAAUUACUUUU	UAUUYUAAAUUAGUCUCUGAAAUY	Cleavage	Glyur000271s00015154.1	1
Sr148756_1_1_21_16	miR8015	Glyur000271s00015154	Cellular Component: Golgi membrane (GO:0000139);; Molecular Function: alpha-mannosidase activity (GO:0004559);; Biological Process: mannose metabolic process (GO:0006013);; Biological Process: N-glycan processing (GO:0006491);; Biological Process: protein deglycosylation (GO:0006517);; Molecular Function: zinc ion binding (GO:0008270);; Cellular Component: integral component of membrane (GO:00160…	K01231|0|cam:101499632|K01231 alpha-mannosidase II [EC:3.2.1.114] | (RefSeq) MAN2A2; alpha-mannosidase 2	PREDICTED: alpha-mannosidase 2 [Cicer arietinum]	3	18.904	1	21	3912	3932	CUUUCAAUUUCAAGGACUAAU	AUUAGUCUCUGAAAUYGAAAA	Cleavage	Glyur000271s00015154.1	1
Sr363067_9_7_24_31	miR4388p.2	Glyur000271s00015154	Cellular Component: Golgi membrane (GO:0000139);; Molecular Function: alpha-mannosidase activity (GO:0004559);; Biological Process: mannose metabolic process (GO:0006013);; Biological Process: N-glycan processing (GO:0006491);; Biological Process: protein deglycosylation (GO:0006517);; Molecular Function: zinc ion binding (GO:0008270);; Cellular Component: integral component of membrane (GO:00160…	K01231|0|cam:101499632|K01231 alpha-mannosidase II [EC:3.2.1.114] | (RefSeq) MAN2A2; alpha-mannosidase 2	PREDICTED: alpha-mannosidase 2 [Cicer arietinum]	3	8.496	1	24	3875	3898	AGUUUUAGGGACUUAAGUGAGACU	RUUGUCAUCUUAGUCCCUAAAAUU	Cleavage	Glyur000271s00015154.1	1
Sr504948_10_3_24_22	miR4388s-3P	Glyur000271s00015154	Cellular Component: Golgi membrane (GO:0000139);; Molecular Function: alpha-mannosidase activity (GO:0004559);; Biological Process: mannose metabolic process (GO:0006013);; Biological Process: N-glycan processing (GO:0006491);; Biological Process: protein deglycosylation (GO:0006517);; Molecular Function: zinc ion binding (GO:0008270);; Cellular Component: integral component of membrane (GO:00160…	K01231|0|cam:101499632|K01231 alpha-mannosidase II [EC:3.2.1.114] | (RefSeq) MAN2A2; alpha-mannosidase 2	PREDICTED: alpha-mannosidase 2 [Cicer arietinum]	3	8.444	1	24	3873	3896	UUUUAGGGACUAACUUGACCGACA	GCRUUGUCAUCUUAGUCCCUAAAA	Cleavage	Glyur000271s00015154.1	1
Sr363067_9_7_24_31	miR4388p-5P.1	Glyur000271s00015162	Molecular Function: ATP binding (GO:0005524);; Cellular Component: integral component of membrane (GO:0016021);; Molecular Function: ATPase activity, coupled to transmembrane movement of substances (GO:0042626);; Biological Process: transmembrane transport (GO:0055085);;	K05658|0|gmx:100807709|K05658 ATP-binding cassette, subfamily B (MDR/TAP), member 1 [EC:3.6.3.44] | (RefSeq) ABC transporter B family member 15-like	PREDICTED: LOW QUALITY PROTEIN: ABC transporter B family member 15-like [Glycine max]	2.5	23.838	1	24	3679	3702	ACUGUCAUUUUGGCCCUUGAAACU	GCCAUCAAGGCCCAAGAUGACAGC	Cleavage	Glyur000271s00015162.1	1
Sr531837_9_7_24_21	miR4388c2.2	Glyur000271s00015162	Molecular Function: ATP binding (GO:0005524);; Cellular Component: integral component of membrane (GO:0016021);; Molecular Function: ATPase activity, coupled to transmembrane movement of substances (GO:0042626);; Biological Process: transmembrane transport (GO:0055085);;	K05658|0|gmx:100807709|K05658 ATP-binding cassette, subfamily B (MDR/TAP), member 1 [EC:3.6.3.44] | (RefSeq) ABC transporter B family member 15-like	PREDICTED: LOW QUALITY PROTEIN: ABC transporter B family member 15-like [Glycine max]	2.5	23.838	1	24	3679	3702	ACUGUCAUUUUGGCCCUUGAAACU	GCCAUCAAGGCCCAAGAUGACAGC	Cleavage	Glyur000271s00015162.1	1
Sr407839_12_1_24_87	miR4388d2.1	Glyur000273s00014657	Molecular Function: ATP binding (GO:0005524);; Cellular Component: kinesin complex (GO:0005871);; Biological Process: microtubule-based movement (GO:0007018);; Molecular Function: microtubule binding (GO:0008017);; Molecular Function: ATP-dependent microtubule motor activity, plus-end-directed (GO:0008574);;	K10398|0|gmx:100816693|K10398 kinesin family member 11 | (RefSeq) 125 kDa kinesin-related protein-like	PREDICTED: 125 kDa kinesin-related protein-like [Glycine max]	3	11.949	1	24	2434	2457	AAAGGAGUUAACUGUCAUUUUGGC	UCUAAAAUAACGGUGAACUUCUUU	Translation	Glyur000273s00014657.1	1
Sr118812_2_1_21_139	miR172d	Glyur000273s00014669	Molecular Function: DNA binding (GO:0003677);; Molecular Function: transcription factor activity, sequence-specific DNA binding (GO:0003700);; Cellular Component: nucleus (GO:0005634);; Biological Process: regulation of transcription, DNA-templated (GO:0006355);; Biological Process: multicellular organism development (GO:0007275);;	K09284|0|gmx:100777102|K09284 AP2-like factor, euAP2 lineage | (RefSeq) ethylene-responsive transcription factor RAP2-7-like	PREDICTED: ethylene-responsive transcription factor RAP2-7-like isoform X1 [Glycine max]	0.5	13.775	1	21	1301	1321	AGAAUCUUGAUGAUGCUGCAG	CUGCAGCAUCAUCAGGAUUCU	Cleavage	Glyur000273s00014669.1	1
Sr118812_2_2_21_139	miR172e	Glyur000273s00014669	Molecular Function: DNA binding (GO:0003677);; Molecular Function: transcription factor activity, sequence-specific DNA binding (GO:0003700);; Cellular Component: nucleus (GO:0005634);; Biological Process: regulation of transcription, DNA-templated (GO:0006355);; Biological Process: multicellular organism development (GO:0007275);;	K09284|0|gmx:100777102|K09284 AP2-like factor, euAP2 lineage | (RefSeq) ethylene-responsive transcription factor RAP2-7-like	PREDICTED: ethylene-responsive transcription factor RAP2-7-like isoform X1 [Glycine max]	0.5	13.775	1	21	1301	1321	AGAAUCUUGAUGAUGCUGCAG	CUGCAGCAUCAUCAGGAUUCU	Cleavage	Glyur000273s00014669.1	1
Sr98630_3_1_21_341	miR172b-3P	Glyur000273s00014669	Molecular Function: DNA binding (GO:0003677);; Molecular Function: transcription factor activity, sequence-specific DNA binding (GO:0003700);; Cellular Component: nucleus (GO:0005634);; Biological Process: regulation of transcription, DNA-templated (GO:0006355);; Biological Process: multicellular organism development (GO:0007275);;	K09284|0|gmx:100777102|K09284 AP2-like factor, euAP2 lineage | (RefSeq) ethylene-responsive transcription factor RAP2-7-like	PREDICTED: ethylene-responsive transcription factor RAP2-7-like isoform X1 [Glycine max]	0.5	13.775	1	21	1301	1321	AGAAUCUUGAUGAUGCUGCAU	CUGCAGCAUCAUCAGGAUUCU	Cleavage	Glyur000273s00014669.1	1
Sr98630_3_2_21_341	miR172a-3P	Glyur000273s00014669	Molecular Function: DNA binding (GO:0003677);; Molecular Function: transcription factor activity, sequence-specific DNA binding (GO:0003700);; Cellular Component: nucleus (GO:0005634);; Biological Process: regulation of transcription, DNA-templated (GO:0006355);; Biological Process: multicellular organism development (GO:0007275);;	K09284|0|gmx:100777102|K09284 AP2-like factor, euAP2 lineage | (RefSeq) ethylene-responsive transcription factor RAP2-7-like	PREDICTED: ethylene-responsive transcription factor RAP2-7-like isoform X1 [Glycine max]	0.5	13.775	1	21	1301	1321	AGAAUCUUGAUGAUGCUGCAU	CUGCAGCAUCAUCAGGAUUCU	Cleavage	Glyur000273s00014669.1	1
Sr98630_3_3_21_341	miR172c-3P	Glyur000273s00014669	Molecular Function: DNA binding (GO:0003677);; Molecular Function: transcription factor activity, sequence-specific DNA binding (GO:0003700);; Cellular Component: nucleus (GO:0005634);; Biological Process: regulation of transcription, DNA-templated (GO:0006355);; Biological Process: multicellular organism development (GO:0007275);;	K09284|0|gmx:100777102|K09284 AP2-like factor, euAP2 lineage | (RefSeq) ethylene-responsive transcription factor RAP2-7-like	PREDICTED: ethylene-responsive transcription factor RAP2-7-like isoform X1 [Glycine max]	0.5	13.775	1	21	1301	1321	AGAAUCUUGAUGAUGCUGCAU	CUGCAGCAUCAUCAGGAUUCU	Cleavage	Glyur000273s00014669.1	1
Sr148148_1_1_21_381491	miR159b	Glyur000274s00012557	Molecular Function: superoxide dismutase activity (GO:0004784);; Molecular Function: copper ion binding (GO:0005507);; Molecular Function: zinc ion binding (GO:0008270);; Cellular Component: chloroplast (GO:0009507);; Biological Process: removal of superoxide radicals (GO:0019430);; Biological Process: oxidation-reduction process (GO:0055114);; Biological Process: cellular response to high light …	K04565|7.39389e-100|cam:101512334|K04565 superoxide dismutase, Cu-Zn family [EC:1.15.1.1] | (RefSeq) superoxide dismutase [Cu-Zn], chloroplastic	PREDICTED: superoxide dismutase [Cu-Zn], chloroplastic [Cicer arietinum]	3	20.74	1	21	599	619	UUUGGAUUGAAGGGAGCUCUA	GGGAGCACAUUUCAAUCCAAA	Cleavage	Glyur000274s00012557.1	1
Sr439946_13_8_24_48	miR4388f2-5P.2	Glyur000276s00017151	Biological Process: carbohydrate metabolic process (GO:0005975);; Molecular Function: galactinol-sucrose galactosyltransferase activity (GO:0047274);;	K06617|0|mtr:MTR_3g077280|K06617 raffinose synthase [EC:2.4.1.82] | (RefSeq) galactinol-raffinose galactosyltransferase	galactinol-raffinose galactosyltransferase [Medicago truncatula]	3	24.657	1	24	2013	2036	AAUUUCAGGGACUAAAUUGCUUUU	UGGUGCCAUUCAGUCCCUGGAGUU	Cleavage	Glyur000276s00017151.1	1
Sr120257_1_1_21_1472	miR319d	Glyur000278s00017293	--	--	hypothetical protein LR48_Vigan09g222200 [Vigna angularis]	2	19.305	1	21	1919	1939	UUGGACUGAAGGGGCCUCUUC	UAGGGGGACCCUUCAGUCCAA	Cleavage	Glyur000278s00017293.3	1
Sr192585_1_1_22_3585	miR4412-3P	Glyur000278s00017297	Molecular Function: sugar:proton symporter activity (GO:0005351);; Molecular Function: glucose transmembrane transporter activity (GO:0005355);; Cellular Component: integral component of plasma membrane (GO:0005887);; Biological Process: proton transport (GO:0015992);; Biological Process: glucose import (GO:0046323);; Biological Process: glucose transmembrane transport (GO:1904659);;	K08150|0|gmx:100818416|K08150 MFS transporter, SP family, solute carrier family 2 (myo-inositol transporter), member 13 | (RefSeq) probable inositol transporter 2	PREDICTED: probable inositol transporter 2 [Glycine max]	3	13.567	1	22	703	724	AGGCAUUGAUUCCCGCUUCAAU	GCUGAAGUUGAAAUCAAUGCUU	Cleavage	Glyur000278s00017297.1	1
Sr192585_1_1_22_3585	miR4412-3P	Glyur000289s00018739	Biological Process: cellular process (GO:0009987);;	--	PREDICTED: TMV resistance protein N-like [Cicer arietinum]	3	16.044	1	22	3124	3145	AGGCAUUGAUUCCCGCUUCAAU	CUUGAAGAGAGAAUCAAUGCCA	Cleavage	Glyur000289s00018739.1	1
Sr58969_1_1_20_48	miR395a-5P	Glyur000291s00016220	Cellular Component: exocyst (GO:0000145);; Biological Process: exocytosis (GO:0006887);;	K07195|0|gmx:100777662|K07195 exocyst complex component 7 | (RefSeq) exocyst complex component EXO70A1-like	hypothetical protein GLYMA_07G004000 [Glycine max]	3	16.223	1	20	1777	1796	GUUUCCCUGAACACUUCAUU	GAUGAGGUGUUGAGGGAAAG	Translation	Glyur000291s00016220.1	1
Sr125088_16_10_21_53	miR4388h	Glyur000291s00016222	Molecular Function: FMN binding (GO:0010181);; Molecular Function: oxidoreductase activity (GO:0016491);; Biological Process: oxidation-reduction process (GO:0055114);;	--	PREDICTED: glutamyl-tRNA reductase-binding protein, chloroplastic [Eucalyptus grandis]	2.5	12.604	1	21	93	113	AUUUUAGGGACUAACUUGACU	UGACAAGUUAGUCGCUGAAAU	Cleavage	Glyur000291s00016222.1	1
Sr125088_16_11_21_53	miR4388f-3P.1	Glyur000291s00016222	Molecular Function: FMN binding (GO:0010181);; Molecular Function: oxidoreductase activity (GO:0016491);; Biological Process: oxidation-reduction process (GO:0055114);;	--	PREDICTED: glutamyl-tRNA reductase-binding protein, chloroplastic [Eucalyptus grandis]	2.5	12.604	1	21	93	113	AUUUUAGGGACUAACUUGACU	UGACAAGUUAGUCGCUGAAAU	Cleavage	Glyur000291s00016222.1	1
Sr125088_16_12_21_53	miR4388n	Glyur000291s00016222	Molecular Function: FMN binding (GO:0010181);; Molecular Function: oxidoreductase activity (GO:0016491);; Biological Process: oxidation-reduction process (GO:0055114);;	--	PREDICTED: glutamyl-tRNA reductase-binding protein, chloroplastic [Eucalyptus grandis]	2.5	12.604	1	21	93	113	AUUUUAGGGACUAACUUGACU	UGACAAGUUAGUCGCUGAAAU	Cleavage	Glyur000291s00016222.1	1
Sr125088_16_15_21_53	miR4388g.1	Glyur000291s00016222	Molecular Function: FMN binding (GO:0010181);; Molecular Function: oxidoreductase activity (GO:0016491);; Biological Process: oxidation-reduction process (GO:0055114);;	--	PREDICTED: glutamyl-tRNA reductase-binding protein, chloroplastic [Eucalyptus grandis]	2.5	12.604	1	21	93	113	AUUUUAGGGACUAACUUGACU	UGACAAGUUAGUCGCUGAAAU	Cleavage	Glyur000291s00016222.1	1
Sr125088_16_16_21_53	miR4388e-3P	Glyur000291s00016222	Molecular Function: FMN binding (GO:0010181);; Molecular Function: oxidoreductase activity (GO:0016491);; Biological Process: oxidation-reduction process (GO:0055114);;	--	PREDICTED: glutamyl-tRNA reductase-binding protein, chloroplastic [Eucalyptus grandis]	2.5	12.604	1	21	93	113	AUUUUAGGGACUAACUUGACU	UGACAAGUUAGUCGCUGAAAU	Cleavage	Glyur000291s00016222.1	1
Sr125088_16_1_21_53	miR4388l	Glyur000291s00016222	Molecular Function: FMN binding (GO:0010181);; Molecular Function: oxidoreductase activity (GO:0016491);; Biological Process: oxidation-reduction process (GO:0055114);;	--	PREDICTED: glutamyl-tRNA reductase-binding protein, chloroplastic [Eucalyptus grandis]	2.5	12.604	1	21	93	113	AUUUUAGGGACUAACUUGACU	UGACAAGUUAGUCGCUGAAAU	Cleavage	Glyur000291s00016222.1	1
Sr125088_16_2_21_53	miR4389i	Glyur000291s00016222	Molecular Function: FMN binding (GO:0010181);; Molecular Function: oxidoreductase activity (GO:0016491);; Biological Process: oxidation-reduction process (GO:0055114);;	--	PREDICTED: glutamyl-tRNA reductase-binding protein, chloroplastic [Eucalyptus grandis]	2.5	12.604	1	21	93	113	AUUUUAGGGACUAACUUGACU	UGACAAGUUAGUCGCUGAAAU	Cleavage	Glyur000291s00016222.1	1
Sr125088_16_3_21_53	miR4388j	Glyur000291s00016222	Molecular Function: FMN binding (GO:0010181);; Molecular Function: oxidoreductase activity (GO:0016491);; Biological Process: oxidation-reduction process (GO:0055114);;	--	PREDICTED: glutamyl-tRNA reductase-binding protein, chloroplastic [Eucalyptus grandis]	2.5	12.604	1	21	93	113	AUUUUAGGGACUAACUUGACU	UGACAAGUUAGUCGCUGAAAU	Cleavage	Glyur000291s00016222.1	1
Sr125088_16_4_21_53	miR4388-m.1	Glyur000291s00016222	Molecular Function: FMN binding (GO:0010181);; Molecular Function: oxidoreductase activity (GO:0016491);; Biological Process: oxidation-reduction process (GO:0055114);;	--	PREDICTED: glutamyl-tRNA reductase-binding protein, chloroplastic [Eucalyptus grandis]	2.5	12.604	1	21	93	113	AUUUUAGGGACUAACUUGACU	UGACAAGUUAGUCGCUGAAAU	Cleavage	Glyur000291s00016222.1	1
Sr125088_16_6_21_53	miR4388k	Glyur000291s00016222	Molecular Function: FMN binding (GO:0010181);; Molecular Function: oxidoreductase activity (GO:0016491);; Biological Process: oxidation-reduction process (GO:0055114);;	--	PREDICTED: glutamyl-tRNA reductase-binding protein, chloroplastic [Eucalyptus grandis]	2.5	12.604	1	21	93	113	AUUUUAGGGACUAACUUGACU	UGACAAGUUAGUCGCUGAAAU	Cleavage	Glyur000291s00016222.1	1
Sr125088_16_7_21_53	miR4388o	Glyur000291s00016222	Molecular Function: FMN binding (GO:0010181);; Molecular Function: oxidoreductase activity (GO:0016491);; Biological Process: oxidation-reduction process (GO:0055114);;	--	PREDICTED: glutamyl-tRNA reductase-binding protein, chloroplastic [Eucalyptus grandis]	2.5	12.604	1	21	93	113	AUUUUAGGGACUAACUUGACU	UGACAAGUUAGUCGCUGAAAU	Cleavage	Glyur000291s00016222.1	1
Sr125088_16_10_21_53	miR4388h	Glyur000291s00016225	Molecular Function: FMN binding (GO:0010181);; Molecular Function: oxidoreductase activity (GO:0016491);; Biological Process: oxidation-reduction process (GO:0055114);;	--	PREDICTED: glutamyl-tRNA reductase-binding protein, chloroplastic [Cicer arietinum]	3	19.636	1	21	716	736	AUUUUAGGGACUAACUUGACU	UGACAAGUUGGUCGCUGAAAU	Cleavage	Glyur000291s00016225.1	1
Sr125088_16_11_21_53	miR4388f-3P.1	Glyur000291s00016225	Molecular Function: FMN binding (GO:0010181);; Molecular Function: oxidoreductase activity (GO:0016491);; Biological Process: oxidation-reduction process (GO:0055114);;	--	PREDICTED: glutamyl-tRNA reductase-binding protein, chloroplastic [Cicer arietinum]	3	19.636	1	21	716	736	AUUUUAGGGACUAACUUGACU	UGACAAGUUGGUCGCUGAAAU	Cleavage	Glyur000291s00016225.1	1
Sr125088_16_12_21_53	miR4388n	Glyur000291s00016225	Molecular Function: FMN binding (GO:0010181);; Molecular Function: oxidoreductase activity (GO:0016491);; Biological Process: oxidation-reduction process (GO:0055114);;	--	PREDICTED: glutamyl-tRNA reductase-binding protein, chloroplastic [Cicer arietinum]	3	19.636	1	21	716	736	AUUUUAGGGACUAACUUGACU	UGACAAGUUGGUCGCUGAAAU	Cleavage	Glyur000291s00016225.1	1
Sr125088_16_15_21_53	miR4388g.1	Glyur000291s00016225	Molecular Function: FMN binding (GO:0010181);; Molecular Function: oxidoreductase activity (GO:0016491);; Biological Process: oxidation-reduction process (GO:0055114);;	--	PREDICTED: glutamyl-tRNA reductase-binding protein, chloroplastic [Cicer arietinum]	3	19.636	1	21	716	736	AUUUUAGGGACUAACUUGACU	UGACAAGUUGGUCGCUGAAAU	Cleavage	Glyur000291s00016225.1	1
Sr125088_16_16_21_53	miR4388e-3P	Glyur000291s00016225	Molecular Function: FMN binding (GO:0010181);; Molecular Function: oxidoreductase activity (GO:0016491);; Biological Process: oxidation-reduction process (GO:0055114);;	--	PREDICTED: glutamyl-tRNA reductase-binding protein, chloroplastic [Cicer arietinum]	3	19.636	1	21	716	736	AUUUUAGGGACUAACUUGACU	UGACAAGUUGGUCGCUGAAAU	Cleavage	Glyur000291s00016225.1	1
Sr125088_16_1_21_53	miR4388l	Glyur000291s00016225	Molecular Function: FMN binding (GO:0010181);; Molecular Function: oxidoreductase activity (GO:0016491);; Biological Process: oxidation-reduction process (GO:0055114);;	--	PREDICTED: glutamyl-tRNA reductase-binding protein, chloroplastic [Cicer arietinum]	3	19.636	1	21	716	736	AUUUUAGGGACUAACUUGACU	UGACAAGUUGGUCGCUGAAAU	Cleavage	Glyur000291s00016225.1	1
Sr125088_16_2_21_53	miR4389i	Glyur000291s00016225	Molecular Function: FMN binding (GO:0010181);; Molecular Function: oxidoreductase activity (GO:0016491);; Biological Process: oxidation-reduction process (GO:0055114);;	--	PREDICTED: glutamyl-tRNA reductase-binding protein, chloroplastic [Cicer arietinum]	3	19.636	1	21	716	736	AUUUUAGGGACUAACUUGACU	UGACAAGUUGGUCGCUGAAAU	Cleavage	Glyur000291s00016225.1	1
Sr125088_16_3_21_53	miR4388j	Glyur000291s00016225	Molecular Function: FMN binding (GO:0010181);; Molecular Function: oxidoreductase activity (GO:0016491);; Biological Process: oxidation-reduction process (GO:0055114);;	--	PREDICTED: glutamyl-tRNA reductase-binding protein, chloroplastic [Cicer arietinum]	3	19.636	1	21	716	736	AUUUUAGGGACUAACUUGACU	UGACAAGUUGGUCGCUGAAAU	Cleavage	Glyur000291s00016225.1	1
Sr125088_16_4_21_53	miR4388-m.1	Glyur000291s00016225	Molecular Function: FMN binding (GO:0010181);; Molecular Function: oxidoreductase activity (GO:0016491);; Biological Process: oxidation-reduction process (GO:0055114);;	--	PREDICTED: glutamyl-tRNA reductase-binding protein, chloroplastic [Cicer arietinum]	3	19.636	1	21	716	736	AUUUUAGGGACUAACUUGACU	UGACAAGUUGGUCGCUGAAAU	Cleavage	Glyur000291s00016225.1	1
Sr125088_16_6_21_53	miR4388k	Glyur000291s00016225	Molecular Function: FMN binding (GO:0010181);; Molecular Function: oxidoreductase activity (GO:0016491);; Biological Process: oxidation-reduction process (GO:0055114);;	--	PREDICTED: glutamyl-tRNA reductase-binding protein, chloroplastic [Cicer arietinum]	3	19.636	1	21	716	736	AUUUUAGGGACUAACUUGACU	UGACAAGUUGGUCGCUGAAAU	Cleavage	Glyur000291s00016225.1	1
Sr125088_16_7_21_53	miR4388o	Glyur000291s00016225	Molecular Function: FMN binding (GO:0010181);; Molecular Function: oxidoreductase activity (GO:0016491);; Biological Process: oxidation-reduction process (GO:0055114);;	--	PREDICTED: glutamyl-tRNA reductase-binding protein, chloroplastic [Cicer arietinum]	3	19.636	1	21	716	736	AUUUUAGGGACUAACUUGACU	UGACAAGUUGGUCGCUGAAAU	Cleavage	Glyur000291s00016225.1	1
Sr151603_1_1_21_21	miR2119	Glyur000294s00011848	Molecular Function: NADPH-hemoprotein reductase activity (GO:0003958);; Cellular Component: endoplasmic reticulum membrane (GO:0005789);; Cellular Component: cytosol (GO:0005829);; Biological Process: phenylpropanoid metabolic process (GO:0009698);; Biological Process: response to abscisic acid (GO:0009737);; Molecular Function: FMN binding (GO:0010181);; Cellular Component: integral component of…	K00327|0|gmx:100798676|K00327 NADPH-ferrihemoprotein reductase [EC:1.6.2.4] | (RefSeq) NADPH--cytochrome P450 reductase	CPR1 [Glycyrrhiza uralensis]	2.5	19.825	1	21	1069	1089	UCAAAGGGGGGUGUGGAGUAG	CUAUUCCAAACCCUCUUUUGA	Cleavage	Glyur000294s00011848.1	1
Sr125088_16_11_21_53	miR4388f.2	Glyur000296s00018755	Cellular Component: peroxisome (GO:0005777);; Molecular Function: hydrolase activity (GO:0016787);;	K06889|9.89577e-180|cam:101502020|K06889 uncharacterized protein | (RefSeq) uncharacterized LOC101502020	PREDICTED: uncharacterized protein LOC101502020 isoform X1 [Cicer arietinum]	3	17.572	1	24	863	886	AUUGUCAUUUUGGCCCCUGAAACU	UUUAUCAGGGUUCAAAAUGAUAAA	Cleavage	Glyur000296s00018755.1	1
Sr439946_13_8_24_48	miR4388f2-5P.2	Glyur000299s00021232	Molecular Function: protein kinase activity (GO:0004672);; Molecular Function: ATP binding (GO:0005524);; Biological Process: protein phosphorylation (GO:0006468);; Cellular Component: integral component of membrane (GO:0016021);;	--	receptor-like Serine/Threonine-kinase ALE2 [Medicago truncatula]	2.5	13.087	1	24	3707	3730	AAUUUCAGGGACUAAAUUGCUUUU	AUCACCAAUUUAGUCAUUGAAAUU	Translation	Glyur000299s00021232.1	1
Sr452800_6_5_24_32	miR4388a-3p.2	Glyur000299s00021232	Molecular Function: protein kinase activity (GO:0004672);; Molecular Function: ATP binding (GO:0005524);; Biological Process: protein phosphorylation (GO:0006468);; Cellular Component: integral component of membrane (GO:0016021);;	--	receptor-like Serine/Threonine-kinase ALE2 [Medicago truncatula]	2.5	16.712	1	24	3734	3757	UCAGGGACUAACUUGACUGUCGUU	GGGCACUGUCAACUUAGUCCUUGA	Cleavage	Glyur000299s00021232.1	1
Sr148756_1_1_21_16	miR8015	Glyur000299s00021232	Molecular Function: protein kinase activity (GO:0004672);; Molecular Function: ATP binding (GO:0005524);; Biological Process: protein phosphorylation (GO:0006468);; Cellular Component: integral component of membrane (GO:0016021);;	--	receptor-like Serine/Threonine-kinase ALE2 [Medicago truncatula]	3	8.534	1	21	3775	3795	CUUUCAAUUUCAAGGACUAAU	AUUAGUCAGUGAAAUUGAAAA	Cleavage	Glyur000299s00021232.1	1
Sr553406_17_4_24_19	miR4388t-3P	Glyur000300s00017250	Molecular Function: electron carrier activity (GO:0009055);; Cellular Component: anchored component of plasma membrane (GO:0046658);;	--	Early nodulin-like protein 17 isoform 2 [Theobroma cacao]	3	15.866	1	24	360	383	UUUCAGGGACCUAAAUGAGACUGU	CUCAUCUCAUUUAGGUACCAGAAG	Cleavage	Glyur000300s00017250.1	1
Sr142361_7_5_21_55	miR171e	Glyur000303s00033826	Molecular Function: transcription factor activity, sequence-specific DNA binding (GO:0003700);; Cellular Component: nucleus (GO:0005634);; Biological Process: regulation of transcription, DNA-templated (GO:0006355);; Biological Process: maintenance of shoot apical meristem identity (GO:0010492);; Molecular Function: sequence-specific DNA binding (GO:0043565);; Biological Process: root hair cell t…	--	scarecrow-like protein 6 [Cajanus cajan]	0.5	17.668	1	21	1305	1325	UGAUUGAGCCGUGCCAAUAUC	GAUAUUGGCGCGGCUCAAUCA	Cleavage	Glyur000303s00033826.1	1
Sr103335_2_1_21_454	miR170-3P	Glyur000303s00033826	Molecular Function: transcription factor activity, sequence-specific DNA binding (GO:0003700);; Cellular Component: nucleus (GO:0005634);; Biological Process: regulation of transcription, DNA-templated (GO:0006355);; Biological Process: maintenance of shoot apical meristem identity (GO:0010492);; Molecular Function: sequence-specific DNA binding (GO:0043565);; Biological Process: root hair cell t…	--	scarecrow-like protein 6 [Cajanus cajan]	1.5	17.517	1	21	1302	1322	UUGAGCCGUGCCAAUAUCACA	CGGGAUAUUGGCGCGGCUCAA	Cleavage	Glyur000303s00033826.1	1
Sr103335_2_2_21_454	miR171c-3P	Glyur000303s00033826	Molecular Function: transcription factor activity, sequence-specific DNA binding (GO:0003700);; Cellular Component: nucleus (GO:0005634);; Biological Process: regulation of transcription, DNA-templated (GO:0006355);; Biological Process: maintenance of shoot apical meristem identity (GO:0010492);; Molecular Function: sequence-specific DNA binding (GO:0043565);; Biological Process: root hair cell t…	--	scarecrow-like protein 6 [Cajanus cajan]	1.5	17.517	1	21	1302	1322	UUGAGCCGUGCCAAUAUCACA	CGGGAUAUUGGCGCGGCUCAA	Cleavage	Glyur000303s00033826.1	1
Sr146101_1_1_21_360	miR171d	Glyur000303s00033826	Molecular Function: transcription factor activity, sequence-specific DNA binding (GO:0003700);; Cellular Component: nucleus (GO:0005634);; Biological Process: regulation of transcription, DNA-templated (GO:0006355);; Biological Process: maintenance of shoot apical meristem identity (GO:0010492);; Molecular Function: sequence-specific DNA binding (GO:0043565);; Biological Process: root hair cell t…	--	scarecrow-like protein 6 [Cajanus cajan]	1.5	17.517	1	21	1302	1322	UUGAGCCGCGUCAAUAUCUUG	CGGGAUAUUGGCGCGGCUCAA	Cleavage	Glyur000303s00033826.1	1
Sr87074_5_1_20_108	miR171a-3P	Glyur000303s00033826	Molecular Function: transcription factor activity, sequence-specific DNA binding (GO:0003700);; Cellular Component: nucleus (GO:0005634);; Biological Process: regulation of transcription, DNA-templated (GO:0006355);; Biological Process: maintenance of shoot apical meristem identity (GO:0010492);; Molecular Function: sequence-specific DNA binding (GO:0043565);; Biological Process: root hair cell t…	--	scarecrow-like protein 6 [Cajanus cajan]	1.5	17.517	1	20	1303	1322	UUGAGCCGUGCCAAUAUCAC	GGGAUAUUGGCGCGGCUCAA	Cleavage	Glyur000303s00033826.1	1
Sr87074_5_2_20_108	miR171f	Glyur000303s00033826	Molecular Function: transcription factor activity, sequence-specific DNA binding (GO:0003700);; Cellular Component: nucleus (GO:0005634);; Biological Process: regulation of transcription, DNA-templated (GO:0006355);; Biological Process: maintenance of shoot apical meristem identity (GO:0010492);; Molecular Function: sequence-specific DNA binding (GO:0043565);; Biological Process: root hair cell t…	--	scarecrow-like protein 6 [Cajanus cajan]	1.5	17.517	1	20	1303	1322	UUGAGCCGUGCCAAUAUCAC	GGGAUAUUGGCGCGGCUCAA	Cleavage	Glyur000303s00033826.1	1
Sr87074_5_4_20_108	miR171g	Glyur000303s00033826	Molecular Function: transcription factor activity, sequence-specific DNA binding (GO:0003700);; Cellular Component: nucleus (GO:0005634);; Biological Process: regulation of transcription, DNA-templated (GO:0006355);; Biological Process: maintenance of shoot apical meristem identity (GO:0010492);; Molecular Function: sequence-specific DNA binding (GO:0043565);; Biological Process: root hair cell t…	--	scarecrow-like protein 6 [Cajanus cajan]	1.5	17.517	1	20	1303	1322	UUGAGCCGUGCCAAUAUCAC	GGGAUAUUGGCGCGGCUCAA	Cleavage	Glyur000303s00033826.1	1
Sr85268_7_4_20_907	miR156c-3P	Glyur000305s00025122	Molecular Function: transferase activity, transferring acyl groups (GO:0016746);;	K07513|1.8694e-169|mtr:MTR_4g022430|K07513 acetyl-CoA acyltransferase 1 [EC:2.3.1.16] | (RefSeq) 3-ketoacyl-CoA thiolase 2, peroxisomal-like protein	hypothetical protein TSUD_265150 [Trifolium subterraneum]	3	17.726	1	23	126	148	UGCUCACUUCUCUCUCUGUCACC	AGAGACACAGAGAGAGGUGAACA	Cleavage	Glyur000305s00025122.1	1
Sr85268_7_5_20_907	miR156e-3P	Glyur000306s00014029	Molecular Function: structural constituent of ribosome (GO:0003735);; Cellular Component: nucleolus (GO:0005730);; Biological Process: translation (GO:0006412);; Cellular Component: chloroplast (GO:0009507);; Biological Process: embryo development ending in seed dormancy (GO:0009793);; Cellular Component: integral component of membrane (GO:0016021);; Cellular Component: cytosolic large ribosomal …	K02894|1.20999e-94|pxb:103935699|K02894 large subunit ribosomal protein L23e | (RefSeq) 60S ribosomal protein L23	PREDICTED: 60S ribosomal protein L23 [Fragaria vesca subsp. vesca]	3	5.856	1	21	50	70	GCUUGCUCUCUCUCUGUCACC	AGAGAGAGAGAGAGAGCAAGG	Cleavage	Glyur000306s00014029.1	1
Sr391036_7_3_24_73	miR4388e2.1	Glyur000308s00025259	Biological Process: regulation of transcription, DNA-templated (GO:0006355);; Molecular Function: zinc ion binding (GO:0008270);;	--	hypothetical protein TanjilG_29766 [Lupinus angustifolius]	3	18.617	1	24	2825	2848	AAUUUCAAGGGCUAAAAUGACAGU	CAUUUCAUUUUAGCAUUUGAAAGU	Translation	Glyur000308s00025259.1	1
Sr127879_6_1_21_858	miR164d-3P	Glyur000308s00025274	--	--	PREDICTED: uncharacterized protein LOC100792266 [Glycine max]	3	12.899	1	21	1150	1170	CACGUGCUCCCCUUCUCCAAC	GUUGGGGAUUGGGAGCAUGUG	Cleavage	Glyur000308s00025274.1	1
Sr127879_6_5_21_858	miR164a-3P	Glyur000308s00025274	--	--	PREDICTED: uncharacterized protein LOC100792266 [Glycine max]	3	12.899	1	21	1150	1170	CACGUGCUCCCCUUCUCCAAC	GUUGGGGAUUGGGAGCAUGUG	Cleavage	Glyur000308s00025274.1	1
Sr85268_7_5_20_907	miR156e-3P	Glyur000312s00022002	--	--	protein FAR1-RELATED SEQUENCE 5-like [Cajanus cajan]	3	14.137	1	21	89	109	GCUUGCUCUCUCUCUGUCACC	CAAGACAGAGAGAGAGCAAGG	Cleavage	Glyur000312s00022002.1	1
Sr148756_1_1_21_16	miR8015	Glyur000314s00018002	Cellular Component: integral component of membrane (GO:0016021);;	--	LOW QUALITY PROTEIN: uncharacterized protein LOC109815264 [Cajanus cajan]	2.5	11.653	1	21	88	108	CUUUCAAUUUCAAGGACUAAU	AUUAGUCCUUGCAAUUGAAGA	Translation	Glyur000314s00018002.1	1
Sr89153_5_1_20_1629	miR319b-3P	Glyur000316s00018279	Biological Process: microtubule-based process (GO:0007017);; Cellular Component: dynein complex (GO:0030286);;	--	uncharacterized protein LOC109812146 [Cajanus cajan]	0	20.826	1	20	108	127	UUGGACUGAAGGGAGCUCCC	GGGAGCUCCCUUCAGUCCAA	Cleavage	Glyur000316s00018279.1	1
Sr89153_5_2_20_1629	miR319c-3P	Glyur000316s00018279	Biological Process: microtubule-based process (GO:0007017);; Cellular Component: dynein complex (GO:0030286);;	--	uncharacterized protein LOC109812146 [Cajanus cajan]	0	20.826	1	20	108	127	UUGGACUGAAGGGAGCUCCC	GGGAGCUCCCUUCAGUCCAA	Cleavage	Glyur000316s00018279.1	1
Sr89153_5_3_20_1629	miR319a-3P	Glyur000316s00018279	Biological Process: microtubule-based process (GO:0007017);; Cellular Component: dynein complex (GO:0030286);;	--	uncharacterized protein LOC109812146 [Cajanus cajan]	0	20.826	1	20	108	127	UUGGACUGAAGGGAGCUCCC	GGGAGCUCCCUUCAGUCCAA	Cleavage	Glyur000316s00018279.1	1
Sr148148_1_1_21_381491	miR159b	Glyur000316s00018279	Biological Process: microtubule-based process (GO:0007017);; Cellular Component: dynein complex (GO:0030286);;	--	uncharacterized protein LOC109812146 [Cajanus cajan]	1	19.554	1	21	108	128	UUUGGAUUGAAGGGAGCUCUA	GGGAGCUCCCUUCAGUCCAAA	Cleavage	Glyur000316s00018279.1	1
Sr120257_1_1_21_1472	miR319d	Glyur000316s00018279	Biological Process: microtubule-based process (GO:0007017);; Cellular Component: dynein complex (GO:0030286);;	--	uncharacterized protein LOC109812146 [Cajanus cajan]	2.5	20.826	1	21	107	127	UUGGACUGAAGGGGCCUCUUC	UGGGAGCUCCCUUCAGUCCAA	Cleavage	Glyur000316s00018279.1	1
Sr86471_5_3_20_14	miR159a-3P	Glyur000316s00018279	Biological Process: microtubule-based process (GO:0007017);; Cellular Component: dynein complex (GO:0030286);;	--	uncharacterized protein LOC109812146 [Cajanus cajan]	2.5	19.554	1	20	109	128	AUUGGAGUGAAGGGAGCUCC	GGAGCUCCCUUCAGUCCAAA	Cleavage	Glyur000316s00018279.1	1
Sr58969_1_1_20_48	miR395a-3P	Glyur000320s00014324	Cellular Component: cytoplasm (GO:0005737);; Biological Process: lipoate biosynthetic process (GO:0009107);; Biological Process: protein lipoylation (GO:0009249);; Molecular Function: octanoyltransferase activity (GO:0016415);;	K03801|2.86142e-147|gmx:100802770|K03801 lipoyl(octanoyl) transferase [EC:2.3.1.181] | (RefSeq) plastidial lipoyltransferase 2-like	Plastidial lipoyltransferase 2 [Glycine soja]	3	17.127	1	21	1056	1076	UGAAGUGUUUGGGGGAACUCC	AGAGUUCUCACAAGCGUUUCA	Cleavage	Glyur000320s00014324.1	1
Sr130095_2_1_21_1856	miR396b-3P	Glyur000320s00014337	Molecular Function: protein kinase activity (GO:0004672);; Molecular Function: ATP binding (GO:0005524);; Biological Process: protein phosphorylation (GO:0006468);; Cellular Component: integral component of membrane (GO:0016021);;	--	PREDICTED: probable LRR receptor-like serine/threonine-protein kinase At1g63430 [Glycine max]	3	13.436	1	21	2709	2729	AUUCAAGAAAGCUGUGGAAAA	UUUUCUAUAGCUUGUUUGGAU	Cleavage	Glyur000320s00014337.1	1
Sr106529_3_1_21_220	miR160c	Glyur000322s00020885	Molecular Function: DNA binding (GO:0003677);; Cellular Component: nucleus (GO:0005634);; Biological Process: regulation of transcription, DNA-templated (GO:0006355);; Biological Process: auxin-activated signaling pathway (GO:0009734);;	--	PREDICTED: auxin response factor 17 [Cicer arietinum]	0.5	21.673	1	21	1691	1711	UGCCUGGCUCCCUGUAUGCCA	UGGCAUGCAGGGAGCCAGGCA	Cleavage	Glyur000322s00020885.1	1
Sr106529_3_2_21_220	miR160d-5P	Glyur000322s00020885	Molecular Function: DNA binding (GO:0003677);; Cellular Component: nucleus (GO:0005634);; Biological Process: regulation of transcription, DNA-templated (GO:0006355);; Biological Process: auxin-activated signaling pathway (GO:0009734);;	--	PREDICTED: auxin response factor 17 [Cicer arietinum]	0.5	21.673	1	21	1691	1711	UGCCUGGCUCCCUGUAUGCCA	UGGCAUGCAGGGAGCCAGGCA	Cleavage	Glyur000322s00020885.1	1
Sr137796_2_1_21_514	miR160a	Glyur000322s00020885	Molecular Function: DNA binding (GO:0003677);; Cellular Component: nucleus (GO:0005634);; Biological Process: regulation of transcription, DNA-templated (GO:0006355);; Biological Process: auxin-activated signaling pathway (GO:0009734);;	--	PREDICTED: auxin response factor 17 [Cicer arietinum]	1	21.673	1	21	1691	1711	UGCCUGGCUCCCUGAAUGCCA	UGGCAUGCAGGGAGCCAGGCA	Cleavage	Glyur000322s00020885.1	1
Sr137796_2_2_21_514	miR160b	Glyur000322s00020885	Molecular Function: DNA binding (GO:0003677);; Cellular Component: nucleus (GO:0005634);; Biological Process: regulation of transcription, DNA-templated (GO:0006355);; Biological Process: auxin-activated signaling pathway (GO:0009734);;	--	PREDICTED: auxin response factor 17 [Cicer arietinum]	1	21.673	1	21	1691	1711	UGCCUGGCUCCCUGAAUGCCA	UGGCAUGCAGGGAGCCAGGCA	Cleavage	Glyur000322s00020885.1	1
Sr120257_1_1_21_1472	miR319d	Glyur000329s00019843	--	--	PREDICTED: transcription factor TCP4 [Glycine max]	2.5	18.13	1	21	1041	1061	UUGGACUGAAGGGGCCUCUUC	UAGGGGGACCCUUCAGUCCAG	Cleavage	Glyur000329s00019843.1	1
Sr58969_1_1_20_48	miR395a-3P	Glyur000332s00014974	Cellular Component: integral component of plasma membrane (GO:0005887);; Molecular Function: secondary active sulfate transmembrane transporter activity (GO:0008271);; Biological Process: sulfate transmembrane transport (GO:1902358);;	K17469|0|mtr:MTR_3g073730|K17469 sulfate transporter 2, low-affinity | (RefSeq) sulfate/bicarbonate/oxalate exchanger and transporter sat-1	sulfate/bicarbonate/oxalate exchanger and transporter sat-1 [Medicago truncatula]	1	17.492	1	21	288	308	UGAAGUGUUUGGGGGAACUCC	AGAGUUCACCCAAACACUUCA	Cleavage	Glyur000332s00014974.1	1
Sr148148_1_1_21_381491	miR159b	Glyur000336s00018113	--	--	rhodanese/cell cycle control phosphatase superfamily protein [Medicago truncatula]	3	9.435	1	21	3516	3536	UUUGGAUUGAAGGGAGCUCUA	GACAGCUCCUCUCAAUCCGAA	Translation	Glyur000336s00018113.1	1
Sr148756_1_1_21_16	miR8015	Glyur000337s00026856	--	--	PREDICTED: uncharacterized protein LOC109342412 [Lupinus angustifolius]	3	21.94	1	21	64	84	CUUUCAAUUUCAAGGACUAAU	AUUGGUUCUUGGAAUUUAAAG	Cleavage	Glyur000337s00026856.1	1
Sr112060_10_1_21_49532	miR166-3P	Glyur000338s00015576	Biological Process: long-chain fatty acid metabolic process (GO:0001676);; Molecular Function: long-chain fatty acid-CoA ligase activity (GO:0004467);; Cellular Component: peroxisome (GO:0005777);; Molecular Function: o-succinylbenzoate-CoA ligase activity (GO:0008756);; Cellular Component: chloroplast (GO:0009507);; Cellular Component: integral component of membrane (GO:0016021);; Biological Pro…	K14760|0|mtr:MTR_2g030240|K14760 acyl-activating enzyme 14 [EC:6.2.1.26] | (RefSeq) 2-succinylbenzoate-CoA ligase/peroxisomal protein	2-succinylbenzoate-CoA ligase/peroxisomal protein [Medicago truncatula]	3	15.571	1	21	1206	1226	UCGGACCAGGCUUCAUUCCCC	GGGGAAUGAAGUCUGGCUUGA	Cleavage	Glyur000338s00015576.1	1
Sr112060_10_1_21_49532	miR166-5P	Glyur000338s00015576	Biological Process: long-chain fatty acid metabolic process (GO:0001676);; Molecular Function: long-chain fatty acid-CoA ligase activity (GO:0004467);; Cellular Component: peroxisome (GO:0005777);; Molecular Function: o-succinylbenzoate-CoA ligase activity (GO:0008756);; Cellular Component: chloroplast (GO:0009507);; Cellular Component: integral component of membrane (GO:0016021);; Biological Pro…	K14760|0|mtr:MTR_2g030240|K14760 acyl-activating enzyme 14 [EC:6.2.1.26] | (RefSeq) 2-succinylbenzoate-CoA ligase/peroxisomal protein	2-succinylbenzoate-CoA ligase/peroxisomal protein [Medicago truncatula]	3	19.173	1	21	345	365	GGAAUGUCGUCUGGUUCGAGA	ACUCCAACAAGAUGAUAUUCC	Cleavage	Glyur000338s00015576.1	1
Sr130095_2_1_21_1856	miR396b-5P	Glyur000352s00022294	Molecular Function: translation initiation factor activity (GO:0003743);; Biological Process: translational initiation (GO:0006413);;	K15027|0|cam:101489703|K15027 translation initiation factor 2D | (RefSeq) eukaryotic translation initiation factor 2D	PREDICTED: eukaryotic translation initiation factor 2D [Cicer arietinum]	3	16.144	1	21	290	310	UUCCACGGCUUUCUUGAACUG	AUGUUCAAGAAGGCGGUGGAA	Cleavage	Glyur000352s00022294.1	1
Sr130095_2_2_21_1856	miR396a	Glyur000352s00022294	Molecular Function: translation initiation factor activity (GO:0003743);; Biological Process: translational initiation (GO:0006413);;	K15027|0|cam:101489703|K15027 translation initiation factor 2D | (RefSeq) eukaryotic translation initiation factor 2D	PREDICTED: eukaryotic translation initiation factor 2D [Cicer arietinum]	3	16.144	1	21	290	310	UUCCACGGCUUUCUUGAACUG	AUGUUCAAGAAGGCGGUGGAA	Cleavage	Glyur000352s00022294.1	1
Sr67774_3_1_20_30	miR2111b-5P	Glyur000373s00018531	Molecular Function: damaged DNA binding (GO:0003684);; Molecular Function: DNA-directed DNA polymerase activity (GO:0003887);; Biological Process: UV protection (GO:0009650);; Biological Process: response to UV-B (GO:0010224);; Biological Process: error-prone translesion synthesis (GO:0042276);;	K03509|0|cam:101504390|K03509 DNA polymerase eta [EC:2.7.7.7] | (RefSeq) DNA polymerase eta	PREDICTED: DNA polymerase eta isoform X2 [Cicer arietinum]	3	18.727	1	20	649	668	UAAUCUGCAUCCUGAGGUUU	UGACCUCAGGAUGCAGGUUU	Cleavage	Glyur000373s00018531.1	1
Sr67774_3_2_20_30	miR2111a-5P	Glyur000373s00018531	Molecular Function: damaged DNA binding (GO:0003684);; Molecular Function: DNA-directed DNA polymerase activity (GO:0003887);; Biological Process: UV protection (GO:0009650);; Biological Process: response to UV-B (GO:0010224);; Biological Process: error-prone translesion synthesis (GO:0042276);;	K03509|0|cam:101504390|K03509 DNA polymerase eta [EC:2.7.7.7] | (RefSeq) DNA polymerase eta	PREDICTED: DNA polymerase eta isoform X2 [Cicer arietinum]	3	18.727	1	20	649	668	UAAUCUGCAUCCUGAGGUUU	UGACCUCAGGAUGCAGGUUU	Cleavage	Glyur000373s00018531.1	1
Sr67774_3_3_20_30	miR2111c-5P	Glyur000373s00018531	Molecular Function: damaged DNA binding (GO:0003684);; Molecular Function: DNA-directed DNA polymerase activity (GO:0003887);; Biological Process: UV protection (GO:0009650);; Biological Process: response to UV-B (GO:0010224);; Biological Process: error-prone translesion synthesis (GO:0042276);;	K03509|0|cam:101504390|K03509 DNA polymerase eta [EC:2.7.7.7] | (RefSeq) DNA polymerase eta	PREDICTED: DNA polymerase eta isoform X2 [Cicer arietinum]	3	18.727	1	20	649	668	UAAUCUGCAUCCUGAGGUUU	UGACCUCAGGAUGCAGGUUU	Cleavage	Glyur000373s00018531.1	1
Sr103335_2_1_21_454	miR170-3P	Glyur000374s00017938	Molecular Function: transcription factor activity, sequence-specific DNA binding (GO:0003700);; Cellular Component: nucleus (GO:0005634);; Biological Process: regulation of transcription, DNA-templated (GO:0006355);; Biological Process: cell differentiation (GO:0030154);; Molecular Function: sequence-specific DNA binding (GO:0043565);; Biological Process: regulation of shoot system development (G…	--	PREDICTED: scarecrow-like protein 15 [Cicer arietinum]	2	22.145	1	21	276	296	UUGAGCCGUGCCAAUAUCACA	AGUGAUAUUGGAGCGGCUUAA	Translation	Glyur000374s00017938.1	1
Sr103335_2_2_21_454	miR171c-3P	Glyur000374s00017938	Molecular Function: transcription factor activity, sequence-specific DNA binding (GO:0003700);; Cellular Component: nucleus (GO:0005634);; Biological Process: regulation of transcription, DNA-templated (GO:0006355);; Biological Process: cell differentiation (GO:0030154);; Molecular Function: sequence-specific DNA binding (GO:0043565);; Biological Process: regulation of shoot system development (G…	--	PREDICTED: scarecrow-like protein 15 [Cicer arietinum]	2	22.145	1	21	276	296	UUGAGCCGUGCCAAUAUCACA	AGUGAUAUUGGAGCGGCUUAA	Translation	Glyur000374s00017938.1	1
Sr142361_7_5_21_55	miR171e	Glyur000374s00017938	Molecular Function: transcription factor activity, sequence-specific DNA binding (GO:0003700);; Cellular Component: nucleus (GO:0005634);; Biological Process: regulation of transcription, DNA-templated (GO:0006355);; Biological Process: cell differentiation (GO:0030154);; Molecular Function: sequence-specific DNA binding (GO:0043565);; Biological Process: regulation of shoot system development (G…	--	PREDICTED: scarecrow-like protein 15 [Cicer arietinum]	2	23.387	1	21	279	299	UGAUUGAGCCGUGCCAAUAUC	GAUAUUGGAGCGGCUUAAUCA	Cleavage	Glyur000374s00017938.1	1
Sr87074_5_1_20_108	miR171a-3P	Glyur000374s00017938	Molecular Function: transcription factor activity, sequence-specific DNA binding (GO:0003700);; Cellular Component: nucleus (GO:0005634);; Biological Process: regulation of transcription, DNA-templated (GO:0006355);; Biological Process: cell differentiation (GO:0030154);; Molecular Function: sequence-specific DNA binding (GO:0043565);; Biological Process: regulation of shoot system development (G…	--	PREDICTED: scarecrow-like protein 15 [Cicer arietinum]	2	22.145	1	20	277	296	UUGAGCCGUGCCAAUAUCAC	GUGAUAUUGGAGCGGCUUAA	Translation	Glyur000374s00017938.1	1
Sr87074_5_2_20_108	miR171f	Glyur000374s00017938	Molecular Function: transcription factor activity, sequence-specific DNA binding (GO:0003700);; Cellular Component: nucleus (GO:0005634);; Biological Process: regulation of transcription, DNA-templated (GO:0006355);; Biological Process: cell differentiation (GO:0030154);; Molecular Function: sequence-specific DNA binding (GO:0043565);; Biological Process: regulation of shoot system development (G…	--	PREDICTED: scarecrow-like protein 15 [Cicer arietinum]	2	22.145	1	20	277	296	UUGAGCCGUGCCAAUAUCAC	GUGAUAUUGGAGCGGCUUAA	Translation	Glyur000374s00017938.1	1
Sr87074_5_4_20_108	miR171g	Glyur000374s00017938	Molecular Function: transcription factor activity, sequence-specific DNA binding (GO:0003700);; Cellular Component: nucleus (GO:0005634);; Biological Process: regulation of transcription, DNA-templated (GO:0006355);; Biological Process: cell differentiation (GO:0030154);; Molecular Function: sequence-specific DNA binding (GO:0043565);; Biological Process: regulation of shoot system development (G…	--	PREDICTED: scarecrow-like protein 15 [Cicer arietinum]	2	22.145	1	20	277	296	UUGAGCCGUGCCAAUAUCAC	GUGAUAUUGGAGCGGCUUAA	Translation	Glyur000374s00017938.1	1
Sr182244_1_1_22_2332	miR171b-3P	Glyur000374s00017938	Molecular Function: transcription factor activity, sequence-specific DNA binding (GO:0003700);; Cellular Component: nucleus (GO:0005634);; Biological Process: regulation of transcription, DNA-templated (GO:0006355);; Biological Process: cell differentiation (GO:0030154);; Molecular Function: sequence-specific DNA binding (GO:0043565);; Biological Process: regulation of shoot system development (G…	--	PREDICTED: scarecrow-like protein 15 [Cicer arietinum]	3	22.165	1	20	276	295	UGAGCCGAAUCAAUAUCACU	AGUGAUAUUGGAGCGGCUUA	Translation	Glyur000374s00017938.1	1
Sr115560_4_1_21_17	miR156f	Glyur000380s00017147	--	--	PREDICTED: putative F-box protein At3g16210 [Cicer arietinum]	2.5	8.684	1	21	1220	1240	UUGACAGAAGAGAGAGAGCAC	UUGCCUUCUCUAUUCUGUCAA	Translation	Glyur000380s00017147.1	1
Sr480450_17_12_24_137	miR4388z.1	Glyur000381s00016140	Biological Process: carbohydrate metabolic process (GO:0005975);; Molecular Function: beta-glucosidase activity (GO:0008422);; Molecular Function: scopolin beta-glucosidase activity (GO:0102483);; Biological Process: glycosyl compound metabolic process (GO:1901657);;	K01188|4.73441e-156|mtr:MTR_4g083000|K01188 beta-glucosidase [EC:3.2.1.21] | (RefSeq) beta-glucosidase	PREDICTED: beta-glucosidase 40 isoform X2 [Brassica oleracea var. oleracea]	3	15.045	1	24	666	689	AAAACGUCGAUCAAGUUAGUCCCU	UGCUACUAAUUUGAUUGGAGUUUU	Cleavage	Glyur000381s00016140.2	1
Sr67774_3_1_20_30	miR2111b-5P	Glyur000384s00022273	Molecular Function: transcriptional activator activity, RNA polymerase II core promoter proximal region sequence-specific binding (GO:0001077);; Cellular Component: nucleus (GO:0005634);; Molecular Function: sequence-specific DNA binding (GO:0043565);; Biological Process: positive regulation of transcription from RNA polymerase II promoter (GO:0045944);;	--	calmodulin-binding transcription activator 4-like protein, partial [Trifolium pratense]	3	16.036	1	20	1336	1355	UAAUCUGCAUCCUGAGGUUU	GAACCUCYGGGUGCAGAUUC	Cleavage	Glyur000384s00022273.1	1
Sr67774_3_2_20_30	miR2111a-5P	Glyur000384s00022273	Molecular Function: transcriptional activator activity, RNA polymerase II core promoter proximal region sequence-specific binding (GO:0001077);; Cellular Component: nucleus (GO:0005634);; Molecular Function: sequence-specific DNA binding (GO:0043565);; Biological Process: positive regulation of transcription from RNA polymerase II promoter (GO:0045944);;	--	calmodulin-binding transcription activator 4-like protein, partial [Trifolium pratense]	3	16.036	1	20	1336	1355	UAAUCUGCAUCCUGAGGUUU	GAACCUCYGGGUGCAGAUUC	Cleavage	Glyur000384s00022273.1	1
Sr67774_3_3_20_30	miR2111c-5P	Glyur000384s00022273	Molecular Function: transcriptional activator activity, RNA polymerase II core promoter proximal region sequence-specific binding (GO:0001077);; Cellular Component: nucleus (GO:0005634);; Molecular Function: sequence-specific DNA binding (GO:0043565);; Biological Process: positive regulation of transcription from RNA polymerase II promoter (GO:0045944);;	--	calmodulin-binding transcription activator 4-like protein, partial [Trifolium pratense]	3	16.036	1	20	1336	1355	UAAUCUGCAUCCUGAGGUUU	GAACCUCYGGGUGCAGAUUC	Cleavage	Glyur000384s00022273.1	1
Sr115560_4_1_21_17	miR156f	Glyur000384s00022282	Molecular Function: DNA binding (GO:0003677);; Cellular Component: nucleus (GO:0005634);;	--	squamosa promoter-binding-like protein 12 isoform X2 [Cajanus cajan]	0	11.588	1	21	1064	1084	UUGACAGAAGAGAGAGAGCAC	GUGCUCUCUCUCUUCUGUCAA	Cleavage	Glyur000384s00022282.2	1
Sr85268_7_3_20_907	miR156b-5P	Glyur000384s00022282	Molecular Function: DNA binding (GO:0003677);; Cellular Component: nucleus (GO:0005634);;	--	squamosa promoter-binding-like protein 12 isoform X2 [Cajanus cajan]	1	11.699	1	20	1064	1083	UGACAGAAGAGAGUGAGCAC	GUGCUCUCUCUCUUCUGUCA	Cleavage	Glyur000384s00022282.2	1
Sr85268_7_4_20_907	miR156c-5P	Glyur000384s00022282	Molecular Function: DNA binding (GO:0003677);; Cellular Component: nucleus (GO:0005634);;	--	squamosa promoter-binding-like protein 12 isoform X2 [Cajanus cajan]	1	11.699	1	20	1064	1083	UGACAGAAGAGAGUGAGCAC	GUGCUCUCUCUCUUCUGUCA	Cleavage	Glyur000384s00022282.2	1
Sr85268_7_5_20_907	miR156e-5P	Glyur000384s00022282	Molecular Function: DNA binding (GO:0003677);; Cellular Component: nucleus (GO:0005634);;	--	squamosa promoter-binding-like protein 12 isoform X2 [Cajanus cajan]	1	11.699	1	20	1064	1083	UGACAGAAGAGAGUGAGCAC	GUGCUCUCUCUCUUCUGUCA	Cleavage	Glyur000384s00022282.2	1
Sr85268_7_6_20_907	miR156d-5P	Glyur000384s00022282	Molecular Function: DNA binding (GO:0003677);; Cellular Component: nucleus (GO:0005634);;	--	squamosa promoter-binding-like protein 12 isoform X2 [Cajanus cajan]	1	11.699	1	20	1064	1083	UGACAGAAGAGAGUGAGCAC	GUGCUCUCUCUCUUCUGUCA	Cleavage	Glyur000384s00022282.2	1
Sr85268_7_7_20_907	miR156a	Glyur000384s00022282	Molecular Function: DNA binding (GO:0003677);; Cellular Component: nucleus (GO:0005634);;	--	squamosa promoter-binding-like protein 12 isoform X2 [Cajanus cajan]	1	11.699	1	20	1064	1083	UGACAGAAGAGAGUGAGCAC	GUGCUCUCUCUCUUCUGUCA	Cleavage	Glyur000384s00022282.2	1
Sr67774_3_1_20_30	miR2111b-5P	Glyur000389s00028183	--	--	hypothetical protein MTR_7g064935 [Medicago truncatula]	0.5	21.862	1	20	258	277	UAAUCUGCAUCCUGAGGUUU	AAACCUCAGGAURCAGAUUA	Cleavage	Glyur000389s00028183.1	1
Sr67774_3_2_20_30	miR2111a-5P	Glyur000389s00028183	--	--	hypothetical protein MTR_7g064935 [Medicago truncatula]	0.5	21.862	1	20	258	277	UAAUCUGCAUCCUGAGGUUU	AAACCUCAGGAURCAGAUUA	Cleavage	Glyur000389s00028183.1	1
Sr67774_3_3_20_30	miR2111c-5P	Glyur000389s00028183	--	--	hypothetical protein MTR_7g064935 [Medicago truncatula]	0.5	21.862	1	20	258	277	UAAUCUGCAUCCUGAGGUUU	AAACCUCAGGAURCAGAUUA	Cleavage	Glyur000389s00028183.1	1
Sr86471_5_3_20_14	miR159a-3P	Glyur000389s00028188	Molecular Function: transporter activity (GO:0005215);; Biological Process: oligopeptide transport (GO:0006857);; Cellular Component: integral component of membrane (GO:0016021);;	--	Peptide transporter PTR1 [Cajanus cajan]	3	22.199	1	20	947	965	AUUGGAGUGAAGGGAGCUCC	GGAG-UCCCUUGACUCCAAU	Translation	Glyur000389s00028188.1	1
Sr118812_2_1_21_139	miR172d	Glyur000391s00016045	Molecular Function: zinc ion binding (GO:0008270);;	K15687|0|gmx:100788886|K15687 E3 ubiquitin-protein ligase makorin [EC:2.3.2.27] | (RefSeq) E3 ubiquitin-protein ligase makorin-like	E3 ubiquitin-protein ligase makorin-like [Cajanus cajan]	3	20.967	1	21	1463	1483	AGAAUCUUGAUGAUGCUGCAG	GGGCAGGAUCUUCAAGAUUCU	Translation	Glyur000391s00016045.1	1
Sr118812_2_2_21_139	miR172e	Glyur000391s00016045	Molecular Function: zinc ion binding (GO:0008270);;	K15687|0|gmx:100788886|K15687 E3 ubiquitin-protein ligase makorin [EC:2.3.2.27] | (RefSeq) E3 ubiquitin-protein ligase makorin-like	E3 ubiquitin-protein ligase makorin-like [Cajanus cajan]	3	20.967	1	21	1463	1483	AGAAUCUUGAUGAUGCUGCAG	GGGCAGGAUCUUCAAGAUUCU	Translation	Glyur000391s00016045.1	1
Sr98630_3_1_21_341	miR172b-3P	Glyur000391s00016045	Molecular Function: zinc ion binding (GO:0008270);;	K15687|0|gmx:100788886|K15687 E3 ubiquitin-protein ligase makorin [EC:2.3.2.27] | (RefSeq) E3 ubiquitin-protein ligase makorin-like	E3 ubiquitin-protein ligase makorin-like [Cajanus cajan]	3	20.967	1	21	1463	1483	AGAAUCUUGAUGAUGCUGCAU	GGGCAGGAUCUUCAAGAUUCU	Translation	Glyur000391s00016045.1	1
Sr98630_3_2_21_341	miR172a-3P	Glyur000391s00016045	Molecular Function: zinc ion binding (GO:0008270);;	K15687|0|gmx:100788886|K15687 E3 ubiquitin-protein ligase makorin [EC:2.3.2.27] | (RefSeq) E3 ubiquitin-protein ligase makorin-like	E3 ubiquitin-protein ligase makorin-like [Cajanus cajan]	3	20.967	1	21	1463	1483	AGAAUCUUGAUGAUGCUGCAU	GGGCAGGAUCUUCAAGAUUCU	Translation	Glyur000391s00016045.1	1
Sr98630_3_3_21_341	miR172c-3P	Glyur000391s00016045	Molecular Function: zinc ion binding (GO:0008270);;	K15687|0|gmx:100788886|K15687 E3 ubiquitin-protein ligase makorin [EC:2.3.2.27] | (RefSeq) E3 ubiquitin-protein ligase makorin-like	E3 ubiquitin-protein ligase makorin-like [Cajanus cajan]	3	20.967	1	21	1463	1483	AGAAUCUUGAUGAUGCUGCAU	GGGCAGGAUCUUCAAGAUUCU	Translation	Glyur000391s00016045.1	1
Sr148148_1_1_21_381491	miR159b	Glyur000391s00016057	Molecular Function: core promoter sequence-specific DNA binding (GO:0001046);; Molecular Function: transcriptional activator activity, RNA polymerase II transcription regulatory region sequence-specific binding (GO:0001228);; Cellular Component: nucleus (GO:0005634);; Biological Process: transcription from RNA polymerase II promoter (GO:0006366);;	--	Transcription factor bHLH130 [Glycine soja]	2.5	19.108	1	21	1126	1146	UUUGGAUUGAAGGGAGCUCUA	GAGAGCUCCGCUCAAUCUAAA	Translation	Glyur000391s00016057.1	1
Sr391036_7_3_24_73	miR4388e2.1	Glyur000392s00023203	Cellular Component: cytosol (GO:0005829);; Molecular Function: zinc ion binding (GO:0008270);; Molecular Function: ligase activity (GO:0016874);;	--	PREDICTED: E3 ubiquitin-protein ligase listerin [Cicer arietinum]	3	15.288	1	24	5465	5488	AAUUUCAAGGGCUAAAAUGACAGU	GACAGCGUUUUACUCCUUGAAAUU	Cleavage	Glyur000392s00023203.1	1
Sr439946_13_8_24_48	miR4388f2-5P.2	Glyur000392s00023203	Cellular Component: cytosol (GO:0005829);; Molecular Function: zinc ion binding (GO:0008270);; Molecular Function: ligase activity (GO:0016874);;	--	PREDICTED: E3 ubiquitin-protein ligase listerin [Cicer arietinum]	3	15.288	1	24	5465	5488	AAUUUCAGGGACUAAAUUGCUUUU	GACAGCGUUUUACUCCUUGAAAUU	Cleavage	Glyur000392s00023203.1	1
Sr439946_13_8_24_48	miR4388f2.3	Glyur000397s00020484	Cellular Component: integral component of membrane (GO:0016021);; Molecular Function: hydrolase activity (GO:0016787);;	--	hypothetical protein TanjilG_20725 [Lupinus angustifolius]	2	20.246	1	24	203	226	UGUCAUUUUAGCCUCUGAAAUUGU	UGGUUUUUAGAGGCUAAAAUAACA	Cleavage	Glyur000397s00020484.1	1
Sr187761_2_2_22_217	miR393-3P	Glyur000399s00017832	Molecular Function: DNA binding (GO:0003677);;	--	DNA-binding protein RHL1 isoform X1 [Cajanus cajan]	3	15.731	1	21	582	602	UCAUGCGAUCCCUUAGGAAUU	UUUUCCUAAGGAAUUGUAUGA	Translation	Glyur000399s00017832.1	1
Sr116448_2_1_21_29	miR395b	Glyur000400s00020163	Molecular Function: ATP binding (GO:0005524);; Molecular Function: kinase activity (GO:0016301);; Biological Process: phosphorylation (GO:0016310);;	K04728|0|cam:101498080|K04728 ataxia telangiectasia mutated family protein [EC:2.7.11.1] | (RefSeq) serine/threonine-protein kinase ATM	PREDICTED: serine/threonine-protein kinase ATM isoform X2 [Cicer arietinum]	3	17.531	1	21	2913	2933	AGUUCCUCUGAACGCUUCAUG	AAUGAAGUACUUAGAGGAACU	Cleavage	Glyur000400s00020163.1	1
Sr116448_2_2_21_29	miR395c	Glyur000400s00020163	Molecular Function: ATP binding (GO:0005524);; Molecular Function: kinase activity (GO:0016301);; Biological Process: phosphorylation (GO:0016310);;	K04728|0|cam:101498080|K04728 ataxia telangiectasia mutated family protein [EC:2.7.11.1] | (RefSeq) serine/threonine-protein kinase ATM	PREDICTED: serine/threonine-protein kinase ATM isoform X2 [Cicer arietinum]	3	17.531	1	21	2913	2933	AGUUCCUCUGAACGCUUCAUG	AAUGAAGUACUUAGAGGAACU	Cleavage	Glyur000400s00020163.1	1
Sr98630_3_3_21_341	miR172c-5P	Glyur000409s00019929	Molecular Function: zinc ion transmembrane transporter activity (GO:0005385);; Cellular Component: plasma membrane (GO:0005886);; Cellular Component: integral component of membrane (GO:0016021);; Biological Process: zinc II ion transmembrane transport (GO:0071577);;	K14709|0|nnu:104599728|K14709 solute carrier family 39 (zinc transporter), member 1/2/3 | (RefSeq) zinc transporter 8-like	hypothetical protein CUMW_002780 [Citrus unshiu]	2.5	19.721	1	21	839	859	CAGCAGCAUCAAGAUUCACAU	UUGUGGAUCUUCUUGCUGCUG	Translation	Glyur000409s00019929.1	1
Sr127223_1_1_21_44	miR164e	Glyur000410s00016193	Molecular Function: magnesium ion binding (GO:0000287);; Molecular Function: phospholipid-translocating ATPase activity (GO:0004012);; Molecular Function: ATP binding (GO:0005524);; Cellular Component: plasma membrane (GO:0005886);; Cellular Component: integral component of membrane (GO:0016021);; Biological Process: phospholipid translocation (GO:0045332);;	K14802|0|gmx:100788740|K14802 phospholipid-transporting ATPase [EC:3.6.3.1] | (RefSeq) phospholipid-transporting ATPase 1-like	PREDICTED: phospholipid-transporting ATPase 1-like isoform X2 [Glycine max]	3	11.008	1	21	1551	1571	CAUGUGCUCUAGCUCUCCAGC	UCCRGAGAGCUAGUGUACAUG	Cleavage	Glyur000410s00016193.1	1
Sr480450_17_12_24_137	miR4388z.1	Glyur000412s00023308	Molecular Function: ATP binding (GO:0005524);; Cellular Component: integral component of membrane (GO:0016021);; Molecular Function: ATPase activity (GO:0016887);; Biological Process: single-organism transport (GO:0044765);; Biological Process: organic substance transport (GO:0071702);;	--	pleiotropic drug resistance protein 1-like isoform X4 [Cajanus cajan]	3	16.602	1	24	468	491	AAAACGUCGAUCAAGUUAGUCCCU	UAAAACUACUUUGAUGGAUGUUUU	Translation	Glyur000412s00023308.1	1
Sr127879_6_1_21_858	miR164d-5P	Glyur000415s00025765	--	--	hypothetical protein PHAVU_005G074500g [Phaseolus vulgaris]	1	10.306	1	21	332	352	UGGAGAAGCAGGGCACGUGCA	AGCACGUGUCCUGUUUCUCCA	Cleavage	Glyur000415s00025765.1	1
Sr127879_6_4_21_858	miR164c-5P	Glyur000415s00025765	--	--	hypothetical protein PHAVU_005G074500g [Phaseolus vulgaris]	1	10.306	1	21	332	352	UGGAGAAGCAGGGCACGUGCA	AGCACGUGUCCUGUUUCUCCA	Cleavage	Glyur000415s00025765.1	1
Sr127879_6_5_21_858	miR164a-5P	Glyur000415s00025765	--	--	hypothetical protein PHAVU_005G074500g [Phaseolus vulgaris]	1	10.306	1	21	332	352	UGGAGAAGCAGGGCACGUGCA	AGCACGUGUCCUGUUUCUCCA	Cleavage	Glyur000415s00025765.1	1
Sr127879_6_6_21_858	miR164b-5P	Glyur000415s00025765	--	--	hypothetical protein PHAVU_005G074500g [Phaseolus vulgaris]	1	10.306	1	21	332	352	UGGAGAAGCAGGGCACGUGCA	AGCACGUGUCCUGUUUCUCCA	Cleavage	Glyur000415s00025765.1	1
Sr148148_1_1_21_381491	miR159b	Glyur000415s00025779	--	--	uncharacterized protein LOC109809509 [Cajanus cajan]	2.5	17.843	1	21	285	305	UUUGGAUUGAAGGGAGCUCUA	ACAAGCUCUCUUCAAUCCAAA	Cleavage	Glyur000415s00025779.1	1
Sr192585_1_1_22_3585	miR4412-5P	Glyur000416s00028497	Cellular Component: multivesicular body (GO:0005771);; Biological Process: vacuolar transport (GO:0007034);; Cellular Component: endosome membrane (GO:0010008);; Biological Process: protein transport (GO:0015031);; Biological Process: intralumenal vesicle formation (GO:0070676);;	K12191|9.34061e-109|aip:107620548|K12191 charged multivesicular body protein 2A | (RefSeq) vacuolar protein sorting-associated protein 2 homolog 1	vacuolar protein sorting-associated protein 2 homolog 1 [Arachis ipaensis]	3	14.017	1	22	4	25	UGUUGCGGGUAUCAGUGCCUCU	GAAGGAAUUGCUACCUGCAACA	Cleavage	Glyur000416s00028497.1	1
Sr98630_3_1_21_341	miR172b-5P	Glyur000422s00020637	Cellular Component: nuclear exosome (RNase complex) (GO:0000176);; Cellular Component: cytoplasmic exosome (RNase complex) (GO:0000177);; Biological Process: exonucleolytic trimming to generate mature 3'-end of 5.8S rRNA from tricistronic rRNA transcript (SSU-rRNA, 5.8S rRNA, LSU-rRNA) (GO:0000467);; Molecular Function: exonuclease activity (GO:0004527);; Molecular Function: AU-rich element bindi…	K03678|0|cam:101515009|K03678 exosome complex component RRP45 | (RefSeq) protein RRP45A-like	PREDICTED: protein RRP45A-like [Cicer arietinum]	2.5	22.872	1	21	460	480	GUAGCAUCAUCAAGAUUCACA	UGGGAAUCUUGUUGAUGCUGC	Translation	Glyur000422s00020637.1	1
Sr98630_3_2_21_341	miR172a-5P	Glyur000422s00020637	Cellular Component: nuclear exosome (RNase complex) (GO:0000176);; Cellular Component: cytoplasmic exosome (RNase complex) (GO:0000177);; Biological Process: exonucleolytic trimming to generate mature 3'-end of 5.8S rRNA from tricistronic rRNA transcript (SSU-rRNA, 5.8S rRNA, LSU-rRNA) (GO:0000467);; Molecular Function: exonuclease activity (GO:0004527);; Molecular Function: AU-rich element bindi…	K03678|0|cam:101515009|K03678 exosome complex component RRP45 | (RefSeq) protein RRP45A-like	PREDICTED: protein RRP45A-like [Cicer arietinum]	2.5	22.872	1	21	460	480	GUAGCAUCAUCAAGAUUCACA	UGGGAAUCUUGUUGAUGCUGC	Translation	Glyur000422s00020637.1	1
Sr98630_3_1_21_341	miR172b-5P	Glyur000422s00020640	Cellular Component: exosome (RNase complex) (GO:0000178);; Biological Process: nuclear-transcribed mRNA catabolic process, exonucleolytic (GO:0000291);; Molecular Function: exonuclease activity (GO:0004527);; Biological Process: rRNA metabolic process (GO:0016072);; Biological Process: snRNA 3'-end processing (GO:0034472);; Biological Process: nuclear polyadenylation-dependent ncRNA catabolic pro…	K03678|1.04441e-163|cam:101515009|K03678 exosome complex component RRP45 | (RefSeq) protein RRP45A-like	PREDICTED: protein RRP45A-like [Cicer arietinum]	2.5	24.058	1	21	429	449	GUAGCAUCAUCAAGAUUCACA	AGGGAAUCUUGUUGAUGCUGC	Translation	Glyur000422s00020640.1	1
Sr98630_3_2_21_341	miR172a-5P	Glyur000422s00020640	Cellular Component: exosome (RNase complex) (GO:0000178);; Biological Process: nuclear-transcribed mRNA catabolic process, exonucleolytic (GO:0000291);; Molecular Function: exonuclease activity (GO:0004527);; Biological Process: rRNA metabolic process (GO:0016072);; Biological Process: snRNA 3'-end processing (GO:0034472);; Biological Process: nuclear polyadenylation-dependent ncRNA catabolic pro…	K03678|1.04441e-163|cam:101515009|K03678 exosome complex component RRP45 | (RefSeq) protein RRP45A-like	PREDICTED: protein RRP45A-like [Cicer arietinum]	2.5	24.058	1	21	429	449	GUAGCAUCAUCAAGAUUCACA	AGGGAAUCUUGUUGAUGCUGC	Translation	Glyur000422s00020640.1	1
Sr391036_7_3_24_73	miR4388e2.1	Glyur000423s00024435	Cellular Component: integral component of membrane (GO:0016021);;	--	PREDICTED: uncharacterized protein LOC100796834 isoform X2 [Glycine max]	3	24.68	1	24	1052	1075	AAUUUCAAGGGCUAAAAUGACAGU	ACAGUCGCUUUAGUUCUUGWAAUU	Cleavage	Glyur000423s00024435.1	1
Sr49514_6_2_19_207	miR157a-3P	Glyur000423s00024442	Cellular Component: synaptonemal complex (GO:0000795);; Biological Process: reciprocal meiotic recombination (GO:0007131);;	--	PREDICTED: WEB family protein At3g02930, chloroplastic-like [Cicer arietinum]	3	12.896	1	22	669	690	UGCUCUCUGUUCUUCUGUCAAC	GUUGAAAGAAGCACAGAGAGUG	Translation	Glyur000423s00024442.1	1
Sr553406_17_15_24_19	miR4388w-3P	Glyur000429s00022702	--	--	hypothetical protein L195_g011931 [Trifolium pratense]	3	9.286	1	24	1401	1424	AUUUCAGGGACCUAAAUGAGACUG	AUUACUCAUUGAAGUCUCUGAAGU	Cleavage	Glyur000429s00022702.1	1
Sr130095_2_1_21_1856	miR396b-3P	Glyur000434s00017235	Molecular Function: transferase activity (GO:0016740);; Molecular Function: metal ion binding (GO:0046872);;	--	PREDICTED: zinc finger CCCH domain-containing protein 30-like [Cicer arietinum]	3	16.191	1	21	107	127	AUUCAAGAAAGCUGUGGAAAA	CUUUUUCCAGCUUACUUGAAU	Cleavage	Glyur000434s00017235.1	1
Sr85268_7_5_20_907	miR156e-3P	Glyur000435s00027258	--	--	PREDICTED: uncharacterized protein LOC100801474 [Glycine max]	3	16.873	1	21	1455	1475	GCUUGCUCUCUCUCUGUCACC	AGUGGCUGAGACAGGGCAAGC	Translation	Glyur000435s00027258.1	1
Sr115560_4_1_21_17	miR156f	Glyur000436s00018444	--	--	PREDICTED: squamosa promoter-binding-like protein 13A isoform X2 [Glycine max]	1	10.446	1	21	896	916	UUGACAGAAGAGAGAGAGCAC	GUGCUCUCUCUCUUCUGUCAU	Cleavage	Glyur000436s00018444.1	1
Sr85268_7_3_20_907	miR156b-5P	Glyur000436s00018444	--	--	PREDICTED: squamosa promoter-binding-like protein 13A isoform X2 [Glycine max]	1	10.436	1	20	896	915	UGACAGAAGAGAGUGAGCAC	GUGCUCUCUCUCUUCUGUCA	Cleavage	Glyur000436s00018444.1	1
Sr85268_7_4_20_907	miR156c-5P	Glyur000436s00018444	--	--	PREDICTED: squamosa promoter-binding-like protein 13A isoform X2 [Glycine max]	1	10.436	1	20	896	915	UGACAGAAGAGAGUGAGCAC	GUGCUCUCUCUCUUCUGUCA	Cleavage	Glyur000436s00018444.1	1
Sr85268_7_5_20_907	miR156e-5P	Glyur000436s00018444	--	--	PREDICTED: squamosa promoter-binding-like protein 13A isoform X2 [Glycine max]	1	10.436	1	20	896	915	UGACAGAAGAGAGUGAGCAC	GUGCUCUCUCUCUUCUGUCA	Cleavage	Glyur000436s00018444.1	1
Sr85268_7_6_20_907	miR156d-5P	Glyur000436s00018444	--	--	PREDICTED: squamosa promoter-binding-like protein 13A isoform X2 [Glycine max]	1	10.436	1	20	896	915	UGACAGAAGAGAGUGAGCAC	GUGCUCUCUCUCUUCUGUCA	Cleavage	Glyur000436s00018444.1	1
Sr85268_7_7_20_907	miR156a	Glyur000436s00018444	--	--	PREDICTED: squamosa promoter-binding-like protein 13A isoform X2 [Glycine max]	1	10.436	1	20	896	915	UGACAGAAGAGAGUGAGCAC	GUGCUCUCUCUCUUCUGUCA	Cleavage	Glyur000436s00018444.1	1
Sr85268_7_3_20_907	miR156b-3P	Glyur000440s00021860	Cellular Component: Golgi apparatus (GO:0005794);; Cellular Component: integral component of membrane (GO:0016021);; Molecular Function: O-acetyltransferase activity (GO:0016413);; Biological Process: cell wall organization or biogenesis (GO:0071554);;	--	PREDICTED: protein trichome birefringence-like 33 [Glycine max]	2.5	22.189	1	21	145	165	GCUCACUCUCUGCCUGUCACC	AGUGACAGGCAGAGAGAGGGU	Cleavage	Glyur000440s00021860.1	1
Sr97044_3_1_21_593	miR390b-5P	Glyur000443s00016864	Molecular Function: protein tyrosine kinase activity (GO:0004713);; Molecular Function: ATP binding (GO:0005524);; Biological Process: peptidyl-tyrosine phosphorylation (GO:0018108);;	K13436|0|mtr:MTR_1g116520|K13436 pto-interacting protein 1 [EC:2.7.11.1] | (RefSeq) Pti1-like kinase	hypothetical protein LR48_Vigan02g273200 [Vigna angularis]	3	20.049	1	21	976	996	AAGCUCAGGAGGGAUAGCGCC	GGUGUUGUUCUUCUUGAGCUU	Cleavage	Glyur000443s00016864.1	1
Sr97044_3_3_21_593	miR390a-5P	Glyur000443s00016864	Molecular Function: protein tyrosine kinase activity (GO:0004713);; Molecular Function: ATP binding (GO:0005524);; Biological Process: peptidyl-tyrosine phosphorylation (GO:0018108);;	K13436|0|mtr:MTR_1g116520|K13436 pto-interacting protein 1 [EC:2.7.11.1] | (RefSeq) Pti1-like kinase	hypothetical protein LR48_Vigan02g273200 [Vigna angularis]	3	20.049	1	21	976	996	AAGCUCAGGAGGGAUAGCGCC	GGUGUUGUUCUUCUUGAGCUU	Cleavage	Glyur000443s00016864.1	1
Sr86471_5_3_20_14	miR159a-5P	Glyur000445s00020020	Molecular Function: protein kinase activity (GO:0004672);; Molecular Function: ATP binding (GO:0005524);; Biological Process: protein phosphorylation (GO:0006468);; Cellular Component: integral component of membrane (GO:0016021);;	--	LRR receptor-like kinase family protein [Medicago truncatula]	3	20.843	1	21	1192	1211	GGGAUCUCUUCACUCCAAGUC	AACUUGGAG-GGAGAGAUUCC	Cleavage	Glyur000445s00020020.1	1
Sr548075_18_9_24_32	miR4388y-3P.1	Glyur000446s00029762	Molecular Function: magnesium ion binding (GO:0000287);; Molecular Function: 2-amino-4-hydroxy-6-hydroxymethyldihydropteridine diphosphokinase activity (GO:0003848);; Molecular Function: dihydropteroate synthase activity (GO:0004156);; Molecular Function: ATP binding (GO:0005524);; Cellular Component: mitochondrion (GO:0005739);; Molecular Function: kinase activity (GO:0016301);; Biological Proce…	K13941|0|mtr:MTR_5g044980|K13941 2-amino-4-hydroxy-6-hydroxymethyldihydropteridine diphosphokinase / dihydropteroate synthase [EC:2.7.6.3 2.5.1.15] | (RefSeq) dihydropterin pyrophosphokinase/dihydropteroate synthase	dihydropterin pyrophosphokinase/dihydropteroate synthase [Medicago truncatula]	3	19.685	1	24	356	379	CUUUUUCGUUAGUUUCAGGGACCU	GAAGCCUUGAAAAUGAUGAAGAAG	Cleavage	Glyur000446s00029762.1	1
Sr117416_2_1_21_41103	miR167a-3P	Glyur000447s00016635	--	--	retinitis pigmentosa 1-like 1 protein [Cajanus cajan]	2.5	14.488	1	20	538	557	GAUCAUGUGGUAGCUUCACC	GGUGAAGCUACCCCAUCAUC	Cleavage	Glyur000447s00016635.1	1
Sr58969_1_1_20_48	miR395a-3P	Glyur000449s00027094	Cellular Component: integral component of plasma membrane (GO:0005887);; Molecular Function: secondary active sulfate transmembrane transporter activity (GO:0008271);; Biological Process: sulfate transmembrane transport (GO:1902358);;	K17469|0|gmx:100781327|K17469 sulfate transporter 2, low-affinity | (RefSeq) sulfate transporter 2.1-like	PREDICTED: sulfate transporter 2.1-like [Glycine max]	1.5	15.885	1	21	1512	1532	UGAAGUGUUUGGGGGAACUCC	AAAGUUCUCCCAAACACUUCA	Cleavage	Glyur000449s00027094.1	1
Sr361610_18_4_24_12	miR5281b.2	Glyur000449s00027096	Molecular Function: endopeptidase activity (GO:0004175);; Biological Process: proteolysis (GO:0006508);;	K20309|0|cam:101499901|K20309 trafficking protein particle complex subunit 12 | (RefSeq) trafficking protein particle complex subunit 12	PREDICTED: trafficking protein particle complex subunit 12 [Cicer arietinum]	3	14.048	1	21	1146	1166	UUGUUCAUUGAAUAACUCAUG	AGUGGGUUAUGCAGUGAAUAA	Translation	Glyur000449s00027096.1	1
Sr363067_9_7_24_31	miR4388p.2	Glyur000450s00024054	Molecular Function: NADH dehydrogenase activity (GO:0003954);; Biological Process: response to oxidative stress (GO:0006979);; Cellular Component: thylakoid (GO:0009579);; Cellular Component: plastoglobule (GO:0010287);; Biological Process: oxidation-reduction process (GO:0055114);; Biological Process: ubiquinone-6 biosynthetic process (GO:1901006);;	--	hypothetical protein GLYMA_01G014400 [Glycine max]	3	19.238	1	24	1881	1904	AGUUUUAGGGACUUAAGUGAGACU	AAAAUUGCUAAAGUUCUUAAAACU	Cleavage	Glyur000450s00024054.1	1
Sr115560_4_1_21_17	miR156f	Glyur000451s00016525	Biological Process: transcription, RNA-templated (GO:0001172);; Molecular Function: RNA-directed 5'-3' RNA polymerase activity (GO:0003968);;	K11699|0|cam:101511942|K11699 RNA-dependent RNA polymerase [EC:2.7.7.48] | (RefSeq) probable RNA-dependent RNA polymerase 5	probable RNA-dependent RNA polymerase 5 [Cajanus cajan]	2.5	18.667	1	21	3352	3373	UUGACAGAA-GAGAGAGAGCAC	UUGUUCUCUCUCAUUCUGUCAA	Translation	Glyur000451s00016525.1	1
Sr116448_2_1_21_29	miR395b	Glyur000454s00019914	Biological Process: signal transduction (GO:0007165);; Molecular Function: ADP binding (GO:0043531);;	--	PREDICTED: TMV resistance protein N-like isoform X1 [Cicer arietinum]	2.5	23.495	1	21	597	617	AGUUCCUCUGAACGCUUCAUG	AAUCAAGUGUUUGGAGGAACU	Cleavage	Glyur000454s00019914.1	1
Sr116448_2_2_21_29	miR395c	Glyur000454s00019914	Biological Process: signal transduction (GO:0007165);; Molecular Function: ADP binding (GO:0043531);;	--	PREDICTED: TMV resistance protein N-like isoform X1 [Cicer arietinum]	2.5	23.495	1	21	597	617	AGUUCCUCUGAACGCUUCAUG	AAUCAAGUGUUUGGAGGAACU	Cleavage	Glyur000454s00019914.1	1
Sr58969_1_1_20_48	miR395a-3P	Glyur000454s00019915	Biological Process: defense response (GO:0006952);; Biological Process: signal transduction (GO:0007165);; Molecular Function: ADP binding (GO:0043531);;	--	hypothetical protein TSUD_159200 [Trifolium subterraneum]	2	21.274	1	21	41	61	UGAAGUGUUUGGGGGAACUCC	UGAGUUCCUCCAAACACUUGA	Cleavage	Glyur000454s00019915.1	1
Sr142883_3_3_21_123728	miR1511-3P	Glyur000462s00025049	Molecular Function: nucleotide binding (GO:0000166);; Molecular Function: RNA binding (GO:0003723);; Biological Process: RNA metabolic process (GO:0016070);; Biological Process: regulation of cell differentiation (GO:0045595);;	K14948|2.14118e-109|gmx:100788927|K14948 polypyrimidine tract-binding protein 2 | (RefSeq) polypyrimidine tract-binding protein homolog 1-like	hypothetical protein LR48_Vigan03g022300 [Vigna angularis]	3	23.433	1	21	192	212	AACCAGGCUCUGAUACCAUGA	AAUUGGUAUCAAAGCCUGGUU	Translation	Glyur000462s00025049.1	1
Sr118812_2_1_21_139	miR172d	Glyur000464s00022390	Molecular Function: DNA binding (GO:0003677);; Molecular Function: transcription factor activity, sequence-specific DNA binding (GO:0003700);; Cellular Component: nucleus (GO:0005634);; Biological Process: regulation of transcription, DNA-templated (GO:0006355);; Biological Process: multicellular organism development (GO:0007275);;	K09284|0|pvu:PHAVU_003G241900g|K09284 AP2-like factor, euAP2 lineage | (RefSeq) hypothetical protein	hypothetical protein PHAVU_003G241900g [Phaseolus vulgaris]	1.5	17.326	1	21	1505	1525	AGAAUCUUGAUGAUGCUGCAG	CUGCAGCAUCAUCAGGAUUCC	Cleavage	Glyur000464s00022390.1	1
Sr118812_2_2_21_139	miR172e	Glyur000464s00022390	Molecular Function: DNA binding (GO:0003677);; Molecular Function: transcription factor activity, sequence-specific DNA binding (GO:0003700);; Cellular Component: nucleus (GO:0005634);; Biological Process: regulation of transcription, DNA-templated (GO:0006355);; Biological Process: multicellular organism development (GO:0007275);;	K09284|0|pvu:PHAVU_003G241900g|K09284 AP2-like factor, euAP2 lineage | (RefSeq) hypothetical protein	hypothetical protein PHAVU_003G241900g [Phaseolus vulgaris]	1.5	17.326	1	21	1505	1525	AGAAUCUUGAUGAUGCUGCAG	CUGCAGCAUCAUCAGGAUUCC	Cleavage	Glyur000464s00022390.1	1
Sr98630_3_1_21_341	miR172b-3P	Glyur000464s00022390	Molecular Function: DNA binding (GO:0003677);; Molecular Function: transcription factor activity, sequence-specific DNA binding (GO:0003700);; Cellular Component: nucleus (GO:0005634);; Biological Process: regulation of transcription, DNA-templated (GO:0006355);; Biological Process: multicellular organism development (GO:0007275);;	K09284|0|pvu:PHAVU_003G241900g|K09284 AP2-like factor, euAP2 lineage | (RefSeq) hypothetical protein	hypothetical protein PHAVU_003G241900g [Phaseolus vulgaris]	1.5	17.326	1	21	1505	1525	AGAAUCUUGAUGAUGCUGCAU	CUGCAGCAUCAUCAGGAUUCC	Cleavage	Glyur000464s00022390.1	1
Sr98630_3_2_21_341	miR172a-3P	Glyur000464s00022390	Molecular Function: DNA binding (GO:0003677);; Molecular Function: transcription factor activity, sequence-specific DNA binding (GO:0003700);; Cellular Component: nucleus (GO:0005634);; Biological Process: regulation of transcription, DNA-templated (GO:0006355);; Biological Process: multicellular organism development (GO:0007275);;	K09284|0|pvu:PHAVU_003G241900g|K09284 AP2-like factor, euAP2 lineage | (RefSeq) hypothetical protein	hypothetical protein PHAVU_003G241900g [Phaseolus vulgaris]	1.5	17.326	1	21	1505	1525	AGAAUCUUGAUGAUGCUGCAU	CUGCAGCAUCAUCAGGAUUCC	Cleavage	Glyur000464s00022390.1	1
Sr98630_3_3_21_341	miR172c-3P	Glyur000464s00022390	Molecular Function: DNA binding (GO:0003677);; Molecular Function: transcription factor activity, sequence-specific DNA binding (GO:0003700);; Cellular Component: nucleus (GO:0005634);; Biological Process: regulation of transcription, DNA-templated (GO:0006355);; Biological Process: multicellular organism development (GO:0007275);;	K09284|0|pvu:PHAVU_003G241900g|K09284 AP2-like factor, euAP2 lineage | (RefSeq) hypothetical protein	hypothetical protein PHAVU_003G241900g [Phaseolus vulgaris]	1.5	17.326	1	21	1505	1525	AGAAUCUUGAUGAUGCUGCAU	CUGCAGCAUCAUCAGGAUUCC	Cleavage	Glyur000464s00022390.1	1
Sr89153_5_1_20_1629	miR319b-5P	Glyur000464s00022392	Molecular Function: hydrolase activity, hydrolyzing O-glycosyl compounds (GO:0004553);; Biological Process: carbohydrate metabolic process (GO:0005975);; Molecular Function: polysaccharide binding (GO:0030247);; Cellular Component: anchored component of plasma membrane (GO:0046658);;	--	PREDICTED: glucan endo-1,3-beta-glucosidase isoform X4 [Eucalyptus grandis]	2.5	18.831	1	20	64	83	GAGCUUCCUUCAGUCCACUC	GAUUGGGCUGAGGGAAGCUU	Cleavage	Glyur000464s00022392.1	1
Sr112060_10_1_21_49532	miR166-3P	Glyur000466s00022895	Molecular Function: DNA binding (GO:0003677);; Cellular Component: nucleus (GO:0005634);; Biological Process: positive regulation of cell proliferation (GO:0008284);; Molecular Function: lipid binding (GO:0008289);; Biological Process: primary shoot apical meristem specification (GO:0010072);; Biological Process: xylem development (GO:0010089);; Biological Process: positive regulation of cell dif…	K09338|0|gmx:100797291|K09338 homeobox-leucine zipper protein | (RefSeq) homeobox-leucine zipper protein ATHB-15-like	Homeobox-leucine zipper protein ATHB-8 [Glycine soja]	2	24.613	1	21	1158	1178	UCGGACCAGGCUUCAUUCCCC	CUGGGAUGAAGCCUGGUCCGG	Cleavage	Glyur000466s00022895.1	1
Sr49514_6_1_19_207	miR157c-3P	Glyur000468s00019620	Cellular Component: 1,3-beta-D-glucan synthase complex (GO:0000148);; Molecular Function: 1,3-beta-D-glucan synthase activity (GO:0003843);; Biological Process: (1->3)-beta-D-glucan biosynthetic process (GO:0006075);; Cellular Component: integral component of membrane (GO:0016021);;	K11000|0|cam:101500232|K11000 callose synthase [EC:2.4.1.-] | (RefSeq) callose synthase 7	PREDICTED: callose synthase 7 isoform X1 [Cicer arietinum]	3	12.337	1	22	1217	1238	GCUCUCUAUGCUUCUGUCAUCC	UAAUGAUGGAAGCAAAGAGAGG	Cleavage	Glyur000468s00019620.1	1
Sr115560_4_1_21_17	miR156f	Glyur000468s00019641	Biological Process: mRNA splicing, via spliceosome (GO:0000398);; Molecular Function: nucleic acid binding (GO:0003676);; Molecular Function: ATP-dependent RNA helicase activity (GO:0004004);; Molecular Function: ATP binding (GO:0005524);; Cellular Component: spliceosomal complex (GO:0005681);; Biological Process: mRNA export from nucleus (GO:0006406);; Biological Process: cellular response to DN…	K12812|0|aip:107618047|K12812 ATP-dependent RNA helicase UAP56/SUB2 [EC:3.6.4.13] | (RefSeq) DEAD-box ATP-dependent RNA helicase 56	hypothetical protein TSUD_260890 [Trifolium subterraneum]	3	14.883	1	21	479	499	UUGACAGAAGAGAGAGAGCAC	CUGCUGUUUUUGUUCUGUCAA	Translation	Glyur000468s00019641.1	1
Sr67774_3_1_20_30	miR2111b-3P	Glyur000476s00022374	Molecular Function: oxidoreductase activity (GO:0016491);; Biological Process: oxidation-reduction process (GO:0055114);;	--	hypothetical protein TSUD_123290 [Trifolium subterraneum]	2.5	17.794	1	21	975	995	GUCCUUGGGAUGCAGAUUACC	GGGACUCUGCAUCUCAAGGAC	Cleavage	Glyur000476s00022374.1	1
Sr67774_3_3_20_30	miR2111c-3P	Glyur000476s00022374	Molecular Function: oxidoreductase activity (GO:0016491);; Biological Process: oxidation-reduction process (GO:0055114);;	--	hypothetical protein TSUD_123290 [Trifolium subterraneum]	2.5	17.794	1	21	975	995	GUCCUUGGGAUGCAGAUUACC	GGGACUCUGCAUCUCAAGGAC	Cleavage	Glyur000476s00022374.1	1
Sr67774_3_2_20_30	miR2111a-3P	Glyur000476s00022374	Molecular Function: oxidoreductase activity (GO:0016491);; Biological Process: oxidation-reduction process (GO:0055114);;	--	hypothetical protein TSUD_123290 [Trifolium subterraneum]	3	17.794	1	21	975	995	GUCCUUGGGAUGCAGAUUAUC	GGGACUCUGCAUCUCAAGGAC	Cleavage	Glyur000476s00022374.1	1
Sr148756_1_1_21_16	miR8015	Glyur000479s00019709	Biological Process: amino acid transmembrane transport (GO:0003333);; Cellular Component: plasma membrane (GO:0005886);; Molecular Function: amino acid transmembrane transporter activity (GO:0015171);; Cellular Component: integral component of membrane (GO:0016021);;	--	PREDICTED: amino acid permease 4-like [Glycine max]	3	13.053	1	21	3560	3580	CUUUCAAUUUCAAGGACUAAU	ACUAGUCUAUGGAAUUGAAAG	Cleavage	Glyur000479s00019709.1	1
Sr363067_9_7_24_31	miR4388p-3P.1	Glyur000481s00027076	Biological Process: defense response (GO:0006952);;	--	unknown [Lotus japonicus]	2	10.829	1	24	1148	1171	AAUUUCAGGGACCAAAAUGACAGU	AUCGUCGUUUUCGUCCUUGAAAUU	Cleavage	Glyur000481s00027076.1	1
Sr391036_7_3_24_73	miR4388e2.1	Glyur000481s00027076	Biological Process: defense response (GO:0006952);;	--	unknown [Lotus japonicus]	2	10.829	1	24	1148	1171	AAUUUCAAGGGCUAAAAUGACAGU	AUCGUCGUUUUCGUCCUUGAAAUU	Cleavage	Glyur000481s00027076.1	1
Sr452800_6_5_24_32	miR4388a-3p.1	Glyur000481s00027076	Biological Process: defense response (GO:0006952);;	--	unknown [Lotus japonicus]	3	10.829	1	24	1148	1171	AGUUUUAGGGACCAAAAUGACAGU	AUCGUCGUUUUCGUCCUUGAAAUU	Cleavage	Glyur000481s00027076.1	1
Sr49514_6_2_19_207	miR157a-3P	Glyur000485s00032216	Cellular Component: Golgi apparatus (GO:0005794);; Cellular Component: integral component of membrane (GO:0016021);; Molecular Function: O-acetyltransferase activity (GO:0016413);; Biological Process: cell wall organization or biogenesis (GO:0071554);;	--	PREDICTED: protein trichome birefringence-like 31 [Glycine max]	1	19.579	1	22	1176	1197	UGCUCUCUGUUCUUCUGUCAAC	GCUGACAAAAGAACAGAGAGCA	Cleavage	Glyur000485s00032216.1	1
Sr98630_3_3_21_341	miR172c-5P	Glyur000489s00017486	--	--	hypothetical protein GLYMA_15G177200, partial [Glycine max]	2.5	17.242	1	21	2222	2242	CAGCAGCAUCAAGAUUCACAU	AUGUUGAUCUUGAUGUUGUUG	Cleavage	Glyur000489s00017486.1	1
Sr112060_10_1_21_49532	miR166-3P	Glyur000494s00017389	Molecular Function: DNA binding (GO:0003677);; Cellular Component: nucleus (GO:0005634);; Molecular Function: lipid binding (GO:0008289);;	K09338|0|pvu:PHAVU_011G079800g|K09338 homeobox-leucine zipper protein | (RefSeq) hypothetical protein	hypothetical protein PHAVU_011G079800g [Phaseolus vulgaris]	2	22.051	1	21	1604	1624	UCGGACCAGGCUUCAUUCCCC	CUGGGAUGAAGCCUGGUCCGG	Cleavage	Glyur000494s00017389.1	1
Sr118812_2_1_21_139	miR172d	Glyur000494s00017389	Molecular Function: DNA binding (GO:0003677);; Cellular Component: nucleus (GO:0005634);; Molecular Function: lipid binding (GO:0008289);;	K09338|0|pvu:PHAVU_011G079800g|K09338 homeobox-leucine zipper protein | (RefSeq) hypothetical protein	hypothetical protein PHAVU_011G079800g [Phaseolus vulgaris]	3	19.796	1	21	3211	3231	AGAAUCUUGAUGAUGCUGCAG	CUGUGGCAUCAUCAGGAUGCU	Cleavage	Glyur000494s00017389.1	1
Sr118812_2_2_21_139	miR172e	Glyur000494s00017389	Molecular Function: DNA binding (GO:0003677);; Cellular Component: nucleus (GO:0005634);; Molecular Function: lipid binding (GO:0008289);;	K09338|0|pvu:PHAVU_011G079800g|K09338 homeobox-leucine zipper protein | (RefSeq) hypothetical protein	hypothetical protein PHAVU_011G079800g [Phaseolus vulgaris]	3	19.796	1	21	3211	3231	AGAAUCUUGAUGAUGCUGCAG	CUGUGGCAUCAUCAGGAUGCU	Cleavage	Glyur000494s00017389.1	1
Sr98630_3_1_21_341	miR172b-3P	Glyur000494s00017389	Molecular Function: DNA binding (GO:0003677);; Cellular Component: nucleus (GO:0005634);; Molecular Function: lipid binding (GO:0008289);;	K09338|0|pvu:PHAVU_011G079800g|K09338 homeobox-leucine zipper protein | (RefSeq) hypothetical protein	hypothetical protein PHAVU_011G079800g [Phaseolus vulgaris]	3	19.796	1	21	3211	3231	AGAAUCUUGAUGAUGCUGCAU	CUGUGGCAUCAUCAGGAUGCU	Cleavage	Glyur000494s00017389.1	1
Sr98630_3_2_21_341	miR172a-3P	Glyur000494s00017389	Molecular Function: DNA binding (GO:0003677);; Cellular Component: nucleus (GO:0005634);; Molecular Function: lipid binding (GO:0008289);;	K09338|0|pvu:PHAVU_011G079800g|K09338 homeobox-leucine zipper protein | (RefSeq) hypothetical protein	hypothetical protein PHAVU_011G079800g [Phaseolus vulgaris]	3	19.796	1	21	3211	3231	AGAAUCUUGAUGAUGCUGCAU	CUGUGGCAUCAUCAGGAUGCU	Cleavage	Glyur000494s00017389.1	1
Sr98630_3_3_21_341	miR172c-3P	Glyur000494s00017389	Molecular Function: DNA binding (GO:0003677);; Cellular Component: nucleus (GO:0005634);; Molecular Function: lipid binding (GO:0008289);;	K09338|0|pvu:PHAVU_011G079800g|K09338 homeobox-leucine zipper protein | (RefSeq) hypothetical protein	hypothetical protein PHAVU_011G079800g [Phaseolus vulgaris]	3	19.796	1	21	3211	3231	AGAAUCUUGAUGAUGCUGCAU	CUGUGGCAUCAUCAGGAUGCU	Cleavage	Glyur000494s00017389.1	1
Sr548075_18_5_24_32	miR4388b-3P	Glyur000498s00016163	Cellular Component: integral component of membrane (GO:0016021);;	--	uncharacterized protein LOC109803451 isoform X2 [Cajanus cajan]	2	13.991	1	24	612	635	UUAGGGACUAACUUGACCAACGUU	UACGUUGGUCCAGUUAGUUCCUAG	Cleavage	Glyur000498s00016163.1	1
Sr548075_18_9_24_32	miR4388y.2	Glyur000498s00016163	Cellular Component: integral component of membrane (GO:0016021);;	--	uncharacterized protein LOC109803451 isoform X2 [Cajanus cajan]	2	13.991	1	24	612	635	UUAGGGACUAACUUGACCAACGUU	UACGUUGGUCCAGUUAGUUCCUAG	Cleavage	Glyur000498s00016163.1	1
Sr446799_18_18_24_13	miR4388a2-3P.2	Glyur000498s00016163	Cellular Component: integral component of membrane (GO:0016021);;	--	uncharacterized protein LOC109803451 isoform X2 [Cajanus cajan]	2.5	13.991	1	24	612	635	UUAGGGACUAACUUGACCGAUGUU	UACGUUGGUCCAGUUAGUUCCUAG	Cleavage	Glyur000498s00016163.1	1
Sr291271_14_6_24_54	miR4388u-3P	Glyur000498s00016163	Cellular Component: integral component of membrane (GO:0016021);;	--	uncharacterized protein LOC109803451 isoform X2 [Cajanus cajan]	3	13.991	1	24	612	635	UUAGGGACUAACUUGAUCGACGUU	UACGUUGGUCCAGUUAGUUCCUAG	Cleavage	Glyur000498s00016163.1	1
Sr553406_17_5_24_19	miR4388q.2	Glyur000498s00016163	Cellular Component: integral component of membrane (GO:0016021);;	--	uncharacterized protein LOC109803451 isoform X2 [Cajanus cajan]	3	13.991	1	24	612	635	UUAGGGACUAAUUUGACCGAUGUU	UACGUUGGUCCAGUUAGUUCCUAG	Cleavage	Glyur000498s00016163.1	1
Sr178986_11_10_22_2218	miR1509b-3P	Glyur000500s00018156	Molecular Function: protein serine/threonine kinase activity (GO:0004674);; Molecular Function: ATP binding (GO:0005524);; Biological Process: protein phosphorylation (GO:0006468);; Cellular Component: integral component of membrane (GO:0016021);;	--	PREDICTED: probable receptor protein kinase TMK1 [Cicer arietinum]	3	18.075	1	21	1689	1709	ACUGUGUUUCCUUGAUUAAAG	UUUUAGUGAAGAAAACAUAGU	Translation	Glyur000500s00018156.1	1
Sr178986_11_11_22_2218	miR1509e-3P	Glyur000500s00018156	Molecular Function: protein serine/threonine kinase activity (GO:0004674);; Molecular Function: ATP binding (GO:0005524);; Biological Process: protein phosphorylation (GO:0006468);; Cellular Component: integral component of membrane (GO:0016021);;	--	PREDICTED: probable receptor protein kinase TMK1 [Cicer arietinum]	3	18.075	1	21	1689	1709	ACUGUGUUUCCUUGAUUAAAG	UUUUAGUGAAGAAAACAUAGU	Translation	Glyur000500s00018156.1	1
Sr178986_11_1_22_2218	miR1509c-3P	Glyur000500s00018156	Molecular Function: protein serine/threonine kinase activity (GO:0004674);; Molecular Function: ATP binding (GO:0005524);; Biological Process: protein phosphorylation (GO:0006468);; Cellular Component: integral component of membrane (GO:0016021);;	--	PREDICTED: probable receptor protein kinase TMK1 [Cicer arietinum]	3	18.075	1	21	1689	1709	ACUGUGUUUCCUUGAUUAAAG	UUUUAGUGAAGAAAACAUAGU	Translation	Glyur000500s00018156.1	1
Sr178986_11_6_22_2218	miR1509h-3P	Glyur000500s00018156	Molecular Function: protein serine/threonine kinase activity (GO:0004674);; Molecular Function: ATP binding (GO:0005524);; Biological Process: protein phosphorylation (GO:0006468);; Cellular Component: integral component of membrane (GO:0016021);;	--	PREDICTED: probable receptor protein kinase TMK1 [Cicer arietinum]	3	18.075	1	21	1689	1709	ACUGUGUUUCCUUGAUUAAAG	UUUUAGUGAAGAAAACAUAGU	Translation	Glyur000500s00018156.1	1
Sr178986_11_8_22_2218	miR1509f-3P	Glyur000500s00018156	Molecular Function: protein serine/threonine kinase activity (GO:0004674);; Molecular Function: ATP binding (GO:0005524);; Biological Process: protein phosphorylation (GO:0006468);; Cellular Component: integral component of membrane (GO:0016021);;	--	PREDICTED: probable receptor protein kinase TMK1 [Cicer arietinum]	3	18.075	1	21	1689	1709	ACUGUGUUUCCUUGAUUAAAG	UUUUAGUGAAGAAAACAUAGU	Translation	Glyur000500s00018156.1	1
Sr178986_11_9_22_2218	miR1509i-3P	Glyur000500s00018156	Molecular Function: protein serine/threonine kinase activity (GO:0004674);; Molecular Function: ATP binding (GO:0005524);; Biological Process: protein phosphorylation (GO:0006468);; Cellular Component: integral component of membrane (GO:0016021);;	--	PREDICTED: probable receptor protein kinase TMK1 [Cicer arietinum]	3	18.075	1	21	1689	1709	ACUGUGUUUCCUUGAUUAAAG	UUUUAGUGAAGAAAACAUAGU	Translation	Glyur000500s00018156.1	1
Sr19752_12_2_18_54	miR1509a-3P	Glyur000500s00018156	Molecular Function: protein serine/threonine kinase activity (GO:0004674);; Molecular Function: ATP binding (GO:0005524);; Biological Process: protein phosphorylation (GO:0006468);; Cellular Component: integral component of membrane (GO:0016021);;	--	PREDICTED: probable receptor protein kinase TMK1 [Cicer arietinum]	3	18.075	1	21	1689	1709	ACUGUGUUUCCUUGAUUAAAG	UUUUAGUGAAGAAAACAUAGU	Translation	Glyur000500s00018156.1	1
Sr98630_3_1_21_341	miR172b-5P	Glyur000503s00017756	Molecular Function: tRNA binding (GO:0000049);; Molecular Function: glutamate-tRNA ligase activity (GO:0004818);; Molecular Function: ATP binding (GO:0005524);; Cellular Component: mitochondrion (GO:0005739);; Biological Process: glutamyl-tRNA aminoacylation (GO:0006424);; Cellular Component: chloroplast stroma (GO:0009570);; Biological Process: tRNA aminoacylation for mitochondrial protein trans…	K01885|7.77325e-171|gmx:100787983|K01885 glutamyl-tRNA synthetase [EC:6.1.1.17] | (RefSeq) glutamate--tRNA ligase, chloroplastic/mitochondrial-like	hypothetical protein GLYMA_07G124000 [Glycine max]	3	21.215	1	21	863	883	GUAGCAUCAUCAAGAUUCACA	UGUGACGGUUGAUGAUGCUAC	Cleavage	Glyur000503s00017756.1	1
Sr98630_3_2_21_341	miR172a-5P	Glyur000503s00017756	Molecular Function: tRNA binding (GO:0000049);; Molecular Function: glutamate-tRNA ligase activity (GO:0004818);; Molecular Function: ATP binding (GO:0005524);; Cellular Component: mitochondrion (GO:0005739);; Biological Process: glutamyl-tRNA aminoacylation (GO:0006424);; Cellular Component: chloroplast stroma (GO:0009570);; Biological Process: tRNA aminoacylation for mitochondrial protein trans…	K01885|7.77325e-171|gmx:100787983|K01885 glutamyl-tRNA synthetase [EC:6.1.1.17] | (RefSeq) glutamate--tRNA ligase, chloroplastic/mitochondrial-like	hypothetical protein GLYMA_07G124000 [Glycine max]	3	21.215	1	21	863	883	GUAGCAUCAUCAAGAUUCACA	UGUGACGGUUGAUGAUGCUAC	Cleavage	Glyur000503s00017756.1	1
Sr67774_3_2_20_30	miR2111a-3P	Glyur000504s00018080	Molecular Function: microtubule motor activity (GO:0003777);; Molecular Function: ATP binding (GO:0005524);; Cellular Component: kinesin complex (GO:0005871);; Biological Process: microtubule-based movement (GO:0007018);; Molecular Function: microtubule binding (GO:0008017);; Molecular Function: ATPase activity (GO:0016887);;	K11498|0|cam:101511764|K11498 centromeric protein E | (RefSeq) centromere-associated protein E	kinesin-like protein KIN-7O [Helianthus annuus]	3	10.321	1	21	3706	3726	GUCCUUGGGAUGCAGAUUAUC	GAAAAUUUGCAUCUCAAGGAA	Cleavage	Glyur000504s00018080.1	1
Sr407839_12_1_24_87	miR4388d2.3	Glyur000514s00017586	--	--	PREDICTED: ethylene-responsive transcription factor ABR1-like [Glycine max]	3	14.753	1	24	419	442	UCUCUAAAAUUGUAAAACGACGGU	UUUUUCUUUUUUCAUUUUUAGAGA	Translation	Glyur000514s00017586.1	1
Sr407839_12_6_24_87	miR4388b2-5P.1	Glyur000514s00017586	--	--	PREDICTED: ethylene-responsive transcription factor ABR1-like [Glycine max]	3	14.753	1	24	419	442	UCUCUAAAAUUGUAAAACGACGGU	UUUUUCUUUUUUCAUUUUUAGAGA	Translation	Glyur000514s00017586.1	1
Sr106092_1_1_21_2960	miR167b-5P	Glyur000515s00023224	--	--	putative F-box protein, partial [Ananas comosus]	3	9.483	1	21	1686	1706	UGAAGCUGCCAGCAUGAUCUU	AAGAUUGUUCAGGCAGCUUCA	Translation	Glyur000515s00023224.1	1
Sr117416_2_1_21_41103	miR167a-5P	Glyur000515s00023224	--	--	putative F-box protein, partial [Ananas comosus]	3	9.483	1	21	1686	1706	UGAAGCUGCCAGCAUGAUCUG	AAGAUUGUUCAGGCAGCUUCA	Translation	Glyur000515s00023224.1	1
Sr531837_9_7_24_21	miR4388c2.4	Glyur000516s00022260	--	--	putative pentatricopeptide repeat-containing protein At5g37570 [Cajanus cajan]	2.5	12.863	1	21	496	516	AAUGUCGGUCAAAUUAGUCCC	GGGACUAGUUUGAUUGACAUG	Cleavage	Glyur000516s00022260.1	1
Sr548075_18_9_24_32	miR4388y-3P.1	Glyur000518s00035530	Molecular Function: protein serine/threonine kinase activity (GO:0004674);; Molecular Function: ATP binding (GO:0005524);; Cellular Component: plasma membrane (GO:0005886);; Biological Process: protein phosphorylation (GO:0006468);; Cellular Component: integral component of membrane (GO:0016021);;	--	PREDICTED: G-type lectin S-receptor-like serine/threonine-protein kinase RLK1 [Cicer arietinum]	3	17.481	1	24	2298	2321	CUUUUUCGUUAGUUUCAGGGACCU	UCUGUCCUGAAAUUGAUGAAAAAU	Cleavage	Glyur000518s00035530.1	1
Sr98630_3_1_21_341	miR172b-5P	Glyur000549s00029265	Cellular Component: nucleus (GO:0005634);; Molecular Function: zinc ion binding (GO:0008270);; Molecular Function: sequence-specific DNA binding (GO:0043565);; Biological Process: positive regulation of transcription, DNA-templated (GO:0045893);;	--	PREDICTED: pathogenesis-related homeodomain protein [Cicer arietinum]	2	12.941	1	21	417	437	GUAGCAUCAUCAAGAUUCACA	UGUGGAUCUUGAUGAUGCUUC	Cleavage	Glyur000549s00029265.1	1
Sr98630_3_2_21_341	miR172a-5P	Glyur000549s00029265	Cellular Component: nucleus (GO:0005634);; Molecular Function: zinc ion binding (GO:0008270);; Molecular Function: sequence-specific DNA binding (GO:0043565);; Biological Process: positive regulation of transcription, DNA-templated (GO:0045893);;	--	PREDICTED: pathogenesis-related homeodomain protein [Cicer arietinum]	2	12.941	1	21	417	437	GUAGCAUCAUCAAGAUUCACA	UGUGGAUCUUGAUGAUGCUUC	Cleavage	Glyur000549s00029265.1	1
Sr98630_3_3_21_341	miR172c-5P	Glyur000549s00029265	Cellular Component: nucleus (GO:0005634);; Molecular Function: zinc ion binding (GO:0008270);; Molecular Function: sequence-specific DNA binding (GO:0043565);; Biological Process: positive regulation of transcription, DNA-templated (GO:0045893);;	--	PREDICTED: pathogenesis-related homeodomain protein [Cicer arietinum]	3	12.941	1	21	416	436	CAGCAGCAUCAAGAUUCACAU	AUGUGGAUCUUGAUGAUGCUU	Cleavage	Glyur000549s00029265.1	1
Sr178986_11_10_22_2218	miR1509b-3P	Glyur000560s00027503	Cellular Component: cell (GO:0005623);; Biological Process: cell redox homeostasis (GO:0045454);;	K09527|0|cam:101515243|K09527 DnaJ homolog subfamily C member 7 | (RefSeq) inactive TPR repeat-containing thioredoxin TTL3	PREDICTED: inactive TPR repeat-containing thioredoxin TTL3 [Cicer arietinum]	3	15.994	1	21	1234	1254	ACUGUGUUUCCUUGAUUAAAG	CUAUACUGAAGGAAACACAGU	Cleavage	Glyur000560s00027503.1	1
Sr178986_11_11_22_2218	miR1509e-3P	Glyur000560s00027503	Cellular Component: cell (GO:0005623);; Biological Process: cell redox homeostasis (GO:0045454);;	K09527|0|cam:101515243|K09527 DnaJ homolog subfamily C member 7 | (RefSeq) inactive TPR repeat-containing thioredoxin TTL3	PREDICTED: inactive TPR repeat-containing thioredoxin TTL3 [Cicer arietinum]	3	15.994	1	21	1234	1254	ACUGUGUUUCCUUGAUUAAAG	CUAUACUGAAGGAAACACAGU	Cleavage	Glyur000560s00027503.1	1
Sr178986_11_1_22_2218	miR1509c-3P	Glyur000560s00027503	Cellular Component: cell (GO:0005623);; Biological Process: cell redox homeostasis (GO:0045454);;	K09527|0|cam:101515243|K09527 DnaJ homolog subfamily C member 7 | (RefSeq) inactive TPR repeat-containing thioredoxin TTL3	PREDICTED: inactive TPR repeat-containing thioredoxin TTL3 [Cicer arietinum]	3	15.994	1	21	1234	1254	ACUGUGUUUCCUUGAUUAAAG	CUAUACUGAAGGAAACACAGU	Cleavage	Glyur000560s00027503.1	1
Sr178986_11_6_22_2218	miR1509h-3P	Glyur000560s00027503	Cellular Component: cell (GO:0005623);; Biological Process: cell redox homeostasis (GO:0045454);;	K09527|0|cam:101515243|K09527 DnaJ homolog subfamily C member 7 | (RefSeq) inactive TPR repeat-containing thioredoxin TTL3	PREDICTED: inactive TPR repeat-containing thioredoxin TTL3 [Cicer arietinum]	3	15.994	1	21	1234	1254	ACUGUGUUUCCUUGAUUAAAG	CUAUACUGAAGGAAACACAGU	Cleavage	Glyur000560s00027503.1	1
Sr178986_11_8_22_2218	miR1509f-3P	Glyur000560s00027503	Cellular Component: cell (GO:0005623);; Biological Process: cell redox homeostasis (GO:0045454);;	K09527|0|cam:101515243|K09527 DnaJ homolog subfamily C member 7 | (RefSeq) inactive TPR repeat-containing thioredoxin TTL3	PREDICTED: inactive TPR repeat-containing thioredoxin TTL3 [Cicer arietinum]	3	15.994	1	21	1234	1254	ACUGUGUUUCCUUGAUUAAAG	CUAUACUGAAGGAAACACAGU	Cleavage	Glyur000560s00027503.1	1
Sr178986_11_9_22_2218	miR1509i-3P	Glyur000560s00027503	Cellular Component: cell (GO:0005623);; Biological Process: cell redox homeostasis (GO:0045454);;	K09527|0|cam:101515243|K09527 DnaJ homolog subfamily C member 7 | (RefSeq) inactive TPR repeat-containing thioredoxin TTL3	PREDICTED: inactive TPR repeat-containing thioredoxin TTL3 [Cicer arietinum]	3	15.994	1	21	1234	1254	ACUGUGUUUCCUUGAUUAAAG	CUAUACUGAAGGAAACACAGU	Cleavage	Glyur000560s00027503.1	1
Sr19752_12_2_18_54	miR1509a-3P	Glyur000560s00027503	Cellular Component: cell (GO:0005623);; Biological Process: cell redox homeostasis (GO:0045454);;	K09527|0|cam:101515243|K09527 DnaJ homolog subfamily C member 7 | (RefSeq) inactive TPR repeat-containing thioredoxin TTL3	PREDICTED: inactive TPR repeat-containing thioredoxin TTL3 [Cicer arietinum]	3	15.994	1	21	1234	1254	ACUGUGUUUCCUUGAUUAAAG	CUAUACUGAAGGAAACACAGU	Cleavage	Glyur000560s00027503.1	1
Sr85268_7_5_20_907	miR156e-3P	Glyur000568s00030983	Cellular Component: integral component of membrane (GO:0016021);; Biological Process: transmembrane transport (GO:0055085);;	--	PREDICTED: uncharacterized protein LOC101504514 [Cicer arietinum]	3	18.114	1	21	1324	1344	GCUUGCUCUCUCUCUGUCACC	AGGGACAGAGAGCGAGCAAGA	Translation	Glyur000568s00030983.1	1
Sr130095_2_1_21_1856	miR396b-5P	Glyur000574s00030970	--	--	inactive TPR repeat thioredoxin TTL3-like protein [Medicago truncatula]	3	14.828	1	21	1507	1527	UUCCACGGCUUUCUUGAACUG	CAAUUUGAGAGAGCUGUGGAA	Cleavage	Glyur000574s00030970.1	1
Sr130095_2_2_21_1856	miR396a	Glyur000574s00030970	--	--	inactive TPR repeat thioredoxin TTL3-like protein [Medicago truncatula]	3	14.828	1	21	1507	1527	UUCCACGGCUUUCUUGAACUG	CAAUUUGAGAGAGCUGUGGAA	Cleavage	Glyur000574s00030970.1	1
Sr548075_18_9_24_32	miR4388y-3P.1	Glyur000576s00032477	--	K09285|1.21007e-88|mtr:MTR_4g007770|K09285 AP2-like factor, ANT lineage | (RefSeq) AP2-type transcription factor	AP2-type transcription factor [Medicago truncatula]	3	15.582	1	24	601	624	CUUUUUCGUUAGUUUCAGGGACCU	AUAACCCUGAACUUGACGAGGAAG	Cleavage	Glyur000576s00032477.1	1
Sr148148_1_1_21_381491	miR159b	Glyur000583s00027202	--	--	PREDICTED: uncharacterized protein LOC101488957 [Cicer arietinum]	3	13.955	1	21	329	349	UUUGGAUUGAAGGGAGCUCUA	AGGGUCUUCCUUUAAUCCAAA	Cleavage	Glyur000583s00027202.1	1
Sr118812_2_1_21_139	miR172d	Glyur000583s00027206	Biological Process: transcription, DNA-templated (GO:0006351);; Cellular Component: membrane (GO:0016020);;	K09284|1.69164e-102|pvu:PHAVU_007G240200g|K09284 AP2-like factor, euAP2 lineage | (RefSeq) hypothetical protein	hypothetical protein PHAVU_007G240200g [Phaseolus vulgaris]	1.5	18.026	1	21	1150	1170	AGAAUCUUGAUGAUGCUGCAG	AUGCAGCAUCAUCAGGAUUCG	Cleavage	Glyur000583s00027206.1	1
Sr118812_2_2_21_139	miR172e	Glyur000583s00027206	Biological Process: transcription, DNA-templated (GO:0006351);; Cellular Component: membrane (GO:0016020);;	K09284|1.69164e-102|pvu:PHAVU_007G240200g|K09284 AP2-like factor, euAP2 lineage | (RefSeq) hypothetical protein	hypothetical protein PHAVU_007G240200g [Phaseolus vulgaris]	1.5	18.026	1	21	1150	1170	AGAAUCUUGAUGAUGCUGCAG	AUGCAGCAUCAUCAGGAUUCG	Cleavage	Glyur000583s00027206.1	1
Sr98630_3_1_21_341	miR172b-3P	Glyur000583s00027206	Biological Process: transcription, DNA-templated (GO:0006351);; Cellular Component: membrane (GO:0016020);;	K09284|1.69164e-102|pvu:PHAVU_007G240200g|K09284 AP2-like factor, euAP2 lineage | (RefSeq) hypothetical protein	hypothetical protein PHAVU_007G240200g [Phaseolus vulgaris]	1.5	18.026	1	21	1150	1170	AGAAUCUUGAUGAUGCUGCAU	AUGCAGCAUCAUCAGGAUUCG	Cleavage	Glyur000583s00027206.1	1
Sr98630_3_2_21_341	miR172a-3P	Glyur000583s00027206	Biological Process: transcription, DNA-templated (GO:0006351);; Cellular Component: membrane (GO:0016020);;	K09284|1.69164e-102|pvu:PHAVU_007G240200g|K09284 AP2-like factor, euAP2 lineage | (RefSeq) hypothetical protein	hypothetical protein PHAVU_007G240200g [Phaseolus vulgaris]	1.5	18.026	1	21	1150	1170	AGAAUCUUGAUGAUGCUGCAU	AUGCAGCAUCAUCAGGAUUCG	Cleavage	Glyur000583s00027206.1	1
Sr98630_3_3_21_341	miR172c-3P	Glyur000583s00027206	Biological Process: transcription, DNA-templated (GO:0006351);; Cellular Component: membrane (GO:0016020);;	K09284|1.69164e-102|pvu:PHAVU_007G240200g|K09284 AP2-like factor, euAP2 lineage | (RefSeq) hypothetical protein	hypothetical protein PHAVU_007G240200g [Phaseolus vulgaris]	1.5	18.026	1	21	1150	1170	AGAAUCUUGAUGAUGCUGCAU	AUGCAGCAUCAUCAGGAUUCG	Cleavage	Glyur000583s00027206.1	1
Sr138926_2_1_21_253	miR5037a-5P	Glyur000586s00021847	Cellular Component: intracellular (GO:0005622);; Biological Process: response to light stimulus (GO:0009416);; Biological Process: single-organism process (GO:0044699);; Biological Process: regulation of biological process (GO:0050789);;	--	PREDICTED: B-box zinc finger protein 32-like [Glycine max]	3	24.228	1	21	502	522	AACCCUCAAAGGCUUCCACGG	GCGUUGCAGGCUUUGAGGGUU	Cleavage	Glyur000586s00021847.1	1
Sr297180_14_5_24_12	miR4388v-3P	Glyur000592s00020592	--	--	PREDICTED: uncharacterized protein LOC101513143 isoform X1 [Cicer arietinum]	3	19.244	1	24	496	519	UACAAUUUUAGGGACUAACUUGAU	CCUGAGUUAGACCCUAAGAUUGCA	Cleavage	Glyur000592s00020592.1	1
Sr127879_6_1_21_858	miR164d-5P	Glyur000596s00021309	Molecular Function: DNA binding (GO:0003677);; Cellular Component: nucleus (GO:0005634);; Biological Process: regulation of transcription, DNA-templated (GO:0006355);;	--	PREDICTED: NAC domain-containing protein 100 [Cicer arietinum]	1.5	11.733	1	21	974	994	UGGAGAAGCAGGGCACGUGCA	CUUACGUGCCCUGCUUCUCCA	Cleavage	Glyur000596s00021309.1	1
Sr127879_6_4_21_858	miR164c-5P	Glyur000596s00021309	Molecular Function: DNA binding (GO:0003677);; Cellular Component: nucleus (GO:0005634);; Biological Process: regulation of transcription, DNA-templated (GO:0006355);;	--	PREDICTED: NAC domain-containing protein 100 [Cicer arietinum]	1.5	11.733	1	21	974	994	UGGAGAAGCAGGGCACGUGCA	CUUACGUGCCCUGCUUCUCCA	Cleavage	Glyur000596s00021309.1	1
Sr127879_6_5_21_858	miR164a-5P	Glyur000596s00021309	Molecular Function: DNA binding (GO:0003677);; Cellular Component: nucleus (GO:0005634);; Biological Process: regulation of transcription, DNA-templated (GO:0006355);;	--	PREDICTED: NAC domain-containing protein 100 [Cicer arietinum]	1.5	11.733	1	21	974	994	UGGAGAAGCAGGGCACGUGCA	CUUACGUGCCCUGCUUCUCCA	Cleavage	Glyur000596s00021309.1	1
Sr127879_6_6_21_858	miR164b-5P	Glyur000596s00021309	Molecular Function: DNA binding (GO:0003677);; Cellular Component: nucleus (GO:0005634);; Biological Process: regulation of transcription, DNA-templated (GO:0006355);;	--	PREDICTED: NAC domain-containing protein 100 [Cicer arietinum]	1.5	11.733	1	21	974	994	UGGAGAAGCAGGGCACGUGCA	CUUACGUGCCCUGCUUCUCCA	Cleavage	Glyur000596s00021309.1	1
Sr86471_5_3_20_14	miR159a-3P	Glyur000601s00025450	Biological Process: proteolysis (GO:0006508);; Molecular Function: serine-type peptidase activity (GO:0008236);;	--	carboxy-terminal processing peptidase-like protein [Medicago truncatula]	3	23.055	1	20	641	660	AUUGGAGUGAAGGGAGCUCC	GGAGAUCCUUUCACUCGAAU	Cleavage	Glyur000601s00025450.1	1
Sr391036_7_3_24_73	miR4388e2.2	Glyur000613s00030318	Cellular Component: Golgi apparatus (GO:0005794);; Molecular Function: zinc ion binding (GO:0008270);; Cellular Component: integral component of membrane (GO:0016021);; Molecular Function: protein-cysteine S-palmitoyltransferase activity (GO:0019706);;	K20028|2.43304e-164|mtr:MTR_4g023760|K20028 palmitoyltransferase ZDHHC2/15/20 [EC:2.3.1.225] | (RefSeq) DHHC-type zinc finger protein	DHHC-type zinc finger protein [Medicago truncatula]	2	17.737	1	24	1594	1617	UAGUCCCUGAAAUUGUAAAACGUU	RCUYUUGAACAAUUUCAGGGACUA	Cleavage	Glyur000613s00030318.1	1
Sr297180_14_5_24_12	miR4388v-3P	Glyur000613s00030318	Cellular Component: Golgi apparatus (GO:0005794);; Molecular Function: zinc ion binding (GO:0008270);; Cellular Component: integral component of membrane (GO:0016021);; Molecular Function: protein-cysteine S-palmitoyltransferase activity (GO:0019706);;	K20028|2.43304e-164|mtr:MTR_4g023760|K20028 palmitoyltransferase ZDHHC2/15/20 [EC:2.3.1.225] | (RefSeq) DHHC-type zinc finger protein	DHHC-type zinc finger protein [Medicago truncatula]	2.5	15.41	1	24	1490	1513	UACAAUUUUAGGGACUAACUUGAU	ACCAAUUUAGUCUCUUAAAUUGUA	Translation	Glyur000613s00030318.1	1
Sr439946_13_8_24_48	miR4388f2-5P.2	Glyur000613s00030318	Cellular Component: Golgi apparatus (GO:0005794);; Molecular Function: zinc ion binding (GO:0008270);; Cellular Component: integral component of membrane (GO:0016021);; Molecular Function: protein-cysteine S-palmitoyltransferase activity (GO:0019706);;	K20028|2.43304e-164|mtr:MTR_4g023760|K20028 palmitoyltransferase ZDHHC2/15/20 [EC:2.3.1.225] | (RefSeq) DHHC-type zinc finger protein	DHHC-type zinc finger protein [Medicago truncatula]	3	15.215	1	24	1487	1510	AAUUUCAGGGACUAAAUUGCUUUU	AUCACCAAUUUAGUCUCUUAAAUU	Cleavage	Glyur000613s00030318.1	1
Sr115560_4_1_21_17	miR156f	Glyur000636s00035295	Molecular Function: DNA binding (GO:0003677);; Cellular Component: nucleus (GO:0005634);;	--	hypothetical protein PHAVU_003G039600g [Phaseolus vulgaris]	0.5	15.972	1	21	1125	1145	UUGACAGAAGAGAGAGAGCAC	GUGCUCUCUCUCUUCUGUCAG	Cleavage	Glyur000636s00035295.1	1
Sr85268_7_3_20_907	miR156b-5P	Glyur000636s00035295	Molecular Function: DNA binding (GO:0003677);; Cellular Component: nucleus (GO:0005634);;	--	hypothetical protein PHAVU_003G039600g [Phaseolus vulgaris]	1	16.408	1	20	1125	1144	UGACAGAAGAGAGUGAGCAC	GUGCUCUCUCUCUUCUGUCA	Cleavage	Glyur000636s00035295.1	1
Sr85268_7_4_20_907	miR156c-5P	Glyur000636s00035295	Molecular Function: DNA binding (GO:0003677);; Cellular Component: nucleus (GO:0005634);;	--	hypothetical protein PHAVU_003G039600g [Phaseolus vulgaris]	1	16.408	1	20	1125	1144	UGACAGAAGAGAGUGAGCAC	GUGCUCUCUCUCUUCUGUCA	Cleavage	Glyur000636s00035295.1	1
Sr85268_7_5_20_907	miR156e-5P	Glyur000636s00035295	Molecular Function: DNA binding (GO:0003677);; Cellular Component: nucleus (GO:0005634);;	--	hypothetical protein PHAVU_003G039600g [Phaseolus vulgaris]	1	16.408	1	20	1125	1144	UGACAGAAGAGAGUGAGCAC	GUGCUCUCUCUCUUCUGUCA	Cleavage	Glyur000636s00035295.1	1
Sr85268_7_6_20_907	miR156d-5P	Glyur000636s00035295	Molecular Function: DNA binding (GO:0003677);; Cellular Component: nucleus (GO:0005634);;	--	hypothetical protein PHAVU_003G039600g [Phaseolus vulgaris]	1	16.408	1	20	1125	1144	UGACAGAAGAGAGUGAGCAC	GUGCUCUCUCUCUUCUGUCA	Cleavage	Glyur000636s00035295.1	1
Sr85268_7_7_20_907	miR156a	Glyur000636s00035295	Molecular Function: DNA binding (GO:0003677);; Cellular Component: nucleus (GO:0005634);;	--	hypothetical protein PHAVU_003G039600g [Phaseolus vulgaris]	1	16.408	1	20	1125	1144	UGACAGAAGAGAGUGAGCAC	GUGCUCUCUCUCUUCUGUCA	Cleavage	Glyur000636s00035295.1	1
Sr303294_8_6_24_12	miR1520	Glyur000637s00026807	Molecular Function: ribonuclease P activity (GO:0004526);; Cellular Component: vacuole (GO:0005773);; Biological Process: tRNA processing (GO:0008033);; Biological Process: protein lipoylation (GO:0009249);; Biological Process: RNA phosphodiester bond hydrolysis, endonucleolytic (GO:0090502);;	K03537|2.30727e-86|gmx:100527772|K03537 ribonuclease P/MRP protein subunit POP5 [EC:3.1.26.5] | (RefSeq) uncharacterized LOC100527772	uncharacterized protein LOC100527772 [Glycine max]	2.5	15.018	1	24	631	654	AGACUAAUCAGAAACUGACACAUC	GCUUUCUCAGUUUCUUGUUAGUCU	Translation	Glyur000637s00026807.1	1
Sr49514_6_2_19_207	miR157a-3P	Glyur000640s00024108	Molecular Function: transcription factor activity, sequence-specific DNA binding (GO:0003700);; Cellular Component: nucleus (GO:0005634);; Biological Process: regulation of transcription, DNA-templated (GO:0006355);; Molecular Function: protein dimerization activity (GO:0046983);;	--	PREDICTED: transcription factor BEE 1-like [Vigna angularis]	3	8.722	1	22	414	435	UGCUCUCUGUUCUUCUGUCAAC	URUAACAGAAGAGGAGARAGCA	Translation	Glyur000640s00024108.1	1
Sr187761_2_2_22_217	miR393-5P	Glyur000641s00026549	Molecular Function: magnesium ion binding (GO:0000287);; Molecular Function: phosphoglucomutase activity (GO:0004614);; Cellular Component: cytosol (GO:0005829);; Biological Process: glycogen biosynthetic process (GO:0005978);; Biological Process: glucose metabolic process (GO:0006006);; Cellular Component: chloroplast stroma (GO:0009570);; Biological Process: detection of gravity (GO:0009590);; …	K01835|0|mtr:MTR_1g102010|K01835 phosphoglucomutase [EC:5.4.2.2] | (RefSeq) phosphogluco-mutase	phosphogluco-mutase [Medicago truncatula]	3	17.542	1	22	867	888	UUCCAAAGGGAUCGCAUUGAUC	UUUAAAUGGAAUCCCUUUGGAA	Cleavage	Glyur000641s00026549.2	1
Sr106529_3_2_21_220	miR160d-3P	Glyur000647s00023072	--	--	protein FAR1-related sequence 5-like [Trifolium pratense]	3	14.052	1	21	1144	1164	GCGUAUGAGGAGCCAAGCAUA	UGUGCAUGGCACCUCAUACGU	Translation	Glyur000647s00023072.1	1
Sr89153_5_2_20_1629	miR319c-5P	Glyur000652s00019418	Molecular Function: RNA binding (GO:0003723);;	--	PREDICTED: APO protein 4, mitochondrial [Cicer arietinum]	3	19.382	1	21	199	219	AGAGCUUUCUUCGGUCCACUC	AAGUGGACCUGAGGAAGCUCC	Cleavage	Glyur000652s00019418.1	1
Sr115560_4_1_21_17	miR156f	Glyur000654s00029189	--	--	squamosa promoter-binding-like protein 12 isoform X1 [Cajanus cajan]	0	13.426	1	21	1070	1090	UUGACAGAAGAGAGAGAGCAC	GUGCUCUCUCUCUUCUGUCAA	Cleavage	Glyur000654s00029189.2	1
Sr85268_7_3_20_907	miR156b-5P	Glyur000654s00029189	--	--	squamosa promoter-binding-like protein 12 isoform X1 [Cajanus cajan]	1	13.463	1	20	1070	1089	UGACAGAAGAGAGUGAGCAC	GUGCUCUCUCUCUUCUGUCA	Cleavage	Glyur000654s00029189.2	1
Sr85268_7_4_20_907	miR156c-5P	Glyur000654s00029189	--	--	squamosa promoter-binding-like protein 12 isoform X1 [Cajanus cajan]	1	13.463	1	20	1070	1089	UGACAGAAGAGAGUGAGCAC	GUGCUCUCUCUCUUCUGUCA	Cleavage	Glyur000654s00029189.2	1
Sr85268_7_5_20_907	miR156e-5P	Glyur000654s00029189	--	--	squamosa promoter-binding-like protein 12 isoform X1 [Cajanus cajan]	1	13.463	1	20	1070	1089	UGACAGAAGAGAGUGAGCAC	GUGCUCUCUCUCUUCUGUCA	Cleavage	Glyur000654s00029189.2	1
Sr85268_7_6_20_907	miR156d-5P	Glyur000654s00029189	--	--	squamosa promoter-binding-like protein 12 isoform X1 [Cajanus cajan]	1	13.463	1	20	1070	1089	UGACAGAAGAGAGUGAGCAC	GUGCUCUCUCUCUUCUGUCA	Cleavage	Glyur000654s00029189.2	1
Sr85268_7_7_20_907	miR156a	Glyur000654s00029189	--	--	squamosa promoter-binding-like protein 12 isoform X1 [Cajanus cajan]	1	13.463	1	20	1070	1089	UGACAGAAGAGAGUGAGCAC	GUGCUCUCUCUCUUCUGUCA	Cleavage	Glyur000654s00029189.2	1
Sr103335_2_1_21_454	miR170-5P	Glyur000669s00020855	Molecular Function: zinc ion binding (GO:0008270);; Cellular Component: integral component of membrane (GO:0016021);; Molecular Function: polysaccharide binding (GO:0030247);;	--	PREDICTED: putative RING-H2 finger protein ATL21A [Cicer arietinum]	3	11.374	1	21	440	460	UAUUGGCCUGGUUCACUCAGA	CUUCAGUGAACUUGGCCAAUA	Translation	Glyur000669s00020855.1	1
Sr112060_10_1_21_49532	miR166-5P	Glyur000674s00021146	--	--	PREDICTED: uncharacterized protein LOC100793662 [Glycine max]	3	20.321	1	21	96	116	GGAAUGUCGUCUGGUUCGAGA	ACUUGGACCAAACGGCGUUCC	Translation	Glyur000674s00021146.1	1
Sr127879_6_4_21_858	miR164c-3P	Glyur000675s00024225	--	--	pentatricopeptide repeat-containing protein At1g30610, chloroplastic [Cajanus cajan]	3	20.832	1	21	1772	1792	CAGGUGCUCUGCUUCUCCAAC	CUUGGACAAGCAGGGCACAUG	Cleavage	Glyur000675s00024225.1	1
Sr127879_6_6_21_858	miR164b-3P	Glyur000675s00024225	--	--	pentatricopeptide repeat-containing protein At1g30610, chloroplastic [Cajanus cajan]	3	20.832	1	21	1772	1792	CAGGUGCUCUGCUUCUCCAAC	CUUGGACAAGCAGGGCACAUG	Cleavage	Glyur000675s00024225.1	1
Sr127879_6_1_21_858	miR164d-5P	Glyur000675s00024226	Biological Process: embryo development ending in seed dormancy (GO:0009793);;	--	PREDICTED: pentatricopeptide repeat-containing protein At1g30610, chloroplastic [Glycine max]	3	13.225	1	21	118	138	UGGAGAAGCAGGGCACGUGCA	UUCAUGUGCCCUGCUUGUCCA	Cleavage	Glyur000675s00024226.1	1
Sr127879_6_4_21_858	miR164c-5P	Glyur000675s00024226	Biological Process: embryo development ending in seed dormancy (GO:0009793);;	--	PREDICTED: pentatricopeptide repeat-containing protein At1g30610, chloroplastic [Glycine max]	3	13.225	1	21	118	138	UGGAGAAGCAGGGCACGUGCA	UUCAUGUGCCCUGCUUGUCCA	Cleavage	Glyur000675s00024226.1	1
Sr127879_6_5_21_858	miR164a-5P	Glyur000675s00024226	Biological Process: embryo development ending in seed dormancy (GO:0009793);;	--	PREDICTED: pentatricopeptide repeat-containing protein At1g30610, chloroplastic [Glycine max]	3	13.225	1	21	118	138	UGGAGAAGCAGGGCACGUGCA	UUCAUGUGCCCUGCUUGUCCA	Cleavage	Glyur000675s00024226.1	1
Sr127879_6_6_21_858	miR164b-5P	Glyur000675s00024226	Biological Process: embryo development ending in seed dormancy (GO:0009793);;	--	PREDICTED: pentatricopeptide repeat-containing protein At1g30610, chloroplastic [Glycine max]	3	13.225	1	21	118	138	UGGAGAAGCAGGGCACGUGCA	UUCAUGUGCCCUGCUUGUCCA	Cleavage	Glyur000675s00024226.1	1
Sr127879_6_1_21_858	miR164d-3P	Glyur000677s00026185	Cellular Component: integral component of membrane (GO:0016021);; Molecular Function: oxidoreductase activity (GO:0016491);; Molecular Function: phosphopantetheine binding (GO:0031177);; Biological Process: response to stimulus (GO:0050896);; Biological Process: oxidation-reduction process (GO:0055114);;	--	PREDICTED: uncharacterized protein LOC101499614 [Cicer arietinum]	2.5	21.078	1	21	4606	4626	CACGUGCUCCCCUUCUCCAAC	GUUGGAGGAGGAGGGCAUGUG	Translation	Glyur000677s00026185.1	1
Sr127879_6_5_21_858	miR164a-3P	Glyur000677s00026185	Cellular Component: integral component of membrane (GO:0016021);; Molecular Function: oxidoreductase activity (GO:0016491);; Molecular Function: phosphopantetheine binding (GO:0031177);; Biological Process: response to stimulus (GO:0050896);; Biological Process: oxidation-reduction process (GO:0055114);;	--	PREDICTED: uncharacterized protein LOC101499614 [Cicer arietinum]	2.5	21.078	1	21	4606	4626	CACGUGCUCCCCUUCUCCAAC	GUUGGAGGAGGAGGGCAUGUG	Translation	Glyur000677s00026185.1	1
Sr452800_6_5_24_32	miR4388a.3	Glyur000681s00027310	Molecular Function: protein serine/threonine kinase activity (GO:0004674);; Molecular Function: ATP binding (GO:0005524);; Biological Process: protein phosphorylation (GO:0006468);; Cellular Component: integral component of membrane (GO:0016021);;	--	receptor-like protein kinase [Cajanus cajan]	2.5	18.2	1	24	2283	2306	ACGAAAAUACAAAUUAGUCCCUGA	GCUGGGAUUAGUUUAUGUUUUCGU	Translation	Glyur000681s00027310.1	1
Sr112060_10_1_21_49532	miR166-3P	Glyur000684s00037625	Molecular Function: microtubule motor activity (GO:0003777);; Molecular Function: protein serine/threonine kinase activity (GO:0004674);; Molecular Function: ATP binding (GO:0005524);; Cellular Component: microtubule (GO:0005874);; Cellular Component: plasma membrane (GO:0005886);; Biological Process: protein phosphorylation (GO:0006468);; Biological Process: defense response (GO:0006952);; Biolo…	--	S-locus lectin kinase family protein [Medicago truncatula]	3	15.27	1	21	491	511	UCGGACCAGGCUUCAUUCCCC	AGGGAAUGAAGCUUGGAUUGA	Cleavage	Glyur000684s00037625.1	1
Sr85268_7_4_20_907	miR156c-3P	Glyur000693s00025755	Molecular Function: glutathione transferase activity (GO:0004364);; Cellular Component: cytoplasm (GO:0005737);; Biological Process: glutathione metabolic process (GO:0006749);; Biological Process: toxin catabolic process (GO:0009407);;	K00799|6.5229e-134|cam:101514970|K00799 glutathione S-transferase [EC:2.5.1.18] | (RefSeq) glutathione S-transferase U19-like	PREDICTED: glutathione S-transferase U19-like [Cicer arietinum]	2.5	15.222	1	23	376	397	UGCUCACUUCUCUCUCUGUCACC	GGAGA-AGAGAGAGAAGUGGGCA	Cleavage	Glyur000693s00025755.1	1
Sr130095_2_1_21_1856	miR396b-3P	Glyur000694s00023244	Biological Process: maturation of LSU-rRNA (GO:0000470);; Molecular Function: RNA binding (GO:0003723);; Molecular Function: structural constituent of ribosome (GO:0003735);; Biological Process: translation (GO:0006412);; Cellular Component: cytosolic large ribosomal subunit (GO:0022625);;	K02865|1.37687e-133|gmx:100527698|K02865 large subunit ribosomal protein L10Ae | (RefSeq) 60S ribosomal protein L10a	PREDICTED: 60S ribosomal protein L10a [Glycine max]	3	15.704	1	21	858	878	AUUCAAGAAAGCUGUGGAAAA	CUUUCUACAGUUUUGUUGGAU	Cleavage	Glyur000694s00023244.1	1
Sr112060_10_1_21_49532	miR166-3P	Glyur000694s00023253	Molecular Function: binding (GO:0005488);; Biological Process: regulation of transcription, DNA-templated (GO:0006355);; Molecular Function: hydrolase activity (GO:0016787);;	K14432|1.89155e-119|mtr:MTR_2g086340|K14432 ABA responsive element binding factor | (RefSeq) bZIP transcription factor	bZIP transcription factor [Medicago truncatula]	3	11.918	1	21	414	434	UCGGACCAGGCUUCAUUCCCC	UGUGGAUGAAGUUUGGUCUGA	Cleavage	Glyur000694s00023253.1	1
Sr98630_3_3_21_341	miR172c-5P	Glyur000704s00022932	Molecular Function: hydrolase activity (GO:0016787);;	K06883|1.06644e-155|gmx:100815483|K06883 uncharacterized protein | (RefSeq) GPN-loop GTPase 3	GPN-loop GTPase 3 [Cajanus cajan]	2.5	14.546	1	21	227	247	CAGCAGCAUCAAGAUUCACAU	UUGUGAACCUUGAUCCUGCUG	Cleavage	Glyur000704s00022932.2	1
Sr58969_1_1_20_48	miR395a-3P	Glyur000709s00024182	Molecular Function: hydrolase activity, hydrolyzing O-glycosyl compounds (GO:0004553);; Biological Process: carbohydrate metabolic process (GO:0005975);;	K01179|0|mtr:MTR_7g012540|K01179 endoglucanase [EC:3.2.1.4] | (RefSeq) hydrolyzing O-glycosyl compounds hydrolase	hydrolyzing O-glycosyl compounds hydrolase [Medicago truncatula]	3	13.085	1	21	1158	1178	UGAAGUGUUUGGGGGAACUCC	AGAGUUCCCUCAAAGGUUUCA	Cleavage	Glyur000709s00024182.1	1
Sr131849_2_1_21_313	miR5204b-3P	Glyur000718s00020283	Molecular Function: RNA binding (GO:0003723);; Molecular Function: ribonuclease III activity (GO:0004525);; Biological Process: RNA processing (GO:0006396);; Biological Process: RNA phosphodiester bond hydrolysis, endonucleolytic (GO:0090502);;	K11145|5.80737e-111|gmx:100527214|K11145 ribonuclease III family protein [EC:3.1.26.-] | (RefSeq) uncharacterized LOC100527214	putative 16.3 kDa protein in atpI 5&apos;region [Cajanus cajan]	3	14.33	1	21	596	616	GCUGGAAGUUUUUGAAGGAAC	AUUGCUUCAGAAACUUCUAGR	Cleavage	Glyur000718s00020283.1	1
Sr131849_2_2_21_313	miR5204a-3P	Glyur000718s00020283	Molecular Function: RNA binding (GO:0003723);; Molecular Function: ribonuclease III activity (GO:0004525);; Biological Process: RNA processing (GO:0006396);; Biological Process: RNA phosphodiester bond hydrolysis, endonucleolytic (GO:0090502);;	K11145|5.80737e-111|gmx:100527214|K11145 ribonuclease III family protein [EC:3.1.26.-] | (RefSeq) uncharacterized LOC100527214	putative 16.3 kDa protein in atpI 5&apos;region [Cajanus cajan]	3	14.33	1	21	596	616	GCUGGAAGUUUUUGAAGGAAC	AUUGCUUCAGAAACUUCUAGR	Cleavage	Glyur000718s00020283.1	1
Sr138926_2_1_21_253	miR5037a-3P	Glyur000719s00020087	Cellular Component: integral component of membrane (GO:0016021);; Molecular Function: transferase activity, transferring glycosyl groups (GO:0016757);;	--	PREDICTED: uncharacterized protein LOC102659815 [Glycine max]	3	10.871	1	22	32	53	GUGGGAGUCAUUUGGGGGUUUA	GAAGCCUCCAAAAGACUCUCAU	Translation	Glyur000719s00020087.1	1
Sr138926_2_1_21_253	miR5037a-5P	Glyur000720s00020695	Biological Process: metabolic process (GO:0008152);; Molecular Function: hydrolase activity (GO:0016787);;	K18551|2.42296e-169|cam:101511221|K18551 pyrimidine and pyridine-specific 5'-nucleotidase [EC:3.1.3.-] | (RefSeq) uncharacterized protein C24B11.05	PREDICTED: uncharacterized protein C24B11.05 [Cicer arietinum]	3	21.078	1	21	641	661	AACCCUCAAAGGCUUCCACGG	CUGUGGAAGCCUUUGAGGCUG	Cleavage	Glyur000720s00020695.2	1
Sr553406_17_4_24_19	miR4388t-3P	Glyur000748s00025520	Biological Process: (1->3)-beta-D-glucan catabolic process (GO:0006076);; Cellular Component: cell surface (GO:0009986);; Molecular Function: glucan endo-1,3-beta-D-glucosidase activity (GO:0042973);; Molecular Function: glucan endo-1,3-beta-glucanase activity, C-3 substituted reducing group (GO:0052861);; Molecular Function: glucan endo-1,4-beta-glucanase activity, C-3 substituted reducing group…	K01180|0|pvu:PHAVU_008G033000g|K01180 endo-1,3(4)-beta-glucanase [EC:3.2.1.6] | (RefSeq) hypothetical protein	putative endo-1,3(4)-beta-glucanase 2 [Cajanus cajan]	3	17.492	1	24	1256	1279	UUUCAGGGACCUAAAUGAGACUGU	UCAUUUUCAUUUGGGUCCUUGCAA	Cleavage	Glyur000748s00025520.1	1
Sr553406_17_4_24_19	miR4388t-3P	Glyur000748s00025521	Biological Process: (1->3)-beta-D-glucan catabolic process (GO:0006076);; Cellular Component: cell surface (GO:0009986);; Molecular Function: glucan endo-1,3-beta-D-glucosidase activity (GO:0042973);; Molecular Function: glucan endo-1,3-beta-glucanase activity, C-3 substituted reducing group (GO:0052861);;	K01180|0|pvu:PHAVU_008G033000g|K01180 endo-1,3(4)-beta-glucanase [EC:3.2.1.6] | (RefSeq) hypothetical protein	putative endo-1,3(4)-beta-glucanase 2 [Cajanus cajan]	3	17.492	1	24	1256	1279	UUUCAGGGACCUAAAUGAGACUGU	UCAUUUUCAUUUGGGUCCUUGCAA	Cleavage	Glyur000748s00025521.1	1
Sr361610_18_4_24_12	miR5281b.2	Glyur000749s00022596	Cellular Component: cytoplasm (GO:0005737);;	--	PREDICTED: translationally-controlled tumor protein homolog [Ziziphus jujuba]	3	17.878	1	21	26	46	UUGUUCAUUGAAUAACUCAUG	AGUGGGUUAUUCAAGGAGCAA	Cleavage	Glyur000749s00022596.1	1
Sr89153_5_1_20_1629	miR319b-5P	Glyur000752s00022796	--	--	short-chain dehydrogenase TIC 32 [Medicago truncatula]	3	17.853	1	20	64	83	GAGCUUCCUUCAGUCCACUC	GAGUGGACAUAAUGAAGCUC	Translation	Glyur000752s00022796.1	1
Sr98630_3_3_21_341	miR172c-5P	Glyur000755s00017972	Molecular Function: microtubule-severing ATPase activity (GO:0008568);;	K17964|0|cam:101512766|K17964 leucine-rich PPR motif-containing protein, mitochondrial | (RefSeq) pentatricopeptide repeat-containing protein At5g55840-like	PREDICTED: pentatricopeptide repeat-containing protein At5g55840-like [Cicer arietinum]	1.5	18.768	1	21	2870	2890	CAGCAGCAUCAAGAUUCACAU	AUGUGAAGCUUGAUGUUGCUG	Cleavage	Glyur000755s00017972.1	1
Sr98630_3_1_21_341	miR172b-5P	Glyur000755s00017972	Molecular Function: microtubule-severing ATPase activity (GO:0008568);;	K17964|0|cam:101512766|K17964 leucine-rich PPR motif-containing protein, mitochondrial | (RefSeq) pentatricopeptide repeat-containing protein At5g55840-like	PREDICTED: pentatricopeptide repeat-containing protein At5g55840-like [Cicer arietinum]	3	18.443	1	21	2871	2891	GUAGCAUCAUCAAGAUUCACA	UGUGAAGCUUGAUGUUGCUGC	Cleavage	Glyur000755s00017972.1	1
Sr98630_3_2_21_341	miR172a-5P	Glyur000755s00017972	Molecular Function: microtubule-severing ATPase activity (GO:0008568);;	K17964|0|cam:101512766|K17964 leucine-rich PPR motif-containing protein, mitochondrial | (RefSeq) pentatricopeptide repeat-containing protein At5g55840-like	PREDICTED: pentatricopeptide repeat-containing protein At5g55840-like [Cicer arietinum]	3	18.443	1	21	2871	2891	GUAGCAUCAUCAAGAUUCACA	UGUGAAGCUUGAUGUUGCUGC	Cleavage	Glyur000755s00017972.1	1
Sr86471_5_3_20_14	miR159a-3P	Glyur000755s00017998	--	--	PREDICTED: nucleolin-like [Cicer arietinum]	3	24.868	1	20	72	91	AUUGGAGUGAAGGGAGCUCC	GGGGUUUACUUUACUCCAAU	Cleavage	Glyur000755s00017998.1	1
Sr98630_3_1_21_341	miR172b-5P	Glyur000762s00020831	Molecular Function: nucleic acid binding (GO:0003676);; Cellular Component: nucleus (GO:0005634);; Molecular Function: methyltransferase activity (GO:0008168);; Biological Process: response to brassinosteroid (GO:0009741);; Biological Process: unidimensional cell growth (GO:0009826);; Biological Process: vegetative to reproductive phase transition of meristem (GO:0010228);; Biological Process: me…	--	PREDICTED: lysine-specific demethylase JMJ705-like isoform X1 [Cicer arietinum]	3	16.707	1	21	5280	5300	GUAGCAUCAUCAAGAUUCACA	CGUGAAUCGUGAUGGUGUUGU	Cleavage	Glyur000762s00020831.1	1
Sr98630_3_2_21_341	miR172a-5P	Glyur000762s00020831	Molecular Function: nucleic acid binding (GO:0003676);; Cellular Component: nucleus (GO:0005634);; Molecular Function: methyltransferase activity (GO:0008168);; Biological Process: response to brassinosteroid (GO:0009741);; Biological Process: unidimensional cell growth (GO:0009826);; Biological Process: vegetative to reproductive phase transition of meristem (GO:0010228);; Biological Process: me…	--	PREDICTED: lysine-specific demethylase JMJ705-like isoform X1 [Cicer arietinum]	3	16.707	1	21	5280	5300	GUAGCAUCAUCAAGAUUCACA	CGUGAAUCGUGAUGGUGUUGU	Cleavage	Glyur000762s00020831.1	1
Sr407839_12_6_24_87	miR4388b2-3P.2	Glyur000768s00019894	Molecular Function: calcium-transporting ATPase activity (GO:0005388);; Molecular Function: ATP binding (GO:0005524);; Cellular Component: integral component of membrane (GO:0016021);; Molecular Function: metal ion binding (GO:0046872);; Biological Process: calcium ion transmembrane transport (GO:0070588);;	K01537|3.82793e-42|tcc:TCM_024602|K01537 Ca2+-transporting ATPase [EC:3.6.3.8] | (RefSeq) Autoinhibited Ca2+-ATPase 11 isoform 1	Calcium-transporting P-type ATPase, N-terminal autoinhibitory domain-containing protein [Cynara cardunculus var. scolymus]	3	12.49	1	24	567	590	AUUUCAGGGACCUAAGUGAGACUG	AUCUUUCACUUUGGUUCCUGAAAG	Cleavage	Glyur000768s00019894.1	1
Sr553406_17_4_24_19	miR4388t-3P	Glyur000768s00019894	Molecular Function: calcium-transporting ATPase activity (GO:0005388);; Molecular Function: ATP binding (GO:0005524);; Cellular Component: integral component of membrane (GO:0016021);; Molecular Function: metal ion binding (GO:0046872);; Biological Process: calcium ion transmembrane transport (GO:0070588);;	K01537|3.82793e-42|tcc:TCM_024602|K01537 Ca2+-transporting ATPase [EC:3.6.3.8] | (RefSeq) Autoinhibited Ca2+-ATPase 11 isoform 1	Calcium-transporting P-type ATPase, N-terminal autoinhibitory domain-containing protein [Cynara cardunculus var. scolymus]	3	12.584	1	24	566	589	UUUCAGGGACCUAAAUGAGACUGU	CAUCUUUCACUUUGGUUCCUGAAA	Cleavage	Glyur000768s00019894.1	1
Sr125088_16_15_21_53	miR4388g.2	Glyur000779s00022845	Biological Process: response to stress (GO:0006950);;	--	calmodulin-binding transcription activator [Medicago truncatula]	2.5	20.272	1	24	1198	1221	AGGUCUCUGAAACUAACGAAAAGG	UAAAAUUGUUAGUUUCAGAGACCA	Cleavage	Glyur000779s00022845.1	1
Sr391036_7_3_24_73	miR4388e2.3	Glyur000779s00022845	Biological Process: response to stress (GO:0006950);;	--	calmodulin-binding transcription activator [Medicago truncatula]	2.5	20.272	1	24	1198	1221	AGGUCUCUGAAACUAACGAAAAGG	UAAAAUUGUUAGUUUCAGAGACCA	Cleavage	Glyur000779s00022845.1	1
Sr407839_12_6_24_87	miR4388b2-5P.2	Glyur000779s00022845	Biological Process: response to stress (GO:0006950);;	--	calmodulin-binding transcription activator [Medicago truncatula]	2.5	20.272	1	24	1198	1221	AGGUCUCUGAAACUAACGAAAAGG	UAAAAUUGUUAGUUUCAGAGACCA	Cleavage	Glyur000779s00022845.1	1
Sr439946_13_8_24_48	miR4388f2-5P.2	Glyur000779s00022845	Biological Process: response to stress (GO:0006950);;	--	calmodulin-binding transcription activator [Medicago truncatula]	2.5	20.272	1	24	1198	1221	AGGUCUCUGAAACUAACGAAAAGG	UAAAAUUGUUAGUUUCAGAGACCA	Cleavage	Glyur000779s00022845.1	1
Sr480450_17_12_24_137	miR4388z.2	Glyur000779s00022845	Biological Process: response to stress (GO:0006950);;	--	calmodulin-binding transcription activator [Medicago truncatula]	2.5	20.272	1	24	1198	1221	AGGUCUCUGAAACUAACGAAAAGG	UAAAAUUGUUAGUUUCAGAGACCA	Cleavage	Glyur000779s00022845.1	1
Sr548075_18_9_24_32	miR4388y-5P.1	Glyur000779s00022845	Biological Process: response to stress (GO:0006950);;	--	calmodulin-binding transcription activator [Medicago truncatula]	2.5	20.272	1	24	1198	1221	AGGUCUCUGAAACUAACGAAAAGG	UAAAAUUGUUAGUUUCAGAGACCA	Cleavage	Glyur000779s00022845.1	1
Sr553406_17_15_24_19	miR4388w-5P	Glyur000779s00022845	Biological Process: response to stress (GO:0006950);;	--	calmodulin-binding transcription activator [Medicago truncatula]	2.5	20.272	1	24	1198	1221	AGGUCUCUGAAACUAACGAAAAGG	UAAAAUUGUUAGUUUCAGAGACCA	Cleavage	Glyur000779s00022845.1	1
Sr553406_17_2_24_19	miR4388x-5P	Glyur000779s00022845	Biological Process: response to stress (GO:0006950);;	--	calmodulin-binding transcription activator [Medicago truncatula]	2.5	20.272	1	24	1198	1221	AGGUCUCUGAAACUAACGAAAAGG	UAAAAUUGUUAGUUUCAGAGACCA	Cleavage	Glyur000779s00022845.1	1
Sr553406_17_4_24_19	miR4388t-5P	Glyur000779s00022845	Biological Process: response to stress (GO:0006950);;	--	calmodulin-binding transcription activator [Medicago truncatula]	2.5	20.272	1	24	1198	1221	AGGUCUCUGAAACUAACGAAAAGG	UAAAAUUGUUAGUUUCAGAGACCA	Cleavage	Glyur000779s00022845.1	1
Sr553406_17_5_24_19	miR4388q.1	Glyur000779s00022845	Biological Process: response to stress (GO:0006950);;	--	calmodulin-binding transcription activator [Medicago truncatula]	2.5	20.272	1	24	1198	1221	AGGUCUCUGAAACUAACGAAAAGG	UAAAAUUGUUAGUUUCAGAGACCA	Cleavage	Glyur000779s00022845.1	1
Sr118812_2_1_21_139	miR172d	Glyur000780s00032014	Cellular Component: integral component of membrane (GO:0016021);; Molecular Function: kinase activity (GO:0016301);; Biological Process: phosphorylation (GO:0016310);;	--	LRR receptor-like kinase [Medicago truncatula]	3	12.981	1	21	684	704	AGAAUCUUGAUGAUGCUGCAG	UUGCAGCAUAAACAAGAUUCA	Translation	Glyur000780s00032014.1	1
Sr118812_2_2_21_139	miR172e	Glyur000780s00032014	Cellular Component: integral component of membrane (GO:0016021);; Molecular Function: kinase activity (GO:0016301);; Biological Process: phosphorylation (GO:0016310);;	--	LRR receptor-like kinase [Medicago truncatula]	3	12.981	1	21	684	704	AGAAUCUUGAUGAUGCUGCAG	UUGCAGCAUAAACAAGAUUCA	Translation	Glyur000780s00032014.1	1
Sr98630_3_1_21_341	miR172b-3P	Glyur000780s00032014	Cellular Component: integral component of membrane (GO:0016021);; Molecular Function: kinase activity (GO:0016301);; Biological Process: phosphorylation (GO:0016310);;	--	LRR receptor-like kinase [Medicago truncatula]	3	12.981	1	21	684	704	AGAAUCUUGAUGAUGCUGCAU	UUGCAGCAUAAACAAGAUUCA	Translation	Glyur000780s00032014.1	1
Sr98630_3_2_21_341	miR172a-3P	Glyur000780s00032014	Cellular Component: integral component of membrane (GO:0016021);; Molecular Function: kinase activity (GO:0016301);; Biological Process: phosphorylation (GO:0016310);;	--	LRR receptor-like kinase [Medicago truncatula]	3	12.981	1	21	684	704	AGAAUCUUGAUGAUGCUGCAU	UUGCAGCAUAAACAAGAUUCA	Translation	Glyur000780s00032014.1	1
Sr98630_3_3_21_341	miR172c-3P	Glyur000780s00032014	Cellular Component: integral component of membrane (GO:0016021);; Molecular Function: kinase activity (GO:0016301);; Biological Process: phosphorylation (GO:0016310);;	--	LRR receptor-like kinase [Medicago truncatula]	3	12.981	1	21	684	704	AGAAUCUUGAUGAUGCUGCAU	UUGCAGCAUAAACAAGAUUCA	Translation	Glyur000780s00032014.1	1
Sr363067_9_7_24_31	miR4388p.2	Glyur000784s00031237	Molecular Function: oxidoreductase activity (GO:0016491);; Biological Process: oxidation-reduction process (GO:0055114);;	--	NAD(P)H-dependent 6&apos;-deoxychalcone synthase-like [Cajanus cajan]	2.5	13.536	1	24	355	378	AGUUUUAGGGACUUAAGUGAGACU	GAAAACACUUCAGUCUCUAAAACU	Cleavage	Glyur000784s00031237.1	1
Sr187761_2_2_22_217	miR393-3P	Glyur000786s00023863	Cellular Component: membrane part (GO:0044425);;	K15305|4.96308e-44|pvu:PHAVU_002G321100g|K15305 vacuole morphology and inheritance protein 14 | (RefSeq) hypothetical protein	PREDICTED: protein VAC14 homolog isoform X3 [Lupinus angustifolius]	3	16.14	1	21	30	50	UCAUGCGAUCCCUUAGGAAUU	CAUUGUUGAGGGAGCGCAUGA	Cleavage	Glyur000786s00023863.1	1
Sr131849_2_1_21_313	miR5204b-3P	Glyur000790s00021800	Molecular Function: GTPase activity (GO:0003924);; Molecular Function: GTP binding (GO:0005525);;	--	hypothetical protein TSUD_12040 [Trifolium subterraneum]	3	16.559	1	21	1112	1132	GCUGGAAGUUUUUGAAGGAAC	UUUCCUUAAAAAAUGUCCAGC	Cleavage	Glyur000790s00021800.1	1
Sr131849_2_2_21_313	miR5204a-3P	Glyur000790s00021800	Molecular Function: GTPase activity (GO:0003924);; Molecular Function: GTP binding (GO:0005525);;	--	hypothetical protein TSUD_12040 [Trifolium subterraneum]	3	16.559	1	21	1112	1132	GCUGGAAGUUUUUGAAGGAAC	UUUCCUUAAAAAAUGUCCAGC	Cleavage	Glyur000790s00021800.1	1
Sr480450_17_12_24_137	miR4388z.1	Glyur000791s00032231	Molecular Function: transporter activity (GO:0005215);; Cellular Component: intracellular (GO:0005622);; Biological Process: transport (GO:0006810);; Cellular Component: integral component of membrane (GO:0016021);; Biological Process: dephosphorylation (GO:0016311);; Molecular Function: phosphatase activity (GO:0016791);;	--	ribosomal RNA small subunit methyltransferase H-like protein, partial [Trifolium pratense]	2	13.56	1	24	1370	1393	AAAACGUCGAUCAAGUUAGUCCCU	AGGGACUAACGUGAUUGAUGUUUU	Cleavage	Glyur000791s00032231.1	1
Sr452800_6_5_24_32	miR4388a-5p.2	Glyur000791s00032231	Molecular Function: transporter activity (GO:0005215);; Cellular Component: intracellular (GO:0005622);; Biological Process: transport (GO:0006810);; Cellular Component: integral component of membrane (GO:0016021);; Biological Process: dephosphorylation (GO:0016311);; Molecular Function: phosphatase activity (GO:0016791);;	--	ribosomal RNA small subunit methyltransferase H-like protein, partial [Trifolium pratense]	2.5	12.185	1	24	1368	1391	AACGUCGGUCAAGUUAGUCCCUGU	AGAGGGACUAACGUGAUUGAUGUU	Cleavage	Glyur000791s00032231.1	1
Sr548075_18_5_24_32	miR4388b-5P	Glyur000791s00032231	Molecular Function: transporter activity (GO:0005215);; Cellular Component: intracellular (GO:0005622);; Biological Process: transport (GO:0006810);; Cellular Component: integral component of membrane (GO:0016021);; Biological Process: dephosphorylation (GO:0016311);; Molecular Function: phosphatase activity (GO:0016791);;	--	ribosomal RNA small subunit methyltransferase H-like protein, partial [Trifolium pratense]	2.5	12.185	1	24	1368	1391	AACGUCGGUCAAGUUAGUCCCUGU	AGAGGGACUAACGUGAUUGAUGUU	Cleavage	Glyur000791s00032231.1	1
Sr549213_6_4_24_17	miR4388c-5P	Glyur000791s00032231	Molecular Function: transporter activity (GO:0005215);; Cellular Component: intracellular (GO:0005622);; Biological Process: transport (GO:0006810);; Cellular Component: integral component of membrane (GO:0016021);; Biological Process: dephosphorylation (GO:0016311);; Molecular Function: phosphatase activity (GO:0016791);;	--	ribosomal RNA small subunit methyltransferase H-like protein, partial [Trifolium pratense]	2.5	12.185	1	24	1368	1391	AACGUCGGUCAAGUUAGUCCCUGU	AGAGGGACUAACGUGAUUGAUGUU	Cleavage	Glyur000791s00032231.1	1
Sr598670_17_6_24_56	miR4388d-5P	Glyur000791s00032231	Molecular Function: transporter activity (GO:0005215);; Cellular Component: intracellular (GO:0005622);; Biological Process: transport (GO:0006810);; Cellular Component: integral component of membrane (GO:0016021);; Biological Process: dephosphorylation (GO:0016311);; Molecular Function: phosphatase activity (GO:0016791);;	--	ribosomal RNA small subunit methyltransferase H-like protein, partial [Trifolium pratense]	2.5	12.185	1	24	1368	1391	AACGUCGGUCAAGUUAGUCCCUGU	AGAGGGACUAACGUGAUUGAUGUU	Cleavage	Glyur000791s00032231.1	1
Sr115560_4_1_21_17	miR156f	Glyur000793s00026494	--	--	PREDICTED: squamosa promoter-binding-like protein 7 isoform X1 [Glycine max]	1	23.366	1	21	692	712	UUGACAGAAGAGAGAGAGCAC	GUGCUCUCUCUCUUCUGUCAU	Cleavage	Glyur000793s00026494.1	1
Sr85268_7_3_20_907	miR156b-5P	Glyur000793s00026494	--	--	PREDICTED: squamosa promoter-binding-like protein 7 isoform X1 [Glycine max]	1	23.27	1	20	692	711	UGACAGAAGAGAGUGAGCAC	GUGCUCUCUCUCUUCUGUCA	Cleavage	Glyur000793s00026494.1	1
Sr85268_7_4_20_907	miR156c-5P	Glyur000793s00026494	--	--	PREDICTED: squamosa promoter-binding-like protein 7 isoform X1 [Glycine max]	1	23.27	1	20	692	711	UGACAGAAGAGAGUGAGCAC	GUGCUCUCUCUCUUCUGUCA	Cleavage	Glyur000793s00026494.1	1
Sr85268_7_5_20_907	miR156e-5P	Glyur000793s00026494	--	--	PREDICTED: squamosa promoter-binding-like protein 7 isoform X1 [Glycine max]	1	23.27	1	20	692	711	UGACAGAAGAGAGUGAGCAC	GUGCUCUCUCUCUUCUGUCA	Cleavage	Glyur000793s00026494.1	1
Sr85268_7_6_20_907	miR156d-5P	Glyur000793s00026494	--	--	PREDICTED: squamosa promoter-binding-like protein 7 isoform X1 [Glycine max]	1	23.27	1	20	692	711	UGACAGAAGAGAGUGAGCAC	GUGCUCUCUCUCUUCUGUCA	Cleavage	Glyur000793s00026494.1	1
Sr85268_7_7_20_907	miR156a	Glyur000793s00026494	--	--	PREDICTED: squamosa promoter-binding-like protein 7 isoform X1 [Glycine max]	1	23.27	1	20	692	711	UGACAGAAGAGAGUGAGCAC	GUGCUCUCUCUCUUCUGUCA	Cleavage	Glyur000793s00026494.1	1
Sr548075_18_9_24_32	miR4388y-3P.1	Glyur000804s00033419	Molecular Function: transcription factor activity, sequence-specific DNA binding (GO:0003700);; Biological Process: regulation of transcription, DNA-templated (GO:0006355);; Molecular Function: zinc ion binding (GO:0008270);; Molecular Function: sequence-specific DNA binding (GO:0043565);;	--	putative GATA transcription factor 13 [Cajanus cajan]	3	16.73	1	24	245	268	CUUUUUCGUUAGUUUCAGGGACCU	AGUUGCUUGACACUAAUGAAAAAG	Cleavage	Glyur000804s00033419.1	1
Sr49514_6_6_19_207	miR157b-3P	Glyur000805s00021378	Biological Process: lipid metabolic process (GO:0006629);; Molecular Function: hydrolase activity (GO:0016787);;	--	GDSL esterase/lipase At4g10955 [Cajanus cajan]	3	18.713	1	22	45	66	UUGUGCUCUCUAUGCUUCUGUC	AGCAUGAGCAUGGAAAGCACAA	Cleavage	Glyur000805s00021378.1	1
Sr125088_16_15_21_53	miR4388g.2	Glyur000819s00036704	--	--	disease resistance protein (TIR-NBS-LRR class), putative [Medicago truncatula]	3	14.548	1	24	57	80	AGGUCUCUGAAACUAACGAAAAGG	UGUGUUUGUUAGCUUCAGAGGCCA	Cleavage	Glyur000819s00036704.1	1
Sr391036_7_3_24_73	miR4388e2.3	Glyur000819s00036704	--	--	disease resistance protein (TIR-NBS-LRR class), putative [Medicago truncatula]	3	14.548	1	24	57	80	AGGUCUCUGAAACUAACGAAAAGG	UGUGUUUGUUAGCUUCAGAGGCCA	Cleavage	Glyur000819s00036704.1	1
Sr407839_12_6_24_87	miR4388b2-5P.2	Glyur000819s00036704	--	--	disease resistance protein (TIR-NBS-LRR class), putative [Medicago truncatula]	3	14.548	1	24	57	80	AGGUCUCUGAAACUAACGAAAAGG	UGUGUUUGUUAGCUUCAGAGGCCA	Cleavage	Glyur000819s00036704.1	1
Sr439946_13_8_24_48	miR4388f2-5P.2	Glyur000819s00036704	--	--	disease resistance protein (TIR-NBS-LRR class), putative [Medicago truncatula]	3	14.548	1	24	57	80	AGGUCUCUGAAACUAACGAAAAGG	UGUGUUUGUUAGCUUCAGAGGCCA	Cleavage	Glyur000819s00036704.1	1
Sr480450_17_12_24_137	miR4388z.2	Glyur000819s00036704	--	--	disease resistance protein (TIR-NBS-LRR class), putative [Medicago truncatula]	3	14.548	1	24	57	80	AGGUCUCUGAAACUAACGAAAAGG	UGUGUUUGUUAGCUUCAGAGGCCA	Cleavage	Glyur000819s00036704.1	1
Sr548075_18_9_24_32	miR4388y-5P.1	Glyur000819s00036704	--	--	disease resistance protein (TIR-NBS-LRR class), putative [Medicago truncatula]	3	14.548	1	24	57	80	AGGUCUCUGAAACUAACGAAAAGG	UGUGUUUGUUAGCUUCAGAGGCCA	Cleavage	Glyur000819s00036704.1	1
Sr553406_17_15_24_19	miR4388w-5P	Glyur000819s00036704	--	--	disease resistance protein (TIR-NBS-LRR class), putative [Medicago truncatula]	3	14.548	1	24	57	80	AGGUCUCUGAAACUAACGAAAAGG	UGUGUUUGUUAGCUUCAGAGGCCA	Cleavage	Glyur000819s00036704.1	1
Sr553406_17_2_24_19	miR4388x-5P	Glyur000819s00036704	--	--	disease resistance protein (TIR-NBS-LRR class), putative [Medicago truncatula]	3	14.548	1	24	57	80	AGGUCUCUGAAACUAACGAAAAGG	UGUGUUUGUUAGCUUCAGAGGCCA	Cleavage	Glyur000819s00036704.1	1
Sr553406_17_4_24_19	miR4388t-5P	Glyur000819s00036704	--	--	disease resistance protein (TIR-NBS-LRR class), putative [Medicago truncatula]	3	14.548	1	24	57	80	AGGUCUCUGAAACUAACGAAAAGG	UGUGUUUGUUAGCUUCAGAGGCCA	Cleavage	Glyur000819s00036704.1	1
Sr553406_17_5_24_19	miR4388q.1	Glyur000819s00036704	--	--	disease resistance protein (TIR-NBS-LRR class), putative [Medicago truncatula]	3	14.548	1	24	57	80	AGGUCUCUGAAACUAACGAAAAGG	UGUGUUUGUUAGCUUCAGAGGCCA	Cleavage	Glyur000819s00036704.1	1
Sr446799_18_18_24_13	miR4388a2.1	Glyur000828s00035265	Biological Process: carbohydrate metabolic process (GO:0005975);; Cellular Component: membrane (GO:0016020);; Molecular Function: hydrolase activity, acting on glycosyl bonds (GO:0016798);;	K07964|0|cam:101492700|K07964 heparanase [EC:3.2.1.166] | (RefSeq) heparanase-like protein 3	PREDICTED: heparanase-like protein 3 [Cicer arietinum]	3	19.86	1	24	827	851	AAAGACAAU-UUAGCCCCUGAAAUU	AAAAGCAGGGGCUAAGAUUGUCUUU	Translation	Glyur000828s00035265.1	1
Sr407839_12_6_24_87	miR4388b2-3P.2	Glyur000829s00031115	Cellular Component: integral component of membrane (GO:0016021);;	K07399|0|pvu:PHAVU_011G047800g|K07399 cytochrome c biogenesis protein | (RefSeq) hypothetical protein	hypothetical protein PHAVU_011G047800g [Phaseolus vulgaris]	3	17.643	1	24	861	884	AUUUCAGGGACCUAAGUGAGACUG	CUUGCUUGAUAAGGUCCCUGAAAU	Cleavage	Glyur000829s00031115.1	1
Sr553406_17_15_24_19	miR4388w-3P	Glyur000829s00031115	Cellular Component: integral component of membrane (GO:0016021);;	K07399|0|pvu:PHAVU_011G047800g|K07399 cytochrome c biogenesis protein | (RefSeq) hypothetical protein	hypothetical protein PHAVU_011G047800g [Phaseolus vulgaris]	3	17.643	1	24	861	884	AUUUCAGGGACCUAAAUGAGACUG	CUUGCUUGAUAAGGUCCCUGAAAU	Cleavage	Glyur000829s00031115.1	1
Sr115560_4_1_21_17	miR156f	Glyur000831s00034078	Molecular Function: DNA binding (GO:0003677);; Cellular Component: nucleus (GO:0005634);;	--	squamosa promoter-binding 16-like protein [Caragana korshinskii]	1	11.754	1	21	854	874	UUGACAGAAGAGAGAGAGCAC	GUGCUCUCUAUCUUCUGUCAA	Cleavage	Glyur000831s00034078.2	1
Sr85268_7_3_20_907	miR156b-5P	Glyur000831s00034078	Molecular Function: DNA binding (GO:0003677);; Cellular Component: nucleus (GO:0005634);;	--	squamosa promoter-binding 16-like protein [Caragana korshinskii]	2	13.263	1	20	854	873	UGACAGAAGAGAGUGAGCAC	GUGCUCUCUAUCUUCUGUCA	Translation	Glyur000831s00034078.2	1
Sr85268_7_4_20_907	miR156c-5P	Glyur000831s00034078	Molecular Function: DNA binding (GO:0003677);; Cellular Component: nucleus (GO:0005634);;	--	squamosa promoter-binding 16-like protein [Caragana korshinskii]	2	13.263	1	20	854	873	UGACAGAAGAGAGUGAGCAC	GUGCUCUCUAUCUUCUGUCA	Translation	Glyur000831s00034078.2	1
Sr85268_7_5_20_907	miR156e-5P	Glyur000831s00034078	Molecular Function: DNA binding (GO:0003677);; Cellular Component: nucleus (GO:0005634);;	--	squamosa promoter-binding 16-like protein [Caragana korshinskii]	2	13.263	1	20	854	873	UGACAGAAGAGAGUGAGCAC	GUGCUCUCUAUCUUCUGUCA	Translation	Glyur000831s00034078.2	1
Sr85268_7_6_20_907	miR156d-5P	Glyur000831s00034078	Molecular Function: DNA binding (GO:0003677);; Cellular Component: nucleus (GO:0005634);;	--	squamosa promoter-binding 16-like protein [Caragana korshinskii]	2	13.263	1	20	854	873	UGACAGAAGAGAGUGAGCAC	GUGCUCUCUAUCUUCUGUCA	Translation	Glyur000831s00034078.2	1
Sr85268_7_7_20_907	miR156a	Glyur000831s00034078	Molecular Function: DNA binding (GO:0003677);; Cellular Component: nucleus (GO:0005634);;	--	squamosa promoter-binding 16-like protein [Caragana korshinskii]	2	13.263	1	20	854	873	UGACAGAAGAGAGUGAGCAC	GUGCUCUCUAUCUUCUGUCA	Translation	Glyur000831s00034078.2	1
Sr361610_18_4_24_12	miR5281b.2	Glyur000841s00026251	Molecular Function: iron ion binding (GO:0005506);; Cellular Component: integral component of membrane (GO:0016021);; Molecular Function: oxidoreductase activity, acting on paired donors, with incorporation or reduction of molecular oxygen, NAD(P)H as one donor, and incorporation of one atom of oxygen (GO:0016709);; Molecular Function: heme binding (GO:0020037);; Biological Process: secondary met…	K17961|0|gmx:100787489|K17961 cytochrome P450 family 82 subfamily G polypeptide 1 [EC:1.14.-.-] | (RefSeq) cytochrome P450 CYP82D47-like	PREDICTED: cytochrome P450 82G1-like isoform X1 [Lupinus angustifolius]	2	9.301	1	21	2792	2812	UUGUUCAUUGAAUAACUCAUG	CAUGAGUUAUUUAAUGAACCA	Cleavage	Glyur000841s00026251.1	1
Sr187761_2_2_22_217	miR393-3P	Glyur000841s00026265	Biological Process: defense response (GO:0006952);; Biological Process: response to biotic stimulus (GO:0009607);;	--	unknown [Lotus japonicus]	3	18.774	1	21	175	195	UCAUGCGAUCCCUUAGGAAUU	CAUUGCUGAGAGAUUGCAUGA	Translation	Glyur000841s00026265.1	1
Sr548075_18_5_24_32	miR4388b-3P	Glyur000846s00019243	--	--	hypothetical protein glysoja_017552 [Glycine soja]	3	21.687	1	24	47	70	UUAGGGACUAACUUGACCAACGUU	UCAAUUGUCCAAGUUAGUUCCUGA	Cleavage	Glyur000846s00019243.1	1
Sr548075_18_9_24_32	miR4388y.2	Glyur000846s00019243	--	--	hypothetical protein glysoja_017552 [Glycine soja]	3	21.687	1	24	47	70	UUAGGGACUAACUUGACCAACGUU	UCAAUUGUCCAAGUUAGUUCCUGA	Cleavage	Glyur000846s00019243.1	1
Sr98630_3_3_21_341	miR172c-5P	Glyur000849s00021636	Biological Process: amino acid transmembrane transport (GO:0003333);; Cellular Component: plasma membrane (GO:0005886);; Molecular Function: amino acid transmembrane transporter activity (GO:0015171);;	--	Amino acid permease 6 [Cajanus cajan]	3	23.232	1	21	1196	1216	CAGCAGCAUCAAGAUUCACAU	UUGUGAGUCUUGUUGCUGCAG	Translation	Glyur000849s00021636.1	1
Sr106092_1_1_21_2960	miR167b-5P	Glyur000854s00021830	Molecular Function: 1-deoxy-D-xylulose-5-phosphate synthase activity (GO:0008661);; Biological Process: terpenoid biosynthetic process (GO:0016114);;	K01662|0|cam:101514041|K01662 1-deoxy-D-xylulose-5-phosphate synthase [EC:2.2.1.7] | (RefSeq) probable 1-deoxy-D-xylulose-5-phosphate synthase, chloroplastic	PREDICTED: probable 1-deoxy-D-xylulose-5-phosphate synthase, chloroplastic [Cicer arietinum]	3	17.474	1	21	1010	1031	UGAAGCUG-CCAGCAUGAUCUU	UAGAUUAUGCUGGUCGGCUUCA	Cleavage	Glyur000854s00021830.1	1
Sr117416_2_1_21_41103	miR167a-5P	Glyur000854s00021830	Molecular Function: 1-deoxy-D-xylulose-5-phosphate synthase activity (GO:0008661);; Biological Process: terpenoid biosynthetic process (GO:0016114);;	K01662|0|cam:101514041|K01662 1-deoxy-D-xylulose-5-phosphate synthase [EC:2.2.1.7] | (RefSeq) probable 1-deoxy-D-xylulose-5-phosphate synthase, chloroplastic	PREDICTED: probable 1-deoxy-D-xylulose-5-phosphate synthase, chloroplastic [Cicer arietinum]	3	17.474	1	21	1010	1031	UGAAGCUG-CCAGCAUGAUCUG	UAGAUUAUGCUGGUCGGCUUCA	Cleavage	Glyur000854s00021830.1	1
Sr85268_7_6_20_907	miR156d-3P	Glyur000864s00030259	--	K09422|1.42031e-177|gmx:100781228|K09422 myb proto-oncogene protein, plant | (RefSeq) myb-related protein 306-like	transcription factor MYB1-like [Cajanus cajan]	3	17.652	1	23	18	40	UGCUCACUUCUCUUUCUGUCAGC	UUAGUUAGAAAGAGAAGUGAGAA	Cleavage	Glyur000864s00030259.1	1
Sr138926_2_1_21_253	miR5037a-3P	Glyur000865s00029152	Cellular Component: membrane (GO:0016020);;	K20352|5.78201e-41|gmx:100796150|K20352 p24 family protein delta-1 | (RefSeq) transmembrane emp24 domain-containing protein p24delta9-like	PREDICTED: transmembrane emp24 domain-containing protein p24delta7-like [Vigna angularis]	2.5	22.566	1	22	272	293	GUGGGAGUCAUUUGGGGGUUUA	ACAAUCCCCAGAUAACUCUCAC	Translation	Glyur000865s00029152.1	1
Sr85268_7_6_20_907	miR156d-3P	Glyur000867s00025580	Molecular Function: RNA binding (GO:0003723);; Molecular Function: ATP-dependent RNA helicase activity (GO:0004004);; Molecular Function: ATP binding (GO:0005524);; Cellular Component: nucleus (GO:0005634);; Biological Process: RNA secondary structure unwinding (GO:0010501);;	K16911|0|cam:101504526|K16911 ATP-dependent RNA helicase DDX21 [EC:3.6.4.13] | (RefSeq) DEAD-box ATP-dependent RNA helicase 7-like	PREDICTED: DEAD-box ATP-dependent RNA helicase 7-like [Cicer arietinum]	3	9.099	1	23	1527	1549	UGCUCACUUCUCUUUCUGUCAGC	CAAAAUAGAAAGAGAAGUGGGUG	Cleavage	Glyur000867s00025580.1	1
Sr138926_2_1_21_253	miR5037a-3P	Glyur000888s00023089	Biological Process: obsolete protein import into nucleus, docking (GO:0000059);; Biological Process: protein import into nucleus, translocation (GO:0000060);; Cellular Component: cytosol (GO:0005829);; Biological Process: NLS-bearing protein import into nucleus (GO:0006607);; Biological Process: ribosomal protein import into nucleus (GO:0006610);; Molecular Function: nuclear localization sequence…	K20221|0|gmx:100815107|K20221 importin-4 | (RefSeq) importin-4-like	PREDICTED: importin-4-like [Glycine max]	2.5	19.353	1	22	198	219	GUGGGAGUCAUUUGGGGGUUUA	AGGACCCCCAAGUGGUUCCCGC	Cleavage	Glyur000888s00023089.1	1
Sr89153_5_1_20_1629	miR319b-3P	Glyur000890s00019075	Molecular Function: DNA binding (GO:0003677);;	K09422|0|gmx:100810415|K09422 myb proto-oncogene protein, plant | (RefSeq) GAMYB, GAMYB1; transcription factor GAMYB-like	transcription factor GAMYB-like [Cajanus cajan]	2.5	24.675	1	20	1034	1053	UUGGACUGAAGGGAGCUCCC	UGGAGCUCCCUUCACUCCAA	Cleavage	Glyur000890s00019075.1	1
Sr89153_5_2_20_1629	miR319c-3P	Glyur000890s00019075	Molecular Function: DNA binding (GO:0003677);;	K09422|0|gmx:100810415|K09422 myb proto-oncogene protein, plant | (RefSeq) GAMYB, GAMYB1; transcription factor GAMYB-like	transcription factor GAMYB-like [Cajanus cajan]	2.5	24.675	1	20	1034	1053	UUGGACUGAAGGGAGCUCCC	UGGAGCUCCCUUCACUCCAA	Cleavage	Glyur000890s00019075.1	1
Sr89153_5_3_20_1629	miR319a-3P	Glyur000890s00019075	Molecular Function: DNA binding (GO:0003677);;	K09422|0|gmx:100810415|K09422 myb proto-oncogene protein, plant | (RefSeq) GAMYB, GAMYB1; transcription factor GAMYB-like	transcription factor GAMYB-like [Cajanus cajan]	2.5	24.675	1	20	1034	1053	UUGGACUGAAGGGAGCUCCC	UGGAGCUCCCUUCACUCCAA	Cleavage	Glyur000890s00019075.1	1
Sr361610_18_4_24_12	miR5281b.2	Glyur000913s00026122	Molecular Function: zinc ion binding (GO:0008270);;	--	pentatricopeptide repeat-containing protein At3g12770 [Cajanus cajan]	2.5	14.986	1	21	366	386	UUGUUCAUUGAAUAACUCAUG	UAGGAGUUAUUCAAGGAACAA	Cleavage	Glyur000913s00026122.1	1
Sr439946_13_8_24_48	miR4388f2-3P.1	Glyur000926s00019323	Biological Process: flavonoid biosynthetic process (GO:0009813);; Cellular Component: intracellular membrane-bounded organelle (GO:0043231);; Biological Process: flavonoid glucuronidation (GO:0052696);; Molecular Function: quercetin 3-O-glucosyltransferase activity (GO:0080043);; Molecular Function: quercetin 7-O-glucosyltransferase activity (GO:0080044);;	--	anthocyanidin 3-O-glucosyltransferase 2-like protein [Trifolium pratense]	2.5	24.551	1	24	1371	1394	UUAGAGACUAAUUUGACCAACGUU	GGCUUUGGUGGAAUUAGUUUCUAG	Cleavage	Glyur000926s00019323.1	1
Sr89153_5_2_20_1629	miR319c-5P	Glyur000956s00035212	Molecular Function: structural constituent of ribosome (GO:0003735);; Biological Process: translation (GO:0006412);; Cellular Component: cytosolic small ribosomal subunit (GO:0022627);;	K02949|1.15023e-60|pda:103714972|K02949 small subunit ribosomal protein S11e | (RefSeq) 40S ribosomal protein S11-like	PREDICTED: 40S ribosomal protein S11-like [Phoenix dactylifera]	3	18.343	1	21	527	547	AGAGCUUUCUUCGGUCCACUC	UAGUGGUGCGAAGAAGGCUUU	Cleavage	Glyur000956s00035212.1	1
Sr154921_4_2_21_35	miR399a	Glyur000966s00025842	Cellular Component: mitochondrion (GO:0005739);; Biological Process: sodium ion transport (GO:0006814);; Cellular Component: chloroplast thylakoid (GO:0009534);; Cellular Component: chloroplast envelope (GO:0009941);; Molecular Function: oxaloacetate transmembrane transporter activity (GO:0015131);; Molecular Function: alpha-ketoglutarate transmembrane transporter activity (GO:0015139);; Molecula…	--	hypothetical protein TSUD_88140 [Trifolium subterraneum]	3	18.376	1	21	1658	1678	UGCCAAAGGAGAGUUGCCCUG	CAUGGCAACUAUCUUUUGGUA	Translation	Glyur000966s00025842.1	1
Sr154921_4_3_21_35	miR399b	Glyur000966s00025842	Cellular Component: mitochondrion (GO:0005739);; Biological Process: sodium ion transport (GO:0006814);; Cellular Component: chloroplast thylakoid (GO:0009534);; Cellular Component: chloroplast envelope (GO:0009941);; Molecular Function: oxaloacetate transmembrane transporter activity (GO:0015131);; Molecular Function: alpha-ketoglutarate transmembrane transporter activity (GO:0015139);; Molecula…	--	hypothetical protein TSUD_88140 [Trifolium subterraneum]	3	18.376	1	21	1658	1678	UGCCAAAGGAGAGUUGCCCUG	CAUGGCAACUAUCUUUUGGUA	Translation	Glyur000966s00025842.1	1
Sr98630_3_3_21_341	miR172c-5P	Glyur000968s00038452	--	--	hypothetical protein TSUD_208710 [Trifolium subterraneum]	3	10.424	1	21	5	25	CAGCAGCAUCAAGAUUCACAU	AAGAGAAGCUUGAUGCUGCUG	Cleavage	Glyur000968s00038452.1	1
Sr187761_2_2_22_217	miR393-5P	Glyur000973s00026294	--	K18980|2.04493e-75|cam:101502075|K18980 2-methylene-furan-3-one reductase [EC:1.3.1.105] | (RefSeq) 2-methylene-furan-3-one reductase-like	2-methylene-furan-3-one reductase-like [Vigna radiata]	3	23.365	1	22	90	111	UUCCAAAGGGAUCGCAUUGAUC	UGUCAAUGAGAUCACUUUGGAC	Translation	Glyur000973s00026294.1	1
Sr391036_7_3_24_73	miR4388e2.1	Glyur000993s00027661	Biological Process: protein peptidyl-prolyl isomerization (GO:0000413);; Molecular Function: peptidyl-prolyl cis-trans isomerase activity (GO:0003755);; Molecular Function: FK506 binding (GO:0005528);; Cellular Component: endoplasmic reticulum membrane (GO:0005789);; Cellular Component: chloroplast (GO:0009507);; Cellular Component: thylakoid (GO:0009579);; Biological Process: chaperone-mediated …	--	PREDICTED: peptidyl-prolyl cis-trans isomerase FKBP16-4, chloroplastic [Cicer arietinum]	3	11.529	1	24	819	842	AAUUUCAAGGGCUAAAAUGACAGU	GCCCUUAUUUUUGCCCUUGAAGUG	Cleavage	Glyur000993s00027661.1	1
Sr130095_2_1_21_1856	miR396b-5P	Glyur000999s00024088	--	--	PREDICTED: protein SLOW GREEN 1, chloroplastic [Cicer arietinum]	3	10.642	1	21	610	630	UUCCACGGCUUUCUUGAACUG	AAGUCCAAGGAGGCUGUGGAG	Cleavage	Glyur000999s00024088.1	1
Sr130095_2_2_21_1856	miR396a	Glyur000999s00024088	--	--	PREDICTED: protein SLOW GREEN 1, chloroplastic [Cicer arietinum]	3	10.642	1	21	610	630	UUCCACGGCUUUCUUGAACUG	AAGUCCAAGGAGGCUGUGGAG	Cleavage	Glyur000999s00024088.1	1
Sr118812_2_1_21_139	miR172d	Glyur000999s00024092	Molecular Function: transcription factor activity, sequence-specific DNA binding (GO:0003700);; Biological Process: regulation of transcription, DNA-templated (GO:0006355);; Molecular Function: sequence-specific DNA binding (GO:0043565);;	--	unknown [Lotus japonicus]	3	22.032	1	21	145	165	AGAAUCUUGAUGAUGCUGCAG	CAUCAUCAUCAUCAAGAUUCU	Cleavage	Glyur000999s00024092.1	1
Sr118812_2_2_21_139	miR172e	Glyur000999s00024092	Molecular Function: transcription factor activity, sequence-specific DNA binding (GO:0003700);; Biological Process: regulation of transcription, DNA-templated (GO:0006355);; Molecular Function: sequence-specific DNA binding (GO:0043565);;	--	unknown [Lotus japonicus]	3	22.032	1	21	145	165	AGAAUCUUGAUGAUGCUGCAG	CAUCAUCAUCAUCAAGAUUCU	Cleavage	Glyur000999s00024092.1	1
Sr98630_3_1_21_341	miR172b-3P	Glyur000999s00024092	Molecular Function: transcription factor activity, sequence-specific DNA binding (GO:0003700);; Biological Process: regulation of transcription, DNA-templated (GO:0006355);; Molecular Function: sequence-specific DNA binding (GO:0043565);;	--	unknown [Lotus japonicus]	3	22.032	1	21	145	165	AGAAUCUUGAUGAUGCUGCAU	CAUCAUCAUCAUCAAGAUUCU	Cleavage	Glyur000999s00024092.1	1
Sr98630_3_2_21_341	miR172a-3P	Glyur000999s00024092	Molecular Function: transcription factor activity, sequence-specific DNA binding (GO:0003700);; Biological Process: regulation of transcription, DNA-templated (GO:0006355);; Molecular Function: sequence-specific DNA binding (GO:0043565);;	--	unknown [Lotus japonicus]	3	22.032	1	21	145	165	AGAAUCUUGAUGAUGCUGCAU	CAUCAUCAUCAUCAAGAUUCU	Cleavage	Glyur000999s00024092.1	1
Sr98630_3_3_21_341	miR172c-3P	Glyur000999s00024092	Molecular Function: transcription factor activity, sequence-specific DNA binding (GO:0003700);; Biological Process: regulation of transcription, DNA-templated (GO:0006355);; Molecular Function: sequence-specific DNA binding (GO:0043565);;	--	unknown [Lotus japonicus]	3	22.032	1	21	145	165	AGAAUCUUGAUGAUGCUGCAU	CAUCAUCAUCAUCAAGAUUCU	Cleavage	Glyur000999s00024092.1	1
Sr125088_16_11_21_53	miR4388f.2	Glyur001001s00027991	Biological Process: cellular amino acid metabolic process (GO:0006520);; Molecular Function: oxidoreductase activity, acting on the CH-NH2 group of donors, NAD or NADP as acceptor (GO:0016639);; Biological Process: oxidation-reduction process (GO:0055114);;	K00261|0|pvu:PHAVU_004G080200g|K00261 glutamate dehydrogenase (NAD(P)+) [EC:1.4.1.3] | (RefSeq) hypothetical protein	glutamate dehydrogenase 1-like [Cajanus cajan]	3	18.446	1	24	76	99	AUUGUCAUUUUGGCCCCUGAAACU	GGAUUCAGGGUUCAACAUGAUAAU	Translation	Glyur001001s00027991.1	1
Sr548075_18_9_24_32	miR4388y-3P.1	Glyur001017s00031778	--	--	hypothetical protein GLYMA_16G181700 [Glycine max]	3	19.398	1	24	1308	1331	CUUUUUCGUUAGUUUCAGGGACCU	AAUGCCCUGACACUAACGAAGGAA	Cleavage	Glyur001017s00031778.1	1
Sr148756_1_1_21_16	miR8015	Glyur001018s00028940	Cellular Component: Golgi apparatus (GO:0005794);; Biological Process: cellular process (GO:0009987);; Cellular Component: membrane (GO:0016020);;	--	PREDICTED: uncharacterized protein LOC101500062 [Cicer arietinum]	3	14.967	1	21	573	593	CUUUCAAUUUCAAGGACUAAU	UUUAGCCAUAGAAAUUGAAAG	Cleavage	Glyur001018s00028940.1	1
Sr103335_2_1_21_454	miR170-5P	Glyur001021s00028021	Molecular Function: nuclear export signal receptor activity (GO:0005049);; Cellular Component: nuclear pore (GO:0005643);; Cellular Component: cytoplasm (GO:0005737);; Biological Process: protein export from nucleus (GO:0006611);; Molecular Function: Ran GTPase binding (GO:0008536);;	K18460|0|gmx:100804346|K18460 exportin-7 | (RefSeq) exportin-7-B-like	hypothetical protein GLYMA_04G003000 [Glycine max]	3	24.594	1	21	799	820	UAUUGGCCUGGUUCA-CUCAGA	UCUGAGAUGAACCAGGCUAAUG	Cleavage	Glyur001021s00028021.1	1
Sr148148_1_1_21_381491	miR159b	Glyur001023s00038987	--	--	Transposon TX1 uncharacterized [Cajanus cajan]	2.5	22.396	1	21	1279	1299	UUUGGAUUGAAGGGAGCUCUA	CAGAACUCCCUUCAAACCAAA	Cleavage	Glyur001023s00038987.1	1
Sr85268_7_5_20_907	miR156e-3P	Glyur001053s00027288	Molecular Function: transporter activity (GO:0005215);; Biological Process: transport (GO:0006810);; Cellular Component: integral component of membrane (GO:0016021);;	K09873|1.28444e-126|pvu:PHAVU_001G181100g|K09873 aquaporin TIP | (RefSeq) hypothetical protein	nodulin-26 [Glycine max]	3	16.698	1	21	239	259	GCUUGCUCUCUCUCUGUCACC	AGUGACUGAGAGUGAGUAAGU	Translation	Glyur001053s00027288.1	1
Sr49514_6_6_19_207	miR157b-3P	Glyur001066s00037421	Molecular Function: DNA binding (GO:0003677);;	--	hypothetical protein KK1_027613 [Cajanus cajan]	2	10.007	1	22	1279	1300	UUGUGCUCUCUAUGCUUCUGUC	AGAAGAAGCAUGGAGAGUACAA	Cleavage	Glyur001066s00037421.1	1
Sr49514_6_1_19_207	miR157c-3P	Glyur001089s00021510	--	K06630|6.38243e-73|vvi:100256016|K06630 14-3-3 protein epsilon | (RefSeq) 14-3-3-like protein GF14 kappa	uncharacterized protein LOC109816471 [Cajanus cajan]	1.5	19.641	1	22	95	116	GCUCUCUAUGCUUCUGUCAUCC	GGAUGGCAGAAGUAUGGAGAGC	Cleavage	Glyur001089s00021510.1	1
Sr148148_1_1_21_381491	miR159b	Glyur001090s00029971	Molecular Function: DNA binding (GO:0003677);;	K09422|1.21926e-141|vra:106773237|K09422 myb proto-oncogene protein, plant | (RefSeq) transcription repressor MYB5	PREDICTED: myb-related protein 330 [Vigna angularis]	2.5	23.382	1	21	106	126	UUUGGAUUGAAGGGAGCUCUA	UGGAGCUCCAUUCGAUCCAAG	Cleavage	Glyur001090s00029971.1	1
Sr117416_2_1_21_41103	miR167a-3P	Glyur001094s00031553	--	--	uncharacterized protein LOC100305534 [Glycine max]	2.5	18.41	1	20	291	310	GAUCAUGUGGUAGCUUCACC	GGUGGAGCUUCAACAUGAUC	Translation	Glyur001094s00031553.1	1
Sr106092_1_1_21_2960	miR167b-3P	Glyur001094s00031553	--	--	uncharacterized protein LOC100305534 [Glycine max]	3	18.41	1	20	291	310	GAUCAUGUGGCAGUUUCACC	GGUGGAGCUUCAACAUGAUC	Translation	Glyur001094s00031553.1	1
Sr49514_6_2_19_207	miR157a-3P	Glyur001094s00031553	--	--	uncharacterized protein LOC100305534 [Glycine max]	3	17.195	1	22	174	195	UGCUCUCUGUUCUUCUGUCAAC	GGUGCCAGAAGAGCAGAGAGAA	Cleavage	Glyur001094s00031553.1	1
Sr125088_16_15_21_53	miR4388g.2	Glyur001102s00033857	Molecular Function: nucleotide binding (GO:0000166);;	--	disease resistance protein [Medicago truncatula]	3	16.943	1	24	60	83	AGGUCUCUGAAACUAACGAAAAGG	CGUGUUCCUUAGUUUCAGAGGCUC	Cleavage	Glyur001102s00033857.1	1
Sr391036_7_3_24_73	miR4388e2.3	Glyur001102s00033857	Molecular Function: nucleotide binding (GO:0000166);;	--	disease resistance protein [Medicago truncatula]	3	16.943	1	24	60	83	AGGUCUCUGAAACUAACGAAAAGG	CGUGUUCCUUAGUUUCAGAGGCUC	Cleavage	Glyur001102s00033857.1	1
Sr407839_12_6_24_87	miR4388b2-5P.2	Glyur001102s00033857	Molecular Function: nucleotide binding (GO:0000166);;	--	disease resistance protein [Medicago truncatula]	3	16.943	1	24	60	83	AGGUCUCUGAAACUAACGAAAAGG	CGUGUUCCUUAGUUUCAGAGGCUC	Cleavage	Glyur001102s00033857.1	1
Sr439946_13_8_24_48	miR4388f2-5P.2	Glyur001102s00033857	Molecular Function: nucleotide binding (GO:0000166);;	--	disease resistance protein [Medicago truncatula]	3	16.943	1	24	60	83	AGGUCUCUGAAACUAACGAAAAGG	CGUGUUCCUUAGUUUCAGAGGCUC	Cleavage	Glyur001102s00033857.1	1
Sr480450_17_12_24_137	miR4388z.2	Glyur001102s00033857	Molecular Function: nucleotide binding (GO:0000166);;	--	disease resistance protein [Medicago truncatula]	3	16.943	1	24	60	83	AGGUCUCUGAAACUAACGAAAAGG	CGUGUUCCUUAGUUUCAGAGGCUC	Cleavage	Glyur001102s00033857.1	1
Sr548075_18_9_24_32	miR4388y-5P.1	Glyur001102s00033857	Molecular Function: nucleotide binding (GO:0000166);;	--	disease resistance protein [Medicago truncatula]	3	16.943	1	24	60	83	AGGUCUCUGAAACUAACGAAAAGG	CGUGUUCCUUAGUUUCAGAGGCUC	Cleavage	Glyur001102s00033857.1	1
Sr553406_17_15_24_19	miR4388w-5P	Glyur001102s00033857	Molecular Function: nucleotide binding (GO:0000166);;	--	disease resistance protein [Medicago truncatula]	3	16.943	1	24	60	83	AGGUCUCUGAAACUAACGAAAAGG	CGUGUUCCUUAGUUUCAGAGGCUC	Cleavage	Glyur001102s00033857.1	1
Sr553406_17_2_24_19	miR4388x-5P	Glyur001102s00033857	Molecular Function: nucleotide binding (GO:0000166);;	--	disease resistance protein [Medicago truncatula]	3	16.943	1	24	60	83	AGGUCUCUGAAACUAACGAAAAGG	CGUGUUCCUUAGUUUCAGAGGCUC	Cleavage	Glyur001102s00033857.1	1
Sr553406_17_4_24_19	miR4388t-5P	Glyur001102s00033857	Molecular Function: nucleotide binding (GO:0000166);;	--	disease resistance protein [Medicago truncatula]	3	16.943	1	24	60	83	AGGUCUCUGAAACUAACGAAAAGG	CGUGUUCCUUAGUUUCAGAGGCUC	Cleavage	Glyur001102s00033857.1	1
Sr553406_17_5_24_19	miR4388q.1	Glyur001102s00033857	Molecular Function: nucleotide binding (GO:0000166);;	--	disease resistance protein [Medicago truncatula]	3	16.943	1	24	60	83	AGGUCUCUGAAACUAACGAAAAGG	CGUGUUCCUUAGUUUCAGAGGCUC	Cleavage	Glyur001102s00033857.1	1
Sr130095_2_1_21_1856	miR396b-5P	Glyur001104s00026658	Biological Process: cellular process (GO:0009987);;	--	PREDICTED: two-component response regulator ARR14 isoform X2 [Cicer arietinum]	2.5	12.651	1	21	1208	1228	UUCCACGGCUUUCUUGAACUG	AAGUUCAUGAAAGCCGUCGAA	Cleavage	Glyur001104s00026658.1	1
Sr130095_2_2_21_1856	miR396a	Glyur001104s00026658	Biological Process: cellular process (GO:0009987);;	--	PREDICTED: two-component response regulator ARR14 isoform X2 [Cicer arietinum]	2.5	12.651	1	21	1208	1228	UUCCACGGCUUUCUUGAACUG	AAGUUCAUGAAAGCCGUCGAA	Cleavage	Glyur001104s00026658.1	1
Sr178986_11_10_22_2218	miR1509b-3P	Glyur001114s00030042	Biological Process: protein polyubiquitination (GO:0000209);; Cellular Component: nucleus (GO:0005634);; Cellular Component: cytosol (GO:0005829);; Biological Process: DNA repair (GO:0006281);; Biological Process: hormone-mediated signaling pathway (GO:0009755);; Biological Process: flower development (GO:0009908);; Biological Process: negative regulation of photomorphogenesis (GO:0010100);; Biol…	K10609|0|vra:106775868|K10609 cullin 4 | (RefSeq) cullin-4	cullin-4 [Vigna radiata var. radiata]	3	12.567	1	21	1898	1918	ACUGUGUUUCCUUGAUUAAAG	UUUUAUUUAAGCAAAUACAGU	Translation	Glyur001114s00030042.1	1
Sr178986_11_11_22_2218	miR1509e-3P	Glyur001114s00030042	Biological Process: protein polyubiquitination (GO:0000209);; Cellular Component: nucleus (GO:0005634);; Cellular Component: cytosol (GO:0005829);; Biological Process: DNA repair (GO:0006281);; Biological Process: hormone-mediated signaling pathway (GO:0009755);; Biological Process: flower development (GO:0009908);; Biological Process: negative regulation of photomorphogenesis (GO:0010100);; Biol…	K10609|0|vra:106775868|K10609 cullin 4 | (RefSeq) cullin-4	cullin-4 [Vigna radiata var. radiata]	3	12.567	1	21	1898	1918	ACUGUGUUUCCUUGAUUAAAG	UUUUAUUUAAGCAAAUACAGU	Translation	Glyur001114s00030042.1	1
Sr178986_11_1_22_2218	miR1509c-3P	Glyur001114s00030042	Biological Process: protein polyubiquitination (GO:0000209);; Cellular Component: nucleus (GO:0005634);; Cellular Component: cytosol (GO:0005829);; Biological Process: DNA repair (GO:0006281);; Biological Process: hormone-mediated signaling pathway (GO:0009755);; Biological Process: flower development (GO:0009908);; Biological Process: negative regulation of photomorphogenesis (GO:0010100);; Biol…	K10609|0|vra:106775868|K10609 cullin 4 | (RefSeq) cullin-4	cullin-4 [Vigna radiata var. radiata]	3	12.567	1	21	1898	1918	ACUGUGUUUCCUUGAUUAAAG	UUUUAUUUAAGCAAAUACAGU	Translation	Glyur001114s00030042.1	1
Sr178986_11_6_22_2218	miR1509h-3P	Glyur001114s00030042	Biological Process: protein polyubiquitination (GO:0000209);; Cellular Component: nucleus (GO:0005634);; Cellular Component: cytosol (GO:0005829);; Biological Process: DNA repair (GO:0006281);; Biological Process: hormone-mediated signaling pathway (GO:0009755);; Biological Process: flower development (GO:0009908);; Biological Process: negative regulation of photomorphogenesis (GO:0010100);; Biol…	K10609|0|vra:106775868|K10609 cullin 4 | (RefSeq) cullin-4	cullin-4 [Vigna radiata var. radiata]	3	12.567	1	21	1898	1918	ACUGUGUUUCCUUGAUUAAAG	UUUUAUUUAAGCAAAUACAGU	Translation	Glyur001114s00030042.1	1
Sr178986_11_8_22_2218	miR1509f-3P	Glyur001114s00030042	Biological Process: protein polyubiquitination (GO:0000209);; Cellular Component: nucleus (GO:0005634);; Cellular Component: cytosol (GO:0005829);; Biological Process: DNA repair (GO:0006281);; Biological Process: hormone-mediated signaling pathway (GO:0009755);; Biological Process: flower development (GO:0009908);; Biological Process: negative regulation of photomorphogenesis (GO:0010100);; Biol…	K10609|0|vra:106775868|K10609 cullin 4 | (RefSeq) cullin-4	cullin-4 [Vigna radiata var. radiata]	3	12.567	1	21	1898	1918	ACUGUGUUUCCUUGAUUAAAG	UUUUAUUUAAGCAAAUACAGU	Translation	Glyur001114s00030042.1	1
Sr178986_11_9_22_2218	miR1509i-3P	Glyur001114s00030042	Biological Process: protein polyubiquitination (GO:0000209);; Cellular Component: nucleus (GO:0005634);; Cellular Component: cytosol (GO:0005829);; Biological Process: DNA repair (GO:0006281);; Biological Process: hormone-mediated signaling pathway (GO:0009755);; Biological Process: flower development (GO:0009908);; Biological Process: negative regulation of photomorphogenesis (GO:0010100);; Biol…	K10609|0|vra:106775868|K10609 cullin 4 | (RefSeq) cullin-4	cullin-4 [Vigna radiata var. radiata]	3	12.567	1	21	1898	1918	ACUGUGUUUCCUUGAUUAAAG	UUUUAUUUAAGCAAAUACAGU	Translation	Glyur001114s00030042.1	1
Sr19752_12_2_18_54	miR1509a-3P	Glyur001114s00030042	Biological Process: protein polyubiquitination (GO:0000209);; Cellular Component: nucleus (GO:0005634);; Cellular Component: cytosol (GO:0005829);; Biological Process: DNA repair (GO:0006281);; Biological Process: hormone-mediated signaling pathway (GO:0009755);; Biological Process: flower development (GO:0009908);; Biological Process: negative regulation of photomorphogenesis (GO:0010100);; Biol…	K10609|0|vra:106775868|K10609 cullin 4 | (RefSeq) cullin-4	cullin-4 [Vigna radiata var. radiata]	3	12.567	1	21	1898	1918	ACUGUGUUUCCUUGAUUAAAG	UUUUAUUUAAGCAAAUACAGU	Translation	Glyur001114s00030042.1	1
Sr115560_4_1_21_17	miR156f	Glyur001127s00032703	--	--	hypothetical protein PHAVU_009G220500g [Phaseolus vulgaris]	2	8.477	1	21	100	120	UUGACAGAAGAGAGAGAGCAC	CUGCUCUUUUUCUUCUGUCAU	Cleavage	Glyur001127s00032703.1	1
Sr85268_7_3_20_907	miR156b-5P	Glyur001127s00032703	--	--	hypothetical protein PHAVU_009G220500g [Phaseolus vulgaris]	3	8.477	1	20	100	119	UGACAGAAGAGAGUGAGCAC	CUGCUCUUUUUCUUCUGUCA	Cleavage	Glyur001127s00032703.1	1
Sr85268_7_4_20_907	miR156c-5P	Glyur001127s00032703	--	--	hypothetical protein PHAVU_009G220500g [Phaseolus vulgaris]	3	8.477	1	20	100	119	UGACAGAAGAGAGUGAGCAC	CUGCUCUUUUUCUUCUGUCA	Cleavage	Glyur001127s00032703.1	1
Sr85268_7_5_20_907	miR156e-5P	Glyur001127s00032703	--	--	hypothetical protein PHAVU_009G220500g [Phaseolus vulgaris]	3	8.477	1	20	100	119	UGACAGAAGAGAGUGAGCAC	CUGCUCUUUUUCUUCUGUCA	Cleavage	Glyur001127s00032703.1	1
Sr85268_7_6_20_907	miR156d-5P	Glyur001127s00032703	--	--	hypothetical protein PHAVU_009G220500g [Phaseolus vulgaris]	3	8.477	1	20	100	119	UGACAGAAGAGAGUGAGCAC	CUGCUCUUUUUCUUCUGUCA	Cleavage	Glyur001127s00032703.1	1
Sr85268_7_7_20_907	miR156a	Glyur001127s00032703	--	--	hypothetical protein PHAVU_009G220500g [Phaseolus vulgaris]	3	8.477	1	20	100	119	UGACAGAAGAGAGUGAGCAC	CUGCUCUUUUUCUUCUGUCA	Cleavage	Glyur001127s00032703.1	1
Sr98630_3_3_21_341	miR172c-5P	Glyur001127s00032703	--	--	hypothetical protein PHAVU_009G220500g [Phaseolus vulgaris]	3	16.967	1	21	613	633	CAGCAGCAUCAAGAUUCACAU	CUGAAAAUCUUGCUGCUGCUG	Translation	Glyur001127s00032703.1	1
Sr446799_18_18_24_13	miR4388a2.1	Glyur001127s00032705	Molecular Function: aspartic-type endopeptidase activity (GO:0004190);; Biological Process: proteolysis (GO:0006508);; Biological Process: lipid metabolic process (GO:0006629);; Biological Process: protein catabolic process (GO:0030163);;	K08245|0|vra:106778333|K08245 phytepsin [EC:3.4.23.40] | (RefSeq) cyprosin-like	putative aspartic proteinase precursor [Glycine max]	3	17.118	1	24	764	787	AAAGACAAUUUAGCCCCUGAAAUU	AAUAUAGGGGGUGAAAUUGUCUUU	Cleavage	Glyur001127s00032705.1	1
Sr452800_6_5_24_32	miR4388a-3p.1	Glyur001130s00030902	Cellular Component: plasma membrane (GO:0005886);; Biological Process: transport (GO:0006810);; Molecular Function: transmembrane transporter activity (GO:0022857);;	--	PREDICTED: WAT1-related protein At2g37460-like [Glycine max]	3	17.213	1	24	660	683	AGUUUUAGGGACCAAAAUGACAGU	CCCUUCAGUUUGGUCUCUAAAAUG	Cleavage	Glyur001130s00030902.1	1
Sr452800_6_5_24_32	miR4388a-3p.1	Glyur001130s00030903	Cellular Component: plasma membrane (GO:0005886);; Cellular Component: integral component of membrane (GO:0016021);; Molecular Function: transmembrane transporter activity (GO:0022857);; Biological Process: transmembrane transport (GO:0055085);;	--	hypothetical protein PHAVU_007G158600g [Phaseolus vulgaris]	3	24.523	1	24	723	746	AGUUUUAGGGACCAAAAUGACAGU	CCCUUCAGUUUGGUCUCUAAAAUG	Cleavage	Glyur001130s00030903.1	2
Sr452800_6_5_24_32	miR4388a-3p.1	Glyur001130s00030903	Cellular Component: plasma membrane (GO:0005886);; Cellular Component: integral component of membrane (GO:0016021);; Molecular Function: transmembrane transporter activity (GO:0022857);; Biological Process: transmembrane transport (GO:0055085);;	--	hypothetical protein PHAVU_007G158600g [Phaseolus vulgaris]	3	16.916	1	24	1362	1385	AGUUUUAGGGACCAAAAUGACAGU	UCCUUCAGUUUGGUCUCUAAAAUG	Cleavage	Glyur001130s00030903.1	2
Sr67774_3_2_20_30	miR2111a-3P	Glyur001131s00029303	--	--	hypothetical protein LR48_Vigan01g041500 [Vigna angularis]	3	24.884	1	21	576	596	GUCCUUGGGAUGCAGAUUAUC	GAUAAUUUGUACACCAAGGAC	Translation	Glyur001131s00029303.1	1
Sr86471_5_3_20_14	miR159a-3P	Glyur001149s00024731	Molecular Function: cellulase activity (GO:0008810);; Biological Process: cellulose catabolic process (GO:0030245);; Molecular Function: carbohydrate binding (GO:0030246);;	--	endo-1,4-beta-glucanase [Medicago truncatula]	3	11.494	1	20	1162	1181	AUUGGAGUGAAGGGAGCUCC	GGAGCUUCCAUUGCUUCAAU	Translation	Glyur001149s00024731.1	1
Sr363067_9_7_24_31	miR4388p.2	Glyur001161s00035401	Molecular Function: nucleotide binding (GO:0000166);; Biological Process: glycolytic process (GO:0006096);; Molecular Function: kinase activity (GO:0016301);; Molecular Function: ion binding (GO:0043167);;	K00850|0|gmx:100780164|K00850 6-phosphofructokinase 1 [EC:2.7.1.11] | (RefSeq) ATP-dependent 6-phosphofructokinase 5, chloroplastic-like	6-phosphofructokinase 5, chloroplastic [Glycine soja]	3	15.094	1	24	814	837	AGUUUUAGGGACUUAAGUGAGACU	UCAGUCAUUGGAGUGCCUAAAACU	Translation	Glyur001161s00035401.1	1
Sr130095_2_1_21_1856	miR396b-5P	Glyur001173s00032976	Molecular Function: zinc ion binding (GO:0008270);; Cellular Component: integral component of membrane (GO:0016021);; Biological Process: cytidine to uridine editing (GO:0016554);;	--	PREDICTED: putative pentatricopeptide repeat-containing protein At3g11460 [Cicer arietinum]	3	20.658	1	21	1267	1287	UUCCACGGCUUUCUUGAACUG	AGGUUGAAGGAAGCCGUGGAU	Cleavage	Glyur001173s00032976.1	1
Sr130095_2_2_21_1856	miR396a	Glyur001173s00032976	Molecular Function: zinc ion binding (GO:0008270);; Cellular Component: integral component of membrane (GO:0016021);; Biological Process: cytidine to uridine editing (GO:0016554);;	--	PREDICTED: putative pentatricopeptide repeat-containing protein At3g11460 [Cicer arietinum]	3	20.658	1	21	1267	1287	UUCCACGGCUUUCUUGAACUG	AGGUUGAAGGAAGCCGUGGAU	Cleavage	Glyur001173s00032976.1	1
Sr154921_4_2_21_35	miR399a	Glyur001184s00030527	Molecular Function: inorganic phosphate transmembrane transporter activity (GO:0005315);; Cellular Component: integral component of plasma membrane (GO:0005887);; Biological Process: phosphate ion transport (GO:0006817);; Molecular Function: substrate-specific transmembrane transporter activity (GO:0022891);; Biological Process: transmembrane transport (GO:0055085);;	K08176|0|cam:101514235|K08176 MFS transporter, PHS family, inorganic phosphate transporter | (RefSeq) inorganic phosphate transporter 1-4	phosphate transporter 5 [Astragalus sinicus]	2.5	22.166	1	21	248	268	UGCCAAAGGAGAGUUGCCCUG	CAGGGCAGCUUUUCUUUGGCU	Cleavage	Glyur001184s00030527.1	1
Sr154921_4_3_21_35	miR399b	Glyur001184s00030527	Molecular Function: inorganic phosphate transmembrane transporter activity (GO:0005315);; Cellular Component: integral component of plasma membrane (GO:0005887);; Biological Process: phosphate ion transport (GO:0006817);; Molecular Function: substrate-specific transmembrane transporter activity (GO:0022891);; Biological Process: transmembrane transport (GO:0055085);;	K08176|0|cam:101514235|K08176 MFS transporter, PHS family, inorganic phosphate transporter | (RefSeq) inorganic phosphate transporter 1-4	phosphate transporter 5 [Astragalus sinicus]	2.5	22.166	1	21	248	268	UGCCAAAGGAGAGUUGCCCUG	CAGGGCAGCUUUUCUUUGGCU	Cleavage	Glyur001184s00030527.1	1
Sr86471_5_3_20_14	miR159a-3P	Glyur001190s00037284	--	--	PREDICTED: uncharacterized protein LOC101510948 [Cicer arietinum]	3	24.649	1	20	1670	1689	AUUGGAGUGAAGGGAGCUCC	GGAGCUUCCUUGACUUCAAA	Translation	Glyur001190s00037284.1	1
Sr192585_1_1_22_3585	miR4412-3P	Glyur001196s00027113	--	K03144|4.70134e-78|cam:101502894|K03144 transcription initiation factor TFIIH subunit 4 | (RefSeq) general transcription factor IIH subunit 4	hypothetical protein TSUD_15030, partial [Trifolium subterraneum]	3	17.268	1	22	612	633	AGGCAUUGAUUCCCGCUUCAAU	UUUGCCGAGGGAAUCAAUGCCU	Cleavage	Glyur001196s00027113.1	1
Sr146101_1_1_21_360	miR171d	Glyur001205s00030674	Molecular Function: nucleic acid binding (GO:0003676);; Molecular Function: ATP-dependent RNA helicase activity (GO:0004004);; Molecular Function: ATP binding (GO:0005524);; Biological Process: RNA secondary structure unwinding (GO:0010501);;	--	ATP-dependent RNA helicase DBP3 [Cajanus cajan]	3	18.468	1	21	596	616	UUGAGCCGCGUCAAUAUCUUG	AAAAAUAUUGAGGUGGCUCAG	Translation	Glyur001205s00030674.1	1
Sr154921_4_2_21_35	miR399a	Glyur001214s00026370	Molecular Function: nuclease activity (GO:0004518);;	K10746|5.41221e-168|pvu:PHAVU_002G243800g|K10746 exonuclease 1 [EC:3.1.-.-] | (RefSeq) hypothetical protein	exonuclease 1 [Cajanus cajan]	3	16.81	1	21	2150	2170	UGCCAAAGGAGAGUUGCCCUG	UGGGUUAAUUCUUCUUUGGCA	Cleavage	Glyur001214s00026370.1	1
Sr154921_4_3_21_35	miR399b	Glyur001214s00026370	Molecular Function: nuclease activity (GO:0004518);;	K10746|5.41221e-168|pvu:PHAVU_002G243800g|K10746 exonuclease 1 [EC:3.1.-.-] | (RefSeq) hypothetical protein	exonuclease 1 [Cajanus cajan]	3	16.81	1	21	2150	2170	UGCCAAAGGAGAGUUGCCCUG	UGGGUUAAUUCUUCUUUGGCA	Cleavage	Glyur001214s00026370.1	1
Sr86471_5_3_20_14	miR159a-5P	Glyur001243s00035881	--	--	plant/T31B5-30 protein [Trifolium pratense]	3	15.91	1	21	1173	1193	GGGAUCUCUUCACUCCAAGUC	GUCUUGGAGUGGUGGGAUCCC	Translation	Glyur001243s00035881.1	1
Sr297180_14_5_24_12	miR4388v-3P	Glyur001262s00031319	Cellular Component: membrane (GO:0016020);;	--	PREDICTED: myosin-binding protein 3-like [Lupinus angustifolius]	3	13.54	1	24	3879	3902	UACAAUUUUAGGGACUAACUUGAU	ACCAAUUUAGUCCAUCAAAUUGUA	Translation	Glyur001262s00031319.1	1
Sr58969_1_1_20_48	miR395a-3P	Glyur001286s00034167	Cellular Component: integral component of plasma membrane (GO:0005887);; Molecular Function: secondary active sulfate transmembrane transporter activity (GO:0008271);; Biological Process: sulfate transmembrane transport (GO:1902358);;	K17469|0|gmx:100776591|K17469 sulfate transporter 2, low-affinity | (RefSeq) low affinity sulfate transporter 3-like	hypothetical protein TanjilG_04991 [Lupinus angustifolius]	1	10.982	1	21	29	49	UGAAGUGUUUGGGGGAACUCC	AGAGUUCACCCAAACACUUCA	Cleavage	Glyur001286s00034167.1	1
Sr363067_9_7_24_31	miR4388p-3P.1	Glyur001287s00026988	Biological Process: lipid metabolic process (GO:0006629);; Molecular Function: hydrolase activity (GO:0016787);;	--	uncharacterized protein LOC100788725 [Glycine max]	2.5	15.098	1	24	1656	1679	AAUUUCAGGGACCAAAAUGACAGU	UUUUUUAUUUGGGUUCUUGAAAUU	Cleavage	Glyur001287s00026988.1	1
Sr553406_17_15_24_19	miR4388w-3P	Glyur001287s00026988	Biological Process: lipid metabolic process (GO:0006629);; Molecular Function: hydrolase activity (GO:0016787);;	--	uncharacterized protein LOC100788725 [Glycine max]	2.5	15.085	1	24	1655	1678	AUUUCAGGGACCUAAAUGAGACUG	UUUUUUUAUUUGGGUUCUUGAAAU	Cleavage	Glyur001287s00026988.1	1
Sr553406_17_2_24_19	miR4388x-3P	Glyur001287s00026988	Biological Process: lipid metabolic process (GO:0006629);; Molecular Function: hydrolase activity (GO:0016787);;	--	uncharacterized protein LOC100788725 [Glycine max]	2.5	15.098	1	24	1656	1679	AGUUUCAAGGACCUAAGUGAUACC	UUUUUUAUUUGGGUUCUUGAAAUU	Cleavage	Glyur001287s00026988.1	1
Sr553406_17_4_24_19	miR4388t-3P	Glyur001287s00026988	Biological Process: lipid metabolic process (GO:0006629);; Molecular Function: hydrolase activity (GO:0016787);;	--	uncharacterized protein LOC100788725 [Glycine max]	2.5	15.053	1	24	1654	1677	UUUCAGGGACCUAAAUGAGACUGU	UUUUUUUUAUUUGGGUUCUUGAAA	Cleavage	Glyur001287s00026988.1	1
Sr391036_7_3_24_73	miR4388e2.1	Glyur001287s00026988	Biological Process: lipid metabolic process (GO:0006629);; Molecular Function: hydrolase activity (GO:0016787);;	--	uncharacterized protein LOC100788725 [Glycine max]	3	15.098	1	24	1656	1679	AAUUUCAAGGGCUAAAAUGACAGU	UUUUUUAUUUGGGUUCUUGAAAUU	Cleavage	Glyur001287s00026988.1	1
Sr407839_12_6_24_87	miR4388b2-3P.2	Glyur001287s00026988	Biological Process: lipid metabolic process (GO:0006629);; Molecular Function: hydrolase activity (GO:0016787);;	--	uncharacterized protein LOC100788725 [Glycine max]	3	15.085	1	24	1655	1678	AUUUCAGGGACCUAAGUGAGACUG	UUUUUUUAUUUGGGUUCUUGAAAU	Cleavage	Glyur001287s00026988.1	1
Sr531837_9_7_24_21	miR4388c2.1	Glyur001287s00026988	Biological Process: lipid metabolic process (GO:0006629);; Molecular Function: hydrolase activity (GO:0016787);;	--	uncharacterized protein LOC100788725 [Glycine max]	3	15.085	1	24	1655	1678	GUUUCAAGGACCUAAGUGAGACUG	UUUUUUUAUUUGGGUUCUUGAAAU	Cleavage	Glyur001287s00026988.1	1
Sr182244_1_1_22_2332	miR171b-3P	Glyur001296s00027382	Molecular Function: nucleotide binding (GO:0000166);; Molecular Function: protein serine/threonine kinase activity (GO:0004674);; Cellular Component: plasma membrane (GO:0005886);; Biological Process: cell surface receptor signaling pathway (GO:0007166);; Biological Process: phosphorylation (GO:0016310);;	--	Putative serine/threonine-protein kinase [Glycine soja]	3	21.926	1	20	1860	1879	UGAGCCGAAUCAAUAUCACU	GGUGGUGUUGUUUCGGCUUA	Translation	Glyur001296s00027382.2	1
Sr120257_1_1_21_1472	miR319d	Glyur001308s00033686	Molecular Function: DNA binding (GO:0003677);;	--	PREDICTED: uncharacterized protein LOC100810618 [Glycine max]	3	21.023	1	21	942	962	UUGGACUGAAGGGGCCUCUUC	CAAGAGCCUCCUACAGUCCAG	Translation	Glyur001308s00033686.1	1
Sr67774_3_1_20_30	miR2111b-5P	Glyur001318s00036614	Molecular Function: D-arabinono-1,4-lactone oxidase activity (GO:0003885);; Cellular Component: mitochondrion (GO:0005739);; Cellular Component: plastid (GO:0009536);; Cellular Component: integral component of membrane (GO:0016021);; Molecular Function: galactonolactone dehydrogenase activity (GO:0016633);; Molecular Function: L-gulonolactone oxidase activity (GO:0050105);; Molecular Function: fl…	K00225|8.74365e-170|cam:101498593|K00225 L-galactono-1,4-lactone dehydrogenase [EC:1.3.2.3] | (RefSeq) L-galactono-1,4-lactone dehydrogenase, mitochondrial	PREDICTED: L-galactono-1,4-lactone dehydrogenase, mitochondrial [Cicer arietinum]	3	13.223	1	20	989	1008	UAAUCUGCAUCCUGAGGUUU	GAACUKCAGGAUGCAAAUUA	Cleavage	Glyur001318s00036614.1	1
Sr67774_3_2_20_30	miR2111a-5P	Glyur001318s00036614	Molecular Function: D-arabinono-1,4-lactone oxidase activity (GO:0003885);; Cellular Component: mitochondrion (GO:0005739);; Cellular Component: plastid (GO:0009536);; Cellular Component: integral component of membrane (GO:0016021);; Molecular Function: galactonolactone dehydrogenase activity (GO:0016633);; Molecular Function: L-gulonolactone oxidase activity (GO:0050105);; Molecular Function: fl…	K00225|8.74365e-170|cam:101498593|K00225 L-galactono-1,4-lactone dehydrogenase [EC:1.3.2.3] | (RefSeq) L-galactono-1,4-lactone dehydrogenase, mitochondrial	PREDICTED: L-galactono-1,4-lactone dehydrogenase, mitochondrial [Cicer arietinum]	3	13.223	1	20	989	1008	UAAUCUGCAUCCUGAGGUUU	GAACUKCAGGAUGCAAAUUA	Cleavage	Glyur001318s00036614.1	1
Sr67774_3_3_20_30	miR2111c-5P	Glyur001318s00036614	Molecular Function: D-arabinono-1,4-lactone oxidase activity (GO:0003885);; Cellular Component: mitochondrion (GO:0005739);; Cellular Component: plastid (GO:0009536);; Cellular Component: integral component of membrane (GO:0016021);; Molecular Function: galactonolactone dehydrogenase activity (GO:0016633);; Molecular Function: L-gulonolactone oxidase activity (GO:0050105);; Molecular Function: fl…	K00225|8.74365e-170|cam:101498593|K00225 L-galactono-1,4-lactone dehydrogenase [EC:1.3.2.3] | (RefSeq) L-galactono-1,4-lactone dehydrogenase, mitochondrial	PREDICTED: L-galactono-1,4-lactone dehydrogenase, mitochondrial [Cicer arietinum]	3	13.223	1	20	989	1008	UAAUCUGCAUCCUGAGGUUU	GAACUKCAGGAUGCAAAUUA	Cleavage	Glyur001318s00036614.1	1
Sr407839_12_1_24_87	miR4388d2.2	Glyur001320s00044385	Molecular Function: transporter activity (GO:0005215);; Cellular Component: intracellular (GO:0005622);; Biological Process: transport (GO:0006810);; Cellular Component: integral component of membrane (GO:0016021);; Biological Process: dephosphorylation (GO:0016311);; Molecular Function: phosphatase activity (GO:0016791);;	--	SEC14 cytosolic factor family protein [Medicago truncatula]	3	15.951	1	24	1705	1728	UUCAGGGACCUAAAUGAGACUGCU	GAGGGUCUCAUUUAUGCUUCUGAA	Translation	Glyur001320s00044385.1	1
Sr98630_3_3_21_341	miR172c-5P	Glyur001324s00031592	Biological Process: chloroplast organization (GO:0009658);; Cellular Component: chloroplast outer membrane (GO:0009707);;	--	PREDICTED: protein CHUP1, chloroplastic-like [Glycine max]	3	11.244	1	21	797	817	CAGCAGCAUCAAGAUUCACAU	CUGUUAAACUUAAUGCUGCUG	Translation	Glyur001324s00031592.1	1
Sr291271_14_6_24_54	miR4388u-3P	Glyur001337s00036091	Molecular Function: sarcosine dehydrogenase activity (GO:0008480);; Biological Process: oxidation-reduction process (GO:0055114);;	--	FAD-dependent oxidoreductase [Medicago truncatula]	3	16.195	1	24	247	270	UUAGGGACUAACUUGAUCGACGUU	AAGAUUGAUCAAUUUAGUUUUUAA	Cleavage	Glyur001337s00036091.1	1
Sr439946_13_8_24_48	miR4388f2-3P.1	Glyur001337s00036091	Molecular Function: sarcosine dehydrogenase activity (GO:0008480);; Biological Process: oxidation-reduction process (GO:0055114);;	--	FAD-dependent oxidoreductase [Medicago truncatula]	3	16.195	1	24	247	270	UUAGAGACUAAUUUGACCAACGUU	AAGAUUGAUCAAUUUAGUUUUUAA	Cleavage	Glyur001337s00036091.1	1
Sr115560_4_1_21_17	miR156f	Glyur001339s00035230	Molecular Function: DNA binding (GO:0003677);; Cellular Component: nucleus (GO:0005634);;	--	squamosa promoter-binding protein 1-like [Cajanus cajan]	3	16.837	1	21	911	931	UUGACAGAAGAGAGAGAGCAC	CAGCUCCCUCUCUUCUGUCAC	Cleavage	Glyur001339s00035230.1	1
Sr85268_7_3_20_907	miR156b-5P	Glyur001339s00035230	Molecular Function: DNA binding (GO:0003677);; Cellular Component: nucleus (GO:0005634);;	--	squamosa promoter-binding protein 1-like [Cajanus cajan]	3	19.082	1	20	911	930	UGACAGAAGAGAGUGAGCAC	CAGCUCCCUCUCUUCUGUCA	Cleavage	Glyur001339s00035230.1	1
Sr85268_7_4_20_907	miR156c-5P	Glyur001339s00035230	Molecular Function: DNA binding (GO:0003677);; Cellular Component: nucleus (GO:0005634);;	--	squamosa promoter-binding protein 1-like [Cajanus cajan]	3	19.082	1	20	911	930	UGACAGAAGAGAGUGAGCAC	CAGCUCCCUCUCUUCUGUCA	Cleavage	Glyur001339s00035230.1	1
Sr85268_7_5_20_907	miR156e-5P	Glyur001339s00035230	Molecular Function: DNA binding (GO:0003677);; Cellular Component: nucleus (GO:0005634);;	--	squamosa promoter-binding protein 1-like [Cajanus cajan]	3	19.082	1	20	911	930	UGACAGAAGAGAGUGAGCAC	CAGCUCCCUCUCUUCUGUCA	Cleavage	Glyur001339s00035230.1	1
Sr85268_7_6_20_907	miR156d-5P	Glyur001339s00035230	Molecular Function: DNA binding (GO:0003677);; Cellular Component: nucleus (GO:0005634);;	--	squamosa promoter-binding protein 1-like [Cajanus cajan]	3	19.082	1	20	911	930	UGACAGAAGAGAGUGAGCAC	CAGCUCCCUCUCUUCUGUCA	Cleavage	Glyur001339s00035230.1	1
Sr85268_7_7_20_907	miR156a	Glyur001339s00035230	Molecular Function: DNA binding (GO:0003677);; Cellular Component: nucleus (GO:0005634);;	--	squamosa promoter-binding protein 1-like [Cajanus cajan]	3	19.082	1	20	911	930	UGACAGAAGAGAGUGAGCAC	CAGCUCCCUCUCUUCUGUCA	Cleavage	Glyur001339s00035230.1	1
Sr120257_1_1_21_1472	miR319d	Glyur001358s00036852	--	--	hypothetical protein TSUD_190470 [Trifolium subterraneum]	3	21.962	1	21	365	385	UUGGACUGAAGGGGCCUCUUC	UUGGAGGUCCCUUCAGUCCAU	Cleavage	Glyur001358s00036852.1	1
Sr89153_5_1_20_1629	miR319b-3P	Glyur001358s00036852	--	--	hypothetical protein TSUD_190470 [Trifolium subterraneum]	3	21.962	1	20	366	385	UUGGACUGAAGGGAGCUCCC	UGGAGGUCCCUUCAGUCCAU	Cleavage	Glyur001358s00036852.1	1
Sr89153_5_2_20_1629	miR319c-3P	Glyur001358s00036852	--	--	hypothetical protein TSUD_190470 [Trifolium subterraneum]	3	21.962	1	20	366	385	UUGGACUGAAGGGAGCUCCC	UGGAGGUCCCUUCAGUCCAU	Cleavage	Glyur001358s00036852.1	1
Sr89153_5_3_20_1629	miR319a-3P	Glyur001358s00036852	--	--	hypothetical protein TSUD_190470 [Trifolium subterraneum]	3	21.962	1	20	366	385	UUGGACUGAAGGGAGCUCCC	UGGAGGUCCCUUCAGUCCAU	Cleavage	Glyur001358s00036852.1	1
[truncated: 190 more rows]

## Sheet: Sheet2
Supplemental Table S22
Predicted miRNAs target genes and DEG miRNAs target gene.
Note: G. uralensis-specific miRNAs target gene prediction
miRNA_Acc.	family	Target_Acc.	GO_annotation	KEGG_annotation	NR_annotation	Expectation	UPE	miRNA_start	miRNA_end	Target_start	Target_end	miRNA_aligned_fragment	Target_aligned_fragment	Inhibition	Target_Desc.	Multiplicity
Sr198495_1_1_22_30	GumiRNA-n381d.3	Glycyrrhiza_uralensis_newGene_1151	--	--	uncharacterized protein LOC110265260 [Arachis ipaensis]	2	13.687	1	23	2428	2450	AGGGACAAAAAAUGAAACUCAGU	AUUGAGUUUCAUUUUUAGUUCCU	Cleavage	Glycyrrhiza_uralensis_newGene_1151.1	1
[truncated: 7,160 more rows]

## Sheet: Sheet3
Supplemental Table S22
[truncated: 2,869 more rows]

[truncated: 1 more sheets: Sheet4]
