# Supplementary material for: Integrated Analysis of mRNA and microRNA Elucidates the Regulation of Glycyrrhizic Acid Biosynthesis in Glycyrrhiza uralensis Fisch
Source: Int J Mol Sci. 2020 Apr 28;21(9):3101. doi: 10.3390/ijms21093101 (PMC7247157; doi:10.3390/ijms21093101)
Supplement: Supplementary file 1 [file ijms-21-03101-s001.zip › Supplemental Tables/Supplemental Tables/Table S23. miRNAs target transporters..xlsx]

## Sheet: sheet1
Supplemental Table S23
miRNAs target transporters.
Note: The target gene for conserved miRNAs are transporters.
miRNA_Acc.	family	Target_Acc.	GO_annotation	KEGG_annotation	NR_annotation	TC-id	Subject-id	Identity	E value	Anontation	Prediction	Pred1	Prob1	Pred2	Prob2	Pred3	Prob3	MLCS	GUCPR1	AACT	MK	PMK	MPD	FPPS	SQS1	β-AS	C-30	C-11	HMGS	HMGR	Number of co-expression structural genes	Expectation	UPE$	miRNA_start	miRNA_end	Target_start	Target_end	miRNA_aligned_fragment	Target_aligned_fragment	Inhibition	Target_Desc.	Multiplicity
Sr138926_2_1_21_253	miR5037a-3P	Glyur000001s00000076	Biological Process: autophagy of mitochondrion (GO:0000422);; Cellular Component: cytosol (GO:0005829);; Biological Process: protein lipidation (GO:0006497);; Cellular Component: extrinsic component of membrane (GO:0019898);; Molecular Function: phosphatidylinositol-3-phosphate binding (GO:0032266);; Cellular Component: pre-autophagosomal structure membrane (GO:0034045);; Biological Process: prot…	--	WD repeat phosphoinositide-interacting-like protein [Medicago truncatula]	9.A.15.3.1	gnl|TC-DB|Q93VB2	63	1e-146	Autophagy-related protein 18a OS=Arabidopsis thaliana GN=ATG18A PE=1 SV=1	NUC	NUC	14.04	CHL	12.26	MIT	12.18	25.84	-0.89048	0.966231	0.513177	-0.28018	0.979646	0.94919	0.941838	0.908101	0.992589	0.982045	0.978075	0.989025	10	3	2.289	1	22	280	301	GUGGGAGUCAUUUGGGGGUUUA	ACAAUCCCCAAAUGUCUCACAC	Cleavage	Glyur000001s00000076.1	1
Sr361610_18_4_24_12	miR5281b.2	Glyur000003s00001189	Molecular Function: protein serine/threonine kinase activity (GO:0004674);; Molecular Function: ATP binding (GO:0005524);; Biological Process: protein phosphorylation (GO:0006468);;	--	PREDICTED: shaggy-related protein kinase theta-like [Cicer arietinum]	1.I.1.1.3	gnl|TC-DB|P06493	32	4e-36	Cyclin-dependent kinase 1 OS=Homo sapiens GN=CDK1 PE=1 SV=3	PLA	PLA	14.9	NUC	14.75	CYT	10.35	29.61	0.983063	-0.668096	-0.655986	0.519955	-0.701276	-0.726281	-0.616417	-0.587372	-0.75138	-0.747262	-0.744274	-0.743024	1	3	15.711	1	21	1654	1674	UUGUUCAUUGAAUAACUCAUG	AAUGGGUUUUUCGAUGAAUAG	Cleavage	Glyur000003s00001189.1	1
Sr130095_2_1_21_1856	miR396b-3P	Glyur000004s00000453	Biological Process: drug transmembrane transport (GO:0006855);; Molecular Function: drug transmembrane transporter activity (GO:0015238);; Molecular Function: antiporter activity (GO:0015297);; Cellular Component: integral component of membrane (GO:0016021);;	--	PREDICTED: aluminum-activated citrate transporter isoform X1 [Glycine max]	2.A.66.1.43	gnl|TC-DB|D2CYA4	63	1e-176	MATE efflux family protein OS=Zea mays PE=2 SV=1	PLA	PLA	32.4	CHL	11.76	NUC	7.569	35.04	0.639718	-0.332414	-0.974059	0.93791	-0.372985	-0.493578	-0.221652	-0.358639	-0.353615	-0.430819	-0.42761	-0.414553	2	3	15.507	1	21	226	246	AUUCAAGAAAGCUGUGGAAAA	GUUUCCAUAGCUCUCUUCAAU	Translation	Glyur000004s00000453.3	1
Sr363067_9_7_24_31	miR4388p-3P.1	Glyur000011s00000643	Biological Process: amino acid transmembrane transport (GO:0003333);; Cellular Component: plasma membrane (GO:0005886);; Molecular Function: amino acid transmembrane transporter activity (GO:0015171);; Cellular Component: integral component of membrane (GO:0016021);;	--	transmembrane amino acid transporter family protein [Medicago truncatula]	2.A.18.2.5	gnl|TC-DB|O80592	50	1e-126	Putative amino acid permease - Arabidopsis thaliana (Mouse-ear cress).	PLA	PLA	23.7	NUC	15.04	CYT	10.25	35.38	0.95526	-0.72848	-0.843421	0.710759	-0.770865	-0.785915	-0.650836	-0.658991	-0.795699	-0.801424	-0.793076	-0.808184	4	2.5	17.198	1	24	2552	2575	AAUUUCAGGGACCAAAAUGACAGU	UUAGUCAUUUUGGUCCCUGAAAAA	Cleavage	Glyur000011s00000643.1	1
Sr452800_6_5_24_32	miR4388a-3p.1																															2.5	14.614	1	24	2585	2608	AGUUUUAGGGACCAAAAUGACAGU	AUUAUCAUUUUGGUCCCUAAAAAG	Cleavage	Glyur000011s00000643.1	2
Sr452800_6_5_24_32	miR4388a-3p.1																															3	17.198	1	24	2552	2575	AGUUUUAGGGACCAAAAUGACAGU	UUAGUCAUUUUGGUCCCUGAAAAA	Cleavage	Glyur000011s00000643.1	2
Sr553406_17_15_24_19	miR4388w-3P																															3	16.892	1	24	2551	2574	AUUUCAGGGACCUAAAUGAGACUG	GUUAGUCAUUUUGGUCCCUGAAAA	Cleavage	Glyur000011s00000643.1	1
Sr553406_17_4_24_19	miR4388t-3P																															3	16.895	1	24	2550	2573	UUUCAGGGACCUAAAUGAGACUGU	UGUUAGUCAUUUUGGUCCCUGAAA	Cleavage	Glyur000011s00000643.1	1
Sr127879_6_4_21_858	miR164c-3P	Glyur000023s00004874	Molecular Function: protein kinase activity (GO:0004672);; Molecular Function: ATP binding (GO:0005524);; Biological Process: protein phosphorylation (GO:0006468);; Cellular Component: integral component of membrane (GO:0016021);;	K04733|0|gmx:100820416|K04733 interleukin-1 receptor-associated kinase 4 [EC:2.7.11.1] | (RefSeq) probable inactive receptor-like protein kinase At3g56050	PREDICTED: probable inactive receptor-like protein kinase At3g56050 [Cicer arietinum]	1.A.87.2.6	gnl|TC-DB|O22476	27	1e-22	Protein BRASSINOSTEROID INSENSITIVE 1 OS=Arabidopsis thaliana OX=3702 GN=BRI1 PE=1 SV=1	PLA	PLA	28.84	MIT	10.14	CHL	10.02	31.69	0.968696	-0.825222	-0.778451	0.608467	-0.859874	-0.873283	-0.760508	-0.767432	-0.877304	-0.886018	-0.88039	-0.888899	8	3	13.156	1	21	1706	1726	CAGGUGCUCUGCUUCUCCAAC	AUUAAAGAAGCGGAGCACUUG	Cleavage	Glyur000023s00004874.1	1
Sr127879_6_6_21_858	miR164b-3P		Molecular Function: protein kinase activity (GO:0004672);; Molecular Function: ATP binding (GO:0005524);; Biological Process: protein phosphorylation (GO:0006468);; Cellular Component: integral component of membrane (GO:0016021);;	K04733|0|gmx:100820416|K04733 interleukin-1 receptor-associated kinase 4 [EC:2.7.11.1] | (RefSeq) probable inactive receptor-like protein kinase At3g56050	PREDICTED: probable inactive receptor-like protein kinase At3g56050 [Cicer arietinum]	1.A.87.2.6	gnl|TC-DB|O22476	27	1e-22	Protein BRASSINOSTEROID INSENSITIVE 1 OS=Arabidopsis thaliana OX=3702 GN=BRI1 PE=1 SV=1	PLA	PLA	28.84	MIT	10.14	CHL	10.02	31.69	0.968696	-0.825222	-0.778451	0.608467	-0.859874	-0.873283	-0.760508	-0.767432	-0.877304	-0.886018	-0.88039	-0.888899	8	3	13.156	1	21	1706	1726	CAGGUGCUCUGCUUCUCCAAC	AUUAAAGAAGCGGAGCACUUG	Cleavage	Glyur000023s00004874.1	1
Sr58969_1_1_20_48	miR395a-5P	Glyur000024s00006594	Molecular Function: structural constituent of ribosome (GO:0003735);; Biological Process: translation (GO:0006412);; Cellular Component: integral component of membrane (GO:0016021);; Biological Process: NAD transport (GO:0043132);; Molecular Function: NAD transporter activity (GO:0051724);; Biological Process: transmembrane transport (GO:0055085);;	K15115|6.4248e-144|gmx:100816376|K15115 solute carrier family 25 (mitochondrial folate transporter), member 32 | (RefSeq) nicotinamide adenine dinucleotide transporter 1, chloroplastic-like	Mitochondrial substrate carrier family protein W [Glycine soja]	2.A.29.10.10	gnl|TC-DB|Q8RWA5	54	4e-86	Putative uncharacterized protein At1g25380 OS=Arabidopsis thaliana GN=At1g25380 PE=2 SV=1	CHL	CHL	22.25	NUC	18.42	CYT	13.46	39.11	0.910467	-0.624251	-0.912706	0.811955	-0.669378	-0.702066	-0.533403	-0.561786	-0.692567	-0.707838	-0.698253	-0.713511	3	3	21.065	1	20	700	719	GUUUCCCUGAACACUUCAUU	AAUGAAGGCUUCAGGGGAAU	Cleavage	Glyur000024s00006594.1	1
Sr58969_1_1_20_48	miR395a-5P	Glyur000030s00002344	Molecular Function: protein serine/threonine kinase activity (GO:0004674);; Molecular Function: non-membrane spanning protein tyrosine kinase activity (GO:0004715);; Molecular Function: ATP binding (GO:0005524);; Cellular Component: integral component of membrane (GO:0016021);; Biological Process: peptidyl-tyrosine phosphorylation (GO:0018108);;	--	Putative leucine-rich repeat receptor-like protein kinase [Glycine soja]	1.A.87.2.6	gnl|TC-DB|O22476	34	4e-30	Protein BRASSINOSTEROID INSENSITIVE 1 OS=Arabidopsis thaliana OX=3702 GN=BRI1 PE=1 SV=1	PLA	PLA	34.75	MIT	9.373	CHL	8.975	32.93	0.916394	-0.957803	-0.5415	0.309795	-0.972048	-0.956494	-0.930166	-0.905616	-0.98504	-0.981666	-0.979037	-0.984106	10	3	13.395	1	20	2800	2819	GUUUCCCUGAACACUUCAUU	AGUGAAGUGGUAAGGGAAAU	Translation	Glyur000030s00002344.1	1
Sr363067_9_7_24_31	miR4388p-3P.1	Glyur000043s00003805	Molecular Function: Rho guanyl-nucleotide exchange factor activity (GO:0005089);; Biological Process: positive regulation of GTPase activity (GO:0043547);;	--	Rho guanine nucleotide exchange factor 8 [Glycine soja]	5.B.4.1.1	gnl|TC-DB|Q9SUI6	69	1e-44	Photosystem I reaction center subunit VI-2, chloroplast - Arabidopsis thaliana (Mouse-ear cress).	CHL	CHL	64.51	MIT	8.324	CYT	7.245	31.91	0.873628	-0.967137	-0.46322	0.229922	-0.980618	-0.939259	-0.94877	-0.904026	-0.995232	-0.977926	-0.974122	-0.98678	10	2.5	9.108	1	24	2682	2705	AAUUUCAGGGACCAAAAUGACAGU	GAACUCAUUUUGAUCUUUGAAGUU	Cleavage	Glyur000043s00003805.1	1
Sr391036_7_3_24_73	miR4388e2.1																															3	9.108	1	24	2682	2705	AAUUUCAAGGGCUAAAAUGACAGU	GAACUCAUUUUGAUCUUUGAAGUU	Cleavage	Glyur000043s00003805.1	1
Sr118812_2_1_21_139	miR172d	Glyur000045s00009984	Molecular Function: protein serine/threonine kinase activity (GO:0004674);; Molecular Function: ATP binding (GO:0005524);; Biological Process: protein phosphorylation (GO:0006468);; Cellular Component: integral component of membrane (GO:0016021);; Biological Process: recognition of pollen (GO:0048544);;	--	G-type lectin S-receptor-like serine/threonine-protein kinase At4g27290 [Cajanus cajan]	1.A.87.2.1	gnl|TC-DB|K7UE65	48	3e-65	Uncharacterized protein OS=Zea mays GN=ZEAMMB73_507020 PE=3 SV=1	PLA	PLA	36.96	MIT	12.56	NUC	7.639	37.43	0.793683	-0.291051	-0.87759	0.876024	-0.347597	-0.39949	-0.19147	-0.215496	-0.391678	-0.402495	-0.392887	-0.405813	2	2.5	18.853	1	21	2998	3018	AGAAUCUUGAUGAUGCUGCAG	GUGUAUCUUCAUCAAGAUUCU	Cleavage	Glyur000045s00009984.1	1
Sr118812_2_2_21_139	miR172e																															2.5	18.853	1	21	2998	3018	AGAAUCUUGAUGAUGCUGCAG	GUGUAUCUUCAUCAAGAUUCU	Cleavage	Glyur000045s00009984.1	1
Sr98630_3_1_21_341	miR172b-3P																															2.5	18.853	1	21	2998	3018	AGAAUCUUGAUGAUGCUGCAU	GUGUAUCUUCAUCAAGAUUCU	Cleavage	Glyur000045s00009984.1	1
Sr98630_3_2_21_341	miR172a-3P																															2.5	18.853	1	21	2998	3018	AGAAUCUUGAUGAUGCUGCAU	GUGUAUCUUCAUCAAGAUUCU	Cleavage	Glyur000045s00009984.1	1
Sr98630_3_3_21_341	miR172c-3P																															2.5	18.853	1	21	2998	3018	AGAAUCUUGAUGAUGCUGCAU	GUGUAUCUUCAUCAAGAUUCU	Cleavage	Glyur000045s00009984.1	1
Sr452800_6_5_24_32	miR4388a-3p.2	Glyur000055s00004583	Molecular Function: sugar:proton symporter activity (GO:0005351);; Molecular Function: glucose transmembrane transporter activity (GO:0005355);; Cellular Component: integral component of plasma membrane (GO:0005887);; Biological Process: proton transport (GO:0015992);; Biological Process: glucose import (GO:0046323);; Biological Process: glucose transmembrane transport (GO:1904659);;	K08145|0|cam:101510416|K08145 MFS transporter, SP family, solute carrier family 2 (facilitated glucose transporter), member 8 | (RefSeq) sugar transporter ERD6-like 16	PREDICTED: sugar transporter ERD6-like 16 [Cicer arietinum]	2.A.1.1.98	gnl|TC-DB|Q9FRL3	45	1e-109	Sugar transporter ERD6-like 6 OS=Arabidopsis thaliana GN=At1g75220 PE=1 SV=1	PLA	PLA	17.63	NUC	12.63	CYT	10.5	28.74	-0.692081	0.176451	0.897834	-0.925591	0.236037	0.324364	0.0687389	0.139194	0.26018	0.296858	0.291287	0.289968	2	3	7.545	1	24	1380	1403	UCAGGGACUAACUUGACUGUCGUU	UUUCGUAGCAAAGUUAGUCCCUGA	Cleavage	Glyur000055s00004583.1	1
Sr131849_2_1_21_313	miR5204b-3P	Glyur000071s00005283	Molecular Function: protein serine/threonine kinase activity (GO:0004674);; Molecular Function: ATP binding (GO:0005524);; Biological Process: protein phosphorylation (GO:0006468);; Cellular Component: integral component of membrane (GO:0016021);;	--	PREDICTED: receptor-like protein kinase HSL1 [Cicer arietinum]	1.A.87.2.6	gnl|TC-DB|O22476	32	1e-117	Protein BRASSINOSTEROID INSENSITIVE 1 OS=Arabidopsis thaliana OX=3702 GN=BRI1 PE=1 SV=1	PLA	PLA	47.68	MIT	7.216	NUC	6.553	32.68	-0.927796	0.951229	0.538795	-0.303505	0.962872	0.960743	0.924808	0.906263	0.976104	0.979103	0.978112	0.976543	10	3	13.192	1	21	783	803	GCUGGAAGUUUUUGAAGGAAC	CUUCCUUCGGAACCUUCCAGA	Translation	Glyur000071s00005283.1	1
Sr131849_2_2_21_313	miR5204a-3P																															3	13.192	1	21	783	803	GCUGGAAGUUUUUGAAGGAAC	CUUCCUUCGGAACCUUCCAGA	Translation	Glyur000071s00005283.1	1
Sr97044_3_1_21_593	miR390b-5P	Glyur000149s00009578	Cellular Component: integral component of membrane (GO:0016021);; Molecular Function: kinase activity (GO:0016301);; Biological Process: phosphorylation (GO:0016310);;	--	LRR receptor-like serine/threonine-protein kinase GSO1 [Cajanus cajan]	1.A.87.2.6	gnl|TC-DB|O22476	31	1e-50	Protein BRASSINOSTEROID INSENSITIVE 1 OS=Arabidopsis thaliana OX=3702 GN=BRI1 PE=1 SV=1	PLA	PLA	40.13	MIT	11.82	NUC	6.737	37.24	-0.354873	0.783303	-0.0843337	0.356996	0.728602	0.704122	0.833844	0.80122	0.714328	0.718864	0.722335	0.710833	2	3	15.453	1	21	340	360	AAGCUCAGGAGGGAUAGCGCC	GGUUCAAUCCCUUCUGAGCUU	Cleavage	Glyur000149s00009578.1	1
Sr97044_3_3_21_593	miR390a-5P																															3	15.453	1	21	340	360	AAGCUCAGGAGGGAUAGCGCC	GGUUCAAUCCCUUCUGAGCUU	Cleavage	Glyur000149s00009578.1	1
Sr548075_18_9_24_32	miR4388y-3P.1	Glyur000149s00009585	Molecular Function: ATP binding (GO:0005524);; Molecular Function: hydrolase activity (GO:0016787);; Biological Process: cell division (GO:0051301);;	K13525|0|vra:106759635|K13525 transitional endoplasmic reticulum ATPase | (RefSeq) cell division cycle protein 48 homolog	PREDICTED: cell division control protein 48 homolog A-like isoform X2 [Nelumbo nucifera]	3.A.16.1.1	gnl|TC-DB|P55072	48	1e-20	Transitional endoplasmic reticulum ATPase (TER ATPase) (15S Mg(2+)- ATPase p97 subunit) (Valosin-containing protein) (VCP) - Homo sapiens (Human).	PLA	PLA	62.95	MIT	5.796	CHL	5.781	29.46	-0.585185	0.93008	0.0871239	0.162611	0.921055	0.827101	0.957061	0.876197	0.9236	0.884417	0.881651	0.901109	9	3	9.774	1	24	2138	2161	CUUUUUCGUUAGUUUCAGGGACCU	AGAACCCUGAAGCUAUGGAAGAAG	Translation	Glyur000149s00009585.1	1
Sr439946_13_8_24_48	miR4388f2-3P.1	Glyur000149s00009586	--	--	NAD(P)-binding rossmann-fold protein [Medicago truncatula]	3.A.16.1.1	gnl|TC-DB|P55072	78	4e-42	Transitional endoplasmic reticulum ATPase (TER ATPase) (15S Mg(2+)- ATPase p97 subunit) (Valosin-containing protein) (VCP) - Homo sapiens (Human).	CHL	CHL	30.73	MIT	11.29	CYT	10.15	33.85	-0.294212	0.749147	-0.225816	0.493861	0.699681	0.691909	0.815266	0.797115	0.670207	0.685942	0.698462	0.664914	1	3	11.424	1	24	2104	2127	UUAGAGACUAAUUUGACCAACGUU	GCAAUUGCACAAAUGAGUCUCUAA	Translation	Glyur000149s00009586.1	1
Sr391036_7_3_24_73	miR4388e2.1	Glyur000150s00014564	Cellular Component: integral component of membrane (GO:0016021);; Molecular Function: transferase activity (GO:0016740);;	--	receptor-like protein 12 [Cajanus cajan]	1.A.87.2.6	gnl|TC-DB|O22476	29	2e-52	Protein BRASSINOSTEROID INSENSITIVE 1 OS=Arabidopsis thaliana OX=3702 GN=BRI1 PE=1 SV=1	PLA	PLA	31.9	CHL	9.433	MIT	8.687	32.05	-0.741217	0.979821	0.304305	-0.0523676	0.983283	0.936362	0.981456	0.944684	0.978204	0.966386	0.966521	0.971573	9	3	19.532	1	24	2809	2832	AAUUUCAAGGGCUAAAAUGACAGU	GGAUUCAUUUUUGGCUUUGGAAUU	Translation	Glyur000150s00014564.1	1
Sr86471_5_3_20_14	miR159a-5P	Glyur000150s00014565	Cellular Component: integral component of membrane (GO:0016021);; Molecular Function: transferase activity (GO:0016740);;	--	hypothetical protein GLYMA_03G087400 [Glycine max]	1.A.87.2.6	gnl|TC-DB|O22476	29	4e-51	Protein BRASSINOSTEROID INSENSITIVE 1 OS=Arabidopsis thaliana OX=3702 GN=BRI1 PE=1 SV=1	PLA	PLA	29.31	MIT	9.192	NUC	8.586	30.76	0.902216	-0.759256	-0.349558	0.148191	-0.762013	-0.77038	-0.7543	-0.690344	-0.812898	-0.800037	-0.801812	-0.789495	4	3	20.298	1	21	5475	5495	GGGAUCUCUUCACUCCAAGUC	CACUUUGAGUGGACAGAUUCC	Cleavage	Glyur000150s00014565.1	1
Sr148756_1_1_21_16	miR8015	Glyur000150s00014582	Molecular Function: protein kinase activity (GO:0004672);; Molecular Function: ATP binding (GO:0005524);; Biological Process: protein phosphorylation (GO:0006468);; Cellular Component: integral component of membrane (GO:0016021);;	--	PREDICTED: probable inactive leucine-rich repeat receptor-like protein kinase At1g66830 [Cicer arietinum]	1.A.87.2.4	gnl|TC-DB|T1T4Z8	37	2e-37	GHR1 protein OS=Arabidopsis thaliana GN=GHR1 PE=2 SV=1	PLA	PLA	39.03	MIT	11.53	NUC	7.805	36.65	-0.969373	0.798811	0.558052	-0.385183	0.826764	0.805848	0.76339	0.703235	0.874308	0.84967	0.844497	0.856355	7	3	11.029	1	21	1115	1135	CUUUCAAUUUCAAGGACUAAU	GUUGGUCUUUGGGGUUGAAGG	Cleavage	Glyur000150s00014582.1	1
Sr187761_2_2_22_217	miR393-5P	Glyur000221s00012489	Molecular Function: catalytic activity (GO:0003824);; Biological Process: metabolic process (GO:0008152);; Cellular Component: membrane (GO:0016020);;	--	PREDICTED: probable acyl-activating enzyme 1, peroxisomal [Cicer arietinum]	4.C.1.1.4	gnl|TC-DB|P69451	26	2e-20	Long-chain-fatty-acid--CoA ligase - Escherichia coli.	CHL	CHL	11.45	NUC	11.23	PLA	9.787	22.62	0.876404	-0.920346	-0.380758	0.161357	-0.93563	-0.878419	-0.911143	-0.834507	-0.967247	-0.932556	-0.928477	-0.944255	10	3	19.769	1	22	1716	1737	UUCCAAAGGGAUCGCAUUGAUC	GUUUAAUGGGGUGCCUUUGGAA	Translation	Glyur000221s00012489.1	1
Sr130095_2_1_21_1856	miR396b-3P	Glyur000221s00012513	Molecular Function: protein serine/threonine kinase activity (GO:0004674);; Molecular Function: ATP binding (GO:0005524);; Biological Process: protein phosphorylation (GO:0006468);; Molecular Function: amino acid binding (GO:0016597);;	--	PREDICTED: serine/threonine-protein kinase STY17-like isoform X1 [Glycine max]	8.A.23.1.12	gnl|TC-DB|P12931	39	7e-45	Proto-oncogene tyrosine-protein kinase Src OS=Homo sapiens OX=9606 GN=SRC PE=1 SV=3	PLA	PLA	21.21	MIT	10.67	CYT	9.583	28.52	0.995067	-0.817186	-0.689143	0.503019	-0.841806	-0.876147	-0.767098	-0.767261	-0.86771	-0.881801	-0.880698	-0.873266	8	2.5	9.846	1	21	2463	2482	AUUCAAGAAAGCUGUGGAAAA	UUUUCCAC-GCUUUUUUGAAU	Cleavage	Glyur000221s00012513.1	1
Sr363067_9_7_24_31	miR4388p-5P.1	Glyur000271s00015162	Molecular Function: ATP binding (GO:0005524);; Cellular Component: integral component of membrane (GO:0016021);; Molecular Function: ATPase activity, coupled to transmembrane movement of substances (GO:0042626);; Biological Process: transmembrane transport (GO:0055085);;	K05658|0|gmx:100807709|K05658 ATP-binding cassette, subfamily B (MDR/TAP), member 1 [EC:3.6.3.44] | (RefSeq) ABC transporter B family member 15-like	PREDICTED: LOW QUALITY PROTEIN: ABC transporter B family member 15-like [Glycine max]	3.A.1.201.34	gnl|TC-DB|Q9LHD1	54	1e-139	ABC transporter B family member 15 OS=Arabidopsis thaliana OX=3702 GN=ABCB15 PE=3 SV=1	PLA	PLA	26.1	CHL	13.34	VAC	9.636	34.41	-0.656155	0.975428	0.256398	0.00098122	0.969458	0.903266	0.982763	0.937895	0.961729	0.943023	0.939905	0.955352	9	2.5	23.838	1	24	3679	3702	ACUGUCAUUUUGGCCCUUGAAACU	GCCAUCAAGGCCCAAGAUGACAGC	Cleavage	Glyur000271s00015162.1	1
Sr531837_9_7_24_21	miR4388c2.2																															2.5	23.838	1	24	3679	3702	ACUGUCAUUUUGGCCCUUGAAACU	GCCAUCAAGGCCCAAGAUGACAGC	Cleavage	Glyur000271s00015162.1	1
Sr58969_1_1_20_48	miR395a-5P	Glyur000291s00016220	Cellular Component: exocyst (GO:0000145);; Biological Process: exocytosis (GO:0006887);;	K07195|0|gmx:100777662|K07195 exocyst complex component 7 | (RefSeq) exocyst complex component EXO70A1-like	hypothetical protein GLYMA_07G004000 [Glycine max]	1.F.2.1.3	gnl|TC-DB|Q9LZD3	25	5e-44	Exocyst complex component EXO70A1 OS=Arabidopsis thaliana GN=EXO70A1 PE=1 SV=1	NUC	NUC	13.47	PLA	11.99	CYT	11.03	25.09	-0.636939	0.969958	0.187293	0.0806817	0.959126	0.913928	0.987147	0.954842	0.944351	0.938038	0.940123	0.939613	9	3	16.223	1	20	1777	1796	GUUUCCCUGAACACUUCAUU	GAUGAGGUGUUGAGGGAAAG	Translation	Glyur000291s00016220.1	1
Sr148756_1_1_21_16	miR8015	Glyur000314s00018002	Cellular Component: integral component of membrane (GO:0016021);;	--	LOW QUALITY PROTEIN: uncharacterized protein LOC109815264 [Cajanus cajan]	9.B.2.1.19	gnl|TC-DB|XP_016555472.1	53	4e-75	PREDICTED: putative membrane peptidase YdiL [Capsicum annuum]	NUC	NUC	14.78	PLA	13.96	CHL	13.48	28.5	0.895171	-0.922968	-0.715954	0.49982	-0.941124	-0.958312	-0.870579	-0.899052	-0.93483	-0.958345	-0.954804	-0.95718	10	2.5	11.653	1	21	88	108	CUUUCAAUUUCAAGGACUAAU	AUUAGUCCUUGCAAUUGAAGA	Translation	Glyur000314s00018002.1	1
Sr112060_10_1_21_49532	miR166-3P	Glyur000338s00015576	Biological Process: long-chain fatty acid metabolic process (GO:0001676);; Molecular Function: long-chain fatty acid-CoA ligase activity (GO:0004467);; Cellular Component: peroxisome (GO:0005777);; Molecular Function: o-succinylbenzoate-CoA ligase activity (GO:0008756);; Cellular Component: chloroplast (GO:0009507);; Cellular Component: integral component of membrane (GO:0016021);; Biological Pro…	K14760|0|mtr:MTR_2g030240|K14760 acyl-activating enzyme 14 [EC:6.2.1.26] | (RefSeq) 2-succinylbenzoate-CoA ligase/peroxisomal protein	2-succinylbenzoate-CoA ligase/peroxisomal protein [Medicago truncatula]	4.C.1.1.6	gnl|TC-DB|P31552	26	5e-36	PROBABLE CROTONOBETAINE/CARNITINE-COA LIGASE (EC 6.3.2.-) - Escherichia coli.	CHL	CHL	24.38	POX	21.68	NUC	7.277	44.81	0.850518	-0.941082	-0.418573	0.201815	-0.960667	-0.892262	-0.925715	-0.856939	-0.982876	-0.94766	-0.941758	-0.964838	10	3	15.571	1	21	1206	1226	UCGGACCAGGCUUCAUUCCCC	GGGGAAUGAAGUCUGGCUUGA	Cleavage	Glyur000338s00015576.1	1
Sr112060_10_1_21_49532	miR166-5P																															3	19.173	1	21	345	365	GGAAUGUCGUCUGGUUCGAGA	ACUCCAACAAGAUGAUAUUCC	Cleavage	Glyur000338s00015576.1	1
Sr480450_17_12_24_137	miR4388z.1	Glyur000381s00016140	Biological Process: carbohydrate metabolic process (GO:0005975);; Molecular Function: beta-glucosidase activity (GO:0008422);; Molecular Function: scopolin beta-glucosidase activity (GO:0102483);; Biological Process: glycosyl compound metabolic process (GO:1901657);;	K01188|4.73441e-156|mtr:MTR_4g083000|K01188 beta-glucosidase [EC:3.2.1.21] | (RefSeq) beta-glucosidase	PREDICTED: beta-glucosidase 40 isoform X2 [Brassica oleracea var. oleracea]	8.A.49.1.1	gnl|TC-DB|Q9UEF7	33	5e-26	Klotho OS=Homo sapiens GN=KL PE=1 SV=2	CHL	CHL	24.29	VAC	13.88	NUC	9.82	34.19	0.667715	-0.472752	-0.898466	0.869902	-0.53881	-0.528485	-0.369001	-0.411306	-0.537342	-0.540808	-0.526663	-0.565314	2	3	15.045	1	24	666	689	AAAACGUCGAUCAAGUUAGUCCCU	UGCUACUAAUUUGAUUGGAGUUUU	Cleavage	Glyur000381s00016140.2	1
Sr86471_5_3_20_14	miR159a-3P	Glyur000389s00028188	Molecular Function: transporter activity (GO:0005215);; Biological Process: oligopeptide transport (GO:0006857);; Cellular Component: integral component of membrane (GO:0016021);;	--	Peptide transporter PTR1 [Cajanus cajan]	2.A.17.3.22	gnl|TC-DB|R7W971	39	3e-61	Peptide transporter PTR3-A OS=Aegilops tauschii GN=F775_27357 PE=4 SV=1	PLA	PLA	25.52	MIT	12.5	CHL	9.32	33.07	-0.496821	0.923108	0.0379411	0.239147	0.895063	0.84835	0.958832	0.925351	0.87366	0.869691	0.873078	0.868789	9	3	22.199	1	20	947	965	AUUGGAGUGAAGGGAGCUCC	GGAG-UCCCUUGACUCCAAU	Translation	Glyur000389s00028188.1	1
Sr98630_3_3_21_341	miR172c-5P	Glyur000409s00019929	Molecular Function: zinc ion transmembrane transporter activity (GO:0005385);; Cellular Component: plasma membrane (GO:0005886);; Cellular Component: integral component of membrane (GO:0016021);; Biological Process: zinc II ion transmembrane transport (GO:0071577);;	K14709|0|nnu:104599728|K14709 solute carrier family 39 (zinc transporter), member 1/2/3 | (RefSeq) zinc transporter 8-like	hypothetical protein CUMW_002780 [Citrus unshiu]	2.A.5.1.3	gnl|TC-DB|O81123	53	1e-65	Zinc transporter 1 precursor (ZRT/IRT-like protein 1) - Arabidopsis thaliana (Mouse-ear cress).	PLA	PLA	46.15	NUC	9.08	MIT	6.776	34.76	0.867414	-0.979427	-0.556861	0.310466	-0.985341	-0.979298	-0.950927	-0.947995	-0.984556	-0.993856	-0.99119	-0.994344	10	2.5	19.721	1	21	839	859	CAGCAGCAUCAAGAUUCACAU	UUGUGGAUCUUCUUGCUGCUG	Translation	Glyur000409s00019929.1	1
Sr127223_1_1_21_44	miR164e	Glyur000410s00016193	Molecular Function: magnesium ion binding (GO:0000287);; Molecular Function: phospholipid-translocating ATPase activity (GO:0004012);; Molecular Function: ATP binding (GO:0005524);; Cellular Component: plasma membrane (GO:0005886);; Cellular Component: integral component of membrane (GO:0016021);; Biological Process: phospholipid translocation (GO:0045332);;	K14802|0|gmx:100788740|K14802 phospholipid-transporting ATPase [EC:3.6.3.1] | (RefSeq) phospholipid-transporting ATPase 1-like	PREDICTED: phospholipid-transporting ATPase 1-like isoform X2 [Glycine max]	3.A.3.8.7	gnl|TC-DB|P98204	57	1e-173	Phospholipid-transporting ATPase 1 OS=Arabidopsis thaliana GN=ALA1 PE=1 SV=1	PLA	PLA	32.25	END	10.68	GOL	9.104	33.67	-0.542619	0.933091	0.0534556	0.227531	0.904512	0.862658	0.968338	0.929916	0.889854	0.885274	0.888782	0.88271	9	3	11.008	1	21	1551	1571	CAUGUGCUCUAGCUCUCCAGC	UCCRGAGAGCUAGUGUACAUG	Cleavage	Glyur000410s00016193.1	1
Sr480450_17_12_24_137	miR4388z.1	Glyur000412s00023308	Molecular Function: ATP binding (GO:0005524);; Cellular Component: integral component of membrane (GO:0016021);; Molecular Function: ATPase activity (GO:0016887);; Biological Process: single-organism transport (GO:0044765);; Biological Process: organic substance transport (GO:0071702);;	--	pleiotropic drug resistance protein 1-like isoform X4 [Cajanus cajan]	3.A.1.205.25	gnl|TC-DB|BAR94041	75	1e-174	PDR-type ACB transporter [Nicotiana benthamiana]	PLA	PLA	70.82	NUC	5.241	CYT	4.244	26.18	0.767399	-0.900487	-0.369345	0.174183	-0.924728	-0.818978	-0.886991	-0.796815	-0.948869	-0.893893	-0.883929	-0.924201	8	3	16.602	1	24	468	491	AAAACGUCGAUCAAGUUAGUCCCU	UAAAACUACUUUGAUGGAUGUUUU	Translation	Glyur000412s00023308.1	1
Sr192585_1_1_22_3585	miR4412-5P	Glyur000416s00028497	Cellular Component: multivesicular body (GO:0005771);; Biological Process: vacuolar transport (GO:0007034);; Cellular Component: endosome membrane (GO:0010008);; Biological Process: protein transport (GO:0015031);; Biological Process: intralumenal vesicle formation (GO:0070676);;	K12191|9.34061e-109|aip:107620548|K12191 charged multivesicular body protein 2A | (RefSeq) vacuolar protein sorting-associated protein 2 homolog 1	vacuolar protein sorting-associated protein 2 homolog 1 [Arachis ipaensis]	3.A.31.1.1	gnl|TC-DB|P36108	45	8e-38	DOA4-independent degradation protein 4 OS=Saccharomyces cerevisiae (strain ATCC 204508 / S288c) OX=559292 GN=DID4 PE=1 SV=2	NUC	NUC	19.66	CHL	15.91	CYT	10.73	34.23	0.95654	-0.621376	-0.589838	0.472944	-0.660565	-0.66861	-0.575116	-0.52629	-0.717747	-0.700121	-0.697125	-0.699691	1	3	14.017	1	22	4	25	UGUUGCGGGUAUCAGUGCCUCU	GAAGGAAUUGCUACCUGCAACA	Cleavage	Glyur000416s00028497.1	1
Sr86471_5_3_20_14	miR159a-5P	Glyur000445s00020020	Molecular Function: protein kinase activity (GO:0004672);; Molecular Function: ATP binding (GO:0005524);; Biological Process: protein phosphorylation (GO:0006468);; Cellular Component: integral component of membrane (GO:0016021);;	--	LRR receptor-like kinase family protein [Medicago truncatula]	1.A.87.2.6	gnl|TC-DB|O22476	30	2e-94	Protein BRASSINOSTEROID INSENSITIVE 1 OS=Arabidopsis thaliana OX=3702 GN=BRI1 PE=1 SV=1	PLA	PLA	45.19	MIT	9.326	CHL	7.547	34.96	-0.751199	0.863824	0.458272	-0.291562	0.901961	0.793602	0.834387	0.760354	0.917939	0.865056	0.853515	0.900017	7	3	20.843	1	21	1192	1211	GGGAUCUCUUCACUCCAAGUC	AACUUGGAG-GGAGAGAUUCC	Cleavage	Glyur000445s00020020.1	1
Sr115560_4_1_21_17	miR156f	Glyur000468s00019641	Biological Process: mRNA splicing, via spliceosome (GO:0000398);; Molecular Function: nucleic acid binding (GO:0003676);; Molecular Function: ATP-dependent RNA helicase activity (GO:0004004);; Molecular Function: ATP binding (GO:0005524);; Cellular Component: spliceosomal complex (GO:0005681);; Biological Process: mRNA export from nucleus (GO:0006406);; Biological Process: cellular response to DN…	K12812|0|aip:107618047|K12812 ATP-dependent RNA helicase UAP56/SUB2 [EC:3.6.4.13] | (RefSeq) DEAD-box ATP-dependent RNA helicase 56	hypothetical protein TSUD_260890 [Trifolium subterraneum]	3.A.18.1.1	gnl|TC-DB|Q13838	71	1e-161	Spliceosome RNA helicase BAT1 - Homo sapiens (Human).	CYT	CYT	15.48	NUC	15.44	MIT	12.36	30.91	0.96157	-0.720932	-0.843974	0.712202	-0.764578	-0.79137	-0.643117	-0.660261	-0.786399	-0.798708	-0.792446	-0.800864	3	3	14.883	1	21	479	499	UUGACAGAAGAGAGAGAGCAC	CUGCUGUUUUUGUUCUGUCAA	Translation	Glyur000468s00019641.1	1
Sr67774_3_2_20_30	miR2111a-3P	Glyur000504s00018080	Molecular Function: microtubule motor activity (GO:0003777);; Molecular Function: ATP binding (GO:0005524);; Cellular Component: kinesin complex (GO:0005871);; Biological Process: microtubule-based movement (GO:0007018);; Molecular Function: microtubule binding (GO:0008017);; Molecular Function: ATPase activity (GO:0016887);;	K11498|0|cam:101511764|K11498 centromeric protein E | (RefSeq) centromere-associated protein E	kinesin-like protein KIN-7O [Helianthus annuus]	1.P.1.1.1	gnl|TC-DB|P33176	40	3e-66	Kinesin-1 heavy chain OS=Homo sapiens OX=9606 GN=KIF5B PE=1 SV=1	NUC	NUC	14.01	CHL	12.61	CSK	9.58	26.24	0.928399	-0.851863	-0.737067	0.5591	-0.887357	-0.898972	-0.792111	-0.809206	-0.891384	-0.904806	-0.901495	-0.905964	9	3	10.321	1	21	3706	3726	GUCCUUGGGAUGCAGAUUAUC	GAAAAUUUGCAUCUCAAGGAA	Cleavage	Glyur000504s00018080.1	1
Sr548075_18_9_24_32	miR4388y-3P.1	Glyur000518s00035530	Molecular Function: protein serine/threonine kinase activity (GO:0004674);; Molecular Function: ATP binding (GO:0005524);; Cellular Component: plasma membrane (GO:0005886);; Biological Process: protein phosphorylation (GO:0006468);; Cellular Component: integral component of membrane (GO:0016021);;	--	PREDICTED: G-type lectin S-receptor-like serine/threonine-protein kinase RLK1 [Cicer arietinum]	1.A.87.2.6	gnl|TC-DB|O22476	35	3e-46	Protein BRASSINOSTEROID INSENSITIVE 1 OS=Arabidopsis thaliana OX=3702 GN=BRI1 PE=1 SV=1	PLA	PLA	22.17	EXC	13.22	NUC	8.604	32.22	0.879439	-0.720701	-0.302534	0.133355	-0.738557	-0.701369	-0.716637	-0.615573	-0.800704	-0.758171	-0.756437	-0.762194	2	3	17.481	1	24	2298	2321	CUUUUUCGUUAGUUUCAGGGACCU	UCUGUCCUGAAAUUGAUGAAAAAU	Cleavage	Glyur000518s00035530.1	1
Sr86471_5_3_20_14	miR159a-3P	Glyur000601s00025450	Biological Process: proteolysis (GO:0006508);; Molecular Function: serine-type peptidase activity (GO:0008236);;	--	carboxy-terminal processing peptidase-like protein [Medicago truncatula]	9.B.174.1.1	gnl|TC-DB|O35002	32	3e-43	Carboxy-terminal processing protease CtpB OS=Bacillus subtilis (strain 168) GN=ctpB PE=1 SV=1	CHL	CHL	12.72	MIT	11.95	NUC	10.24	24.48	0.886951	-0.975966	-0.527079	0.285071	-0.986307	-0.976018	-0.950845	-0.937978	-0.989963	-0.993868	-0.992422	-0.993874	10	3	23.055	1	20	641	660	AUUGGAGUGAAGGGAGCUCC	GGAGAUCCUUUCACUCGAAU	Cleavage	Glyur000601s00025450.1	1
Sr391036_7_3_24_73	miR4388e2.2	Glyur000613s00030318	Cellular Component: Golgi apparatus (GO:0005794);; Molecular Function: zinc ion binding (GO:0008270);; Cellular Component: integral component of membrane (GO:0016021);; Molecular Function: protein-cysteine S-palmitoyltransferase activity (GO:0019706);;	K20028|2.43304e-164|mtr:MTR_4g023760|K20028 palmitoyltransferase ZDHHC2/15/20 [EC:2.3.1.225] | (RefSeq) DHHC-type zinc finger protein	DHHC-type zinc finger protein [Medicago truncatula]	8.A.114.1.6	gnl|TC-DB|Q5W0Z9	29	5e-26	Palmitoyltransferase ZDHHC20 OS=Homo sapiens OX=9606 GN=ZDHHC20 PE=1 SV=1	PLA	PLA	12.12	CHL	11.38	NUC	11.12	23.33	0.862166	-0.440782	-0.69566	0.593572	-0.461762	-0.589834	-0.3792	-0.434916	-0.491722	-0.546653	-0.552551	-0.511744	1	2	17.737	1	24	1594	1617	UAGUCCCUGAAAUUGUAAAACGUU	RCUYUUGAACAAUUUCAGGGACUA	Cleavage	Glyur000613s00030318.1	1
Sr297180_14_5_24_12	miR4388v-3P																															2.5	15.41	1	24	1490	1513	UACAAUUUUAGGGACUAACUUGAU	ACCAAUUUAGUCUCUUAAAUUGUA	Translation	Glyur000613s00030318.1	1
Sr439946_13_8_24_48	miR4388f2-5P.2																															3	15.215	1	24	1487	1510	AAUUUCAGGGACUAAAUUGCUUUU	AUCACCAAUUUAGUCUCUUAAAUU	Cleavage	Glyur000613s00030318.1	1
Sr127879_6_1_21_858	miR164d-3P	Glyur000677s00026185	Cellular Component: integral component of membrane (GO:0016021);; Molecular Function: oxidoreductase activity (GO:0016491);; Molecular Function: phosphopantetheine binding (GO:0031177);; Biological Process: response to stimulus (GO:0050896);; Biological Process: oxidation-reduction process (GO:0055114);;	--	PREDICTED: uncharacterized protein LOC101499614 [Cicer arietinum]	4.C.1.1.4	gnl|TC-DB|P69451	25	1e-24	Long-chain-fatty-acid--CoA ligase - Escherichia coli.	PLA	PLA	10.66	CHL	9.988	VAC	9.7	20.51	-0.234985	0.761981	-0.0501644	0.311026	0.717391	0.724489	0.80298	0.840899	0.657428	0.697229	0.707229	0.678782	2	2.5	21.078	1	21	4606	4626	CACGUGCUCCCCUUCUCCAAC	GUUGGAGGAGGAGGGCAUGUG	Translation	Glyur000677s00026185.1	1
Sr127879_6_5_21_858	miR164a-3P																															2.5	21.078	1	21	4606	4626	CACGUGCUCCCCUUCUCCAAC	GUUGGAGGAGGAGGGCAUGUG	Translation	Glyur000677s00026185.1	1
Sr118812_2_1_21_139	miR172d	Glyur000780s00032014	Cellular Component: integral component of membrane (GO:0016021);; Molecular Function: kinase activity (GO:0016301);; Biological Process: phosphorylation (GO:0016310);;	--	LRR receptor-like kinase [Medicago truncatula]	1.A.87.2.6	gnl|TC-DB|O22476	30	9e-67	Protein BRASSINOSTEROID INSENSITIVE 1 OS=Arabidopsis thaliana OX=3702 GN=BRI1 PE=1 SV=1	PLA	PLA	37.15	MIT	9.512	EXC	7.083	33.77	0.868474	-0.983734	-0.510728	0.255707	-0.98633	-0.990104	-0.962305	-0.961348	-0.984392	-0.998374	-0.998553	-0.993037	10	3	12.981	1	21	684	704	AGAAUCUUGAUGAUGCUGCAG	UUGCAGCAUAAACAAGAUUCA	Translation	Glyur000780s00032014.1	1
Sr118812_2_2_21_139	miR172e																															3	12.981	1	21	684	704	AGAAUCUUGAUGAUGCUGCAG	UUGCAGCAUAAACAAGAUUCA	Translation	Glyur000780s00032014.1	1
Sr98630_3_1_21_341	miR172b-3P																															3	12.981	1	21	684	704	AGAAUCUUGAUGAUGCUGCAU	UUGCAGCAUAAACAAGAUUCA	Translation	Glyur000780s00032014.1	1
Sr98630_3_2_21_341	miR172a-3P																															3	12.981	1	21	684	704	AGAAUCUUGAUGAUGCUGCAU	UUGCAGCAUAAACAAGAUUCA	Translation	Glyur000780s00032014.1	1
Sr98630_3_3_21_341	miR172c-3P																															3	12.981	1	21	684	704	AGAAUCUUGAUGAUGCUGCAU	UUGCAGCAUAAACAAGAUUCA	Translation	Glyur000780s00032014.1	1
Sr98630_3_3_21_341	miR172c-5P	Glyur000849s00021636	Biological Process: amino acid transmembrane transport (GO:0003333);; Cellular Component: plasma membrane (GO:0005886);; Molecular Function: amino acid transmembrane transporter activity (GO:0015171);;	--	Amino acid permease 6 [Cajanus cajan]	2.A.18.2.4	gnl|TC-DB|P92934	54	1e-142	Amino acid permease 6 - Arabidopsis thaliana (Mouse-ear cress).	PLA	PLA	30.01	NUC	20.11	CHL	6.61	45.16	-0.769407	0.208876	0.807425	-0.818257	0.263119	0.340133	0.116758	0.146787	0.310069	0.32982	0.324957	0.32213	2	3	23.232	1	21	1196	1216	CAGCAGCAUCAAGAUUCACAU	UUGUGAGUCUUGUUGCUGCAG	Translation	Glyur000849s00021636.1	1
Sr85268_7_6_20_907	miR156d-3P	Glyur000867s00025580	Molecular Function: RNA binding (GO:0003723);; Molecular Function: ATP-dependent RNA helicase activity (GO:0004004);; Molecular Function: ATP binding (GO:0005524);; Cellular Component: nucleus (GO:0005634);; Biological Process: RNA secondary structure unwinding (GO:0010501);;	K16911|0|cam:101504526|K16911 ATP-dependent RNA helicase DDX21 [EC:3.6.4.13] | (RefSeq) DEAD-box ATP-dependent RNA helicase 7-like	PREDICTED: DEAD-box ATP-dependent RNA helicase 7-like [Cicer arietinum]	1.I.1.1.3	gnl|TC-DB|O00571	38	2e-55	ATP-dependent RNA helicase DDX3X OS=Homo sapiens GN=DDX3X PE=1 SV=3	NUC	NUC	37.1	CHL	13.95	PLA	9.207	39.23	-0.19448	0.73771	-0.273193	0.504152	0.70401	0.595512	0.802515	0.721893	0.685529	0.646506	0.64715	0.661539	1	3	9.099	1	23	1527	1549	UGCUCACUUCUCUUUCUGUCAGC	CAAAAUAGAAAGAGAAGUGGGUG	Cleavage	Glyur000867s00025580.1	1
Sr138926_2_1_21_253	miR5037a-3P	Glyur000888s00023089	Biological Process: obsolete protein import into nucleus, docking (GO:0000059);; Biological Process: protein import into nucleus, translocation (GO:0000060);; Cellular Component: cytosol (GO:0005829);; Biological Process: NLS-bearing protein import into nucleus (GO:0006607);; Biological Process: ribosomal protein import into nucleus (GO:0006610);; Molecular Function: nuclear localization sequence…	K20221|0|gmx:100815107|K20221 importin-4 | (RefSeq) importin-4-like	PREDICTED: importin-4-like [Glycine max]	1.I.1.1.3	gnl|TC-DB|Q8TEX9	28	1e-110	Importin-4 OS=Homo sapiens GN=IPO4 PE=1 SV=2	NUC	NUC	12.44	MIT	11.06	EXC	9.359	23.17	-0.441605	0.877179	-0.0655096	0.322649	0.852399	0.762969	0.922696	0.846962	0.845096	0.812236	0.812147	0.823908	8	2.5	19.353	1	22	198	219	GUGGGAGUCAUUUGGGGGUUUA	AGGACCCCCAAGUGGUUCCCGC	Cleavage	Glyur000888s00023089.1	1
Sr85268_7_5_20_907	miR156e-3P	Glyur001053s00027288	Molecular Function: transporter activity (GO:0005215);; Biological Process: transport (GO:0006810);; Cellular Component: integral component of membrane (GO:0016021);;	K09873|1.28444e-126|pvu:PHAVU_001G181100g|K09873 aquaporin TIP | (RefSeq) hypothetical protein	nodulin-26 [Glycine max]	1.A.8.10.3	gnl|TC-DB|P25818	73	1e-101	Aquaporin TIP1.1 - Arabidopsis thaliana (Mouse-ear cress).	VAC	VAC	75.01	PLA	9.047	CHL	3.299	28.61	-0.981037	0.665034	0.750821	-0.620096	0.702891	0.75092	0.600115	0.60698	0.73756	0.75242	0.750736	0.743427	1	3	16.698	1	21	239	259	GCUUGCUCUCUCUCUGUCACC	AGUGACUGAGAGUGAGUAAGU	Translation	Glyur001053s00027288.1	1
Sr446799_18_18_24_13	miR4388a2.1	Glyur001127s00032705	Molecular Function: aspartic-type endopeptidase activity (GO:0004190);; Biological Process: proteolysis (GO:0006508);; Biological Process: lipid metabolic process (GO:0006629);; Biological Process: protein catabolic process (GO:0030163);;	K08245|0|vra:106778333|K08245 phytepsin [EC:3.4.23.40] | (RefSeq) cyprosin-like	putative aspartic proteinase precursor [Glycine max]	8.A.32.1.4	gnl|TC-DB|P20142	37	1e-40	Gastricsin OS=Homo sapiens OX=9606 GN=PGC PE=1 SV=1	VAC	VAC	27.59	CYT	13.21	EXC	10.55	34.93	0.895325	-0.950445	-0.622325	0.374704	-0.951981	-0.98616	-0.914772	-0.940786	-0.947913	-0.979082	-0.979055	-0.968098	10	3	17.118	1	24	764	787	AAAGACAAUUUAGCCCCUGAAAUU	AAUAUAGGGGGUGAAAUUGUCUUU	Cleavage	Glyur001127s00032705.1	1
Sr452800_6_5_24_32	miR4388a-3p.1	Glyur001130s00030903	Cellular Component: plasma membrane (GO:0005886);; Cellular Component: integral component of membrane (GO:0016021);; Molecular Function: transmembrane transporter activity (GO:0022857);; Biological Process: transmembrane transport (GO:0055085);;	--	hypothetical protein PHAVU_007G158600g [Phaseolus vulgaris]	2.A.7.4.1	gnl|TC-DB|O24091	44	5e-62	MTN21 GENE - Medicago truncatula (Barrel medic).	PLA	PLA	10.99	NUC	10.8	END	9.634	21.75	-0.493745	0.909121	0.0105158	0.258837	0.881753	0.81281	0.947539	0.888947	0.871905	0.851583	0.852012	0.858239	9	3	24.523	1	24	723	746	AGUUUUAGGGACCAAAAUGACAGU	CCCUUCAGUUUGGUCUCUAAAAUG	Cleavage	Glyur001130s00030903.1	2
Sr452800_6_5_24_32	miR4388a-3p.1																															3	16.916	1	24	1362	1385	AGUUUUAGGGACCAAAAUGACAGU	UCCUUCAGUUUGGUCUCUAAAAUG	Cleavage	Glyur001130s00030903.1	2
Sr148756_1_1_21_16	miR8015	Glyur001415s00034559	Molecular Function: protein serine/threonine kinase activity (GO:0004674);; Cellular Component: plasma membrane (GO:0005886);; Biological Process: protein phosphorylation (GO:0006468);; Cellular Component: plasmodesma (GO:0009506);; Biological Process: defense response to bacterium (GO:0042742);;	K04733|0|mtr:MTR_5g068260|K04733 interleukin-1 receptor-associated kinase 4 [EC:2.7.11.1] | (RefSeq) cysteine-rich receptor-kinase-like protein	cysteine-rich receptor-kinase-like protein [Medicago truncatula]	1.A.87.2.1	gnl|TC-DB|K7UE65	40	2e-53	Uncharacterized protein OS=Zea mays GN=ZEAMMB73_507020 PE=3 SV=1	PLA	PLA	37.53	MIT	12.08	CHL	8.452	36.99	0.804961	-0.505719	-0.234494	0.122338	-0.527947	-0.512431	-0.502803	-0.400015	-0.603172	-0.561796	-0.562741	-0.558777	1	3	15.907	1	21	1635	1655	CUUUCAAUUUCAAGGACUAAU	AUUGGUUCUUGAGAUUGUAAG	Cleavage	Glyur001415s00034559.1	1
Sr86471_5_3_20_14	miR159a-3P	Glyur001670s00039740	Molecular Function: transporter activity (GO:0005215);; Biological Process: oligopeptide transport (GO:0006857);; Cellular Component: integral component of membrane (GO:0016021);;	K14638|0|mtr:MTR_4g019580|K14638 solute carrier family 15 (peptide/histidine transporter), member 3/4 | (RefSeq) peptide/nitrate transporter plant	peptide/nitrate transporter plant [Medicago truncatula]	2.A.17.3.22	gnl|TC-DB|R7W971	37	2e-60	Peptide transporter PTR3-A OS=Aegilops tauschii GN=F775_27357 PE=4 SV=1	PLA	PLA	21.34	CHL	17.79	VAC	9.918	37.75	-0.744763	0.960206	0.205395	0.0692605	0.944593	0.923348	0.978773	0.935893	0.949856	0.945979	0.949662	0.939013	9	3	17.84	1	20	880	898	AUUGGAGUGAAGGGAGCUCC	GGAGC-CCCUUGACUCCAAU	Translation	Glyur001670s00039740.1	1
Sr391036_7_3_24_73	miR4388e2.2	Glyur001735s00030576	Cellular Component: plasma membrane (GO:0005886);; Cellular Component: plant-type vacuole membrane (GO:0009705);; Cellular Component: integral component of membrane (GO:0016021);; Molecular Function: potassium ion antiporter activity (GO:0022821);; Biological Process: potassium ion transmembrane transport (GO:0071805);; Biological Process: regulation of stomatal closure (GO:0090333);;	--	PREDICTED: protein ZINC INDUCED FACILITATOR-LIKE 1-like isoform X1 [Cicer arietinum]	2.A.1.2.58	gnl|TC-DB|Q8RWN2	45	1e-117	Protein ZINC INDUCED FACILITATOR 1 OS=Arabidopsis thaliana GN=ZIF1 PE=1 SV=2	PLA	PLA	25.05	VAC	22.34	CYT	7.621	46.1	-0.263153	0.790172	0.0290611	0.17981	0.780408	0.6733	0.813227	0.776695	0.742129	0.715278	0.710683	0.740114	1	3	18.772	1	24	582	605	UAGUCCCUGAAAUUGUAAAACGUU	AACCUGUUGCGAUUUUAGGGAUUA	Cleavage	Glyur001735s00030576.1	1
Sr103335_2_2_21_454	miR171c-5P	Glyur002190s00039276	Molecular Function: zinc ion binding (GO:0008270);; Cellular Component: integral component of membrane (GO:0016021);; Molecular Function: protein-cysteine S-palmitoyltransferase activity (GO:0019706);;	K16675|0|gmx:100818705|K16675 palmitoyltransferase ZDHHC9/14/18 [EC:2.3.1.225] | (RefSeq) protein S-acyltransferase 8-like	protein S-acyltransferase 8-like isoform X1 [Cajanus cajan]	8.A.114.1.5	gnl|TC-DB|Q9Y397	35	2e-52	Palmitoyltransferase ZDHHC9 OS=Homo sapiens OX=9606 GN=ZDHHC9 PE=1 SV=2	MIT	MIT	11.98	PLA	11.21	CYT	10.55	23.01	0.92216	-0.7792	-0.698457	0.550129	-0.824582	-0.827131	-0.720413	-0.721007	-0.838499	-0.84051	-0.837641	-0.84368	7	2	4.343	1	21	202	222	AGAUAUUGGUGCGGUUCAAUC	AAUUGAAUCACACCAAUAUUU	Cleavage	Glyur002190s00039276.1	1
Sr87074_5_1_20_108	miR171a-5P																															2	4.343	1	21	202	222	AGAUAUUGGUGCGGUUCAAUC	AAUUGAAUCACACCAAUAUUU	Cleavage	Glyur002190s00039276.1	1
Sr452800_6_5_24_32	miR4388a-5p.1	Glyur002203s00035382	Molecular Function: peroxidase activity (GO:0004601);; Cellular Component: extracellular region (GO:0005576);; Biological Process: response to oxidative stress (GO:0006979);; Molecular Function: heme binding (GO:0020037);; Biological Process: hydrogen peroxide catabolic process (GO:0042744);; Molecular Function: metal ion binding (GO:0046872);; Biological Process: oxidation-reduction process (GO:…	K00430|2.90122e-162|gmx:100793973|K00430 peroxidase [EC:1.11.1.7] | (RefSeq) peroxidase P7	Peroxidase 4 [Glycine soja]	9.A.61.3.1	gnl|TC-DB|M4E3U6	40	5e-50	Peroxidase OS=Brassica rapa subsp. pekinensis GN=Bra023449 PE=3 SV=1	EXC	EXC	21.35	CHL	15.57	CYT	11.74	34.79	-0.974179	0.87146	0.700677	-0.509541	0.899869	0.905625	0.819484	0.812414	0.919484	0.923257	0.918983	0.924959	10	3	14.196	1	24	855	878	UUUCGAGUUAACUGUCAUUUUGGC	GUGGAAAUGACAAUAAACUCGAAC	Translation	Glyur002203s00035382.1	1
Sr86471_5_3_20_14	miR159a-3P																															3	15.009	1	20	392	410	AUUGGAGUGAAGGGAGCUCC	GGAGCUUCCUU-ACUCCGAU	Translation	Glyur002203s00035382.1	1
Sr125088_16_11_21_53	miR4388f.2	Glyur002269s00032420	Biological Process: activation of MAPKK activity (GO:0000186);; Molecular Function: MAP kinase kinase kinase activity (GO:0004709);; Molecular Function: ubiquitin-protein transferase activity (GO:0004842);; Molecular Function: ATP binding (GO:0005524);; Cellular Component: intracellular (GO:0005622);; Biological Process: protein ubiquitination (GO:0016567);;	--	U-box kinase family protein [Medicago truncatula]	1.A.87.2.6	gnl|TC-DB|O22476	38	5e-36	Protein BRASSINOSTEROID INSENSITIVE 1 OS=Arabidopsis thaliana OX=3702 GN=BRI1 PE=1 SV=1	PLA	PLA	19.68	NUC	12.49	CHL	11.78	29.86	0.999361	-0.753602	-0.714089	0.548925	-0.781162	-0.819309	-0.698167	-0.694444	-0.815871	-0.827359	-0.825082	-0.819581	6	2	9.144	1	24	2874	2897	AUUGUCAUUUUGGCCCCUGAAACU	ACUUUUAGGGACCAAAAUGACAGU	Cleavage	Glyur002269s00032420.1	2
Sr363067_9_7_24_31	miR4388p-5P.1																															2	9.144	1	24	2874	2897	ACUGUCAUUUUGGCCCUUGAAACU	ACUUUUAGGGACCAAAAUGACAGU	Cleavage	Glyur002269s00032420.1	1
Sr531837_9_7_24_21	miR4388c2.2																															2	9.144	1	24	2874	2897	ACUGUCAUUUUGGCCCUUGAAACU	ACUUUUAGGGACCAAAAUGACAGU	Cleavage	Glyur002269s00032420.1	1
Sr125088_16_11_21_53	miR4388f.2																															2.5	6.381	1	24	2907	2930	AUUGUCAUUUUGGCCCCUGAAACU	ACUUUUAGYGACCAAAAUGACAAU	Cleavage	Glyur002269s00032420.1	2
Sr439946_13_8_24_48	miR4388f2.3																															3	13.133	1	24	2872	2895	UGUCAUUUUAGCCUCUGAAAUUGU	UCACUUUUAGGGACCAAAAUGACA	Translation	Glyur002269s00032420.1	1
Sr138926_2_1_21_253	miR5037a-3P	Glyur002740s00035179	Molecular Function: nucleotide binding (GO:0000166);; Molecular Function: protein kinase activity (GO:0004672);; Cellular Component: membrane (GO:0016020);; Biological Process: phosphorylation (GO:0016310);;	K04733|0|gmx:106794113|K04733 interleukin-1 receptor-associated kinase 4 [EC:2.7.11.1] | (RefSeq) probable receptor-like protein kinase At1g67000	PREDICTED: probable receptor-like protein kinase At1g67000 isoform X2 [Glycine max]	1.A.87.2.1	gnl|TC-DB|K7UE65	35	5e-40	Uncharacterized protein OS=Zea mays GN=ZEAMMB73_507020 PE=3 SV=1	PLA	PLA	35.67	MIT	10.03	NUC	8.258	33.99	0.810545	-0.671766	-0.252509	0.118801	-0.702925	-0.611085	-0.667797	-0.530209	-0.77283	-0.698381	-0.691271	-0.721221	1	3	11.939	1	22	2200	2221	GUGGGAGUCAUUUGGGGGUUUA	GUACCCUCCAAAUGUUUCCCAC	Cleavage	Glyur002740s00035179.2	1
Sr154921_4_2_21_35	miR399a	Glyur004326s00041200	Molecular Function: inorganic phosphate transmembrane transporter activity (GO:0005315);; Cellular Component: integral component of plasma membrane (GO:0005887);; Biological Process: phosphate ion transport (GO:0006817);; Molecular Function: substrate-specific transmembrane transporter activity (GO:0022891);; Biological Process: transmembrane transport (GO:0055085);;	K08176|0|gmx:100820250|K08176 MFS transporter, PHS family, inorganic phosphate transporter | (RefSeq) PHT1-11, PT10; probable inorganic phosphate transporter 1-3	phosphate transporter 1 [Astragalus sinicus]	2.A.1.9.9	gnl|TC-DB|Q8VYM2	57	1e-165	Inorganic phosphate transporter 1-1 OS=Arabidopsis thaliana GN=PHT1-1 PE=1 SV=2	PLA	PLA	59.83	CHL	5.279	CYT	5.091	29.59	-0.965667	0.69745	0.854986	-0.707168	0.726219	0.797423	0.621398	0.664783	0.745518	0.781931	0.779056	0.769666	2	2.5	22.062	1	21	245	265	UGCCAAAGGAGAGUUGCCCUG	CAGGACAACUCUUCUUUGGCU	Cleavage	Glyur004326s00041200.1	1
Sr154921_4_3_21_35	miR399b																															2.5	22.062	1	21	245	265	UGCCAAAGGAGAGUUGCCCUG	CAGGACAACUCUUCUUUGGCU	Cleavage	Glyur004326s00041200.1	1
Sr452800_6_5_24_32	miR4388a-3p.1	Glyur004853s00041810	Cellular Component: plasma membrane (GO:0005886);; Cellular Component: integral component of membrane (GO:0016021);; Molecular Function: transmembrane transporter activity (GO:0022857);; Biological Process: transmembrane transport (GO:0055085);;	--	PREDICTED: WAT1-related protein At2g37460-like [Glycine max]	2.A.7.4.1	gnl|TC-DB|O24091	48	5e-40	MTN21 GENE - Medicago truncatula (Barrel medic).	PLA	PLA	23.43	CHL	15.65	NUC	11.78	36.04	-0.704535	0.987678	0.285702	-0.0261227	0.984191	0.928691	0.992323	0.951561	0.978314	0.963776	0.961969	0.9724	9	3	24.354	1	24	156	179	AGUUUUAGGGACCAAAAUGACAGU	CCCUUCAGUUUGGUCUCUAAAAUG	Cleavage	Glyur004853s00041810.2	1
Sr154921_4_2_21_35	miR399a	Glyur005962s00042806	Molecular Function: ATP binding (GO:0005524);; Biological Process: proteolysis (GO:0006508);; Molecular Function: peptidase activity (GO:0008233);; Cellular Component: chloroplast (GO:0009507);;	K03696|1.32453e-42|sind:105165684|K03696 ATP-dependent Clp protease ATP-binding subunit ClpC | (RefSeq) ATP-dependent Clp protease ATP-binding subunit clpA homolog CD4B, chloroplastic	hypothetical protein T459_30406 [Capsicum annuum]	3.A.9.1.2	gnl|TC-DB|Q9FI56	91	1e-36	Chaperone protein ClpC1, chloroplastic OS=Arabidopsis thaliana GN=CLPC1 PE=1 SV=1	CHL	CHL	84.28	NUC	4.296	CYT	2.83	17.73	0.872771	-0.81125	-0.622574	0.427625	-0.818748	-0.813748	-0.769585	-0.744755	-0.848311	-0.844252	-0.835579	-0.851088	8	3	20.528	1	21	149	169	UGCCAAAGGAGAGUUGCCCUG	AAGGGGAAUUCUCCCUUGGCA	Cleavage	Glyur005962s00042806.1	1
Sr154921_4_3_21_35	miR399b																															3	20.528	1	21	149	169	UGCCAAAGGAGAGUUGCCCUG	AAGGGGAAUUCUCCCUUGGCA	Cleavage	Glyur005962s00042806.1	1

## Sheet: sheet2
Supplemental Table S23
miRNAs target transporters.
Note: The target gene for G. uralensis-specific miRNAs are transporters.
miRNA_Acc.	family	Target_Acc.	GO_annotation	KEGG_annotation	NR_annotation	TC-id	Subject-id	Identity	E value	Anontation	Prediction	Pred1	Prob1	Pred2	Prob2	Pred3	Prob3	MLCS	GUCPR1	AACT	MK	PMK	MPD	FPPS	SQS1	β-AS	C-30	C-11	HMGS	HMGR	Number of co-expression structural genes	Expectation	UPE	miRNA_start	miRNA_end	Target_start	Target_end	miRNA_aligned_fragment	Target_aligned_fragment	Inhibition	Target_Desc.	Multiplicity
Sr446942_11_3_24_28	GumiRNA-n110c-3p	Glyur000001s00000063	Molecular Function: ATP binding (GO:0005524);; Cellular Component: proteasome regulatory particle, base subcomplex (GO:0008540);; Molecular Function: TBP-class protein binding (GO:0017025);; Biological Process: ubiquitin-dependent ERAD pathway (GO:0030433);; Cellular Component: nuclear proteasome complex (GO:0031595);; Cellular Component: cytosolic proteasome complex (GO:0031597);; Molecular Func…	K03065|0|aip:107618335|K03065 26S proteasome regulatory subunit T5 | (RefSeq) 26S protease regulatory subunit 6A homolog	26S protease regulatory subunit 6A homolog [Arachis duranensis]	9.B.307.1.1	gnl|TC-DB|O67077	45	6e-57	ATP-dependent zinc metalloprotease FtsH OS=Aquifex aeolicus (strain VF5) OX=224324 GN=ftsH PE=1 SV=1	NUC/CYT	NUC	39.24	CYT	39.05	CHL	6.856	78.15	0.948455	-0.603425	-0.855292	0.73959	-0.640119	-0.72018	-0.523059	-0.568872	-0.663772	-0.700652	-0.698937	-0.686161	2	3	13.453	1	22	835	856	AAUGGCAUUGUAGACUUCUGCU	AACAGAGGACUACAAUGACAUU	Cleavage	Glyur000001s00000063.1	1
Sr498980_9_1_24_12	GumiRNA-n110d-3p																															3	13.453	1	22	835	856	AAUGGCAUUGUAGACUUCUGCU	AACAGAGGACUACAAUGACAUU	Cleavage	Glyur000001s00000063.1	1
Sr115532_3_2_21_88	GumiRNA-n486	Glyur000001s00000076	Biological Process: autophagy of mitochondrion (GO:0000422);; Cellular Component: cytosol (GO:0005829);; Biological Process: protein lipidation (GO:0006497);; Cellular Component: extrinsic component of membrane (GO:0019898);; Molecular Function: phosphatidylinositol-3-phosphate binding (GO:0032266);; Cellular Component: pre-autophagosomal structure membrane (GO:0034045);; Biological Process: prot…	--	WD repeat phosphoinositide-interacting-like protein [Medicago truncatula]	9.A.15.3.1	gnl|TC-DB|Q93VB2	63	1e-146	Autophagy-related protein 18a OS=Arabidopsis thaliana GN=ATG18A PE=1 SV=1	NUC	NUC	14.04	CHL	12.26	MIT	12.18	25.84	-0.89048	0.966231	0.513177	-0.28018	0.979646	0.94919	0.941838	0.908101	0.992589	0.982045	0.978075	0.989025	10	3	2.289	1	20	282	301	GUGGGAGUCAUUUGGGGGUU	AAUCCCCAAAUGUCUCACAC	Cleavage	Glyur000001s00000076.1	1
Sr515749_17_7_24_30	GumiRNA-n228a.2	Glyur000001s00000114	Molecular Function: amidase activity (GO:0004040);; Cellular Component: cytosol (GO:0005829);; Biological Process: indoleacetic acid biosynthetic process (GO:0009684);; Molecular Function: carbon-nitrogen ligase activity, with glutamine as amido-N-donor (GO:0016884);; Molecular Function: indoleacetamide hydrolase activity (GO:0043864);;	--	PREDICTED: amidase 1 [Cicer arietinum]	3.A.9.1.1	gnl|TC-DB|Q9MUK5	48	1e-104	Toc64 - Pisum sativum (Garden pea).	NUC	NUC	17.28	PLA	12.75	CSK	10.8	28.66	0.921695	-0.930492	-0.65919	0.448312	-0.953563	-0.942558	-0.885013	-0.878412	-0.961677	-0.963509	-0.958409	-0.969499	10	2.5	21.936	1	20	758	777	GAGGGACGAAAAACGAACAU	AUUUUCGGUUUUCGUCCUUC	Cleavage	Glyur000001s00000114.1	1
Sr529925_8_6_24_13	GumiRNA-n352d.1	Glyur000001s00000138	Biological Process: regulation of pH (GO:0006885);; Molecular Function: sodium:proton antiporter activity (GO:0015385);; Cellular Component: integral component of membrane (GO:0016021);; Biological Process: sodium ion transmembrane transport (GO:0035725);; Biological Process: hydrogen ion transmembrane transport (GO:1902600);;	K14724|0|mtr:MTR_1g082440|K14724 solute carrier family 9 (sodium/hydrogen exchanger), member 8 | (RefSeq) Na+/H+ exchanger 1	Na+/H+ exchanger 1 [Trifolium pratense]	2.A.36.5.1	gnl|TC-DB|Q68KI4	51	1e-137	2.A.36.5.1 Sodium/hydrogen exchanger 1	VAC	VAC	40.01	PLA	8.948	NUC	7.417	33.75	0.908823	-0.904276	-0.56045	0.360639	-0.934118	-0.912756	-0.869348	-0.845996	-0.945976	-0.938178	-0.93606	-0.943102	10	1	10.061	1	21	1634	1654	AUAUGGUGAGAUAUGAUUGGA	UCCAAUCAUAUUUUACCAUAU	Cleavage	Glyur000001s00000138.1	1
Sr529925_8_7_24_13	GumiRNA-n352c																															1	10.061	1	21	1634	1654	AUAUGGUGAGAUAUGAUUGGA	UCCAAUCAUAUUUUACCAUAU	Cleavage	Glyur000001s00000138.1	1
Sr504883_6_3_24_12	GumiRNA-n180	Glyur000003s00001189	Molecular Function: protein serine/threonine kinase activity (GO:0004674);; Molecular Function: ATP binding (GO:0005524);; Biological Process: protein phosphorylation (GO:0006468);;	--	PREDICTED: shaggy-related protein kinase theta-like [Cicer arietinum]	1.I.1.1.3	gnl|TC-DB|P06493	32	4e-36	Cyclin-dependent kinase 1 OS=Homo sapiens GN=CDK1 PE=1 SV=3	PLA	PLA	14.9	NUC	14.75	CYT	10.35	29.61	0.983063	-0.668096	-0.655986	0.519955	-0.701276	-0.726281	-0.616417	-0.587372	-0.75138	-0.747262	-0.744274	-0.743024	1	2.5	23.459	1	20	1075	1094	AUAUUUUUGCAUUCCGGAAA	UUUUGGGAGUGCAAAAAUGU	Cleavage	Glyur000003s00001189.1	1
Sr297563_1_1_24_11	GumiRNA-n321-3p	Glyur000005s00001005	Biological Process: activation of MAPKK activity (GO:0000186);; Molecular Function: MAP kinase kinase kinase activity (GO:0004709);; Molecular Function: ATP binding (GO:0005524);; Cellular Component: intracellular (GO:0005622);; Biological Process: regulation of transcription, DNA-templated (GO:0006355);;	--	PAS domain tyrosine kinase family protein [Medicago truncatula]	8.A.23.1.12	gnl|TC-DB|P12931	35	9e-32	Proto-oncogene tyrosine-protein kinase Src OS=Homo sapiens OX=9606 GN=SRC PE=1 SV=3	PLA	PLA	17.57	MIT	12.36	CHL	11.81	28.38	0.900147	-0.542595	-0.917839	0.833374	-0.589237	-0.662703	-0.449094	-0.505842	-0.607146	-0.643239	-0.638993	-0.634945	3	3	18.228	1	20	733	752	UGGGGCAAUUGAAAUCUGAG	UUCAGGUUCCAAUUGUCCUA	Cleavage	Glyur000005s00001005.1	1
Sr474987_1_1_24_12	GumiRNA-n343																															3	11.973	1	20	519	538	AACACGGUUGGGUAUUUCUU	AUGAUAUAUUCAACCGUGUU	Cleavage	Glyur000005s00001005.1	1
Sr571100_1_1_24_12	GumiRNA-n128																															2.5	15.464	1	24	818	841	UUUUGAGGACUAAUUUGAAAUAUU	AAAAUUUCAAAUUUGGCCUCAAAG	Translation	Glyur000005s00001005.1	1
Sr476999_4_3_24_27	GumiRNA-n194-5p	Glyur000005s00001092	Biological Process: transport (GO:0006810);; Cellular Component: integral component of membrane (GO:0016021);;	--	unknown [Lotus japonicus]	2.A.71.3.1	gnl|TC-DB|Q9XIQ7	53	1e-115	F13O11.19 protein (Hypothetical protein At1g64890) - Arabidopsis thaliana (Mouse-ear cress).	NUC	NUC	14.92	CHL	12.87	MIT	9.417	27.22	0.981389	-0.700532	-0.748868	0.594395	-0.728441	-0.797718	-0.639135	-0.664346	-0.75484	-0.785033	-0.78573	-0.76812	1	2.5	22.007	1	20	1087	1106	AAUGCCAUUGUAGACUUUUG	GAAGGGUCUAUAAUGGCAUU	Cleavage	Glyur000005s00001092.1	1
Sr313816_9_4_24_87	GumiRNA-n184c	Glyur000008s00001253	Molecular Function: protein serine/threonine kinase activity (GO:0004674);; Molecular Function: ATP binding (GO:0005524);; Biological Process: protein phosphorylation (GO:0006468);; Cellular Component: integral component of membrane (GO:0016021);;	K20718|0|vra:106770949|K20718 LRR receptor-like serine/threonine-protein kinase ERECTA [EC:2.7.11.1] | (RefSeq) LRR receptor-like serine/threonine-protein kinase ERL1	PREDICTED: ERECTA-like kinase isoform X2 [Glycine max]	1.A.87.2.6	gnl|TC-DB|O22476	34	1e-120	Protein BRASSINOSTEROID INSENSITIVE 1 OS=Arabidopsis thaliana OX=3702 GN=BRI1 PE=1 SV=1	PLA	PLA	41.64	MIT	9.659	CHL	7.774	34.89	0.840032	-0.766875	-0.316152	0.15523	-0.794506	-0.703722	-0.758368	-0.635047	-0.853682	-0.786869	-0.778784	-0.810577	3	3	13.456	1	20	2764	2783	AUAGUUCCGCGGACAUGUGU	ACUUAUGUUCUCGGAACUAU	Translation	Glyur000008s00001253.1	1
Sr313816_9_5_24_87	GumiRNA-n184b																															3	13.456	1	20	2764	2783	AUAGUUCCGCGGACAUGUGU	ACUUAUGUUCUCGGAACUAU	Translation	Glyur000008s00001253.1	1
Sr313816_9_9_24_87	GumiRNA-n184a																															3	13.456	1	20	2764	2783	AUAGUUCCGCGGACAUGUGU	ACUUAUGUUCUCGGAACUAU	Translation	Glyur000008s00001253.1	1
Sr527763_8_3_24_17	GumiRNA-n159c																															2.5	13.456	1	20	2764	2783	AUAGUUCCGCGGACAUAUGU	ACUUAUGUUCUCGGAACUAU	Translation	Glyur000008s00001253.1	1
Sr527763_8_4_24_17	GumiRNA-n159b																															2.5	13.456	1	20	2764	2783	AUAGUUCCGCGGACAUAUGU	ACUUAUGUUCUCGGAACUAU	Translation	Glyur000008s00001253.1	1
Sr527763_8_7_24_17	GumiRNA-n159a																															2.5	13.456	1	20	2764	2783	AUAGUUCCGCGGACAUAUGU	ACUUAUGUUCUCGGAACUAU	Translation	Glyur000008s00001253.1	1
Sr489563_12_8_24_10	GumiRNA-n367	Glyur000008s00001339	Molecular Function: protein serine/threonine kinase activity (GO:0004674);; Molecular Function: ATP binding (GO:0005524);; Cellular Component: plasma membrane (GO:0005886);; Biological Process: protein phosphorylation (GO:0006468);; Biological Process: recognition of pollen (GO:0048544);;	K04733|0|mtr:MTR_1g104555|K04733 interleukin-1 receptor-associated kinase 4 [EC:2.7.11.1] | (RefSeq) lectin kinase family protein	PREDICTED: G-type lectin S-receptor-like serine/threonine-protein kinase LECRK4 [Lupinus angustifolius]	1.A.87.2.6	gnl|TC-DB|O22476	34	1e-37	Protein BRASSINOSTEROID INSENSITIVE 1 OS=Arabidopsis thaliana OX=3702 GN=BRI1 PE=1 SV=1	PLA	PLA	26.22	MIT	12.89	NUC	8.962	33.89	0.564067	-0.834398	-0.154738	-0.13172	-0.783181	-0.822104	-0.860124	-0.868112	-0.772698	-0.808513	-0.814627	-0.784342	6	3	16.497	1	21	2732	2752	AUUACAACUCGUGGAACUAAU	AUUUGUUCCUCGAGUUGUAAA	Cleavage	Glyur000008s00001339.1	1
Sr366268_2_1_24_13	GumiRNA-n417.1	Glyur000009s00001422	Molecular Function: protein kinase activity (GO:0004672);; Molecular Function: ATP binding (GO:0005524);; Biological Process: protein phosphorylation (GO:0006468);; Cellular Component: integral component of membrane (GO:0016021);;	--	Protein STRUBBELIG-RECEPTOR FAMILY 3 [Glycine soja]	1.A.87.2.6	gnl|TC-DB|O22476	51	6e-26	Protein BRASSINOSTEROID INSENSITIVE 1 OS=Arabidopsis thaliana OX=3702 GN=BRI1 PE=1 SV=1	PLA	PLA	29.46	MIT	11.86	NUC	11.63	34.05	-0.570971	0.943109	0.153192	0.135516	0.912815	0.910274	0.967105	0.969507	0.885055	0.90694	0.913114	0.89377	9	3	11.979	1	21	2396	2416	ACAAAUAAUGUCUGCAGAACU	AAUUUUGCAGACAUUAUUUCU	Cleavage	Glyur000009s00001422.1	1
Sr303020_10_1_24_11	GumiRNA-n91c	Glyur000010s00000915	Molecular Function: protein kinase activity (GO:0004672);; Molecular Function: ATP binding (GO:0005524);; Biological Process: protein phosphorylation (GO:0006468);;	K08818|0|aip:107631496|K08818 cell division cycle 2-like [EC:2.7.11.22] | (RefSeq) cyclin-dependent kinase G-2-like	cyclin-dependent kinase G-2 isoform X1 [Arachis ipaensis]	1.I.1.1.3	gnl|TC-DB|P06493	41	9e-66	Cyclin-dependent kinase 1 OS=Homo sapiens GN=CDK1 PE=1 SV=3	NUC	NUC	21.13	CYT	15.49	CHL	11.64	34.55	0.960627	-0.593833	-0.763789	0.668372	-0.641109	-0.6611	-0.522519	-0.50464	-0.689232	-0.683416	-0.676892	-0.686572	1	3	11.545	1	23	1638	1660	AACUCUGACAAGAAAAUACACGU	GCCUGUGUUUUCUUGGCAGAGCU	Cleavage	Glyur000010s00000915.2	1
Sr303020_10_4_24_11	GumiRNA-n91b																															3	11.545	1	23	1638	1660	AACUCUGACAAGAAAAUACACGU	GCCUGUGUUUUCUUGGCAGAGCU	Cleavage	Glyur000010s00000915.2	1
Sr303020_10_5_24_11	GumiRNA-n91a																															3	11.545	1	23	1638	1660	AACUCUGACAAGAAAAUACACGU	GCCUGUGUUUUCUUGGCAGAGCU	Cleavage	Glyur000010s00000915.2	1
Sr285629_10_9_24_16	GumiRNA-n4v4-3p	Glyur000011s00000643	Biological Process: amino acid transmembrane transport (GO:0003333);; Cellular Component: plasma membrane (GO:0005886);; Molecular Function: amino acid transmembrane transporter activity (GO:0015171);; Cellular Component: integral component of membrane (GO:0016021);;	--	transmembrane amino acid transporter family protein [Medicago truncatula]	2.A.18.2.5	gnl|TC-DB|O80592	50	1e-126	Putative amino acid permease - Arabidopsis thaliana (Mouse-ear cress).	PLA	PLA	23.7	NUC	15.04	CYT	10.25	35.38	0.95526	-0.72848	-0.843421	0.710759	-0.770865	-0.785915	-0.650836	-0.658991	-0.795699	-0.801424	-0.793076	-0.808184	4	2	16.892	1	22	2553	2574	AUUUCAGGGGCUAAAAUGACAA	UAGUCAUUUUGGUCCCUGAAAA	Cleavage	Glyur000011s00000643.1	1
Sr301584_9_5_24_25	GumiRNA-n363b																															2	18.047	1	23	2506	2528	UUUAAUUUCGUAUCUGUCAGAGA	UCUCUGACAGAUAUGAAAUUCAA	Cleavage	Glyur000011s00000643.1	1
Sr301584_9_9_24_25	GumiRNA-n363a																															2	18.047	1	23	2506	2528	UUUAAUUUCGUAUCUGUCAGAGA	UCUCUGACAGAUAUGAAAUUCAA	Cleavage	Glyur000011s00000643.1	1
Sr346001_5_1_24_33	GumiRNA-n214.2																															3	18.517	1	23	2497	2519	AUAUCUGUCAAGGACCAAAGUGA	UUAUUUUGAUCUCUGACAGAUAU	Translation	Glyur000011s00000643.1	1
Sr360278_7_1_24_13	GumiRNA-n99																															2	17.198	1	21	2555	2575	UUUGUCAGGGACCAAAGUGAC	GUCAUUUUGGUCCCUGAAAAA	Cleavage	Glyur000011s00000643.1	1
Sr373055_16_1_24_19	GumiRNA-n44b																															2.5	19.928	1	20	2656	2675	UUAGUCACUUUGAUCCCUGA	ACAGGGACUAAAGUGACUAA	Cleavage	Glyur000011s00000643.1	1
Sr407839_12_10_24_87	GumiRNA-n4m5.3																															3	16.895	1	20	2554	2573	UUUCAGGGACCUAAAUGAGA	AGUCAUUUUGGUCCCUGAAA	Cleavage	Glyur000011s00000643.1	1
Sr418727_20_16_24_48	GumiRNA-n468-3p																															3	13.321	1	24	2533	2556	ACUAACGGCUGACAGUUGAGGACC	GGUCUUCAACUAUCAUCUGUUAGU	Translation	Glyur000011s00000643.1	1
Sr422151_15_12_24_19	GumiRNA-n437																															2.5	18.265	1	24	2501	2524	AUUUCGUAUCUGUUAGGGACCAAA	UUUGAUCUCUGACAGAUAUGAAAU	Cleavage	Glyur000011s00000643.1	1
Sr428511_2_2_24_12	GumiRNA-n450c																															3	16.999	1	20	2550	2569	AGGGACUAAUUUGACUGACA	UGUUAGUCAUUUUGGUCCCU	Translation	Glyur000011s00000643.1	1
Sr433018_6_2_24_17	GumiRNA-n419																															3	16.892	1	20	2555	2574	AUUUCAGGGACCUAAAUGAG	GUCAUUUUGGUCCCUGAAAA	Cleavage	Glyur000011s00000643.1	1
Sr479172_7_7_24_20	GumiRNA-n112d.2																															3	19.928	1	23	2653	2675	UUAGUAAUUUUAGUCCCUGACGU	ACGACAGGGACUAAAGUGACUAA	Cleavage	Glyur000011s00000643.1	1
Sr496204_18_13_24_126	GumiRNA-n4h3.1																															3	17.198	1	21	2555	2575	AAUUUCAGGGACUAAAAUGAC	GUCAUUUUGGUCCCUGAAAAA	Cleavage	Glyur000011s00000643.1	1
Sr496204_18_15_24_126	GumiRNA-n4g3.1																															3	17.198	1	21	2555	2575	AAUUUCAGGGACUAAAAUGAC	GUCAUUUUGGUCCCUGAAAAA	Cleavage	Glyur000011s00000643.1	1
Sr496204_18_16_24_126	GumiRNA-n4f3.1																															3	17.198	1	21	2555	2575	AAUUUCAGGGACUAAAAUGAC	GUCAUUUUGGUCCCUGAAAAA	Cleavage	Glyur000011s00000643.1	1
Sr496204_18_2_24_126	GumiRNA-n4r5-3p.1																															3	17.198	1	21	2555	2575	AAUUUCAGGGACUAAAAUGAC	GUCAUUUUGGUCCCUGAAAAA	Cleavage	Glyur000011s00000643.1	1
Sr496204_18_4_24_126	GumiRNA-n4l4.2																															3	17.198	1	21	2555	2575	AAUUUCAGGGACUAAAAUGAC	GUCAUUUUGGUCCCUGAAAAA	Cleavage	Glyur000011s00000643.1	1
Sr496204_18_8_24_126	GumiRNA-n4j3.2																															3	17.198	1	21	2555	2575	AAUUUCAGGGACUAAAAUGAC	GUCAUUUUGGUCCCUGAAAAA	Cleavage	Glyur000011s00000643.1	1
Sr497662_4_4_24_37	GumiRNA-n469.1																															3	17.198	1	23	2553	2575	ACUUUCAGGGACCAAAGUGACUA	UAGUCAUUUUGGUCCCUGAAAAA	Cleavage	Glyur000011s00000643.1	1
Sr527028_4_1_24_16	GumiRNA-n4i2.4																															3	16.895	1	20	2554	2573	UUUCAGGGACCUAAAUGAGA	AGUCAUUUUGGUCCCUGAAA	Cleavage	Glyur000011s00000643.1	1
Sr527028_4_1_24_16	GumiRNA-n4i2-3p.1																															3	17.198	1	23	2553	2575	AAUUUCAGGGACUAAAAUGACAA	UAGUCAUUUUGGUCCCUGAAAAA	Cleavage	Glyur000011s00000643.1	1
Sr527028_4_1_24_16	GumiRNA-n4i2-5p.1																															3	9.129	1	24	2752	2775	UUUUGAGUUAACUGUCAUUUUGGC	GCUAAAAUAACUGUUUACUCAAAA	Translation	Glyur000011s00000643.1	1
Sr531405_18_10_24_88	GumiRNA-n4t7-3p.2																															2.5	17.198	1	21	2555	2575	AGUUUCAGGGACCAAAAUGAC	GUCAUUUUGGUCCCUGAAAAA	Cleavage	Glyur000011s00000643.1	1
Sr569440_16_14_24_18	GumiRNA-n471-5p.1																															1	20.304	1	20	2657	2676	AUUAGUCACUUUAGUCCCUG	CAGGGACUAAAGUGACUAAC	Cleavage	Glyur000011s00000643.1	1
Sr585544_2_1_24_17	GumiRNA-n339-3p.2																															2.5	16.999	1	20	2550	2569	AGGGACUAAUUUGACUAACA	UGUUAGUCAUUUUGGUCCCU	Translation	Glyur000011s00000643.1	1
Sr588421_19_10_24_47	GumiRNA-n4y2.2																															3	16.895	1	20	2554	2573	UUUCAGGGACCUAAAUGAGA	AGUCAUUUUGGUCCCUGAAA	Cleavage	Glyur000011s00000643.1	1
Sr597328_3_2_24_61	GumiRNA-n421b.2																															3	14.614	1	24	2585	2608	AGUUUUAGGGGCCAAAAUGACAGU	AUUAUCAUUUUGGUCCCUAAAAAG	Cleavage	Glyur000011s00000643.1	1
Sr599018_8_7_24_153	GumiRNA-n44a-5p.2																															2.5	19.928	1	20	2656	2675	UUAGUCACUUUGAUCCCUGA	ACAGGGACUAAAGUGACUAA	Cleavage	Glyur000011s00000643.1	1
Sr297563_1_1_24_11	GumiRNA-n321-3p	Glyur000011s00000718	Molecular Function: protein serine/threonine kinase activity (GO:0004674);; Molecular Function: ATP binding (GO:0005524);; Cellular Component: plasma membrane (GO:0005886);; Biological Process: protein phosphorylation (GO:0006468);; Biological Process: cell surface receptor signaling pathway (GO:0007166);; Cellular Component: integral component of membrane (GO:0016021);;	--	PREDICTED: wall-associated receptor kinase-like 14 [Cicer arietinum]	1.A.87.2.6	gnl|TC-DB|O22476	36	9e-44	Protein BRASSINOSTEROID INSENSITIVE 1 OS=Arabidopsis thaliana OX=3702 GN=BRI1 PE=1 SV=1	PLA	PLA	30.08	MIT	14.06	NUC	9.961	37.07	-0.876526	0.978443	0.526804	-0.286219	0.988764	0.968336	0.953	0.933867	0.993831	0.992441	0.989355	0.996428	10	3	21.288	1	21	1788	1808	UGGGGCAAUUGAAAUCUGAGG	UCCCACAUUUCAACUGCCCCA	Cleavage	Glyur000011s00000718.1	1
Sr451348_7_1_24_39	GumiRNA-n14h.2	Glyur000012s00000561	Molecular Function: ATP binding (GO:0005524);; Cellular Component: integral component of membrane (GO:0016021);; Molecular Function: ATPase activity, coupled to transmembrane movement of substances (GO:0042626);; Biological Process: transmembrane transport (GO:0055085);;	K05658|0|mtr:MTR_4g124040|K05658 ATP-binding cassette, subfamily B (MDR/TAP), member 1 [EC:3.6.3.44] | (RefSeq) ABC transporter B family protein	hypothetical protein PRUPE_1G103900 [Prunus persica]	3.A.1.201.29	gnl|TC-DB|XP_020538546.1	56	2e-78	ABC transporter B family member 11 isoform X1 [Jatropha curcas]	PLA	PLA	38.49	CHL	11.9	VAC	8.668	37	-0.393321	0.864622	-0.0986373	0.365194	0.832341	0.765495	0.914886	0.861968	0.812993	0.796783	0.800176	0.799616	6	3	19.78	1	20	11142	11161	UAACUGUUGCAAUUGGGUCC	AGACUCAAUUGCAGUGGUUA	Cleavage	Glyur000012s00000561.1	1
Sr548197_11_5_24_47	GumiRNA-n14m-5p	Glyur000012s00000596	Biological Process: autophagy (GO:0006914);; Biological Process: cellular response to nitrogen starvation (GO:0006995);;	K08341|7.297e-69|mtr:MTR_4g123760|K08341 GABA(A) receptor-associated protein | (RefSeq) autophagy protein Atg8 ubiquitin-like protein	autophagy protein Atg8 ubiquitin-like protein [Medicago truncatula]	9.A.15.3.1	gnl|TC-DB|A8MS84	56	3e-34	Autophagy-related protein OS=Arabidopsis thaliana GN=APG8A PE=3 SV=1	CHL	CHL	21.76	NUC	17.39	MIT	16.64	37.44	0.823187	-0.944767	-0.306433	0.0688923	-0.950686	-0.889678	-0.946526	-0.869794	-0.97558	-0.942529	-0.939433	-0.953091	10	3	15.648	1	21	548	568	UUAGGUCCUCUAGUUUUUAAU	GUUAAAGAGUAGAAGACCUAG	Cleavage	Glyur000012s00000596.1	1
Sr456847_12_10_24_19	GumiRNA-n304a	Glyur000014s00002547	Molecular Function: GTP binding (GO:0005525);; Cellular Component: intracellular (GO:0005622);; Biological Process: small GTPase mediated signal transduction (GO:0007264);;	--	ras-related protein RABA1f [Cajanus cajan]	9.A.3.1.1	gnl|TC-DB|P51149	41	2e-30	Ras-related protein Rab-7a OS=Homo sapiens OX=9606 GN=RAB7A PE=1 SV=1	PLA	PLA	19.7	CYT	18.13	NUC	13.93	37.24	-0.93442	0.783709	0.686949	-0.4755	0.785651	0.886901	0.737212	0.793349	0.79243	0.849868	0.854926	0.819225	5	3	12.272	1	22	907	928	AUGAUUGGUUGAAAUUCAUGUG	UGCAUGAUUUUCAACUAAUCCU	Cleavage	Glyur000014s00002547.1	1
Sr456847_12_2_24_19	GumiRNA-n304f																															3	12.272	1	22	907	928	AUGAUUGGUUGAAAUUCAUGUG	UGCAUGAUUUUCAACUAAUCCU	Cleavage	Glyur000014s00002547.1	1
Sr456847_12_3_24_19	GumiRNA-n304e																															3	12.272	1	22	907	928	AUGAUUGGUUGAAAUUCAUGUG	UGCAUGAUUUUCAACUAAUCCU	Cleavage	Glyur000014s00002547.1	1
Sr456847_12_4_24_19	GumiRNA-n304d																															3	12.272	1	22	907	928	AUGAUUGGUUGAAAUUCAUGUG	UGCAUGAUUUUCAACUAAUCCU	Cleavage	Glyur000014s00002547.1	1
Sr456847_12_6_24_19	GumiRNA-n304c																															3	12.272	1	22	907	928	AUGAUUGGUUGAAAUUCAUGUG	UGCAUGAUUUUCAACUAAUCCU	Cleavage	Glyur000014s00002547.1	1
Sr456847_12_8_24_19	GumiRNA-n304b																															3	12.272	1	22	907	928	AUGAUUGGUUGAAAUUCAUGUG	UGCAUGAUUUUCAACUAAUCCU	Cleavage	Glyur000014s00002547.1	1
Sr571350_6_2_24_19	GumiRNA-n113																															3	11.687	1	21	907	927	UGAUUGGUUGAAAUUCAUGUG	UGCAUGAUUUUCAACUAAUCC	Cleavage	Glyur000014s00002547.1	1
Sr479377_15_10_24_34	GumiRNA-n282d	Glyur000015s00000756	Molecular Function: ATP binding (GO:0005524);; Biological Process: drug transmembrane transport (GO:0006855);; Molecular Function: xenobiotic-transporting ATPase activity (GO:0008559);; Cellular Component: integral component of membrane (GO:0016021);; Biological Process: xenobiotic transport (GO:0042908);;	K05658|0|mtr:MTR_3g093430|K05658 ATP-binding cassette, subfamily B (MDR/TAP), member 1 [EC:3.6.3.44] | (RefSeq) ABC transporter B family protein	ABC transporter B family protein [Medicago truncatula]	3.A.1.201.33	gnl|TC-DB|Q9C7F2	60	8e-36	ABC transporter B family member 14 OS=Arabidopsis thaliana OX=3702 GN=ABCB14 PE=3 SV=1	CHL	CHL	25.51	NUC	11.35	PLA	11.01	31.64	0.949911	-0.897323	-0.632656	0.437778	-0.926657	-0.904068	-0.853758	-0.824407	-0.948609	-0.936898	-0.931282	-0.945784	10	3	15.267	1	20	45	64	AUUGAAUAACUUAUGUAUCU	AGAUGUACAAGCUAUUCAAU	Translation	Glyur000015s00000756.1	1
Sr479377_15_12_24_34	GumiRNA-n282c																															3	15.267	1	20	45	64	AUUGAAUAACUUAUGUAUCU	AGAUGUACAAGCUAUUCAAU	Translation	Glyur000015s00000756.1	1
Sr479377_15_13_24_34	GumiRNA-n282b																															3	15.267	1	20	45	64	AUUGAAUAACUUAUGUAUCU	AGAUGUACAAGCUAUUCAAU	Translation	Glyur000015s00000756.1	1
Sr479377_15_14_24_34	GumiRNA-n282a																															3	15.267	1	20	45	64	AUUGAAUAACUUAUGUAUCU	AGAUGUACAAGCUAUUCAAU	Translation	Glyur000015s00000756.1	1
Sr479377_15_3_24_34	GumiRNA-n282f																															3	15.267	1	20	45	64	AUUGAAUAACUUAUGUAUCU	AGAUGUACAAGCUAUUCAAU	Translation	Glyur000015s00000756.1	1
Sr479377_15_5_24_34	GumiRNA-n282e																															3	15.267	1	20	45	64	AUUGAAUAACUUAUGUAUCU	AGAUGUACAAGCUAUUCAAU	Translation	Glyur000015s00000756.1	1
Sr497662_4_4_24_37	GumiRNA-n469.3	Glyur000019s00002176	Molecular Function: protein kinase activity (GO:0004672);; Molecular Function: ATP binding (GO:0005524);; Cellular Component: plasma membrane (GO:0005886);; Biological Process: protein phosphorylation (GO:0006468);; Cellular Component: integral component of membrane (GO:0016021);;	--	leucine-rich repeat receptor-like tyrosine-protein kinase PXC3 [Vigna radiata var. radiata]	1.A.87.2.6	gnl|TC-DB|O22476	30	1e-101	Protein BRASSINOSTEROID INSENSITIVE 1 OS=Arabidopsis thaliana OX=3702 GN=BRI1 PE=1 SV=1	PLA	PLA	53.4	MIT	6.159	NUC	5.466	31.42	-0.956705	0.917314	0.647214	-0.428436	0.935089	0.952041	0.875474	0.877746	0.946299	0.96001	0.958551	0.95515	10	2.5	13.651	1	24	148	171	UUUUUUUAUUUUGCAUCUGUCAGG	CCUCACAUUUGCAAAAUAAAGAAA	Cleavage	Glyur000019s00002176.1	1
Sr346728_16_12_24_11	GumiRNA-n425-3p	Glyur000020s00001759	Molecular Function: ATP binding (GO:0005524);; Cellular Component: integral component of plasma membrane (GO:0005887);; Biological Process: ATP biosynthetic process (GO:0006754);; Molecular Function: hydrogen-exporting ATPase activity, phosphorylative mechanism (GO:0008553);; Cellular Component: intracellular membrane-bounded organelle (GO:0043231);; Molecular Function: metal ion binding (GO:0046…	K01535|0|pop:POPTR_0015s07710g|K01535 H+-transporting ATPase [EC:3.6.3.6] | (RefSeq) POPTRDRAFT_251766; putative plasma membrane H+ ATPase family protein	putative plasma membrane H+ ATPase family protein [Populus trichocarpa]	3.A.3.3.9	gnl|TC-DB|P19456	59	7e-79	ATPase 2, plasma membrane-type OS=Arabidopsis thaliana GN=AHA2 PE=1 SV=2	PLA	PLA	85.02	VAC	2.096	END	1.923	14.88	0.976605	-0.854413	-0.704416	0.522163	-0.885501	-0.884251	-0.800914	-0.786025	-0.909839	-0.907749	-0.902297	-0.91239	9	3	21.101	1	22	2805	2826	AAUUAAAAACUGAAGGACCUAA	UGAUGUCAUUAAGUUUUUAAUU	Cleavage	Glyur000020s00001759.1	1
Sr352630_6_2_24_17	GumiRNA-n4n6	Glyur000020s00001765	Cellular Component: integral component of membrane (GO:0016021);; Biological Process: transmembrane transport (GO:0055085);;	--	PREDICTED: protein NUCLEAR FUSION DEFECTIVE 4-like [Cicer arietinum]	2.A.1.75.6	gnl|TC-DB|A8HMG5	29	6e-24	Predicted protein OS=Chlamydomonas reinhardtii GN=CHLREDRAFT_171950 PE=4 SV=1	CHL	CHL	16.57	NUC	12.98	PLA	9.994	28.49	-0.379714	0.202129	0.906617	-0.910545	0.24207	0.335834	0.0902158	0.242328	0.200466	0.274663	0.267545	0.27066	2	3	17.215	1	19	818	837	UUAAGGACUAAUUUG-ACCG	UGGUGCAAAUUGGUCCUUAA	Cleavage	Glyur000020s00001765.1	1
Sr352630_6_4_24_17	GumiRNA-n4m6																															3	17.215	1	19	818	837	UUAAGGACUAAUUUG-ACCG	UGGUGCAAAUUGGUCCUUAA	Cleavage	Glyur000020s00001765.1	1
Sr352630_6_5_24_17	GumiRNA-n4l6-3p																															3	17.215	1	19	818	837	UUAAGGACUAAUUUG-ACCG	UGGUGCAAAUUGGUCCUUAA	Cleavage	Glyur000020s00001765.1	1
Sr527028_4_1_24_16	GumiRNA-n4i2.3																															3	17.215	1	19	818	837	UUAGGGACUAAUUUG-ACCA	UGGUGCAAAUUGGUCCUUAA	Cleavage	Glyur000020s00001765.1	1
Sr547951_7_3_24_15	GumiRNA-n4q																															3	17.215	1	19	818	837	UUAGGGACUAAUUUG-ACCA	UGGUGCAAAUUGGUCCUUAA	Cleavage	Glyur000020s00001765.1	1
Sr547951_7_4_24_15	GumiRNA-n4p																															3	17.215	1	19	818	837	UUAGGGACUAAUUUG-ACCA	UGGUGCAAAUUGGUCCUUAA	Cleavage	Glyur000020s00001765.1	1
Sr547951_7_5_24_15	GumiRNA-n4o																															3	17.215	1	19	818	837	UUAGGGACUAAUUUG-ACCA	UGGUGCAAAUUGGUCCUUAA	Cleavage	Glyur000020s00001765.1	1
Sr554557_15_15_24_21	GumiRNA-n4x6-3p																															3	17.215	1	19	818	837	UUAAGGACUAAUUUG-ACCG	UGGUGCAAAUUGGUCCUUAA	Cleavage	Glyur000020s00001765.1	1
Sr424643_16_3_24_32	GumiRNA-n112a-3p.1	Glyur000022s00002073	Cellular Component: endoplasmic reticulum membrane (GO:0005789);; Biological Process: transport (GO:0006810);; Cellular Component: integral component of membrane (GO:0016021);;	K20352|8.21936e-115|cam:101490915|K20352 p24 family protein delta-1 | (RefSeq) transmembrane emp24 domain-containing protein p24delta9-like	transmembrane emp24 domain-containing protein p24delta9-like [Cajanus cajan]	9.B.188.1.4	gnl|TC-DB|P49755	29	4e-20	Transmembrane emp24 domain-containing protein 10 OS=Homo sapiens OX=9606 GN=TMED10 PE=1 SV=2	NUC	NUC	18.82	PLA	16.31	MIT	12.9	34.25	0.911391	-0.918661	-0.418779	0.184767	-0.927435	-0.921901	-0.907408	-0.868686	-0.949574	-0.944811	-0.946551	-0.938798	10	3	10.971	1	21	228	248	AAAAUUGCACCAACAGUAGAA	UUCUACUUUUGGUGCUGUUUU	Cleavage	Glyur000022s00002073.1	1
Sr562572_13_11_24_14	GumiRNA-n432.2																															2.5	12.084	1	22	163	183	AUCAGAGUGAGAUAUGAUUGGA	UUCAGUC-UAUCUCACUCUGAU	Cleavage	Glyur000022s00002073.1	1
Sr597328_3_2_24_61	GumiRNA-n421b-3p.1	Glyur000023s00004923	Molecular Function: protein serine/threonine kinase activity (GO:0004674);; Molecular Function: ATP binding (GO:0005524);; Biological Process: protein phosphorylation (GO:0006468);; Cellular Component: integral component of membrane (GO:0016021);;	--	putative LRR receptor-like serine/threonine-protein kinase At3g47570 family [Cajanus cajan]	1.A.87.2.6	gnl|TC-DB|O22476	38	8e-47	Protein BRASSINOSTEROID INSENSITIVE 1 OS=Arabidopsis thaliana OX=3702 GN=BRI1 PE=1 SV=1	PLA	PLA	32.73	MIT	9.971	CHL	8.698	32.98	0.896573	-0.735844	-0.901809	0.750218	-0.76767	-0.833157	-0.652159	-0.723668	-0.762464	-0.808509	-0.804776	-0.800169	6	3	19.601	1	22	5660	5681	AGGGACUAACUUGAUCGACGUU	AGCAAUGAUCAAGUUAGUUCCU	Cleavage	Glyur000023s00004923.1	1
Sr165703_15_11_22_75	GumiRNA-n416	Glyur000025s00003324	Molecular Function: ATP binding (GO:0005524);; Cellular Component: nucleus (GO:0005634);; Molecular Function: microtubule-severing ATPase activity (GO:0008568);; Biological Process: cytoplasmic microtubule organization (GO:0031122);;	--	Fidgetin-like protein 1 [Glycine soja]	1.R.1.1.1	gnl|TC-DB|Q9UBP0	49	2e-60	Spastin OS=Homo sapiens OX=9606 GN=SPAST PE=1 SV=1	CHL	CHL	20.41	MIT	11.63	PLA	11.26	29.22	0.895925	-0.610011	-0.446542	0.335015	-0.647263	-0.603156	-0.580457	-0.479685	-0.719495	-0.668369	-0.661487	-0.682144	1	3	13.273	1	20	891	910	AAUUAUAACUCGCGGAACUA	UGGUUCCCAGAGUUAUGAUU	Cleavage	Glyur000025s00003324.1	1
Sr483120_12_11_24_165	GumiRNA-n181a	Glyur000026s00001948	Molecular Function: iron ion transmembrane transporter activity (GO:0005381);; Molecular Function: manganese ion transmembrane transporter activity (GO:0005384);; Cellular Component: cell (GO:0005623);; Biological Process: intracellular sequestering of iron ion (GO:0006880);; Cellular Component: integral component of membrane (GO:0016021);; Biological Process: cellular manganese ion homeostasis (…	--	PREDICTED: vacuolar iron transporter homolog 4-like [Glycine max]	2.A.89.3.5	gnl|TC-DB|Q9LSF6	51	7e-49	Vacuolar iron transporter homolog 2.1 OS=Arabidopsis thaliana GN=At3g25190 PE=2 SV=1	CHL	CHL	22.49	PLA	19.08	CYT	14.4	40.16	-0.30626	0.81713	-0.137837	0.397968	0.7777	0.705228	0.870559	0.81797	0.75581	0.738594	0.740265	0.744356	3	3	24.829	1	20	176	195	UACAGGGACUAAUUCAACAU	AUGAUGGGUUGGUCUCUGUA	Cleavage	Glyur000026s00001948.1	1
Sr483120_12_3_24_165	GumiRNA-n181b																															3	24.829	1	20	176	195	UACAGGGACUAAUUCAACAU	AUGAUGGGUUGGUCUCUGUA	Cleavage	Glyur000026s00001948.1	1
Sr494223_13_1_24_94	GumiRNA-n55b-3p	Glyur000027s00001507	Biological Process: cellular process (GO:0009987);; Cellular Component: membrane (GO:0016020);; Molecular Function: transferase activity, transferring glycosyl groups (GO:0016757);;	--	PREDICTED: cellulose synthase-like protein E6 [Ziziphus jujuba]	4.D.3.1.7	gnl|TC-DB|Q9SWW6	41	3e-50	Cellulose synthase A catalytic subunit 7 [UDP-forming] OS=Arabidopsis thaliana GN=CESA7 PE=1 SV=1	NUC	NUC	12.5	PLA	10.76	CYT	9.729	22.85	0.912376	-0.960125	-0.569469	0.338469	-0.974876	-0.961984	-0.928688	-0.911693	-0.984301	-0.984321	-0.98126	-0.987039	10	2.5	17.421	1	22	1281	1302	AGAGAACUCAAAAAGCGUCACG	CUUGAAGCUUUUUGGGUUCUCA	Cleavage	Glyur000027s00001507.1	1
Sr494223_13_2_24_94	GumiRNA-n55a-3p																															2.5	17.421	1	22	1281	1302	AGAGAACUCAAAAAGCGUCACG	CUUGAAGCUUUUUGGGUUCUCA	Cleavage	Glyur000027s00001507.1	1
Sr543937_16_3_24_30	GumiRNA-n140																															2.5	20.374	1	20	3506	3525	AUAGUCUUGGAUUGUGCAUU	GAGGCACAAUCCAAGGUUAU	Cleavage	Glyur000027s00001507.1	1
Sr569440_16_14_24_18	GumiRNA-n471-3p.1	Glyur000028s00003552	Cellular Component: plasma membrane (GO:0005886);; Cellular Component: integral component of membrane (GO:0016021);; Molecular Function: transmembrane transporter activity (GO:0022857);; Biological Process: transmembrane transport (GO:0055085);;	--	PREDICTED: protein WALLS ARE THIN 1 [Cicer arietinum]	2.A.7.4.1	gnl|TC-DB|O24091	35	1e-47	MTN21 GENE - Medicago truncatula (Barrel medic).	CHL	CHL	19.55	PLA	13.05	MIT	11.83	30.48	-0.811738	0.94024	0.559303	-0.293713	0.928199	0.989681	0.913756	0.969142	0.906645	0.959656	0.963971	0.937512	10	3	13.807	1	23	827	849	ACUUUCAGGGAUCAAAGUGACUA	UCGUUGCUUUGAUCUUUGAAAGR	Cleavage	Glyur000028s00003552.1	1
Sr548197_11_5_24_47	GumiRNA-n14m-5p	Glyur000029s00003604	Molecular Function: ATP binding (GO:0005524);;	K09489|0|gmx:100808218|K09489 heat shock 70kDa protein 4 | (RefSeq) heat shock 70 kDa protein 16-like	PREDICTED: heat shock 70 kDa protein 16-like [Lupinus angustifolius]	3.A.16.1.4	gnl|TC-DB|Q9Y4L1	26	3e-72	Hypoxia up-regulated protein 1 OS=Homo sapiens OX=9606 GN=HYOU1 PE=1 SV=1	NUC	NUC	12.43	CHL	11.39	MIT	10.88	23.57	0.884708	-0.461298	-0.886968	0.837264	-0.517016	-0.566558	-0.367206	-0.394722	-0.551047	-0.566239	-0.559221	-0.566517	3	2.5	18.628	1	20	2215	2234	UUAGGUCCUCUAGUUUUUAA	UUCAAAACUGGAGGAUCUGA	Cleavage	Glyur000029s00003604.1	1
Sr366268_2_1_24_13	GumiRNA-n417.2	Glyur000036s00004665	Molecular Function: ATP-dependent peptidase activity (GO:0004176);; Molecular Function: metalloendopeptidase activity (GO:0004222);; Molecular Function: ATP binding (GO:0005524);; Cellular Component: mitochondrion (GO:0005739);; Biological Process: proteolysis (GO:0006508);; Cellular Component: chloroplast envelope (GO:0009941);; Biological Process: chloroplast fission (GO:0010020);; Cellular Com…	--	ATP-dependent zinc metalloprotease FTSH 2, chloroplastic [Glycine soja]	9.B.307.1.1	gnl|TC-DB|O67077	34	3e-64	ATP-dependent zinc metalloprotease FtsH OS=Aquifex aeolicus (strain VF5) OX=224324 GN=ftsH PE=1 SV=1	CHL	CHL	18.32	MIT	12.45	PLA	11.29	28.96	0.846315	-0.71734	-0.917637	0.771004	-0.748256	-0.816446	-0.630071	-0.715748	-0.734015	-0.786057	-0.781802	-0.778403	3	3	21.103	1	21	1678	1698	AUAAUACGUGUGGAACUAAUA	UGUUGGUUCUGCACGUAUUAG	Cleavage	Glyur000036s00004665.1	1
Sr424643_16_3_24_32	GumiRNA-n112a-5p.1																															2.5	13.593	1	20	2141	2160	AAUUUUAGUCCCUAACGUUU	AAACGUUUGGGAAUAGAAUU	Cleavage	Glyur000036s00004665.1	1
Sr479172_7_2_24_20	GumiRNA-n112e-5p.1																															2.5	13.593	1	20	2141	2160	AAUUUUAGUCCCUAACGUUU	AAACGUUUGGGAAUAGAAUU	Cleavage	Glyur000036s00004665.1	1
Sr512668_14_1_24_16	GumiRNA-n14z-5p	Glyur000039s00004206	Molecular Function: protein kinase activity (GO:0004672);; Molecular Function: ATP binding (GO:0005524);; Cellular Component: plasma membrane (GO:0005886);; Biological Process: protein phosphorylation (GO:0006468);; Biological Process: regulation of flower development (GO:0009909);; Biological Process: regulation of meristem growth (GO:0010075);; Cellular Component: integral component of membrane…	--	receptor-like kinase [Medicago truncatula]	1.A.87.2.6	gnl|TC-DB|O22476	29	7e-37	Protein BRASSINOSTEROID INSENSITIVE 1 OS=Arabidopsis thaliana OX=3702 GN=BRI1 PE=1 SV=1	PLA	PLA	45.09	NUC	9.455	MIT	7.801	35.11	-0.799913	0.990295	0.360526	-0.087394	0.980583	0.973429	0.989509	0.972009	0.978822	0.986853	0.988716	0.980265	9	3	15.154	1	23	467	489	UUCACAUUUGCACGAAUUAGGUC	GUUCUGAUUCGUGUAAAGGUGGA	Cleavage	Glyur000039s00004206.1	1
Sr548197_11_1_24_47	GumiRNA-n14u-5p																															3	15.154	1	23	467	489	UUCACAUUUGCACGAAUUAGGUC	GUUCUGAUUCGUGUAAAGGUGGA	Cleavage	Glyur000039s00004206.1	1
Sr110581_1_1_21_49	GumiRNA-n462	Glyur000040s00007344	Molecular Function: lysophospholipase activity (GO:0004622);; Molecular Function: phospholipase A2 activity (GO:0004623);; Cellular Component: endoplasmic reticulum (GO:0005783);; Biological Process: regulation of transcription, DNA-templated (GO:0006355);; Biological Process: response to stress (GO:0006950);; Molecular Function: lipid binding (GO:0008289);; Cellular Component: integral component…	--	PREDICTED: synaptotagmin-5-like [Cicer arietinum]	9.A.57.1.1	gnl|TC-DB|Q9BSJ8	27	2e-32	Extended synaptotagmin-1 OS=Homo sapiens GN=ESYT1 PE=1 SV=1	CHL	CHL	17.52	PLA	13.13	NUC	12.4	29.31	0.899821	-0.582929	-0.900476	0.822746	-0.638126	-0.65869	-0.490159	-0.509073	-0.66468	-0.67082	-0.660929	-0.680342	3	3	13.147	1	21	2006	2026	UUUGUUCCAUCACUAUGCUUU	GGAGAAUGGUGGUGGAGCAAA	Cleavage	Glyur000040s00007344.1	1
Sr479172_7_7_24_20	GumiRNA-n112d.2	Glyur000043s00003768	Molecular Function: ATP-dependent peptidase activity (GO:0004176);; Molecular Function: metalloendopeptidase activity (GO:0004222);; Molecular Function: ATP binding (GO:0005524);; Cellular Component: mitochondrion (GO:0005739);; Biological Process: proteolysis (GO:0006508);; Cellular Component: chloroplast envelope (GO:0009941);; Cellular Component: integral component of membrane (GO:0016021);; B…	--	PREDICTED: ATP-dependent zinc metalloprotease FtsH 3-like [Glycine max]	9.B.307.1.1	gnl|TC-DB|O67077	38	1e-79	ATP-dependent zinc metalloprotease FtsH OS=Aquifex aeolicus (strain VF5) OX=224324 GN=ftsH PE=1 SV=1	CHL	CHL	20.91	MIT	15.27	NUC	8.799	34.13	0.780955	-0.292025	-0.86312	0.874194	-0.359194	-0.394053	-0.191656	-0.209889	-0.399752	-0.402445	-0.392898	-0.410429	2	3	14.727	1	20	2188	2207	UUAGUAAUUUUAGUCCCUGA	UCAAGGACUGAGAUUACUAC	Cleavage	Glyur000043s00003768.1	1
Sr289110_20_5_24_36	GumiRNA-n4e3.2	Glyur000043s00003805	Molecular Function: Rho guanyl-nucleotide exchange factor activity (GO:0005089);; Biological Process: positive regulation of GTPase activity (GO:0043547);;	--	Rho guanine nucleotide exchange factor 8 [Glycine soja]	5.B.4.1.1	gnl|TC-DB|Q9SUI6	69	1e-44	Photosystem I reaction center subunit VI-2, chloroplast - Arabidopsis thaliana (Mouse-ear cress).	CHL	CHL	64.51	MIT	8.324	CYT	7.245	31.91	0.873628	-0.967137	-0.46322	0.229922	-0.980618	-0.939259	-0.94877	-0.904026	-0.995232	-0.977926	-0.974122	-0.98678	10	2.5	9.108	1	20	2686	2705	AGUUUCAGGGGUCAAAAUGA	UCAUUUUGAUCUUUGAAGUU	Cleavage	Glyur000043s00003805.1	1
Sr391036_7_7_24_73	GumiRNA-n4a3.1																															3	9.108	1	20	2686	2705	AAUUUCAAGGGCUAAAAUGA	UCAUUUUGAUCUUUGAAGUU	Cleavage	Glyur000043s00003805.1	1
Sr407839_12_10_24_87	GumiRNA-n4m5.4																															3	9.108	1	20	2686	2705	AAUUUCAAGGGCUAAAAUGA	UCAUUUUGAUCUUUGAAGUU	Cleavage	Glyur000043s00003805.1	1
Sr494223_13_1_24_94	GumiRNA-n55b-3p																															3	12.532	1	23	961	983	AGAGAACUCAAAAAGCGUCACGC	GAGUGACCCUUUUUGAGUACUUU	Cleavage	Glyur000043s00003805.1	1
Sr494223_13_2_24_94	GumiRNA-n55a-3p																															3	12.532	1	23	961	983	AGAGAACUCAAAAAGCGUCACGC	GAGUGACCCUUUUUGAGUACUUU	Cleavage	Glyur000043s00003805.1	1
Sr496204_18_13_24_126	GumiRNA-n4h3.1																															3	9.108	1	20	2686	2705	AAUUUCAGGGACUAAAAUGA	UCAUUUUGAUCUUUGAAGUU	Cleavage	Glyur000043s00003805.1	1
Sr496204_18_15_24_126	GumiRNA-n4g3.1																															3	9.108	1	20	2686	2705	AAUUUCAGGGACUAAAAUGA	UCAUUUUGAUCUUUGAAGUU	Cleavage	Glyur000043s00003805.1	1
Sr496204_18_16_24_126	GumiRNA-n4f3.1																															3	9.108	1	20	2686	2705	AAUUUCAGGGACUAAAAUGA	UCAUUUUGAUCUUUGAAGUU	Cleavage	Glyur000043s00003805.1	1
Sr496204_18_2_24_126	GumiRNA-n4r5-3p.1																															3	9.108	1	20	2686	2705	AAUUUCAGGGACUAAAAUGA	UCAUUUUGAUCUUUGAAGUU	Cleavage	Glyur000043s00003805.1	1
Sr496204_18_4_24_126	GumiRNA-n4l4.2																															3	9.108	1	20	2686	2705	AAUUUCAGGGACUAAAAUGA	UCAUUUUGAUCUUUGAAGUU	Cleavage	Glyur000043s00003805.1	1
Sr496204_18_8_24_126	GumiRNA-n4j3.2																															3	9.108	1	20	2686	2705	AAUUUCAGGGACUAAAAUGA	UCAUUUUGAUCUUUGAAGUU	Cleavage	Glyur000043s00003805.1	1
Sr527028_4_1_24_16	GumiRNA-n4i2-3p.1																															3	9.108	1	20	2686	2705	AAUUUCAGGGACUAAAAUGA	UCAUUUUGAUCUUUGAAGUU	Cleavage	Glyur000043s00003805.1	1
Sr531405_18_10_24_88	GumiRNA-n4t7-3p.2																															3	9.108	1	20	2686	2705	AGUUUCAGGGACCAAAAUGA	UCAUUUUGAUCUUUGAAGUU	Cleavage	Glyur000043s00003805.1	1
Sr339316_1_1_24_14	GumiRNA-n383	Glyur000043s00003851	Molecular Function: protein serine/threonine kinase activity (GO:0004674);; Molecular Function: ATP binding (GO:0005524);; Cellular Component: plasma membrane (GO:0005886);; Biological Process: protein phosphorylation (GO:0006468);; Biological Process: defense response (GO:0006952);; Cellular Component: plasmodesma (GO:0009506);; Cellular Component: integral component of membrane (GO:0016021);; M…	--	S-locus lectin kinase family protein [Medicago truncatula]	1.A.87.2.1	gnl|TC-DB|K7UE65	43	8e-72	Uncharacterized protein OS=Zea mays GN=ZEAMMB73_507020 PE=3 SV=1	PLA	PLA	42.79	MIT	12.16	NUC	7.103	38.12	0.904501	-0.43132	-0.720423	0.649452	-0.469045	-0.539296	-0.36295	-0.366597	-0.522134	-0.537294	-0.535492	-0.523929	1	3	22.309	1	21	842	862	AAUAGUUUUGCGGACAUGUGU	ACAAGUGUUUGCAAAACUGUU	Cleavage	Glyur000043s00003851.1	1
Sr116522_2_1_21_29	GumiRNA-n490	Glyur000045s00009952	Molecular Function: calcium ion binding (GO:0005509);; Cellular Component: nitrite reductase complex [NAD(P)H] (GO:0009344);; Cellular Component: chloroplast thylakoid membrane (GO:0009535);; Cellular Component: photosystem II oxygen evolving complex (GO:0009654);; Biological Process: photosynthetic electron transport chain (GO:0009767);; Cellular Component: extrinsic component of membrane (GO:00…	K08901|1.46462e-132|mtr:MTR_2g082580|K08901 photosystem II oxygen-evolving enhancer protein 3 | (RefSeq) oxygen-evolving enhancer protein	unknown [Lotus japonicus]	3.D.1.8.1	gnl|TC-DB|Q9SGH4	51	1e-58	AT3g01440/T13O15_8 OS=Arabidopsis thaliana GN=T13O15.8 PE=2 SV=1	CHL	CHL	16.61	MIT	16.3	PLA	13.38	32.8	0.831622	-0.963202	-0.577158	0.353179	-0.980834	-0.94779	-0.927917	-0.917855	-0.977013	-0.973882	-0.968162	-0.985105	10	3	14.643	1	21	244	265	UGUGUUGCUG-UUCCAUGUAGU	GUUUCAUGGAAGCAGCAACACA	Translation	Glyur000045s00009952.1	1
Sr292160_20_17_24_36	GumiRNA-n46b-5p	Glyur000045s00009964	Molecular Function: protein kinase activity (GO:0004672);; Molecular Function: protein binding (GO:0005515);; Molecular Function: ATP binding (GO:0005524);; Biological Process: protein phosphorylation (GO:0006468);; Cellular Component: integral component of membrane (GO:0016021);;	K04733|0|gmx:100799586|K04733 interleukin-1 receptor-associated kinase 4 [EC:2.7.11.1] | (RefSeq) probable leucine-rich repeat receptor-like serine/threonine-protein kinase At5g15730	PREDICTED: probable leucine-rich repeat receptor-like serine/threonine-protein kinase At5g15730 [Glycine max]	1.A.87.2.3	gnl|TC-DB|Q9LSR8	37	7e-47	L-type lectin-domain containing receptor kinase I.9 OS=Arabidopsis thaliana GN=LECRK19 PE=1 SV=2	PLA	PLA	38.43	MIT	14.85	CHL	9.018	40.72	0.803859	-0.72776	-0.163241	-0.0148246	-0.739592	-0.677618	-0.741245	-0.618686	-0.801102	-0.74586	-0.744433	-0.753842	2	3	8.324	1	24	1656	1679	AUACAUGUCCGCAGAACUAUUAGU	AUAGAUAGUGCAGCUGACAUGUAU	Translation	Glyur000045s00009964.1	1
Sr292160_20_18_24_36	GumiRNA-n46a-5p																															3	8.324	1	24	1656	1679	AUACAUGUCCGCAGAACUAUUAGU	AUAGAUAGUGCAGCUGACAUGUAU	Translation	Glyur000045s00009964.1	1
Sr292160_20_2_24_36	GumiRNA-n46d-5p																															3	8.324	1	24	1656	1679	AUACAUGUCCGCAGAACUAUUAGU	AUAGAUAGUGCAGCUGACAUGUAU	Translation	Glyur000045s00009964.1	1
Sr292160_20_3_24_36	GumiRNA-n46c-5p																															3	8.324	1	24	1656	1679	AUACAUGUCCGCAGAACUAUUAGU	AUAGAUAGUGCAGCUGACAUGUAU	Translation	Glyur000045s00009964.1	1
Sr338853_10_4_24_38	GumiRNA-n424																															3	8.324	1	24	1656	1679	AUACAUGUCUGCAGAACUAUUAGU	AUAGAUAGUGCAGCUGACAUGUAU	Translation	Glyur000045s00009964.1	1
Sr502585_9_6_24_10	GumiRNA-n337	Glyur000045s00009984	Molecular Function: protein serine/threonine kinase activity (GO:0004674);; Molecular Function: ATP binding (GO:0005524);; Biological Process: protein phosphorylation (GO:0006468);; Cellular Component: integral component of membrane (GO:0016021);; Biological Process: recognition of pollen (GO:0048544);;	--	G-type lectin S-receptor-like serine/threonine-protein kinase At4g27290 [Cajanus cajan]	1.A.87.2.1	gnl|TC-DB|K7UE65	48	3e-65	Uncharacterized protein OS=Zea mays GN=ZEAMMB73_507020 PE=3 SV=1	PLA	PLA	36.96	MIT	12.56	NUC	7.639	37.43	0.793683	-0.291051	-0.87759	0.876024	-0.347597	-0.39949	-0.19147	-0.215496	-0.391678	-0.402495	-0.392887	-0.405813	2	2.5	17.052	1	20	2274	2293	AAUAGUUCUGCAAGCAUUUU	UAAAUGCUUGGAGAACUGUU	Translation	Glyur000045s00009984.1	1
Sr366268_2_1_24_13	GumiRNA-n417.1	Glyur000046s00004836	Molecular Function: protein kinase activity (GO:0004672);; Molecular Function: ATP binding (GO:0005524);; Biological Process: protein phosphorylation (GO:0006468);; Cellular Component: integral component of membrane (GO:0016021);;	--	PREDICTED: protein STRUBBELIG-RECEPTOR FAMILY 3-like [Cicer arietinum]	1.A.87.2.6	gnl|TC-DB|O22476	37	1e-42	Protein BRASSINOSTEROID INSENSITIVE 1 OS=Arabidopsis thaliana OX=3702 GN=BRI1 PE=1 SV=1	PLA	PLA	26.21	CHL	10.39	NUC	9.44	30.81	-0.608446	0.869936	-0.00164281	0.23161	0.866018	0.758689	0.906459	0.789837	0.889549	0.831501	0.829448	0.849458	7	3	12.572	1	20	2172	2191	ACAAAUAAUGUCUGCAGAAC	GUUUUGCAGAYAUUGUUUCU	Cleavage	Glyur000046s00004836.1	1
Sr125653_3_1_21_20	GumiRNA-n53a-5p	Glyur000047s00003986	Cellular Component: integral component of membrane (GO:0016021);;	--	bax inhibitor 1-like [Cajanus cajan]	1.A.14.1.1	gnl|TC-DB|P55061	31	3e-30	BAX INHIBITOR-1 (BI-1) (TESTIS ENHANCED GENE TRANSCRIPT) - Homo sapiens (Human).	CHL	CHL	18.33	NUC	14.63	CYT	14.17	31.74	-0.564923	0.0750538	0.840853	-0.921864	0.151848	0.189007	-0.0351531	0.0109749	0.175986	0.185182	0.175042	0.196557	2	2.5	18.194	1	24	1676	1699	CACAUAUACCGCGGAACUAUUAGU	AUUAAUAGUUCUGCGGAGUGUGUG	Cleavage	Glyur000047s00003986.1	1
Sr138095_18_4_21_91	GumiRNA-n174																															2	24.469	1	21	1449	1469	AUUAGUUCCGCGGAGUGUGUG	CACACACUCUGCGGAACUAUU	Cleavage	Glyur000047s00003986.1	1
Sr165703_15_11_22_75	GumiRNA-n416																															2	23.39	1	22	1565	1586	AAUUAUAACUCGCGGAACUAUU	AAUAGUUCCAUGAGUUGUAAUU	Cleavage	Glyur000047s00003986.1	1
Sr201040_11_1_22_11	GumiRNA-n53j.2																															2.5	18.194	1	24	1676	1699	CACAUAUACCGCGGAACUAUUAGU	AUUAAUAGUUCUGCGGAGUGUGUG	Cleavage	Glyur000047s00003986.1	1
Sr201040_11_10_22_11	GumiRNA-n53k.2																															2.5	18.194	1	24	1676	1699	CACAUAUACCGCGGAACUAUUAGU	AUUAAUAGUUCUGCGGAGUGUGUG	Cleavage	Glyur000047s00003986.1	1
Sr201040_11_5_22_11.2	GumiRNA-n53h.2																															2.5	18.194	1	24	1676	1699	CACAUAUACCGCGGAACUAUUAGU	AUUAAUAGUUCUGCGGAGUGUGUG	Cleavage	Glyur000047s00003986.1	1
Sr201040_11_7_22_11	GumiRNA-n53f.2																															2.5	18.194	1	24	1676	1699	CACAUAUACCGCGGAACUAUUAGU	AUUAAUAGUUCUGCGGAGUGUGUG	Cleavage	Glyur000047s00003986.1	1
Sr201040_11_8_22_11	GumiRNA-n53e.2																															2.5	18.194	1	24	1676	1699	CACAUAUACCGCGGAACUAUUAGU	AUUAAUAGUUCUGCGGAGUGUGUG	Cleavage	Glyur000047s00003986.1	1
Sr201040_11_9_22_11	GumiRNA-n53d.2																															2.5	18.194	1	24	1676	1699	CACAUAUACCGCGGAACUAUUAGU	AUUAAUAGUUCUGCGGAGUGUGUG	Cleavage	Glyur000047s00003986.1	1
Sr286902_8_4_24_29	GumiRNA-n328c-3p																															3	18.777	1	24	1399	1422	ACUAAUAGUUCCGCGGAUAUGUGU	AUAUAUAUCCGCAGAAUUAUUAAU	Cleavage	Glyur000047s00003986.1	1
Sr286902_8_4_24_29	GumiRNA-n328c-5p																															3	17.599	1	24	1676	1700	ACACAUG-UCCGCAGAACUAUUAGU	AUUAAUAGUUCUGCGGAGUGUGUGU	Cleavage	Glyur000047s00003986.1	1
Sr286902_8_5_24_29	GumiRNA-n328a																															3	18.777	1	24	1399	1422	ACUAAUAGUUCCGCGGAUAUGUGU	AUAUAUAUCCGCAGAAUUAUUAAU	Cleavage	Glyur000047s00003986.1	1
Sr292160_20_17_24_36	GumiRNA-n46b-5p																															3	14.313	1	24	1724	1747	AUACAUGUCCGCAGAACUAUUAGU	AUUAAUAAUUUUGCAGAUAUGUAU	Translation	Glyur000047s00003986.1	1
Sr292160_20_18_24_36	GumiRNA-n46a-5p																															3	14.313	1	24	1724	1747	AUACAUGUCCGCAGAACUAUUAGU	AUUAAUAAUUUUGCAGAUAUGUAU	Translation	Glyur000047s00003986.1	1
Sr292160_20_2_24_36	GumiRNA-n46d-5p																															3	14.313	1	24	1724	1747	AUACAUGUCCGCAGAACUAUUAGU	AUUAAUAAUUUUGCAGAUAUGUAU	Translation	Glyur000047s00003986.1	1
Sr292160_20_3_24_36	GumiRNA-n46c-3p																															2.5	18.777	1	24	1399	1422	AUUAAUAGUUCCGCGGACAUGUGU	AUAUAUAUCCGCAGAAUUAUUAAU	Cleavage	Glyur000047s00003986.1	1
Sr292160_20_3_24_36	GumiRNA-n46c-5p																															3	14.313	1	24	1724	1747	AUACAUGUCCGCAGAACUAUUAGU	AUUAAUAAUUUUGCAGAUAUGUAU	Translation	Glyur000047s00003986.1	1
Sr299225_9_1_24_55	GumiRNA-n3m																															1	22.288	1	24	1449	1472	ACUAAUAGUUCUGCGGAGUGUGUG	CACACACUCUGCGGAACUAUUAGU	Cleavage	Glyur000047s00003986.1	1
Sr299225_9_3_24_55	GumiRNA-n3n																															1	22.288	1	24	1449	1472	ACUAAUAGUUCUGCGGAGUGUGUG	CACACACUCUGCGGAACUAUUAGU	Cleavage	Glyur000047s00003986.1	1
Sr299225_9_5_24_55	GumiRNA-n3k																															1	22.288	1	24	1449	1472	ACUAAUAGUUCUGCGGAGUGUGUG	CACACACUCUGCGGAACUAUUAGU	Cleavage	Glyur000047s00003986.1	1
Sr307296_15_5_24_38	GumiRNA-n117c-3p																															2.5	24.96	1	24	1464	1487	AAUACAACUCGCGGAACUAAUAGU	ACUAUUAGUUCCACGAGUUAUAUU	Cleavage	Glyur000047s00003986.1	1
Sr317790_10_7_24_19	GumiRNA-n3u-5p.1																															2.5	22.409	1	20	1454	1473	AACUAAUAGUUUCGCGGGUU	ACUCUGCGGAACUAUUAGUU	Cleavage	Glyur000047s00003986.1	1
Sr323104_1_1_24_23	GumiRNA-n515																															2.5	22.409	1	20	1454	1473	AACUAAUAGUUCCGCGGACA	ACUCUGCGGAACUAUUAGUU	Cleavage	Glyur000047s00003986.1	1
Sr324165_10_4_24_23	GumiRNA-n199a-3p.1																															2	18.274	1	24	1395	1418	AUAGUUCUGCGGACAUGUAUAUGC	GUACAUAUAUAUCCGCAGAAUUAU	Cleavage	Glyur000047s00003986.1	1
Sr324165_10_4_24_23	GumiRNA-n199a-5p.1																															3	14.313	1	24	1724	1747	AUACAUGUCUGUGGAACUAUUAGU	AUUAAUAAUUUUGCAGAUAUGUAU	Cleavage	Glyur000047s00003986.1	1
Sr336473_2_2_24_29	GumiRNA-n234a-5p.1																															3	18.194	1	24	1676	1699	CACACAUGCUGUGGAACUAUUAGU	AUUAAUAGUUCUGCGGAGUGUGUG	Cleavage	Glyur000047s00003986.1	1
Sr338853_10_4_24_38	GumiRNA-n424																															2	14.313	1	24	1724	1747	AUACAUGUCUGCAGAACUAUUAGU	AUUAAUAAUUUUGCAGAUAUGUAU	Cleavage	Glyur000047s00003986.1	1
Sr339316_1_1_24_14	GumiRNA-n383																															3	18.881	1	24	1396	1419	AAUAGUUUUGCGGACAUGUGUGUG	UACAUAUAUAUCCGCAGAAUUAUU	Cleavage	Glyur000047s00003986.1	1
Sr340722_16_10_24_293	GumiRNA-n220b-3p																															2	16.692	1	24	1412	1435	AUACACCCGUGGAACUAAUAGUUC	GAAUUAUUAAUUCCGUGGGUGUAU	Cleavage	Glyur000047s00003986.1	1
Sr340722_16_10_24_293	GumiRNA-n220b-5p																															2	22.288	1	24	1449	1472	ACUAUUAGUUCCGCGGAGUGUGUG	CACACACUCUGCGGAACUAUUAGU	Cleavage	Glyur000047s00003986.1	1
Sr340722_16_13_24_293	GumiRNA-n220a																															2	22.288	1	24	1449	1472	ACUAUUAGUUCCGCGGAGUGUGUG	CACACACUCUGCGGAACUAUUAGU	Cleavage	Glyur000047s00003986.1	1
Sr340722_16_3_24_293	GumiRNA-n220d																															2	22.288	1	24	1449	1472	ACUAUUAGUUCCGCGGAGUGUGUG	CACACACUCUGCGGAACUAUUAGU	Cleavage	Glyur000047s00003986.1	1
Sr340722_16_6_24_293	GumiRNA-n220c-3p																															2	22.288	1	24	1449	1472	ACUAUUAGUUCCGCGGAGUGUGUG	CACACACUCUGCGGAACUAUUAGU	Cleavage	Glyur000047s00003986.1	1
Sr349999_14_10_24_14	GumiRNA-n125a																															2.5	24.96	1	24	1464	1487	AUUAUAACCCGUGGAACUAAUAGU	ACUAUUAGUUCCACGAGUUAUAUU	Translation	Glyur000047s00003986.1	1
Sr349999_14_3_24_14	GumiRNA-n125b																															2.5	24.96	1	24	1464	1487	AUUAUAACCCGUGGAACUAAUAGU	ACUAUUAGUUCCACGAGUUAUAUU	Translation	Glyur000047s00003986.1	1
Sr353478_16_1_24_10	GumiRNA-n3t-5p																															2.5	22.409	1	20	1454	1473	AACUAAUAGUUUCGCGGGUU	ACUCUGCGGAACUAUUAGUU	Cleavage	Glyur000047s00003986.1	1
Sr353736_13_11_24_10	GumiRNA-n328b-5p																															3	17.599	1	24	1676	1700	ACACAUG-UCCGCAGAACUAUUAGU	AUUAAUAGUUCUGCGGAGUGUGUGU	Cleavage	Glyur000047s00003986.1	1
Sr353736_13_9_24_10	GumiRNA-n328d																															3	17.599	1	24	1676	1700	ACACAUG-UCCGCAGAACUAUUAGU	AUUAAUAGUUCUGCGGAGUGUGUGU	Cleavage	Glyur000047s00003986.1	1
Sr375273_5_1_24_28	GumiRNA-n79a.1																															3	22.409	1	20	1454	1473	AACUAAUAGUUCCGUGGACA	ACUCUGCGGAACUAUUAGUU	Cleavage	Glyur000047s00003986.1	1
Sr375273_5_5_24_28	GumiRNA-n79c.2																															3	22.409	1	20	1454	1473	AACUAAUAGUUCCGUGGACA	ACUCUGCGGAACUAUUAGUU	Cleavage	Glyur000047s00003986.1	1
Sr385919_6_3_24_35	GumiRNA-n449b																															1	22.288	1	24	1449	1472	ACUAAUAGUUUCGCGGAGUGUGUG	CACACACUCUGCGGAACUAUUAGU	Cleavage	Glyur000047s00003986.1	1
Sr385919_6_5_24_35	GumiRNA-n449a																															1	22.288	1	24	1449	1472	ACUAAUAGUUUCGCGGAGUGUGUG	CACACACUCUGCGGAACUAUUAGU	Cleavage	Glyur000047s00003986.1	1
Sr415489_6_1_24_23	GumiRNA-n7r-3p.1																															2.5	22.288	1	24	1449	1472	ACUAAUAGUUCUGCAGCAUGUAUG	CACACACUCUGCGGAACUAUUAGU	Cleavage	Glyur000047s00003986.1	1
Sr421886_4_2_24_15	GumiRNA-n90																															3	14.313	1	24	1724	1747	AUACAUGUCUGCAGAACUAAUAGU	AUUAAUAAUUUUGCAGAUAUGUAU	Cleavage	Glyur000047s00003986.1	1
Sr432582_14_13_24_149	GumiRNA-n313a.1																															2.5	22.288	1	24	1450	1472	ACUAAUAGUUCCGCGGACGUGUAU	ACACAC-UCUGCGGAACUAUUAGU	Cleavage	Glyur000047s00003986.1	1
Sr443292_16_12_24_55	GumiRNA-n234b.2																															3	18.194	1	24	1676	1699	CACACAUGCUGUGGAACUAUUAGU	AUUAAUAGUUCUGCGGAGUGUGUG	Cleavage	Glyur000047s00003986.1	1
Sr443292_16_12_24_55	GumiRNA-n234b-3p.1																															2.5	18.881	1	24	1396	1419	AAUAAUUCUGCAGACAUGUAUGUG	UACAUAUAUAUCCGCAGAAUUAUU	Cleavage	Glyur000047s00003986.1	1
Sr443292_16_12_24_55	GumiRNA-n234b-5p.1																															1.5	12.983	1	24	1745	1768	UACAUACUUUGCUAUCUACACAUA	UAUAUGGAGAUAGUAAAGUAUGUA	Cleavage	Glyur000047s00003986.1	1
Sr443512_19_11_24_55	GumiRNA-n3j-3p.2																															1	22.288	1	24	1449	1472	ACUAAUAGUUCUGCGGAGUGUGUG	CACACACUCUGCGGAACUAUUAGU	Cleavage	Glyur000047s00003986.1	1
Sr443512_19_11_24_55	GumiRNA-n3j-5p.2																															1	21.233	1	24	1675	1698	ACACACUCUGCGGAACUAUUAGUU	AAUUAAUAGUUCUGCGGAGUGUGU	Cleavage	Glyur000047s00003986.1	1
Sr451336_19_16_24_164	GumiRNA-n3s-5p.1																															2.5	24.678	1	20	1692	1711	AUUUUUUUCUAACACACACA	AGUGUGUGUUGGAAAAAAAA	Cleavage	Glyur000047s00003986.1	1
Sr463509_4_3_24_10	GumiRNA-n320																															2.5	24.96	1	24	1464	1487	AAUACAACCCGUGGAACUAAUAGU	ACUAUUAGUUCCACGAGUUAUAUU	Translation	Glyur000047s00003986.1	1
Sr467338_16_14_24_84	GumiRNA-n162a																															2	18.274	1	24	1395	1418	AUAGUUCCGCGGAUAUGUAUGUGU	GUACAUAUAUAUCCGCAGAAUUAU	Cleavage	Glyur000047s00003986.1	1
Sr467338_16_4_24_84	GumiRNA-n162c-3p.1																															2	18.274	1	24	1395	1418	AUAGUUCCGCGGAUAUGUAUGUGU	GUACAUAUAUAUCCGCAGAAUUAU	Cleavage	Glyur000047s00003986.1	1
Sr467338_16_4_24_84	GumiRNA-n162c-5p.2																															3	20.688	1	24	1673	1696	AUUCUUCGCGGAACUAUUAAUUCC	GGAAUUAAUAGUUCUGCGGAGUGU	Cleavage	Glyur000047s00003986.1	1
Sr468953_4_1_24_12	GumiRNA-n53c.2																															2.5	18.194	1	24	1676	1699	CAUACAUGCUGCAGAACUAUUAGU	AUUAAUAGUUCUGCGGAGUGUGUG	Cleavage	Glyur000047s00003986.1	1
Sr468953_4_1_24_12	GumiRNA-n53c-3p.1																															3	22.409	1	24	1450	1473	AAUUAAUAGUUCCGCGGUAUGUGU	ACACACUCUGCGGAACUAUUAGUU	Cleavage	Glyur000047s00003986.1	1
Sr468953_4_1_24_12	GumiRNA-n53c-5p.1																															2.5	18.194	1	24	1676	1699	CACAUAUACCGCGGAACUAUUAGU	AUUAAUAGUUCUGCGGAGUGUGUG	Cleavage	Glyur000047s00003986.1	1
Sr487103_20_17_24_156	GumiRNA-n126a																															2	24.141	1	23	1563	1585	AUUACAACGUGUGGAACUAUUAG	CUAAUAGUUCCAUGAGUUGUAAU	Translation	Glyur000047s00003986.1	1
Sr487103_20_3_24_156	GumiRNA-n126c-3p																															2	24.141	1	23	1563	1585	AUUACAACGUGUGGAACUAUUAG	CUAAUAGUUCCAUGAGUUGUAAU	Translation	Glyur000047s00003986.1	1
Sr487103_20_4_24_156	GumiRNA-n126b																															2	24.141	1	23	1563	1585	AUUACAACGUGUGGAACUAUUAG	CUAAUAGUUCCAUGAGUUGUAAU	Translation	Glyur000047s00003986.1	1
Sr487944_6_4_24_13	GumiRNA-n117b.1																															2.5	24.96	1	24	1464	1487	AAUACAACUCGCGGAACUAAUAGU	ACUAUUAGUUCCACGAGUUAUAUU	Cleavage	Glyur000047s00003986.1	1
Sr487944_6_4_24_13	GumiRNA-n117b.2																															1.5	20.732	1	21	1673	1693	CUCCGCGGAACUAUUAGUUUU	GGAAUUAAUAGUUCUGCGGAG	Cleavage	Glyur000047s00003986.1	1
Sr489563_12_8_24_10	GumiRNA-n367																															1.5	24.141	1	23	1563	1585	AUUACAACUCGUGGAACUAAUAG	CUAAUAGUUCCAUGAGUUGUAAU	Cleavage	Glyur000047s00003986.1	2
Sr489563_12_8_24_10	GumiRNA-n367																															3	24.96	1	24	1464	1487	AUUACAACUCGUGGAACUAAUAGU	ACUAUUAGUUCCACGAGUUAUAUU	Cleavage	Glyur000047s00003986.1	2
Sr491297_6_4_24_32	GumiRNA-n366a																															3	18.274	1	24	1395	1418	AUAGUUCUGCAGACAUGUAUGUGC	GUACAUAUAUAUCCGCAGAAUUAU	Translation	Glyur000047s00003986.1	1
Sr491297_6_5_24_32	GumiRNA-n366b-3p																															3	18.274	1	24	1395	1418	AUAGUUCUGCAGACAUGUAUGUGC	GUACAUAUAUAUCCGCAGAAUUAU	Translation	Glyur000047s00003986.1	1
Sr495155_3_3_24_21	GumiRNA-n53b.1																															2.5	15.339	1	24	1414	1437	AAAUACACCUGUGGAACUAAUAGU	AUUAUUAAUUCCGUGGGUGUAUUU	Cleavage	Glyur000047s00003986.1	1
Sr495155_3_3_24_21	GumiRNA-n53b.2																															2.5	18.194	1	24	1676	1699	CACAUAUACCGCGGAACUAUUAGU	AUUAAUAGUUCUGCGGAGUGUGUG	Cleavage	Glyur000047s00003986.1	1
Sr501241_18_12_24_13	GumiRNA-n117d.2																															2.5	24.96	1	24	1464	1487	AAUACAACUCGCGGAACUAAUAGU	ACUAUUAGUUCCACGAGUUAUAUU	Cleavage	Glyur000047s00003986.1	1
Sr501241_18_3_24_13	GumiRNA-n117g.2																															2.5	24.678	1	20	1692	1711	AUUUUUUUUCAACACACACA	AGUGUGUGUUGGAAAAAAAA	Cleavage	Glyur000047s00003986.1	1
Sr501241_18_6_24_13	GumiRNA-n117f.1																															1.5	24.678	1	20	1692	1711	UUUUUUUUUCAACACACACA	AGUGUGUGUUGGAAAAAAAA	Cleavage	Glyur000047s00003986.1	1
Sr508232_8_1_24_34	GumiRNA-n17a																															3	15.339	1	24	1414	1437	AAAUACACCUGCGGAACUAUUAGU	AUUAUUAAUUCCGUGGGUGUAUUU	Cleavage	Glyur000047s00003986.1	1
Sr508232_8_2_24_34	GumiRNA-n17c.1																															3	15.339	1	24	1414	1437	AAAUACACCUGCGGAACUAUUAGU	AUUAUUAAUUCCGUGGGUGUAUUU	Cleavage	Glyur000047s00003986.1	1
Sr523264_14_11_24_35	GumiRNA-n3a-3p																															3	18.576	1	24	1400	1423	AACUAAUAGUUCUGCGGACAUGUG	UAUAUAUCCGCAGAAUUAUUAAUU	Cleavage	Glyur000047s00003986.1	1
Sr523264_14_11_24_35	GumiRNA-n3a-5p																															3	14.313	1	24	1724	1747	AUACAUGUCCGCGAAACUAUUAGU	AUUAAUAAUUUUGCAGAUAUGUAU	Translation	Glyur000047s00003986.1	1
Sr523264_14_8_24_35	GumiRNA-n3g.1																															3	14.158	1	24	1738	1761	UUUGCUAUCUGUACAUACAUGUCU	AGAUAUGUAUAUGGAGAUAGUAAA	Translation	Glyur000047s00003986.1	1
Sr523264_14_8_24_35	GumiRNA-n3g.2																															3	18.576	1	24	1400	1423	AACUAAUAGUUCUGCGGACAUGUG	UAUAUAUCCGCAGAAUUAUUAAUU	Cleavage	Glyur000047s00003986.1	1
Sr527763_8_3_24_17	GumiRNA-n159c																															3	18.274	1	24	1395	1418	AUAGUUCCGCGGACAUAUGUGUGU	GUACAUAUAUAUCCGCAGAAUUAU	Cleavage	Glyur000047s00003986.1	1
Sr527763_8_4_24_17	GumiRNA-n159b																															3	18.274	1	24	1395	1418	AUAGUUCCGCGGACAUAUGUGUGU	GUACAUAUAUAUCCGCAGAAUUAU	Cleavage	Glyur000047s00003986.1	1
Sr527763_8_7_24_17	GumiRNA-n159a																															3	18.274	1	24	1395	1418	AUAGUUCCGCGGACAUAUGUGUGU	GUACAUAUAUAUCCGCAGAAUUAU	Cleavage	Glyur000047s00003986.1	1
Sr528208_19_1_24_13	GumiRNA-n42e																															2.5	20.381	1	24	1421	1444	CGAAAAAAAAUACACCUGCGGAAU	AUUCCGUGGGUGUAUUUUUUUUUU	Cleavage	Glyur000047s00003986.1	1
Sr528208_19_12_24_13	GumiRNA-n42d.1																															2.5	20.381	1	24	1421	1444	CGAAAAAAAAUACACCUGCGGAAU	AUUCCGUGGGUGUAUUUUUUUUUU	Cleavage	Glyur000047s00003986.1	1
Sr540597_10_2_24_210	GumiRNA-n142d.2																															2.5	22.409	1	20	1454	1473	AACUAGUAGUUCCGCGGGUU	ACUCUGCGGAACUAUUAGUU	Cleavage	Glyur000047s00003986.1	1
Sr540597_10_9_24_210	GumiRNA-n142a.1																															2.5	22.409	1	20	1454	1473	AACUAGUAGUUCCGCGGGUU	ACUCUGCGGAACUAUUAGUU	Cleavage	Glyur000047s00003986.1	1
Sr546797_2_2_24_199	GumiRNA-n323																															0.5	22.288	1	23	1450	1472	ACUAAUAGUUCCGCGGAGUGUGU	ACACACUCUGCGGAACUAUUAGU	Cleavage	Glyur000047s00003986.1	1
Sr547192_10_1_24_33	GumiRNA-n241b.1																															3	18.274	1	24	1395	1418	AUAGUUCCGCGGACAUGUAUGUGU	GUACAUAUAUAUCCGCAGAAUUAU	Cleavage	Glyur000047s00003986.1	1
Sr547192_10_10_24_33	GumiRNA-n241a																															3	18.274	1	24	1395	1418	AUAGUUCCGCGGACAUGUAUGUGU	GUACAUAUAUAUCCGCAGAAUUAU	Cleavage	Glyur000047s00003986.1	1
Sr558186_2_2_24_22	GumiRNA-n470.1																															2.5	18.881	1	24	1396	1419	AAUAGUUCUGCGGACGUGUAUGUG	UACAUAUAUAUCCGCAGAAUUAUU	Cleavage	Glyur000047s00003986.1	1
Sr558186_2_2_24_22	GumiRNA-n470.2																															3	20.688	1	24	1673	1696	AUUCUCCGCGGAACUAUUAGUUUC	GGAAUUAAUAGUUCUGCGGAGUGU	Cleavage	Glyur000047s00003986.1	1
Sr558980_19_2_24_33	GumiRNA-n175b																															2	22.524	1	20	1456	1475	GAAACUAAUAGUUCCGCGGA	UCUGCGGAACUAUUAGUUCC	Cleavage	Glyur000047s00003986.1	1
Sr558980_19_6_24_33	GumiRNA-n175a.1																															2	22.524	1	20	1456	1475	GAAACUAAUAGUUCCGCGGA	UCUGCGGAACUAUUAGUUCC	Cleavage	Glyur000047s00003986.1	1
Sr581820_2_1_24_30	GumiRNA-n17b-3p																															1.5	22.288	1	23	1450	1472	ACUAAUAGUUCCACGGAGUGUGU	ACACACUCUGCGGAACUAUUAGU	Cleavage	Glyur000047s00003986.1	1
Sr99475_9_5_21_68	GumiRNA-n97c-5p.1																															2.5	21.344	1	23	1686	1708	UUUUUCUGACACACAUACCGCGG	CUGCGGAGUGUGUGUUGGAAAAA	Cleavage	Glyur000047s00003986.1	1
Sr303020_10_1_24_11	GumiRNA-n91c	Glyur000048s00002193	Molecular Function: copper ion binding (GO:0005507);; Cellular Component: extracellular region (GO:0005576);; Molecular Function: oxidoreductase activity (GO:0016491);; Biological Process: oxidation-reduction process (GO:0055114);;	--	syringolide-induced protein B13-1-1 [Glycine max]	2.A.108.1.1	gnl|TC-DB|P38993	28	1e-47	IRON TRANSPORT MULTICOPPER OXIDASE FET3 PRECURSOR (EC 1.-.-.-) - Saccharomyces cerevisiae (Baker's yeast).	PLA	PLA	12.38	NUC	11.5	CYT	10.31	23.68	0.985303	-0.833588	-0.675471	0.499052	-0.866128	-0.864161	-0.783299	-0.759491	-0.896414	-0.890296	-0.885627	-0.893972	8	3	12.844	1	23	1999	2021	AACUCUGACAAGAAAAUACACGU	AUAUGUAUUUUUUUUUAAGAGUU	Translation	Glyur000048s00002193.1	1
Sr303020_10_4_24_11	GumiRNA-n91b																															3	12.844	1	23	1999	2021	AACUCUGACAAGAAAAUACACGU	AUAUGUAUUUUUUUUUAAGAGUU	Translation	Glyur000048s00002193.1	1
Sr303020_10_5_24_11	GumiRNA-n91a																															3	12.844	1	23	1999	2021	AACUCUGACAAGAAAAUACACGU	AUAUGUAUUUUUUUUUAAGAGUU	Translation	Glyur000048s00002193.1	1
Sr425343_4_2_24_14	GumiRNA-n272.2	Glyur000048s00002236	Molecular Function: ATP binding (GO:0005524);; Molecular Function: ATPase activity (GO:0016887);;	--	ABC transporter F family protein [Medicago truncatula]	3.A.1.211.25	gnl|TC-DB|ANC59923.1	29	3e-58	OptrA [Enterococcus faecalis]	CHL	CHL	16.9	NUC	11.72	CYT	11.53	27.13	0.984389	-0.841122	-0.681352	0.501373	-0.871803	-0.869807	-0.790597	-0.767588	-0.901689	-0.896188	-0.891054	-0.900246	8	1.5	17.992	1	23	2809	2831	AUGGGACCCACAUGAAUUUCAAC	GGUGAAAUUCACGUGGGUUCCAU	Cleavage	Glyur000048s00002236.1	1
Sr549725_2_1_24_32	GumiRNA-n224a.2	Glyur000049s00003108	Molecular Function: protein serine/threonine kinase activity (GO:0004674);; Molecular Function: non-membrane spanning protein tyrosine kinase activity (GO:0004715);; Molecular Function: ATP binding (GO:0005524);; Cellular Component: integral component of membrane (GO:0016021);; Biological Process: peptidyl-tyrosine phosphorylation (GO:0018108);;	K13436|0|mtr:MTR_1g086230|K13436 pto-interacting protein 1 [EC:2.7.11.1] | (RefSeq) receptor-like kinase	receptor-like kinase [Medicago truncatula]	1.A.87.2.6	gnl|TC-DB|O22476	41	7e-51	Protein BRASSINOSTEROID INSENSITIVE 1 OS=Arabidopsis thaliana OX=3702 GN=BRI1 PE=1 SV=1	PLA	PLA	63.12	MIT	7.545	CHL	6.102	31.39	-0.355305	0.817982	0.0984965	0.100575	0.820287	0.696064	0.832131	0.77615	0.794762	0.753392	0.746009	0.78546	3	3	10.171	1	20	400	419	GUUUCAGGGACUUAAAUGAG	CCCAUUGAAGUUCCUGAAAU	Cleavage	Glyur000049s00003108.1	1
Sr560913_3_3_24_19	GumiRNA-n302.2	Glyur000051s00003442	Biological Process: mRNA splicing, via spliceosome (GO:0000398);; Molecular Function: nucleic acid binding (GO:0003676);; Molecular Function: ATP-dependent RNA helicase activity (GO:0004004);; Molecular Function: ATP binding (GO:0005524);; Biological Process: regulation of gene expression (GO:0010468);; Biological Process: RNA secondary structure unwinding (GO:0010501);;	K12811|0|cam:101515691|K12811 ATP-dependent RNA helicase DDX46/PRP5 [EC:3.6.4.13] | (RefSeq) DEAD-box ATP-dependent RNA helicase 42	DEAD-box ATP-dependent RNA helicase 42 [Cajanus cajan]	1.I.1.1.3	gnl|TC-DB|O00571	40	3e-77	ATP-dependent RNA helicase DDX3X OS=Homo sapiens GN=DDX3X PE=1 SV=3	NUC	NUC	19.47	CHL	12.1	CYT	9.953	29.25	0.800503	-0.316417	-0.916312	0.90171	-0.370135	-0.447283	-0.213513	-0.266106	-0.401402	-0.431155	-0.424362	-0.426288	3	3	17.286	1	20	4232	4251	AGACAAAUACAUCAAUAUCU	GGUUAUUGAUGUAUUUGCCU	Cleavage	Glyur000051s00003442.1	1
Sr248291_13_4_23_15	GumiRNA-n340	Glyur000058s00006134	Cellular Component: integral component of membrane (GO:0016021);;	--	PREDICTED: transmembrane protein 18-like [Phoenix dactylifera]	9.B.228.1.2	gnl|TC-DB|F4HUY1	69	1e-25	Tmem18 OS=Arabidopsis thaliana GN=At1g34350 PE=4 SV=1	CYT	CYT	15.39	NUC	11.95	MIT	11.62	26.4	-0.84301	0.600167	0.52648	-0.424549	0.650375	0.654546	0.556667	0.53306	0.680045	0.670739	0.672068	0.668685	1	2.5	23.441	1	20	226	245	AUUGUAGACUUCUGCUUUUC	GAGGAGCUGAAGUCUGCAAU	Cleavage	Glyur000058s00006134.1	1
Sr498980_9_1_24_12	GumiRNA-n110d-5p																															3	23.441	1	21	225	245	AUUGUAGACUUCUGCUUUUUC	GGAGGAGCUGAAGUCUGCAAU	Cleavage	Glyur000058s00006134.1	1
Sr498980_9_8_24_12	GumiRNA-n110b																															3	23.441	1	21	225	245	AUUGUAGACUUCUGCUUUUUC	GGAGGAGCUGAAGUCUGCAAU	Cleavage	Glyur000058s00006134.1	1
Sr345320_4_3_24_16	GumiRNA-n129a.1	Glyur000059s00006315	Cellular Component: integral component of membrane (GO:0016021);;	--	PREDICTED: transmembrane 9 superfamily member 12-like [Cicer arietinum]	8.A.68.1.2	gnl|TC-DB|Q9LIC2	42	1e-146	Multispanning membrane protein-like OS=Arabidopsis thaliana GN=TMN7 PE=4 SV=1	PLA	PLA	12.47	NUC	11.66	CYT	10.63	23.94	-0.962257	0.901269	0.679003	-0.463532	0.918848	0.948155	0.855192	0.868108	0.928575	0.949257	0.948259	0.941495	10	3	19.873	1	22	916	937	AAACGGUACUGACUAGGAAGAG	UUCUUCCUAGCUGGUAUUGUUU	Cleavage	Glyur000059s00006315.1	1
Sr456847_12_10_24_19	GumiRNA-n304a																															3	15.382	1	24	296	319	AUGAUUGGUUGAAAUUCAUGUGGG	UCCGCAUGAAUGUCAAUCAGUCAA	Cleavage	Glyur000059s00006315.1	1
Sr456847_12_2_24_19	GumiRNA-n304f																															3	15.382	1	24	296	319	AUGAUUGGUUGAAAUUCAUGUGGG	UCCGCAUGAAUGUCAAUCAGUCAA	Cleavage	Glyur000059s00006315.1	1
Sr456847_12_3_24_19	GumiRNA-n304e																															3	15.382	1	24	296	319	AUGAUUGGUUGAAAUUCAUGUGGG	UCCGCAUGAAUGUCAAUCAGUCAA	Cleavage	Glyur000059s00006315.1	1
Sr456847_12_4_24_19	GumiRNA-n304d																															3	15.382	1	24	296	319	AUGAUUGGUUGAAAUUCAUGUGGG	UCCGCAUGAAUGUCAAUCAGUCAA	Cleavage	Glyur000059s00006315.1	1
Sr456847_12_6_24_19	GumiRNA-n304c																															3	15.382	1	24	296	319	AUGAUUGGUUGAAAUUCAUGUGGG	UCCGCAUGAAUGUCAAUCAGUCAA	Cleavage	Glyur000059s00006315.1	1
Sr456847_12_8_24_19	GumiRNA-n304b																															3	15.382	1	24	296	319	AUGAUUGGUUGAAAUUCAUGUGGG	UCCGCAUGAAUGUCAAUCAGUCAA	Cleavage	Glyur000059s00006315.1	1
Sr571350_6_2_24_19	GumiRNA-n113																															2.5	15.293	1	21	298	318	UGAUUGGUUGAAAUUCAUGUG	CGCAUGAAUGUCAAUCAGUCA	Cleavage	Glyur000059s00006315.1	1
Sr99475_9_5_21_68	GumiRNA-n97c-5p.1	Glyur000059s00006333	Molecular Function: protein serine/threonine kinase activity (GO:0004674);; Molecular Function: transmembrane receptor protein tyrosine kinase activity (GO:0004714);; Molecular Function: ATP binding (GO:0005524);; Biological Process: cation transport (GO:0006812);; Cellular Component: integral component of membrane (GO:0016021);; Molecular Function: hydrolase activity (GO:0016787);; Biological Pr…	K04733|7.98268e-174|gmx:100776445|K04733 interleukin-1 receptor-associated kinase 4 [EC:2.7.11.1] | (RefSeq) putative serine/threonine-protein kinase	Receptor like protein kinase S.2 [Glycine soja]	1.A.87.2.6	gnl|TC-DB|O22476	37	1e-34	Protein BRASSINOSTEROID INSENSITIVE 1 OS=Arabidopsis thaliana OX=3702 GN=BRI1 PE=1 SV=1	PLA	PLA	27.55	NUC	10.22	MIT	9.554	31.23	0.965325	-0.875345	-0.567123	0.368864	-0.898958	-0.87998	-0.841482	-0.795599	-0.933056	-0.91679	-0.912463	-0.922067	9	3	18.039	1	20	126	146	UUUUUCUG-ACACACAUACCG	UGGUUUGUGUGUGCAGAAAAA	Translation	Glyur000059s00006333.1	1
Sr473668_10_1_24_18	GumiRNA-n37	Glyur000060s00004759	Cellular Component: lysosomal membrane (GO:0005765);; Biological Process: signal peptide processing (GO:0006465);; Cellular Component: Golgi-associated vesicle membrane (GO:0030660);; Biological Process: membrane protein proteolysis (GO:0033619);; Molecular Function: aspartic endopeptidase activity, intramembrane cleaving (GO:0042500);; Cellular Component: integral component of cytoplasmic side o…	K09597|0|gmx:100795197|K09597 signal peptide peptidase-like 2B [EC:3.4.23.-] | (RefSeq) signal peptide peptidase-like 4	PREDICTED: signal peptide peptidase-like 4 [Glycine max]	1.A.54.3.1	gnl|TC-DB|Q9JJF9	29	1e-51	Signal peptide peptidase-like 2A OS=Mus musculus GN=Sppl2a PE=2 SV=1	CYT	CYT	14.95	NUC	10.14	MIT	9.639	23.89	-0.85271	0.624729	0.773132	-0.695003	0.682667	0.631533	0.546984	0.506724	0.721626	0.686254	0.670697	0.716531	1	3	17.567	1	20	1925	1944	AUUUUAGUCCCUGUAAUAUU	GAUAUAGCAUGGACUAAAAU	Translation	Glyur000060s00004759.1	1
Sr545068_17_3_24_15	GumiRNA-n193b-5p																															3	17.567	1	24	1921	1944	AUUUUAGUCCCUGUAAUAUUCAAU	AUGUGAUAUAGCAUGGACUAAAAU	Translation	Glyur000060s00004759.1	1
Sr133210_14_14_21_30	GumiRNA-n381b-3p	Glyur000060s00004762	Molecular Function: protein serine/threonine kinase activity (GO:0004674);; Molecular Function: ubiquitin-protein transferase activity (GO:0004842);; Molecular Function: ATP binding (GO:0005524);; Biological Process: protein phosphorylation (GO:0006468);; Biological Process: protein ubiquitination (GO:0016567);;	--	U-box domain-containing protein 33-like isoform X2 [Cajanus cajan]	1.A.87.2.6	gnl|TC-DB|O22476	38	9e-38	Protein BRASSINOSTEROID INSENSITIVE 1 OS=Arabidopsis thaliana OX=3702 GN=BRI1 PE=1 SV=1	PLA	PLA	20.61	NUC	11.79	MIT	9.699	29.54	0.89509	-0.971283	-0.568255	0.324326	-0.979492	-0.984829	-0.941479	-0.943212	-0.97992	-0.993651	-0.992694	-0.98992	10	3	10.589	1	20	2871	2890	AAACAAUUUUGCAAGGACUA	UAGUCAUUGCAAAGUUUUUU	Cleavage	Glyur000060s00004762.1	1
Sr133210_14_9_21_30	GumiRNA-n381c-3p																															3	10.589	1	20	2871	2890	AAACAAUUUUGCAAGGACUA	UAGUCAUUGCAAAGUUUUUU	Cleavage	Glyur000060s00004762.1	1
Sr198495_1_1_22_30	GumiRNA-n381d.2																															3	10.589	1	20	2871	2890	AAACAAUUUUGCAAGGACUA	UAGUCAUUGCAAAGUUUUUU	Cleavage	Glyur000060s00004762.1	1
Sr167493_1_1_22_929	GumiRNA-n153-5p	Glyur000061s00006543	Molecular Function: protein serine/threonine kinase activity (GO:0004674);; Molecular Function: ATP binding (GO:0005524);; Cellular Component: cytoplasm (GO:0005737);; Biological Process: protein phosphorylation (GO:0006468);;	--	PREDICTED: cyclin-dependent kinase F-1-like [Cicer arietinum]	1.I.1.1.3	gnl|TC-DB|P06493	41	3e-22	Cyclin-dependent kinase 1 OS=Homo sapiens GN=CDK1 PE=1 SV=3	NUC	NUC	20.43	CYT	17.32	PLA	9.227	36.58	-0.824439	0.824384	0.693085	-0.545636	0.869918	0.809484	0.763976	0.739849	0.879062	0.854608	0.84263	0.881915	8	3	17.089	1	21	103	123	UUCCUCCAAAGCAUCAAAGCU	GGAUUUGAUGUUUCGGAGGAG	Cleavage	Glyur000061s00006543.1	1
Sr133210_14_10_21_30	GumiRNA-n381a.1	Glyur000062s00005471	Molecular Function: protein serine/threonine kinase activity (GO:0004674);; Molecular Function: protein serine/threonine/tyrosine kinase activity (GO:0004712);; Molecular Function: ATP binding (GO:0005524);; Biological Process: protein phosphorylation (GO:0006468);;	K18670|0|gmx:100792777|K18670 dual specificity protein kinase YAK1 [EC:2.7.12.1] | (RefSeq) serine/threonine-protein kinase ppk15-like	uncharacterized protein LOC109807807 [Cajanus cajan]	1.I.1.1.3	gnl|TC-DB|P06493	28	2e-20	Cyclin-dependent kinase 1 OS=Homo sapiens GN=CDK1 PE=1 SV=3	NUC	NUC	14	CHL	13.82	MIT	10.31	27.77	0.786674	-0.258911	-0.848625	0.853805	-0.317767	-0.384638	-0.161952	-0.194784	-0.359002	-0.377001	-0.370905	-0.373497	2	3	15.582	1	21	2638	2658	UUUAGUCCCUGUAAAAUUGUU	AAUAAUUAUGCAGAGACUAAA	Cleavage	Glyur000062s00005471.1	1
Sr133210_14_14_21_30	GumiRNA-n381b-5p																															3	15.582	1	21	2638	2658	UUUAGUCCCUGUAAAAUUGUU	AAUAAUUAUGCAGAGACUAAA	Cleavage	Glyur000062s00005471.1	1
Sr133210_14_9_21_30	GumiRNA-n381c-5p																															3	15.582	1	21	2638	2658	UUUAGUCCCUGUAAAAUUGUU	AAUAAUUAUGCAGAGACUAAA	Cleavage	Glyur000062s00005471.1	1
Sr177332_17_16_22_13	GumiRNA-n517-5p																															3	14.81	1	21	1629	1649	UGAACUUUUGAACUACCGGAA	UUCCGGUAGUUCAAAACAUCA	Cleavage	Glyur000062s00005471.1	1
Sr360278_7_1_24_13	GumiRNA-n99																															3	16.304	1	22	3082	3103	UUUGUCAGGGACCAAAGUGACA	UAUUAUUUUGGUUCAUGACAGA	Cleavage	Glyur000062s00005471.1	1
Sr324165_10_4_24_23	GumiRNA-n199a.2	Glyur000065s00004322	Cellular Component: peroxisomal membrane (GO:0005778);; Biological Process: fatty acid beta-oxidation (GO:0006635);; Biological Process: protein import into peroxisome matrix (GO:0016558);;	K13344|2.00017e-59|pvu:PHAVU_011G052000g|K13344 peroxin-13 | (RefSeq) hypothetical protein	hypothetical protein PHAVU_011G052000g [Phaseolus vulgaris]	3.A.20.1.2	gnl|TC-DB|Q9SRR0	62	1e-40	AT3g07560/F21O3_27 OS=Arabidopsis thaliana GN=At3g07560 PE=2 SV=1	CHL	CHL	15.47	NUC	13.98	MIT	13.64	29	0.969746	-0.599889	-0.713592	0.601168	-0.638489	-0.680849	-0.53771	-0.527125	-0.685782	-0.69103	-0.68849	-0.683828	1	3	17.044	1	22	389	410	AUAAUUCUCUGUGGAACUAUUA	UUAUGGUUCUACAUUGAAUUAU	Translation	Glyur000065s00004322.1	1
Sr349935_8_4_24_16	GumiRNA-n199b																															3	17.044	1	22	389	410	AUAAUUCUCUGUGGAACUAUUA	UUAUGGUUCUACAUUGAAUUAU	Translation	Glyur000065s00004322.1	1
Sr435516_14_1_24_27	GumiRNA-n53b2																															3	17.044	1	22	389	410	AUAAUUCACUGCGGAACUAUUA	UUAUGGUUCUACAUUGAAUUAU	Translation	Glyur000065s00004322.1	1
Sr435516_14_14_24_27	GumiRNA-n53v.1																															3	17.044	1	22	389	410	AUAAUUCACUGCGGAACUAUUA	UUAUGGUUCUACAUUGAAUUAU	Translation	Glyur000065s00004322.1	1
Sr435516_14_3_24_27	GumiRNA-n53a2																															3	17.044	1	22	389	410	AUAAUUCACUGCGGAACUAUUA	UUAUGGUUCUACAUUGAAUUAU	Translation	Glyur000065s00004322.1	1
Sr435516_14_4_24_27	GumiRNA-n53z.1																															3	17.044	1	22	389	410	AUAAUUCACUGCGGAACUAUUA	UUAUGGUUCUACAUUGAAUUAU	Translation	Glyur000065s00004322.1	1
Sr435516_14_5_24_27	GumiRNA-n53y.1																															3	17.044	1	22	389	410	AUAAUUCACUGCGGAACUAUUA	UUAUGGUUCUACAUUGAAUUAU	Translation	Glyur000065s00004322.1	1
Sr435516_14_6_24_27	GumiRNA-n53x																															3	17.044	1	22	389	410	AUAAUUCACUGCGGAACUAUUA	UUAUGGUUCUACAUUGAAUUAU	Translation	Glyur000065s00004322.1	1
Sr435516_14_7_24_27	GumiRNA-n53w.2																															3	17.044	1	22	389	410	AUAAUUCACUGCGGAACUAUUA	UUAUGGUUCUACAUUGAAUUAU	Translation	Glyur000065s00004322.1	1
Sr450805_8_5_24_15	GumiRNA-n350b																															2	17.044	1	22	389	410	AUAAUUCACUGUGGAACUAUUA	UUAUGGUUCUACAUUGAAUUAU	Translation	Glyur000065s00004322.1	1
Sr450805_8_6_24_15	GumiRNA-n350a																															2	17.044	1	22	389	410	AUAAUUCACUGUGGAACUAUUA	UUAUGGUUCUACAUUGAAUUAU	Translation	Glyur000065s00004322.1	1
Sr314385_3_2_24_20	GumiRNA-n4f-3p.1	Glyur000066s00006251	Molecular Function: calmodulin binding (GO:0005516);; Cellular Component: plasma membrane (GO:0005886);; Biological Process: defense response (GO:0006952);; Biological Process: response to biotic stimulus (GO:0009607);; Cellular Component: integral component of membrane (GO:0016021);;	K08472|0|cam:101492588|K08472 mlo protein | (RefSeq) MLO-like protein 6	PREDICTED: MLO-like protein 6 [Cicer arietinum]	9.B.197.1.1	gnl|TC-DB|P93766	41	1e-108	Protein MLO OS=Hordeum vulgare GN=MLO PE=1 SV=1	CHL	CHL	26.33	MIT	17.13	NUC	13.87	39.47	-0.850552	0.858792	0.744548	-0.574147	0.894665	0.866316	0.795567	0.798902	0.895666	0.892423	0.882542	0.910019	8	3	24.643	1	24	726	749	AUUUUAGGGACUGACUUGAUCGAU	AUUUGUAAGGUCAGUUCCUAAAGU	Cleavage	Glyur000066s00006251.1	1
Sr397920_2_2_24_14	GumiRNA-n4g-3p	Glyur000069s00004090	Molecular Function: nucleotide binding (GO:0000166);; Molecular Function: microtubule motor activity (GO:0003777);; Cellular Component: kinesin complex (GO:0005871);; Biological Process: microtubule-based movement (GO:0007018);; Molecular Function: ATPase activity (GO:0016887);;	K10406|0|cam:101504897|K10406 kinesin family member C2/C3 | (RefSeq) kinesin-like protein KIFC3	PREDICTED: kinesin-like protein KIFC3 isoform X1 [Cicer arietinum]	1.P.1.1.1	gnl|TC-DB|P33176	35	2e-47	Kinesin-1 heavy chain OS=Homo sapiens OX=9606 GN=KIF5B PE=1 SV=1	NUC	NUC	15.96	CSK	12.22	CYT	9.059	27.13	0.948745	-0.796013	-0.509358	0.34368	-0.828997	-0.789005	-0.76513	-0.690624	-0.877766	-0.842048	-0.836613	-0.853344	6	3	17.253	1	24	1178	1201	UAGUUCCACGGACAUGUGUGUUGG	UCGCCACACGUGUUCGAGGAAUUG	Cleavage	Glyur000069s00004090.1	1
Sr123222_9_3_21_23	GumiRNA-n261d	Glyur000072s00008155	Molecular Function: protein kinase activity (GO:0004672);; Molecular Function: ATP binding (GO:0005524);; Biological Process: protein phosphorylation (GO:0006468);; Cellular Component: integral component of membrane (GO:0016021);;	--	protein STRUBBELIG-RECEPTOR FAMILY 7-like [Cajanus cajan]	1.A.87.2.6	gnl|TC-DB|O22476	38	8e-46	Protein BRASSINOSTEROID INSENSITIVE 1 OS=Arabidopsis thaliana OX=3702 GN=BRI1 PE=1 SV=1	PLA	PLA	29.69	MIT	10.74	CHL	10.54	32.78	-0.64396	0.96989	0.380344	-0.112215	0.957684	0.953572	0.962652	0.987659	0.923504	0.949247	0.950643	0.944551	9	3	15.828	1	21	2497	2517	UUUAUUCCCCCAAAAACAUAG	UUAUUUUAUUGGUGGAAUAAA	Translation	Glyur000072s00008155.1	1
Sr123222_9_4_21_23	GumiRNA-n261c																															3	15.828	1	21	2497	2517	UUUAUUCCCCCAAAAACAUAG	UUAUUUUAUUGGUGGAAUAAA	Translation	Glyur000072s00008155.1	1
Sr123222_9_9_21_23	GumiRNA-n261b																															3	15.828	1	21	2497	2517	UUUAUUCCCCCAAAAACAUAG	UUAUUUUAUUGGUGGAAUAAA	Translation	Glyur000072s00008155.1	1
Sr147726_13_9_21_26	GumiRNA-n97d.2	Glyur000072s00008156	Molecular Function: ATP binding (GO:0005524);; Molecular Function: peptidase activity (GO:0008233);; Cellular Component: proteasome regulatory particle, base subcomplex (GO:0008540);; Molecular Function: TBP-class protein binding (GO:0017025);; Biological Process: ubiquitin-dependent ERAD pathway (GO:0030433);; Cellular Component: nuclear proteasome complex (GO:0031595);; Cellular Component: cyto…	K03061|0|vra:106778198|K03061 26S proteasome regulatory subunit T1 | (RefSeq) 26S protease regulatory subunit 7	26S proteasome regulatory subunit 7 [Vigna radiata var. radiata]	9.B.307.1.1	gnl|TC-DB|O67077	44	5e-60	ATP-dependent zinc metalloprotease FtsH OS=Aquifex aeolicus (strain VF5) OX=224324 GN=ftsH PE=1 SV=1	CHL	CHL	23.21	NUC	14.22	MIT	11.7	34.07	0.970876	-0.673085	-0.840786	0.717968	-0.715153	-0.755109	-0.595234	-0.612085	-0.744011	-0.759058	-0.753674	-0.757093	2	2.5	17.988	1	21	582	602	UUUCUAUCAACACAUACAUGC	GCGUGUUGGUGUUGAUAGAAA	Cleavage	Glyur000072s00008156.1	1
Sr440723_4_2_24_30	GumiRNA-n134-5p																															3	13.025	1	20	170	189	UGAUGUGUCUGUUUCUGAUU	AAUCGGAAAGAGAAACAUCA	Translation	Glyur000072s00008156.1	1
Sr497662_4_4_24_37	GumiRNA-n469.3	Glyur000074s00005549	Biological Process: MAPK cascade (GO:0000165);; Molecular Function: MAP kinase activity (GO:0004707);; Molecular Function: ATP binding (GO:0005524);; Cellular Component: intracellular (GO:0005622);;	--	PREDICTED: mitogen-activated protein kinase 9-like isoform X2 [Cicer arietinum]	1.I.1.1.3	gnl|TC-DB|P06493	35	1e-41	Cyclin-dependent kinase 1 OS=Homo sapiens GN=CDK1 PE=1 SV=3	NUC	NUC	22.46	CYT	12.48	PLA	10.99	31.45	-0.263632	0.804908	-0.0617707	0.30252	0.774769	0.687246	0.844788	0.803301	0.742877	0.723525	0.721646	0.738423	3	2.5	6.943	1	24	216	239	UUUUUUUAUUUUGCAUCUGUCAGG	CAUAACAGAAAUAAAAUAAAAAAA	Cleavage	Glyur000074s00005549.1	1
Sr478162_3_1_24_14	GumiRNA-n166	Glyur000078s00005446	Molecular Function: ATP binding (GO:0005524);; Molecular Function: peptidase activity (GO:0008233);; Cellular Component: proteasome regulatory particle, base subcomplex (GO:0008540);; Molecular Function: TBP-class protein binding (GO:0017025);; Biological Process: ubiquitin-dependent ERAD pathway (GO:0030433);; Cellular Component: nuclear proteasome complex (GO:0031595);; Cellular Component: cyto…	K03064|0|vvi:100252341|K03064 26S proteasome regulatory subunit T4 | (RefSeq) 26S protease regulatory subunit S10B homolog B	26S proteasome regulatory subunit S10B homolog B [Hevea brasiliensis]	9.B.307.1.1	gnl|TC-DB|O67077	44	5e-52	ATP-dependent zinc metalloprotease FtsH OS=Aquifex aeolicus (strain VF5) OX=224324 GN=ftsH PE=1 SV=1	CHL	CHL	24.38	MIT	15.13	NUC	12.92	35.86	0.601488	-0.426041	-0.954234	0.907603	-0.467602	-0.512504	-0.317903	-0.409486	-0.453166	-0.493118	-0.480175	-0.503547	2	2	14.869	1	20	247	266	AUAAUUUUGUAUUCUGGAAA	UUUGCAGAAAACAAAAUUAU	Translation	Glyur000078s00005446.1	1
Sr492696_12_4_24_388	GumiRNA-n374.1	Glyur000082s00007599	Cellular Component: nuclear pore (GO:0005643);; Cellular Component: nucleoplasm (GO:0005654);; Cellular Component: cytosol (GO:0005829);; Biological Process: NLS-bearing protein import into nucleus (GO:0006607);; Molecular Function: nuclear localization sequence binding (GO:0008139);; Molecular Function: protein transporter activity (GO:0008565);; Molecular Function: ligase activity (GO:0016874);;	--	PREDICTED: importin subunit alpha-2-like [Glycine max]	1.I.1.1.3	gnl|TC-DB|O60684	54	1e-146	Importin subunit alpha-7 OS=Homo sapiens GN=KPNA6 PE=1 SV=1	CYT	CYT	70.32	NUC	5.015	CHL	4.671	26.14	-0.71327	0.985409	0.344593	-0.0891326	0.982776	0.928061	0.982257	0.946693	0.976984	0.963772	0.959915	0.974904	9	3	13.619	1	21	1350	1369	AAACUCGGUCAUUUUGUAGGG	UUCUACAAAAUG-CUGAGUUU	Translation	Glyur000082s00007599.1	1
Sr559770_6_2_24_25	GumiRNA-n4v	Glyur000086s00011494	Molecular Function: DNA binding (GO:0003677);; Molecular Function: transcription factor activity, sequence-specific DNA binding (GO:0003700);; Cellular Component: nucleus (GO:0005634);; Cellular Component: plasma membrane (GO:0005886);; Biological Process: regulation of transcription, DNA-templated (GO:0006355);; Cellular Component: integral component of membrane (GO:0016021);; Molecular Function…	--	PREDICTED: WAT1-related protein At3g30340 [Glycine max]	2.A.7.4.1	gnl|TC-DB|O24091	36	1e-59	MTN21 GENE - Medicago truncatula (Barrel medic).	CHL	CHL	19.81	NUC	16.75	MIT	9.411	35.45	-0.870767	0.981275	0.468845	-0.22103	0.987333	0.964882	0.964256	0.935526	0.995951	0.991513	0.989465	0.993917	10	3	16.662	1	20	964	983	UUAUGGACUAACUUGACCGA	UUGGUUAAGUUAGUCCAGGA	Cleavage	Glyur000086s00011494.1	1
Sr559770_6_4_24_25	GumiRNA-n4w2.1																															3	16.662	1	20	964	983	UUAUGGACUAACUUGACCGA	UUGGUUAAGUUAGUCCAGGA	Cleavage	Glyur000086s00011494.1	1
Sr315480_2_1_24_13	GumiRNA-n70b	Glyur000087s00008571	Molecular Function: GTPase activity (GO:0003924);; Molecular Function: signal transducer activity (GO:0004871);; Molecular Function: GTP binding (GO:0005525);; Biological Process: G-protein coupled receptor signaling pathway (GO:0007186);; Molecular Function: G-protein beta/gamma-subunit complex binding (GO:0031683);;	--	PREDICTED: extra-large guanine nucleotide-binding protein 1-like isoform X2 [Cicer arietinum]	8.A.92.1.2	gnl|TC-DB|P18064	32	1e-37	Guanine nucleotide-binding protein alpha-1 subunit OS=Arabidopsis thaliana GN=GPA1 PE=1 SV=1	NUC	NUC	14.52	CYT	11.19	PLA	10.64	24.86	0.261008	0.267504	-0.72824	0.841691	0.228808	0.0729958	0.369474	0.231066	0.22902	0.150532	0.150731	0.176153	1	0.5	17.502	1	21	2991	3011	AACUAUUGGAUGGAGAUCAGA	UCUGAUUUCCAUCCAAUAGUU	Cleavage	Glyur000087s00008571.1	1
Sr315480_2_2_24_13	GumiRNA-n70a																															0.5	17.502	1	21	2991	3011	AACUAUUGGAUGGAGAUCAGA	UCUGAUUUCCAUCCAAUAGUU	Cleavage	Glyur000087s00008571.1	1
Sr443762_1_1_24_16	GumiRNA-n96																															3	17.502	1	21	2991	3011	GAUUGUUGGAUCGAGAUCAGA	UCUGAUUUCCAUCCAAUAGUU	Cleavage	Glyur000087s00008571.1	1
Sr93961_1_1_21_13	GumiRNA-n23																															3	10.247	1	20	5326	5344	UUUAUGGUUGUGUGGUCAAG	CUUGACCAUA-AACUAUAAA	Translation	Glyur000087s00008571.1	1
Sr496204_18_15_24_126	GumiRNA-n4g3.3	Glyur000092s00007494	Molecular Function: protein serine/threonine kinase activity (GO:0004674);; Molecular Function: ATP binding (GO:0005524);; Biological Process: protein phosphorylation (GO:0006468);; Cellular Component: integral component of membrane (GO:0016021);; Molecular Function: carbohydrate binding (GO:0030246);;	--	PREDICTED: probable L-type lectin-domain containing receptor kinase S.7 [Cicer arietinum]	1.A.87.2.3	gnl|TC-DB|Q9LSR8	30	8e-67	L-type lectin-domain containing receptor kinase I.9 OS=Arabidopsis thaliana GN=LECRK19 PE=1 SV=2	PLA	PLA	35.13	NUC	10.65	MIT	8.082	34.58	-0.731105	0.466655	0.899002	-0.783407	0.472783	0.617386	0.378832	0.502242	0.466337	0.552784	0.551661	0.524016	1	3	14.602	1	20	1666	1685	AAAACGUCAGUCAAAUUAGU	ACUGAUAAGACUGAUGUUUU	Cleavage	Glyur000092s00007494.1	1
Sr476999_4_3_24_27	GumiRNA-n194-3p	Glyur000092s00007509	Molecular Function: voltage-gated potassium channel activity (GO:0005249);; Cellular Component: plant-type vacuole membrane (GO:0009705);; Cellular Component: integral component of membrane (GO:0016021);; Biological Process: cellular potassium ion homeostasis (GO:0030007);; Biological Process: potassium ion transmembrane transport (GO:0071805);;	K05389|1.22966e-149|mtr:MTR_5g095650|K05389 potassium channel subfamily K, other eukaryote | (RefSeq) outward rectifying potassium channel protein	outward rectifying potassium channel protein [Medicago truncatula]	1.A.1.7.3	gnl|TC-DB|Q8LBL1	47	2e-76	Calcium-activated outward-rectifying potassium channel 1 - Arabidopsis thaliana (Mouse-ear cress).	VAC	VAC	26.7	PLA	18.7	NUC	11.18	41.77	0.886546	-0.826705	-0.776959	0.598513	-0.857983	-0.898297	-0.761314	-0.81368	-0.847078	-0.882186	-0.880993	-0.875578	9	3	16.55	1	22	643	664	AGUAGAAGUCUACAAUGACAUU	GAUGUCAUUGAUGCCUUCUACU	Translation	Glyur000092s00007509.1	1
Sr469717_18_2_24_23	GumiRNA-n51f.3	Glyur000092s00007530	Molecular Function: DNA binding (GO:0003677);; Cellular Component: integral component of membrane (GO:0016021);; Molecular Function: oxidoreductase activity, acting on CH-OH group of donors (GO:0016614);; Molecular Function: flavin adenine dinucleotide binding (GO:0050660);; Biological Process: oxidation-reduction process (GO:0055114);;	--	PREDICTED: DUF21 domain-containing protein At1g55930, chloroplastic-like isoform X2 [Glycine max]	1.A.112.2.3	gnl|TC-DB|Q0PBV6	28	5e-37	Putative integral membrane protein with haemolysin domain OS=Campylobacter jejuni subsp. jejuni serotype O:2 (strain NCTC 11168) GN=Cj0183 PE=4 SV=1	NUC	NUC	13.25	CHL	12.45	MIT	11.15	25.5	0.961406	-0.63663	-0.84045	0.728811	-0.68126	-0.728544	-0.557264	-0.579045	-0.709894	-0.72789	-0.72355	-0.723607	2	3	18.015	1	21	2067	2087	UCAGGGACUAAUUUGAUCGAC	GUCCAUCAAAGUAGUUCUUGA	Translation	Glyur000092s00007530.1	1
Sr558186_2_2_24_22	GumiRNA-n470.1	Glyur000094s00007850	Molecular Function: voltage-gated chloride channel activity (GO:0005247);; Cellular Component: trans-Golgi network (GO:0005802);; Biological Process: chloride transport (GO:0006821);; Biological Process: unidimensional cell growth (GO:0009826);; Cellular Component: integral component of membrane (GO:0016021);; Biological Process: regulation of anion transmembrane transport (GO:1903959);;	K05016|0|cam:101507027|K05016 chloride channel 7 | (RefSeq) chloride channel protein CLC-d	PREDICTED: chloride channel protein CLC-d isoform X1 [Cicer arietinum]	2.A.49.3.2	gnl|TC-DB|Q9XF71	40	1e-149	CLC-NT2 PROTEIN - Nicotiana tabacum (Common tobacco).	PLA	PLA	63.72	CHL	5.042	NUC	4.318	28.41	0.968634	-0.635596	-0.830827	0.706899	-0.671674	-0.738361	-0.559693	-0.589886	-0.700586	-0.728526	-0.725956	-0.717231	2	3	16.728	1	20	973	992	AAUAGUUCUGCGGACGUGUA	UAUUCGUUUGCAGAGCUAUU	Cleavage	Glyur000094s00007850.1	1
Sr334081_11_1_24_13	GumiRNA-n6	Glyur000103s00007471	Molecular Function: dihydroorotate dehydrogenase activity (GO:0004152);; Cellular Component: mitochondrial inner membrane (GO:0005743);; Biological Process: 'de novo' pyrimidine nucleobase biosynthetic process (GO:0006207);; Biological Process: 'de novo' UMP biosynthetic process (GO:0044205);; Biological Process: oxidation-reduction process (GO:0055114);;	K00254|0|gmx:100800054|K00254 dihydroorotate dehydrogenase [EC:1.3.5.2] | (RefSeq) dihydroorotate dehydrogenase (quinone), mitochondrial-like	PREDICTED: dihydroorotate dehydrogenase (quinone), mitochondrial-like [Glycine max]	9.B.265.1.5	gnl|TC-DB|OIP83072.1	33	6e-38	dihydroorotate dehydrogenase (quinone) [Candidatus Roizmanbacteria bacterium CG2_30_33_16]	NUC	NUC	11.89	PLA	10.92	CHL	10.79	22.59	0.907329	-0.478319	-0.866071	0.786006	-0.516517	-0.604424	-0.392139	-0.436713	-0.549883	-0.585417	-0.582242	-0.571323	2	3	15.94	1	24	1172	1195	UUGGGUGAAGACACAUGAAUGGUU	GGUGAUUAAUGUUUCAUCACCCAA	Translation	Glyur000103s00007471.1	1
Sr425343_4_2_24_14	GumiRNA-n272.2	Glyur000105s00014192	Molecular Function: spermidine synthase activity (GO:0004766);; Cellular Component: cytoplasm (GO:0005737);; Biological Process: polyamine biosynthetic process (GO:0006596);; Molecular Function: methyltransferase activity (GO:0008168);; Biological Process: auxin polar transport (GO:0009926);; Molecular Function: thermospermine synthase activity (GO:0010487);; Molecular Function: spermine synthase…	K18787|0|pvu:PHAVU_001G039100g|K18787 thermospermine synthase [EC:2.5.1.79] | (RefSeq) hypothetical protein	thermospermine synthase ACAULIS5 [Cajanus cajan]	2.A.1.86.5	gnl|TC-DB|D0J5M8	32	3e-26	Polyamine aminopropyltransferase OS=Comamonas testosteroni (strain CNB-2) GN=speE PE=3 SV=1	CHL	CHL	20.73	NUC	14.3	MIT	11.14	32.78	0.908963	-0.699413	-0.708983	0.603409	-0.754134	-0.702537	-0.634098	-0.581544	-0.796034	-0.758449	-0.746048	-0.783979	1	2	17.358	1	21	2240	2260	AUGGGACCCACAUGAAUUUCA	UGGAAUUCACGUGGGUCUCAU	Cleavage	Glyur000105s00014192.1	1
Sr465734_9_5_24_58	GumiRNA-n386b	Glyur000105s00014197	Molecular Function: ubiquitin-protein transferase activity (GO:0004842);; Cellular Component: integral component of peroxisomal membrane (GO:0005779);; Cellular Component: cytosol (GO:0005829);; Biological Process: protein monoubiquitination (GO:0006513);; Biological Process: fatty acid beta-oxidation (GO:0006635);; Molecular Function: zinc ion binding (GO:0008270);; Biological Process: embryo de…	K13346|0|gmx:100783914|K13346 peroxin-10 | (RefSeq) peroxisome biogenesis factor 10-like	peroxisome biogenesis factor 10 isoform X1 [Cajanus cajan]	3.A.20.1.2	gnl|TC-DB|Q9SYU4	65	1e-104	Peroxisome biogenesis factor 10 OS=Arabidopsis thaliana GN=PEX10 PE=1 SV=1	NUC	NUC	15.09	CHL	14.03	CYT	10.98	28.81	0.496391	-0.837349	0.0186485	-0.302342	-0.795241	-0.819602	-0.882356	-0.883361	-0.771932	-0.80235	-0.815098	-0.774544	6	3	12.755	1	20	796	815	AUGAAGGACUAAUUGUGACA	UGUUGCAGUUGGUUCUUCGU	Cleavage	Glyur000105s00014197.1	1
Sr465734_9_9_24_58	GumiRNA-n386a																															3	12.755	1	20	796	815	AUGAAGGACUAAUUGUGACA	UGUUGCAGUUGGUUCUUCGU	Cleavage	Glyur000105s00014197.1	1
Sr497786_13_9_24_21	GumiRNA-n224d.2	Glyur000106s00011706	Biological Process: amino acid transmembrane transport (GO:0003333);; Molecular Function: amino acid transmembrane transporter activity (GO:0015171);; Cellular Component: membrane (GO:0016020);;	K15015|0|mtr:MTR_1g094620|K15015 solute carrier family 32 (vesicular inhibitory amino acid transporter) | (RefSeq) transmembrane amino acid transporter family protein	transmembrane amino acid transporter family protein [Medicago truncatula]	2.A.18.5.2	gnl|TC-DB|P47082	29	2e-29	Hypothetical 65.3 kDa protein in PRE3-MPP10 intergenic region - Saccharomyces cerevisiae (Baker's yeast).	CHL	CHL	19.08	NUC	16	PLA	9.346	34	-0.926844	0.928557	0.553823	-0.343038	0.952081	0.919569	0.896658	0.856583	0.973096	0.956788	0.952064	0.965847	10	3	14.559	1	22	816	837	CCCUGAAAUUGUAAAACGUCGA	UGGACGUAUUGCRAUUUCAGGC	Cleavage	Glyur000106s00011706.2	1
Sr549725_2_2_24_32	GumiRNA-n224b-5p.2																															3	14.559	1	22	816	837	CCCUGAAAUUGUAAAACGUCGA	UGGACGUAUUGCRAUUUCAGGC	Cleavage	Glyur000106s00011706.2	1
Sr424643_16_3_24_32	GumiRNA-n112a-5p.1	Glyur000109s00010645	Cellular Component: integral component of plasma membrane (GO:0005887);; Molecular Function: L-amino acid transmembrane transporter activity (GO:0015179);; Molecular Function: antiporter activity (GO:0015297);; Biological Process: L-alpha-amino acid transmembrane transport (GO:1902475);;	K03294|0|gmx:100776671|K03294 basic amino acid/polyamine antiporter, APA family | (RefSeq) cationic amino acid transporter 9, chloroplastic-like	PREDICTED: cationic amino acid transporter 9, chloroplastic isoform X2 [Cicer arietinum]	2.A.3.3.14	gnl|TC-DB|Q8W4K3	29	2e-59	Cationic amino acid transporter 4, vacuolar OS=Arabidopsis thaliana GN=CAT4 PE=1 SV=1	CHL	CHL	17.87	NUC	14.93	MIT	10.7	31.84	0.250132	-0.78464	-0.132893	-0.0927036	-0.762778	-0.714977	-0.796894	-0.821092	-0.703895	-0.718005	-0.716919	-0.726643	1	3	14.221	1	22	1158	1179	AAUUUUAGUCCCUAACGUUUUA	UUAAAUCUAAGGGAUUAAAAUU	Cleavage	Glyur000109s00010645.1	1
Sr479172_7_2_24_20	GumiRNA-n112e-5p.1																															3	14.221	1	22	1158	1179	AAUUUUAGUCCCUAACGUUUUA	UUAAAUCUAAGGGAUUAAAAUU	Cleavage	Glyur000109s00010645.1	1
Sr408701_8_4_24_10	GumiRNA-n401b	Glyur000112s00012324	Molecular Function: nucleic acid binding (GO:0003676);; Molecular Function: ATP-dependent DNA helicase activity (GO:0004003);; Molecular Function: ATP binding (GO:0005524);; Biological Process: DNA repair (GO:0006281);; Biological Process: DNA recombination (GO:0006310);; Biological Process: DNA duplex unwinding (GO:0032508);;	K03655|0|cam:101501281|K03655 ATP-dependent DNA helicase RecG [EC:3.6.4.12] | (RefSeq) uncharacterized LOC101501281	PREDICTED: uncharacterized protein LOC101501281 isoform X1 [Cicer arietinum]	3.A.11.1.5	gnl|TC-DB|AKM80112	38	2e-84	putative ATP-dependent DNA helicase [Candidatus Saccharibacteria bacterium GW2011_GWC2_44_17]	CYT	CYT	11.17	PLA	11.04	NUC	10.1	22.18	0.838729	-0.529059	-0.953275	0.875364	-0.577162	-0.654923	-0.42878	-0.509181	-0.579554	-0.625479	-0.620932	-0.617915	3	2.5	9.439	1	21	696	716	UUUCUUUAUUUGUUGAUGACG	UGUCUUCAUUAAAUAAAGAAA	Cleavage	Glyur000112s00012324.1	1
Sr408701_8_6_24_10	GumiRNA-n401a																															2.5	9.439	1	21	696	716	UUUCUUUAUUUGUUGAUGACG	UGUCUUCAUUAAAUAAAGAAA	Cleavage	Glyur000112s00012324.1	1
Sr335429_20_12_24_26	GumiRNA-n53u.1	Glyur000112s00012340	Biological Process: amino acid transmembrane transport (GO:0003333);; Cellular Component: plasma membrane (GO:0005886);; Molecular Function: amino acid transmembrane transporter activity (GO:0015171);; Cellular Component: integral component of membrane (GO:0016021);; Biological Process: amino acid export (GO:0032973);; Biological Process: amino acid import (GO:0043090);; Biological Process: amino…	--	PREDICTED: WAT1-related protein At4g08290-like [Glycine max]	2.A.7.4.1	gnl|TC-DB|O24091	40	3e-69	MTN21 GENE - Medicago truncatula (Barrel medic).	NUC	NUC	16.21	PLA	11.94	END	10.09	26.94	-0.602311	0.935338	0.0607349	0.201256	0.920789	0.847064	0.967813	0.894978	0.922507	0.893352	0.89392	0.901263	9	3	14.204	1	20	83	102	AUACAUGCUUGCGGAACUAA	UUGGUUCAGCCGGCAUGUAU	Translation	Glyur000112s00012340.1	1
Sr335429_20_14_24_26	GumiRNA-n53n																															3	14.204	1	20	83	102	AUACAUGCUUGCGGAACUAA	UUGGUUCAGCCGGCAUGUAU	Translation	Glyur000112s00012340.1	1
Sr335429_20_16_24_26	GumiRNA-n53m																															3	14.204	1	20	83	102	AUACAUGCUUGCGGAACUAA	UUGGUUCAGCCGGCAUGUAU	Translation	Glyur000112s00012340.1	1
Sr335429_20_19_24_26	GumiRNA-n53l																															3	14.204	1	20	83	102	AUACAUGCUUGCGGAACUAA	UUGGUUCAGCCGGCAUGUAU	Translation	Glyur000112s00012340.1	1
Sr335429_20_3_24_26	GumiRNA-n53r-5p																															3	14.204	1	20	83	102	AUACAUGCUUGCGGAACUAA	UUGGUUCAGCCGGCAUGUAU	Translation	Glyur000112s00012340.1	1
Sr335429_20_5_24_26	GumiRNA-n53p																															3	14.204	1	20	83	102	AUACAUGCUUGCGGAACUAA	UUGGUUCAGCCGGCAUGUAU	Translation	Glyur000112s00012340.1	1
Sr335429_20_8_24_26	GumiRNA-n53o																															3	14.204	1	20	83	102	AUACAUGCUUGCGGAACUAA	UUGGUUCAGCCGGCAUGUAU	Translation	Glyur000112s00012340.1	1
Sr369206_15_11_24_32	GumiRNA-n366d																															3	14.204	1	20	83	102	AUACAUGUCCGCGGAACUAA	UUGGUUCAGCCGGCAUGUAU	Translation	Glyur000112s00012340.1	1
Sr421886_4_2_24_15	GumiRNA-n90																															3	14.204	1	20	83	102	AUACAUGUCUGCAGAACUAA	UUGGUUCAGCCGGCAUGUAU	Translation	Glyur000112s00012340.1	1
Sr435516_14_5_24_27	GumiRNA-n53y.2																															2.5	14.204	1	20	83	102	AUACAUGCCUGCAGAACUAA	UUGGUUCAGCCGGCAUGUAU	Translation	Glyur000112s00012340.1	1
Sr443292_16_12_24_55	GumiRNA-n234b.3																															2.5	14.204	1	20	83	102	AUACAUGCCUGCAGAACUAA	UUGGUUCAGCCGGCAUGUAU	Translation	Glyur000112s00012340.1	1
Sr443292_16_9_24_55	GumiRNA-n234c																															2.5	14.204	1	20	83	102	AUACAUGCCUGCAGAACUAA	UUGGUUCAGCCGGCAUGUAU	Translation	Glyur000112s00012340.1	1
Sr443512_19_11_24_55	GumiRNA-n3j-3p.1																															3	14.204	1	20	83	102	AUACAUGCCUGUGGAACUAA	UUGGUUCAGCCGGCAUGUAU	Translation	Glyur000112s00012340.1	1
Sr443512_19_12_24_55	GumiRNA-n3d																															3	14.204	1	20	83	102	AUACAUGCCUGUGGAACUAA	UUGGUUCAGCCGGCAUGUAU	Translation	Glyur000112s00012340.1	1
Sr443512_19_16_24_55	GumiRNA-n3c																															3	14.204	1	20	83	102	AUACAUGCCUGUGGAACUAA	UUGGUUCAGCCGGCAUGUAU	Translation	Glyur000112s00012340.1	1
Sr443512_19_18_24_55	GumiRNA-n3b																															3	14.204	1	20	83	102	AUACAUGCCUGUGGAACUAA	UUGGUUCAGCCGGCAUGUAU	Translation	Glyur000112s00012340.1	1
Sr443512_19_8_24_55	GumiRNA-n3f																															3	14.204	1	20	83	102	AUACAUGCCUGUGGAACUAA	UUGGUUCAGCCGGCAUGUAU	Translation	Glyur000112s00012340.1	1
Sr443512_19_9_24_55	GumiRNA-n3e																															3	14.204	1	20	83	102	AUACAUGCCUGUGGAACUAA	UUGGUUCAGCCGGCAUGUAU	Translation	Glyur000112s00012340.1	1
Sr491297_6_5_24_32	GumiRNA-n366b-5p																															3	14.204	1	20	83	102	AUACAUGUCCGCGGAACUAA	UUGGUUCAGCCGGCAUGUAU	Translation	Glyur000112s00012340.1	1
Sr130257_10_4_21_17	GumiRNA-n107i-3p.1	Glyur000116s00009201	Molecular Function: potassium ion transmembrane transporter activity (GO:0015079);; Cellular Component: integral component of membrane (GO:0016021);; Biological Process: potassium ion transmembrane transport (GO:0071805);;	K03549|0|mtr:MTR_4g099260|K03549 KUP system potassium uptake protein | (RefSeq) high-affinity potassium transporter	high-affinity potassium transporter [Medicago truncatula]	2.A.72.3.9	gnl|TC-DB|Q9M7K4	52	1e-160	Potassium transporter 5 OS=Arabidopsis thaliana GN=POT5 PE=1 SV=1	VAC	VAC	23.12	PLA	18.07	END	14.83	39.11	-0.876632	0.975598	0.508589	-0.271482	0.988029	0.959799	0.951943	0.924515	0.995839	0.988863	0.985531	0.994779	10	3	10.126	1	21	373	393	UUAGAGACUAAUUUGACCGAU	AUCGGUGGAAUUGGUCUCUAC	Cleavage	Glyur000116s00009201.1	2
Sr130257_10_4_21_17	GumiRNA-n107i-3p.1																															3	10.099	1	21	2500	2520	UUAGAGACUAAUUUGACCGAU	AUCGGUGGAAUUGGUCUCUAC	Cleavage	Glyur000116s00009201.1	2
Sr144220_4_1_21_11	GumiRNA-n107h-3p.1																															3	10.126	1	21	373	393	UUAGAGACUAAUUUGACCGAU	AUCGGUGGAAUUGGUCUCUAC	Cleavage	Glyur000116s00009201.1	2
Sr144220_4_1_21_11	GumiRNA-n107h-3p.1																															3	10.099	1	21	2500	2520	UUAGAGACUAAUUUGACCGAU	AUCGGUGGAAUUGGUCUCUAC	Cleavage	Glyur000116s00009201.1	2
Sr144220_4_3_21_11	GumiRNA-n107g																															3	10.126	1	21	373	393	UUAGAGACUAAUUUGACCGAU	AUCGGUGGAAUUGGUCUCUAC	Cleavage	Glyur000116s00009201.1	2
Sr144220_4_3_21_11	GumiRNA-n107g																															3	10.099	1	21	2500	2520	UUAGAGACUAAUUUGACCGAU	AUCGGUGGAAUUGGUCUCUAC	Cleavage	Glyur000116s00009201.1	2
Sr401583_10_10_24_53	GumiRNA-n107a																															3	10.126	1	22	372	393	UUAGAGACUAAUUUGACCGACG	CAUCGGUGGAAUUGGUCUCUAC	Cleavage	Glyur000116s00009201.1	2
Sr401583_10_10_24_53	GumiRNA-n107a																															3	10.099	1	22	2499	2520	UUAGAGACUAAUUUGACCGACG	CAUCGGUGGAAUUGGUCUCUAC	Cleavage	Glyur000116s00009201.1	2
Sr401583_10_5_24_53	GumiRNA-n107d.1																															3	10.126	1	22	372	393	UUAGAGACUAAUUUGACCGACG	CAUCGGUGGAAUUGGUCUCUAC	Cleavage	Glyur000116s00009201.1	2
Sr401583_10_5_24_53	GumiRNA-n107d.1																															3	10.099	1	22	2499	2520	UUAGAGACUAAUUUGACCGACG	CAUCGGUGGAAUUGGUCUCUAC	Cleavage	Glyur000116s00009201.1	2
Sr401583_10_7_24_53	GumiRNA-n107c																															3	10.126	1	22	372	393	UUAGAGACUAAUUUGACCGACG	CAUCGGUGGAAUUGGUCUCUAC	Cleavage	Glyur000116s00009201.1	2
Sr401583_10_7_24_53	GumiRNA-n107c																															3	10.099	1	22	2499	2520	UUAGAGACUAAUUUGACCGACG	CAUCGGUGGAAUUGGUCUCUAC	Cleavage	Glyur000116s00009201.1	2
Sr401583_10_8_24_53	GumiRNA-n107f-3p																															3	10.126	1	22	372	393	UUAGAGACUAAUUUGACCGACG	CAUCGGUGGAAUUGGUCUCUAC	Cleavage	Glyur000116s00009201.1	2
Sr401583_10_8_24_53	GumiRNA-n107f-3p																															3	10.099	1	22	2499	2520	UUAGAGACUAAUUUGACCGACG	CAUCGGUGGAAUUGGUCUCUAC	Cleavage	Glyur000116s00009201.1	2
Sr401583_10_9_24_53	GumiRNA-n107b																															3	10.126	1	22	372	393	UUAGAGACUAAUUUGACCGACG	CAUCGGUGGAAUUGGUCUCUAC	Cleavage	Glyur000116s00009201.1	2
Sr401583_10_9_24_53	GumiRNA-n107b																															3	10.099	1	22	2499	2520	UUAGAGACUAAUUUGACCGACG	CAUCGGUGGAAUUGGUCUCUAC	Cleavage	Glyur000116s00009201.1	2
Sr371070_6_1_24_39	GumiRNA-n28b	Glyur000116s00009250	Molecular Function: zinc ion transmembrane transporter activity (GO:0005385);; Cellular Component: vacuolar membrane (GO:0005774);; Biological Process: response to zinc ion (GO:0010043);; Molecular Function: inorganic anion transmembrane transporter activity (GO:0015103);; Cellular Component: integral component of membrane (GO:0016021);; Molecular Function: metal ion binding (GO:0046872);; Biolog…	K14689|0|gmx:100790458|K14689 solute carrier family 30 (zinc transporter), member 2 | (RefSeq) metal tolerance protein 1-like	PREDICTED: metal tolerance protein 1-like isoform X3 [Lupinus angustifolius]	2.A.4.3.4	gnl|TC-DB|Q9ZT63	66	1e-140	Metal tolerance protein 1 - Arabidopsis thaliana (Mouse-ear cress).	VAC	VAC	63.88	PLA	6.104	CYT	5.619	29.55	0.743445	-0.720242	-0.434681	0.197538	-0.695504	-0.83263	-0.706737	-0.789073	-0.680657	-0.764204	-0.778795	-0.713334	1	3	21.124	1	21	339	359	AUUUGUAUUCUGAAAACUCCA	UGGAUUUUUCAGAAUAGAGAU	Cleavage	Glyur000116s00009250.1	1
Sr371070_6_2_24_39	GumiRNA-n28a																															3	21.124	1	21	339	359	AUUUGUAUUCUGAAAACUCCA	UGGAUUUUUCAGAAUAGAGAU	Cleavage	Glyur000116s00009250.1	1
Sr382796_12_1_24_32	GumiRNA-n64d																															3	21.124	1	21	339	359	AUUUGUAUUCUGAAAACUCCA	UGGAUUUUUCAGAAUAGAGAU	Cleavage	Glyur000116s00009250.1	1
Sr382796_12_3_24_32	GumiRNA-n64c																															3	21.124	1	21	339	359	AUUUGUAUUCUGAAAACUCCA	UGGAUUUUUCAGAAUAGAGAU	Cleavage	Glyur000116s00009250.1	1
Sr382796_12_7_24_32	GumiRNA-n64b																															3	21.124	1	21	339	359	AUUUGUAUUCUGAAAACUCCA	UGGAUUUUUCAGAAUAGAGAU	Cleavage	Glyur000116s00009250.1	1
Sr382796_12_8_24_32	GumiRNA-n64a																															3	21.124	1	21	339	359	AUUUGUAUUCUGAAAACUCCA	UGGAUUUUUCAGAAUAGAGAU	Cleavage	Glyur000116s00009250.1	1
Sr306479_13_11_24_15	GumiRNA-n379	Glyur000118s00009650	Cellular Component: endoplasmic reticulum (GO:0005783);; Cellular Component: Golgi apparatus (GO:0005794);; Molecular Function: lipid binding (GO:0008289);; Biological Process: protein secretion (GO:0009306);; Cellular Component: integral component of membrane (GO:0016021);;	--	PREDICTED: synaptotagmin-2-like [Cicer arietinum]	9.A.57.1.1	gnl|TC-DB|Q9BSJ8	25	3e-28	Extended synaptotagmin-1 OS=Homo sapiens GN=ESYT1 PE=1 SV=1	PLA	PLA	14.95	NUC	12.37	CYT	10.83	26.61	0.946913	-0.870878	-0.727538	0.543346	-0.901579	-0.892289	-0.813949	-0.804919	-0.918959	-0.917091	-0.909807	-0.925966	10	3	22.441	1	24	2185	2208	AAUUUACAUUCUGGAAACUGGAGU	AUUAUAAUUUCCAGAAUUUAAAUU	Cleavage	Glyur000118s00009650.1	1
Sr383286_3_1_24_11	GumiRNA-n287	Glyur000118s00009670	Cellular Component: mitochondrion (GO:0005739);; Molecular Function: protein transporter activity (GO:0008565);; Biological Process: protein transport (GO:0015031);;	K11827|1.26014e-96|fve:101307955|K11827 AP-2 complex subunit sigma-1 | (RefSeq) AP-2 complex subunit sigma	AP-2 complex subunit sigma-like [Hevea brasiliensis]	9.B.278.1.1	gnl|TC-DB|P61966	46	6e-36	AP-1 complex subunit sigma-1A OS=Homo sapiens OX=9606 GN=AP1S1 PE=1 SV=1	PLA	PLA	81.32	NUC	4.213	CHL	3.514	19.58	0.944847	-0.908048	-0.518907	0.306796	-0.927792	-0.903144	-0.88158	-0.833453	-0.957283	-0.9404	-0.936971	-0.94542	10	1	14.794	1	24	918	941	AGGGACCAAAAACUUAUUUAAGCU	GGGUUAAAUAUGUUUUUGGUCCCU	Cleavage	Glyur000118s00009670.1	1
Sr496204_18_13_24_126	GumiRNA-n4h3.1																															3	14.701	1	23	1015	1037	AAUUUCAGGGACUAAAAUGACAG	UUUUGAUUUUAGUCCCUGGAGUG	Cleavage	Glyur000118s00009670.1	1
Sr496204_18_15_24_126	GumiRNA-n4g3.1																															3	14.701	1	23	1015	1037	AAUUUCAGGGACUAAAAUGACAG	UUUUGAUUUUAGUCCCUGGAGUG	Cleavage	Glyur000118s00009670.1	1
Sr496204_18_16_24_126	GumiRNA-n4f3.1																															3	14.701	1	23	1015	1037	AAUUUCAGGGACUAAAAUGACAG	UUUUGAUUUUAGUCCCUGGAGUG	Cleavage	Glyur000118s00009670.1	1
Sr496204_18_2_24_126	GumiRNA-n4r5-3p.1																															3	14.701	1	23	1015	1037	AAUUUCAGGGACUAAAAUGACAG	UUUUGAUUUUAGUCCCUGGAGUG	Cleavage	Glyur000118s00009670.1	1
Sr496204_18_4_24_126	GumiRNA-n4l4.2																															3	14.701	1	23	1015	1037	AAUUUCAGGGACUAAAAUGACAG	UUUUGAUUUUAGUCCCUGGAGUG	Cleavage	Glyur000118s00009670.1	1
Sr496204_18_8_24_126	GumiRNA-n4j3.2																															3	14.701	1	23	1015	1037	AAUUUCAGGGACUAAAAUGACAG	UUUUGAUUUUAGUCCCUGGAGUG	Cleavage	Glyur000118s00009670.1	1
Sr527028_4_1_24_16	GumiRNA-n4i2-3p.1																															3	14.701	1	23	1015	1037	AAUUUCAGGGACUAAAAUGACAA	UUUUGAUUUUAGUCCCUGGAGUG	Cleavage	Glyur000118s00009670.1	1
Sr548075_18_16_24_32	GumiRNA-n4g6.2																															3	14.701	1	23	1015	1037	AAUUUCAGGGACUAAAAUAACAG	UUUUGAUUUUAGUCCCUGGAGUG	Cleavage	Glyur000118s00009670.1	1
Sr595997_17_12_24_17	GumiRNA-n420																															3	8.31	1	23	977	999	AGGACUAAAAUAGUUUAACUUUU	AAAAGUCAUACUUUUUUAGUCCU	Translation	Glyur000118s00009670.1	1
Sr303020_10_1_24_11	GumiRNA-n91c	Glyur000119s00012137	Molecular Function: protein serine/threonine kinase activity (GO:0004674);; Molecular Function: structural constituent of cell wall (GO:0005199);; Molecular Function: ATP binding (GO:0005524);; Biological Process: protein phosphorylation (GO:0006468);; Cellular Component: integral component of membrane (GO:0016021);;	--	Proline-rich receptor-like protein kinase PERK9 [Glycine soja]	1.A.87.2.6	gnl|TC-DB|O22476	34	6e-22	Protein BRASSINOSTEROID INSENSITIVE 1 OS=Arabidopsis thaliana OX=3702 GN=BRI1 PE=1 SV=1	PLA	PLA	41.08	CHL	11.35	NUC	10.65	36.84	0.925697	-0.516956	-0.599547	0.513298	-0.558776	-0.575382	-0.465592	-0.417803	-0.62298	-0.605454	-0.601849	-0.6044	1	3	15.674	1	20	1311	1329	AACUCUGACAAGAAAAUACA	UGUAUUUUCUU-UUGGAGUU	Translation	Glyur000119s00012137.1	1
Sr303020_10_4_24_11	GumiRNA-n91b																															3	15.674	1	20	1311	1329	AACUCUGACAAGAAAAUACA	UGUAUUUUCUU-UUGGAGUU	Translation	Glyur000119s00012137.1	1
Sr303020_10_5_24_11	GumiRNA-n91a																															3	15.674	1	20	1311	1329	AACUCUGACAAGAAAAUACA	UGUAUUUUCUU-UUGGAGUU	Translation	Glyur000119s00012137.1	1
Sr476501_10_4_24_14	GumiRNA-n252d	Glyur000122s00010198	Molecular Function: protein serine/threonine kinase activity (GO:0004674);; Molecular Function: ATP binding (GO:0005524);; Cellular Component: plasma membrane (GO:0005886);; Biological Process: protein phosphorylation (GO:0006468);; Biological Process: defense response (GO:0006952);; Cellular Component: plasmodesma (GO:0009506);; Cellular Component: integral component of membrane (GO:0016021);; M…	--	S-locus lectin kinase family protein [Medicago truncatula]	1.A.87.2.1	gnl|TC-DB|K7UE65	61	1e-25	Uncharacterized protein OS=Zea mays GN=ZEAMMB73_507020 PE=3 SV=1	PLA	PLA	21.89	MIT	12.57	NUC	9.602	31.24	0.909024	-0.510674	-0.535997	0.423312	-0.534454	-0.590955	-0.471428	-0.44362	-0.594057	-0.598668	-0.60036	-0.581423	1	3	7.164	1	20	4309	4328	AAAUUUUGCACUACCGAAAA	UUUUUGAUAGUAUAAAAUUU	Translation	Glyur000122s00010198.1	1
Sr476501_10_5_24_14	GumiRNA-n252c																															3	7.164	1	20	4309	4328	AAAUUUUGCACUACCGAAAA	UUUUUGAUAGUAUAAAAUUU	Translation	Glyur000122s00010198.1	1
Sr476501_10_8_24_14	GumiRNA-n252b																															3	7.164	1	20	4309	4328	AAAUUUUGCACUACCGAAAA	UUUUUGAUAGUAUAAAAUUU	Translation	Glyur000122s00010198.1	1
Sr476501_10_9_24_14	GumiRNA-n252a																															3	7.164	1	20	4309	4328	AAAUUUUGCACUACCGAAAA	UUUUUGAUAGUAUAAAAUUU	Translation	Glyur000122s00010198.1	1
Sr436082_15_7_24_13	GumiRNA-n151a.2	Glyur000123s00008423	Molecular Function: protein kinase activity (GO:0004672);; Molecular Function: ubiquitin-protein transferase activity (GO:0004842);; Molecular Function: ATP binding (GO:0005524);; Biological Process: protein phosphorylation (GO:0006468);; Biological Process: protein ubiquitination (GO:0016567);;	--	U-box domain-containing protein 33-like isoform X1 [Cajanus cajan]	1.A.87.2.3	gnl|TC-DB|Q9LSR8	28	2e-29	L-type lectin-domain containing receptor kinase I.9 OS=Arabidopsis thaliana GN=LECRK19 PE=1 SV=2	PLA	PLA	19.67	CHL	11.31	NUC	10.23	28.39	0.963565	-0.709408	-0.847686	0.718766	-0.752601	-0.779905	-0.630957	-0.646045	-0.777134	-0.788503	-0.781803	-0.790941	2	3	10.468	1	24	564	587	UGUAACUCGCUAGCAAUUUAGUCU	AGAAGAAAUUGCUAGUGAGCUACA	Cleavage	Glyur000123s00008423.2	1
Sr142613_6_6_21_10	GumiRNA-n507	Glyur000123s00008434	Cellular Component: chloroplast thylakoid membrane (GO:0009535);; Cellular Component: integral component of membrane (GO:0016021);; Biological Process: protein insertion into membrane (GO:0051205);;	K03217|0|pvu:PHAVU_011G065100g|K03217 YidC/Oxa1 family membrane protein insertase | (RefSeq) hypothetical protein	hypothetical protein PHAVU_011G065100g [Phaseolus vulgaris]	2.A.9.2.1	gnl|TC-DB|Q8LBP4	66	1e-160	2.A.9.2.1 Inner membrane protein ALBINO3, chloroplastic	CHL	CHL	61.8	NUC	8.135	PLA	4.96	32.4	0.878646	-0.968154	-0.558913	0.329613	-0.984388	-0.957842	-0.936962	-0.91781	-0.98933	-0.984838	-0.980513	-0.99228	10	2.5	13.582	1	21	1577	1597	UCAAUAAACGUGUCAACUCAG	UUGGGUUGACAGUUUUAUUGA	Translation	Glyur000123s00008434.1	1
Sr502585_9_6_24_10	GumiRNA-n337																															2.5	18.147	1	24	1202	1225	AAUAGUUCUGCAAGCAUUUUUGAU	AAUGAAAAUGCUAGUGGAAUUAUU	Cleavage	Glyur000123s00008434.1	1
Sr402024_3_1_24_11	GumiRNA-n384	Glyur000129s00012448	Molecular Function: protein serine/threonine kinase activity (GO:0004674);; Molecular Function: ATP binding (GO:0005524);; Cellular Component: plasma membrane (GO:0005886);; Biological Process: protein phosphorylation (GO:0006468);; Cellular Component: integral component of membrane (GO:0016021);;	--	hypothetical protein PHAVU_007G112100g [Phaseolus vulgaris]	1.A.87.2.6	gnl|TC-DB|O22476	35	2e-28	Protein BRASSINOSTEROID INSENSITIVE 1 OS=Arabidopsis thaliana OX=3702 GN=BRI1 PE=1 SV=1	PLA	PLA	32.62	MIT	11.08	NUC	9.698	34.29	-0.889089	0.972821	0.56798	-0.320679	0.978871	0.988812	0.943453	0.949753	0.977268	0.994429	0.993867	0.989177	10	3	15.832	1	24	2317	2340	AAGAAAAAAAGUACAUGCAUCUGA	UCUGUUGAAUGUAUUUUUUUUUUU	Cleavage	Glyur000129s00012448.1	1
Sr471809_7_4_24_16	GumiRNA-n422c																															3	15.215	1	24	2316	2339	AGAAAAAAAAUACAUGUAUCUGGA	UUCUGUUGAAUGUAUUUUUUUUUU	Cleavage	Glyur000129s00012448.1	1
Sr471809_7_5_24_16	GumiRNA-n422b																															3	15.215	1	24	2316	2339	AGAAAAAAAAUACAUGUAUCUGGA	UUCUGUUGAAUGUAUUUUUUUUUU	Cleavage	Glyur000129s00012448.1	1
Sr471809_7_6_24_16	GumiRNA-n422a																															3	15.215	1	24	2316	2339	AGAAAAAAAAUACAUGUAUCUGGA	UUCUGUUGAAUGUAUUUUUUUUUU	Cleavage	Glyur000129s00012448.1	1
Sr473668_10_1_24_18	GumiRNA-n37	Glyur000134s00009746	--	--	PREDICTED: probable E3 ubiquitin-protein ligase HERC4 [Cicer arietinum]	2.A.108.1.5	gnl|TC-DB|Q09920	36	1e-21	Iron transport multicopper oxidase fio1 precursor (EC 1.-.-.-) - Schizosaccharomyces pombe (Fission yeast).	MIT	MIT	12.26	CYT	11.79	PLA	10.95	23.94	-0.860741	0.981645	0.431475	-0.170396	0.979426	0.974508	0.971284	0.951309	0.985279	0.990804	0.99146	0.985618	10	3	16.988	1	21	460	480	AUUUUAGUCCCUGUAAUAUUU	AAAUAGUAGAGGGACUAAAAA	Cleavage	Glyur000134s00009746.1	1
Sr492696_12_4_24_388	GumiRNA-n374.2																															3	17.665	1	20	459	478	UUUAGUCCCUGUAAUAUUUA	AAAAUAGUAGAGGGACUAAA	Translation	Glyur000134s00009746.1	1
Sr545068_17_3_24_15	GumiRNA-n193b-5p																															3	16.988	1	20	461	480	AUUUUAGUCCCUGUAAUAUU	AAUAGUAGAGGGACUAAAAA	Cleavage	Glyur000134s00009746.1	1
Sr294677_14_4_24_16	GumiRNA-n163	Glyur000135s00007319	Molecular Function: chromatin binding (GO:0003682);; Molecular Function: ATP binding (GO:0005524);; Cellular Component: nucleus (GO:0005634);; Cellular Component: chromosome (GO:0005694);; Biological Process: DNA repair (GO:0006281);; Biological Process: mitotic sister chromatid cohesion (GO:0007064);;	K06669|0|gmx:100810448|K06669 structural maintenance of chromosome 3 (chondroitin sulfate proteoglycan 6) | (RefSeq) structural maintenance of chromosomes protein 3-like	structural maintenance of chromosomes protein 3 [Cajanus cajan]	8.A.5.1.4	gnl|TC-DB|P80874	35	3e-20	General stress protein 69 OS=Bacillus subtilis (strain 168) GN=yhdN PE=1 SV=2	CHL	CHL	15.9	NUC	12.2	CYT	10.32	27.05	0.945052	-0.935174	-0.571712	0.341031	-0.947841	-0.957156	-0.904395	-0.893476	-0.961775	-0.970099	-0.96958	-0.964796	10	2.5	15.293	1	19	3092	3111	AUUUGUA-UUUCAGAAACUC	GAGUUUCUGAAAGUAUAAAU	Cleavage	Glyur000135s00007319.2	1
Sr496001_18_4_24_11	GumiRNA-n155b.2	Glyur000138s00011657	Molecular Function: protein serine/threonine kinase activity (GO:0004674);; Molecular Function: ATP binding (GO:0005524);; Biological Process: protein phosphorylation (GO:0006468);; Cellular Component: integral component of membrane (GO:0016021);;	--	receptor-like protein kinase FERONIA-like protein [Trifolium pratense]	1.A.87.2.3	gnl|TC-DB|Q9LSR8	37	4e-51	L-type lectin-domain containing receptor kinase I.9 OS=Arabidopsis thaliana GN=LECRK19 PE=1 SV=2	PLA	PLA	58.72	MIT	7.779	CHL	6.246	32.62	-0.777276	0.98903	0.335898	-0.0813583	0.990671	0.94161	0.987942	0.94301	0.993754	0.977984	0.976149	0.985309	9	3	19.016	1	23	936	958	CAAAAAAAUGUGGUCUCACGUGG	UCUCGUGAGACUUCAUUUUUGUG	Translation	Glyur000138s00011657.1	1
Sr597732_6_4_24_10	GumiRNA-n155a																															3	19.016	1	23	936	958	CAAAAAAAUGUGGUCUCACGUGG	UCUCGUGAGACUUCAUUUUUGUG	Translation	Glyur000138s00011657.1	1
Sr513980_13_11_24_21	GumiRNA-n129e.1	Glyur000143s00011185	Molecular Function: protein kinase activity (GO:0004672);; Molecular Function: ATP binding (GO:0005524);; Biological Process: protein phosphorylation (GO:0006468);; Cellular Component: integral component of membrane (GO:0016021);;	--	LRR receptor-like kinase [Medicago truncatula]	1.A.87.2.6	gnl|TC-DB|O22476	27	9e-46	Protein BRASSINOSTEROID INSENSITIVE 1 OS=Arabidopsis thaliana OX=3702 GN=BRI1 PE=1 SV=1	PLA	PLA	36.28	MIT	18.18	NUC	7.136	44.6	-0.890048	0.936556	0.660065	-0.420358	0.942303	0.985622	0.894708	0.93577	0.931736	0.970204	0.97094	0.957356	10	3	20.09	1	21	69	89	UGACCUGGACAAACGGUGCUG	CAGCACCGUUCGUUCGGGUUG	Translation	Glyur000143s00011185.1	1
Sr513980_13_12_24_21	GumiRNA-n129d																															3	20.09	1	21	69	89	UGACCUGGACAAACGGUGCUG	CAGCACCGUUCGUUCGGGUUG	Translation	Glyur000143s00011185.1	1
Sr513980_13_4_24_21	GumiRNA-n129g.1																															3	20.09	1	21	69	89	UGACCUGGACAAACGGUGCUG	CAGCACCGUUCGUUCGGGUUG	Translation	Glyur000143s00011185.1	1
Sr513980_13_7_24_21	GumiRNA-n129f.2																															3	20.09	1	21	69	89	UGACCUGGACAAACGGUGCUG	CAGCACCGUUCGUUCGGGUUG	Translation	Glyur000143s00011185.1	1
Sr481507_3_2_24_29	GumiRNA-n442	Glyur000146s00016282	Molecular Function: acid phosphatase activity (GO:0003993);; Biological Process: dephosphorylation (GO:0016311);; Molecular Function: metal ion binding (GO:0046872);;	--	probable inactive purple acid phosphatase 1 [Cajanus cajan]	1.A.35.5.6	gnl|TC-DB|Q9ZPR4	78	2e-36	Magnesium transporter MRS2-5 OS=Arabidopsis thaliana GN=MRS2-5 PE=1 SV=1	CHL	CHL	29.13	CSK	8.521	MIT	7.969	29.89	0.863197	-0.607694	-0.366264	0.241089	-0.642101	-0.636916	-0.58911	-0.522341	-0.694682	-0.669618	-0.672075	-0.664868	1	3	15.775	1	24	2202	2225	UAUUACAGGGACUAAUUCAACAUU	GGUUUUGAAUGUUUCCCUGUAAUA	Cleavage	Glyur000146s00016282.1	1
Sr559892_19_12_24_13	GumiRNA-n358a																															3	15.775	1	23	2203	2225	UAUUACAGGGACUAAUUCAACAU	GUUUUGAAUGUUUCCCUGUAAUA	Cleavage	Glyur000146s00016282.1	1
Sr559892_19_8_24_13	GumiRNA-n358b																															3	15.775	1	23	2203	2225	UAUUACAGGGACUAAUUCAACAU	GUUUUGAAUGUUUCCCUGUAAUA	Cleavage	Glyur000146s00016282.1	1
Sr444690_8_3_24_14	GumiRNA-n14d.2	Glyur000146s00016291	Cellular Component: integral component of membrane (GO:0016021);; Biological Process: nitrogen compound transport (GO:0071705);;	--	Ureide permease 1 [Cajanus cajan]	2.A.7.19.1	gnl|TC-DB|Q6S9Z3	70	1e-156	Allantoin permease - Phaseolus vulgaris (Kidney bean) (French bean).	PLA	PLA	48.13	CHL	7.983	CYT	7.459	33.58	0.826168	-0.971142	-0.32694	0.0615993	-0.964429	-0.949986	-0.974239	-0.937766	-0.974142	-0.972152	-0.974131	-0.96655	10	2.5	17.223	1	24	1518	1541	AUGGAGGGACCCAAUUGCAACAGU	AUUGUUACAAUUAGGUCCCUCUAU	Cleavage	Glyur000146s00016291.1	1
Sr444690_8_5_24_14	GumiRNA-n14c.2																															2.5	17.223	1	24	1518	1541	AUGGAGGGACCCAAUUGCAACAGU	AUUGUUACAAUUAGGUCCCUCUAU	Cleavage	Glyur000146s00016291.1	1
Sr444690_8_6_24_14	GumiRNA-n14b.2																															2.5	17.223	1	24	1518	1541	AUGGAGGGACCCAAUUGCAACAGU	AUUGUUACAAUUAGGUCCCUCUAU	Cleavage	Glyur000146s00016291.1	1
Sr444690_8_6_24_14	GumiRNA-n14b-5p.1																															2.5	17.453	1	24	1866	1889	UUUUAAUUGCGCGAAUUAGGUCCU	GGAACCCAAUUCGCUCAAUUAGAA	Translation	Glyur000146s00016291.1	1
Sr451348_7_7_24_39	GumiRNA-n14e.2																															2.5	17.223	1	24	1518	1541	AUGGAGGGACCCAAUUGCAACAGU	AUUGUUACAAUUAGGUCCCUCUAU	Cleavage	Glyur000146s00016291.1	1
Sr592119_8_6_24_18	GumiRNA-n14i-5p																															2.5	17.453	1	24	1866	1889	UUUUAAUUGCGCGAAUUAGGUCCU	GGAACCCAAUUCGCUCAAUUAGAA	Translation	Glyur000146s00016291.1	1
Sr596786_9_6_24_12	GumiRNA-n14a.2																															2.5	17.223	1	24	1518	1541	AUGGAGGGACCCAAUUGCAACAGU	AUUGUUACAAUUAGGUCCCUCUAU	Cleavage	Glyur000146s00016291.1	1
Sr367186_18_9_24_11	GumiRNA-n279-5p	Glyur000149s00009585	Molecular Function: ATP binding (GO:0005524);; Molecular Function: hydrolase activity (GO:0016787);; Biological Process: cell division (GO:0051301);;	K13525|0|vra:106759635|K13525 transitional endoplasmic reticulum ATPase | (RefSeq) cell division cycle protein 48 homolog	PREDICTED: cell division control protein 48 homolog A-like isoform X2 [Nelumbo nucifera]	3.A.16.1.1	gnl|TC-DB|P55072	48	1e-20	Transitional endoplasmic reticulum ATPase (TER ATPase) (15S Mg(2+)- ATPase p97 subunit) (Valosin-containing protein) (VCP) - Homo sapiens (Human).	PLA	PLA	62.95	MIT	5.796	CHL	5.781	29.46	-0.585185	0.93008	0.0871239	0.162611	0.921055	0.827101	0.957061	0.876197	0.9236	0.884417	0.881651	0.901109	9	2	22.959	1	24	2522	2545	AACACACUCUCUAACACACUCUUU	GAAGAGAGUGUCAGAGAGUGUGUU	Cleavage	Glyur000149s00009585.1	1
Sr367186_18_9_24_11	GumiRNA-n279-5p	Glyur000149s00009586	--	--	NAD(P)-binding rossmann-fold protein [Medicago truncatula]	3.A.16.1.1	gnl|TC-DB|P55072	78	4e-42	Transitional endoplasmic reticulum ATPase (TER ATPase) (15S Mg(2+)- ATPase p97 subunit) (Valosin-containing protein) (VCP) - Homo sapiens (Human).	CHL	CHL	30.73	MIT	11.29	CYT	10.15	33.85	-0.294212	0.749147	-0.225816	0.493861	0.699681	0.691909	0.815266	0.797115	0.670207	0.685942	0.698462	0.664914	1	2	13.25	1	24	2410	2433	AACACACUCUCUAACACACUCUUU	AGARAGUAUAUUAGAGAGUGUGUU	Cleavage	Glyur000149s00009586.1	1
Sr425343_4_2_24_14	GumiRNA-n272.1																															2.5	18.675	1	21	1674	1695	AAAGUGUGUUGGAA-AGAGUGU	ACACUCUCUUCCAACACAUUUU	Cleavage	Glyur000149s00009586.1	1
Sr494984_17_10_24_24	GumiRNA-n4i5-3p																															3	11.424	1	20	2108	2127	UUAGGGACUAAUUUGAGCGA	UUGCACAAAUGAGUCUCUAA	Translation	Glyur000149s00009586.1	1
Sr391036_7_7_24_73	GumiRNA-n4a3.1	Glyur000150s00014564	Cellular Component: integral component of membrane (GO:0016021);; Molecular Function: transferase activity (GO:0016740);;	--	receptor-like protein 12 [Cajanus cajan]	1.A.87.2.6	gnl|TC-DB|O22476	29	2e-52	Protein BRASSINOSTEROID INSENSITIVE 1 OS=Arabidopsis thaliana OX=3702 GN=BRI1 PE=1 SV=1	PLA	PLA	31.9	CHL	9.433	MIT	8.687	32.05	-0.741217	0.979821	0.304305	-0.0523676	0.983283	0.936362	0.981456	0.944684	0.978204	0.966386	0.966521	0.971573	9	3	19.532	1	20	2813	2832	AAUUUCAAGGGCUAAAAUGA	UCAUUUUUGGCUUUGGAAUU	Translation	Glyur000150s00014564.1	1
Sr407839_12_10_24_87	GumiRNA-n4m5.4																															3	19.532	1	20	2813	2832	AAUUUCAAGGGCUAAAAUGA	UCAUUUUUGGCUUUGGAAUU	Translation	Glyur000150s00014564.1	1
Sr540597_10_3_24_210	GumiRNA-n142c-5p.1	Glyur000150s00014582	Molecular Function: protein kinase activity (GO:0004672);; Molecular Function: ATP binding (GO:0005524);; Biological Process: protein phosphorylation (GO:0006468);; Cellular Component: integral component of membrane (GO:0016021);;	--	PREDICTED: probable inactive leucine-rich repeat receptor-like protein kinase At1g66830 [Cicer arietinum]	1.A.87.2.4	gnl|TC-DB|T1T4Z8	37	2e-37	GHR1 protein OS=Arabidopsis thaliana GN=GHR1 PE=2 SV=1	PLA	PLA	39.03	MIT	11.53	NUC	7.805	36.65	-0.969373	0.798811	0.558052	-0.385183	0.826764	0.805848	0.76339	0.703235	0.874308	0.84967	0.844497	0.856355	7	3	20.234	1	20	995	1014	AUACACAUACAUAUCCGCGG	UUGUGGUUGUGUAUGUGUAU	Cleavage	Glyur000150s00014582.1	1
Sr484667_3_2_24_16	GumiRNA-n269	Glyur000153s00013686	Molecular Function: protein kinase activity (GO:0004672);; Molecular Function: ATP binding (GO:0005524);; Biological Process: protein phosphorylation (GO:0006468);; Cellular Component: integral component of membrane (GO:0016021);;	--	PREDICTED: probable inactive receptor kinase At5g58300 [Cicer arietinum]	1.A.87.2.6	gnl|TC-DB|O22476	31	7e-60	Protein BRASSINOSTEROID INSENSITIVE 1 OS=Arabidopsis thaliana OX=3702 GN=BRI1 PE=1 SV=1	PLA	PLA	33.94	MIT	25.01	NUC	6.326	53.68	-0.657304	0.782513	0.581458	-0.335043	0.756056	0.88446	0.749242	0.873385	0.710569	0.808122	0.817054	0.767574	4	3	7.315	1	24	1857	1880	GAGGACUUUGGAGGGUUUUAGAGU	AAUGUCAAAUCCUCCAAUGUCCUC	Cleavage	Glyur000153s00013686.1	1
Sr415489_6_1_24_23	GumiRNA-n7r-5p.1	Glyur000170s00011016	Biological Process: ubiquitin-dependent protein catabolic process (GO:0006511);; Cellular Component: integral component of membrane (GO:0016021);; Biological Process: protein deubiquitination (GO:0016579);; Molecular Function: thiol-dependent ubiquitinyl hydrolase activity (GO:0036459);;	K11835|0|cam:101507058|K11835 ubiquitin carboxyl-terminal hydrolase 4/11/15 [EC:3.4.19.12] | (RefSeq) ubiquitin carboxyl-terminal hydrolase 8-like	PREDICTED: ubiquitin carboxyl-terminal hydrolase 8-like [Cicer arietinum]	3.A.31.1.1	gnl|TC-DB|P32571	38	5e-25	Ubiquitin carboxyl-terminal hydrolase 4 OS=Saccharomyces cerevisiae (strain ATCC 204508 / S288c) OX=559292 GN=DOA4 PE=1 SV=2	PLA	PLA	13.36	MIT	10.21	CYT	10.06	22.83	0.929529	-0.52007	-0.845041	0.7679	-0.568201	-0.624613	-0.435776	-0.45734	-0.605179	-0.622632	-0.617892	-0.617415	2	2.5	11.845	1	20	2084	2103	UGCUGCGGAACUAUUAGUUU	AUACUAAUAGCUCUGCAGCA	Translation	Glyur000170s00011016.1	1
Sr419225_13_1_24_46	GumiRNA-n7s.1																															2.5	11.845	1	20	2084	2103	UGCUGCGGAACUAUUAGUUU	AUACUAAUAGCUCUGCAGCA	Translation	Glyur000170s00011016.1	1
Sr419225_13_7_24_46	GumiRNA-n7o.1																															2.5	11.845	1	20	2084	2103	UGCUGCGGAACUAUUAGUUU	AUACUAAUAGCUCUGCAGCA	Translation	Glyur000170s00011016.1	1
Sr550270_15_13_24_39	GumiRNA-n7m.1																															2.5	11.845	1	20	2084	2103	UGCUGCGGAACUAUUAGUUU	AUACUAAUAGCUCUGCAGCA	Translation	Glyur000170s00011016.1	1
Sr89231_18_11_20_14	GumiRNA-n7n																															2.5	11.845	1	20	2084	2103	UGCUGCGGAACUAUUAGUUU	AUACUAAUAGCUCUGCAGCA	Translation	Glyur000170s00011016.1	1
Sr97377_3_1_21_34	GumiRNA-n7p.2																															2.5	11.845	1	20	2084	2103	UGCUGCGGAACUAUUAGUUU	AUACUAAUAGCUCUGCAGCA	Translation	Glyur000170s00011016.1	1
Sr402024_3_1_24_11	GumiRNA-n384	Glyur000170s00011026	Molecular Function: SNARE binding (GO:0000149);; Molecular Function: SNAP receptor activity (GO:0005484);; Cellular Component: plasma membrane (GO:0005886);; Biological Process: intracellular protein transport (GO:0006886);; Biological Process: exocytosis (GO:0006887);; Biological Process: vesicle fusion (GO:0006906);; Cellular Component: endomembrane system (GO:0012505);; Cellular Component: int…	K08486|6.57038e-143|adu:107471382|K08486 syntaxin 1B/2/3 | (RefSeq) syntaxin-121	syntaxin-121 [Arachis duranensis]	8.A.91.1.1	gnl|TC-DB|Q42374	44	6e-57	Syntaxin-related protein KNOLLE OS=Arabidopsis thaliana GN=KN PE=1 SV=1	CHL	CHL	21.48	PLA	14.99	NUC	10.68	34.1	0.897736	-0.653029	-0.360024	0.213184	-0.676776	-0.663303	-0.639287	-0.554396	-0.740348	-0.707967	-0.707742	-0.706198	1	3	11.78	1	24	1435	1458	AAGAAAAAAAGUACAUGCAUCUGA	UUGUGUGUGUGUAGUUUUUUUUUU	Translation	Glyur000170s00011026.1	1
Sr475160_8_4_24_13	GumiRNA-n192c	Glyur000183s00013020	Cellular Component: photosystem I (GO:0009522);; Cellular Component: chloroplast thylakoid membrane (GO:0009535);; Biological Process: photosynthesis, light harvesting (GO:0009765);; Cellular Component: integral component of membrane (GO:0016021);; Molecular Function: chlorophyll binding (GO:0016168);; Biological Process: protein-chromophore linkage (GO:0018298);; Molecular Function: metal ion bi…	K08912|6.51871e-161|mtr:MTR_4g094605|K08912 light-harvesting complex II chlorophyll a/b binding protein 1 | (RefSeq) light-harvesting complex I chlorophyll A/B-binding protein	hypothetical protein CDL15_Pgr001161 [Punica granatum]	5.B.4.1.1	gnl|TC-DB|Q9SYW8	36	1e-32	Lhca2 protein - Arabidopsis thaliana (Mouse-ear cress).	MIT	MIT	17.56	NUC	14.82	CHL	9.944	31.49	0.909256	-0.94092	-0.589968	0.374235	-0.961302	-0.931027	-0.904784	-0.875509	-0.976361	-0.965185	-0.959133	-0.975453	10	3	9.996	1	21	1478	1498	UUUUCUUAUAUUUGAGACUGG	UCAAUCUCAAGUAGAAGAAGA	Cleavage	Glyur000183s00013020.1	1
Sr475160_8_5_24_13	GumiRNA-n192b																															3	9.996	1	21	1478	1498	UUUUCUUAUAUUUGAGACUGG	UCAAUCUCAAGUAGAAGAAGA	Cleavage	Glyur000183s00013020.1	1
Sr475160_8_6_24_13	GumiRNA-n192a																															3	9.996	1	21	1478	1498	UUUUCUUAUAUUUGAGACUGG	UCAAUCUCAAGUAGAAGAAGA	Cleavage	Glyur000183s00013020.1	1
Sr492485_4_2_24_14	GumiRNA-n476	Glyur000184s00008213	Cellular Component: integral component of membrane (GO:0016021);;	--	hypothetical protein TSUD_362410 [Trifolium subterraneum]	1.A.46.2.7	gnl|TC-DB|Q9M2D2	57	1e-115	UPF0187 protein At3g61320, chloroplastic OS=Arabidopsis thaliana GN=At3g61320 PE=2 SV=2	CYT	CYT	17.99	CHL	16.83	NUC	14.02	34.41	0.879138	-0.679386	-0.922817	0.780431	-0.704546	-0.777069	-0.592501	-0.662592	-0.707602	-0.754312	-0.748259	-0.746516	2	2.5	13.583	1	24	1635	1658	AUAAUUUUCUAUCUGUCAGGGACU	AGUCCCUAACAGAAGGAAAAUUAU	Translation	Glyur000184s00008213.1	1
Sr504883_6_3_24_12	GumiRNA-n180	Glyur000192s00009308	Molecular Function: protein serine/threonine kinase activity (GO:0004674);; Molecular Function: ATP binding (GO:0005524);; Biological Process: protein phosphorylation (GO:0006468);; Molecular Function: tau-protein kinase activity (GO:0050321);;	K03083|0|cam:101499607|K03083 glycogen synthase kinase 3 beta [EC:2.7.11.26] | (RefSeq) shaggy-related protein kinase kappa	PREDICTED: shaggy-related protein kinase kappa [Cicer arietinum]	1.I.1.1.3	gnl|TC-DB|P06493	31	2e-33	Cyclin-dependent kinase 1 OS=Homo sapiens GN=CDK1 PE=1 SV=3	NUC	NUC	18.53	CYT	12.75	CHL	11.16	29.47	-0.67444	0.976072	0.334632	-0.0887782	0.979165	0.915864	0.971749	0.94043	0.9657	0.951091	0.947387	0.964887	9	3	20.519	1	20	1037	1056	AUAUUUUUGCAUUCCGGAAA	UUUUGGGAGUGCAAAAGUGU	Cleavage	Glyur000192s00009308.1	1
Sr124825_4_3_21_69	GumiRNA-n100-3p	Glyur000196s00010866	--	--	PREDICTED: LOW QUALITY PROTEIN: ALA-interacting subunit 3 [Prunus mume]	8.A.27.1.4	gnl|TC-DB|Q9LTW0	82	1e-84	Gb|AAD25612.1 - Arabidopsis thaliana (Mouse-ear cress).	CHL	CHL	14.1	PLA	12.22	MIT	11.83	25.83	0.957421	-0.861975	-0.499783	0.278869	-0.869835	-0.89127	-0.840317	-0.812554	-0.900904	-0.905789	-0.907292	-0.894276	10	3	16.952	1	20	30	48	UCCGAUCUCAAUCCAAUGGU	ACUAUUGGAUUG-GAUUGGA	Cleavage	Glyur000196s00010866.1	1
Sr154536_2_2_21_20	GumiRNA-n407																															3	16.952	1	21	29	48	UCCGAUCUCAAUCCAAUGGUU	AACUAUUGGAUUG-GAUUGGA	Cleavage	Glyur000196s00010866.1	1
Sr508232_8_1_24_34	GumiRNA-n17a	Glyur000204s00012402	Molecular Function: ATP binding (GO:0005524);; Biological Process: ATP biosynthetic process (GO:0006754);; Molecular Function: hydrogen-exporting ATPase activity, phosphorylative mechanism (GO:0008553);; Cellular Component: integral component of membrane (GO:0016021);; Molecular Function: metal ion binding (GO:0046872);; Biological Process: hydrogen ion transmembrane transport (GO:1902600);;	K01535|0|aip:107633670|K01535 H+-transporting ATPase [EC:3.6.3.6] | (RefSeq) ATPase 11, plasma membrane-type	hypothetical protein CUMW_041030 [Citrus unshiu]	3.A.3.3.9	gnl|TC-DB|P19456	82	5e-26	ATPase 2, plasma membrane-type OS=Arabidopsis thaliana GN=AHA2 PE=1 SV=2	PLA	PLA	86.72	VAC	1.896	END	1.588	13.45	0.645836	-0.275593	-0.926769	0.95376	-0.346238	-0.362584	-0.162032	-0.206983	-0.362108	-0.368851	-0.35472	-0.388317	2	3	18.39	1	24	982	1005	AAAUACACCUGCGGAACUAUUAGU	GCUGAUGGAUUCGCUGGUGUAUUU	Translation	Glyur000204s00012402.2	1
Sr508232_8_2_24_34	GumiRNA-n17c.1																															3	18.39	1	24	982	1005	AAAUACACCUGCGGAACUAUUAGU	GCUGAUGGAUUCGCUGGUGUAUUU	Translation	Glyur000204s00012402.2	1
Sr591636_4_1_24_28	GumiRNA-n94c.1	Glyur000208s00014269	Molecular Function: ionotropic glutamate receptor activity (GO:0004970);; Biological Process: ion transport (GO:0006811);; Cellular Component: integral component of membrane (GO:0016021);; Biological Process: ionotropic glutamate receptor signaling pathway (GO:0035235);;	--	hypothetical protein GLYMA_13G272400 [Glycine max]	1.A.10.1.24	gnl|TC-DB|Q84W41	28	2e-77	Glutamate receptor 3.6 OS=Arabidopsis thaliana OX=3702 GN=GLR3.6 PE=2 SV=1	PLA	PLA	16.85	CYT	10.62	NUC	10.33	25.76	0.820492	-0.781807	-0.217954	0.0311149	-0.795161	-0.721807	-0.78935	-0.668461	-0.852546	-0.795013	-0.791023	-0.808649	3	3	16.787	1	22	1518	1539	AUUGUUUGAUGUGUCAUUGAGA	UUUCAAUGACACAUUUGAUAAU	Cleavage	Glyur000208s00014269.1	1
Sr591636_4_3_24_28	GumiRNA-n94b																															3	16.787	1	22	1518	1539	AUUGUUUGAUGUGUCAUUGAGA	UUUCAAUGACACAUUUGAUAAU	Cleavage	Glyur000208s00014269.1	1
Sr591636_4_4_24_28	GumiRNA-n94a																															3	16.787	1	22	1518	1539	AUUGUUUGAUGUGUCAUUGAGA	UUUCAAUGACACAUUUGAUAAU	Cleavage	Glyur000208s00014269.1	1
Sr496001_18_4_24_11	GumiRNA-n155b.3	Glyur000208s00014284	Molecular Function: chromatin binding (GO:0003682);; Molecular Function: ATP binding (GO:0005524);; Cellular Component: nucleus (GO:0005634);; Cellular Component: plasmodesma (GO:0009506);; Molecular Function: ATPase activity (GO:0016887);; Biological Process: negative regulation of chromatin silencing (GO:0031936);; Molecular Function: histone binding (GO:0042393);; Biological Process: positive …	--	PREDICTED: uncharacterized protein LOC101513926 [Cicer arietinum]	3.A.16.1.1	gnl|TC-DB|P55072	43	2e-49	Transitional endoplasmic reticulum ATPase (TER ATPase) (15S Mg(2+)- ATPase p97 subunit) (Valosin-containing protein) (VCP) - Homo sapiens (Human).	NUC	NUC	13	CHL	12.94	PLA	10.7	25.93	0.596368	0.00883481	-0.780161	0.86182	-0.0543577	-0.124163	0.109106	0.073184	-0.0997335	-0.114543	-0.10724	-0.113444	1	3	18.574	1	23	1013	1035	AUUCCGUCUGCCACGUAAGCUAU	GUGGCUUGUGUGGCAGAGGGAGU	Cleavage	Glyur000208s00014284.1	1
Sr401583_10_5_24_53	GumiRNA-n107d.2	Glyur000210s00014466	Cellular Component: plasma membrane (GO:0005886);; Biological Process: transport (GO:0006810);; Molecular Function: transmembrane transporter activity (GO:0022857);;	--	hypothetical protein PHAVU_007G194500g [Phaseolus vulgaris]	2.A.7.4.1	gnl|TC-DB|O24091	32	1e-56	MTN21 GENE - Medicago truncatula (Barrel medic).	CHL	CHL	18.48	MIT	10.82	NUC	9.762	27.05	-0.833771	0.646065	0.624099	-0.517799	0.699969	0.703905	0.589842	0.590553	0.713648	0.71329	0.712756	0.714808	1	3	18.302	1	20	195	214	UUUCAAGGACCUAAGUGAGA	UUUUGCUUAUGUUCUUGAAA	Translation	Glyur000210s00014466.1	1
Sr501241_18_6_24_13	GumiRNA-n117f.1																															3	10.241	1	22	1304	1325	UUUUUUUUUCAACACACACAUG	CCUGUGUUUGUUAAAAGAGAAA	Translation	Glyur000210s00014466.1	1
Sr59670_2_1_20_13	GumiRNA-n135	Glyur000215s00017011	--	--	PREDICTED: putative disease resistance RPP13-like protein 1 [Cicer arietinum]	1.A.25.3.4	gnl|TC-DB|B9GAY9	28	2e-34	Putative uncharacterized protein OS=Oryza sativa subsp. japonica GN=OsJ_34074 PE=4 SV=1	PLA	PLA	11.93	NUC	10.47	CYT	10.21	22.08	0.855425	-0.399184	-0.550776	0.460357	-0.418909	-0.505933	-0.355124	-0.349442	-0.477132	-0.497084	-0.500241	-0.47209	1	3	16.216	1	20	864	882	UGUGAUCUUGAGACAUGUCA	UGAUAU-UCUCAAGAUUACA	Cleavage	Glyur000215s00017011.1	1
Sr456847_12_10_24_19	GumiRNA-n304a	Glyur000216s00014140	Molecular Function: GTP binding (GO:0005525);; Cellular Component: intracellular (GO:0005622);; Biological Process: small GTPase mediated signal transduction (GO:0007264);;	K07977|1.47388e-138|gmx:100499903|K07977 Arf/Sar family, other | (RefSeq) uncharacterized LOC100499903	uncharacterized protein LOC100499903 [Glycine max]	3.A.30.1.1	gnl|TC-DB|P38116	48	9e-49	ADP-ribosylation factor-like protein 1 OS=Saccharomyces cerevisiae (strain ATCC 204508 / S288c) OX=559292 GN=ARL1 PE=1 SV=4	GOL	GOL	59.45	END	18.25	CHL	4.628	45.69	0.618867	-0.847903	0.0327796	-0.300221	-0.817758	-0.794901	-0.894901	-0.827246	-0.832468	-0.82087	-0.828255	-0.808007	8	2.5	11.487	1	21	312	332	AUGAUUGGUUGAAAUUCAUGU	GCAGGAAUUUCAGACAAUCAU	Cleavage	Glyur000216s00014140.2	1
Sr456847_12_2_24_19	GumiRNA-n304f																															2.5	11.487	1	21	312	332	AUGAUUGGUUGAAAUUCAUGU	GCAGGAAUUUCAGACAAUCAU	Cleavage	Glyur000216s00014140.2	1
Sr456847_12_3_24_19	GumiRNA-n304e																															2.5	11.487	1	21	312	332	AUGAUUGGUUGAAAUUCAUGU	GCAGGAAUUUCAGACAAUCAU	Cleavage	Glyur000216s00014140.2	1
Sr456847_12_4_24_19	GumiRNA-n304d																															2.5	11.487	1	21	312	332	AUGAUUGGUUGAAAUUCAUGU	GCAGGAAUUUCAGACAAUCAU	Cleavage	Glyur000216s00014140.2	1
Sr456847_12_6_24_19	GumiRNA-n304c																															2.5	11.487	1	21	312	332	AUGAUUGGUUGAAAUUCAUGU	GCAGGAAUUUCAGACAAUCAU	Cleavage	Glyur000216s00014140.2	1
Sr456847_12_8_24_19	GumiRNA-n304b																															2.5	11.487	1	21	312	332	AUGAUUGGUUGAAAUUCAUGU	GCAGGAAUUUCAGACAAUCAU	Cleavage	Glyur000216s00014140.2	1
Sr339205_1_1_24_11	GumiRNA-n334	Glyur000218s00011601	Molecular Function: nucleotide binding (GO:0000166);; Cellular Component: integral component of plasma membrane (GO:0005887);; Molecular Function: hydrogen-exporting ATPase activity, phosphorylative mechanism (GO:0008553);; Cellular Component: intracellular membrane-bounded organelle (GO:0043231);; Molecular Function: metal ion binding (GO:0046872);; Biological Process: inorganic cation transmemb…	K01537|0|mtr:MTR_5g097270|K01537 Ca2+-transporting ATPase [EC:3.6.3.8] | (RefSeq) cation-transporting ATPase plant	cation-transporting ATPase plant [Medicago truncatula]	3.A.3.2.42	gnl|TC-DB|Q9LY77	32	9e-88	Calcium-transporting ATPase 12, plasma membrane-type OS=Arabidopsis thaliana GN=ACA12 PE=2 SV=1	NUC	NUC	13.39	PLA	13.06	CHL	10.57	26.36	0.947365	-0.67364	-0.629354	0.513677	-0.71856	-0.685487	-0.621431	-0.554635	-0.775768	-0.739304	-0.730205	-0.755103	1	2.5	8.28	1	22	163	184	AUAAGAUUGGUUGAGAUUCAUG	UAUGAAUCUCCACCAAUAUUAU	Cleavage	Glyur000218s00011601.1	1
Sr495155_3_3_24_21	GumiRNA-n53b.1	Glyur000226s00010847	Biological Process: posttranscriptional tethering of RNA polymerase II gene DNA at nuclear periphery (GO:0000973);; Molecular Function: RNA binding (GO:0003723);; Molecular Function: nucleocytoplasmic transporter activity (GO:0005487);; Biological Process: RNA export from nucleus (GO:0006405);; Biological Process: protein import into nucleus (GO:0006606);; Molecular Function: nuclear localization…	K14297|0|cam:101495532|K14297 nuclear pore complex protein Nup98-Nup96 | (RefSeq) nuclear pore complex protein NUP98A	PREDICTED: nuclear pore complex protein NUP98A isoform X3 [Cicer arietinum]	1.I.1.1.3	gnl|TC-DB|P52948	27	5e-39	Nuclear pore complex protein Nup98-Nup96 OS=Homo sapiens OX=9606 GN=NUP98 PE=1 SV=4	NUC	NUC	14.84	CHL	11.36	PLA	10.33	25.28	0.761491	-0.631234	-0.835586	0.695904	-0.643456	-0.692195	-0.553958	-0.605772	-0.650139	-0.684627	-0.674415	-0.685454	1	3	22.203	1	20	164	183	AAAUACACCUGUGGAACUAA	GUACUUCCACUGGUGUAUUU	Translation	Glyur000226s00010847.2	1
Sr294677_14_4_24_16	GumiRNA-n163	Glyur000227s00015130	Molecular Function: microtubule motor activity (GO:0003777);; Molecular Function: ATP binding (GO:0005524);; Cellular Component: kinesin complex (GO:0005871);; Cellular Component: microtubule (GO:0005874);; Biological Process: microtubule-based movement (GO:0007018);; Molecular Function: microtubule binding (GO:0008017);; Molecular Function: ATPase activity (GO:0016887);;	K10393|0|cam:101493886|K10393 kinesin family member 2/24 | (RefSeq) kinesin-13A-like	Kinesin-like protein KIF2C, partial [Cajanus cajan]	1.P.1.1.1	gnl|TC-DB|P33176	32	9e-40	Kinesin-1 heavy chain OS=Homo sapiens OX=9606 GN=KIF5B PE=1 SV=1	NUC	NUC	12.08	CHL	11.29	CSK	10.81	23.19	0.769422	-0.23311	-0.85026	0.865213	-0.292754	-0.351763	-0.134561	-0.160941	-0.337623	-0.35015	-0.342283	-0.350414	2	3	17.328	1	24	1572	1595	AUUUGUAUUUCAGAAACUCCAGUU	AUUUGAAGUUUCUGAUGUACAGAU	Translation	Glyur000227s00015130.1	1
Sr316807_7_2_24_22	GumiRNA-n18c.2	Glyur000257s00022018	Molecular Function: peroxidase activity (GO:0004601);; Cellular Component: extracellular region (GO:0005576);; Biological Process: response to oxidative stress (GO:0006979);; Cellular Component: plant-type cell wall (GO:0009505);; Biological Process: plant-type cell wall organization (GO:0009664);; Molecular Function: heme binding (GO:0020037);; Biological Process: hydrogen peroxide catabolic pro…	K00430|9.58034e-143|gmx:100816459|K00430 peroxidase [EC:1.11.1.7] | (RefSeq) peroxidase 44-like	hypothetical protein CUMW_048910 [Citrus unshiu]	9.A.61.3.1	gnl|TC-DB|M4E3U6	43	4e-56	Peroxidase OS=Brassica rapa subsp. pekinensis GN=Bra023449 PE=3 SV=1	CHL	CHL	13.62	EXC	11.55	NUC	11.25	24.64	-0.785561	0.263284	0.866434	-0.870675	0.320027	0.380043	0.164363	0.192211	0.364221	0.378385	0.370048	0.37863	2	3	17.096	1	20	849	868	UUUCGUUAACUGUUGCAAUU	AUUUGCAGCAGAUAAUGAAA	Translation	Glyur000257s00022018.1	1
Sr541632_2_2_24_11	GumiRNA-n301.2																															2.5	17.096	1	20	849	868	UUUCAUUAACUGUUGCAAUU	AUUUGCAGCAGAUAAUGAAA	Translation	Glyur000257s00022018.1	1
Sr198495_1_1_22_30	GumiRNA-n381d.3	Glyur000257s00022031	Cellular Component: integral component of membrane (GO:0016021);; Biological Process: transmembrane transport (GO:0055085);;	K13754|0|cam:101491721|K13754 solute carrier family 24 (sodium/potassium/calcium exchanger), member 6 | (RefSeq) cation/calcium exchanger 2-like	PREDICTED: cation/calcium exchanger 2-like [Cicer arietinum]	2.A.19.4.7	gnl|TC-DB|Q9LJI2	32	9e-74	Na/Ca,K-exchanger-like protein OS=Arabidopsis thaliana GN=At3g14070 PE=4 SV=1	PLA	PLA	15.8	NUC	12.98	CYT	12.9	27.97	0.217502	0.240877	-0.7757	0.919411	0.180257	0.0944529	0.355082	0.243577	0.183574	0.138176	0.146614	0.137084	1	3	21.479	1	20	929	948	AGGGACAAAAAAUGAAACUC	GAGUUUCACUUUGUGUUCUU	Cleavage	Glyur000257s00022031.1	1
Sr376267_16_1_24_19	GumiRNA-n35i																															3	16.272	1	21	312	332	AGGGAGGGACGAAAGUGAUCG	UGAGUACUUUUGUCCUUCUCU	Cleavage	Glyur000257s00022031.1	1
Sr376267_16_10_24_19	GumiRNA-n35c																															3	16.272	1	21	312	332	AGGGAGGGACGAAAGUGAUCG	UGAGUACUUUUGUCCUUCUCU	Cleavage	Glyur000257s00022031.1	1
Sr376267_16_11_24_19	GumiRNA-n35b																															3	16.272	1	21	312	332	AGGGAGGGACGAAAGUGAUCG	UGAGUACUUUUGUCCUUCUCU	Cleavage	Glyur000257s00022031.1	1
Sr376267_16_12_24_19	GumiRNA-n35a																															3	16.272	1	21	312	332	AGGGAGGGACGAAAGUGAUCG	UGAGUACUUUUGUCCUUCUCU	Cleavage	Glyur000257s00022031.1	1
Sr376267_16_2_24_19	GumiRNA-n35h																															3	16.272	1	21	312	332	AGGGAGGGACGAAAGUGAUCG	UGAGUACUUUUGUCCUUCUCU	Cleavage	Glyur000257s00022031.1	1
Sr376267_16_4_24_19	GumiRNA-n35g																															3	16.272	1	21	312	332	AGGGAGGGACGAAAGUGAUCG	UGAGUACUUUUGUCCUUCUCU	Cleavage	Glyur000257s00022031.1	1
Sr376267_16_5_24_19	GumiRNA-n35f																															3	16.272	1	21	312	332	AGGGAGGGACGAAAGUGAUCG	UGAGUACUUUUGUCCUUCUCU	Cleavage	Glyur000257s00022031.1	1
Sr376267_16_7_24_19	GumiRNA-n35e																															3	16.272	1	21	312	332	AGGGAGGGACGAAAGUGAUCG	UGAGUACUUUUGUCCUUCUCU	Cleavage	Glyur000257s00022031.1	1
Sr376267_16_9_24_19	GumiRNA-n35d-3p.1																															3	16.272	1	21	312	332	AGGGAGGGACGAAAGUGAUCG	UGAGUACUUUUGUCCUUCUCU	Cleavage	Glyur000257s00022031.1	1
Sr454563_1_1_24_5616	GumiRNA-n452-5p	Glyur000265s00020617	Molecular Function: protein serine/threonine kinase activity (GO:0004674);; Molecular Function: non-membrane spanning protein tyrosine kinase activity (GO:0004715);; Molecular Function: ATP binding (GO:0005524);; Cellular Component: integral component of membrane (GO:0016021);; Biological Process: peptidyl-tyrosine phosphorylation (GO:0018108);;	K04733|0|gmx:100819995|K04733 interleukin-1 receptor-associated kinase 4 [EC:2.7.11.1] | (RefSeq) probable leucine-rich repeat receptor-like serine/threonine-protein kinase At5g15730	PREDICTED: probable leucine-rich repeat receptor-like serine/threonine-protein kinase At5g15730 [Glycine max]	1.A.87.2.6	gnl|TC-DB|O22476	34	2e-43	Protein BRASSINOSTEROID INSENSITIVE 1 OS=Arabidopsis thaliana OX=3702 GN=BRI1 PE=1 SV=1	PLA	PLA	32.11	MIT	12.7	CHL	11.63	36.11	0.869623	-0.429604	-0.875528	0.839103	-0.487677	-0.524234	-0.335156	-0.349491	-0.528298	-0.533736	-0.524764	-0.539042	3	2	19.181	1	21	582	602	AGCCAAAUUCAAAAGAUUCUG	CGGAAUCUUGUGAAUUUGGUU	Cleavage	Glyur000265s00020617.1	1
Sr502585_9_6_24_10	GumiRNA-n337	Glyur000268s00013364	Molecular Function: phosphorelay sensor kinase activity (GO:0000155);; Biological Process: phosphorelay signal transduction system (GO:0000160);; Molecular Function: protein serine/threonine kinase activity (GO:0004674);; Molecular Function: protein binding (GO:0005515);; Molecular Function: ATP binding (GO:0005524);; Cellular Component: nucleus (GO:0005634);; Cellular Component: cytoplasm (GO:00…	K20715|0|vra:106755758|K20715 phototropin [EC:2.7.11.1] | (RefSeq) phototropin-1-like	PREDICTED: phototropin-1-like isoform X1 [Vigna angularis]	9.B.106.3.1	gnl|TC-DB|M5BEH1	28	2e-28	Salt overly sensitive 2 OS=Arabidopsis thaliana GN=sos2 PE=4 SV=1	PLA/CYT	PLA	40.1	CYT	29.06	NUC	6.06	61.52	0.920619	-0.951049	-0.50915	0.276785	-0.964059	-0.947244	-0.927853	-0.895166	-0.981573	-0.975013	-0.972961	-0.976597	10	3	21.655	1	22	2408	2429	AAUAGUUCUGCAAGCAUUUUUG	UGAAGCUGCUUGGAGAGCUAUU	Translation	Glyur000268s00013364.1	1
Sr400579_1_1_24_20	GumiRNA-n348	Glyur000268s00013385	Cellular Component: integral component of membrane (GO:0016021);;	--	PREDICTED: ankyrin repeat-containing protein At5g02620-like isoform X1 [Cicer arietinum]	1.A.4.7.1	gnl|TC-DB|Q7T1G6	27	2e-22	Ion channel NompC - Danio rerio (Zebrafish) (Brachydanio rerio).	MIT	MIT	13.04	VAC	10.39	PLA	10.22	22.8	0.969795	-0.610429	-0.778172	0.671309	-0.653983	-0.693266	-0.538928	-0.538378	-0.695309	-0.702479	-0.698259	-0.698848	1	3	21.096	1	23	238	260	AUCUCCCUAACUGUGUGAAUGUG	UAUGUUGAUAUGGUUAGGGAGAU	Cleavage	Glyur000268s00013385.1	1
Sr248291_13_4_23_15	GumiRNA-n340	Glyur000273s00014643	Cellular Component: exocyst (GO:0000145);; Biological Process: exocytosis (GO:0006887);;	--	exocyst complex component EXO70B1-like [Cajanus cajan]	1.F.2.1.3	gnl|TC-DB|Q9LZD3	30	2e-69	Exocyst complex component EXO70A1 OS=Arabidopsis thaliana GN=EXO70A1 PE=1 SV=1	NUC	NUC	17.99	PLA	10.55	MIT	9.132	26.41	-0.907433	0.950118	0.488489	-0.261277	0.965981	0.933904	0.928482	0.884784	0.985434	0.970106	0.966888	0.976386	10	3	22.397	1	22	1338	1359	AUUGUAGACUUCUGCUUUUCAG	CGGAAAAGCGGAGCUCUACAAG	Translation	Glyur000273s00014643.1	1
Sr518790_11_2_24_11	GumiRNA-n111	Glyur000273s00014645	Cellular Component: integral component of membrane (GO:0016021);;	--	PREDICTED: ankyrin repeat-containing protein At5g02620-like [Cicer arietinum]	1.A.4.7.2	gnl|TC-DB|Q9VMR4	28	3e-27	CG11020 protein (Mechanosensory transduction channel NOMPC) - Drosophila melanogaster (Fruit fly).	NUC	NUC	12.79	CYT	10.81	MIT	10.6	23.14	-0.709388	0.987665	0.304412	-0.0239822	0.971971	0.966562	0.99323	0.990946	0.95465	0.970833	0.974245	0.962341	9	3	19.56	1	24	353	376	AAAAAUUUGCAUUCCGGAAACUCC	GUAUUUUGUGGAAUGUGAGUUUUU	Cleavage	Glyur000273s00014645.2	1
Sr430874_1_1_24_19	GumiRNA-n141	Glyur000273s00014648	Molecular Function: protein serine/threonine kinase activity (GO:0004674);; Molecular Function: ATP binding (GO:0005524);; Biological Process: protein phosphorylation (GO:0006468);; Cellular Component: integral component of membrane (GO:0016021);;	--	PREDICTED: receptor-like protein kinase HERK 1 isoform X1 [Lupinus angustifolius]	1.A.87.2.6	gnl|TC-DB|O22476	37	6e-50	Protein BRASSINOSTEROID INSENSITIVE 1 OS=Arabidopsis thaliana OX=3702 GN=BRI1 PE=1 SV=1	PLA	PLA	60.22	MIT	7.19	CHL	5.322	31.66	-0.807969	0.94466	0.330398	-0.104178	0.957697	0.880743	0.941176	0.861788	0.979925	0.94017	0.935043	0.957387	10	3	21.886	1	21	1309	1329	AGAAUUAAUAGUUCCGGACGU	GCAUCUGGGGCUAUUGAUUCU	Cleavage	Glyur000273s00014648.1	1
Sr468653_2_2_24_18	GumiRNA-n487	Glyur000283s00016958	Cellular Component: plasma membrane (GO:0005886);; Cellular Component: integral component of membrane (GO:0016021);; Molecular Function: transmembrane transporter activity (GO:0022857);; Biological Process: transmembrane transport (GO:0055085);;	--	auxin-induced 5NG4-like protein [Medicago truncatula]	2.A.7.4.2	gnl|TC-DB|Q4PT23	34	8e-56	Nodulin MtN21 family protein - Arabidopsis thaliana (Mouse-ear cress).	NUC	NUC	12.7	CHL	11.2	PLA	10.95	23.54	0.877387	-0.889894	-0.578307	0.397873	-0.925242	-0.859579	-0.849621	-0.796948	-0.946769	-0.913549	-0.904107	-0.936551	9	3	17.359	1	20	1548	1567	AUAGAAGUCGUCAAUGCCAC	GUGGCAUUSGUCGCUUCUAU	Translation	Glyur000283s00016958.1	1
Sr446942_11_3_24_28	GumiRNA-n110c-3p	Glyur000288s00019876	Molecular Function: transporter activity (GO:0005215);; Biological Process: transport (GO:0006810);; Cellular Component: integral component of membrane (GO:0016021);;	--	PREDICTED: protein NRT1/ PTR FAMILY 5.1-like [Glycine max]	2.A.17.3.22	gnl|TC-DB|R7W971	50	1e-159	Peptide transporter PTR3-A OS=Aegilops tauschii GN=F775_27357 PE=4 SV=1	PLA	PLA	19.6	VAC	11.4	CYT	9.248	28.46	0.962466	-0.820163	-0.737525	0.57545	-0.858027	-0.84475	-0.759497	-0.740015	-0.884881	-0.875563	-0.867519	-0.886574	8	3	21.537	1	24	1523	1546	AAUGGCAUUGUAGACUUCUGCUUU	AUAGCAGAUGUGUUCAAUGCCAUU	Translation	Glyur000288s00019876.1	1
Sr498980_9_1_24_12	GumiRNA-n110d-3p																															3	21.537	1	24	1523	1546	AAUGGCAUUGUAGACUUCUGCUUU	AUAGCAGAUGUGUUCAAUGCCAUU	Translation	Glyur000288s00019876.1	1
Sr417706_9_6_24_12	GumiRNA-n376	Glyur000300s00017242	Molecular Function: nucleotide binding (GO:0000166);; Molecular Function: protein kinase activity (GO:0004672);; Cellular Component: membrane (GO:0016020);; Biological Process: phosphorylation (GO:0016310);;	--	putative leucine-rich repeat receptor-like serine/threonine-protein kinase At2g24130 [Cajanus cajan]	1.A.87.2.4	gnl|TC-DB|T1T4Z8	25	9e-34	GHR1 protein OS=Arabidopsis thaliana GN=GHR1 PE=2 SV=1	PLA	PLA	31.17	CHL	14.03	MIT	8.746	37.45	0.711145	-0.867383	-0.692957	0.466591	-0.866851	-0.925668	-0.816502	-0.907968	-0.8251	-0.887166	-0.887214	-0.873751	9	3	18.819	1	22	2006	2027	AUUUCAAGGACUAAAAUGACAG	UUGGCAUUCUAGUUCUUGAGAU	Cleavage	Glyur000300s00017242.1	1
Sr426283_10_6_24_22	GumiRNA-n4d6-5p	Glyur000314s00018003	Cellular Component: integral component of membrane (GO:0016021);;	--	PREDICTED: tetraspanin-19 [Cicer arietinum]	8.A.40.5.2	gnl|TC-DB|Q93XY5	29	5e-24	Tetraspanin-18 OS=Arabidopsis thaliana GN=TOM2AH2 PE=2 SV=1	CHL	CHL	14.61	PLA	11.48	MIT	11.43	25.27	0.840359	-0.975238	-0.550962	0.294102	-0.972205	-0.981412	-0.94879	-0.959364	-0.966262	-0.986355	-0.98461	-0.982049	10	3	20.133	1	21	518	538	UUAGUCCUUGAAAUUGUAAAA	UUCUUCAAUUGCAAGGACUAA	Translation	Glyur000314s00018003.1	1
Sr486467_20_15_24_17	GumiRNA-n4c6																															3	20.133	1	21	518	538	UUAGUCCUUGAAAUUGUAAAA	UUCUUCAAUUGCAAGGACUAA	Translation	Glyur000314s00018003.1	1
Sr486467_20_16_24_17	GumiRNA-n4b6																															3	20.133	1	21	518	538	UUAGUCCUUGAAAUUGUAAAA	UUCUUCAAUUGCAAGGACUAA	Translation	Glyur000314s00018003.1	1
Sr486467_20_4_24_17	GumiRNA-n4f6																															3	20.133	1	21	518	538	UUAGUCCUUGAAAUUGUAAAA	UUCUUCAAUUGCAAGGACUAA	Translation	Glyur000314s00018003.1	1
Sr486467_20_7_24_17	GumiRNA-n4e6																															3	20.133	1	21	518	538	UUAGUCCUUGAAAUUGUAAAA	UUCUUCAAUUGCAAGGACUAA	Translation	Glyur000314s00018003.1	1
Sr511388_7_1_24_34	GumiRNA-n4s6-5p.2																															3	20.133	1	21	518	538	UUAGUCCUUGAAAUUGUAAAA	UUCUUCAAUUGCAAGGACUAA	Translation	Glyur000314s00018003.1	1
Sr380774_19_17_24_26	GumiRNA-n488	Glyur000315s00012787	Biological Process: metabolic process (GO:0008152);; Molecular Function: ligase activity (GO:0016874);;	--	butyrate--CoA ligase AAE11, peroxisomal-like [Cajanus cajan]	4.C.1.1.4	gnl|TC-DB|P69451	28	7e-38	Long-chain-fatty-acid--CoA ligase - Escherichia coli.	NUC	NUC	18.89	CHL	12.73	PLA	12.58	29.67	0.957135	-0.838118	-0.724163	0.557275	-0.876419	-0.861161	-0.779427	-0.76159	-0.899415	-0.890742	-0.88342	-0.901452	8	3	14.048	1	20	1540	1559	UUCAAUUUAGGCUUCGGAAU	AUUCAGAAGUUUGAAUUGAG	Cleavage	Glyur000315s00012787.1	1
Sr501241_18_6_24_13	GumiRNA-n117f.1	Glyur000316s00018286	Molecular Function: nucleic acid binding (GO:0003676);; Molecular Function: ATP-dependent RNA helicase activity (GO:0004004);; Molecular Function: ATP binding (GO:0005524);; Biological Process: RNA secondary structure unwinding (GO:0010501);;	K11594|0|mtr:MTR_4g114120|K11594 ATP-dependent RNA helicase DDX3X [EC:3.6.4.13] | (RefSeq) DEAD-box ATP-dependent RNA helicase-like protein	hypothetical protein TSUD_194670 [Trifolium subterraneum]	1.I.1.1.3	gnl|TC-DB|O00571	55	1e-136	ATP-dependent RNA helicase DDX3X OS=Homo sapiens GN=DDX3X PE=1 SV=3	NUC	NUC	21.12	CHL	13.35	CYT	9.715	31.79	-0.316268	0.770227	-0.257169	0.52308	0.722949	0.677378	0.840519	0.782666	0.709736	0.699498	0.707546	0.690732	1	3	21.752	1	22	1312	1333	UUUUUUUUUCAACACACACAUG	CUUGUGUUUGUUGAAACAAAGA	Cleavage	Glyur000316s00018286.1	1
Sr312944_13_10_24_20	GumiRNA-n17d-5p	Glyur000319s00018985	Molecular Function: protein serine/threonine kinase activity (GO:0004674);; Molecular Function: transmembrane receptor protein tyrosine kinase activity (GO:0004714);; Molecular Function: ATP binding (GO:0005524);; Cellular Component: plasma membrane (GO:0005886);; Biological Process: peptidyl-tyrosine phosphorylation (GO:0018108);;	--	receptor like protein kinase S.2-like [Cajanus cajan]	1.A.87.2.3	gnl|TC-DB|Q9LSR8	36	4e-47	L-type lectin-domain containing receptor kinase I.9 OS=Arabidopsis thaliana GN=LECRK19 PE=1 SV=2	PLA	PLA	30.92	MIT	10.09	NUC	8.824	32.47	-0.825251	0.965006	0.3316	-0.0881455	0.971298	0.919355	0.964077	0.902024	0.988054	0.963508	0.96156	0.971277	10	3	16.472	1	21	2271	2291	ACUAAUAGUUCCGCGGGUUGU	GCAACCAGAGGUACUAUUAGU	Translation	Glyur000319s00018985.1	1
Sr581820_2_1_24_30	GumiRNA-n17b-5p																															3	16.472	1	21	2271	2291	ACUAAUAGUUCCGCGGGUUGU	GCAACCAGAGGUACUAUUAGU	Translation	Glyur000319s00018985.1	1
Sr403187_10_4_24_11	GumiRNA-n298	Glyur000323s00028436	Cellular Component: integral component of membrane (GO:0016021);; Biological Process: transmembrane transport (GO:0055085);;	--	Putative transporter arsB [Cajanus cajan]	2.A.45.2.4	gnl|TC-DB|Q10SY9	60	2e-43	Transmembrane protein, putative, expressed - Oryza sativa subsp. japonica (Rice).	CHL	CHL	18.13	PLA	12.01	NUC	11.66	28.29	0.901808	-0.871525	-0.36548	0.147256	-0.880139	-0.848381	-0.865483	-0.790227	-0.921623	-0.894522	-0.892678	-0.897226	9	3	22.676	1	20	106	125	AAUGAUCUAUAUGAUAGUAA	UUAUUCUCAUGUAGAUCAUG	Cleavage	Glyur000323s00028436.1	1
Sr415913_1_1_24_12	GumiRNA-n318	Glyur000328s00018338	Cellular Component: integral component of membrane (GO:0016021);;	--	hypothetical protein TanjilG_18985 [Lupinus angustifolius]	3.A.1.27.2	gnl|TC-DB|Q9LTR2	67	1e-138	3.A.1.27.2 Protein TRIGALACTOSYLDIACYLGLYCEROL 2, chloroplastic	CHL	CHL	34.62	NUC	10.44	PLA	9.123	34.16	0.900211	-0.948091	-0.650437	0.427332	-0.965885	-0.965039	-0.904916	-0.911887	-0.965443	-0.976749	-0.973102	-0.978797	10	3	20.682	1	20	82	100	AAUUGCUCACGUGGAACUAA	UUAGUUCCAC-UGGGCAGUU	Translation	Glyur000328s00018338.1	1
Sr451336_19_16_24_164	GumiRNA-n3s-5p.1																															3	13.831	1	20	825	844	AUUUUUUUCUAACACACACA	UGUGUGUGAUAGAGAAAAGA	Cleavage	Glyur000328s00018338.1	1
Sr451918_1_1_24_49	GumiRNA-n7h-3p																															3	14.648	1	19	689	708	AACUAAU-AGUUCCGCGGUA	UACCGCGGAAUUCAUUGGUU	Cleavage	Glyur000328s00018338.1	1
Sr591636_4_1_24_28	GumiRNA-n94c.1	Glyur000337s00026847	Molecular Function: peroxidase activity (GO:0004601);; Cellular Component: extracellular region (GO:0005576);; Biological Process: response to oxidative stress (GO:0006979);; Cellular Component: integral component of membrane (GO:0016021);; Molecular Function: heme binding (GO:0020037);; Biological Process: hydrogen peroxide catabolic process (GO:0042744);; Molecular Function: metal ion binding (…	K00430|0|gmx:100793330|K00430 peroxidase [EC:1.11.1.7] | (RefSeq) peroxidase 17-like	unknown [Lotus japonicus]	9.A.61.3.1	gnl|TC-DB|M4E3U6	39	4e-54	Peroxidase OS=Brassica rapa subsp. pekinensis GN=Bra023449 PE=3 SV=1	NUC	NUC	16.12	CHL	12.63	PLA	10.73	27.74	0.910888	-0.906722	-0.710486	0.508759	-0.933521	-0.940431	-0.853126	-0.870737	-0.932053	-0.946992	-0.943341	-0.948697	10	2.5	8.777	1	21	410	430	AUUGUUUGAUGUGUCAUUGAG	UUCAAUGCCACAUCAAUCAAU	Cleavage	Glyur000337s00026847.1	1
Sr591636_4_3_24_28	GumiRNA-n94b																															2.5	8.777	1	21	410	430	AUUGUUUGAUGUGUCAUUGAG	UUCAAUGCCACAUCAAUCAAU	Cleavage	Glyur000337s00026847.1	1
Sr591636_4_4_24_28	GumiRNA-n94a																															2.5	8.777	1	21	410	430	AUUGUUUGAUGUGUCAUUGAG	UUCAAUGCCACAUCAAUCAAU	Cleavage	Glyur000337s00026847.1	1
Sr120441_1_1_21_35	GumiRNA-n289	Glyur000342s00013725	Molecular Function: protein serine/threonine kinase activity (GO:0004674);; Molecular Function: ATP binding (GO:0005524);; Biological Process: protein phosphorylation (GO:0006468);; Cellular Component: integral component of membrane (GO:0016021);;	--	LRR receptor-like kinase [Medicago truncatula]	1.A.87.2.6	gnl|TC-DB|O22476	34	2e-23	Protein BRASSINOSTEROID INSENSITIVE 1 OS=Arabidopsis thaliana OX=3702 GN=BRI1 PE=1 SV=1	PLA	PLA	34.88	MIT	10.45	NUC	9.187	34.25	0.860448	-0.978289	-0.569263	0.328006	-0.98827	-0.980758	-0.947106	-0.949029	-0.983362	-0.993535	-0.99105	-0.994785	10	3	15.63	1	20	520	539	UGAUCCAGAAUUUUCAAUUU	GAAUUGCAGAUUCUGGAUCU	Cleavage	Glyur000342s00013725.1	1
Sr492935_2_1_24_10	GumiRNA-n171	Glyur000342s00013734	Cellular Component: integral component of membrane (GO:0016021);;	--	PREDICTED: transmembrane protein 64 [Cicer arietinum]	9.B.27.5.3	gnl|TC-DB|I1L089	77	1e-138	Uncharacterized protein OS=Glycine max PE=4 SV=1	PLA	PLA	13.92	CHL	12.55	MIT	10.62	26.1	-0.543863	0.18897	0.964105	-0.978968	0.233111	0.31793	0.0721816	0.177983	0.231654	0.282914	0.271792	0.283648	2	3	14.751	1	24	1130	1153	AGUGAAGUCGCCAAUGGUAGUAGC	GUUGUUACCAUUGUUGCCUUCACU	Translation	Glyur000342s00013734.1	1
Sr198495_1_1_22_30	GumiRNA-n381d.3	Glyur000342s00013739	Biological Process: ion transport (GO:0006811);;	K14724|5.73515e-80|cic:CICLE_v10018215mg|K14724 solute carrier family 9 (sodium/hydrogen exchanger), member 8 | (RefSeq) hypothetical protein	hypothetical protein CICLE_v10018215mg [Citrus clementina]	2.A.36.1.5	gnl|TC-DB|Q93YH1	94	2e-29	Na+/H+ antiporter, isoform 2 - Lycopersicon esculentum (Tomato).	PLA	PLA	15.06	NUC	13.3	CYT	10.34	27.86	0.962317	-0.889996	-0.57965	0.365975	-0.908623	-0.925314	-0.856365	-0.845039	-0.927495	-0.935895	-0.93652	-0.928204	10	3	13.154	1	20	796	815	AGGGACAAAAAAUGAAACUC	GAGUUUUUUUUCUUGUUCCU	Translation	Glyur000342s00013739.1	1
Sr103019_1_1_21_11	GumiRNA-n290.1	Glyur000359s00016710	Biological Process: mRNA processing (GO:0006397);;	K13171|9.25032e-145|mtr:MTR_4g064740|K13171 serine/arginine repetitive matrix protein 1 | (RefSeq) SR-rich pre-mRNA splicing activator	hypothetical protein TSUD_87820 [Trifolium subterraneum]	3.A.18.1.1	gnl|TC-DB|Q8IYB3	42	4e-41	Serine/arginine repetitive matrix protein 1 - Homo sapiens (Human).	NUC	NUC	17.31	CHL	13.59	CYT	10.36	29.76	0.781584	-0.227389	-0.813683	0.817287	-0.279831	-0.359593	-0.135625	-0.167502	-0.326099	-0.347885	-0.34323	-0.339152	2	3	14.327	1	20	2207	2226	AUCAUGAUUGUGCGAUUUUG	CAAAAUUUCAUCAUCAUGAU	Translation	Glyur000359s00016710.1	1
Sr475160_8_4_24_13	GumiRNA-n192c	Glyur000363s00015377	Molecular Function: ATP binding (GO:0005524);; Biological Process: protein folding (GO:0006457);; Molecular Function: unfolded protein binding (GO:0051082);;	K03283|0|gmx:100811003|K03283 heat shock 70kDa protein 1/8 | (RefSeq) heat shock 70 kDa protein, mitochondrial-like	heat shock 70 kDa protein, mitochondrial [Cajanus cajan]	1.A.33.1.2	gnl|TC-DB|P0A6Y8	50	1e-166	Chaperone protein dnaK - Escherichia coli.	MIT	MIT	61.27	END	12.65	CHL	7.918	37.98	0.61069	-0.267793	-0.918313	0.905366	-0.316158	-0.435324	-0.160452	-0.292302	-0.298546	-0.371749	-0.370812	-0.353936	2	2.5	13.788	1	22	1521	1542	UUUUCUUAUAUUUGAGACUGGA	UGCAGUUUCAGAUUUGAGAAAA	Translation	Glyur000363s00015377.1	1
Sr475160_8_5_24_13	GumiRNA-n192b																															2.5	13.788	1	22	1521	1542	UUUUCUUAUAUUUGAGACUGGA	UGCAGUUUCAGAUUUGAGAAAA	Translation	Glyur000363s00015377.1	1
Sr475160_8_6_24_13	GumiRNA-n192a																															2.5	13.788	1	22	1521	1542	UUUUCUUAUAUUUGAGACUGGA	UGCAGUUUCAGAUUUGAGAAAA	Translation	Glyur000363s00015377.1	1
Sr499688_5_5_24_18	GumiRNA-n380	Glyur000366s00019210	Molecular Function: ATP binding (GO:0005524);; Molecular Function: 1-phosphatidylinositol-4-phosphate 5-kinase activity (GO:0016308);; Biological Process: phosphatidylinositol phosphorylation (GO:0046854);;	K00889|0|gmx:100782728|K00889 1-phosphatidylinositol-4-phosphate 5-kinase [EC:2.7.1.68] | (RefSeq) phosphatidylinositol 4-phosphate 5-kinase 5-like	PREDICTED: phosphatidylinositol 4-phosphate 5-kinase 5-like [Lupinus angustifolius]	8.A.110.1.3	gnl|TC-DB|KJU82691	42	8e-44	MORN repeat-containing protein [Candidatus Magnetobacterium bavaricum]	NUC	NUC	11.15	MIT	10.33	PLA	10.14	21.3	-0.306105	0.798225	-0.158466	0.396595	0.776615	0.69988	0.850249	0.801709	0.747311	0.728302	0.733559	0.732856	2	3	19.377	1	21	2096	2116	GUUCUGCGGGUUGUAAUUCAC	GUGAAUUACAACUUGUAGGAG	Cleavage	Glyur000366s00019210.1	1
Sr288087_5_2_24_10	GumiRNA-n121b	Glyur000369s00020550	Molecular Function: calmodulin-dependent protein kinase activity (GO:0004683);; Molecular Function: calcium ion binding (GO:0005509);; Molecular Function: calmodulin binding (GO:0005516);; Molecular Function: ATP binding (GO:0005524);; Cellular Component: nucleus (GO:0005634);; Cellular Component: cytoplasm (GO:0005737);; Cellular Component: plasma membrane (GO:0005886);; Biological Process: absc…	--	PREDICTED: CDPK-related kinase 3 [Cicer arietinum]	8.A.104.1.2	gnl|TC-DB|XP_024578073.1	30	3e-31	camk camkl ampk protein kinase [Plasmopara halstedii]	NUC	NUC	17.89	CYT	16.77	PLA	11.91	34.27	-0.762493	0.902518	0.476688	-0.286787	0.929806	0.835864	0.874327	0.811367	0.942535	0.900019	0.888703	0.930698	9	3	16.467	1	20	1401	1420	AAAAUCAUUAUAUCCAACGG	CCUUUGGAUAUAUUGAUUUA	Cleavage	Glyur000369s00020550.1	1
Sr288087_5_4_24_10	GumiRNA-n121a																															3	16.467	1	20	1401	1420	AAAAUCAUUAUAUCCAACGG	CCUUUGGAUAUAUUGAUUUA	Cleavage	Glyur000369s00020550.1	1
Sr374135_17_15_24_69	GumiRNA-n4o4.2	Glyur000372s00017114	Molecular Function: ATP binding (GO:0005524);; Cellular Component: nucleus (GO:0005634);; Cellular Component: multivesicular body (GO:0005771);; Biological Process: endosome organization (GO:0007032);; Biological Process: vacuole organization (GO:0007033);; Molecular Function: microtubule-severing ATPase activity (GO:0008568);; Cellular Component: plasmodesma (GO:0009506);; Biological Process: tr…	K12196|0|cmo:103497940|K12196 vacuolar protein-sorting-associated protein 4 | (RefSeq) protein SUPPRESSOR OF K(+) TRANSPORT GROWTH DEFECT 1	protein SUPPRESSOR OF K(+) TRANSPORT GROWTH DEFECT 1-like [Cajanus cajan]	3.A.31.1.1	gnl|TC-DB|P52917	52	1e-120	Vacuolar protein sorting-associated protein 4 OS=Saccharomyces cerevisiae (strain ATCC 204508 / S288c) OX=559292 GN=VPS4 PE=1 SV=1	CHL	CHL	14.46	PLA	13.1	MIT	12.99	27.18	0.718179	-0.930396	-0.605257	0.378403	-0.939769	-0.938956	-0.889937	-0.932399	-0.907568	-0.934614	-0.931371	-0.93739	9	3	16.506	1	20	1	20	UCCUUAAAAUUGUAAAACGA	AUGUAUUGCAAUUUUAAGGA	Cleavage	Glyur000372s00017114.1	1
Sr457924_5_1_24_25	GumiRNA-n4y5.2																															3	16.506	1	20	1	20	UCCUUAAAAUUGUAAAACGA	AUGUAUUGCAAUUUUAAGGA	Cleavage	Glyur000372s00017114.1	1
Sr457924_5_2_24_25	GumiRNA-n4p4.1																															3	16.506	1	20	1	20	UCCUUAAAAUUGUAAAACGA	AUGUAUUGCAAUUUUAAGGA	Cleavage	Glyur000372s00017114.1	1
Sr457924_5_4_24_25	GumiRNA-n4n4																															3	16.506	1	20	1	20	UCCUUAAAAUUGUAAAACGA	AUGUAUUGCAAUUUUAAGGA	Cleavage	Glyur000372s00017114.1	1
Sr155815_7_5_21_15	GumiRNA-n249	Glyur000375s00022194	Molecular Function: protein serine/threonine kinase activity (GO:0004674);; Molecular Function: ATP binding (GO:0005524);; Biological Process: protein phosphorylation (GO:0006468);; Cellular Component: integral component of membrane (GO:0016021);; Molecular Function: oxidoreductase activity (GO:0016491);;	--	hypothetical protein TSUD_268410 [Trifolium subterraneum]	1.A.87.2.6	gnl|TC-DB|O22476	29	7e-24	Protein BRASSINOSTEROID INSENSITIVE 1 OS=Arabidopsis thaliana OX=3702 GN=BRI1 PE=1 SV=1	PLA	PLA	44.32	NUC	7.143	MIT	7.008	32.33	-0.691609	0.9779	0.228739	0.0553576	0.956843	0.940243	0.993684	0.971412	0.947823	0.954314	0.957379	0.947452	9	3	20.139	1	20	643	662	UUUGUUAAAUGUAGGGACUA	AAGUUCCUACAUUUAGCAGG	Cleavage	Glyur000375s00022194.1	1
Sr405990_1_1_24_17	GumiRNA-n235																															2.5	9.067	1	21	1833	1853	AGACUUUGGAGGAUUUUGGAG	CUCCGGCAUCUUCCAAAGUCU	Cleavage	Glyur000375s00022194.1	1
Sr443292_16_12_24_55	GumiRNA-n234b-3p.1	Glyur000376s00018698	Molecular Function: protein serine/threonine kinase activity (GO:0004674);; Molecular Function: ATP binding (GO:0005524);; Biological Process: protein phosphorylation (GO:0006468);; Cellular Component: integral component of membrane (GO:0016021);; Molecular Function: polysaccharide binding (GO:0030247);;	K04733|0|cam:101493523|K04733 interleukin-1 receptor-associated kinase 4 [EC:2.7.11.1] | (RefSeq) probable receptor-like protein kinase At5g39020	PREDICTED: probable receptor-like protein kinase At5g39020 [Cicer arietinum]	1.A.87.2.3	gnl|TC-DB|Q9LSR8	33	1e-39	L-type lectin-domain containing receptor kinase I.9 OS=Arabidopsis thaliana GN=LECRK19 PE=1 SV=2	PLA	PLA	53.77	MIT	6.806	EXC	5.858	32.13	0.95647	-0.923072	-0.623179	0.399635	-0.937534	-0.948757	-0.885125	-0.877855	-0.953068	-0.962184	-0.960059	-0.958653	10	2.5	13.696	1	20	547	566	AAUAAUUCUGCAGACAUGUA	UACAUGGCUCCAGAAUUGUU	Translation	Glyur000376s00018698.1	1
Sr303020_10_1_24_11	GumiRNA-n91c	Glyur000378s00022515	Biological Process: GPI anchor biosynthetic process (GO:0006506);; Cellular Component: integral component of membrane (GO:0016021);; Molecular Function: transferase activity, transferring acyl groups (GO:0016746);;	K05283|1.92933e-122|gmx:100811353|K05283 phosphatidylinositol glycan, class W [EC:2.3.-.-] | (RefSeq) uncharacterized protein At4g17910	hypothetical protein GLYMA_08G270900 [Glycine max]	9.B.315.1.5	gnl|TC-DB|P47026	32	8e-24	GPI-anchored wall transfer protein 1 OS=Saccharomyces cerevisiae (strain ATCC 204508 / S288c) OX=559292 GN=GWT1 PE=1 SV=2	CHL	CHL	26.36	NUC	19.72	PLA	13.92	43.02	-0.526253	0.851702	0.511472	-0.276444	0.839747	0.873019	0.82174	0.908176	0.781563	0.838185	0.83887	0.829028	8	2.5	11.193	1	20	425	444	AACUCUGACAAGAAAAUACA	UGGAUUUUCUUGUCAUAGUU	Cleavage	Glyur000378s00022515.1	1
Sr303020_10_4_24_11	GumiRNA-n91b																															2.5	11.193	1	20	425	444	AACUCUGACAAGAAAAUACA	UGGAUUUUCUUGUCAUAGUU	Cleavage	Glyur000378s00022515.1	1
Sr303020_10_5_24_11	GumiRNA-n91a																															2.5	11.193	1	20	425	444	AACUCUGACAAGAAAAUACA	UGGAUUUUCUUGUCAUAGUU	Cleavage	Glyur000378s00022515.1	1
Sr130257_10_4_21_17	GumiRNA-n107i-5p.1	Glyur000381s00016140	Biological Process: carbohydrate metabolic process (GO:0005975);; Molecular Function: beta-glucosidase activity (GO:0008422);; Molecular Function: scopolin beta-glucosidase activity (GO:0102483);; Biological Process: glycosyl compound metabolic process (GO:1901657);;	K01188|4.73441e-156|mtr:MTR_4g083000|K01188 beta-glucosidase [EC:3.2.1.21] | (RefSeq) beta-glucosidase	PREDICTED: beta-glucosidase 40 isoform X2 [Brassica oleracea var. oleracea]	8.A.49.1.1	gnl|TC-DB|Q9UEF7	33	5e-26	Klotho OS=Homo sapiens GN=KL PE=1 SV=2	CHL	CHL	24.29	VAC	13.88	NUC	9.82	34.19	0.667715	-0.472752	-0.898466	0.869902	-0.53881	-0.528485	-0.369001	-0.411306	-0.537342	-0.540808	-0.526663	-0.565314	2	3	15.045	1	20	670	689	AAAACAUCGAUCAAGUUAGU	ACUAAUUUGAUUGGAGUUUU	Cleavage	Glyur000381s00016140.2	1
Sr337480_3_1_24_45	GumiRNA-n423d																															3	15.045	1	20	670	689	AAAACGUCGAUCAAGUUAGU	ACUAAUUUGAUUGGAGUUUU	Cleavage	Glyur000381s00016140.2	1
Sr337480_3_2_24_45	GumiRNA-n423b-5p																															3	15.045	1	20	670	689	AAAACGUCGAUCAAGUUAGU	ACUAAUUUGAUUGGAGUUUU	Cleavage	Glyur000381s00016140.2	1
Sr480450_17_1_24_137	GumiRNA-n4l2																															3	15.045	1	20	670	689	AAAACGUCGAUCAAGUUAGU	ACUAAUUUGAUUGGAGUUUU	Cleavage	Glyur000381s00016140.2	1
Sr480450_17_17_24_137	GumiRNA-n4x5-5p																															3	15.045	1	20	670	689	AAAACGUCGAUCAAGUUAGU	ACUAAUUUGAUUGGAGUUUU	Cleavage	Glyur000381s00016140.2	1
Sr480450_17_4_24_137	GumiRNA-n4v5																															3	15.045	1	20	670	689	AAAACGUCGAUCAAGUUAGU	ACUAAUUUGAUUGGAGUUUU	Cleavage	Glyur000381s00016140.2	1
Sr480450_17_5_24_137	GumiRNA-n4u5																															3	15.045	1	20	670	689	AAAACGUCGAUCAAGUUAGU	ACUAAUUUGAUUGGAGUUUU	Cleavage	Glyur000381s00016140.2	1
Sr480450_17_6_24_137	GumiRNA-n4s5																															3	15.045	1	20	670	689	AAAACGUCGAUCAAGUUAGU	ACUAAUUUGAUUGGAGUUUU	Cleavage	Glyur000381s00016140.2	1
Sr480450_17_7_24_137	GumiRNA-n4t5																															3	15.045	1	20	670	689	AAAACGUCGAUCAAGUUAGU	ACUAAUUUGAUUGGAGUUUU	Cleavage	Glyur000381s00016140.2	1
Sr480450_17_8_24_137	GumiRNA-n4r6-5p																															3	15.045	1	20	670	689	AAAACGUCGAUCAAGUUAGU	ACUAAUUUGAUUGGAGUUUU	Cleavage	Glyur000381s00016140.2	1
Sr480450_17_9_24_137	GumiRNA-n4w5-5p																															3	15.045	1	20	670	689	AAAACGUCGAUCAAGUUAGU	ACUAAUUUGAUUGGAGUUUU	Cleavage	Glyur000381s00016140.2	1
Sr496204_18_15_24_126	GumiRNA-n4g3.3																															2.5	15.045	1	20	670	689	AAAACGUCAGUCAAAUUAGU	ACUAAUUUGAUUGGAGUUUU	Cleavage	Glyur000381s00016140.2	1
Sr524389_9_4_24_10	GumiRNA-n4d5																															3	15.26	1	22	670	691	GUAAAACGUCGGUCAAAUUAGU	ACUAAUUUGAUUGGAGUUUUGC	Cleavage	Glyur000381s00016140.2	1
Sr524389_9_6_24_10	GumiRNA-n4c5-5p																															3	15.26	1	22	670	691	GUAAAACGUCGGUCAAAUUAGU	ACUAAUUUGAUUGGAGUUUUGC	Cleavage	Glyur000381s00016140.2	1
Sr524389_9_7_24_10	GumiRNA-n4b5																															3	15.26	1	22	670	691	GUAAAACGUCGGUCAAAUUAGU	ACUAAUUUGAUUGGAGUUUUGC	Cleavage	Glyur000381s00016140.2	1
Sr524389_9_9_24_10	GumiRNA-n4a5-5p																															3	15.26	1	22	670	691	GUAAAACGUCGGUCAAAUUAGU	ACUAAUUUGAUUGGAGUUUUGC	Cleavage	Glyur000381s00016140.2	1
Sr548075_18_4_24_32	GumiRNA-n4j6-5p																															3	15.26	1	22	670	691	GUAAAACGUCGGUCAAAUUAGU	ACUAAUUUGAUUGGAGUUUUGC	Cleavage	Glyur000381s00016140.2	1
Sr494223_13_1_24_94	GumiRNA-n55b-5p	Glyur000385s00019792	Molecular Function: ionotropic glutamate receptor activity (GO:0004970);; Biological Process: ion transport (GO:0006811);; Cellular Component: integral component of membrane (GO:0016021);; Biological Process: ionotropic glutamate receptor signaling pathway (GO:0035235);;	K05387|0|mtr:MTR_3g105610|K05387 glutamate receptor, ionotropic, plant | (RefSeq) glutamate receptor 3.2	glutamate receptor 3.2 [Medicago truncatula]	1.A.10.1.10	gnl|TC-DB|Q9C8E7	32	1e-129	Glutamate receptor 3.3 OS=Arabidopsis thaliana GN=GLR3.3 PE=2 SV=1	PLA	PLA	41.37	CHL	9.939	NUC	5.844	35.18	0.902782	-0.905715	-0.394616	0.176019	-0.920508	-0.879439	-0.895321	-0.825163	-0.954283	-0.926241	-0.923833	-0.932492	10	3	20.225	1	20	2186	2205	UAAAUAAGGGAACCUUUAGG	CUCAAAGGUUCUUUUGUUUA	Cleavage	Glyur000385s00019792.1	1
Sr494223_13_2_24_94	GumiRNA-n55a-5p																															3	20.225	1	20	2186	2205	UAAAUAAGGGAACCUUUAGG	CUCAAAGGUUCUUUUGUUUA	Cleavage	Glyur000385s00019792.1	1
Sr467548_13_13_24_14	GumiRNA-n291a	Glyur000397s00020467	Biological Process: drug transmembrane transport (GO:0006855);; Molecular Function: drug transmembrane transporter activity (GO:0015238);; Molecular Function: antiporter activity (GO:0015297);; Cellular Component: integral component of membrane (GO:0016021);;	K03327|0|mtr:MTR_5g033100|K03327 multidrug resistance protein, MATE family | (RefSeq) MATE efflux family protein	MATE efflux family protein [Medicago truncatula]	2.A.66.1.50	gnl|TC-DB|F4JTB2	48	1e-134	Protein DETOXIFICATION OS=Arabidopsis thaliana GN=DTX35 PE=3 SV=1	PLA	PLA	17.25	NUC	15.55	MIT	12.16	32.24	-0.911164	0.943813	0.615198	-0.399333	0.966172	0.947835	0.904259	0.890553	0.97397	0.971891	0.967432	0.978428	10	3	10.685	1	20	170	190	GUGAGAGAC-UAAUUGUGACA	UGUCACAAUUCCGUCUCUCAC	Translation	Glyur000397s00020467.1	1
Sr467548_13_5_24_14	GumiRNA-n291b																															3	10.685	1	20	170	190	GUGAGAGAC-UAAUUGUGACA	UGUCACAAUUCCGUCUCUCAC	Translation	Glyur000397s00020467.1	1
Sr346728_16_12_24_11	GumiRNA-n425-3p	Glyur000407s00023562	Cellular Component: Golgi apparatus (GO:0005794);; Biological Process: intracellular protein transport (GO:0006886);; Molecular Function: protein transporter activity (GO:0008565);; Biological Process: vesicle-mediated transport (GO:0016192);; Cellular Component: clathrin adaptor complex (GO:0030131);;	K12391|0|cam:101506366|K12391 AP-1 complex subunit gamma-1 | (RefSeq) AP-1 complex subunit gamma-2-like	AP-1 complex subunit gamma-2-like [Cajanus cajan]	9.B.278.1.1	gnl|TC-DB|O43747	52	1e-175	AP-1 complex subunit gamma-1 OS=Homo sapiens OX=9606 GN=AP1G1 PE=1 SV=5	CHL	CHL	13.45	NUC	11.35	PLA	10.73	24.28	0.775797	-0.224951	-0.813847	0.828065	-0.28342	-0.342664	-0.131411	-0.149807	-0.333002	-0.342841	-0.335936	-0.341467	2	3	11.268	1	23	13	36	AAUUAAAAACUG-AAGGACCUAAU	AUUUGGUCCUUUCAGCUUUUAAUU	Translation	Glyur000407s00023562.1	1
Sr130257_10_4_21_17	GumiRNA-n107i-5p.1	Glyur000412s00023308	Molecular Function: ATP binding (GO:0005524);; Cellular Component: integral component of membrane (GO:0016021);; Molecular Function: ATPase activity (GO:0016887);; Biological Process: single-organism transport (GO:0044765);; Biological Process: organic substance transport (GO:0071702);;	--	pleiotropic drug resistance protein 1-like isoform X4 [Cajanus cajan]	3.A.1.205.25	gnl|TC-DB|BAR94041	75	1e-174	PDR-type ACB transporter [Nicotiana benthamiana]	PLA	PLA	70.82	NUC	5.241	CYT	4.244	26.18	0.767399	-0.900487	-0.369345	0.174183	-0.924728	-0.818978	-0.886991	-0.796815	-0.948869	-0.893893	-0.883929	-0.924201	8	2.5	16.602	1	20	472	491	AAAACAUCGAUCAAGUUAGU	ACUACUUUGAUGGAUGUUUU	Translation	Glyur000412s00023308.1	1
Sr291271_14_10_24_54	GumiRNA-n4w-5p																															3	16.602	1	20	472	491	AAAACAUCGGUCAAGUUAGU	ACUACUUUGAUGGAUGUUUU	Translation	Glyur000412s00023308.1	1
Sr337480_3_1_24_45	GumiRNA-n423d																															3	16.602	1	21	471	491	AAAACGUCGAUCAAGUUAGUU	AACUACUUUGAUGGAUGUUUU	Translation	Glyur000412s00023308.1	1
Sr337480_3_2_24_45	GumiRNA-n423b-5p																															3	16.602	1	21	471	491	AAAACGUCGAUCAAGUUAGUU	AACUACUUUGAUGGAUGUUUU	Translation	Glyur000412s00023308.1	1
Sr480450_17_1_24_137	GumiRNA-n4l2																															3	16.602	1	20	472	491	AAAACGUCGAUCAAGUUAGU	ACUACUUUGAUGGAUGUUUU	Translation	Glyur000412s00023308.1	1
Sr480450_17_17_24_137	GumiRNA-n4x5-5p																															3	16.602	1	20	472	491	AAAACGUCGAUCAAGUUAGU	ACUACUUUGAUGGAUGUUUU	Translation	Glyur000412s00023308.1	1
Sr480450_17_4_24_137	GumiRNA-n4v5																															3	16.602	1	20	472	491	AAAACGUCGAUCAAGUUAGU	ACUACUUUGAUGGAUGUUUU	Translation	Glyur000412s00023308.1	1
Sr480450_17_5_24_137	GumiRNA-n4u5																															3	16.602	1	20	472	491	AAAACGUCGAUCAAGUUAGU	ACUACUUUGAUGGAUGUUUU	Translation	Glyur000412s00023308.1	1
Sr480450_17_6_24_137	GumiRNA-n4s5																															3	16.602	1	20	472	491	AAAACGUCGAUCAAGUUAGU	ACUACUUUGAUGGAUGUUUU	Translation	Glyur000412s00023308.1	1
Sr480450_17_7_24_137	GumiRNA-n4t5																															3	16.602	1	20	472	491	AAAACGUCGAUCAAGUUAGU	ACUACUUUGAUGGAUGUUUU	Translation	Glyur000412s00023308.1	1
Sr480450_17_8_24_137	GumiRNA-n4r6-5p																															3	16.602	1	20	472	491	AAAACGUCGAUCAAGUUAGU	ACUACUUUGAUGGAUGUUUU	Translation	Glyur000412s00023308.1	1
Sr480450_17_9_24_137	GumiRNA-n4w5-5p																															3	16.602	1	20	472	491	AAAACGUCGAUCAAGUUAGU	ACUACUUUGAUGGAUGUUUU	Translation	Glyur000412s00023308.1	1
Sr496204_18_15_24_126	GumiRNA-n4g3.3																															3	16.602	1	20	472	491	AAAACGUCAGUCAAAUUAGU	ACUACUUUGAUGGAUGUUUU	Translation	Glyur000412s00023308.1	1
Sr504948_10_9_24_22	GumiRNA-n4g2-5p.1																															3	16.602	1	20	472	491	AAAAUAUCGGUCAAAUUAGU	ACUACUUUGAUGGAUGUUUU	Translation	Glyur000412s00023308.1	1
Sr531405_18_11_24_88	GumiRNA-n4s7-5p																															3	16.602	1	20	472	491	AAAACAUCGGUCAAGUUAGU	ACUACUUUGAUGGAUGUUUU	Translation	Glyur000412s00023308.1	1
Sr588421_19_1_24_47	GumiRNA-n4e2.1																															3	16.602	1	20	472	491	AAAACAUCGGUCAAGUUAGU	ACUACUUUGAUGGAUGUUUU	Translation	Glyur000412s00023308.1	1
Sr588421_19_10_24_47	GumiRNA-n4y2.1																															3	16.602	1	20	472	491	AAAACAUCGGUCAAGUUAGU	ACUACUUUGAUGGAUGUUUU	Translation	Glyur000412s00023308.1	1
Sr588421_19_12_24_47	GumiRNA-n4a2-5p																															3	16.602	1	20	472	491	AAAACAUCGGUCAAGUUAGU	ACUACUUUGAUGGAUGUUUU	Translation	Glyur000412s00023308.1	1
Sr588421_19_14_24_47	GumiRNA-n4z																															3	16.602	1	20	472	491	AAAACAUCGGUCAAGUUAGU	ACUACUUUGAUGGAUGUUUU	Translation	Glyur000412s00023308.1	1
Sr588421_19_15_24_47	GumiRNA-n4y																															3	16.602	1	20	472	491	AAAACAUCGGUCAAGUUAGU	ACUACUUUGAUGGAUGUUUU	Translation	Glyur000412s00023308.1	1
Sr588421_19_19_24_47	GumiRNA-n4x																															3	16.602	1	20	472	491	AAAACAUCGGUCAAGUUAGU	ACUACUUUGAUGGAUGUUUU	Translation	Glyur000412s00023308.1	1
Sr588421_19_4_24_47	GumiRNA-n4d2																															3	16.602	1	20	472	491	AAAACAUCGGUCAAGUUAGU	ACUACUUUGAUGGAUGUUUU	Translation	Glyur000412s00023308.1	1
Sr588421_19_6_24_47	GumiRNA-n4c2.1																															3	16.602	1	20	472	491	AAAACAUCGGUCAAGUUAGU	ACUACUUUGAUGGAUGUUUU	Translation	Glyur000412s00023308.1	1
Sr588421_19_7_24_47	GumiRNA-n4b2-5p																															3	16.602	1	20	472	491	AAAACAUCGGUCAAGUUAGU	ACUACUUUGAUGGAUGUUUU	Translation	Glyur000412s00023308.1	1
Sr125653_3_1_21_20	GumiRNA-n53a-5p	Glyur000413s00015458	Cellular Component: integral component of membrane (GO:0016021);; Molecular Function: substrate-specific transmembrane transporter activity (GO:0022891);; Biological Process: transmembrane transport (GO:0055085);;	K08150|0|mtr:MTR_3g084110|K08150 MFS transporter, SP family, solute carrier family 2 (myo-inositol transporter), member 13 | (RefSeq) sugar porter (SP) family MFS transporter	sugar porter (SP) family MFS transporter [Medicago truncatula]	2.A.1.1.66	gnl|TC-DB|Q8VZR6	59	2e-91	Probable inositol transporter 1 - Arabidopsis thaliana (Mouse-ear cress).	PLA	PLA	29.59	CYT	9.278	NUC	8.827	30.97	0.972469	-0.891973	-0.615023	0.408933	-0.913512	-0.911914	-0.853074	-0.828317	-0.939106	-0.936157	-0.932884	-0.936879	10	3	22.012	1	21	1279	1299	CACAUAUACCGCGGAACUAUU	AAGAAUUCCGUGGUGUAUGUG	Cleavage	Glyur000413s00015458.1	1
Sr201040_11_1_22_11	GumiRNA-n53j.2																															3	22.012	1	21	1279	1299	CACAUAUACCGCGGAACUAUU	AAGAAUUCCGUGGUGUAUGUG	Cleavage	Glyur000413s00015458.1	1
Sr201040_11_10_22_11	GumiRNA-n53k.2																															3	22.012	1	21	1279	1299	CACAUAUACCGCGGAACUAUU	AAGAAUUCCGUGGUGUAUGUG	Cleavage	Glyur000413s00015458.1	1
Sr201040_11_5_22_11.2	GumiRNA-n53h.2																															3	22.012	1	21	1279	1299	CACAUAUACCGCGGAACUAUU	AAGAAUUCCGUGGUGUAUGUG	Cleavage	Glyur000413s00015458.1	1
Sr201040_11_7_22_11	GumiRNA-n53f.2																															3	22.012	1	21	1279	1299	CACAUAUACCGCGGAACUAUU	AAGAAUUCCGUGGUGUAUGUG	Cleavage	Glyur000413s00015458.1	1
Sr201040_11_8_22_11	GumiRNA-n53e.2																															3	22.012	1	21	1279	1299	CACAUAUACCGCGGAACUAUU	AAGAAUUCCGUGGUGUAUGUG	Cleavage	Glyur000413s00015458.1	1
Sr201040_11_9_22_11	GumiRNA-n53d.2																															3	22.012	1	21	1279	1299	CACAUAUACCGCGGAACUAUU	AAGAAUUCCGUGGUGUAUGUG	Cleavage	Glyur000413s00015458.1	1
Sr468953_4_1_24_12	GumiRNA-n53c-5p.1																															3	22.012	1	21	1279	1299	CACAUAUACCGCGGAACUAUU	AAGAAUUCCGUGGUGUAUGUG	Cleavage	Glyur000413s00015458.1	1
Sr495155_3_3_24_21	GumiRNA-n53b.2																															3	22.012	1	21	1279	1299	CACAUAUACCGCGGAACUAUU	AAGAAUUCCGUGGUGUAUGUG	Cleavage	Glyur000413s00015458.1	1
Sr292160_20_17_24_36	GumiRNA-n46b-5p	Glyur000413s00015476	Molecular Function: ATP binding (GO:0005524);; Cellular Component: integral component of membrane (GO:0016021);; Molecular Function: ATPase activity, coupled to transmembrane movement of substances (GO:0042626);; Biological Process: transmembrane transport (GO:0055085);;	K05658|0|cam:101499191|K05658 ATP-binding cassette, subfamily B (MDR/TAP), member 1 [EC:3.6.3.44] | (RefSeq) ABC transporter B family member 9-like	ABC transporter B family member 9-like [Cajanus cajan]	3.A.1.201.25	gnl|TC-DB|A5X7X7	41	1e-122	MDR-like ABC transporter OS=Catharanthus roseus GN=mdr PE=2 SV=1	PLA	PLA	33.6	CHL	12.58	VAC	11.57	36.47	0.876045	-0.517255	-0.550729	0.428185	-0.529133	-0.574585	-0.477619	-0.442185	-0.592993	-0.592809	-0.589688	-0.582259	1	3	16.64	1	20	511	530	AUACAUGUCCGCAGAACUAU	AUAGUUUUGCUUGCAUGUAU	Translation	Glyur000413s00015476.1	1
Sr292160_20_18_24_36	GumiRNA-n46a-5p																															3	16.64	1	20	511	530	AUACAUGUCCGCAGAACUAU	AUAGUUUUGCUUGCAUGUAU	Translation	Glyur000413s00015476.1	1
Sr292160_20_2_24_36	GumiRNA-n46d-5p																															3	16.64	1	20	511	530	AUACAUGUCCGCAGAACUAU	AUAGUUUUGCUUGCAUGUAU	Translation	Glyur000413s00015476.1	1
Sr292160_20_3_24_36	GumiRNA-n46c-5p																															3	16.64	1	20	511	530	AUACAUGUCCGCAGAACUAU	AUAGUUUUGCUUGCAUGUAU	Translation	Glyur000413s00015476.1	1
Sr318959_12_12_24_14	GumiRNA-n276a																															3	16.64	1	20	511	530	AUACAUGCCUGCGGAACUAU	AUAGUUUUGCUUGCAUGUAU	Translation	Glyur000413s00015476.1	1
Sr318959_12_2_24_14	GumiRNA-n276b																															3	16.64	1	20	511	530	AUACAUGCCUGCGGAACUAU	AUAGUUUUGCUUGCAUGUAU	Translation	Glyur000413s00015476.1	1
Sr338853_10_4_24_38	GumiRNA-n424																															3	16.64	1	20	511	530	AUACAUGUCUGCAGAACUAU	AUAGUUUUGCUUGCAUGUAU	Translation	Glyur000413s00015476.1	1
Sr523264_14_11_24_35	GumiRNA-n3a-5p																															3	16.64	1	20	511	530	AUACAUGUCCGCGAAACUAU	AUAGUUUUGCUUGCAUGUAU	Translation	Glyur000413s00015476.1	1
Sr147726_13_9_21_26	GumiRNA-n97d.2	Glyur000415s00025780	Molecular Function: peptide receptor activity (GO:0001653);; Molecular Function: protein serine/threonine kinase activity (GO:0004674);; Molecular Function: ATP binding (GO:0005524);; Cellular Component: plasma membrane (GO:0005886);; Biological Process: protein phosphorylation (GO:0006468);; Biological Process: signal transduction (GO:0007165);; Cellular Component: chloroplast (GO:0009507);; Cel…	--	hypothetical protein PHAVU_005G073800g [Phaseolus vulgaris]	1.A.87.2.6	gnl|TC-DB|O22476	34	1e-132	Protein BRASSINOSTEROID INSENSITIVE 1 OS=Arabidopsis thaliana OX=3702 GN=BRI1 PE=1 SV=1	PLA	PLA	41.35	MIT	10.67	NUC	6.81	36.06	-0.914368	0.918801	0.689535	-0.485763	0.94486	0.936551	0.868271	0.869844	0.9494	0.954253	0.948875	0.96065	10	3	18.861	1	20	2590	2609	UUUCUAUCAACACAUACAUG	CAUGAGUGUGUGGAUGGAAA	Translation	Glyur000415s00025780.1	1
Sr317318_1_1_24_30	GumiRNA-n169	Glyur000443s00016840	Biological Process: transport (GO:0006810);; Cellular Component: integral component of membrane (GO:0016021);; Molecular Function: methylisocitrate lyase activity (GO:0046421);;	K15287|0|pvu:PHAVU_007G002600g|K15287 solute carrier family 35, member F1/2 | (RefSeq) hypothetical protein	solute carrier family 35 member F1-like [Cajanus cajan]	2.A.7.24.12	gnl|TC-DB|Q948Q9	72	1e-125	Anthocyanin-related membrane protein 1 OS=Arabidopsis thaliana GN=Anm1 PE=2 SV=1	PLA	PLA	17.64	CHL	14.08	NUC	13.96	30.59	0.437599	-0.831657	-0.427615	0.210279	-0.825587	-0.810025	-0.808103	-0.864582	-0.768884	-0.799878	-0.796636	-0.806042	6	3	9.585	1	22	358	379	AUUUUGUAUUCUAGAAACUCGA	UGGAUUUUCUUGAAAACAAAAU	Cleavage	Glyur000443s00016840.1	1
Sr464792_8_2_24_14	GumiRNA-n52																															2.5	9.579	1	21	358	378	UUUUGUUUUCCGGAAACUCCA	UGGAUUUUCUUGAAAACAAAA	Translation	Glyur000443s00016840.1	1
Sr535754_18_11_24_20	GumiRNA-n84b-3p																															3	9.585	1	22	358	379	AUUUUGUAUUCCAGAAACUCGA	UGGAUUUUCUUGAAAACAAAAU	Cleavage	Glyur000443s00016840.1	1
Sr361676_2_1_24_13	GumiRNA-n73b	Glyur000443s00016857	Cellular Component: plant-type vacuole membrane (GO:0009705);; Cellular Component: integral component of membrane (GO:0016021);; Molecular Function: substrate-specific transmembrane transporter activity (GO:0022891);; Biological Process: transmembrane transport (GO:0055085);;	K08150|0|mtr:MTR_1g116660|K08150 MFS transporter, SP family, solute carrier family 2 (myo-inositol transporter), member 13 | (RefSeq) sugar porter (SP) family MFS transporter	hypothetical protein TanjilG_30419 [Lupinus angustifolius]	2.A.1.1.66	gnl|TC-DB|Q8VZR6	67	1e-160	Probable inositol transporter 1 - Arabidopsis thaliana (Mouse-ear cress).	PLA	PLA	36.46	CHL	12.45	MIT	7.163	37.17	0.925195	-0.891339	-0.539144	0.346755	-0.923025	-0.885661	-0.858671	-0.812477	-0.947117	-0.925407	-0.921359	-0.935428	10	3	18.209	1	20	150	170	ACUAUUAGUU-CUGCGGAUUG	UAAUUUGCAGGAACUAAUAGU	Translation	Glyur000443s00016857.1	1
Sr361676_2_2_24_13	GumiRNA-n73a																															3	18.209	1	20	150	170	ACUAUUAGUU-CUGCGGAUUG	UAAUUUGCAGGAACUAAUAGU	Translation	Glyur000443s00016857.1	1
Sr493984_10_9_24_37	GumiRNA-n3r.1																															3	18.209	1	20	150	170	ACUAUUAGUUCC-GCGGAUUG	UAAUUUGCAGGAACUAAUAGU	Cleavage	Glyur000443s00016857.1	1
Sr306355_14_6_24_31	GumiRNA-n11b-5p	Glyur000445s00020014	Molecular Function: ATP binding (GO:0005524);; Cellular Component: kinesin complex (GO:0005871);; Cellular Component: microtubule (GO:0005874);; Biological Process: microtubule-based movement (GO:0007018);; Molecular Function: microtubule binding (GO:0008017);; Biological Process: protein localization (GO:0008104);; Molecular Function: ATP-dependent microtubule motor activity, plus-end-directed (…	--	PREDICTED: armadillo repeat-containing kinesin-like protein 3 isoform X2 [Glycine max]	1.P.1.1.1	gnl|TC-DB|P33176	30	3e-54	Kinesin-1 heavy chain OS=Homo sapiens OX=9606 GN=KIF5B PE=1 SV=1	CSK	CSK	11.77	CHL	11.44	NUC	11.32	23.13	0.856008	-0.377106	-0.765318	0.744017	-0.43613	-0.448598	-0.294979	-0.269403	-0.495822	-0.478715	-0.468873	-0.489068	1	2.5	15.455	1	21	3119	3139	AUUUGUAUUCCGGAAACUAGA	UCUAGCUUCUGGAAUGUAAAU	Cleavage	Glyur000445s00020014.1	1
Sr306479_13_11_24_15	GumiRNA-n379																															2.5	13.98	1	22	3119	3140	AAUUUACAUUCUGGAAACUGGA	UCUAGCUUCUGGAAUGUAAAUU	Cleavage	Glyur000445s00020014.1	1
Sr348474_15_1_24_29	GumiRNA-n101b-3p																															3	15.455	1	20	3120	3139	AUUUACAUUCCAGAAACUCC	CUAGCUUCUGGAAUGUAAAU	Cleavage	Glyur000445s00020014.1	1
Sr402950_9_1_24_25	GumiRNA-n38b																															2.5	13.98	1	22	3119	3140	AAUUUGCAUUCCAGAAACUCGA	UCUAGCUUCUGGAAUGUAAAUU	Cleavage	Glyur000445s00020014.1	1
Sr402950_9_7_24_25	GumiRNA-n38a																															2.5	13.98	1	22	3119	3140	AAUUUGCAUUCCAGAAACUCGA	UCUAGCUUCUGGAAUGUAAAUU	Cleavage	Glyur000445s00020014.1	1
Sr403675_6_2_24_72	GumiRNA-n109b-3p																															2.5	13.98	1	22	3119	3140	AAUUUACAUUCCGGAAACUCGA	UCUAGCUUCUGGAAUGUAAAUU	Cleavage	Glyur000445s00020014.1	1
Sr466979_12_3_24_25	GumiRNA-n233c																															3	13.98	1	22	3119	3140	AAUUUGCAUUCCGGAAACUCGA	UCUAGCUUCUGGAAUGUAAAUU	Cleavage	Glyur000445s00020014.1	1
Sr466979_12_4_24_25	GumiRNA-n233b																															3	13.98	1	22	3119	3140	AAUUUGCAUUCCGGAAACUCGA	UCUAGCUUCUGGAAUGUAAAUU	Cleavage	Glyur000445s00020014.1	1
Sr466979_12_7_24_25	GumiRNA-n233a-3p																															3	13.98	1	22	3119	3140	AAUUUGCAUUCCGGAAACUCGA	UCUAGCUUCUGGAAUGUAAAUU	Cleavage	Glyur000445s00020014.1	1
Sr502837_11_5_24_49	GumiRNA-n394																															2.5	13.98	1	20	3121	3140	AAUUUACAUUCCGGAAACUC	UAGCUUCUGGAAUGUAAAUU	Cleavage	Glyur000445s00020014.1	1
Sr520255_10_9_24_35	GumiRNA-n427-3p																															2.5	13.98	1	22	3119	3140	AAUUUACAUUUCGGAAACUGGA	UCUAGCUUCUGGAAUGUAAAUU	Cleavage	Glyur000445s00020014.1	1
Sr535754_18_11_24_20	GumiRNA-n84b-5p																															3	15.455	1	21	3119	3139	AUUUGUAUUCCAGAAACUCGA	UCUAGCUUCUGGAAUGUAAAU	Cleavage	Glyur000445s00020014.1	1
Sr535754_18_16_24_20	GumiRNA-n84a-5p																															3	15.455	1	21	3119	3139	AUUUGUAUUCCAGAAACUCGA	UCUAGCUUCUGGAAUGUAAAU	Cleavage	Glyur000445s00020014.1	1
Sr535754_18_2_24_20	GumiRNA-n84c																															3	15.455	1	21	3119	3139	AUUUGUAUUCCAGAAACUCGA	UCUAGCUUCUGGAAUGUAAAU	Cleavage	Glyur000445s00020014.1	1
Sr572469_5_2_24_30	GumiRNA-n205																															2	15.455	1	21	3119	3139	AUUUACAUUCCGGAAACUGGG	UCUAGCUUCUGGAAUGUAAAU	Cleavage	Glyur000445s00020014.1	1
Sr575975_11_4_24_11	GumiRNA-n120c																															3	16.107	1	20	3119	3138	AUUGCAUUCCGGAAACUAGA	UCUAGCUUCUGGAAUGUAAA	Cleavage	Glyur000445s00020014.1	1
Sr575975_11_6_24_11	GumiRNA-n120b																															3	16.107	1	20	3119	3138	AUUGCAUUCCGGAAACUAGA	UCUAGCUUCUGGAAUGUAAA	Cleavage	Glyur000445s00020014.1	1
Sr575975_11_8_24_11	GumiRNA-n120a																															3	16.107	1	20	3119	3138	AUUGCAUUCCGGAAACUAGA	UCUAGCUUCUGGAAUGUAAA	Cleavage	Glyur000445s00020014.1	1
Sr484667_3_2_24_16	GumiRNA-n269	Glyur000464s00022401	Molecular Function: protein kinase activity (GO:0004672);; Molecular Function: ATP binding (GO:0005524);; Biological Process: protein phosphorylation (GO:0006468);; Cellular Component: integral component of membrane (GO:0016021);;	--	PREDICTED: probable inactive receptor kinase At5g67200 [Cicer arietinum]	1.A.87.2.4	gnl|TC-DB|T1T4Z8	37	2e-35	GHR1 protein OS=Arabidopsis thaliana GN=GHR1 PE=2 SV=1	PLA	PLA	26.76	NUC	12.76	CHL	11.53	33.99	-0.76524	0.995828	0.330233	-0.0621342	0.989726	0.961096	0.997256	0.969477	0.985946	0.983971	0.984397	0.983968	9	2.5	13.705	1	21	2007	2027	GAGGACUUUGGAGGGUUUUAG	CUAAAAUCCUCCAAUGUCCUU	Cleavage	Glyur000464s00022401.1	1
Sr139843_5_3_21_18	GumiRNA-n319b-3p	Glyur000466s00022893	Molecular Function: protein kinase activity (GO:0004672);; Molecular Function: ATP binding (GO:0005524);; Biological Process: protein phosphorylation (GO:0006468);; Cellular Component: integral component of membrane (GO:0016021);;	--	PREDICTED: probably inactive leucine-rich repeat receptor-like protein kinase At2g25790 [Cicer arietinum]	1.A.87.2.4	gnl|TC-DB|T1T4Z8	30	6e-54	GHR1 protein OS=Arabidopsis thaliana GN=GHR1 PE=2 SV=1	PLA	PLA	43.1	CHL	8.436	MIT	7.597	33.67	-0.763132	0.998167	0.404727	-0.143587	0.99708	0.972542	0.988804	0.978093	0.985079	0.989545	0.988982	0.991002	9	3	13.757	1	21	191	211	UUUUUUCGCGGAAAUAAUAGU	ACUGAUAUUUCUGUGAAAGAA	Cleavage	Glyur000466s00022893.1	1
Sr139843_5_5_21_18	GumiRNA-n319a																															3	13.757	1	21	191	211	UUUUUUCGCGGAAAUAAUAGU	ACUGAUAUUUCUGUGAAAGAA	Cleavage	Glyur000466s00022893.1	1
Sr73134_8_1_20_16	GumiRNA-n204.2																															3	19.845	1	20	2620	2639	GUAAAAUGUCGGUCAAAUUA	CAAUUUGAGCGAGAUUUUAC	Cleavage	Glyur000466s00022893.1	1
Sr592012_17_8_24_184	GumiRNA-n227b-5p.1	Glyur000470s00020952	Molecular Function: transmembrane receptor protein tyrosine kinase activity (GO:0004714);; Molecular Function: ATP binding (GO:0005524);; Cellular Component: integral component of membrane (GO:0016021);; Biological Process: peptidyl-tyrosine phosphorylation (GO:0018108);;	K04733|0|gmx:100788898|K04733 interleukin-1 receptor-associated kinase 4 [EC:2.7.11.1] | (RefSeq) putative kinase-like protein TMKL1	Putative kinase-like protein TMKL1 [Cajanus cajan]	1.A.87.2.4	gnl|TC-DB|T1T4Z8	33	1e-31	GHR1 protein OS=Arabidopsis thaliana GN=GHR1 PE=2 SV=1	PLA	PLA	28.57	MIT	15.97	NUC	9.248	38.93	0.908112	-0.828999	-0.803602	0.640445	-0.867487	-0.868594	-0.75858	-0.77708	-0.871784	-0.881054	-0.873578	-0.889941	9	3	12.189	1	20	2116	2135	AAUGACAACAUGGAGCUUAA	UCAAAUUCCAUGUUGUUAUU	Cleavage	Glyur000470s00020952.1	1
Sr497867_1_1_24_19	GumiRNA-n404-5p	Glyur000497s00020190	Cellular Component: integral component of membrane (GO:0016021);;	--	RING-H2 finger ATL48-like protein [Medicago truncatula]	8.A.112.1.6	gnl|TC-DB|Q7X843	82	2e-32	RING-H2 finger protein ATL48 OS=Arabidopsis thaliana OX=3702 GN=ATL48 PE=1 SV=2	CHL	CHL	17.1	MIT	14.28	NUC	14.08	30.5	0.964996	-0.770549	-0.516383	0.334687	-0.792024	-0.813248	-0.741808	-0.707784	-0.831941	-0.83038	-0.832042	-0.820008	6	1	21.421	1	20	481	500	AUUACGAAUUCACGCAGUCA	UGACUGUGUGAAUUCGUGAU	Cleavage	Glyur000497s00020190.1	1
Sr123222_9_3_21_23	GumiRNA-n261d	Glyur000498s00016150	Molecular Function: signal transducer, downstream of receptor, with serine/threonine kinase activity (GO:0004702);; Molecular Function: ATP binding (GO:0005524);; Cellular Component: cytoplasm (GO:0005737);; Biological Process: signal transduction by protein phosphorylation (GO:0023014);;	K13414|0|pvu:PHAVU_006G211800g|K13414 mitogen-activated protein kinase kinase kinase 1 [EC:2.7.11.25] | (RefSeq) hypothetical protein	PREDICTED: mitogen-activated protein kinase kinase kinase 1-like [Vigna angularis]	1.I.1.1.3	gnl|TC-DB|Q8TDX7	31	2e-29	Serine/threonine-protein kinase Nek7 OS=Homo sapiens GN=NEK7 PE=1 SV=1	NUC	NUC	17.64	PLA	17.12	CYT	12.88	34.58	0.868419	-0.475881	-0.626601	0.508938	-0.492881	-0.613788	-0.425172	-0.467873	-0.525239	-0.575123	-0.582359	-0.539234	1	2	24.234	1	20	699	718	UUUAUUCCCCCAAAAACAUA	GAUGUUGUUGGGGGAAUAAA	Cleavage	Glyur000498s00016150.1	1
Sr123222_9_4_21_23	GumiRNA-n261c																															2	24.234	1	20	699	718	UUUAUUCCCCCAAAAACAUA	GAUGUUGUUGGGGGAAUAAA	Cleavage	Glyur000498s00016150.1	1
Sr123222_9_9_21_23	GumiRNA-n261b																															2	24.234	1	20	699	718	UUUAUUCCCCCAAAAACAUA	GAUGUUGUUGGGGGAAUAAA	Cleavage	Glyur000498s00016150.1	1
Sr428623_12_2_24_124	GumiRNA-n95b.2	Glyur000504s00018080	Molecular Function: microtubule motor activity (GO:0003777);; Molecular Function: ATP binding (GO:0005524);; Cellular Component: kinesin complex (GO:0005871);; Biological Process: microtubule-based movement (GO:0007018);; Molecular Function: microtubule binding (GO:0008017);; Molecular Function: ATPase activity (GO:0016887);;	K11498|0|cam:101511764|K11498 centromeric protein E | (RefSeq) centromere-associated protein E	kinesin-like protein KIN-7O [Helianthus annuus]	1.P.1.1.1	gnl|TC-DB|P33176	40	3e-66	Kinesin-1 heavy chain OS=Homo sapiens OX=9606 GN=KIF5B PE=1 SV=1	NUC	NUC	14.01	CHL	12.61	CSK	9.58	26.24	0.928399	-0.851863	-0.737067	0.5591	-0.887357	-0.898972	-0.792111	-0.809206	-0.891384	-0.904806	-0.901495	-0.905964	9	3	13.237	1	20	1238	1257	AAAUAAACCCGUAGAACUAA	UGAGUUCUAUGGUUUUGUUU	Cleavage	Glyur000504s00018080.1	1
Sr459488_3_3_24_11	GumiRNA-n4u.2	Glyur000525s00018806	Cellular Component: integral component of membrane (GO:0016021);;	K15377|0|gmx:100789185|K15377 solute carrier family 44 (choline transporter-like protein), member 2/4/5 | (RefSeq) choline transporter-like protein 2	PREDICTED: choline transporter-like protein 2 [Glycine max]	2.A.92.1.2	gnl|TC-DB|Q8BY89	25	2e-53	Choline transporter-like protein 2 - Mus musculus (Mouse).	PLA	PLA	11.62	NUC	10.47	END	9.278	21.84	-0.929214	0.867745	0.75596	-0.575684	0.90113	0.897018	0.806083	0.811497	0.91009	0.914727	0.907857	0.922882	10	3	12.135	1	24	2294	2317	AGUCUCAUUUAGGUCUCUGAAACU	ACUCUCAGUGACCAAAAUGAGACG	Translation	Glyur000525s00018806.1	1
Sr123222_9_3_21_23	GumiRNA-n261d	Glyur000528s00024896	Molecular Function: monovalent cation:proton antiporter activity (GO:0005451);; Biological Process: cation transport (GO:0006812);; Biological Process: regulation of pH (GO:0006885);; Cellular Component: endomembrane system (GO:0012505);; Cellular Component: membrane (GO:0016020);; Biological Process: transmembrane transport (GO:0055085);;	--	PREDICTED: cation/H(+) antiporter 15-like [Cicer arietinum]	2.A.37.4.5	gnl|TC-DB|Q8VYD4	35	1e-124	Cation/H(+) antiporter 23, chloroplastic OS=Arabidopsis thaliana GN=CHX23 PE=1 SV=1	CHL	CHL	16.09	PLA	13.44	NUC	12.57	28.74	-0.291535	0.785463	-0.122683	0.379318	0.740595	0.673378	0.83689	0.785173	0.722817	0.70717	0.707284	0.713152	1	3	20.997	1	20	2359	2378	UUUAUUCCCCCAAAAACAUA	UAUGGGUUUGGGGGAAUGGA	Cleavage	Glyur000528s00024896.1	1
Sr123222_9_4_21_23	GumiRNA-n261c																															3	20.997	1	20	2359	2378	UUUAUUCCCCCAAAAACAUA	UAUGGGUUUGGGGGAAUGGA	Cleavage	Glyur000528s00024896.1	1
Sr123222_9_9_21_23	GumiRNA-n261b																															3	20.997	1	20	2359	2378	UUUAUUCCCCCAAAAACAUA	UAUGGGUUUGGGGGAAUGGA	Cleavage	Glyur000528s00024896.1	1
Sr139447_1_1_21_2019	GumiRNA-n1	Glyur000529s00019356	Molecular Function: peroxidase activity (GO:0004601);; Molecular Function: iron ion binding (GO:0005506);; Biological Process: response to oxidative stress (GO:0006979);; Molecular Function: oxidoreductase activity, acting on paired donors, with incorporation or reduction of molecular oxygen (GO:0016705);; Molecular Function: heme binding (GO:0020037);; Molecular Function: L-ascorbic acid binding…	--	iron ion binding oxidoreductase [Trifolium pratense]	9.A.61.3.1	gnl|TC-DB|M4E3U6	40	2e-32	Peroxidase OS=Brassica rapa subsp. pekinensis GN=Bra023449 PE=3 SV=1	NUC	NUC	20.57	PLA	14.41	CHL	11.76	32.82	0.983455	-0.779451	-0.631238	0.452738	-0.799807	-0.815015	-0.736317	-0.705174	-0.842947	-0.839554	-0.835592	-0.837066	6	3	17.244	1	21	2002	2022	UAUUGUUGUUCUCUUGAGGCU	AGCCUCAAAGGAAGAACAAUG	Cleavage	Glyur000529s00019356.1	1
Sr443762_1_1_24_16	GumiRNA-n96	Glyur000531s00022824	Molecular Function: protein kinase activity (GO:0004672);; Cellular Component: membrane (GO:0016020);; Biological Process: phosphorylation (GO:0016310);;	--	Receptor-like protein kinase FERONIA [Cajanus cajan]	1.A.87.2.6	gnl|TC-DB|O22476	38	2e-44	Protein BRASSINOSTEROID INSENSITIVE 1 OS=Arabidopsis thaliana OX=3702 GN=BRI1 PE=1 SV=1	PLA	PLA	41.07	MIT	10.48	CHL	7.661	35.78	0.971638	-0.82988	-0.573332	0.383116	-0.855332	-0.869064	-0.794359	-0.771498	-0.884237	-0.885106	-0.885517	-0.878638	8	2	5.238	1	23	24	46	GAUUGUUGGAUCGAGAUCAGACG	CGUCAAAUCUCGAUCCAACAAUC	Cleavage	Glyur000531s00022824.1	1
Sr130257_10_4_21_17	GumiRNA-n107i-5p.1	Glyur000538s00027562	Molecular Function: nucleoside transmembrane transporter activity (GO:0005337);; Cellular Component: integral component of membrane (GO:0016021);; Biological Process: nucleoside transmembrane transport (GO:1901642);;	K15014|0|cam:101504800|K15014 solute carrier family 29 (equilibrative nucleoside transporter), member 1/2/3 | (RefSeq) equilibrative nucleotide transporter 1	PREDICTED: equilibrative nucleotide transporter 1 [Cicer arietinum]	2.A.57.1.7	gnl|TC-DB|Q9M0Y3	30	7e-43	Putative uncharacterized protein AT4g05120 (Putative equilibrative nucleoside transporter ENT3) OS=Arabidopsis thaliana GN=ENT3 PE=2 SV=1	CYT	CYT	13.63	PLA	11.78	NUC	11.33	24.94	-0.867996	0.701229	0.871299	-0.760667	0.753917	0.756385	0.614763	0.641328	0.760566	0.768065	0.758563	0.781169	2	3	13.887	1	20	432	451	AAAACAUCGAUCAAGUUAGU	GUUCCCUUGAUCGAUGUUUU	Cleavage	Glyur000538s00027562.1	1
Sr597328_3_2_24_61	GumiRNA-n421b.2																															2.5	13.188	1	24	1220	1244	AGUUUUAGGGGCCAAAAUGA-CAGU	AUUGAUGAUUUUGGCUCCUAAAACA	Cleavage	Glyur000538s00027562.1	1
Sr376267_16_9_24_19	GumiRNA-n35d.2	Glyur000540s00023670	Molecular Function: protein serine/threonine kinase activity (GO:0004674);; Molecular Function: ATP binding (GO:0005524);; Cellular Component: plasma membrane (GO:0005886);; Biological Process: protein phosphorylation (GO:0006468);; Cellular Component: integral component of membrane (GO:0016021);; Biological Process: recognition of pollen (GO:0048544);;	--	PREDICTED: putative receptor protein kinase ZmPK1 [Cicer arietinum]	1.A.87.2.6	gnl|TC-DB|O22476	38	5e-48	Protein BRASSINOSTEROID INSENSITIVE 1 OS=Arabidopsis thaliana OX=3702 GN=BRI1 PE=1 SV=1	CHL	CHL	17.9	NUC	14.42	CYT	11.11	31.19	0.862171	-0.857665	-0.768311	0.595639	-0.892766	-0.878845	-0.791945	-0.80752	-0.89058	-0.896035	-0.887478	-0.90921	9	3	13.506	1	20	4604	4623	AAAGAUAAAGACUAAAUUGC	GUGAAUUUGUCUUUAUCUUU	Cleavage	Glyur000540s00023670.1	1
Sr384079_11_7_24_13	GumiRNA-n129c-5p.1	Glyur000544s00017441	Molecular Function: ATP-dependent peptidase activity (GO:0004176);; Molecular Function: metalloendopeptidase activity (GO:0004222);; Molecular Function: ATP binding (GO:0005524);; Cellular Component: mitochondrion (GO:0005739);; Biological Process: proteolysis (GO:0006508);; Cellular Component: plasmodesma (GO:0009506);; Cellular Component: chloroplast envelope (GO:0009941);; Cellular Component: …	--	FTSH extracellular protease family protein [Medicago truncatula]	9.B.307.1.1	gnl|TC-DB|O67077	28	5e-39	ATP-dependent zinc metalloprotease FtsH OS=Aquifex aeolicus (strain VF5) OX=224324 GN=ftsH PE=1 SV=1	CHL	CHL	13	NUC	10.84	CYT	9.993	23.32	0.865763	-0.563934	-0.927191	0.846887	-0.610932	-0.639959	-0.468085	-0.497651	-0.635071	-0.648084	-0.636528	-0.657385	3	3	11.598	1	23	2960	2982	UUUGCUGACUUGGACAAACGGUG	CUUCGUUUCUUCAUGUCAGCAAG	Translation	Glyur000544s00017441.1	1
Sr441094_5_2_24_27	GumiRNA-n308	Glyur000551s00023183	Cellular Component: plasma membrane (GO:0005886);; Cellular Component: integral component of membrane (GO:0016021);; Molecular Function: transmembrane transporter activity (GO:0022857);; Biological Process: transmembrane transport (GO:0055085);;	--	PREDICTED: WAT1-related protein At4g19185-like [Cicer arietinum]	2.A.7.4.1	gnl|TC-DB|O24091	25	9e-23	MTN21 GENE - Medicago truncatula (Barrel medic).	NUC	NUC	20.39	PLA	13.9	MIT	11.74	32.06	0.96009	-0.675883	-0.604561	0.478234	-0.714829	-0.696696	-0.628773	-0.565542	-0.773302	-0.743552	-0.73666	-0.752877	1	3	20.105	1	24	545	568	CGCGCAAAUGUAAAAACUGAGGGG	CACUCCAGUUUUUACAUUUGUGUU	Cleavage	Glyur000551s00023183.1	1
Sr451348_7_1_24_39	GumiRNA-n14h.3																															3	17.869	1	21	543	564	CAAAUGUAAAAACU-GAGGGGC	GCCACUCCAGUUUUUACAUUUG	Cleavage	Glyur000551s00023183.1	1
Sr513009_1_1_24_17	GumiRNA-n505	Glyur000557s00018790	Molecular Function: protein serine/threonine kinase activity (GO:0004674);; Molecular Function: ATP binding (GO:0005524);; Cellular Component: intracellular (GO:0005622);; Biological Process: peptidyl-serine phosphorylation (GO:0018105);; Biological Process: intracellular signal transduction (GO:0035556);;	K08790|0|gmx:100805439|K08790 serine/threonine kinase 38 [EC:2.7.11.1] | (RefSeq) serine/threonine-protein kinase tricorner-like	serine/threonine-protein kinase tricorner-like [Cajanus cajan]	9.A.15.3.1	gnl|TC-DB|Q94C95	25	6e-21	Serine/threonine-protein kinase ATG1a OS=Arabidopsis thaliana GN=ATG1A PE=1 SV=1	CHL	CHL	20.81	NUC	17.35	CYT	13.83	36.84	0.974512	-0.708652	-0.834469	0.700233	-0.747832	-0.779968	-0.633087	-0.644996	-0.776335	-0.788409	-0.782089	-0.788731	2	3	8.071	1	21	404	424	AUUUAGAGACGGAAUUUAGAG	CUUUAAUUUCUCUCUCUAAAU	Translation	Glyur000557s00018790.1	1
Sr571100_1_1_24_12	GumiRNA-n128																															3	15.776	1	20	227	246	UUUUGAGGACUAAUUUGAAA	UUCCAAGUUUGUUCUCAAAA	Translation	Glyur000557s00018790.1	1
Sr371070_6_1_24_39	GumiRNA-n28b	Glyur000563s00023586	Molecular Function: protein kinase activity (GO:0004672);; Molecular Function: ATP binding (GO:0005524);; Biological Process: protein phosphorylation (GO:0006468);; Biological Process: cortical microtubule organization (GO:0043622);; Cellular Component: cortical microtubule (GO:0055028);;	K08857|0|gmx:100818747|K08857 NIMA (never in mitosis gene a)-related kinase 1/4/5 [EC:2.7.11.1] | (RefSeq) serine/threonine-protein kinase Nek5-like	LOW QUALITY PROTEIN: serine/threonine-protein kinase Nek5-like [Cajanus cajan]	1.I.1.1.3	gnl|TC-DB|Q8TD19	35	2e-39	Serine/threonine-protein kinase Nek9 OS=Homo sapiens GN=NEK9 PE=1 SV=2	NUC	NUC	14.39	CYT	12.68	PLA	11.71	26.61	-0.261624	0.796433	-0.119969	0.388165	0.751126	0.72557	0.847817	0.845444	0.706841	0.723047	0.730598	0.712963	2	2.5	17.352	1	22	4026	4047	AUUUGUAUUCUGAAAACUCCAG	UUGGAUUUUUAAGAGUACAAAU	Cleavage	Glyur000563s00023586.1	1
Sr371070_6_2_24_39	GumiRNA-n28a																															2.5	17.352	1	22	4026	4047	AUUUGUAUUCUGAAAACUCCAG	UUGGAUUUUUAAGAGUACAAAU	Cleavage	Glyur000563s00023586.1	1
Sr382796_12_1_24_32	GumiRNA-n64d																															2.5	17.352	1	24	4024	4047	AUUUGUAUUCUGAAAACUCCAGUU	ACUUGGAUUUUUAAGAGUACAAAU	Cleavage	Glyur000563s00023586.1	1
Sr382796_12_3_24_32	GumiRNA-n64c																															2.5	17.352	1	24	4024	4047	AUUUGUAUUCUGAAAACUCCAGUU	ACUUGGAUUUUUAAGAGUACAAAU	Cleavage	Glyur000563s00023586.1	1
Sr382796_12_7_24_32	GumiRNA-n64b																															2.5	17.352	1	24	4024	4047	AUUUGUAUUCUGAAAACUCCAGUU	ACUUGGAUUUUUAAGAGUACAAAU	Cleavage	Glyur000563s00023586.1	1
Sr382796_12_8_24_32	GumiRNA-n64a																															2.5	17.352	1	24	4024	4047	AUUUGUAUUCUGAAAACUCCAGUU	ACUUGGAUUUUUAAGAGUACAAAU	Cleavage	Glyur000563s00023586.1	1
Sr338288_4_2_24_38	GumiRNA-n1j-3p	Glyur000569s00020982	Molecular Function: protein serine/threonine kinase activity (GO:0004674);; Molecular Function: ATP binding (GO:0005524);; Cellular Component: cytosol (GO:0005829);; Biological Process: protein phosphorylation (GO:0006468);; Biological Process: intracellular signal transduction (GO:0035556);;	K08867|0|gmx:100790554|K08867 WNK lysine deficient protein kinase [EC:2.7.11.1] | (RefSeq) probable serine/threonine-protein kinase WNK9	PREDICTED: probable serine/threonine-protein kinase WNK9 [Glycine max]	1.I.1.1.3	gnl|TC-DB|Q8TDX7	32	7e-25	Serine/threonine-protein kinase Nek7 OS=Homo sapiens GN=NEK7 PE=1 SV=1	PLA	PLA	14.44	CSK	11.63	MIT	9.87	25.34	0.952933	-0.600061	-0.742051	0.649662	-0.649479	-0.651028	-0.530859	-0.498076	-0.701355	-0.684561	-0.676343	-0.693486	1	3	10.962	1	24	2559	2582	CUUAUAUUUCAGUCCGGAGGGAGU	ACUUCCUCCGGUCUCAAAUAUAAA	Translation	Glyur000569s00020982.1	1
Sr338288_4_4_24_38	GumiRNA-n1e-3p																															3	10.962	1	24	2559	2582	CUUAUAUUUCAGUCCGGAGGGAGU	ACUUCCUCCGGUCUCAAAUAUAAA	Translation	Glyur000569s00020982.1	1
Sr475160_8_4_24_13	GumiRNA-n192c																															2	10.897	1	24	2563	2586	UUUUCUUAUAUUUGAGACUGGAGG	CCUCCGGUCUCAAAUAUAAAAAAA	Cleavage	Glyur000569s00020982.1	1
Sr475160_8_5_24_13	GumiRNA-n192b																															2	10.897	1	24	2563	2586	UUUUCUUAUAUUUGAGACUGGAGG	CCUCCGGUCUCAAAUAUAAAAAAA	Cleavage	Glyur000569s00020982.1	1
Sr475160_8_6_24_13	GumiRNA-n192a																															2	10.897	1	24	2563	2586	UUUUCUUAUAUUUGAGACUGGAGG	CCUCCGGUCUCAAAUAUAAAAAAA	Cleavage	Glyur000569s00020982.1	1
Sr526738_2_2_24_18	GumiRNA-n1f-3p																															3	10.962	1	24	2559	2582	CUUAUAUUUCAGUCCGGAGGGAGU	ACUUCCUCCGGUCUCAAAUAUAAA	Translation	Glyur000569s00020982.1	1
Sr536530_20_1_24_10	GumiRNA-n1m-3p																															3	10.962	1	24	2559	2582	CUUAUAUUUCAGUCCGGAGGGAGU	ACUUCCUCCGGUCUCAAAUAUAAA	Translation	Glyur000569s00020982.1	1
Sr536530_20_13_24_10	GumiRNA-n1i																															3	10.962	1	24	2559	2582	CUUAUAUUUCAGUCCGGAGGGAGU	ACUUCCUCCGGUCUCAAAUAUAAA	Translation	Glyur000569s00020982.1	1
Sr536530_20_15_24_10	GumiRNA-n1h																															3	10.962	1	24	2559	2582	CUUAUAUUUCAGUCCGGAGGGAGU	ACUUCCUCCGGUCUCAAAUAUAAA	Translation	Glyur000569s00020982.1	1
Sr536530_20_17_24_10	GumiRNA-n1g																															3	10.962	1	24	2559	2582	CUUAUAUUUCAGUCCGGAGGGAGU	ACUUCCUCCGGUCUCAAAUAUAAA	Translation	Glyur000569s00020982.1	1
Sr600762_11_1_24_30	GumiRNA-n1l-3p																															3	10.962	1	24	2559	2582	CUUAUAUUUCAGUCCGGAGGGAGU	ACUUCCUCCGGUCUCAAAUAUAAA	Translation	Glyur000569s00020982.1	1
Sr600762_11_2_24_30	GumiRNA-n1k-3p																															3	10.962	1	24	2559	2582	CUUAUAUUUCAGUCCGGAGGGAGU	ACUUCCUCCGGUCUCAAAUAUAAA	Translation	Glyur000569s00020982.1	1
Sr405990_1_1_24_17	GumiRNA-n235	Glyur000570s00022978	Molecular Function: cyclin-dependent protein serine/threonine kinase activity (GO:0004693);; Molecular Function: transporter activity (GO:0005215);; Cellular Component: integral component of membrane (GO:0016021);; Biological Process: carbohydrate transmembrane transport (GO:0034219);; Biological Process: regulation of cell cycle (GO:0051726);;	K15283|2.84655e-89|gmx:100819280|K15283 solute carrier family 35, member E1 | (RefSeq) phosphoenolpyruvate/phosphate translocator 2, chloroplastic-like	phosphoenolpyruvate/phosphate translocator chloroplastic-like [Trifolium pratense]	2.A.7.9.2	gnl|TC-DB|P52178	44	2e-41	Triose phosphate/phosphate translocator, non-green plastid precursor (CTPT) - Brassica oleracea (Cauliflower).	CHL	CHL	52.82	CYT	7.824	NUC	6.443	33.36	0.848675	-0.626958	-0.483573	0.395851	-0.681974	-0.591152	-0.58743	-0.476593	-0.745564	-0.675092	-0.663278	-0.706736	1	3	2.862	1	23	224	246	AGACUUUGGAGGAUUUUGGAGAG	UUUCCCACACUCCUCCAAAGUCU	Cleavage	Glyur000570s00022978.1	1
Sr552582_5_3_24_66	GumiRNA-n439	Glyur000571s00026041	Cellular Component: integral component of membrane (GO:0016021);; Molecular Function: transmembrane transporter activity (GO:0022857);; Biological Process: transmembrane transport (GO:0055085);;	--	Auxin-induced protein 5NG4 [Glycine soja]	2.A.7.4.1	gnl|TC-DB|O24091	36	3e-41	MTN21 GENE - Medicago truncatula (Barrel medic).	PLA	PLA	10.84	NUC	10.34	END	10.31	21.07	0.808754	-0.474923	-0.28156	0.169127	-0.494464	-0.521384	-0.466324	-0.400121	-0.559361	-0.543598	-0.548737	-0.527352	1	3	20.181	1	24	2136	2159	AUCUCGCGUGGUAGAGCUUUGCCG	CAGUAAAGCUCUACCACACUAGAU	Cleavage	Glyur000571s00026041.1	1
Sr110581_1_1_21_49	GumiRNA-n462	Glyur000580s00024206	Molecular Function: protein kinase activity (GO:0004672);; Molecular Function: ATP binding (GO:0005524);; Cellular Component: plasma membrane (GO:0005886);; Biological Process: protein phosphorylation (GO:0006468);; Molecular Function: chitin binding (GO:0008061);; Cellular Component: integral component of membrane (GO:0016021);; Biological Process: innate immune response (GO:0045087);;	K04733|0|gmx:100815842|K04733 interleukin-1 receptor-associated kinase 4 [EC:2.7.11.1] | (RefSeq) LYK4; lysM domain receptor-like kinase 4	LysM-domain containing receptor-like kinase [Sesbania rostrata]	1.A.87.2.1	gnl|TC-DB|K7UE65	32	2e-33	Uncharacterized protein OS=Zea mays GN=ZEAMMB73_507020 PE=3 SV=1	PLA	PLA	22.82	NUC	12.47	MIT	10.43	31.64	-0.607048	0.952694	0.107196	0.158494	0.938432	0.871493	0.979634	0.92041	0.933709	0.911633	0.912029	0.918759	9	3	20.211	1	21	1509	1529	UUUGUUCCAUCACUAUGCUUU	GAGGCAUAUUGUUGGAACAAG	Translation	Glyur000580s00024206.1	1
Sr496204_18_15_24_126	GumiRNA-n4g3.3																															3	15.456	1	20	1669	1688	AAAACGUCAGUCAAAUUAGU	AUGAAUUUGUCUGAUGUUUU	Translation	Glyur000580s00024206.1	1
Sr592694_11_10_24_29	GumiRNA-n466	Glyur000581s00027347	Cellular Component: plasma membrane (GO:0005886);; Cellular Component: integral component of membrane (GO:0016021);;	--	CASP-like protein 5A1 [Arachis ipaensis]	9.B.56.1.9	gnl|TC-DB|M5VL89	38	2e-22	CASP-like protein OS=Prunus persica GN=PRUPE_ppa012837mg PE=3 SV=1	CHL	CHL	23.37	PLA	16.41	NUC	15.12	37.01	-0.973368	0.671781	0.756003	-0.640086	0.717672	0.722572	0.603834	0.580219	0.761422	0.751043	0.743667	0.758048	1	3	13.82	1	22	443	464	AUUUUUGCAUUCCGGAAACUCC	GUAGCUUCCGGAAUUCGAGAAU	Cleavage	Glyur000581s00027347.1	1
Sr364439_3_2_24_10	GumiRNA-n315	Glyur000585s00027748	Biological Process: carbohydrate metabolic process (GO:0005975);; Molecular Function: beta-glucosidase activity (GO:0008422);; Cellular Component: membrane (GO:0016020);; Biological Process: glycosyl compound metabolic process (GO:1901657);;	K05350|0|vvi:100255914|K05350 beta-glucosidase [EC:3.2.1.21] | (RefSeq) beta-glucosidase 44	beta-glucosidase 44-like isoform X1 [Carica papaya]	8.A.49.1.1	gnl|TC-DB|Q9UEF7	33	1e-68	Klotho OS=Homo sapiens GN=KL PE=1 SV=2	CHL	CHL	17.47	POX	15.66	END	10.41	32.53	0.737767	-0.805073	-0.407451	0.261022	-0.845458	-0.716701	-0.77974	-0.67577	-0.877783	-0.806284	-0.792355	-0.847794	5	3	11.56	1	20	27	46	ACACUGUGGAACUAUUAGUU	UACUAAUAUCUCCACAGUGU	Translation	Glyur000585s00027748.1	1
Sr565761_1_1_24_22	GumiRNA-n195-3p	Glyur000598s00025084	Cellular Component: integral component of plasma membrane (GO:0005887);; Biological Process: water transport (GO:0006833);; Biological Process: cellular water homeostasis (GO:0009992);; Molecular Function: urea transmembrane transporter activity (GO:0015204);; Molecular Function: water channel activity (GO:0015250);; Molecular Function: glycerol channel activity (GO:0015254);; Biological Process:…	K09874|1.38318e-132|cam:101497446|K09874 aquaporin NIP | (RefSeq) aquaporin NIP6-1-like	PREDICTED: aquaporin NIP6-1-like [Lupinus angustifolius]	1.A.8.12.9	gnl|TC-DB|Q9SAI4	80	8e-99	Aquaporin NIP6-1 OS=Arabidopsis thaliana GN=NIP6-1 PE=1 SV=1	PLA	PLA	46.06	CHL	13.72	VAC	9.72	40.45	-0.578933	0.898824	0.377432	-0.171269	0.911743	0.819383	0.882046	0.848305	0.894758	0.867661	0.858123	0.896215	9	2.5	15.53	1	20	248	267	GAAAUGCUUGACUGCAGUAA	UUGCUGCAUUGAAGCAUUUC	Translation	Glyur000598s00025084.1	1
Sr390984_16_9_24_12	GumiRNA-n455	Glyur000605s00024916	Cellular Component: integral component of membrane (GO:0016021);;	--	hypothetical protein PHAVU_009G074900g [Phaseolus vulgaris]	1.A.17.5.1	gnl|TC-DB|C0P3K9	44	1e-127	Uncharacterized protein OS=Zea mays PE=2 SV=1	PLA	PLA	11.27	NUC	10.94	CHL	10.8	22.14	0.850423	-0.744275	-0.853103	0.726326	-0.792641	-0.791568	-0.661693	-0.692083	-0.792086	-0.801868	-0.7926	-0.81519	4	3	16.683	1	20	2162	2181	AAUGGUAAAUACGGAUGUCA	UUGCAUCUGGAUUUACCAUU	Translation	Glyur000605s00024916.1	1
Sr407839_12_8_24_87	GumiRNA-n4q6.2	Glyur000606s00017341	Biological Process: protein folding in endoplasmic reticulum (GO:0034975);; Cellular Component: ER membrane protein complex (GO:0072546);;	--	ER membrane protein complex subunit 1 [Cajanus cajan]	3.A.27.1.1	gnl|TC-DB|Q8N766	27	8e-90	ER membrane protein complex subunit 1 OS=Homo sapiens GN=EMC1 PE=1 SV=1	CHL	CHL	11.75	PLA	10.92	NUC	10.17	22.47	0.867013	-0.373596	-0.811925	0.781396	-0.427037	-0.474595	-0.287183	-0.291885	-0.478135	-0.482984	-0.47604	-0.482658	2	3	17.748	1	20	3166	3185	AGGUCUCUGAAAUUAACGAA	UUAGUUAAUUUCAGAGGUCC	Cleavage	Glyur000606s00017341.1	1
Sr588421_19_1_24_47	GumiRNA-n4e2.2																															3	17.748	1	20	3166	3185	AGGUCUCUGAAAUUAACGAA	UUAGUUAAUUUCAGAGGUCC	Cleavage	Glyur000606s00017341.1	1
Sr144220_4_1_21_11	GumiRNA-n107h-5p.1	Glyur000613s00030318	Cellular Component: Golgi apparatus (GO:0005794);; Molecular Function: zinc ion binding (GO:0008270);; Cellular Component: integral component of membrane (GO:0016021);; Molecular Function: protein-cysteine S-palmitoyltransferase activity (GO:0019706);;	K20028|2.43304e-164|mtr:MTR_4g023760|K20028 palmitoyltransferase ZDHHC2/15/20 [EC:2.3.1.225] | (RefSeq) DHHC-type zinc finger protein	DHHC-type zinc finger protein [Medicago truncatula]	8.A.114.1.6	gnl|TC-DB|Q5W0Z9	29	5e-26	Palmitoyltransferase ZDHHC20 OS=Homo sapiens OX=9606 GN=ZDHHC20 PE=1 SV=1	PLA	PLA	12.12	CHL	11.38	NUC	11.12	23.33	0.862166	-0.440782	-0.69566	0.593572	-0.461762	-0.589834	-0.3792	-0.434916	-0.491722	-0.546653	-0.552551	-0.511744	1	3	17.737	1	23	1596	1618	UUAGUCCAUGAAAUUGUAAAACG	UYUUGAACAAUUUCAGGGACUAA	Cleavage	Glyur000613s00030318.1	1
Sr321878_4_1_24_29	GumiRNA-n4j5-5p.1																															2	17.737	1	22	1596	1617	UAGUCCCUGAAAUUGUAAAACG	UYUUGAACAAUUUCAGGGACUA	Cleavage	Glyur000613s00030318.1	1
Sr374135_17_15_24_69	GumiRNA-n4o4-5p.1																															3	17.737	1	23	1596	1618	UUAGUCCCUAAAAUUGUAAAACG	UYUUGAACAAUUUCAGGGACUAA	Translation	Glyur000613s00030318.1	1
Sr374135_17_3_24_69	GumiRNA-n4u2-5p																															3	17.737	1	23	1596	1618	UUAGUCCCUAAAAUUGUAAAACG	UYUUGAACAAUUUCAGGGACUAA	Translation	Glyur000613s00030318.1	1
Sr374135_17_4_24_69	GumiRNA-n4t2																															3	17.737	1	23	1596	1618	UUAGUCCCUAAAAUUGUAAAACG	UYUUGAACAAUUUCAGGGACUAA	Translation	Glyur000613s00030318.1	1
Sr374135_17_5_24_69	GumiRNA-n4s2																															3	17.737	1	23	1596	1618	UUAGUCCCUAAAAUUGUAAAACG	UYUUGAACAAUUUCAGGGACUAA	Translation	Glyur000613s00030318.1	1
Sr374135_17_6_24_69	GumiRNA-n4r2																															3	17.737	1	23	1596	1618	UUAGUCCCUAAAAUUGUAAAACG	UYUUGAACAAUUUCAGGGACUAA	Translation	Glyur000613s00030318.1	1
Sr374135_17_7_24_69	GumiRNA-n4q2-5p																															3	17.737	1	23	1596	1618	UUAGUCCCUAAAAUUGUAAAACG	UYUUGAACAAUUUCAGGGACUAA	Translation	Glyur000613s00030318.1	1
Sr374135_17_8_24_69	GumiRNA-n4p2-5p																															3	17.737	1	23	1596	1618	UUAGUCCCUAAAAUUGUAAAACG	UYUUGAACAAUUUCAGGGACUAA	Translation	Glyur000613s00030318.1	1
Sr401583_10_8_24_53	GumiRNA-n107f-5p																															3	17.737	1	23	1596	1618	UUAGUCCAUGAAAUUGUAAAACG	UYUUGAACAAUUUCAGGGACUAA	Cleavage	Glyur000613s00030318.1	1
Sr407839_12_7_24_87	GumiRNA-n4z5.3																															3	15.215	1	21	1490	1510	AAUUUCAGGGACUAAAUUGCU	ACCAAUUUAGUCUCUUAAAUU	Cleavage	Glyur000613s00030318.1	1
Sr407839_12_8_24_87	GumiRNA-n4q6.3																															2	17.737	1	22	1596	1617	UAGUCCCUGAAAUUGUAAAACG	UYUUGAACAAUUUCAGGGACUA	Cleavage	Glyur000613s00030318.1	1
Sr426283_10_6_24_22	GumiRNA-n4d6-5p																															2.5	17.737	1	23	1596	1618	UUAGUCCUUGAAAUUGUAAAACG	UYUUGAACAAUUUCAGGGACUAA	Cleavage	Glyur000613s00030318.1	1
Sr446799_18_1_24_13	GumiRNA-n4f2-3p																															3	15.202	1	24	1486	1509	AUUUCAGGGACUAAAUUGCUUUUU	AAUCACCAAUUUAGUCUCUUAAAU	Cleavage	Glyur000613s00030318.1	1
Sr457924_5_1_24_25	GumiRNA-n4y5-3p.1																															3	15.215	1	21	1490	1510	AAUUUCAGGGACUAAAUUGCU	ACCAAUUUAGUCUCUUAAAUU	Cleavage	Glyur000613s00030318.1	1
Sr486467_20_15_24_17	GumiRNA-n4c6																															2.5	17.737	1	23	1596	1618	UUAGUCCUUGAAAUUGUAAAACG	UYUUGAACAAUUUCAGGGACUAA	Cleavage	Glyur000613s00030318.1	1
Sr486467_20_16_24_17	GumiRNA-n4b6																															2.5	17.737	1	23	1596	1618	UUAGUCCUUGAAAUUGUAAAACG	UYUUGAACAAUUUCAGGGACUAA	Cleavage	Glyur000613s00030318.1	1
Sr486467_20_4_24_17	GumiRNA-n4f6																															2.5	17.737	1	23	1596	1618	UUAGUCCUUGAAAUUGUAAAACG	UYUUGAACAAUUUCAGGGACUAA	Cleavage	Glyur000613s00030318.1	1
Sr486467_20_7_24_17	GumiRNA-n4e6																															2.5	17.737	1	23	1596	1618	UUAGUCCUUGAAAUUGUAAAACG	UYUUGAACAAUUUCAGGGACUAA	Cleavage	Glyur000613s00030318.1	1
Sr487039_7_1_24_41	GumiRNA-n4a6.3																															3	15.215	1	21	1490	1510	AAUUUCAGGGACUAAAUUGCU	ACCAAUUUAGUCUCUUAAAUU	Cleavage	Glyur000613s00030318.1	1
Sr494984_17_10_24_24	GumiRNA-n4i5-5p																															2	17.737	1	22	1596	1617	UAGUCCCUGAAAUUGUAAAACG	UYUUGAACAAUUUCAGGGACUA	Cleavage	Glyur000613s00030318.1	1
Sr494984_17_12_24_24	GumiRNA-n4h5																															2	17.737	1	22	1596	1617	UAGUCCCUGAAAUUGUAAAACG	UYUUGAACAAUUUCAGGGACUA	Cleavage	Glyur000613s00030318.1	1
Sr494984_17_15_24_24	GumiRNA-n4g5-5p																															2	17.737	1	22	1596	1617	UAGUCCCUGAAAUUGUAAAACG	UYUUGAACAAUUUCAGGGACUA	Cleavage	Glyur000613s00030318.1	1
Sr496204_18_16_24_126	GumiRNA-n4f3.3																															3	17.737	1	23	1596	1618	UUAGUCCCUAAAAUUGUAAAACG	UYUUGAACAAUUUCAGGGACUAA	Translation	Glyur000613s00030318.1	1
Sr496204_18_4_24_126	GumiRNA-n4l4.3																															3	17.08	1	21	1492	1512	AUAAUUUUAGGGACUAACUUG	CAAUUUAGUCUCUUAAAUUGU	Cleavage	Glyur000613s00030318.1	1
Sr497786_13_11_24_21	GumiRNA-n224c																															2	17.737	1	23	1596	1618	UUAGUCCCUGAAAUUGUAAAACG	UYUUGAACAAUUUCAGGGACUAA	Cleavage	Glyur000613s00030318.1	1
Sr497786_13_3_24_21	GumiRNA-n224f																															2	17.737	1	23	1596	1618	UUAGUCCCUGAAAUUGUAAAACG	UYUUGAACAAUUUCAGGGACUAA	Cleavage	Glyur000613s00030318.1	1
Sr497786_13_4_24_21	GumiRNA-n224e																															2	17.737	1	23	1596	1618	UUAGUCCCUGAAAUUGUAAAACG	UYUUGAACAAUUUCAGGGACUAA	Cleavage	Glyur000613s00030318.1	1
Sr497786_13_9_24_21	GumiRNA-n224d.1																															2	17.737	1	23	1596	1618	UUAGUCCCUGAAAUUGUAAAACG	UYUUGAACAAUUUCAGGGACUAA	Cleavage	Glyur000613s00030318.1	1
Sr506474_10_5_24_14	GumiRNA-n149b.1																															2	17.737	1	22	1596	1617	UAGUCCCUGAAAUUGUAAAAUA	UYUUGAACAAUUUCAGGGACUA	Cleavage	Glyur000613s00030318.1	1
Sr511388_7_1_24_34	GumiRNA-n4s6-3p.2																															3	15.215	1	21	1490	1510	AAUUUCAGGGACUAAAUUGCU	ACCAAUUUAGUCUCUUAAAUU	Cleavage	Glyur000613s00030318.1	1
Sr511388_7_1_24_34	GumiRNA-n4s6-5p.2																															2.5	17.737	1	23	1596	1618	UUAGUCCUUGAAAUUGUAAAACG	UYUUGAACAAUUUCAGGGACUAA	Cleavage	Glyur000613s00030318.1	1
Sr559770_6_4_24_25	GumiRNA-n4w2-5p.2																															3	17.737	1	20	1602	1621	AUUUUGGUCCCUGAAACUGU	ACAAUUUCAGGGACUAAAUU	Cleavage	Glyur000613s00030318.1	1
Sr588831_17_4_24_13	GumiRNA-n4z4-5p																															3	17.737	1	20	1602	1621	AUUUUGGUCCCUGAAACUGU	ACAAUUUCAGGGACUAAAUU	Cleavage	Glyur000613s00030318.1	1
Sr443292_16_12_24_55	GumiRNA-n234b-3p.1	Glyur000616s00026601	Molecular Function: protein serine/threonine kinase activity (GO:0004674);; Molecular Function: ATP binding (GO:0005524);; Biological Process: protein phosphorylation (GO:0006468);; Cellular Component: integral component of membrane (GO:0016021);; Molecular Function: polysaccharide binding (GO:0030247);;	--	stress-induced receptor-like kinase [Medicago truncatula]	1.A.87.2.3	gnl|TC-DB|Q9LSR8	34	7e-45	L-type lectin-domain containing receptor kinase I.9 OS=Arabidopsis thaliana GN=LECRK19 PE=1 SV=2	PLA	PLA	27.28	MIT	8.6	CYT	8.4	29.18	0.821925	-0.929852	-0.690895	0.461552	-0.938321	-0.962834	-0.88121	-0.927721	-0.918328	-0.952889	-0.949972	-0.949307	10	2.5	12.96	1	20	3349	3368	AAUAAUUCUGCAGACAUGUA	UACAUGGCUCCAGAAUUGUU	Translation	Glyur000616s00026601.1	1
Sr319954_8_5_24_17	GumiRNA-n496	Glyur000623s00024131	Molecular Function: protein serine/threonine kinase activity (GO:0004674);; Molecular Function: ATP binding (GO:0005524);; Cellular Component: plasma membrane (GO:0005886);; Biological Process: protein phosphorylation (GO:0006468);;	--	PREDICTED: probable serine/threonine-protein kinase At1g54610 [Cicer arietinum]	1.I.1.1.3	gnl|TC-DB|P06493	38	4e-52	Cyclin-dependent kinase 1 OS=Homo sapiens GN=CDK1 PE=1 SV=3	NUC	NUC	17.26	PLA	12.96	CYT	11.42	28.92	-0.777542	0.978391	0.327528	-0.0463447	0.960648	0.964954	0.982916	0.970352	0.957882	0.972287	0.97546	0.961044	9	3	20.146	1	22	1535	1556	AUCAAAAAUGCUUGUGGAACUA	UGGUUUGGCAAGCUUUUUUGAU	Translation	Glyur000623s00024131.1	1
Sr571350_6_2_24_19	GumiRNA-n113	Glyur000626s00022221	Molecular Function: structural constituent of ribosome (GO:0003735);; Biological Process: translation (GO:0006412);; Cellular Component: integral component of membrane (GO:0016021);; Biological Process: transmembrane transport (GO:0055085);;	K15113|0|gmx:100802640|K15113 solute carrier family 25 (mitochondrial iron transporter), member 28/37 | (RefSeq) mitoferrin-like	PREDICTED: mitoferrin-like [Glycine max]	2.A.29.5.1	gnl|TC-DB|P10566	34	9e-45	Mitochondrial RNA-splicing protein MRS3 OS=Saccharomyces cerevisiae GN=MRS3 PE=1 SV=4	NUC	NUC	19.46	PLA	12.44	CYT	10.82	29.66	0.816778	-0.946668	-0.384859	0.160263	-0.965287	-0.916465	-0.935588	-0.890994	-0.971767	-0.952534	-0.951425	-0.960663	10	3	11.19	1	23	21	42	UGAUUGGUUGAAAUUCAUGUGAG	CUAACAUGA-UUUCAACUGAUCA	Cleavage	Glyur000626s00022221.1	1
Sr304400_7_7_24_18	GumiRNA-n4e.2	Glyur000628s00026638	Molecular Function: ATP binding (GO:0005524);; Cellular Component: nucleus (GO:0005634);; Cellular Component: cytosol (GO:0005829);; Biological Process: carbohydrate metabolic process (GO:0005975);; Biological Process: cellular amino acid metabolic process (GO:0006520);; Cellular Component: membrane (GO:0016020);; Molecular Function: 1-phosphatidylinositol-4-phosphate 5-kinase activity (GO:001630…	K00889|0|adu:107476260|K00889 1-phosphatidylinositol-4-phosphate 5-kinase [EC:2.7.1.68] | (RefSeq) phosphatidylinositol 4-phosphate 5-kinase 9-like	phosphatidylinositol 4-phosphate 5-kinase 9 [Arachis duranensis]	8.A.110.1.3	gnl|TC-DB|KJU82691	40	3e-37	MORN repeat-containing protein [Candidatus Magnetobacterium bavaricum]	CHL	CHL	27.85	PLA	21.94	CYT	13.06	46.84	0.962557	-0.597855	-0.828092	0.717861	-0.63602	-0.696477	-0.520677	-0.541252	-0.671911	-0.693195	-0.689256	-0.684816	2	3	15.824	1	20	80	99	AUUUUGGCCCUUGAAACUGU	AGAGUUUCAAGGGUCAAACU	Cleavage	Glyur000628s00026638.1	1
Sr428623_12_10_24_124	GumiRNA-n95a	Glyur000629s00020936	Cellular Component: nuclear envelope (GO:0005635);; Biological Process: nuclear envelope organization (GO:0006998);; Cellular Component: integral component of membrane (GO:0016021);;	K19347|0|cam:101513113|K19347 SUN domain-containing protein 1/2 | (RefSeq) protein SAD1/UNC-84 domain protein 1	PREDICTED: protein SAD1/UNC-84 domain protein 1 [Cicer arietinum]	1.I.1.1.3	gnl|TC-DB|O94901	34	6e-22	SUN domain-containing protein 1 OS=Homo sapiens GN=SUN1 PE=1 SV=3	CHL	CHL	14.09	NUC	12.44	MIT	11.57	26.09	-0.624097	0.956957	0.196912	0.0673017	0.941537	0.877184	0.972828	0.921283	0.937583	0.918278	0.915405	0.928791	9	3	14.459	1	20	1755	1774	AAUAGUUCCACGGACAUGUG	CAAAUGUCCGUGUAAUUGUU	Cleavage	Glyur000629s00020936.1	1
Sr428623_12_2_24_124	GumiRNA-n95b.1																															3	14.459	1	20	1755	1774	AAUAGUUCCACGGACAUGUG	CAAAUGUCCGUGUAAUUGUU	Cleavage	Glyur000629s00020936.1	1
Sr362840_11_6_24_41	GumiRNA-n378.1	Glyur000644s00020336	Molecular Function: GTPase activity (GO:0003924);; Molecular Function: GTP binding (GO:0005525);;	K17065|0|gmx:100815086|K17065 dynamin 1-like protein [EC:3.6.5.5] | (RefSeq) dynamin-related protein 3A-like	PREDICTED: dynamin-related protein 3A-like [Glycine max]	1.N.6.1.2	gnl|TC-DB|O00429	40	1e-140	Dynamin-1-like protein OS=Homo sapiens OX=9606 GN=DNM1L PE=1 SV=2	CYT	CYT	17.11	CSK	13.76	NUC	12.73	29.83	0.515204	-0.259772	-0.95208	0.96308	-0.312975	-0.360006	-0.143233	-0.239647	-0.300771	-0.338346	-0.324975	-0.350764	2	3	16.811	1	20	1144	1163	GGAUCUGACUCCUCUAAAGU	AGUUUAGAGGAGGUGGAUCC	Cleavage	Glyur000644s00020336.1	1
Sr73134_8_1_20_16	GumiRNA-n204.2																															3	21.283	1	19	2442	2461	GUAAAAUG-UCGGUCAAAUU	AAUUUGACUGAGUAUUUUAC	Translation	Glyur000644s00020336.1	1
Sr501241_18_6_24_13	GumiRNA-n117f.1	Glyur000647s00023057	Molecular Function: nucleic acid binding (GO:0003676);; Molecular Function: ATP-dependent RNA helicase activity (GO:0004004);; Molecular Function: ATP binding (GO:0005524);; Cellular Component: mitochondrion (GO:0005739);; Biological Process: RNA secondary structure unwinding (GO:0010501);;	--	hypothetical protein TSUD_124590 [Trifolium subterraneum]	1.I.1.1.3	gnl|TC-DB|O00571	43	9e-87	ATP-dependent RNA helicase DDX3X OS=Homo sapiens GN=DDX3X PE=1 SV=3	NUC	NUC	24.51	CHL	16.76	CYT	9.202	38.08	0.91598	-0.709504	-0.874371	0.753116	-0.75787	-0.779869	-0.62522	-0.655424	-0.76901	-0.78405	-0.7768	-0.789639	2	2.5	18.913	1	20	1327	1346	UUUUUUUUUCAACACACACA	UGUGUUUGUUGAGAGAAAGA	Cleavage	Glyur000647s00023057.1	1
Sr294036_5_5_24_16	GumiRNA-n491-3p	Glyur000660s00025395	Biological Process: transport (GO:0006810);; Cellular Component: integral component of membrane (GO:0016021);;	K20368|1.29157e-56|cam:101497181|K20368 protein cornichon | (RefSeq) protein cornichon homolog 4	PREDICTED: protein cornichon homolog 4 [Cicer arietinum]	8.A.61.1.7	gnl|TC-DB|B6T2L9	59	7e-23	ER-derived vesicles protein ERV14 OS=Zea mays PE=2 SV=1	VAC	VAC	17	PLA	16.1	CYT	15.15	32.8	-0.989969	0.788076	0.69108	-0.528004	0.821046	0.821549	0.734628	0.705821	0.859421	0.850701	0.844854	0.855104	7	3	17.643	1	20	124	143	AGUUCCGCAGGUGUUAUUUG	CGAGUAGUACUUGCGGAAUU	Cleavage	Glyur000660s00025395.1	1
Sr563564_6_4_24_10	GumiRNA-n139b																															3	17.643	1	20	124	143	AAUUCCGCACGUGUUAUUUG	CGAGUAGUACUUGCGGAAUU	Translation	Glyur000660s00025395.1	1
Sr563564_6_5_24_10	GumiRNA-n139a-5p																															3	17.643	1	20	124	143	AAUUCCGCACGUGUUAUUUG	CGAGUAGUACUUGCGGAAUU	Translation	Glyur000660s00025395.1	1
Sr572230_3_2_24_13	GumiRNA-n139d-5p																															3	17.643	1	20	124	143	AAUUCCGCACGUGUUAUUUG	CGAGUAGUACUUGCGGAAUU	Translation	Glyur000660s00025395.1	1
Sr103019_1_1_21_11	GumiRNA-n290.1	Glyur000672s00022930	Cellular Component: nucleus (GO:0005634);; Biological Process: regulation of transcription, DNA-templated (GO:0006355);;	K03130|0|gmx:100790500|K03130 transcription initiation factor TFIID subunit 5 | (RefSeq) transcription initiation factor TFIID subunit 5-like	PREDICTED: transcription initiation factor TFIID subunit 5-like isoform X2 [Glycine max]	9.A.61.2.1	gnl|TC-DB|Q9FT96	32	1e-25	Katanin p80 WD40 repeat-containing subunit B1 homologue OS=Arabidopsis thaliana GN=F8L15_120 PE=3 SV=1	NUC	NUC	14.07	PLA	10.58	CYT	10.12	23.79	0.897717	-0.548776	-0.835809	0.775085	-0.610558	-0.609424	-0.46196	-0.45276	-0.649026	-0.637133	-0.626654	-0.651829	2	3	17.657	1	23	1777	1799	AUCAUGAUUGUGCGAUUUUGGUC	GAUGAAGAUGGUACAAUCAUGAU	Cleavage	Glyur000672s00022930.1	1
Sr515749_17_7_24_30	GumiRNA-n228a.2	Glyur000675s00024234	--	--	hypothetical protein TSUD_62300 [Trifolium subterraneum]	1.A.25.3.4	gnl|TC-DB|B9GAY9	32	4e-55	Putative uncharacterized protein OS=Oryza sativa subsp. japonica GN=OsJ_34074 PE=4 SV=1	PLA	PLA	13.81	NUC	10.75	CHL	10.49	23.82	-0.31233	0.828562	-0.137969	0.39166	0.7977	0.71747	0.880602	0.827659	0.771924	0.751627	0.754106	0.759022	3	3	13.927	1	23	1709	1731	GAGGGACGAAAAACGAACAUGAG	CAUGUGUUCGUUCUUUGUUCUUC	Translation	Glyur000675s00024234.1	1
Sr515749_17_7_24_30	GumiRNA-n228a.2	Glyur000675s00024236	Biological Process: defense response (GO:0006952);; Molecular Function: ADP binding (GO:0043531);;	--	hypothetical protein TSUD_62300 [Trifolium subterraneum]	1.A.25.3.4	gnl|TC-DB|B9GAY9	28	5e-51	Putative uncharacterized protein OS=Oryza sativa subsp. japonica GN=OsJ_34074 PE=4 SV=1	NUC	NUC	11.78	CYT	11.17	PLA	11.05	22.81	0.842216	-0.339073	-0.739947	0.690725	-0.377928	-0.480476	-0.264526	-0.302315	-0.419171	-0.454766	-0.456209	-0.432189	1	3	17.892	1	23	1673	1695	GAGGGACGAAAAACGAACAUGAG	CAUGUGUUCGUUCUUUGUUCUUC	Translation	Glyur000675s00024236.1	1
Sr377857_7_6_24_18	GumiRNA-n495b	Glyur000681s00027308	Molecular Function: calcium:proton antiporter activity (GO:0015369);; Cellular Component: integral component of membrane (GO:0016021);; Biological Process: calcium ion transmembrane transport (GO:0070588);;	K07300|0|cam:101489659|K07300 Ca2+:H+ antiporter | (RefSeq) vacuolar cation/proton exchanger 2-like	PREDICTED: vacuolar cation/proton exchanger 2-like isoform X1 [Cicer arietinum]	2.A.19.2.4	gnl|TC-DB|Q39254	72	1e-157	Low affinity calcium antiporter CAX2 - Arabidopsis thaliana (Mouse-ear cress).	CHL	CHL	16.89	NUC	12.84	PLA	10.85	28.53	0.988637	-0.828268	-0.60613	0.415429	-0.851629	-0.867495	-0.78924	-0.765488	-0.884682	-0.885522	-0.884441	-0.880018	8	3	10.629	1	22	1788	1809	AACAUAUUUGCAGGGACUGGAU	AACCAAUCCUUGCAAAUAUUUU	Cleavage	Glyur000681s00027308.1	1
Sr433276_4_4_24_22	GumiRNA-n495a-5p																															3	10.629	1	22	1788	1809	AACAUAUUUGCAGGGACUGGAU	AACCAAUCCUUGCAAAUAUUUU	Cleavage	Glyur000681s00027308.1	1
Sr360120_9_1_24_15	GumiRNA-n69	Glyur000682s00024324	Molecular Function: hydroxymethylglutaryl-CoA reductase (NADPH) activity (GO:0004420);; Cellular Component: peroxisomal membrane (GO:0005778);; Cellular Component: endoplasmic reticulum membrane (GO:0005789);; Biological Process: isoprenoid biosynthetic process (GO:0008299);; Biological Process: coenzyme A metabolic process (GO:0015936);; Cellular Component: integral component of membrane (GO:001…	K00021|0|cam:101499627|K00021 hydroxymethylglutaryl-CoA reductase (NADPH) [EC:1.1.1.34] | (RefSeq) 3-hydroxy-3-methylglutaryl-coenzyme A reductase 3-like	HMG-CoA reductase [Glycyrrhiza uralensis]	2.A.6.6.10	gnl|TC-DB|K1QI94	57	1e-130	3-hydroxy-3-methylglutaryl-coenzyme A reductase OS=Crassostrea gigas PE=3 SV=1	END	END	79.63	CHL	3.272	PLA	3.197	19.6	-0.837	0.991608	0.485888	-0.236029	0.997536	0.975873	0.971801	0.956776	0.995633	0.996977	0.994796	1	10	3	14.277	1	20	2054	2073	CAAAUACACUGCAGAACUAA	UUAGUUGUGUGGUGUAUUUU	Cleavage	Glyur000682s00024324.1	1
Sr424643_16_3_24_32	GumiRNA-n112a-3p.1	Glyur000690s00025172	Molecular Function: hydrolase activity, hydrolyzing O-glycosyl compounds (GO:0004553);; Molecular Function: protein histidine kinase activity (GO:0004673);; Biological Process: peptidyl-histidine phosphorylation (GO:0018106);; Molecular Function: polysaccharide binding (GO:0030247);; Cellular Component: anchored component of plasma membrane (GO:0046658);;	--	PREDICTED: PLASMODESMATA CALLOSE-BINDING PROTEIN 5-like [Glycine max]	1.I.2.1.1	gnl|TC-DB|Q1G3P4	55	8e-22	Carbohydrate-binding X8 domain-containing protein OS=Arabidopsis thaliana GN=At2g30933 PE=2 SV=1	CHL	CHL	25.42	CYT	18.37	NUC	15.1	40.7	-0.608447	0.931124	0.222423	0.0544907	0.910258	0.925359	0.944975	0.966527	0.877356	0.909516	0.917696	0.891673	9	3	15.792	1	21	536	556	AAAAUUGCACCAACAGUAGAA	UUCUACUGUUUCUGCAAUUUA	Translation	Glyur000690s00025172.1	1
Sr427386_16_2_24_16	GumiRNA-n7q.2	Glyur000692s00016549	Biological Process: protein peptidyl-prolyl isomerization (GO:0000413);; Molecular Function: peptidyl-prolyl cis-trans isomerase activity (GO:0003755);; Molecular Function: FK506 binding (GO:0005528);; Cellular Component: endoplasmic reticulum membrane (GO:0005789);; Biological Process: chaperone-mediated protein folding (GO:0061077);;	K09571|0|gmx:100810243|K09571 FK506-binding protein 4/5 [EC:5.2.1.8] | (RefSeq) peptidyl-prolyl cis-trans isomerase FKBP62	PREDICTED: peptidyl-prolyl cis-trans isomerase FKBP62 [Glycine max]	8.A.11.1.1	gnl|TC-DB|Q9LDC0	30	3e-29	42 kDa peptidyl-prolyl isomerase - Arabidopsis thaliana (Mouse-ear cress).	NUC	NUC	11.13	PLA	10.24	CHL	10.08	21.19	0.917832	-0.49589	-0.590029	0.492142	-0.526232	-0.57357	-0.447864	-0.417488	-0.588413	-0.587552	-0.586631	-0.576008	1	2.5	18.918	1	21	1797	1817	UCCGCAGUGAAUUACAACCCA	UGGGGUGGAAUUCACUGUGGA	Cleavage	Glyur000692s00016549.1	1
Sr577267_3_2_24_27	GumiRNA-n245	Glyur000692s00016563	Molecular Function: protein serine/threonine kinase activity (GO:0004674);; Molecular Function: ATP binding (GO:0005524);; Biological Process: protein phosphorylation (GO:0006468);; Cellular Component: integral component of membrane (GO:0016021);;	--	receptor-like kinase TMK4 [Arachis duranensis]	1.A.87.2.6	gnl|TC-DB|O22476	40	9e-49	Protein BRASSINOSTEROID INSENSITIVE 1 OS=Arabidopsis thaliana OX=3702 GN=BRI1 PE=1 SV=1	PLA	PLA	29.65	MIT	21.21	CHL	7.631	46.56	-0.721196	0.927939	0.517817	-0.270968	0.927743	0.962735	0.901578	0.959261	0.890787	0.936307	0.940452	0.921969	9	3	7.609	1	21	212	232	AGGGGAGUGUUCCGAUCAGUG	CCCUCACCGGAACACUCCCCU	Cleavage	Glyur000692s00016563.1	1
Sr147726_13_8_21_26	GumiRNA-n97e.2	Glyur000702s00024637	Molecular Function: kinase activity (GO:0016301);; Biological Process: phosphorylation (GO:0016310);; Molecular Function: small molecule binding (GO:0036094);; Molecular Function: anion binding (GO:0043168);;	--	hypothetical protein TSUD_01990 [Trifolium subterraneum]	8.A.23.1.12	gnl|TC-DB|P12931	27	1e-25	Proto-oncogene tyrosine-protein kinase Src OS=Homo sapiens OX=9606 GN=SRC PE=1 SV=3	PLA	PLA	15.81	MIT	11.73	NUC	8.803	26.42	0.599758	-0.800766	-0.693952	0.500845	-0.809368	-0.843437	-0.743054	-0.837196	-0.758042	-0.811804	-0.808563	-0.80936	7	3	16.596	1	20	1504	1523	ACAUGCUGCGGAACUAUUAG	AUGAUAUUUCUGCAGCAUGU	Cleavage	Glyur000702s00024637.1	1
Sr99475_9_5_21_68	GumiRNA-n97c.2																															3	16.596	1	20	1504	1523	ACAUGCUGCGGAACUAUUAG	AUGAUAUUUCUGCAGCAUGU	Cleavage	Glyur000702s00024637.1	1
Sr124476_2_1_21_600	GumiRNA-n510a-3p	Glyur000707s00031972	Molecular Function: structural constituent of ribosome (GO:0003735);; Biological Process: translation (GO:0006412);; Cellular Component: integral component of membrane (GO:0016021);; Biological Process: transmembrane transport (GO:0055085);;	--	PREDICTED: mitochondrial substrate carrier family protein B-like [Vigna angularis]	2.A.29.23.8	gnl|TC-DB|Q6NUK1	40	9e-51	Calcium-binding mitochondrial carrier protein SCaMC-1 OS=Homo sapiens GN=SLC25A24 PE=1 SV=2	CYT	CYT	14.54	NUC	13.01	PLA	11.73	27.13	0.939485	-0.888955	-0.74002	0.534021	-0.910527	-0.944513	-0.833199	-0.864517	-0.91086	-0.938693	-0.936863	-0.932115	10	3	20.399	1	20	1104	1123	CAGUAGAGUCAGUGGGGUUU	AAGGCCCGAUGACUCUACUG	Cleavage	Glyur000707s00031972.1	1
Sr110581_1_1_21_49	GumiRNA-n462	Glyur000711s00037595	Molecular Function: motor activity (GO:0003774);; Molecular Function: actin binding (GO:0003779);; Molecular Function: ATP binding (GO:0005524);; Cellular Component: myosin complex (GO:0016459);;	K10357|0|cam:101493262|K10357 myosin V | (RefSeq) myosin-2-like	PREDICTED: myosin-2-like [Cicer arietinum]	1.I.1.1.3	gnl|TC-DB|O00159	33	2e-97	Unconventional myosin-Ic OS=Homo sapiens GN=MYO1C PE=1 SV=4	NUC	NUC	12.06	CYT	11.95	MIT	10.14	23.98	0.986593	-0.787136	-0.740893	0.583732	-0.82451	-0.829964	-0.726185	-0.711777	-0.855684	-0.852918	-0.846979	-0.857371	7	2.5	19.648	1	21	2608	2628	UUUGUUCCAUCACUAUGCUUU	GAAGCAGGGUGUUGGAACAAA	Translation	Glyur000711s00037595.1	1
Sr504883_6_3_24_12	GumiRNA-n180																															3	12.495	1	20	1489	1508	AUAUUUUUGCAUUCCGGAAA	UUUUGGGAAUGCAAAAACAU	Cleavage	Glyur000711s00037595.1	1
Sr364392_4_1_24_11	GumiRNA-n160b	Glyur000713s00015593	Molecular Function: GTPase activator activity (GO:0005096);; Cellular Component: intracellular (GO:0005622);; Biological Process: proteolysis (GO:0006508);; Biological Process: intracellular protein transport (GO:0006886);; Cellular Component: endomembrane system (GO:0012505);; Molecular Function: Rab GTPase binding (GO:0017137);; Biological Process: regulation of vesicle fusion (GO:0031338);; Mo…	--	PREDICTED: TBC1 domain family member 8B-like [Cicer arietinum]	8.A.87.1.5	gnl|TC-DB|Q96HU1	27	1e-29	Small G protein signaling modulator 3 OS=Homo sapiens OX=9606 GN=SGSM3 PE=1 SV=1	CHL	CHL	12.29	PLA	11.24	CYT	10.86	23.27	0.573099	0.0378671	-0.767789	0.858591	-0.0255259	-0.0891096	0.137961	0.107891	-0.073831	-0.0840717	-0.0756484	-0.0855961	1	2.5	18.049	1	23	1743	1765	AUUUGUAUUAUGGAAACUCGAGU	GCAUGGGUUACCAUAAUAUAAAU	Cleavage	Glyur000713s00015593.1	1
Sr364392_4_4_24_11	GumiRNA-n160a																															2.5	18.049	1	23	1743	1765	AUUUGUAUUAUGGAAACUCGAGU	GCAUGGGUUACCAUAAUAUAAAU	Cleavage	Glyur000713s00015593.1	1
Sr300987_5_2_24_10	GumiRNA-n79d-5p	Glyur000737s00020122	Molecular Function: aminopeptidase activity (GO:0004177);; Biological Process: proteolysis (GO:0006508);; Molecular Function: metallopeptidase activity (GO:0008237);; Molecular Function: zinc ion binding (GO:0008270);;	K01267|0|cam:101500969|K01267 aspartyl aminopeptidase [EC:3.4.11.21] | (RefSeq) probable aspartyl aminopeptidase	PREDICTED: probable aspartyl aminopeptidase [Cicer arietinum]	4.C.1.1.7	gnl|TC-DB|Q42524	40	7e-67	4-coumarate--CoA ligase 1 - Arabidopsis thaliana (Mouse-ear cress).	POX	POX	18.38	MIT	10.96	CHL	10.68	27.16	-0.864852	0.939261	0.487269	-0.27556	0.96143	0.898826	0.914686	0.856792	0.981289	0.95076	0.943664	0.9687	10	3	21.732	1	22	3363	3384	AUAUGUCCGCGGAACUAUUAGU	GCUAAUAUUGUCGUGGACAUAU	Cleavage	Glyur000737s00020122.1	1
Sr375273_5_5_24_28	GumiRNA-n79c-5p.1																															3	21.732	1	22	3363	3384	AUAUGUCCGCGGAACUAUUAGU	GCUAAUAUUGUCGUGGACAUAU	Cleavage	Glyur000737s00020122.1	1
Sr446942_11_3_24_28	GumiRNA-n110c-3p	Glyur000749s00022597	Molecular Function: ATP binding (GO:0005524);; Cellular Component: proteasome regulatory particle, base subcomplex (GO:0008540);; Molecular Function: TBP-class protein binding (GO:0017025);; Biological Process: ubiquitin-dependent ERAD pathway (GO:0030433);; Cellular Component: nuclear proteasome complex (GO:0031595);; Cellular Component: cytosolic proteasome complex (GO:0031597);; Molecular Func…	K03065|0|aip:107618335|K03065 26S proteasome regulatory subunit T5 | (RefSeq) 26S protease regulatory subunit 6A homolog	26S protease regulatory subunit 6A homolog [Arachis duranensis]	9.B.307.1.1	gnl|TC-DB|O67077	45	7e-57	ATP-dependent zinc metalloprotease FtsH OS=Aquifex aeolicus (strain VF5) OX=224324 GN=ftsH PE=1 SV=1	NUC/CYT	NUC	39.03	CYT	38.9	CHL	6.972	77.83	0.93096	-0.591072	-0.891775	0.800228	-0.638869	-0.678361	-0.50223	-0.525147	-0.668843	-0.683045	-0.675155	-0.685235	3	3	13.097	1	22	495	516	AAUGGCAUUGUAGACUUCUGCU	AACAGAGGACUACAAUGACAUU	Cleavage	Glyur000749s00022597.3	1
Sr498980_9_1_24_12	GumiRNA-n110d-3p																															3	13.097	1	22	495	516	AAUGGCAUUGUAGACUUCUGCU	AACAGAGGACUACAAUGACAUU	Cleavage	Glyur000749s00022597.3	1
Sr194393_2_1_22_34	GumiRNA-n156	Glyur000763s00023740	Cellular Component: membrane (GO:0016020);; Biological Process: response to stimulus (GO:0050896);;	K08472|0|mtr:MTR_6g033330|K08472 mlo protein | (RefSeq) seven transmembrane MLO family protein	seven transmembrane MLO family protein [Medicago truncatula]	9.B.197.1.1	gnl|TC-DB|P93766	38	3e-82	Protein MLO OS=Hordeum vulgare GN=MLO PE=1 SV=1	PLA	PLA	19.81	NUC	10.45	MIT	9.903	27.43	0.921676	-0.946543	-0.505253	0.27464	-0.959464	-0.938813	-0.923728	-0.885833	-0.979878	-0.970109	-0.96741	-0.973097	10	2.5	7.987	1	22	152	173	UUUAUAAAUAGAGAAGGAUGUG	CUCAUCCUUCUCUCUAUAUAAA	Translation	Glyur000763s00023740.1	1
Sr313292_4_3_24_10	GumiRNA-n516	Glyur000793s00026500	Molecular Function: protein serine/threonine kinase activity (GO:0004674);; Molecular Function: transmembrane receptor protein tyrosine kinase activity (GO:0004714);; Molecular Function: ATP binding (GO:0005524);; Cellular Component: plasma membrane (GO:0005886);; Cellular Component: integral component of membrane (GO:0016021);; Biological Process: peptidyl-tyrosine phosphorylation (GO:0018108);;	--	PREDICTED: probable LRR receptor-like serine/threonine-protein kinase At1g53430 isoform X2 [Cicer arietinum]	1.A.87.2.6	gnl|TC-DB|O22476	31	9e-22	Protein BRASSINOSTEROID INSENSITIVE 1 OS=Arabidopsis thaliana OX=3702 GN=BRI1 PE=1 SV=1	PLA	PLA	44.93	MIT	7.73	CHL	7.008	33.07	0.924478	-0.79831	-0.830726	0.677367	-0.838445	-0.847098	-0.723715	-0.743639	-0.847374	-0.858065	-0.850406	-0.865692	8	3	18.121	1	21	244	264	AGUGAAGUCGCAUGUGGUAUU	AAUGUCACAUGCGAUUGCACU	Cleavage	Glyur000793s00026500.1	1
Sr391036_7_7_24_73	GumiRNA-n4a3.2	Glyur000797s00025503	Biological Process: carbohydrate transport (GO:0008643);; Cellular Component: integral component of membrane (GO:0016021);; Molecular Function: substrate-specific transmembrane transporter activity (GO:0022891);; Biological Process: transmembrane transport (GO:0055085);;	K08150|0|cam:101509281|K08150 MFS transporter, SP family, solute carrier family 2 (myo-inositol transporter), member 13 | (RefSeq) inositol transporter 1-like	hypothetical protein TSUD_167850 [Trifolium subterraneum]	2.A.1.1.66	gnl|TC-DB|Q8VZR6	70	1e-169	Probable inositol transporter 1 - Arabidopsis thaliana (Mouse-ear cress).	PLA	PLA	30.56	CHL	13	NUC	7.323	35.9	-0.986534	0.81806	0.72497	-0.555081	0.852296	0.859404	0.760663	0.749141	0.879543	0.879681	0.874675	0.882407	8	3	18.381	1	24	618	641	GUUUCAGGGACCUAAGUGAGACUA	UGCUUUCACUGAGGUUCCUGGGAC	Cleavage	Glyur000797s00025503.1	1
Sr554557_15_11_24_21	GumiRNA-n4y6.2																															3	18.381	1	24	618	641	GUUUCAGGGACCUAAGUGAGACCA	UGCUUUCACUGAGGUUCCUGGGAC	Cleavage	Glyur000797s00025503.1	1
Sr563087_3_3_24_38	GumiRNA-n4m4.2																															3	18.381	1	24	618	641	GUUUCAGGGACCUAAGUGAGACUA	UGCUUUCACUGAGGUUCCUGGGAC	Cleavage	Glyur000797s00025503.1	1
Sr147886_15_8_21_474	GumiRNA-n409.2	Glyur000808s00032297	Biological Process: drug transmembrane transport (GO:0006855);; Molecular Function: drug transmembrane transporter activity (GO:0015238);; Molecular Function: antiporter activity (GO:0015297);; Cellular Component: integral component of membrane (GO:0016021);;	K03327|0|mtr:MTR_5g032720|K03327 multidrug resistance protein, MATE family | (RefSeq) MATE efflux family protein	MATE efflux family protein [Medicago truncatula]	2.A.66.1.50	gnl|TC-DB|F4JTB2	52	1e-134	Protein DETOXIFICATION OS=Arabidopsis thaliana GN=DTX35 PE=3 SV=1	CHL	CHL	12.06	PLA	11.92	NUC	10.4	23.95	0.837999	-0.989458	-0.522914	0.270974	-0.993547	-0.985467	-0.965313	-0.965146	-0.987009	-0.997797	-0.996074	-0.997641	10	3	15.305	1	20	1002	1021	UCCGGUCUUAAAUAUAAGAA	UUCUAAUAUUGAUGACCGGA	Translation	Glyur000808s00032297.1	1
Sr449169_4_1_24_26	GumiRNA-n311c																															3	15.305	1	20	1002	1021	UCCGGUCUUGAAUAUAAGAA	UUCUAAUAUUGAUGACCGGA	Translation	Glyur000808s00032297.1	1
Sr449169_4_2_24_26	GumiRNA-n311b																															3	15.305	1	20	1002	1021	UCCGGUCUUGAAUAUAAGAA	UUCUAAUAUUGAUGACCGGA	Translation	Glyur000808s00032297.1	1
Sr449169_4_4_24_26	GumiRNA-n311a																															3	15.305	1	20	1002	1021	UCCGGUCUUGAAUAUAAGAA	UUCUAAUAUUGAUGACCGGA	Translation	Glyur000808s00032297.1	1
Sr333775_6_2_24_12	GumiRNA-n119	Glyur000824s00026003	--	--	PREDICTED: putative disease resistance RPP13-like protein 1 isoform X1 [Cicer arietinum]	1.A.25.3.4	gnl|TC-DB|B9GAY9	28	6e-31	Putative uncharacterized protein OS=Oryza sativa subsp. japonica GN=OsJ_34074 PE=4 SV=1	PLA	PLA	13.06	CHL	11.86	NUC	11.64	24.62	0.188949	0.147813	-0.787333	0.858951	0.120756	-0.0395529	0.253917	0.0723846	0.15543	0.0550447	0.0561453	0.0800217	1	3	14.096	1	22	5086	5107	AUUCGAGUUUCCGGUAGUUUCA	UGGAACUGUUGGAAGCUCGAGU	Cleavage	Glyur000824s00026003.1	1
Sr515749_17_7_24_30	GumiRNA-n228a.2	Glyur000844s00023267	Biological Process: deadenylation-dependent decapping of nuclear-transcribed mRNA (GO:0000290);; Cellular Component: P-body (GO:0000932);; Molecular Function: mRNA binding (GO:0003729);; Molecular Function: enzyme activator activity (GO:0008047);; Cellular Component: integral component of membrane (GO:0016021);; Molecular Function: hydrolase activity (GO:0016787);; Biological Process: deadenylati…	K12611|0|cam:101500373|K12611 mRNA-decapping enzyme 1B [EC:3.-.-.-] | (RefSeq) mRNA-decapping enzyme-like protein	PREDICTED: mRNA-decapping enzyme-like protein [Cicer arietinum]	3.A.18.1.1	gnl|TC-DB|Q9NPI6	36	2e-20	mRNA-decapping enzyme 1A - Homo sapiens (Human).	CHL	CHL	21.04	NUC	16.6	PLA	10.34	35.97	-0.947732	0.784376	0.759146	-0.61684	0.830438	0.813112	0.717856	0.700975	0.855796	0.844345	0.835822	0.857895	7	3	9.446	1	21	951	971	GAGGGACGAAAAACGAACAUG	CUUCUUCUUUUUUCGUCCCUC	Cleavage	Glyur000844s00023267.1	1
Sr502585_9_6_24_10	GumiRNA-n337	Glyur000859s00026231	Molecular Function: protein serine/threonine kinase activity (GO:0004674);; Molecular Function: ATP binding (GO:0005524);; Cellular Component: plasma membrane (GO:0005886);; Biological Process: protein phosphorylation (GO:0006468);; Biological Process: defense response (GO:0006952);; Cellular Component: plasmodesma (GO:0009506);; Cellular Component: integral component of membrane (GO:0016021);; B…	--	G-type lectin S-receptor-like serine/threonine-protein kinase At4g27290 [Cajanus cajan]	1.A.87.2.1	gnl|TC-DB|K7UE65	41	5e-67	Uncharacterized protein OS=Zea mays GN=ZEAMMB73_507020 PE=3 SV=1	PLA	PLA	37.83	MIT	13.68	CYT	6.849	39.07	0.861379	-0.369578	-0.706597	0.637704	-0.396892	-0.491656	-0.302887	-0.320897	-0.449481	-0.477407	-0.476838	-0.456827	1	2.5	18.119	1	20	1287	1306	AAUAGUUCUGCAAGCAUUUU	UAAAUGCUUGGAGAACUGUU	Translation	Glyur000859s00026231.1	1
Sr598670_17_12_24_56	GumiRNA-n4e5.2	Glyur000860s00039262	Cellular Component: nucleosome (GO:0000786);; Molecular Function: DNA binding (GO:0003677);; Molecular Function: glutathione transferase activity (GO:0004364);; Cellular Component: nucleus (GO:0005634);; Biological Process: nucleosome assembly (GO:0006334);; Biological Process: regulation of transcription, DNA-templated (GO:0006355);; Biological Process: glutathione metabolic process (GO:0006749)…	--	dehydroascorbate reductase [Glycine max]	1.A.12.2.1	gnl|TC-DB|Q9FWR4	59	2e-68	Putative GSH-dependent dehydroascorbate reductase - Arabidopsis thaliana (Mouse-ear cress).	CHL	CHL	39.3	NUC	11.1	PLA	10.58	36.19	0.867015	-0.93822	-0.658534	0.44686	-0.960953	-0.943768	-0.891639	-0.89534	-0.957698	-0.962226	-0.956471	-0.970933	10	3	14.92	1	24	779	802	AUUUCAGAGACCUAAGUGAGACCG	CUGAYUCACUUAGCUUUUUGAAGU	Translation	Glyur000860s00039262.1	1
Sr362840_11_6_24_41	GumiRNA-n378.1	Glyur000877s00023926	Molecular Function: GTPase activity (GO:0003924);; Molecular Function: GTP binding (GO:0005525);;	K17065|0|gmx:100815086|K17065 dynamin 1-like protein [EC:3.6.5.5] | (RefSeq) dynamin-related protein 3A-like	PREDICTED: dynamin-related protein 3A-like [Glycine max]	1.N.6.1.2	gnl|TC-DB|O00429	40	1e-140	Dynamin-1-like protein OS=Homo sapiens OX=9606 GN=DNM1L PE=1 SV=2	MIT/POX	MIT	34	POX	33.62	CSK	6.818	67.37	0.556309	-0.00437157	-0.864453	0.928005	-0.0574901	-0.173451	0.104926	0.0104867	-0.0768843	-0.128553	-0.124269	-0.114973	2	3	16.811	1	20	1144	1163	GGAUCUGACUCCUCUAAAGU	AGUUUAGAGGAGGUGGAUCC	Cleavage	Glyur000877s00023926.1	1
Sr73134_8_1_20_16	GumiRNA-n204.2																															2.5	17.471	1	19	2439	2458	GUAAAAUG-UCGGUCAAAUU	AAUUUGACCGAGUAUUUUAC	Translation	Glyur000877s00023926.1	1
Sr115532_3_2_21_88	GumiRNA-n486	Glyur000888s00023089	Biological Process: obsolete protein import into nucleus, docking (GO:0000059);; Biological Process: protein import into nucleus, translocation (GO:0000060);; Cellular Component: cytosol (GO:0005829);; Biological Process: NLS-bearing protein import into nucleus (GO:0006607);; Biological Process: ribosomal protein import into nucleus (GO:0006610);; Molecular Function: nuclear localization sequence…	K20221|0|gmx:100815107|K20221 importin-4 | (RefSeq) importin-4-like	PREDICTED: importin-4-like [Glycine max]	1.I.1.1.3	gnl|TC-DB|Q8TEX9	28	1e-110	Importin-4 OS=Homo sapiens GN=IPO4 PE=1 SV=2	NUC	NUC	12.44	MIT	11.06	EXC	9.359	23.17	-0.441605	0.877179	-0.0655096	0.322649	0.852399	0.762969	0.922696	0.846962	0.845096	0.812236	0.812147	0.823908	8	2.5	19.353	1	21	199	219	GUGGGAGUCAUUUGGGGGUUU	GGACCCCCAAGUGGUUCCCGC	Cleavage	Glyur000888s00023089.1	1
Sr99475_9_5_21_68	GumiRNA-n97c-5p.1	Glyur000899s00033733	Biological Process: activation of MAPKK activity (GO:0000186);; Molecular Function: MAP kinase kinase kinase activity (GO:0004709);; Molecular Function: ATP binding (GO:0005524);; Cellular Component: intracellular (GO:0005622);;	--	PREDICTED: uncharacterized protein LOC101492288 isoform X1 [Cicer arietinum]	8.A.23.1.15	gnl|TC-DB|P54760	31	4e-26	Ephrin type-B receptor 4 OS=Homo sapiens OX=9606 GN=EPHB4 PE=1 SV=2	NUC	NUC	11.98	CHL	11.18	PLA	10.01	22.97	-0.402847	0.873374	0.2207	0.0178097	0.859712	0.806797	0.878322	0.887619	0.813386	0.819653	0.817412	0.830388	9	2.5	19.076	1	20	1843	1862	UUUUUCUGACACACAUACCG	UGUUAUCUGUGUCAGAAAAA	Cleavage	Glyur000899s00033733.1	1
Sr405990_1_1_24_17	GumiRNA-n235	Glyur000910s00020578	Biological Process: metabolic process (GO:0008152);; Molecular Function: 4-coumarate-CoA ligase activity (GO:0016207);;	K01904|0|mtr:MTR_4g005750|K01904 4-coumarate--CoA ligase [EC:6.2.1.12] | (RefSeq) 4-coumarate:CoA ligase-like protein	4-coumarate:CoA ligase-like protein [Medicago truncatula]	4.C.1.1.7	gnl|TC-DB|Q42524	58	1e-164	4-coumarate--CoA ligase 1 - Arabidopsis thaliana (Mouse-ear cress).	POX	POX	20.6	MIT	17.03	CHL	9.986	36.28	0.96454	-0.896988	-0.551209	0.330874	-0.910769	-0.921036	-0.868222	-0.84457	-0.935849	-0.938603	-0.938288	-0.932439	10	3	11.7	1	21	291	311	AGACUUUGGAGGAUUUUGGAG	UUCCAGAAUCUUCCAGAGUUC	Cleavage	Glyur000910s00020578.1	1
Sr451348_7_1_24_39	GumiRNA-n14h.2	Glyur000930s00030234	Molecular Function: RNA cap binding (GO:0000339);; Biological Process: RNA splicing, via endonucleolytic cleavage and ligation (GO:0000394);; Molecular Function: translation initiation factor activity (GO:0003743);; Cellular Component: nucleus (GO:0005634);; Cellular Component: nuclear cap binding complex (GO:0005846);; Biological Process: translational initiation (GO:0006413);; Biological Proces…	K12882|0|cam:101503918|K12882 nuclear cap-binding protein subunit 1 | (RefSeq) nuclear cap-binding protein subunit 1	PREDICTED: nuclear cap-binding protein subunit 1 [Cicer arietinum]	9.A.60.1.1	gnl|TC-DB|Q09161	27	1e-71	Nuclear cap-binding protein subunit 1 OS=Homo sapiens GN=NCBP1 PE=1 SV=1	NUC	NUC	29.1	CYT	27.53	CSK	5.511	55.74	0.774493	-0.253655	-0.885085	0.889244	-0.309019	-0.381224	-0.152224	-0.193901	-0.347886	-0.370741	-0.363319	-0.36764	2	3	17.415	1	20	3006	3025	UAACUGUUGCAAUUGGGUCC	GGACCUAAAUGCAAUGGUUG	Cleavage	Glyur000930s00030234.1	1
Sr465734_9_5_24_58	GumiRNA-n386b																															2	11.581	1	20	37	56	AUGAAGGACUAAUUGUGACA	UGUUACAAUUGUUCCUUCAU	Translation	Glyur000930s00030234.1	1
Sr465734_9_9_24_58	GumiRNA-n386a																															2	11.581	1	20	37	56	AUGAAGGACUAAUUGUGACA	UGUUACAAUUGUUCCUUCAU	Translation	Glyur000930s00030234.1	1
Sr515749_17_5_24_30	GumiRNA-n228b																															2.5	11.581	1	20	37	56	AUGAGGGACUAAUUGUGACA	UGUUACAAUUGUUCCUUCAU	Translation	Glyur000930s00030234.1	1
Sr515749_17_7_24_30	GumiRNA-n228a.1																															2.5	11.581	1	20	37	56	AUGAGGGACUAAUUGUGACA	UGUUACAAUUGUUCCUUCAU	Translation	Glyur000930s00030234.1	1
Sr565761_1_1_24_22	GumiRNA-n195-3p	Glyur000930s00030241	Molecular Function: structural constituent of ribosome (GO:0003735);; Biological Process: translation (GO:0006412);; Biological Process: transport (GO:0006810);; Cellular Component: integral component of membrane (GO:0016021);;	K15102|0|vra:106759472|K15102 solute carrier family 25 (mitochondrial phosphate transporter), member 3 | (RefSeq) mitochondrial phosphate carrier protein 3, mitochondrial	mitochondrial phosphate carrier protein 3, mitochondrial [Vigna radiata var. radiata]	2.A.29.4.6	gnl|TC-DB|Q9FMU6	75	1e-147	AT5g14040/MUA22_4 OS=Arabidopsis thaliana GN=PHT3;1 PE=2 SV=1	CHL	CHL	19.44	NUC	16.76	CYT	10.35	35.24	-0.688408	0.431768	0.903467	-0.80852	0.451855	0.610664	0.338838	0.492387	0.42557	0.525712	0.529391	0.490982	2	3	13.58	1	20	1461	1480	GAAAUGCUUGACUGCAGUAA	UUAUUGUAUUCGAGCAUUUU	Cleavage	Glyur000930s00030241.1	1
Sr120441_1_1_21_35	GumiRNA-n289	Glyur000933s00028073	Molecular Function: cyclin-dependent protein serine/threonine kinase activity (GO:0004693);; Molecular Function: ATP binding (GO:0005524);; Biological Process: protein phosphorylation (GO:0006468);; Biological Process: regulation of cell cycle (GO:0051726);;	K08819|0|gmx:100782603|K08819 cyclin-dependent kinase 12/13 [EC:2.7.11.22 2.7.11.23] | (RefSeq) probable serine/threonine-protein kinase At1g54610	PREDICTED: probable serine/threonine-protein kinase At1g54610 [Glycine max]	1.I.1.1.3	gnl|TC-DB|P06493	40	2e-57	Cyclin-dependent kinase 1 OS=Homo sapiens GN=CDK1 PE=1 SV=3	NUC	NUC	18.77	CYT	12.72	PLA	12.39	29.58	-0.300747	0.805815	-0.13156	0.391021	0.76383	0.69345	0.858535	0.806155	0.743696	0.72712	0.728103	0.732999	3	2.5	19.313	1	21	1165	1185	UGAUCCAGAAUUUUCAAUUUU	AAAAUUGGAGAUUUUGGGUUA	Cleavage	Glyur000933s00028073.1	1
Sr574096_18_10_24_10	GumiRNA-n240b	Glyur000938s00033434	Cellular Component: Golgi apparatus (GO:0005794);; Biological Process: intracellular protein transport (GO:0006886);; Molecular Function: protein transporter activity (GO:0008565);; Biological Process: vesicle-mediated transport (GO:0016192);; Cellular Component: clathrin adaptor complex (GO:0030131);;	K12391|0|cam:101495931|K12391 AP-1 complex subunit gamma-1 | (RefSeq) AP-1 complex subunit gamma-2-like	PREDICTED: AP-1 complex subunit gamma-2-like isoform X1 [Cicer arietinum]	9.B.278.1.1	gnl|TC-DB|O43747	42	1e-177	AP-1 complex subunit gamma-1 OS=Homo sapiens OX=9606 GN=AP1G1 PE=1 SV=5	CHL	CHL	13.04	NUC	12.92	PLA	10.9	25.93	0.706488	-0.147727	-0.804215	0.852288	-0.214274	-0.251181	-0.0497831	-0.0576293	-0.266171	-0.263048	-0.252979	-0.271183	2	3	23.891	1	20	324	343	UAGUUCUGCAGGCAUGUAUG	CAUACGUGCUUGCAAAACUG	Cleavage	Glyur000938s00033434.1	1
Sr574096_18_14_24_10	GumiRNA-n240a																															3	23.891	1	20	324	343	UAGUUCUGCAGGCAUGUAUG	CAUACGUGCUUGCAAAACUG	Cleavage	Glyur000938s00033434.1	1
Sr367186_18_9_24_11	GumiRNA-n279-3p	Glyur000949s00028891	Cellular Component: nucleus (GO:0005634);; Biological Process: regulation of photomorphogenesis (GO:0010099);; Molecular Function: ligase activity (GO:0016874);;	K20217|6.05788e-103|cam:101507732|K20217 ubiquitin-conjugating enzyme E2 E [EC:2.3.2.23] | (RefSeq) constitutive photomorphogenesis protein 10	PREDICTED: constitutive photomorphogenesis protein 10 [Cicer arietinum]	3.A.20.1.1	gnl|TC-DB|P62837	54	4e-44	Ubiquitin-conjugating enzyme E2 D2 OS=Homo sapiens GN=UBE2D2 PE=1 SV=1	NUC	NUC	58.7	CHL	12.49	CYT	8.168	38.29	-0.692563	0.873064	0.0428095	0.200215	0.863312	0.796093	0.907697	0.806675	0.892165	0.851693	0.853214	0.856169	8	3	21.075	1	24	661	684	GUUGGAAAGAGUGUGUUAGAGAGU	AUCCUCUCUCACAUUCUUUCCAAU	Cleavage	Glyur000949s00028891.1	1
Sr380538_19_1_24_24	GumiRNA-n26h	Glyur000949s00028896	Molecular Function: hydrolase activity, hydrolyzing O-glycosyl compounds (GO:0004553);; Molecular Function: protein histidine kinase activity (GO:0004673);; Biological Process: carbohydrate metabolic process (GO:0005975);; Biological Process: peptidyl-histidine phosphorylation (GO:0018106);; Molecular Function: polysaccharide binding (GO:0030247);; Cellular Component: anchored component of plasma…	K19892|0|cam:101507103|K19892 glucan endo-1,3-beta-glucosidase 4 [EC:3.2.1.39] | (RefSeq) glucan endo-1,3-beta-glucosidase 4	PREDICTED: glucan endo-1,3-beta-glucosidase 4 [Cicer arietinum]	1.I.2.1.1	gnl|TC-DB|Q9FZ86	43	2e-21	At1g18650 OS=Arabidopsis thaliana GN=F25I16.1 PE=2 SV=1	CHL	CHL	13.77	NUC	12.6	PLA	12.03	26.07	-0.946111	0.927105	0.534975	-0.301505	0.936026	0.94372	0.901735	0.880553	0.95613	0.960643	0.960234	0.954779	10	3	11.983	1	21	952	972	AUUGAAUAACUCAUGUAUCUG	UACAUAUAUGAAUUAUUUAAU	Translation	Glyur000949s00028896.1	1
Sr380538_19_14_24_24	GumiRNA-n26d																															3	11.983	1	21	952	972	AUUGAAUAACUCAUGUAUCUG	UACAUAUAUGAAUUAUUUAAU	Translation	Glyur000949s00028896.1	1
Sr380538_19_15_24_24	GumiRNA-n26c																															3	11.983	1	21	952	972	AUUGAAUAACUCAUGUAUCUG	UACAUAUAUGAAUUAUUUAAU	Translation	Glyur000949s00028896.1	1
Sr380538_19_16_24_24	GumiRNA-n26b																															3	11.983	1	21	952	972	AUUGAAUAACUCAUGUAUCUG	UACAUAUAUGAAUUAUUUAAU	Translation	Glyur000949s00028896.1	1
Sr380538_19_19_24_24	GumiRNA-n26a																															3	11.983	1	21	952	972	AUUGAAUAACUCAUGUAUCUG	UACAUAUAUGAAUUAUUUAAU	Translation	Glyur000949s00028896.1	1
Sr380538_19_2_24_24	GumiRNA-n26g																															3	11.983	1	21	952	972	AUUGAAUAACUCAUGUAUCUG	UACAUAUAUGAAUUAUUUAAU	Translation	Glyur000949s00028896.1	1
Sr380538_19_4_24_24	GumiRNA-n26f																															3	11.983	1	21	952	972	AUUGAAUAACUCAUGUAUCUG	UACAUAUAUGAAUUAUUUAAU	Translation	Glyur000949s00028896.1	1
Sr380538_19_7_24_24	GumiRNA-n26e																															3	11.983	1	21	952	972	AUUGAAUAACUCAUGUAUCUG	UACAUAUAUGAAUUAUUUAAU	Translation	Glyur000949s00028896.1	1
Sr389897_3_2_24_12	GumiRNA-n362																															3	10.114	1	22	952	973	CAUUGAAUAACUCAUGUAUCUG	UACAUAUAUGAAUUAUUUAAUG	Translation	Glyur000949s00028896.1	1
Sr417323_8_2_24_18	GumiRNA-n177c																															2.5	11.983	1	21	952	972	AUUAAAUAACUCAUGUAUCUG	UACAUAUAUGAAUUAUUUAAU	Translation	Glyur000949s00028896.1	1
Sr417323_8_7_24_18	GumiRNA-n177b.2																															2.5	11.983	1	21	952	972	AUUAAAUAACUCAUGUAUCUG	UACAUAUAUGAAUUAUUUAAU	Translation	Glyur000949s00028896.1	1
Sr417323_8_8_24_18	GumiRNA-n177a																															2.5	11.983	1	21	952	972	AUUAAAUAACUCAUGUAUCUG	UACAUAUAUGAAUUAUUUAAU	Translation	Glyur000949s00028896.1	1
Sr454086_11_11_24_40	GumiRNA-n222a																															3	11.983	1	21	952	972	AUUGAAUAACUCAUGUAUCUG	UACAUAUAUGAAUUAUUUAAU	Translation	Glyur000949s00028896.1	1
Sr454086_11_5_24_40	GumiRNA-n222b																															3	11.983	1	21	952	972	AUUGAAUAACUCAUGUAUCUG	UACAUAUAUGAAUUAUUUAAU	Translation	Glyur000949s00028896.1	1
Sr468246_8_4_24_12	GumiRNA-n283																															3	11.983	1	21	952	972	AUUGAAUAACUCAUGUAUCUG	UACAUAUAUGAAUUAUUUAAU	Translation	Glyur000949s00028896.1	1
Sr499688_5_5_24_18	GumiRNA-n380	Glyur000957s00027268	Cellular Component: integral component of membrane (GO:0016021);; Biological Process: transmembrane transport (GO:0055085);;	--	PREDICTED: mechanosensitive ion channel protein 1, mitochondrial [Cicer arietinum]	1.A.23.4.11	gnl|TC-DB|Q8VZL4	61	1e-142	Mechanosensitive ion channel protein 1, mitochondrial OS=Arabidopsis thaliana GN=MSL1 PE=2 SV=1	CYT	CYT	11.83	PLA	10.8	NUC	10.38	22.4	0.901966	-0.594669	-0.933604	0.835507	-0.639708	-0.704997	-0.500644	-0.559029	-0.652325	-0.6879	-0.682487	-0.682625	3	3	14.153	1	20	1939	1958	GUUCUGCGGGUUGUAAUUCA	UGAGUUAUACUCUGCAGAAC	Translation	Glyur000957s00027268.1	1
Sr285629_10_9_24_16	GumiRNA-n4v4-5p	Glyur000961s00028327	--	--	PREDICTED: putative disease resistance RPP13-like protein 1 [Cicer arietinum]	1.A.25.3.4	gnl|TC-DB|B9GAY9	28	4e-38	Putative uncharacterized protein OS=Oryza sativa subsp. japonica GN=OsJ_34074 PE=4 SV=1	PLA	PLA	13.55	NUC	11.97	CHL	11.19	25.11	0.791552	-0.708504	-0.913116	0.775423	-0.739872	-0.77947	-0.61969	-0.691837	-0.726436	-0.764881	-0.756018	-0.768768	1	3	16.595	1	20	3552	3571	AAAAGAGUUAACUGUCAUUU	GAAUGACAGCAAAUUCUUUU	Translation	Glyur000961s00028327.1	1
Sr487039_7_1_24_41	GumiRNA-n4a6.2																															3	16.595	1	20	3552	3571	AAAAGAGUUAACUGUCAUUU	GAAUGACAGCAAAUUCUUUU	Translation	Glyur000961s00028327.1	1
Sr323749_18_16_24_77	GumiRNA-n501.2	Glyur000988s00029118	Cellular Component: photosystem I (GO:0009522);; Biological Process: photosynthesis (GO:0015979);; Cellular Component: integral component of membrane (GO:0016021);; Molecular Function: chlorophyll binding (GO:0016168);;	K08905|2.20355e-83|cam:101488425|K08905 photosystem I subunit V | (RefSeq) photosystem I reaction center subunit V, chloroplastic	PREDICTED: photosystem I reaction center subunit V, chloroplastic [Cicer arietinum]	5.B.4.1.1	gnl|TC-DB|Q9S7N7	76	1e-56	Photosystem I reaction center subunit V, chloroplast - Arabidopsis thaliana (Mouse-ear cress).	CHL	CHL	74.43	NUC	5.791	CYT	4.42	25.16	0.902959	-0.956263	-0.55339	0.329031	-0.974243	-0.945505	-0.925714	-0.896401	-0.986907	-0.977291	-0.972781	-0.985148	10	3	13.961	1	23	431	453	GCUUGGACUGGCCAAGGCAUGGU	ACUAUAUCUUGGCCACUUCAAGC	Cleavage	Glyur000988s00029118.1	1
Sr124476_2_1_21_600	GumiRNA-n510a-5p	Glyur001018s00028947	Cellular Component: membrane (GO:0016020);;	--	exocyst complex component [Trifolium pratense]	1.F.2.1.3	gnl|TC-DB|Q9LZD3	29	3e-38	Exocyst complex component EXO70A1 OS=Arabidopsis thaliana GN=EXO70A1 PE=1 SV=1	NUC	NUC	11.87	PLA	11.35	MIT	9.879	23.1	0.9217	-0.839923	-0.39957	0.174224	-0.840618	-0.857888	-0.831452	-0.78892	-0.877115	-0.876685	-0.879412	-0.863482	9	3	18.74	1	21	2038	2058	AACCCCACUGUCUUUUCUGGC	GCUUGGGAAGACGGUGGGGUU	Cleavage	Glyur001018s00028947.1	1
Sr124476_2_2_21_600	GumiRNA-n510b-5p																															3	18.74	1	21	2038	2058	AACCCCACUGUCUUUUCUGGC	GCUUGGGAAGACGGUGGGGUU	Cleavage	Glyur001018s00028947.1	1
Sr367186_18_9_24_11	GumiRNA-n279-5p	Glyur001033s00031540	Molecular Function: protein serine/threonine kinase activity (GO:0004674);; Molecular Function: ATP binding (GO:0005524);; Cellular Component: nucleus (GO:0005634);; Cellular Component: cytoplasm (GO:0005737);; Biological Process: protein phosphorylation (GO:0006468);; Biological Process: intracellular signal transduction (GO:0035556);;	K12761|0|mtr:MTR_1g040875|K12761 carbon catabolite-derepressing protein kinase [EC:2.7.11.1] | (RefSeq) CBL-interacting kinase	hypothetical protein TSUD_13890 [Trifolium subterraneum]	9.B.106.3.1	gnl|TC-DB|M5BEH1	42	3e-85	Salt overly sensitive 2 OS=Arabidopsis thaliana GN=sos2 PE=4 SV=1	PLA	PLA	18.08	NUC	11.73	MIT	10.4	27.92	-0.785561	0.263284	0.866434	-0.870675	0.320027	0.380043	0.164363	0.192211	0.364221	0.378385	0.370048	0.37863	2	2.5	20.667	1	24	888	911	AACACACUCUCUAACACACUCUUU	AAAGAGUGUGUUCGAGACUGUGUU	Cleavage	Glyur001033s00031540.1	1
Sr594480_12_10_24_15	GumiRNA-n118b	Glyur001041s00027456	Molecular Function: copper ion binding (GO:0005507);; Molecular Function: L-ascorbate oxidase activity (GO:0008447);; Cellular Component: plant-type cell wall (GO:0009505);; Cellular Component: plasmodesma (GO:0009506);; Molecular Function: oxidoreductase activity, oxidizing metal ions (GO:0016722);; Biological Process: oxidation-reduction process (GO:0055114);;	--	multi-copper oxidase-like protein [Medicago truncatula]	2.A.108.1.7	gnl|TC-DB|Q1P9T1	31	1e-26	Fet3 protein - Phanerochaete chrysosporium (White-rot fungus) (Sporotrichum pruinosum).	NUC	NUC	14.57	MIT	13.44	CYT	9.304	27.69	-0.797878	0.896656	0.660772	-0.417217	0.892566	0.967773	0.853915	0.935762	0.861936	0.926148	0.929732	0.903792	9	3	4.081	1	24	186	210	GUGGAAUGUGGUG-GUGAACGACGU	ACCUCGCUCACUCACCACAUUCCAC	Cleavage	Glyur001041s00027456.1	1
Sr594480_12_11_24_15	GumiRNA-n118a																															3	4.081	1	24	186	210	GUGGAAUGUGGUG-GUGAACGACGU	ACCUCGCUCACUCACCACAUUCCAC	Cleavage	Glyur001041s00027456.1	1
Sr594480_12_4_24_15	GumiRNA-n118g																															3	4.081	1	24	186	210	GUGGAAUGUGGUG-GUGAACGACGU	ACCUCGCUCACUCACCACAUUCCAC	Cleavage	Glyur001041s00027456.1	1
Sr594480_12_6_24_15	GumiRNA-n118f																															3	4.081	1	24	186	210	GUGGAAUGUGGUG-GUGAACGACGU	ACCUCGCUCACUCACCACAUUCCAC	Cleavage	Glyur001041s00027456.1	1
Sr594480_12_7_24_15	GumiRNA-n118e																															3	4.081	1	24	186	210	GUGGAAUGUGGUG-GUGAACGACGU	ACCUCGCUCACUCACCACAUUCCAC	Cleavage	Glyur001041s00027456.1	1
Sr594480_12_8_24_15	GumiRNA-n118d																															3	4.081	1	24	186	210	GUGGAAUGUGGUG-GUGAACGACGU	ACCUCGCUCACUCACCACAUUCCAC	Cleavage	Glyur001041s00027456.1	1
Sr594480_12_9_24_15	GumiRNA-n118c																															3	4.081	1	24	186	210	GUGGAAUGUGGUG-GUGAACGACGU	ACCUCGCUCACUCACCACAUUCCAC	Cleavage	Glyur001041s00027456.1	1
Sr418727_20_16_24_48	GumiRNA-n468-5p	Glyur001052s00025685	Molecular Function: protein serine/threonine kinase activity (GO:0004674);; Molecular Function: ATP binding (GO:0005524);; Biological Process: protein phosphorylation (GO:0006468);;	--	Ser/Thr protein kinase [Lotus japonicus]	1.I.1.1.3	gnl|TC-DB|P06493	30	2e-33	Cyclin-dependent kinase 1 OS=Homo sapiens GN=CDK1 PE=1 SV=3	NUC	NUC	13.87	PLA	13.13	CYT	9.923	26.8	0.961801	-0.588849	-0.724218	0.62367	-0.631452	-0.652102	-0.523623	-0.497115	-0.684973	-0.67686	-0.670816	-0.678471	1	3	11.726	1	20	1950	1969	AAAAAAGGUCAUCAACUGUU	AGUAGUUUAUGAUUUUUUUU	Cleavage	Glyur001052s00025685.1	1
Sr504883_6_3_24_12	GumiRNA-n180																															3	24.78	1	20	1170	1189	AUAUUUUUGCAUUCCGGAAA	UUUUGGGAGUGCAAAGAUGU	Cleavage	Glyur001052s00025685.1	1
Sr120441_1_1_21_35	GumiRNA-n289	Glyur001053s00027288	Molecular Function: transporter activity (GO:0005215);; Biological Process: transport (GO:0006810);; Cellular Component: integral component of membrane (GO:0016021);;	K09873|1.28444e-126|pvu:PHAVU_001G181100g|K09873 aquaporin TIP | (RefSeq) hypothetical protein	nodulin-26 [Glycine max]	1.A.8.10.3	gnl|TC-DB|P25818	73	1e-101	Aquaporin TIP1.1 - Arabidopsis thaliana (Mouse-ear cress).	VAC	VAC	75.01	PLA	9.047	CHL	3.299	28.61	-0.981037	0.665034	0.750821	-0.620096	0.702891	0.75092	0.600115	0.60698	0.73756	0.75242	0.750736	0.743427	1	3	20.183	1	21	1083	1104	UGAUCCAGAA-UUUUCAAUUUU	GAAAUUGAAAACUUGUGGAUCA	Translation	Glyur001053s00027288.1	1
Sr59670_2_1_20_13	GumiRNA-n135	Glyur001089s00021499	Molecular Function: protein serine/threonine kinase activity (GO:0004674);; Molecular Function: ATP binding (GO:0005524);; Cellular Component: nucleus (GO:0005634);; Cellular Component: cytoplasm (GO:0005737);; Biological Process: protein phosphorylation (GO:0006468);; Biological Process: intracellular signal transduction (GO:0035556);;	K14498|0|mtr:MTR_3g097320|K14498 serine/threonine-protein kinase SRK2 [EC:2.7.11.1] | (RefSeq) sucrose non-fermenting-like kinase 2 family protein	sucrose non-fermenting-like kinase 2 family protein [Medicago truncatula]	8.A.104.1.1	gnl|TC-DB|P54646	41	2e-38	5'-AMP-activated protein kinase catalytic subunit alpha-2 OS=Homo sapiens OX=9606 GN=PRKAA2 PE=1 SV=2	NUC	NUC	57.31	CHL	9.118	CYT	5.49	34.42	0.981213	-0.674281	-0.789568	0.666325	-0.716192	-0.742996	-0.60331	-0.599285	-0.754167	-0.757868	-0.752124	-0.758382	1	3	11.218	1	20	543	562	UGUGAUCUUGAGACAUGUCA	UCACAUAUCUCAAGAUUGCA	Cleavage	Glyur001089s00021499.3	1
Sr548075_18_8_24_32	GumiRNA-n4h6-5p.1	Glyur001089s00021504	Molecular Function: phosphatidylinositol phosphate kinase activity (GO:0016307);; Biological Process: phosphatidylinositol phosphorylation (GO:0046854);;	K00889|0|mtr:MTR_3g097260|K00889 1-phosphatidylinositol-4-phosphate 5-kinase [EC:2.7.1.68] | (RefSeq) phosphatidylinositol-4-phosphate 5-kinase family protein	phosphatidylinositol-4-phosphate 5-kinase family protein [Medicago truncatula]	8.A.110.1.3	gnl|TC-DB|KJU82691	38	3e-36	MORN repeat-containing protein [Candidatus Magnetobacterium bavaricum]	NUC	NUC	12.1	CHL	11.48	CYT	10.15	23.44	-0.643893	0.9674	0.221567	0.0646151	0.944001	0.941402	0.983385	0.98295	0.921834	0.941245	0.946495	0.92949	9	3	21.791	1	20	1980	1999	AUUUAAGUCCCUGAAACUAA	UUGGUUUCAAGAGCUUAAAU	Translation	Glyur001089s00021504.1	1
Sr504883_6_3_24_12	GumiRNA-n180	Glyur001089s00021508	--	--	MACPF domain-containing protein At4g24290-like [Cajanus cajan]	1.C.39.11.4	gnl|TC-DB|Q9SGN6	38	1e-98	MACPF domain-containing protein NSL1 OS=Arabidopsis thaliana GN=NSL1 PE=2 SV=1	CHL	CHL	11.89	NUC	11.24	MIT	11.05	22.98	0.944443	-0.881919	-0.481248	0.26247	-0.895887	-0.903894	-0.861456	-0.830815	-0.921672	-0.921627	-0.923418	-0.913325	10	3	20.08	1	20	1478	1497	AUAUUUUUGCAUUCCGGAAA	UGUCCAGAAUGGAAAAAUAU	Translation	Glyur001089s00021508.1	1
Sr289110_20_6_24_36	GumiRNA-n4x2.2	Glyur001127s00032705	Molecular Function: aspartic-type endopeptidase activity (GO:0004190);; Biological Process: proteolysis (GO:0006508);; Biological Process: lipid metabolic process (GO:0006629);; Biological Process: protein catabolic process (GO:0030163);;	K08245|0|vra:106778333|K08245 phytepsin [EC:3.4.23.40] | (RefSeq) cyprosin-like	putative aspartic proteinase precursor [Glycine max]	8.A.32.1.4	gnl|TC-DB|P20142	37	1e-40	Gastricsin OS=Homo sapiens OX=9606 GN=PGC PE=1 SV=1	VAC	VAC	27.59	CYT	13.21	EXC	10.55	34.93	0.895325	-0.950445	-0.622325	0.374704	-0.951981	-0.98616	-0.914772	-0.940786	-0.947913	-0.979082	-0.979055	-0.968098	10	3	17.118	1	24	764	787	AAAGACAAUUUAGCCCCUGAAAUU	AAUAUAGGGGGUGAAAUUGUCUUU	Cleavage	Glyur001127s00032705.1	1
Sr314019_2_1_24_46	GumiRNA-n4z2.3																															3	17.118	1	24	764	787	AAAGACAAUUUAGCCCCUGAAAUU	AAUAUAGGGGGUGAAAUUGUCUUU	Cleavage	Glyur001127s00032705.1	1
Sr446799_18_1_24_13	GumiRNA-n4f2-5p																															3	17.118	1	24	764	787	AAAGACAAUUUAGCCCCUGAAAUU	AAUAUAGGGGGUGAAAUUGUCUUU	Cleavage	Glyur001127s00032705.1	1
Sr446799_18_14_24_13	GumiRNA-n4m2-5p																															3	17.118	1	24	764	787	AAAGACAAUUUAGCCCCUGAAAUU	AAUAUAGGGGGUGAAAUUGUCUUU	Cleavage	Glyur001127s00032705.1	1
Sr446799_18_2_24_13	GumiRNA-n4h2																															3	17.118	1	24	764	787	AAAGACAAUUUAGCCCCUGAAAUU	AAUAUAGGGGGUGAAAUUGUCUUU	Cleavage	Glyur001127s00032705.1	1
Sr446799_18_8_24_13	GumiRNA-n4j2																															3	17.118	1	24	764	787	AAAGACAAUUUAGCCCCUGAAAUU	AAUAUAGGGGGUGAAAUUGUCUUU	Cleavage	Glyur001127s00032705.1	1
Sr504948_10_6_24_22	GumiRNA-n4k2.2																															3	17.118	1	24	764	787	AAAGACAAUUUAGCCCCUGAAAUU	AAUAUAGGGGGUGAAAUUGUCUUU	Cleavage	Glyur001127s00032705.1	1
Sr504948_10_9_24_22	GumiRNA-n4g2.2																															3	17.118	1	24	764	787	AAAGACAAUUUAGCCCCUGAAAUU	AAUAUAGGGGGUGAAAUUGUCUUU	Cleavage	Glyur001127s00032705.1	1
Sr527028_4_1_24_16	GumiRNA-n4i2.2																															3	17.118	1	24	764	787	AAAGACAAUUUAGCCCCUGAAAUU	AAUAUAGGGGGUGAAAUUGUCUUU	Cleavage	Glyur001127s00032705.1	1
Sr110581_1_1_21_49	GumiRNA-n462	Glyur001130s00030903	Cellular Component: plasma membrane (GO:0005886);; Cellular Component: integral component of membrane (GO:0016021);; Molecular Function: transmembrane transporter activity (GO:0022857);; Biological Process: transmembrane transport (GO:0055085);;	--	hypothetical protein PHAVU_007G158600g [Phaseolus vulgaris]	2.A.7.4.1	gnl|TC-DB|O24091	44	5e-62	MTN21 GENE - Medicago truncatula (Barrel medic).	PLA	PLA	10.99	NUC	10.8	END	9.634	21.75	-0.493745	0.909121	0.0105158	0.258837	0.881753	0.81281	0.947539	0.888947	0.871905	0.851583	0.852012	0.858239	9	2.5	12.153	1	20	1210	1229	UUUGUUCCAUCACUAUGCUU	CAGCAUAGUGAUGGUACAAA	Cleavage	Glyur001130s00030903.1	1
Sr582716_19_8_24_20	GumiRNA-n200																															3	16.809	1	23	1362	1384	AUUUUAGAGACUAACUUGACCGA	UCCUUCAGUUUGGUCUCUAAAAU	Cleavage	Glyur001130s00030903.1	1
Sr301498_4_1_24_46	GumiRNA-n32	Glyur001131s00029294	Molecular Function: protein serine/threonine kinase activity (GO:0004674);; Molecular Function: ATP binding (GO:0005524);; Biological Process: protein phosphorylation (GO:0006468);; Cellular Component: integral component of membrane (GO:0016021);;	--	LRR receptor-like Serine/Threonine-kinase RFK1, putative [Medicago truncatula]	1.A.87.2.1	gnl|TC-DB|K7UE65	44	5e-33	Uncharacterized protein OS=Zea mays GN=ZEAMMB73_507020 PE=3 SV=1	PLA	PLA	44.57	MIT	7.353	NUC	6.938	32.6	0.942343	-0.56467	-0.859784	0.770585	-0.610942	-0.659805	-0.480131	-0.499248	-0.646582	-0.661916	-0.655867	-0.659525	2	3	16.497	1	20	3476	3495	AUACAAAUUAGCCUCUGAAA	UUUUAAAGGUUGGUUUGUAU	Cleavage	Glyur001131s00029294.1	1
Sr351072_8_2_24_12	GumiRNA-n148c																															2	16.193	1	20	3734	3753	AAACAAAAAAGUACAUGUAU	CUACAUGUACUUCUUUGUUU	Cleavage	Glyur001131s00029294.1	1
Sr351072_8_5_24_12	GumiRNA-n148b																															2	16.193	1	20	3734	3753	AAACAAAAAAGUACAUGUAU	CUACAUGUACUUCUUUGUUU	Cleavage	Glyur001131s00029294.1	1
Sr351072_8_6_24_12	GumiRNA-n148a																															2	16.193	1	20	3734	3753	AAACAAAAAAGUACAUGUAU	CUACAUGUACUUCUUUGUUU	Cleavage	Glyur001131s00029294.1	1
Sr417323_8_2_24_18	GumiRNA-n177c	Glyur001179s00026684	Molecular Function: structural constituent of ribosome (GO:0003735);; Molecular Function: calcium ion binding (GO:0005509);; Biological Process: translation (GO:0006412);; Cellular Component: integral component of membrane (GO:0016021);; Biological Process: transmembrane transport (GO:0055085);;	K14684|0|cam:101490302|K14684 solute carrier family 25 (mitochondrial phosphate transporter), member 23/24/25/41 | (RefSeq) calcium-binding mitochondrial carrier protein SCaMC-2-B-like	PREDICTED: calcium-binding mitochondrial carrier protein SCaMC-1-like isoform X1 [Cicer arietinum]	2.A.29.23.8	gnl|TC-DB|Q6NUK1	29	1e-59	Calcium-binding mitochondrial carrier protein SCaMC-1 OS=Homo sapiens GN=SLC25A24 PE=1 SV=2	NUC	NUC	14.39	PLA	11.7	CYT	10.57	25.39	0.929644	-0.689592	-0.807719	0.693493	-0.741924	-0.758408	-0.613072	-0.626337	-0.761064	-0.767747	-0.762463	-0.771977	2	3	15.558	1	20	2044	2063	AUUAAAUAACUCAUGUAUCU	AGUUAUAUUAGUUAUUUGAU	Cleavage	Glyur001179s00026684.1	1
Sr417323_8_7_24_18	GumiRNA-n177b.2																															3	15.558	1	20	2044	2063	AUUAAAUAACUCAUGUAUCU	AGUUAUAUUAGUUAUUUGAU	Cleavage	Glyur001179s00026684.1	1
Sr417323_8_8_24_18	GumiRNA-n177a																															3	15.558	1	20	2044	2063	AUUAAAUAACUCAUGUAUCU	AGUUAUAUUAGUUAUUUGAU	Cleavage	Glyur001179s00026684.1	1
Sr473668_10_1_24_18	GumiRNA-n37																															3	16.827	1	24	946	969	AUUUUAGUCCCUGUAAUAUUUAGA	UUUCAAUGCUGCAGGGAUUGAAAU	Cleavage	Glyur001179s00026684.1	1
Sr545068_17_3_24_15	GumiRNA-n193b-5p																															3	16.827	1	23	947	969	AUUUUAGUCCCUGUAAUAUUCAA	UUCAAUGCUGCAGGGAUUGAAAU	Cleavage	Glyur001179s00026684.1	1
Sr526738_2_2_24_18	GumiRNA-n1f-5p	Glyur001180s00029560	Molecular Function: protein serine/threonine kinase activity (GO:0004674);; Molecular Function: transmembrane receptor protein tyrosine kinase activity (GO:0004714);; Molecular Function: ATP binding (GO:0005524);; Cellular Component: integral component of membrane (GO:0016021);; Biological Process: peptidyl-tyrosine phosphorylation (GO:0018108);; Molecular Function: polysaccharide binding (GO:003…	K04733|0|mtr:MTR_6g082870|K04733 interleukin-1 receptor-associated kinase 4 [EC:2.7.11.1] | (RefSeq) receptor-like kinase	Putative receptor-like protein kinase [Glycine soja]	1.A.87.2.6	gnl|TC-DB|O22476	35	3e-42	Protein BRASSINOSTEROID INSENSITIVE 1 OS=Arabidopsis thaliana OX=3702 GN=BRI1 PE=1 SV=1	PLA	PLA	45.05	MIT	10.46	NUC	9.593	36.31	0.798598	-0.773578	-0.175271	-0.0549214	-0.761426	-0.784403	-0.792727	-0.742583	-0.794497	-0.795931	-0.804538	-0.773416	1	3	12.718	1	20	903	922	CUCCAUCUGGACUGAAAUAU	AGAUUUGAGACCAGAUGGAG	Translation	Glyur001180s00029560.1	1
Sr474217_7_1_24_13	GumiRNA-n267	Glyur001191s00034542	Molecular Function: ATP binding (GO:0005524);; Cellular Component: plasma membrane (GO:0005886);; Cellular Component: chloroplast thylakoid membrane (GO:0009535);; Biological Process: ATP synthesis coupled proton transport (GO:0015986);; Biological Process: ATP hydrolysis coupled proton transport (GO:0015991);; Cellular Component: proton-transporting ATP synthase complex, catalytic core F(1) (GO:…	K02111|0|cam:6797510|K02111 F-type H+-transporting ATPase subunit alpha [EC:3.6.3.14] | (RefSeq) atpA, CiarC_p026; ATP synthase CF1 alpha subunit	AtpA (chloroplast) [Glycyrrhiza uralensis]	3.A.2.1.10	gnl|TC-DB|BAK19946	77	1e-167	ApH+ATPase alpha subunit [Aphanothece halophytica]	MIT	MIT	52.43	PLA	7.26	NUC	6.192	32.73	-0.446878	-0.055555	0.680838	-0.811146	0.0312229	0.0177341	-0.15368	-0.156239	0.0707579	0.0444473	0.0314701	0.0702133	1	3	16.701	1	24	3116	3139	ACUAUUAAUUCUGCACGUGUUAUU	GAGAGCAUGUGGAUAAUUAAUAGU	Translation	Glyur001191s00034542.1	1
Sr286347_4_1_24_10	GumiRNA-n16b.1	Glyur001204s00024993	Biological Process: mRNA splicing, via spliceosome (GO:0000398);; Molecular Function: U6 snRNA binding (GO:0017070);; Cellular Component: viral nucleocapsid (GO:0019013);; Molecular Function: U4 snRNA binding (GO:0030621);; Cellular Component: U4/U6 x U5 tri-snRNP complex (GO:0046540);;	K12662|0|cam:101511647|K12662 U4/U6 small nuclear ribonucleoprotein PRP4 | (RefSeq) U4/U6 small nuclear ribonucleoprotein PRP4-like protein	PREDICTED: U4/U6 small nuclear ribonucleoprotein PRP4-like protein [Cicer arietinum]	8.A.92.1.1	gnl|TC-DB|P62873	29	3e-27	Guanine nucleotide-binding protein G(I)/G(S)/G(T) subunit beta-1 OS=Homo sapiens GN=GNB1 PE=1 SV=3	NUC	NUC	15	CHL	13.21	CYT	9.867	27.7	-0.6913	0.890107	0.231382	-0.0340446	0.912268	0.791391	0.892893	0.790519	0.931923	0.869825	0.862263	0.900276	7	2.5	12.998	1	20	1481	1500	AAUUUGGCUUGUGGAAUUAA	UUAAUAUCACAAGUUAAAUU	Cleavage	Glyur001204s00024993.1	1
Sr286347_4_4_24_10	GumiRNA-n16a																															2.5	12.998	1	20	1481	1500	AAUUUGGCUUGUGGAAUUAA	UUAAUAUCACAAGUUAAAUU	Cleavage	Glyur001204s00024993.1	1
Sr443292_16_12_24_55	GumiRNA-n234b-5p.1	Glyur001224s00023137	Molecular Function: ubiquitin-protein transferase activity (GO:0004842);; Cellular Component: nucleus (GO:0005634);; Cellular Component: cytoplasm (GO:0005737);; Biological Process: protein ubiquitination (GO:0016567);;	--	PREDICTED: U-box domain-containing protein 14 [Cicer arietinum]	1.A.87.4.2	gnl|TC-DB|K4BVX1	41	1e-124	Uncharacterized protein OS=Solanum lycopersicum GN=Solyc04g082440.2 PE=4 SV=1	NUC/CYT	NUC	33.51	CYT	31.47	PLA	6.423	63.66	0.995247	-0.772862	-0.704778	0.546076	-0.807761	-0.819752	-0.717144	-0.697994	-0.843645	-0.841277	-0.836936	-0.841926	7	2.5	20.837	1	20	1465	1484	UACAUACUUUGCUAUCUACA	UGCAGAUAACAGAGUAUGUA	Cleavage	Glyur001224s00023137.1	1
Sr316807_7_2_24_22	GumiRNA-n18c.2	Glyur001287s00026984	Biological Process: tRNA wobble uridine modification (GO:0002098);; Molecular Function: oxidoreductase activity (GO:0016491);; Molecular Function: flavin adenine dinucleotide binding (GO:0050660);; Biological Process: oxidation-reduction process (GO:0055114);;	K03495|0|cam:101509610|K03495 tRNA uridine 5-carboxymethylaminomethyl modification enzyme | (RefSeq) mitochondrial translation optimization protein 1	PREDICTED: mitochondrial translation optimization protein 1 [Cicer arietinum]	1.C.39.4.5	gnl|TC-DB|D8RWR9	47	2e-32	Putative uncharacterized protein OS=Selaginella moellendorffii GN=SELMODRAFT_415635 PE=4 SV=1	NUC	NUC	12.15	CHL	12.03	CYT	11.91	24.14	0.952611	-0.860235	-0.701195	0.525479	-0.896599	-0.879971	-0.805404	-0.787402	-0.916872	-0.908792	-0.902236	-0.918683	9	3	12.791	1	20	352	371	UUUCGUUAACUGUUGCAAUU	AAUUGGAACAGUAGACGAGA	Cleavage	Glyur001287s00026984.1	1
Sr425343_4_2_24_14	GumiRNA-n272.2	Glyur001376s00030053	Molecular Function: G-protein coupled receptor activity (GO:0004930);; Molecular Function: ionotropic glutamate receptor activity (GO:0004970);; Biological Process: ion transport (GO:0006811);; Biological Process: G-protein coupled receptor signaling pathway (GO:0007186);; Cellular Component: integral component of membrane (GO:0016021);; Biological Process: ionotropic glutamate receptor signaling…	K05387|0|cam:101495056|K05387 glutamate receptor, ionotropic, plant | (RefSeq) glutamate receptor 3.6-like	PREDICTED: glutamate receptor 3.6-like [Cicer arietinum]	1.A.10.1.24	gnl|TC-DB|Q84W41	43	1e-166	Glutamate receptor 3.6 OS=Arabidopsis thaliana OX=3702 GN=GLR3.6 PE=2 SV=1	PLA	PLA	46.9	CHL	11.54	NUC	5.75	37.78	-0.825971	0.992458	0.460207	-0.209245	0.998505	0.975863	0.975759	0.960212	0.994807	0.996044	0.994791	0.998224	10	2	24.981	1	24	5143	5166	AUGGGACCCACAUGAAUUUCAACU	AGAUGAAAUUCAUGUGGCUCCUAU	Cleavage	Glyur001376s00030053.1	1
Sr456847_12_10_24_19	GumiRNA-n304a																															2.5	24.745	1	24	5203	5226	AUGAUUGGUUGAAAUUCAUGUGGG	CCCACAUGAAUUUCAACAAAUCAA	Cleavage	Glyur001376s00030053.1	1
Sr456847_12_2_24_19	GumiRNA-n304f																															2.5	24.745	1	24	5203	5226	AUGAUUGGUUGAAAUUCAUGUGGG	CCCACAUGAAUUUCAACAAAUCAA	Cleavage	Glyur001376s00030053.1	1
Sr456847_12_3_24_19	GumiRNA-n304e																															2.5	24.745	1	24	5203	5226	AUGAUUGGUUGAAAUUCAUGUGGG	CCCACAUGAAUUUCAACAAAUCAA	Cleavage	Glyur001376s00030053.1	1
Sr456847_12_4_24_19	GumiRNA-n304d																															2.5	24.745	1	24	5203	5226	AUGAUUGGUUGAAAUUCAUGUGGG	CCCACAUGAAUUUCAACAAAUCAA	Cleavage	Glyur001376s00030053.1	1
Sr456847_12_6_24_19	GumiRNA-n304c																															2.5	24.745	1	24	5203	5226	AUGAUUGGUUGAAAUUCAUGUGGG	CCCACAUGAAUUUCAACAAAUCAA	Cleavage	Glyur001376s00030053.1	1
Sr456847_12_8_24_19	GumiRNA-n304b																															2.5	24.745	1	24	5203	5226	AUGAUUGGUUGAAAUUCAUGUGGG	CCCACAUGAAUUUCAACAAAUCAA	Cleavage	Glyur001376s00030053.1	1
Sr458236_20_12_24_14	GumiRNA-n313c-3p.1																															2.5	22.98	1	24	2796	2819	UGGAGAAUUAUAACCCGCGGAACU	AGAAUCCCGGGUUAUAGUUCUUCA	Cleavage	Glyur001376s00030053.1	1
Sr571350_6_2_24_19	GumiRNA-n113																															1.5	23.789	1	24	5202	5225	UGAUUGGUUGAAAUUCAUGUGAGU	ACCCACAUGAAUUUCAACAAAUCA	Cleavage	Glyur001376s00030053.1	1
Sr433730_2_1_24_14	GumiRNA-n49.2	Glyur001410s00029902	Cellular Component: integral component of membrane (GO:0016021);; Biological Process: carbohydrate transmembrane transport (GO:0034219);; Molecular Function: sugar transmembrane transporter activity (GO:0051119);;	K15382|5.99385e-116|gmx:100306393|K15382 solute carrier family 50 (sugar transporter) | (RefSeq) bidirectional sugar transporter SWEET9	Sugar efflux transporter SWEET1 [Glycine max]	2.A.123.1.7	gnl|TC-DB|Q9FPN0	53	7e-59	Bidirectional sugar transporter NEC1 OS=Petunia hybrida GN=NEC1 PE=2 SV=1	PLA	PLA	50.53	NUC	9.533	EXC	7.313	35.44	0.649956	-0.832673	-0.685961	0.470898	-0.833522	-0.891657	-0.78003	-0.881801	-0.783571	-0.848832	-0.848839	-0.836444	7	3	17.085	1	24	628	651	AAUUGAGUUAACUGUCAUUUUGGU	GCUGCAAUGACAAUAAACUCAAUU	Translation	Glyur001410s00029902.1	1
Sr475160_8_4_24_13	GumiRNA-n192c	Glyur001450s00044732	Molecular Function: ATP binding (GO:0005524);; Cellular Component: plasma membrane (GO:0005886);; Cellular Component: integral component of membrane (GO:0016021);; Molecular Function: ATPase activity, coupled to transmembrane movement of substances (GO:0042626);; Biological Process: transmembrane transport (GO:0055085);;	--	ABC transporter G family member 23 isoform X1 [Cajanus cajan]	3.A.1.204.16	gnl|TC-DB|G7LE38	37	1e-117	ABC transporter G family member OS=Medicago truncatula GN=MTR_8g093840 PE=3 SV=1	PLA	PLA	16.95	NUC	12.76	CHL	12.04	28.47	-0.961674	0.882908	0.655485	-0.46466	0.912577	0.896469	0.836284	0.810036	0.936495	0.927162	0.92146	0.934834	10	3	19.841	1	23	993	1015	UUUUCUUAUAUUUGAGACUGGAG	UUCUAGUUCCAAAUAUGAGGAAA	Cleavage	Glyur001450s00044732.1	1
Sr475160_8_5_24_13	GumiRNA-n192b																															3	19.841	1	23	993	1015	UUUUCUUAUAUUUGAGACUGGAG	UUCUAGUUCCAAAUAUGAGGAAA	Cleavage	Glyur001450s00044732.1	1
Sr475160_8_6_24_13	GumiRNA-n192a																															3	19.841	1	23	993	1015	UUUUCUUAUAUUUGAGACUGGAG	UUCUAGUUCCAAAUAUGAGGAAA	Cleavage	Glyur001450s00044732.1	1
Sr548197_11_5_24_47	GumiRNA-n14m-5p																															3	17.623	1	21	1815	1835	UUAGGUCCUCUAGUUUUUAAU	GUUGAAGAGUAGAGGACUUGA	Cleavage	Glyur001450s00044732.1	1
Sr384079_11_7_24_13	GumiRNA-n129c.3	Glyur001486s00034313	Molecular Function: protein serine/threonine kinase activity (GO:0004674);; Molecular Function: ATP binding (GO:0005524);; Biological Process: protein phosphorylation (GO:0006468);; Cellular Component: integral component of membrane (GO:0016021);;	--	PREDICTED: probable LRR receptor-like serine/threonine-protein kinase At3g47570 isoform X1 [Cicer arietinum]	1.A.87.2.6	gnl|TC-DB|O22476	38	3e-45	Protein BRASSINOSTEROID INSENSITIVE 1 OS=Arabidopsis thaliana OX=3702 GN=BRI1 PE=1 SV=1	PLA	PLA	30.69	CHL	9.516	MIT	9.214	31.69	0.850941	-0.631605	-0.588522	0.402503	-0.627985	-0.766687	-0.593918	-0.665815	-0.635122	-0.708183	-0.719149	-0.662763	1	3	14.832	1	21	1276	1296	GAAAGAGACAUUCACGUGCUU	GAACACUUGAAUGUUUCUUUU	Cleavage	Glyur001486s00034313.1	1
Sr513980_13_11_24_21	GumiRNA-n129e.2																															3	14.832	1	21	1276	1296	GAAAGAGACAUUCACGUGCUU	GAACACUUGAAUGUUUCUUUU	Cleavage	Glyur001486s00034313.1	1
Sr513980_13_7_24_21	GumiRNA-n129f.1																															3	14.832	1	21	1276	1296	GAAAGAGACAUUCACGUGCUU	GAACACUUGAAUGUUUCUUUU	Cleavage	Glyur001486s00034313.1	1
Sr440723_4_2_24_30	GumiRNA-n134-5p	Glyur001529s00032034	Molecular Function: protein serine/threonine kinase activity (GO:0004674);; Molecular Function: ATP binding (GO:0005524);; Biological Process: protein phosphorylation (GO:0006468);; Biological Process: response to stress (GO:0006950);; Molecular Function: hydrolase activity (GO:0016787);;	--	PREDICTED: U-box domain-containing protein 35-like isoform X1 [Glycine max]	1.A.87.2.6	gnl|TC-DB|O22476	36	4e-41	Protein BRASSINOSTEROID INSENSITIVE 1 OS=Arabidopsis thaliana OX=3702 GN=BRI1 PE=1 SV=1	PLA	PLA	17.01	NUC	13.83	MIT	10.56	29.87	0.615432	-0.800932	-0.612601	0.459936	-0.834126	-0.763127	-0.74771	-0.748536	-0.814591	-0.799518	-0.786604	-0.830778	4	2.5	21.935	1	20	743	762	UGAUGUGUCUGUUUCUGAUU	AUUCAGAUACAGACAUAUCA	Cleavage	Glyur001529s00032034.1	1
Sr120441_1_1_21_35	GumiRNA-n289	Glyur001567s00029710	Molecular Function: nucleotide binding (GO:0000166);; Molecular Function: protein kinase activity (GO:0004672);; Molecular Function: protein binding (GO:0005515);; Cellular Component: vacuolar lumen (GO:0005775);; Cellular Component: plasma membrane (GO:0005886);; Biological Process: response to symbiotic bacterium (GO:0009609);; Biological Process: nodulation (GO:0009877);; Biological Process: p…	K13429|0|mtr:MTR_5g086130|K13429 chitin elicitor receptor kinase 1 | (RefSeq) LysM receptor kinase K1B	PREDICTED: chitin elicitor receptor kinase 1-like isoform X1 [Glycine max]	1.A.87.2.6	gnl|TC-DB|O22476	47	2e-21	Protein BRASSINOSTEROID INSENSITIVE 1 OS=Arabidopsis thaliana OX=3702 GN=BRI1 PE=1 SV=1	PLA	PLA	25.06	MIT	9.359	CYT	9.139	29.01	-0.399982	0.778026	0.34435	-0.125062	0.767958	0.798369	0.764753	0.852836	0.698261	0.755379	0.761372	0.741436	1	3	15.731	1	21	2860	2880	UGAUCCAGAAUUUUCAAUUUU	AAGAUUGCAGAUUUUGGAUUA	Cleavage	Glyur001567s00029710.1	1
Sr120441_1_1_21_35	GumiRNA-n289	Glyur001568s00034350	Biological Process: activation of MAPKK activity (GO:0000186);; Molecular Function: MAP kinase kinase kinase activity (GO:0004709);; Molecular Function: ATP binding (GO:0005524);; Cellular Component: intracellular (GO:0005622);;	--	PREDICTED: uncharacterized protein LOC100809991 isoform X1 [Glycine max]	8.A.23.1.15	gnl|TC-DB|P54760	31	2e-28	Ephrin type-B receptor 4 OS=Homo sapiens OX=9606 GN=EPHB4 PE=1 SV=2	PLA	PLA	11.8	NUC	11.21	MIT	10.43	22.88	0.841077	-0.460882	-0.951305	0.901523	-0.515333	-0.577347	-0.357646	-0.41509	-0.533356	-0.563387	-0.555977	-0.562553	3	3	12.572	1	21	4005	4025	UGAUCCAGAAUUUUCAAUUUU	AAGGUUGGAGAUUUUGGAUUA	Cleavage	Glyur001568s00034350.1	1
Sr435516_14_7_24_27	GumiRNA-n53w-5p.1	Glyur001646s00038302	Molecular Function: protein serine/threonine kinase activity (GO:0004674);; Molecular Function: ATP binding (GO:0005524);; Cellular Component: cytosol (GO:0005829);; Biological Process: protein phosphorylation (GO:0006468);; Biological Process: intracellular signal transduction (GO:0035556);;	K08867|0|gmx:100816187|K08867 WNK lysine deficient protein kinase [EC:2.7.11.1] | (RefSeq) probable serine/threonine-protein kinase WNK5	Putative serine/threonine-protein kinase WNK5 [Glycine soja]	1.I.1.1.3	gnl|TC-DB|Q8TDX7	29	4e-21	Serine/threonine-protein kinase Nek7 OS=Homo sapiens GN=NEK7 PE=1 SV=1	PLA	PLA	16.08	NUC	12	CYT	10.74	26.93	0.729128	-0.935011	-0.604042	0.380628	-0.946818	-0.933334	-0.894403	-0.924492	-0.919874	-0.938201	-0.933402	-0.945361	9	3	21.881	1	24	297	320	CAUACAUGCUGCAGAACUAAUAGU	AGUAUUAAUUCUGUGGUGUGUAUG	Cleavage	Glyur001646s00038302.1	1
Sr504883_6_3_24_12	GumiRNA-n180	Glyur001720s00031699	Molecular Function: motor activity (GO:0003774);; Molecular Function: actin binding (GO:0003779);; Molecular Function: ATP binding (GO:0005524);; Cellular Component: myosin complex (GO:0016459);;	K10357|0|cam:101500144|K10357 myosin V | (RefSeq) myosin-2	PREDICTED: myosin-2 [Cicer arietinum]	1.I.1.1.3	gnl|TC-DB|O00159	35	1e-124	Unconventional myosin-Ic OS=Homo sapiens GN=MYO1C PE=1 SV=4	NUC	NUC	13.11	PLA	11.94	MIT	9.901	24.76	0.824269	-0.440237	-0.949863	0.910666	-0.495885	-0.540108	-0.335713	-0.378136	-0.520635	-0.539065	-0.528492	-0.545554	3	3	15.329	1	20	989	1008	AUAUUUUUGCAUUCCGGAAA	UUUUGGGAAUGCAAAAACAU	Cleavage	Glyur001720s00031699.1	1
Sr340603_13_10_24_38	GumiRNA-n352b.1	Glyur001733s00027629	Molecular Function: transmembrane receptor protein tyrosine kinase activity (GO:0004714);; Molecular Function: ATP binding (GO:0005524);; Cellular Component: integral component of membrane (GO:0016021);; Biological Process: peptidyl-tyrosine phosphorylation (GO:0018108);;	--	Protein STRUBBELIG-RECEPTOR FAMILY 5 [Glycine soja]	1.A.87.2.6	gnl|TC-DB|O22476	33	8e-38	Protein BRASSINOSTEROID INSENSITIVE 1 OS=Arabidopsis thaliana OX=3702 GN=BRI1 PE=1 SV=1	PLA	PLA	29.33	NUC	10.1	MIT	9.652	31.85	0.936512	-0.842522	-0.726893	0.507289	-0.846862	-0.928231	-0.791484	-0.84517	-0.848511	-0.899839	-0.901814	-0.877337	9	2.5	19.336	1	24	2798	2821	AUCCAAUCAUAUCUCACUCUGAUG	CACCAUGGUGUGAUAUGAUUGGAU	Cleavage	Glyur001733s00027629.1	1
Sr340603_13_11_24_38	GumiRNA-n352a.1																															2.5	19.336	1	24	2798	2821	AUCCAAUCAUAUCUCACUCUGAUG	CACCAUGGUGUGAUAUGAUUGGAU	Cleavage	Glyur001733s00027629.1	1
Sr439543_2_2_24_11	GumiRNA-n460																															3	19.336	1	24	2798	2821	AUCCAAUUAUAUCUCACUCUGAUG	CACCAUGGUGUGAUAUGAUUGGAU	Cleavage	Glyur001733s00027629.1	1
Sr454285_1_1_24_13	GumiRNA-n387																															2.5	19.336	1	24	2798	2821	AUCCAAUCAUGUCUCACUGUGGUG	CACCAUGGUGUGAUAUGAUUGGAU	Cleavage	Glyur001733s00027629.1	1
Sr529925_8_6_24_13	GumiRNA-n352d.1																															2	12.123	1	24	2731	2754	AUAUGGUGAGAUAUGAUUGGACGU	ACAUCYAAUYAUAUCUSACUAUAU	Cleavage	Glyur001733s00027629.1	1
Sr529925_8_7_24_13	GumiRNA-n352c																															2	12.123	1	24	2731	2754	AUAUGGUGAGAUAUGAUUGGACGU	ACAUCYAAUYAUAUCUSACUAUAU	Cleavage	Glyur001733s00027629.1	1
Sr334539_6_5_24_18	GumiRNA-n445-3p	Glyur001734s00030848	Biological Process: carbohydrate transport (GO:0008643);; Cellular Component: integral component of Golgi membrane (GO:0030173);; Cellular Component: integral component of endoplasmic reticulum membrane (GO:0030176);; Molecular Function: 3'-phosphoadenosine 5'-phosphosulfate transmembrane transporter activity (GO:0046964);; Biological Process: 3'-phospho-5'-adenylyl sulfate transmembrane transpor…	K15276|0|gmx:100782423|K15276 solute carrier family 35 (adenosine 3'-phospho 5'-phosphosulfate transporter), member B2 | (RefSeq) UDP-galactose/UDP-glucose transporter 5-like	PREDICTED: UDP-galactose/UDP-glucose transporter 5-like [Glycine max]	2.A.7.11.7	gnl|TC-DB|Q6NM25	74	1e-149	UDP-galactose/UDP-glucose transporter 5 OS=Arabidopsis thaliana GN=UTR5 PE=2 SV=1	NUC	NUC	14.8	PLA	13.18	MIT	10.73	27.52	0.81881	-0.504965	-0.711947	0.67321	-0.569589	-0.50684	-0.429885	-0.364951	-0.625041	-0.573935	-0.55757	-0.60777	1	3	20.03	1	22	533	554	AGGGGAGUGCUCCGAUCAGUGU	AUACUGUUUGGGGCAUUCUCCU	Cleavage	Glyur001734s00030848.1	1
Sr289110_20_5_24_36	GumiRNA-n4e3-5p.1	Glyur001735s00030576	Cellular Component: plasma membrane (GO:0005886);; Cellular Component: plant-type vacuole membrane (GO:0009705);; Cellular Component: integral component of membrane (GO:0016021);; Molecular Function: potassium ion antiporter activity (GO:0022821);; Biological Process: potassium ion transmembrane transport (GO:0071805);; Biological Process: regulation of stomatal closure (GO:0090333);;	--	PREDICTED: protein ZINC INDUCED FACILITATOR-LIKE 1-like isoform X1 [Cicer arietinum]	2.A.1.2.58	gnl|TC-DB|Q8RWN2	45	1e-117	Protein ZINC INDUCED FACILITATOR 1 OS=Arabidopsis thaliana GN=ZIF1 PE=1 SV=2	PLA	PLA	25.05	VAC	22.34	CYT	7.621	46.1	-0.263153	0.790172	0.0290611	0.17981	0.780408	0.6733	0.813227	0.776695	0.742129	0.715278	0.710683	0.740114	1	3	18.821	1	20	584	603	AUCCCUAAAAUUGUAAAACG	CCUGUUGCGAUUUUAGGGAU	Cleavage	Glyur001735s00030576.1	1
Sr291271_14_1_24_54	GumiRNA-n4i-5p																															3	18.821	1	20	584	603	AUCCCUAAAAUUGUAAAACG	CCUGUUGCGAUUUUAGGGAU	Cleavage	Glyur001735s00030576.1	1
Sr291271_14_14_24_54	GumiRNA-n4n-5p																															3	18.821	1	20	584	603	AUCCCUAAAAUUGUAAAACG	CCUGUUGCGAUUUUAGGGAU	Cleavage	Glyur001735s00030576.1	1
Sr321878_4_1_24_29	GumiRNA-n4j5-5p.1																															3	18.772	1	24	582	605	UAGUCCCUGAAAUUGUAAAACGUU	AACCUGUUGCGAUUUUAGGGAUUA	Cleavage	Glyur001735s00030576.1	1
Sr407839_12_8_24_87	GumiRNA-n4q6.3																															3	18.772	1	24	582	605	UAGUCCCUGAAAUUGUAAAACGUU	AACCUGUUGCGAUUUUAGGGAUUA	Cleavage	Glyur001735s00030576.1	1
Sr494984_17_10_24_24	GumiRNA-n4i5-5p																															3	18.772	1	24	582	605	UAGUCCCUGAAAUUGUAAAACGUU	AACCUGUUGCGAUUUUAGGGAUUA	Cleavage	Glyur001735s00030576.1	1
Sr494984_17_12_24_24	GumiRNA-n4h5																															3	18.772	1	24	582	605	UAGUCCCUGAAAUUGUAAAACGUU	AACCUGUUGCGAUUUUAGGGAUUA	Cleavage	Glyur001735s00030576.1	1
Sr494984_17_15_24_24	GumiRNA-n4g5-5p																															3	18.772	1	24	582	605	UAGUCCCUGAAAUUGUAAAACGUU	AACCUGUUGCGAUUUUAGGGAUUA	Cleavage	Glyur001735s00030576.1	1
Sr506474_10_5_24_14	GumiRNA-n149b.1																															3	18.772	1	20	586	605	UAGUCCCUGAAAUUGUAAAA	UGUUGCGAUUUUAGGGAUUA	Cleavage	Glyur001735s00030576.1	1
Sr530340_8_6_24_11	GumiRNA-n107e.1																															3	16.862	1	22	586	607	GUUAGUCCCUAAAAUUGUAAAA	UGUUGCGAUUUUAGGGAUUAUC	Cleavage	Glyur001735s00030576.1	1
Sr340603_13_10_24_38	GumiRNA-n352b.1	Glyur001751s00042383	Cellular Component: integral component of membrane (GO:0016021);;	--	PREDICTED: uncharacterized protein LOC101513213 [Cicer arietinum]	1.B.69.2.2	gnl|TC-DB|I1GU95	28	3e-33	Uncharacterized protein OS=Brachypodium distachyon GN=BRADI1G27080 PE=4 SV=1	CHL	CHL	15.08	PLA	12.71	MIT	8.716	27.13	0.929577	-0.839575	-0.408789	0.206916	-0.855431	-0.830231	-0.826325	-0.754316	-0.900302	-0.874152	-0.872485	-0.876013	9	2	17.397	1	24	2059	2082	AUCCAAUCAUAUCUCACUCUGAUG	UAYCAUGGURAGAUAUGAUUGGAU	Cleavage	Glyur001751s00042383.1	1
Sr340603_13_10_24_38	GumiRNA-n352b.2																															3	12.209	1	24	2104	2127	GUUUAAUUUCUAUGCACUGUCAGU	AUUGUCGGUGUAUAGUAAUUAAAC	Translation	Glyur001751s00042383.1	1
Sr340603_13_11_24_38	GumiRNA-n352a.1																															2	17.397	1	24	2059	2082	AUCCAAUCAUAUCUCACUCUGAUG	UAYCAUGGURAGAUAUGAUUGGAU	Cleavage	Glyur001751s00042383.1	1
Sr340603_13_11_24_38	GumiRNA-n352a.2																															3	12.209	1	24	2104	2127	GUUUAAUUUCUAUGCACUGUCAGU	AUUGUCGGUGUAUAGUAAUUAAAC	Translation	Glyur001751s00042383.1	1
Sr439543_2_2_24_11	GumiRNA-n460																															2.5	17.397	1	24	2059	2082	AUCCAAUUAUAUCUCACUCUGAUG	UAYCAUGGURAGAUAUGAUUGGAU	Cleavage	Glyur001751s00042383.1	1
Sr454285_1_1_24_13	GumiRNA-n387																															2	17.397	1	24	2059	2082	AUCCAAUCAUGUCUCACUGUGGUG	UAYCAUGGURAGAUAUGAUUGGAU	Cleavage	Glyur001751s00042383.1	1
Sr529925_8_6_24_13	GumiRNA-n352d.1																															2.5	19.454	1	24	1992	2015	AUAUGGUGAGAUAUGAUUGGACGU	ACAUCUAAUCUUAUUUCACCAUGU	Cleavage	Glyur001751s00042383.1	1
Sr529925_8_6_24_13	GumiRNA-n352d.2																															3	12.209	1	24	2104	2127	GUUUAAUUUCUAUGCACUGUCAGU	AUUGUCGGUGUAUAGUAAUUAAAC	Translation	Glyur001751s00042383.1	1
Sr529925_8_7_24_13	GumiRNA-n352c																															2.5	19.454	1	24	1992	2015	AUAUGGUGAGAUAUGAUUGGACGU	ACAUCUAAUCUUAUUUCACCAUGU	Cleavage	Glyur001751s00042383.1	1
Sr293296_1_1_24_12	GumiRNA-n331	Glyur001782s00031727	Cellular Component: membrane (GO:0016020);;	--	ankyrin repeat plant-like protein [Medicago truncatula]	9.B.257.3.1	gnl|TC-DB|XP_015973699.1	31	1e-24	uncharacterized protein LOC107496887 [Arachis duranensis]	CHL	CHL	18.26	NUC	13.37	MIT	9.418	30.08	0.988038	-0.729744	-0.766013	0.624936	-0.768167	-0.784269	-0.664001	-0.652599	-0.804796	-0.804483	-0.79829	-0.807156	4	3	21.338	1	23	1332	1354	UUUCCGUCUCUAAUUUCUGUCAG	UUAGCAGUAAUUAGGGGUGGAAA	Cleavage	Glyur001782s00031727.1	1
Sr559770_6_4_24_25	GumiRNA-n4w2-3p.2	Glyur001841s00029502	Molecular Function: monooxygenase activity (GO:0004497);; Cellular Component: integral component of membrane (GO:0016021);; Biological Process: oxidation-reduction process (GO:0055114);;	--	cytochrome b561 and DOMON domain-containing protein At3g07570-like [Cajanus cajan]	5.B.2.2.1	gnl|TC-DB|G7ZYU6	63	1e-126	Ferric-chelate reductase OS=Medicago truncatula GN=MTR_078s1014 PE=4 SV=1	PLA	PLA	12.64	NUC	11.39	CYT	10.34	23.73	-0.700851	0.862877	0.0763972	0.189589	0.83542	0.820519	0.897426	0.831657	0.85839	0.848176	0.853242	0.836302	9	3	22.833	1	20	266	285	ACCUAAAUGAGACUGCUUUA	UAAAGCAGUAUUAUCUAGGU	Translation	Glyur001841s00029502.2	1
Sr95383_1_1_21_10	GumiRNA-n303	Glyur001876s00033003	Molecular Function: structural constituent of ribosome (GO:0003735);; Cellular Component: integral component of membrane (GO:0016021);; Cellular Component: cytosolic small ribosomal subunit (GO:0022627);; Biological Process: tail-anchored membrane protein insertion into ER membrane (GO:0071816);;	--	PREDICTED: uncharacterized protein LOC100815853 isoform X1 [Glycine max]	3.A.19.2.1	gnl|TC-DB|I1L4Q8	77	3e-72	Uncharacterized protein OS=Glycine max GN=Gma.10730 PE=4 SV=1	CHL	CHL	26.31	NUC	15.25	PLA	13.1	36.97	0.720913	-0.530527	-0.82085	0.669378	-0.527815	-0.701439	-0.456682	-0.606011	-0.502896	-0.611486	-0.618011	-0.567271	1	3	16.77	1	20	472	491	UCAUGUGACUGAUUUUCUUU	AAAGAAACUCAGUUGCGUGG	Cleavage	Glyur001876s00033003.1	1
Sr378062_13_3_24_19	GumiRNA-n178.2	Glyur001947s00035935	Cellular Component: nucleus (GO:0005634);; Cellular Component: integral component of membrane (GO:0016021);;	--	protein NUCLEAR FUSION DEFECTIVE 4 [Cajanus cajan]	2.A.1.75.5	gnl|TC-DB|Q8H132	30	6e-56	Major facilitator protein OS=Arabidopsis thaliana GN=At4g19450 PE=2 SV=1	PLA	PLA	16.27	CYT	13.01	CHL	11.53	28.33	0.734376	-0.879832	-0.572334	0.395535	-0.912315	-0.833676	-0.836916	-0.806784	-0.910154	-0.88273	-0.871135	-0.912298	9	2	8.787	1	24	744	767	AGGGGAGACAAAAGAAGCAUGGUC	GGUUAUGCUUCUAUUGACUCCCCU	Cleavage	Glyur001947s00035935.1	1
Sr475160_8_4_24_13	GumiRNA-n192c	Glyur002150s00039309	Molecular Function: ATP binding (GO:0005524);; Cellular Component: plasma membrane (GO:0005886);; Cellular Component: integral component of membrane (GO:0016021);; Molecular Function: ATPase activity, coupled to transmembrane movement of substances (GO:0042626);; Biological Process: transmembrane transport (GO:0055085);;	--	ABC transporter G family member 23 isoform X1 [Cajanus cajan]	3.A.1.204.16	gnl|TC-DB|G7LE38	37	1e-117	ABC transporter G family member OS=Medicago truncatula GN=MTR_8g093840 PE=3 SV=1	PLA	PLA	16.22	CYT	14.52	NUC	12.67	30.21	-0.95887	0.877626	0.667421	-0.481124	0.909748	0.893067	0.828715	0.804985	0.932149	0.923098	0.917272	0.931421	10	3	19.841	1	23	993	1015	UUUUCUUAUAUUUGAGACUGGAG	UUCUAGUUCCAAAUAUGAGGAAA	Cleavage	Glyur002150s00039309.1	1
Sr475160_8_5_24_13	GumiRNA-n192b																															3	19.841	1	23	993	1015	UUUUCUUAUAUUUGAGACUGGAG	UUCUAGUUCCAAAUAUGAGGAAA	Cleavage	Glyur002150s00039309.1	1
Sr475160_8_6_24_13	GumiRNA-n192a																															3	19.841	1	23	993	1015	UUUUCUUAUAUUUGAGACUGGAG	UUCUAGUUCCAAAUAUGAGGAAA	Cleavage	Glyur002150s00039309.1	1
Sr548197_11_5_24_47	GumiRNA-n14m-5p																															3	17.623	1	21	1815	1835	UUAGGUCCUCUAGUUUUUAAU	GUUGAAGAGUAGAGGACUUGA	Cleavage	Glyur002150s00039309.1	1
Sr476501_10_4_24_14	GumiRNA-n252d	Glyur002223s00037189	--	--	hypothetical protein TSUD_385720 [Trifolium subterraneum]	1.A.25.3.4	gnl|TC-DB|B9GAY9	26	1e-32	Putative uncharacterized protein OS=Oryza sativa subsp. japonica GN=OsJ_34074 PE=4 SV=1	PLA	PLA	12.71	NUC	11.54	MIT	10.76	23.97	-0.861775	0.793454	0.715295	-0.492309	0.783418	0.882121	0.74402	0.813493	0.780701	0.844104	0.845561	0.817793	6	3	15.145	1	20	1571	1590	AAAUUUUGCACUACCGAAAA	UUUUUGGUAGAGCAAAAUCU	Translation	Glyur002223s00037189.1	1
Sr476501_10_5_24_14	GumiRNA-n252c																															3	15.145	1	20	1571	1590	AAAUUUUGCACUACCGAAAA	UUUUUGGUAGAGCAAAAUCU	Translation	Glyur002223s00037189.1	1
Sr476501_10_8_24_14	GumiRNA-n252b																															3	15.145	1	20	1571	1590	AAAUUUUGCACUACCGAAAA	UUUUUGGUAGAGCAAAAUCU	Translation	Glyur002223s00037189.1	1
Sr476501_10_9_24_14	GumiRNA-n252a																															3	15.145	1	20	1571	1590	AAAUUUUGCACUACCGAAAA	UUUUUGGUAGAGCAAAAUCU	Translation	Glyur002223s00037189.1	1
Sr569440_16_14_24_18	GumiRNA-n471-3p.1	Glyur002260s00045616	Biological Process: amino acid transmembrane transport (GO:0003333);; Cellular Component: plasma membrane (GO:0005886);; Molecular Function: amino acid transmembrane transporter activity (GO:0015171);; Cellular Component: integral component of membrane (GO:0016021);; Biological Process: amino acid export (GO:0032973);; Biological Process: amino acid import (GO:0043090);; Biological Process: amino…	--	PREDICTED: WAT1-related protein At4g08290-like isoform X2 [Glycine max]	2.A.7.4.1	gnl|TC-DB|O24091	38	6e-39	MTN21 GENE - Medicago truncatula (Barrel medic).	CHL	CHL	18.89	MIT	16.21	NUC	12.2	34.16	0.886513	-0.914679	-0.389279	0.134391	-0.908018	-0.932624	-0.910209	-0.890794	-0.924568	-0.938209	-0.942914	-0.921207	10	3	17.002	1	20	191	210	ACUUUCAGGGAUCAAAGUGA	UCGCUUUGAUUUUUGAAAGG	Cleavage	Glyur002260s00045616.1	1
Sr144220_4_1_21_11	GumiRNA-n107h.2	Glyur002269s00032420	Biological Process: activation of MAPKK activity (GO:0000186);; Molecular Function: MAP kinase kinase kinase activity (GO:0004709);; Molecular Function: ubiquitin-protein transferase activity (GO:0004842);; Molecular Function: ATP binding (GO:0005524);; Cellular Component: intracellular (GO:0005622);; Biological Process: protein ubiquitination (GO:0016567);;	--	U-box kinase family protein [Medicago truncatula]	1.A.87.2.6	gnl|TC-DB|O22476	38	5e-36	Protein BRASSINOSTEROID INSENSITIVE 1 OS=Arabidopsis thaliana OX=3702 GN=BRI1 PE=1 SV=1	PLA	PLA	19.68	NUC	12.49	CHL	11.78	29.86	0.999361	-0.753602	-0.714089	0.548925	-0.781162	-0.819309	-0.698167	-0.694444	-0.815871	-0.827359	-0.825082	-0.819581	6	1.5	9.144	1	24	2874	2897	ACUGUCAUUUUAGUCCCUGAAAUU	ACUUUUAGGGACCAAAAUGACAGU	Cleavage	Glyur002269s00032420.1	1
Sr346001_5_1_24_33	GumiRNA-n214.2																															2.5	9.859	1	24	2780	2803	AUAUCUGUCAAGGACCAAAGUGAC	GUCACUUUGGUCCCUGAUAGAUAG	Translation	Glyur002269s00032420.1	1
Sr348958_12_5_24_23	GumiRNA-n259b-3p.1																															2.5	22.685	1	24	2841	2864	UCUGACAGCAGGGACCAAAGUGAC	GUCACUUUGGUCCCUGCCGUCAGC	Cleavage	Glyur002269s00032420.1	1
Sr360278_7_1_24_13	GumiRNA-n99																															1	12.532	1	24	2777	2800	UUUGUCAGGGACCAAAGUGACACC	GGUGUCACUUUGGUCCCUGAUAGA	Cleavage	Glyur002269s00032420.1	1
Sr373055_16_1_24_19	GumiRNA-n44b																															2	12.193	1	24	2939	2962	UUAGUCACUUUGAUCCCUGAAAGU	ACUUUUAGGGACCAGAGUGACUAA	Cleavage	Glyur002269s00032420.1	1
Sr374135_17_8_24_69	GumiRNA-n4p2-3p																															3	18.076	1	22	2836	2857	ACAGGGACUAAAUUGACCGACG	UGUUGGUCACUUUGGUCCCUGC	Cleavage	Glyur002269s00032420.1	1
Sr385425_19_17_24_15	GumiRNA-n4b3-3p.1																															3	12.902	1	23	2775	2797	UUCAGGGACCUAAGUGAGACUGU	ACGGUGUCACUUUGGUCCCUGAU	Translation	Glyur002269s00032420.1	1
Sr407839_12_7_24_87	GumiRNA-n4z5.2																															2.5	9.144	1	24	2874	2897	ACUGUCAUUUUGACCCCUGAAACU	ACUUUUAGGGACCAAAAUGACAGU	Cleavage	Glyur002269s00032420.1	1
Sr422151_15_12_24_19	GumiRNA-n437																															2.5	13.141	1	24	2785	2808	AUUUCGUAUCUGUUAGGGACCAAA	UUUGGUCCCUGAUAGAUAGGAAAU	Cleavage	Glyur002269s00032420.1	1
Sr455303_15_7_24_50	GumiRNA-n4z6-3p.1																															3	18.396	1	20	2836	2855	AGGGACUAACUUGACCGACA	UGUUGGUCACUUUGGUCCCU	Translation	Glyur002269s00032420.1	1
Sr492485_4_2_24_14	GumiRNA-n476																															1	15.27	1	24	2788	2811	AUAAUUUUCUAUCUGUCAGGGACU	GGUCCCUGAUAGAUAGGAAAUUAU	Cleavage	Glyur002269s00032420.1	1
Sr496204_18_15_24_126	GumiRNA-n4g3.2																															3	12.902	1	23	2775	2797	UUCAGGGACCUAAGUGAGACUGU	ACGGUGUCACUUUGGUCCCUGAU	Translation	Glyur002269s00032420.1	1
Sr497662_4_4_24_37	GumiRNA-n469.1																															2.5	12.532	1	21	2780	2800	ACUUUCAGGGACCAAAGUGAC	GUCACUUUGGUCCCUGAUAGA	Cleavage	Glyur002269s00032420.1	1
Sr501971_20_14_24_41	GumiRNA-n259a.2																															2.5	22.685	1	24	2841	2864	UCUGACAGCAGGGACCAAAGUGAC	GUCACUUUGGUCCCUGCCGUCAGC	Cleavage	Glyur002269s00032420.1	1
Sr511918_8_3_24_49	GumiRNA-n426																															2.5	13.164	1	24	2764	2787	AAAGUGACACCGUCUGACACUCUU	GAGAAUGUUAYACGGUGUCACUUU	Cleavage	Glyur002269s00032420.1	1
Sr524114_4_1_24_12	GumiRNA-n106																															3	9.144	1	24	2874	2897	ACAGUCAUUUUGAUCCCUGAGAGU	ACUUUUAGGGACCAAAAUGACAGU	Cleavage	Glyur002269s00032420.1	1
Sr530340_8_6_24_11	GumiRNA-n107e.2																															1.5	9.144	1	24	2874	2897	ACUGUCAUUUUAGUCCCUGAAAUU	ACUUUUAGGGACCAAAAUGACAGU	Cleavage	Glyur002269s00032420.1	1
Sr554557_15_1_24_21	GumiRNA-n4e7-3p																															3	18.396	1	20	2836	2855	AGGGACUAACUUGACCGACA	UGUUGGUCACUUUGGUCCCU	Translation	Glyur002269s00032420.1	1
Sr559770_6_4_24_25	GumiRNA-n4w2-5p.2																															2.5	16.008	1	20	2872	2891	AUUUUGGUCCCUGAAACUGU	UCACUUUUAGGGACCAAAAU	Cleavage	Glyur002269s00032420.1	1
Sr569440_16_14_24_18	GumiRNA-n471-5p.1																															3	12.193	1	24	2940	2963	AUUAGUCACUUUAGUCCCUGAAAG	CUUUUAGGGACCAGAGUGACUAAC	Cleavage	Glyur002269s00032420.1	1
Sr585544_2_1_24_17	GumiRNA-n339-3p.2																															3	18.396	1	20	2836	2855	AGGGACUAAUUUGACUAACA	UGUUGGUCACUUUGGUCCCU	Translation	Glyur002269s00032420.1	1
Sr588831_17_4_24_13	GumiRNA-n4z4-5p																															2.5	16.008	1	20	2872	2891	AUUUUGGUCCCUGAAACUGU	UCACUUUUAGGGACCAAAAU	Cleavage	Glyur002269s00032420.1	1
Sr599018_8_7_24_153	GumiRNA-n44a-3p.1																															3	13.164	1	24	2764	2787	AAAGUGACACCGUCUGAUACUCUC	GAGAAUGUUAYACGGUGUCACUUU	Cleavage	Glyur002269s00032420.1	1
Sr599018_8_7_24_153	GumiRNA-n44a-5p.2																															2	12.193	1	24	2939	2962	UUAGUCACUUUGAUCCCUGAAAGU	ACUUUUAGGGACCAGAGUGACUAA	Cleavage	Glyur002269s00032420.1	1
Sr405990_1_1_24_17	GumiRNA-n235	Glyur002316s00041006	Molecular Function: molybdate ion transmembrane transporter activity (GO:0015098);; Biological Process: molybdate ion transport (GO:0015689);; Cellular Component: integral component of membrane (GO:0016021);;	--	molybdate transporter 1-like [Cajanus cajan]	2.A.53.5.1	gnl|TC-DB|Q9SL95	60	2e-94	Molybdate transporter 1 OS=Arabidopsis thaliana GN=MOT1 PE=2 SV=1	CYT	CYT	12.65	NUC	12.12	MIT	11.56	24.64	-0.904581	0.946474	0.485092	-0.261664	0.964424	0.92775	0.924629	0.877968	0.984384	0.966297	0.962806	0.974042	10	2	17.433	1	20	515	534	AGACUUUGGAGGAUUUUGGA	UGCAAGAUCUUCCAAAGUCU	Cleavage	Glyur002316s00041006.1	1
Sr515749_17_5_24_30	GumiRNA-n228b	Glyur002317s00041399	Molecular Function: protein serine/threonine kinase activity (GO:0004674);; Molecular Function: ATP binding (GO:0005524);; Biological Process: protein phosphorylation (GO:0006468);; Cellular Component: integral component of membrane (GO:0016021);;	--	probable LRR receptor-like serine/threonine-protein kinase At3g47570 [Cajanus cajan]	1.A.87.2.6	gnl|TC-DB|O22476	29	9e-93	Protein BRASSINOSTEROID INSENSITIVE 1 OS=Arabidopsis thaliana OX=3702 GN=BRI1 PE=1 SV=1	PLA	PLA	31.07	MIT	9.991	CHL	8.765	32.4	0.816697	-0.454077	-0.322467	0.226932	-0.4818	-0.501954	-0.437972	-0.370386	-0.548327	-0.528102	-0.531775	-0.5159	1	2.5	15.716	1	20	686	705	AUGAGGGACUAAUUGUGACA	UGUCAGGUUUAGUCCCUCAU	Cleavage	Glyur002317s00041399.1	1
Sr515749_17_7_24_30	GumiRNA-n228a.1																															2.5	15.716	1	20	686	705	AUGAGGGACUAAUUGUGACA	UGUCAGGUUUAGUCCCUCAU	Cleavage	Glyur002317s00041399.1	1
Sr427386_16_2_24_16	GumiRNA-n7q.2	Glyur002408s00032639	Molecular Function: structural constituent of ribosome (GO:0003735);; Molecular Function: dicarboxylic acid transmembrane transporter activity (GO:0005310);; Cellular Component: cell wall (GO:0005618);; Cellular Component: mitochondrion (GO:0005739);; Cellular Component: vacuolar membrane (GO:0005774);; Biological Process: translation (GO:0006412);; Biological Process: dicarboxylic acid transport…	K15104|0|mtr:MTR_8g086070|K15104 solute carrier family 25 (mitochondrial oxoglutarate transporter), member 11 | (RefSeq) dicarboxylate carrier protein	mitochondrial dicarboxylate/tricarboxylate transporter DTC [Cajanus cajan]	2.A.29.2.6	gnl|TC-DB|Q8SF04	84	1e-139	Dicarboxylate/tricarboxylate carrier - Nicotiana tabacum (Common tobacco).	CHL	CHL	18.71	NUC	13.19	PLA	11.58	30.14	0.874705	-0.798215	-0.350386	0.180433	-0.82738	-0.75201	-0.786782	-0.679015	-0.880125	-0.823894	-0.81806	-0.842116	6	3	21.408	1	21	1118	1138	UCCGCAGUGAAUUACAACCCA	UGGGUUGUAGUUCUCUGUGGC	Cleavage	Glyur002408s00032639.1	1
Sr314019_2_1_24_46	GumiRNA-n4z2.2	Glyur002509s00039788	Molecular Function: ATP binding (GO:0005524);; Cellular Component: plasma membrane (GO:0005886);; Cellular Component: integral component of membrane (GO:0016021);; Molecular Function: ATPase activity, coupled to transmembrane movement of substances (GO:0042626);; Biological Process: transmembrane transport (GO:0055085);;	--	PREDICTED: ABC transporter G family member 28-like isoform X3 [Glycine max]	3.A.1.204.15	gnl|TC-DB|I0DHI9	39	1e-48	ATP-binding cassette transporter subfamily G member 2a OS=Strongylocentrotus purpuratus GN=ABCG2a PE=2 SV=1	PLA	PLA	17.57	CHL	11.15	END	9.123	26.87	0.902261	-0.95962	-0.462304	0.221551	-0.968363	-0.950543	-0.943229	-0.907642	-0.984686	-0.978046	-0.976979	-0.978186	10	3	15.502	1	22	2141	2162	AAGAGUUAACUGUCAUUUUGGU	AACAAAAAGAUAGUAAAUUCUU	Cleavage	Glyur002509s00039788.1	1
Sr405990_1_1_24_17	GumiRNA-n235	Glyur002605s00039941	Molecular Function: molybdate ion transmembrane transporter activity (GO:0015098);; Biological Process: molybdate ion transport (GO:0015689);; Cellular Component: integral component of membrane (GO:0016021);;	--	hypothetical protein PHAVU_001G056300g [Phaseolus vulgaris]	2.A.53.5.1	gnl|TC-DB|Q9SL95	58	1e-141	Molybdate transporter 1 OS=Arabidopsis thaliana GN=MOT1 PE=2 SV=1	CYT	CYT	12.15	CHL	11.46	MIT	10.88	23.44	-0.907194	0.96034	0.554017	-0.32406	0.975298	0.95441	0.930652	0.906027	0.987082	0.981988	0.978216	0.987068	10	2	17.017	1	20	362	381	AGACUUUGGAGGAUUUUGGA	UGCAAGAUCUUCCAAAGUCU	Cleavage	Glyur002605s00039941.1	1
Sr144220_4_1_21_11	GumiRNA-n107h-5p.1	Glyur002717s00038039	Biological Process: amino acid transmembrane transport (GO:0003333);; Molecular Function: amino acid transmembrane transporter activity (GO:0015171);; Cellular Component: integral component of membrane (GO:0016021);;	K15015|0|mtr:MTR_7g010750|K15015 solute carrier family 32 (vesicular inhibitory amino acid transporter) | (RefSeq) transmembrane amino acid transporter family protein	transmembrane amino acid transporter family protein [Medicago truncatula]	2.A.18.5.2	gnl|TC-DB|P47082	26	7e-33	Hypothetical 65.3 kDa protein in PRE3-MPP10 intergenic region - Saccharomyces cerevisiae (Baker's yeast).	PLA	PLA	13.73	NUC	12.64	CYT	11.72	26.09	0.845928	-0.864708	-0.444026	0.26774	-0.897909	-0.805099	-0.84077	-0.750015	-0.933283	-0.878723	-0.868859	-0.906703	9	3	16.768	1	20	619	638	UUAGUCCAUGAAAUUGUAAA	UUGUCAAUUUCAUGGACUGG	Cleavage	Glyur002717s00038039.2	1
Sr401583_10_8_24_53	GumiRNA-n107f-5p																															3	16.768	1	20	619	638	UUAGUCCAUGAAAUUGUAAA	UUGUCAAUUUCAUGGACUGG	Cleavage	Glyur002717s00038039.2	1
Sr115532_3_2_21_88	GumiRNA-n486	Glyur002740s00035179	Molecular Function: nucleotide binding (GO:0000166);; Molecular Function: protein kinase activity (GO:0004672);; Cellular Component: membrane (GO:0016020);; Biological Process: phosphorylation (GO:0016310);;	K04733|0|gmx:106794113|K04733 interleukin-1 receptor-associated kinase 4 [EC:2.7.11.1] | (RefSeq) probable receptor-like protein kinase At1g67000	PREDICTED: probable receptor-like protein kinase At1g67000 isoform X2 [Glycine max]	1.A.87.2.1	gnl|TC-DB|K7UE65	35	5e-40	Uncharacterized protein OS=Zea mays GN=ZEAMMB73_507020 PE=3 SV=1	PLA	PLA	35.67	MIT	10.03	NUC	8.258	33.99	0.810545	-0.671766	-0.252509	0.118801	-0.702925	-0.611085	-0.667797	-0.530209	-0.77283	-0.698381	-0.691271	-0.721221	1	3	11.939	1	20	2202	2221	GUGGGAGUCAUUUGGGGGUU	ACCCUCCAAAUGUUUCCCAC	Cleavage	Glyur002740s00035179.2	1
Sr456847_12_10_24_19	GumiRNA-n304a	Glyur002778s00034252	Molecular Function: cyclin-dependent protein serine/threonine kinase activity (GO:0004693);; Molecular Function: ATP binding (GO:0005524);; Biological Process: protein phosphorylation (GO:0006468);; Biological Process: regulation of cell cycle (GO:0051726);;	K02202|0|adu:107490678|K02202 cyclin-dependent kinase 7 [EC:2.7.11.22 2.7.11.23] | (RefSeq) cyclin-dependent kinase D-3-like	PREDICTED: cyclin-dependent kinase D-3-like [Lupinus angustifolius]	1.I.1.1.3	gnl|TC-DB|P06493	48	1e-70	Cyclin-dependent kinase 1 OS=Homo sapiens GN=CDK1 PE=1 SV=3	NUC	NUC	56.5	CYT	18.37	PLA	4.685	46.33	0.82707	-0.329069	-0.863591	0.841571	-0.382287	-0.462309	-0.234272	-0.278197	-0.417755	-0.445872	-0.441667	-0.436805	3	3	14.009	1	20	31	50	AUGAUUGGUUGAAAUUCAUG	CGUGAAUUUCAUUCGGUCAU	Translation	Glyur002778s00034252.1	1
Sr456847_12_2_24_19	GumiRNA-n304f																															3	14.009	1	20	31	50	AUGAUUGGUUGAAAUUCAUG	CGUGAAUUUCAUUCGGUCAU	Translation	Glyur002778s00034252.1	1
Sr456847_12_3_24_19	GumiRNA-n304e																															3	14.009	1	20	31	50	AUGAUUGGUUGAAAUUCAUG	CGUGAAUUUCAUUCGGUCAU	Translation	Glyur002778s00034252.1	1
Sr456847_12_4_24_19	GumiRNA-n304d																															3	14.009	1	20	31	50	AUGAUUGGUUGAAAUUCAUG	CGUGAAUUUCAUUCGGUCAU	Translation	Glyur002778s00034252.1	1
Sr456847_12_6_24_19	GumiRNA-n304c																															3	14.009	1	20	31	50	AUGAUUGGUUGAAAUUCAUG	CGUGAAUUUCAUUCGGUCAU	Translation	Glyur002778s00034252.1	1
Sr456847_12_8_24_19	GumiRNA-n304b																															3	14.009	1	20	31	50	AUGAUUGGUUGAAAUUCAUG	CGUGAAUUUCAUUCGGUCAU	Translation	Glyur002778s00034252.1	1
Sr376267_16_1_24_19	GumiRNA-n35i	Glyur002978s00043152	Cellular Component: integral component of membrane (GO:0016021);; Biological Process: transmembrane transport (GO:0055085);;	K13754|0|gmx:100787016|K13754 solute carrier family 24 (sodium/potassium/calcium exchanger), member 6 | (RefSeq) cation/calcium exchanger 2-like	PREDICTED: cation/calcium exchanger 2-like [Glycine max]	2.A.19.4.7	gnl|TC-DB|Q9LJI2	42	3e-54	Na/Ca,K-exchanger-like protein OS=Arabidopsis thaliana GN=At3g14070 PE=4 SV=1	CHL	CHL	14.46	NUC	12.27	PLA	11.78	26.14	-0.774295	0.925219	0.663799	-0.436496	0.93481	0.956259	0.87859	0.93234	0.905694	0.942509	0.940498	0.939132	9	2.5	10.398	1	21	399	419	AGGGAGGGACGAAAGUGAUCG	UGAGUACUUUUGUCCUUCCCU	Cleavage	Glyur002978s00043152.1	1
Sr376267_16_10_24_19	GumiRNA-n35c																															2.5	10.398	1	21	399	419	AGGGAGGGACGAAAGUGAUCG	UGAGUACUUUUGUCCUUCCCU	Cleavage	Glyur002978s00043152.1	1
Sr376267_16_11_24_19	GumiRNA-n35b																															2.5	10.398	1	21	399	419	AGGGAGGGACGAAAGUGAUCG	UGAGUACUUUUGUCCUUCCCU	Cleavage	Glyur002978s00043152.1	1
Sr376267_16_12_24_19	GumiRNA-n35a																															2.5	10.398	1	21	399	419	AGGGAGGGACGAAAGUGAUCG	UGAGUACUUUUGUCCUUCCCU	Cleavage	Glyur002978s00043152.1	1
Sr376267_16_2_24_19	GumiRNA-n35h																															2.5	10.398	1	21	399	419	AGGGAGGGACGAAAGUGAUCG	UGAGUACUUUUGUCCUUCCCU	Cleavage	Glyur002978s00043152.1	1
Sr376267_16_4_24_19	GumiRNA-n35g																															2.5	10.398	1	21	399	419	AGGGAGGGACGAAAGUGAUCG	UGAGUACUUUUGUCCUUCCCU	Cleavage	Glyur002978s00043152.1	1
Sr376267_16_5_24_19	GumiRNA-n35f																															2.5	10.398	1	21	399	419	AGGGAGGGACGAAAGUGAUCG	UGAGUACUUUUGUCCUUCCCU	Cleavage	Glyur002978s00043152.1	1
Sr376267_16_7_24_19	GumiRNA-n35e																															2.5	10.398	1	21	399	419	AGGGAGGGACGAAAGUGAUCG	UGAGUACUUUUGUCCUUCCCU	Cleavage	Glyur002978s00043152.1	1
Sr376267_16_9_24_19	GumiRNA-n35d-3p.1																															2.5	10.398	1	21	399	419	AGGGAGGGACGAAAGUGAUCG	UGAGUACUUUUGUCCUUCCCU	Cleavage	Glyur002978s00043152.1	1
Sr469717_18_2_24_23	GumiRNA-n51f.2	Glyur003105s00038258	--	--	PREDICTED: leucine-rich repeat receptor protein kinase EMS1 isoform X2 [Vitis vinifera]	1.A.87.2.6	gnl|TC-DB|O22476	28	1e-47	Protein BRASSINOSTEROID INSENSITIVE 1 OS=Arabidopsis thaliana OX=3702 GN=BRI1 PE=1 SV=1	PLA	PLA	32.2	MIT	9.93	CHL	8.565	32.75	-0.306705	0.817991	-0.138405	0.398526	0.778819	0.706165	0.871472	0.818879	0.756766	0.739492	0.741229	0.745241	3	3	12.346	1	24	2129	2152	AUAAAAAUUAGCCCCUGAAAUUGU	ACAAUUUCAAAGGCUCAUUUUUAU	Translation	Glyur003105s00038258.1	1
Sr493093_8_3_24_40	GumiRNA-n51e.1																															3	12.346	1	24	2129	2152	AUAAAAAUUAGCCCCUGAAAUUGU	ACAAUUUCAAAGGCUCAUUUUUAU	Translation	Glyur003105s00038258.1	1
Sr596566_19_9_24_30	GumiRNA-n338.2	Glyur003211s00044411	Biological Process: amino acid transmembrane transport (GO:0003333);; Cellular Component: plasma membrane (GO:0005886);; Molecular Function: amino acid transmembrane transporter activity (GO:0015171);; Cellular Component: integral component of membrane (GO:0016021);; Biological Process: amino acid export (GO:0032973);; Biological Process: amino acid import (GO:0043090);; Biological Process: amino…	--	PREDICTED: WAT1-related protein At4g08290-like [Cicer arietinum]	2.A.7.4.1	gnl|TC-DB|O24091	39	2e-64	MTN21 GENE - Medicago truncatula (Barrel medic).	NUC	NUC	14.23	CYT	12.07	PLA	11.43	25.73	-0.663153	0.979316	0.223557	0.0443577	0.967682	0.913326	0.992603	0.949587	0.960844	0.947411	0.94641	0.954048	9	3	15.551	1	23	1510	1532	AGUGAUCAUGUGACUACUAACUA	UAGUUAAUGGUCACAUGACCACU	Cleavage	Glyur003211s00044411.1	1
Sr232188_16_10_23_18	GumiRNA-n101a	Glyur003284s00042903	Cellular Component: plant-type vacuole membrane (GO:0009705);; Molecular Function: malate transmembrane transporter activity (GO:0015140);; Cellular Component: integral component of membrane (GO:0016021);; Biological Process: malate transmembrane transport (GO:0071423);;	--	PREDICTED: aluminum-activated malate transporter 9 [Cicer arietinum]	2.A.85.2.7	gnl|TC-DB|Q9LS46	51	1e-156	Aluminum-activated malate transporter 9 OS=Arabidopsis thaliana GN=ALMT9 PE=2 SV=1	PLA	PLA	16.2	NUC	13.77	MIT	11.35	29.24	0.990481	-0.791331	-0.762662	0.597178	-0.823487	-0.844953	-0.729013	-0.727772	-0.851344	-0.858772	-0.853684	-0.858598	7	2.5	16.28	1	21	1457	1477	CAGAUUUGUAUUCCGGAAACU	AGUUUCUGGAGUACAAGUCUC	Cleavage	Glyur003284s00042903.1	1
Sr348474_15_1_24_29	GumiRNA-n101b-5p																															2.5	16.28	1	21	1457	1477	CAGAUUUGUAUUCCGGAAACU	AGUUUCUGGAGUACAAGUCUC	Cleavage	Glyur003284s00042903.1	1
Sr535754_18_11_24_20	GumiRNA-n84b-5p																															3	15.915	1	20	1455	1474	AUUUGUAUUCCAGAAACUCG	AAAGUUUCUGGAGUACAAGU	Cleavage	Glyur003284s00042903.1	1
Sr535754_18_16_24_20	GumiRNA-n84a-5p																															3	15.915	1	20	1455	1474	AUUUGUAUUCCAGAAACUCG	AAAGUUUCUGGAGUACAAGU	Cleavage	Glyur003284s00042903.1	1
Sr535754_18_2_24_20	GumiRNA-n84c																															3	15.915	1	20	1455	1474	AUUUGUAUUCCAGAAACUCG	AAAGUUUCUGGAGUACAAGU	Cleavage	Glyur003284s00042903.1	1
Sr537517_7_1_24_10	GumiRNA-n22																															3	16.205	1	20	1456	1475	GAUUUGUAUUUCGGAAACUG	AAGUUUCUGGAGUACAAGUC	Cleavage	Glyur003284s00042903.1	1
Sr504246_10_1_24_16	GumiRNA-n4i3	Glyur003745s00043134	Biological Process: defense response (GO:0006952);; Molecular Function: ADP binding (GO:0043531);;	--	disease resistance protein (CC-NBS-LRR class) family protein [Medicago truncatula]	1.A.25.3.4	gnl|TC-DB|B9GAY9	29	6e-28	Putative uncharacterized protein OS=Oryza sativa subsp. japonica GN=OsJ_34074 PE=4 SV=1	PLA	PLA	15.22	NUC	12.56	CYT	11.21	27.04	-0.819912	0.852553	0.545004	-0.326179	0.849587	0.839899	0.822927	0.798865	0.870545	0.868772	0.861205	0.874421	9	3	9.392	1	23	706	728	AUUUUAGUGACCGAUUUUUUCAG	CUUAAAAACUUGCUUACUAAAAU	Translation	Glyur003745s00043134.1	1
Sr389897_3_2_24_12	GumiRNA-n362	Glyur004029s00044502	Molecular Function: protein serine/threonine kinase activity (GO:0004674);; Molecular Function: non-membrane spanning protein tyrosine kinase activity (GO:0004715);; Molecular Function: ATP binding (GO:0005524);; Cellular Component: plasma membrane (GO:0005886);; Biological Process: defense response (GO:0006952);; Cellular Component: plasmodesma (GO:0009506);; Cellular Component: integral compone…	--	PREDICTED: cysteine-rich receptor-like protein kinase 42 [Vigna angularis]	1.A.87.2.6	gnl|TC-DB|O22476	45	3e-35	Protein BRASSINOSTEROID INSENSITIVE 1 OS=Arabidopsis thaliana OX=3702 GN=BRI1 PE=1 SV=1	PLA	PLA	27.62	NUC	14.88	CHL	11.76	37.08	0.895637	-0.943273	-0.584985	0.331439	-0.941125	-0.988052	-0.913317	-0.942928	-0.936752	-0.973746	-0.976383	-0.956538	10	3	17.43	1	22	1153	1174	CAUUGAAUAACUCAUGUAUCUG	UGGGUGGAUGAGUUCUUCAAUG	Cleavage	Glyur004029s00044502.1	1
Sr443292_16_12_24_55	GumiRNA-n234b-3p.1	Glyur004096s00043836	Molecular Function: nucleotide binding (GO:0000166);; Molecular Function: protein kinase activity (GO:0004672);; Biological Process: phosphorylation (GO:0016310);;	K04733|0|cam:101510924|K04733 interleukin-1 receptor-associated kinase 4 [EC:2.7.11.1] | (RefSeq) G-type lectin S-receptor-like serine/threonine-protein kinase At4g27290	PREDICTED: G-type lectin S-receptor-like serine/threonine-protein kinase At4g27290 isoform X1 [Cicer arietinum]	1.A.87.2.3	gnl|TC-DB|Q9LSR8	31	3e-40	L-type lectin-domain containing receptor kinase I.9 OS=Arabidopsis thaliana GN=LECRK19 PE=1 SV=2	PLA	PLA	34.19	MIT	7.77	EXC	7.611	30.87	0.83017	-0.931344	-0.681875	0.449817	-0.939834	-0.973225	-0.88428	-0.936137	-0.917916	-0.957269	-0.956238	-0.949663	10	2.5	15.035	1	20	1693	1712	AAUAAUUCUGCAGACAUGUA	UACAUGGCUCCAGAAUUGUU	Translation	Glyur004096s00043836.1	1
Sr582716_19_8_24_20	GumiRNA-n200	Glyur004853s00041810	Cellular Component: plasma membrane (GO:0005886);; Cellular Component: integral component of membrane (GO:0016021);; Molecular Function: transmembrane transporter activity (GO:0022857);; Biological Process: transmembrane transport (GO:0055085);;	--	PREDICTED: WAT1-related protein At2g37460-like [Glycine max]	2.A.7.4.1	gnl|TC-DB|O24091	48	5e-40	MTN21 GENE - Medicago truncatula (Barrel medic).	PLA	PLA	23.43	CHL	15.65	NUC	11.78	36.04	-0.704535	0.987678	0.285702	-0.0261227	0.984191	0.928691	0.992323	0.951561	0.978314	0.963776	0.961969	0.9724	9	3	22.641	1	20	159	178	AUUUUAGAGACUAACUUGAC	UUCAGUUUGGUCUCUAAAAU	Cleavage	Glyur004853s00041810.2	1
Sr451336_19_16_24_164	GumiRNA-n3s-5p.1	Glyur010460s00047593	Molecular Function: protein serine/threonine kinase activity (GO:0004674);; Molecular Function: ATP binding (GO:0005524);; Biological Process: protein phosphorylation (GO:0006468);; Cellular Component: integral component of membrane (GO:0016021);;	--	receptor kinase-like protein Xa21 isoform X1 [Cajanus cajan]	1.A.87.2.6	gnl|TC-DB|O22476	32	4e-49	Protein BRASSINOSTEROID INSENSITIVE 1 OS=Arabidopsis thaliana OX=3702 GN=BRI1 PE=1 SV=1	PLA	PLA	41.74	MIT	9.256	NUC	9.006	34.43	-0.247309	0.797188	-0.156468	0.410291	0.759587	0.6899	0.850792	0.812827	0.725657	0.714782	0.717901	0.719232	2	3	21.329	1	20	1238	1257	AUUUUUUUCUAACACACACA	AGUUUGUGUUAGAGAGAAAU	Cleavage	Glyur010460s00047593.1	1

## Sheet: sheet3
Supplemental Table S23
miRNAs target transporters.
Note: G. uralensis-specific and conserved miRNAs co-targeted transporters.
miRNA_Acc.	family	Target_Acc.	GO_annotation	KEGG_annotation	NR_annotation	TC-id	Subject-id	Identity	E value	Anontation	Prediction	Pred1	Prob1	Pred2	Prob2	Pred3	Prob3	MLCS	GUCPR1	AACT	MK	PMK	MPD	FPPS	SQS1	β-AS	C-30	C-11	HMGS	HMGR	Number of co-expression structural genes	Expectation	UPE$	miRNA_start	miRNA_end	Target_start	Target_end	miRNA_aligned_fragment	Target_aligned_fragment	Inhibition	Target_Desc.	Multiplicity
Sr138926_2_1_21_253	miR5037a-3P	Glyur000001s00000076	Biological Process: autophagy of mitochondrion (GO:0000422);; Cellular Component: cytosol (GO:0005829);; Biological Process: protein lipidation (GO:0006497);; Cellular Component: extrinsic component of membrane (GO:0019898);; Molecular Function: phosphatidylinositol-3-phosphate binding (GO:0032266);; Cellular Component: pre-autophagosomal structure membrane (GO:0034045);; Biological Process: prot…	--	WD repeat phosphoinositide-interacting-like protein [Medicago truncatula]	9.A.15.3.1	gnl|TC-DB|Q93VB2	63	1e-146	Autophagy-related protein 18a OS=Arabidopsis thaliana GN=ATG18A PE=1 SV=1	NUC	NUC	14.04	CHL	12.26	MIT	12.18	25.84	-0.89048	0.966231	0.513177	-0.28018	0.979646	0.94919	0.941838	0.908101	0.992589	0.982045	0.978075	0.989025	10	3	2.289	1	22	280	301	GUGGGAGUCAUUUGGGGGUUUA	ACAAUCCCCAAAUGUCUCACAC	Cleavage	Glyur000001s00000076.1	1
Sr115532_3_2_21_88	GumiRNA-n486																															3	2.289	1	20	282	301	GUGGGAGUCAUUUGGGGGUU	AAUCCCCAAAUGUCUCACAC	Cleavage	Glyur000001s00000076.1	1
Sr361610_18_4_24_12	miR5281b.2	Glyur000003s00001189	Molecular Function: protein serine/threonine kinase activity (GO:0004674);; Molecular Function: ATP binding (GO:0005524);; Biological Process: protein phosphorylation (GO:0006468);;	--	PREDICTED: shaggy-related protein kinase theta-like [Cicer arietinum]	1.I.1.1.3	gnl|TC-DB|P06493	32	4e-36	Cyclin-dependent kinase 1 OS=Homo sapiens GN=CDK1 PE=1 SV=3	PLA	PLA	14.9	NUC	14.75	CYT	10.35	29.61	0.983063	-0.668096	-0.655986	0.519955	-0.701276	-0.726281	-0.616417	-0.587372	-0.75138	-0.747262	-0.744274	-0.743024	1	3	15.711	1	21	1654	1674	UUGUUCAUUGAAUAACUCAUG	AAUGGGUUUUUCGAUGAAUAG	Cleavage	Glyur000003s00001189.1	1
Sr504883_6_3_24_12	GumiRNA-n180																															2.5	23.459	1	20	1075	1094	AUAUUUUUGCAUUCCGGAAA	UUUUGGGAGUGCAAAAAUGU	Cleavage	Glyur000003s00001189.1	1
Sr363067_9_7_24_31	miR4388p-3P.1	Glyur000011s00000643	Biological Process: amino acid transmembrane transport (GO:0003333);; Cellular Component: plasma membrane (GO:0005886);; Molecular Function: amino acid transmembrane transporter activity (GO:0015171);; Cellular Component: integral component of membrane (GO:0016021);;	--	transmembrane amino acid transporter family protein [Medicago truncatula]	2.A.18.2.5	gnl|TC-DB|O80592	50	1e-126	Putative amino acid permease - Arabidopsis thaliana (Mouse-ear cress).	PLA	PLA	23.7	NUC	15.04	CYT	10.25	35.38	0.95526	-0.72848	-0.843421	0.710759	-0.770865	-0.785915	-0.650836	-0.658991	-0.795699	-0.801424	-0.793076	-0.808184	4	2.5	17.198	1	24	2552	2575	AAUUUCAGGGACCAAAAUGACAGU	UUAGUCAUUUUGGUCCCUGAAAAA	Cleavage	Glyur000011s00000643.1	1
Sr452800_6_5_24_32	miR4388a-3p.1																															2.5	14.614	1	24	2585	2608	AGUUUUAGGGACCAAAAUGACAGU	AUUAUCAUUUUGGUCCCUAAAAAG	Cleavage	Glyur000011s00000643.1	2
Sr452800_6_5_24_32	miR4388a-3p.1																															3	17.198	1	24	2552	2575	AGUUUUAGGGACCAAAAUGACAGU	UUAGUCAUUUUGGUCCCUGAAAAA	Cleavage	Glyur000011s00000643.1	2
Sr553406_17_15_24_19	miR4388w-3P																															3	16.892	1	24	2551	2574	AUUUCAGGGACCUAAAUGAGACUG	GUUAGUCAUUUUGGUCCCUGAAAA	Cleavage	Glyur000011s00000643.1	1
Sr553406_17_4_24_19	miR4388t-3P																															3	16.895	1	24	2550	2573	UUUCAGGGACCUAAAUGAGACUGU	UGUUAGUCAUUUUGGUCCCUGAAA	Cleavage	Glyur000011s00000643.1	1
Sr285629_10_9_24_16	GumiRNA-n4v4-3p																															2	16.892	1	22	2553	2574	AUUUCAGGGGCUAAAAUGACAA	UAGUCAUUUUGGUCCCUGAAAA	Cleavage	Glyur000011s00000643.1	1
Sr301584_9_5_24_25	GumiRNA-n363b																															2	18.047	1	23	2506	2528	UUUAAUUUCGUAUCUGUCAGAGA	UCUCUGACAGAUAUGAAAUUCAA	Cleavage	Glyur000011s00000643.1	1
Sr301584_9_9_24_25	GumiRNA-n363a																															2	18.047	1	23	2506	2528	UUUAAUUUCGUAUCUGUCAGAGA	UCUCUGACAGAUAUGAAAUUCAA	Cleavage	Glyur000011s00000643.1	1
Sr346001_5_1_24_33	GumiRNA-n214.2																															3	18.517	1	23	2497	2519	AUAUCUGUCAAGGACCAAAGUGA	UUAUUUUGAUCUCUGACAGAUAU	Translation	Glyur000011s00000643.1	1
Sr360278_7_1_24_13	GumiRNA-n99																															2	17.198	1	21	2555	2575	UUUGUCAGGGACCAAAGUGAC	GUCAUUUUGGUCCCUGAAAAA	Cleavage	Glyur000011s00000643.1	1
Sr373055_16_1_24_19	GumiRNA-n44b																															2.5	19.928	1	20	2656	2675	UUAGUCACUUUGAUCCCUGA	ACAGGGACUAAAGUGACUAA	Cleavage	Glyur000011s00000643.1	1
Sr407839_12_10_24_87	GumiRNA-n4m5.3																															3	16.895	1	20	2554	2573	UUUCAGGGACCUAAAUGAGA	AGUCAUUUUGGUCCCUGAAA	Cleavage	Glyur000011s00000643.1	1
Sr418727_20_16_24_48	GumiRNA-n468-3p																															3	13.321	1	24	2533	2556	ACUAACGGCUGACAGUUGAGGACC	GGUCUUCAACUAUCAUCUGUUAGU	Translation	Glyur000011s00000643.1	1
Sr422151_15_12_24_19	GumiRNA-n437																															2.5	18.265	1	24	2501	2524	AUUUCGUAUCUGUUAGGGACCAAA	UUUGAUCUCUGACAGAUAUGAAAU	Cleavage	Glyur000011s00000643.1	1
Sr428511_2_2_24_12	GumiRNA-n450c																															3	16.999	1	20	2550	2569	AGGGACUAAUUUGACUGACA	UGUUAGUCAUUUUGGUCCCU	Translation	Glyur000011s00000643.1	1
Sr433018_6_2_24_17	GumiRNA-n419																															3	16.892	1	20	2555	2574	AUUUCAGGGACCUAAAUGAG	GUCAUUUUGGUCCCUGAAAA	Cleavage	Glyur000011s00000643.1	1
Sr479172_7_7_24_20	GumiRNA-n112d.2																															3	19.928	1	23	2653	2675	UUAGUAAUUUUAGUCCCUGACGU	ACGACAGGGACUAAAGUGACUAA	Cleavage	Glyur000011s00000643.1	1
Sr496204_18_13_24_126	GumiRNA-n4h3.1																															3	17.198	1	21	2555	2575	AAUUUCAGGGACUAAAAUGAC	GUCAUUUUGGUCCCUGAAAAA	Cleavage	Glyur000011s00000643.1	1
Sr496204_18_15_24_126	GumiRNA-n4g3.1																															3	17.198	1	21	2555	2575	AAUUUCAGGGACUAAAAUGAC	GUCAUUUUGGUCCCUGAAAAA	Cleavage	Glyur000011s00000643.1	1
Sr496204_18_16_24_126	GumiRNA-n4f3.1																															3	17.198	1	21	2555	2575	AAUUUCAGGGACUAAAAUGAC	GUCAUUUUGGUCCCUGAAAAA	Cleavage	Glyur000011s00000643.1	1
Sr496204_18_2_24_126	GumiRNA-n4r5-3p.1																															3	17.198	1	21	2555	2575	AAUUUCAGGGACUAAAAUGAC	GUCAUUUUGGUCCCUGAAAAA	Cleavage	Glyur000011s00000643.1	1
Sr496204_18_4_24_126	GumiRNA-n4l4.2																															3	17.198	1	21	2555	2575	AAUUUCAGGGACUAAAAUGAC	GUCAUUUUGGUCCCUGAAAAA	Cleavage	Glyur000011s00000643.1	1
Sr496204_18_8_24_126	GumiRNA-n4j3.2																															3	17.198	1	21	2555	2575	AAUUUCAGGGACUAAAAUGAC	GUCAUUUUGGUCCCUGAAAAA	Cleavage	Glyur000011s00000643.1	1
Sr497662_4_4_24_37	GumiRNA-n469.1																															3	17.198	1	23	2553	2575	ACUUUCAGGGACCAAAGUGACUA	UAGUCAUUUUGGUCCCUGAAAAA	Cleavage	Glyur000011s00000643.1	1
Sr527028_4_1_24_16	GumiRNA-n4i2.4																															3	16.895	1	20	2554	2573	UUUCAGGGACCUAAAUGAGA	AGUCAUUUUGGUCCCUGAAA	Cleavage	Glyur000011s00000643.1	1
Sr527028_4_1_24_16	GumiRNA-n4i2-3p.1																															3	17.198	1	23	2553	2575	AAUUUCAGGGACUAAAAUGACAA	UAGUCAUUUUGGUCCCUGAAAAA	Cleavage	Glyur000011s00000643.1	1
Sr527028_4_1_24_16	GumiRNA-n4i2-5p.1																															3	9.129	1	24	2752	2775	UUUUGAGUUAACUGUCAUUUUGGC	GCUAAAAUAACUGUUUACUCAAAA	Translation	Glyur000011s00000643.1	1
Sr531405_18_10_24_88	GumiRNA-n4t7-3p.2																															2.5	17.198	1	21	2555	2575	AGUUUCAGGGACCAAAAUGAC	GUCAUUUUGGUCCCUGAAAAA	Cleavage	Glyur000011s00000643.1	1
Sr569440_16_14_24_18	GumiRNA-n471-5p.1																															1	20.304	1	20	2657	2676	AUUAGUCACUUUAGUCCCUG	CAGGGACUAAAGUGACUAAC	Cleavage	Glyur000011s00000643.1	1
Sr585544_2_1_24_17	GumiRNA-n339-3p.2																															2.5	16.999	1	20	2550	2569	AGGGACUAAUUUGACUAACA	UGUUAGUCAUUUUGGUCCCU	Translation	Glyur000011s00000643.1	1
Sr588421_19_10_24_47	GumiRNA-n4y2.2																															3	16.895	1	20	2554	2573	UUUCAGGGACCUAAAUGAGA	AGUCAUUUUGGUCCCUGAAA	Cleavage	Glyur000011s00000643.1	1
Sr597328_3_2_24_61	GumiRNA-n421b.2																															3	14.614	1	24	2585	2608	AGUUUUAGGGGCCAAAAUGACAGU	AUUAUCAUUUUGGUCCCUAAAAAG	Cleavage	Glyur000011s00000643.1	1
Sr599018_8_7_24_153	GumiRNA-n44a-5p.2																															2.5	19.928	1	20	2656	2675	UUAGUCACUUUGAUCCCUGA	ACAGGGACUAAAGUGACUAA	Cleavage	Glyur000011s00000643.1	1
Sr363067_9_7_24_31	miR4388p-3P.1	Glyur000043s00003805	Molecular Function: Rho guanyl-nucleotide exchange factor activity (GO:0005089);; Biological Process: positive regulation of GTPase activity (GO:0043547);;	--	Rho guanine nucleotide exchange factor 8 [Glycine soja]	5.B.4.1.1	gnl|TC-DB|Q9SUI6	69	1e-44	Photosystem I reaction center subunit VI-2, chloroplast - Arabidopsis thaliana (Mouse-ear cress).	CHL	CHL	64.51	MIT	8.324	CYT	7.245	31.91	0.873628	-0.967137	-0.46322	0.229922	-0.980618	-0.939259	-0.94877	-0.904026	-0.995232	-0.977926	-0.974122	-0.98678	10	2.5	9.108	1	24	2682	2705	AAUUUCAGGGACCAAAAUGACAGU	GAACUCAUUUUGAUCUUUGAAGUU	Cleavage	Glyur000043s00003805.1	1
Sr391036_7_3_24_73	miR4388e2.1																															3	9.108	1	24	2682	2705	AAUUUCAAGGGCUAAAAUGACAGU	GAACUCAUUUUGAUCUUUGAAGUU	Cleavage	Glyur000043s00003805.1	1
Sr289110_20_5_24_36	GumiRNA-n4e3.2																															2.5	9.108	1	20	2686	2705	AGUUUCAGGGGUCAAAAUGA	UCAUUUUGAUCUUUGAAGUU	Cleavage	Glyur000043s00003805.1	1
Sr391036_7_7_24_73	GumiRNA-n4a3.1																															3	9.108	1	20	2686	2705	AAUUUCAAGGGCUAAAAUGA	UCAUUUUGAUCUUUGAAGUU	Cleavage	Glyur000043s00003805.1	1
Sr407839_12_10_24_87	GumiRNA-n4m5.4																															3	9.108	1	20	2686	2705	AAUUUCAAGGGCUAAAAUGA	UCAUUUUGAUCUUUGAAGUU	Cleavage	Glyur000043s00003805.1	1
Sr494223_13_1_24_94	GumiRNA-n55b-3p																															3	12.532	1	23	961	983	AGAGAACUCAAAAAGCGUCACGC	GAGUGACCCUUUUUGAGUACUUU	Cleavage	Glyur000043s00003805.1	1
Sr494223_13_2_24_94	GumiRNA-n55a-3p																															3	12.532	1	23	961	983	AGAGAACUCAAAAAGCGUCACGC	GAGUGACCCUUUUUGAGUACUUU	Cleavage	Glyur000043s00003805.1	1
Sr496204_18_13_24_126	GumiRNA-n4h3.1																															3	9.108	1	20	2686	2705	AAUUUCAGGGACUAAAAUGA	UCAUUUUGAUCUUUGAAGUU	Cleavage	Glyur000043s00003805.1	1
Sr496204_18_15_24_126	GumiRNA-n4g3.1																															3	9.108	1	20	2686	2705	AAUUUCAGGGACUAAAAUGA	UCAUUUUGAUCUUUGAAGUU	Cleavage	Glyur000043s00003805.1	1
Sr496204_18_16_24_126	GumiRNA-n4f3.1																															3	9.108	1	20	2686	2705	AAUUUCAGGGACUAAAAUGA	UCAUUUUGAUCUUUGAAGUU	Cleavage	Glyur000043s00003805.1	1
Sr496204_18_2_24_126	GumiRNA-n4r5-3p.1																															3	9.108	1	20	2686	2705	AAUUUCAGGGACUAAAAUGA	UCAUUUUGAUCUUUGAAGUU	Cleavage	Glyur000043s00003805.1	1
Sr496204_18_4_24_126	GumiRNA-n4l4.2																															3	9.108	1	20	2686	2705	AAUUUCAGGGACUAAAAUGA	UCAUUUUGAUCUUUGAAGUU	Cleavage	Glyur000043s00003805.1	1
Sr496204_18_8_24_126	GumiRNA-n4j3.2																															3	9.108	1	20	2686	2705	AAUUUCAGGGACUAAAAUGA	UCAUUUUGAUCUUUGAAGUU	Cleavage	Glyur000043s00003805.1	1
Sr527028_4_1_24_16	GumiRNA-n4i2-3p.1																															3	9.108	1	20	2686	2705	AAUUUCAGGGACUAAAAUGA	UCAUUUUGAUCUUUGAAGUU	Cleavage	Glyur000043s00003805.1	1
Sr531405_18_10_24_88	GumiRNA-n4t7-3p.2																															3	9.108	1	20	2686	2705	AGUUUCAGGGACCAAAAUGA	UCAUUUUGAUCUUUGAAGUU	Cleavage	Glyur000043s00003805.1	1
Sr118812_2_1_21_139	miR172d	Glyur000045s00009984	Molecular Function: protein serine/threonine kinase activity (GO:0004674);; Molecular Function: ATP binding (GO:0005524);; Biological Process: protein phosphorylation (GO:0006468);; Cellular Component: integral component of membrane (GO:0016021);; Biological Process: recognition of pollen (GO:0048544);;	--	G-type lectin S-receptor-like serine/threonine-protein kinase At4g27290 [Cajanus cajan]	1.A.87.2.1	gnl|TC-DB|K7UE65	48	3e-65	Uncharacterized protein OS=Zea mays GN=ZEAMMB73_507020 PE=3 SV=1	PLA	PLA	36.96	MIT	12.56	NUC	7.639	37.43	0.793683	-0.291051	-0.87759	0.876024	-0.347597	-0.39949	-0.19147	-0.215496	-0.391678	-0.402495	-0.392887	-0.405813	2	2.5	18.853	1	21	2998	3018	AGAAUCUUGAUGAUGCUGCAG	GUGUAUCUUCAUCAAGAUUCU	Cleavage	Glyur000045s00009984.1	1
Sr118812_2_2_21_139	miR172e																															2.5	18.853	1	21	2998	3018	AGAAUCUUGAUGAUGCUGCAG	GUGUAUCUUCAUCAAGAUUCU	Cleavage	Glyur000045s00009984.1	1
Sr98630_3_1_21_341	miR172b-3P																															2.5	18.853	1	21	2998	3018	AGAAUCUUGAUGAUGCUGCAU	GUGUAUCUUCAUCAAGAUUCU	Cleavage	Glyur000045s00009984.1	1
Sr98630_3_2_21_341	miR172a-3P																															2.5	18.853	1	21	2998	3018	AGAAUCUUGAUGAUGCUGCAU	GUGUAUCUUCAUCAAGAUUCU	Cleavage	Glyur000045s00009984.1	1
Sr98630_3_3_21_341	miR172c-3P																															2.5	18.853	1	21	2998	3018	AGAAUCUUGAUGAUGCUGCAU	GUGUAUCUUCAUCAAGAUUCU	Cleavage	Glyur000045s00009984.1	1
Sr502585_9_6_24_10	GumiRNA-n337																															2.5	17.052	1	20	2274	2293	AAUAGUUCUGCAAGCAUUUU	UAAAUGCUUGGAGAACUGUU	Translation	Glyur000045s00009984.1	1
Sr548075_18_9_24_32	miR4388y-3P.1	Glyur000149s00009585	Molecular Function: ATP binding (GO:0005524);; Molecular Function: hydrolase activity (GO:0016787);; Biological Process: cell division (GO:0051301);;	K13525|0|vra:106759635|K13525 transitional endoplasmic reticulum ATPase | (RefSeq) cell division cycle protein 48 homolog	PREDICTED: cell division control protein 48 homolog A-like isoform X2 [Nelumbo nucifera]	3.A.16.1.1	gnl|TC-DB|P55072	48	1e-20	Transitional endoplasmic reticulum ATPase (TER ATPase) (15S Mg(2+)- ATPase p97 subunit) (Valosin-containing protein) (VCP) - Homo sapiens (Human).	PLA	PLA	62.95	MIT	5.796	CHL	5.781	29.46	-0.585185	0.93008	0.0871239	0.162611	0.921055	0.827101	0.957061	0.876197	0.9236	0.884417	0.881651	0.901109	9	3	9.774	1	24	2138	2161	CUUUUUCGUUAGUUUCAGGGACCU	AGAACCCUGAAGCUAUGGAAGAAG	Translation	Glyur000149s00009585.1	1
Sr367186_18_9_24_11	GumiRNA-n279-5p																															2	22.959	1	24	2522	2545	AACACACUCUCUAACACACUCUUU	GAAGAGAGUGUCAGAGAGUGUGUU	Cleavage	Glyur000149s00009585.1	1
Sr439946_13_8_24_48	miR4388f2-3P.1	Glyur000149s00009586	--	--	NAD(P)-binding rossmann-fold protein [Medicago truncatula]	3.A.16.1.1	gnl|TC-DB|P55072	78	4e-42	Transitional endoplasmic reticulum ATPase (TER ATPase) (15S Mg(2+)- ATPase p97 subunit) (Valosin-containing protein) (VCP) - Homo sapiens (Human).	CHL	CHL	30.73	MIT	11.29	CYT	10.15	33.85	-0.294212	0.749147	-0.225816	0.493861	0.699681	0.691909	0.815266	0.797115	0.670207	0.685942	0.698462	0.664914	1	3	11.424	1	24	2104	2127	UUAGAGACUAAUUUGACCAACGUU	GCAAUUGCACAAAUGAGUCUCUAA	Translation	Glyur000149s00009586.1	1
Sr367186_18_9_24_11	GumiRNA-n279-5p																															2	13.25	1	24	2410	2433	AACACACUCUCUAACACACUCUUU	AGARAGUAUAUUAGAGAGUGUGUU	Cleavage	Glyur000149s00009586.1	1
Sr425343_4_2_24_14	GumiRNA-n272.1																															2.5	18.675	1	21	1674	1695	AAAGUGUGUUGGAA-AGAGUGU	ACACUCUCUUCCAACACAUUUU	Cleavage	Glyur000149s00009586.1	1
Sr494984_17_10_24_24	GumiRNA-n4i5-3p																															3	11.424	1	20	2108	2127	UUAGGGACUAAUUUGAGCGA	UUGCACAAAUGAGUCUCUAA	Translation	Glyur000149s00009586.1	1
Sr391036_7_3_24_73	miR4388e2.1	Glyur000150s00014564	Cellular Component: integral component of membrane (GO:0016021);; Molecular Function: transferase activity (GO:0016740);;	--	receptor-like protein 12 [Cajanus cajan]	1.A.87.2.6	gnl|TC-DB|O22476	29	2e-52	Protein BRASSINOSTEROID INSENSITIVE 1 OS=Arabidopsis thaliana OX=3702 GN=BRI1 PE=1 SV=1	PLA	PLA	31.9	CHL	9.433	MIT	8.687	32.05	-0.741217	0.979821	0.304305	-0.0523676	0.983283	0.936362	0.981456	0.944684	0.978204	0.966386	0.966521	0.971573	9	3	19.532	1	24	2809	2832	AAUUUCAAGGGCUAAAAUGACAGU	GGAUUCAUUUUUGGCUUUGGAAUU	Translation	Glyur000150s00014564.1	1
Sr391036_7_7_24_73	GumiRNA-n4a3.1																															3	19.532	1	20	2813	2832	AAUUUCAAGGGCUAAAAUGA	UCAUUUUUGGCUUUGGAAUU	Translation	Glyur000150s00014564.1	1
Sr407839_12_10_24_87	GumiRNA-n4m5.4																															3	19.532	1	20	2813	2832	AAUUUCAAGGGCUAAAAUGA	UCAUUUUUGGCUUUGGAAUU	Translation	Glyur000150s00014564.1	1
Sr148756_1_1_21_16	miR8015	Glyur000150s00014582	Molecular Function: protein kinase activity (GO:0004672);; Molecular Function: ATP binding (GO:0005524);; Biological Process: protein phosphorylation (GO:0006468);; Cellular Component: integral component of membrane (GO:0016021);;	--	PREDICTED: probable inactive leucine-rich repeat receptor-like protein kinase At1g66830 [Cicer arietinum]	1.A.87.2.4	gnl|TC-DB|T1T4Z8	37	2e-37	GHR1 protein OS=Arabidopsis thaliana GN=GHR1 PE=2 SV=1	PLA	PLA	39.03	MIT	11.53	NUC	7.805	36.65	-0.969373	0.798811	0.558052	-0.385183	0.826764	0.805848	0.76339	0.703235	0.874308	0.84967	0.844497	0.856355	7	3	11.029	1	21	1115	1135	CUUUCAAUUUCAAGGACUAAU	GUUGGUCUUUGGGGUUGAAGG	Cleavage	Glyur000150s00014582.1	1
Sr540597_10_3_24_210	GumiRNA-n142c-5p.1																															3	20.234	1	20	995	1014	AUACACAUACAUAUCCGCGG	UUGUGGUUGUGUAUGUGUAU	Cleavage	Glyur000150s00014582.1	1
Sr480450_17_12_24_137	miR4388z.1	Glyur000381s00016140	Biological Process: carbohydrate metabolic process (GO:0005975);; Molecular Function: beta-glucosidase activity (GO:0008422);; Molecular Function: scopolin beta-glucosidase activity (GO:0102483);; Biological Process: glycosyl compound metabolic process (GO:1901657);;	K01188|4.73441e-156|mtr:MTR_4g083000|K01188 beta-glucosidase [EC:3.2.1.21] | (RefSeq) beta-glucosidase	PREDICTED: beta-glucosidase 40 isoform X2 [Brassica oleracea var. oleracea]	8.A.49.1.1	gnl|TC-DB|Q9UEF7	33	5e-26	Klotho OS=Homo sapiens GN=KL PE=1 SV=2	CHL	CHL	24.29	VAC	13.88	NUC	9.82	34.19	0.667715	-0.472752	-0.898466	0.869902	-0.53881	-0.528485	-0.369001	-0.411306	-0.537342	-0.540808	-0.526663	-0.565314	2	3	15.045	1	24	666	689	AAAACGUCGAUCAAGUUAGUCCCU	UGCUACUAAUUUGAUUGGAGUUUU	Cleavage	Glyur000381s00016140.2	1
Sr130257_10_4_21_17	GumiRNA-n107i-5p.1																															3	15.045	1	20	670	689	AAAACAUCGAUCAAGUUAGU	ACUAAUUUGAUUGGAGUUUU	Cleavage	Glyur000381s00016140.2	1
Sr337480_3_1_24_45	GumiRNA-n423d																															3	15.045	1	20	670	689	AAAACGUCGAUCAAGUUAGU	ACUAAUUUGAUUGGAGUUUU	Cleavage	Glyur000381s00016140.2	1
Sr337480_3_2_24_45	GumiRNA-n423b-5p																															3	15.045	1	20	670	689	AAAACGUCGAUCAAGUUAGU	ACUAAUUUGAUUGGAGUUUU	Cleavage	Glyur000381s00016140.2	1
Sr480450_17_1_24_137	GumiRNA-n4l2																															3	15.045	1	20	670	689	AAAACGUCGAUCAAGUUAGU	ACUAAUUUGAUUGGAGUUUU	Cleavage	Glyur000381s00016140.2	1
Sr480450_17_17_24_137	GumiRNA-n4x5-5p																															3	15.045	1	20	670	689	AAAACGUCGAUCAAGUUAGU	ACUAAUUUGAUUGGAGUUUU	Cleavage	Glyur000381s00016140.2	1
Sr480450_17_4_24_137	GumiRNA-n4v5																															3	15.045	1	20	670	689	AAAACGUCGAUCAAGUUAGU	ACUAAUUUGAUUGGAGUUUU	Cleavage	Glyur000381s00016140.2	1
Sr480450_17_5_24_137	GumiRNA-n4u5																															3	15.045	1	20	670	689	AAAACGUCGAUCAAGUUAGU	ACUAAUUUGAUUGGAGUUUU	Cleavage	Glyur000381s00016140.2	1
Sr480450_17_6_24_137	GumiRNA-n4s5																															3	15.045	1	20	670	689	AAAACGUCGAUCAAGUUAGU	ACUAAUUUGAUUGGAGUUUU	Cleavage	Glyur000381s00016140.2	1
Sr480450_17_7_24_137	GumiRNA-n4t5																															3	15.045	1	20	670	689	AAAACGUCGAUCAAGUUAGU	ACUAAUUUGAUUGGAGUUUU	Cleavage	Glyur000381s00016140.2	1
Sr480450_17_8_24_137	GumiRNA-n4r6-5p																															3	15.045	1	20	670	689	AAAACGUCGAUCAAGUUAGU	ACUAAUUUGAUUGGAGUUUU	Cleavage	Glyur000381s00016140.2	1
Sr480450_17_9_24_137	GumiRNA-n4w5-5p																															3	15.045	1	20	670	689	AAAACGUCGAUCAAGUUAGU	ACUAAUUUGAUUGGAGUUUU	Cleavage	Glyur000381s00016140.2	1
Sr496204_18_15_24_126	GumiRNA-n4g3.3																															2.5	15.045	1	20	670	689	AAAACGUCAGUCAAAUUAGU	ACUAAUUUGAUUGGAGUUUU	Cleavage	Glyur000381s00016140.2	1
Sr524389_9_4_24_10	GumiRNA-n4d5																															3	15.26	1	22	670	691	GUAAAACGUCGGUCAAAUUAGU	ACUAAUUUGAUUGGAGUUUUGC	Cleavage	Glyur000381s00016140.2	1
Sr524389_9_6_24_10	GumiRNA-n4c5-5p																															3	15.26	1	22	670	691	GUAAAACGUCGGUCAAAUUAGU	ACUAAUUUGAUUGGAGUUUUGC	Cleavage	Glyur000381s00016140.2	1
Sr524389_9_7_24_10	GumiRNA-n4b5																															3	15.26	1	22	670	691	GUAAAACGUCGGUCAAAUUAGU	ACUAAUUUGAUUGGAGUUUUGC	Cleavage	Glyur000381s00016140.2	1
Sr524389_9_9_24_10	GumiRNA-n4a5-5p																															3	15.26	1	22	670	691	GUAAAACGUCGGUCAAAUUAGU	ACUAAUUUGAUUGGAGUUUUGC	Cleavage	Glyur000381s00016140.2	1
Sr548075_18_4_24_32	GumiRNA-n4j6-5p																															3	15.26	1	22	670	691	GUAAAACGUCGGUCAAAUUAGU	ACUAAUUUGAUUGGAGUUUUGC	Cleavage	Glyur000381s00016140.2	1
Sr480450_17_12_24_137	miR4388z.1	Glyur000412s00023308	Molecular Function: ATP binding (GO:0005524);; Cellular Component: integral component of membrane (GO:0016021);; Molecular Function: ATPase activity (GO:0016887);; Biological Process: single-organism transport (GO:0044765);; Biological Process: organic substance transport (GO:0071702);;	--	pleiotropic drug resistance protein 1-like isoform X4 [Cajanus cajan]	3.A.1.205.25	gnl|TC-DB|BAR94041	75	1e-174	PDR-type ACB transporter [Nicotiana benthamiana]	PLA	PLA	70.82	NUC	5.241	CYT	4.244	26.18	0.767399	-0.900487	-0.369345	0.174183	-0.924728	-0.818978	-0.886991	-0.796815	-0.948869	-0.893893	-0.883929	-0.924201	8	3	16.602	1	24	468	491	AAAACGUCGAUCAAGUUAGUCCCU	UAAAACUACUUUGAUGGAUGUUUU	Translation	Glyur000412s00023308.1	1
Sr130257_10_4_21_17	GumiRNA-n107i-5p.1																															2.5	16.602	1	20	472	491	AAAACAUCGAUCAAGUUAGU	ACUACUUUGAUGGAUGUUUU	Translation	Glyur000412s00023308.1	1
Sr291271_14_10_24_54	GumiRNA-n4w-5p																															3	16.602	1	20	472	491	AAAACAUCGGUCAAGUUAGU	ACUACUUUGAUGGAUGUUUU	Translation	Glyur000412s00023308.1	1
Sr337480_3_1_24_45	GumiRNA-n423d																															3	16.602	1	21	471	491	AAAACGUCGAUCAAGUUAGUU	AACUACUUUGAUGGAUGUUUU	Translation	Glyur000412s00023308.1	1
Sr337480_3_2_24_45	GumiRNA-n423b-5p																															3	16.602	1	21	471	491	AAAACGUCGAUCAAGUUAGUU	AACUACUUUGAUGGAUGUUUU	Translation	Glyur000412s00023308.1	1
Sr480450_17_1_24_137	GumiRNA-n4l2																															3	16.602	1	20	472	491	AAAACGUCGAUCAAGUUAGU	ACUACUUUGAUGGAUGUUUU	Translation	Glyur000412s00023308.1	1
Sr480450_17_17_24_137	GumiRNA-n4x5-5p																															3	16.602	1	20	472	491	AAAACGUCGAUCAAGUUAGU	ACUACUUUGAUGGAUGUUUU	Translation	Glyur000412s00023308.1	1
Sr480450_17_4_24_137	GumiRNA-n4v5																															3	16.602	1	20	472	491	AAAACGUCGAUCAAGUUAGU	ACUACUUUGAUGGAUGUUUU	Translation	Glyur000412s00023308.1	1
Sr480450_17_5_24_137	GumiRNA-n4u5																															3	16.602	1	20	472	491	AAAACGUCGAUCAAGUUAGU	ACUACUUUGAUGGAUGUUUU	Translation	Glyur000412s00023308.1	1
Sr480450_17_6_24_137	GumiRNA-n4s5																															3	16.602	1	20	472	491	AAAACGUCGAUCAAGUUAGU	ACUACUUUGAUGGAUGUUUU	Translation	Glyur000412s00023308.1	1
Sr480450_17_7_24_137	GumiRNA-n4t5																															3	16.602	1	20	472	491	AAAACGUCGAUCAAGUUAGU	ACUACUUUGAUGGAUGUUUU	Translation	Glyur000412s00023308.1	1
Sr480450_17_8_24_137	GumiRNA-n4r6-5p																															3	16.602	1	20	472	491	AAAACGUCGAUCAAGUUAGU	ACUACUUUGAUGGAUGUUUU	Translation	Glyur000412s00023308.1	1
Sr480450_17_9_24_137	GumiRNA-n4w5-5p																															3	16.602	1	20	472	491	AAAACGUCGAUCAAGUUAGU	ACUACUUUGAUGGAUGUUUU	Translation	Glyur000412s00023308.1	1
Sr496204_18_15_24_126	GumiRNA-n4g3.3																															3	16.602	1	20	472	491	AAAACGUCAGUCAAAUUAGU	ACUACUUUGAUGGAUGUUUU	Translation	Glyur000412s00023308.1	1
Sr504948_10_9_24_22	GumiRNA-n4g2-5p.1																															3	16.602	1	20	472	491	AAAAUAUCGGUCAAAUUAGU	ACUACUUUGAUGGAUGUUUU	Translation	Glyur000412s00023308.1	1
Sr531405_18_11_24_88	GumiRNA-n4s7-5p																															3	16.602	1	20	472	491	AAAACAUCGGUCAAGUUAGU	ACUACUUUGAUGGAUGUUUU	Translation	Glyur000412s00023308.1	1
Sr588421_19_1_24_47	GumiRNA-n4e2.1																															3	16.602	1	20	472	491	AAAACAUCGGUCAAGUUAGU	ACUACUUUGAUGGAUGUUUU	Translation	Glyur000412s00023308.1	1
Sr588421_19_10_24_47	GumiRNA-n4y2.1																															3	16.602	1	20	472	491	AAAACAUCGGUCAAGUUAGU	ACUACUUUGAUGGAUGUUUU	Translation	Glyur000412s00023308.1	1
Sr588421_19_12_24_47	GumiRNA-n4a2-5p																															3	16.602	1	20	472	491	AAAACAUCGGUCAAGUUAGU	ACUACUUUGAUGGAUGUUUU	Translation	Glyur000412s00023308.1	1
Sr588421_19_14_24_47	GumiRNA-n4z																															3	16.602	1	20	472	491	AAAACAUCGGUCAAGUUAGU	ACUACUUUGAUGGAUGUUUU	Translation	Glyur000412s00023308.1	1
Sr588421_19_15_24_47	GumiRNA-n4y																															3	16.602	1	20	472	491	AAAACAUCGGUCAAGUUAGU	ACUACUUUGAUGGAUGUUUU	Translation	Glyur000412s00023308.1	1
Sr588421_19_19_24_47	GumiRNA-n4x																															3	16.602	1	20	472	491	AAAACAUCGGUCAAGUUAGU	ACUACUUUGAUGGAUGUUUU	Translation	Glyur000412s00023308.1	1
[truncated: 104 more rows]
