# Supplementary material for: Integrated Analysis of mRNA and microRNA Elucidates the Regulation of Glycyrrhizic Acid Biosynthesis in Glycyrrhiza uralensis Fisch
Source: Int J Mol Sci. 2020 Apr 28;21(9):3101. doi: 10.3390/ijms21093101 (PMC7247157; doi:10.3390/ijms21093101)
Supplement: Supplementary file 1 [file ijms-21-03101-s001.zip › Supplemental Tables/Supplemental Tables/Table S24. miRNAs target TFs..xlsx]

## Sheet: sheet1
Supplemental Table S24
miRNAs target TFs.
Note: The target gene for conserved miRNAs are TFs.
miRNA_Acc.	family	Target_Acc.-TF	GO_annotation	KEGG_annotation	NR_annotation	TF-family	GUCPR1	AACT	MK	PMK	MPD	FPPS	SQS1	β-AS	C-30	C-11	HMGS	HMGR	Number of co-expression structural genes	Expectation	UPE$	miRNA_start	miRNA_end	Target_start	Target_end	miRNA_aligned_fragment	Target_aligned_fragment	Inhibition	Target_Desc.	Multiplicity
Sr115560_4_1_21_17	miR156f	Glyur000009s00001481	Molecular Function: DNA binding (GO:0003677);; Cellular Component: nucleus (GO:0005634);;	--	SBP-box transcription factor [Betula luminifera]	SBP	0.946223	-0.923316	-0.534297	0.313172	-0.939781	-0.926921	-0.896088	-0.860597	-0.963739	-0.955758	-0.953401	-0.957013	10	1	16.235	1	21	935	955	UUGACAGAAGAGAGAGAGCAC	UUGCUCUCUCUCUUCUGUCAU	Cleavage	Glyur000009s00001481.1	1
Sr85268_7_3_20_907	miR156b-5P																			2	15.911	1	20	935	954	UGACAGAAGAGAGUGAGCAC	UUGCUCUCUCUCUUCUGUCA	Cleavage	Glyur000009s00001481.1	1
Sr85268_7_4_20_907	miR156c-5P																			2	15.911	1	20	935	954	UGACAGAAGAGAGUGAGCAC	UUGCUCUCUCUCUUCUGUCA	Cleavage	Glyur000009s00001481.1	1
Sr85268_7_5_20_907	miR156e-5P																			2	15.911	1	20	935	954	UGACAGAAGAGAGUGAGCAC	UUGCUCUCUCUCUUCUGUCA	Cleavage	Glyur000009s00001481.1	1
Sr85268_7_6_20_907	miR156d-5P																			2	15.911	1	20	935	954	UGACAGAAGAGAGUGAGCAC	UUGCUCUCUCUCUUCUGUCA	Cleavage	Glyur000009s00001481.1	1
Sr85268_7_7_20_907	miR156a																			2	15.911	1	20	935	954	UGACAGAAGAGAGUGAGCAC	UUGCUCUCUCUCUUCUGUCA	Cleavage	Glyur000009s00001481.1	1
Sr137796_2_1_21_514	miR160a	Glyur000010s00000918	Molecular Function: DNA binding (GO:0003677);; Molecular Function: RNA binding (GO:0003723);; Molecular Function: metal ion binding (GO:0046872);;	--	uncharacterized protein LOC109800834 isoform X1 [Cajanus cajan]	Trihelix	0.909117	-0.542053	-0.915405	0.823773	-0.583195	-0.666088	-0.450342	-0.508883	-0.603473	-0.643594	-0.639791	-0.63213	3	3	19.237	1	21	2162	2182	UGCCUGGCUCCCUGAAUGCCA	CGCCAUUUAGGAAGUCAGGCA	Translation	Glyur000010s00000918.1	1
Sr137796_2_2_21_514	miR160b																			3	19.237	1	21	2162	2182	UGCCUGGCUCCCUGAAUGCCA	CGCCAUUUAGGAAGUCAGGCA	Translation	Glyur000010s00000918.1	1
Sr112060_10_1_21_49532	miR166-3P	Glyur000010s00000978	Molecular Function: DNA binding (GO:0003677);; Cellular Component: nucleus (GO:0005634);; Molecular Function: lipid binding (GO:0008289);;	K09338|0|cam:101501398|K09338 homeobox-leucine zipper protein | (RefSeq) homeobox-leucine zipper protein ATHB-14-like	homeobox-leucine zipper protein ATHB-14-like [Cajanus cajan]	HB->HB-HD-ZIP	-0.536285	0.900917	0.128417	0.159859	0.865465	0.890143	0.927739	0.951022	0.83061	0.868603	0.878493	0.845445	9	2	21.127	1	21	959	979	UCGGACCAGGCUUCAUUCCCC	UUGGGAUGAAGCCUGGUCCGG	Cleavage	Glyur000010s00000978.1	1
Sr85268_7_4_20_907	miR156c-3P	Glyur000014s00002519	Biological Process: transcription, DNA-templated (GO:0006351);;	--	transcription activator GLK1-like [Cajanus cajan]	GARP->GARP-G2-like	0.942188	-0.932371	-0.626149	0.408538	-0.952335	-0.948535	-0.892564	-0.881325	-0.964938	-0.967772	-0.964446	-0.969474	10	2.5	16.172	1	23	767	789	UGCUCACUUCUCUCUCUGUCACC	AGGGGAAGAGAUAGAAGUGAGCA	Cleavage	Glyur000014s00002519.1	1
Sr85268_7_6_20_907	miR156d-3P																			3	16.172	1	23	767	789	UGCUCACUUCUCUUUCUGUCAGC	AGGGGAAGAGAUAGAAGUGAGCA	Cleavage	Glyur000014s00002519.1	1
Sr452800_6_5_24_32	miR4388a-5p.1	Glyur000018s00003729	--	--	PREDICTED: probable WRKY transcription factor 62 [Vigna angularis]	WRKY	0.849571	-0.903049	-0.493755	0.228451	-0.887063	-0.962365	-0.886246	-0.927173	-0.880157	-0.931742	-0.939037	-0.901923	10	3	11.67	1	24	436	459	UUUCGAGUUAACUGUCAUUUUGGC	CAUAAAAUGAUAAUGAAUUCGAAA	Translation	Glyur000018s00003729.1	1
Sr86471_5_3_20_14	miR159a-3P	Glyur000020s00001744	--	K09422|0|gmx:100818609|K09422 myb proto-oncogene protein, plant | (RefSeq) transcription factor GAMYB-like	transcription factor GAMYB-like [Cajanus cajan]	MYB->MYB	0.905766	-0.958303	-0.604312	0.363437	-0.967052	-0.986027	-0.923775	-0.93754	-0.965408	-0.986944	-0.986716	-0.979818	10	0	20.029	1	20	1138	1157	AUUGGAGUGAAGGGAGCUCC	GGAGCUCCCUUCACUCCAAU	Cleavage	Glyur000020s00001744.1	1
Sr89153_5_1_20_1629	miR319b-3P																			2.5	19.994	1	20	1137	1156	UUGGACUGAAGGGAGCUCCC	UGGAGCUCCCUUCACUCCAA	Cleavage	Glyur000020s00001744.1	1
Sr89153_5_2_20_1629	miR319c-3P																			2.5	19.994	1	20	1137	1156	UUGGACUGAAGGGAGCUCCC	UGGAGCUCCCUUCACUCCAA	Cleavage	Glyur000020s00001744.1	1
Sr89153_5_3_20_1629	miR319a-3P																			2.5	19.994	1	20	1137	1156	UUGGACUGAAGGGAGCUCCC	UGGAGCUCCCUUCACUCCAA	Cleavage	Glyur000020s00001744.1	1
Sr148148_1_1_21_381491	miR159b																			3	20.029	1	21	1137	1157	UUUGGAUUGAAGGGAGCUCUA	UGGAGCUCCCUUCACUCCAAU	Cleavage	Glyur000020s00001744.1	1
Sr115560_4_1_21_17	miR156f	Glyur000024s00006647	--	--	PREDICTED: squamosa promoter-binding-like protein 9 [Glycine max]	SBP	-0.523292	0.911206	0.0480134	0.239107	0.873144	0.846832	0.948296	0.918008	0.858799	0.862586	0.86647	0.85553	9	1	13.527	1	21	1037	1057	UUGACAGAAGAGAGAGAGCAC	CUGCUCGCUCUCUUCUGUCAA	Cleavage	Glyur000024s00006647.1	1
Sr85268_7_3_20_907	miR156b-5P																			1.5	15.953	1	20	1037	1056	UGACAGAAGAGAGUGAGCAC	CUGCUCGCUCUCUUCUGUCA	Cleavage	Glyur000024s00006647.1	1
Sr85268_7_4_20_907	miR156c-5P																			1.5	15.953	1	20	1037	1056	UGACAGAAGAGAGUGAGCAC	CUGCUCGCUCUCUUCUGUCA	Cleavage	Glyur000024s00006647.1	1
Sr85268_7_5_20_907	miR156e-5P																			1.5	15.953	1	20	1037	1056	UGACAGAAGAGAGUGAGCAC	CUGCUCGCUCUCUUCUGUCA	Cleavage	Glyur000024s00006647.1	1
Sr85268_7_6_20_907	miR156d-5P																			1.5	15.953	1	20	1037	1056	UGACAGAAGAGAGUGAGCAC	CUGCUCGCUCUCUUCUGUCA	Cleavage	Glyur000024s00006647.1	1
Sr85268_7_7_20_907	miR156a																			1.5	15.953	1	20	1037	1056	UGACAGAAGAGAGUGAGCAC	CUGCUCGCUCUCUUCUGUCA	Cleavage	Glyur000024s00006647.1	1
Sr115560_4_1_21_17	miR156f	Glyur000038s00004503	--	--	squamosa promoter-binding 13A-like protein [Medicago truncatula]	SBP	-0.822728	0.978291	0.478223	-0.210978	0.972287	0.997601	0.961976	0.982646	0.95878	0.988915	0.992281	0.97514	10	1	17.545	1	21	1097	1117	UUGACAGAAGAGAGAGAGCAC	GUGCUCUCUCUCUUCUGUCAU	Cleavage	Glyur000038s00004503.1	1
Sr85268_7_3_20_907	miR156b-5P																			1	17.195	1	20	1097	1116	UGACAGAAGAGAGUGAGCAC	GUGCUCUCUCUCUUCUGUCA	Cleavage	Glyur000038s00004503.1	1
Sr85268_7_4_20_907	miR156c-5P																			1	17.195	1	20	1097	1116	UGACAGAAGAGAGUGAGCAC	GUGCUCUCUCUCUUCUGUCA	Cleavage	Glyur000038s00004503.1	1
Sr85268_7_5_20_907	miR156e-5P																			1	17.195	1	20	1097	1116	UGACAGAAGAGAGUGAGCAC	GUGCUCUCUCUCUUCUGUCA	Cleavage	Glyur000038s00004503.1	1
Sr85268_7_6_20_907	miR156d-5P																			1	17.195	1	20	1097	1116	UGACAGAAGAGAGUGAGCAC	GUGCUCUCUCUCUUCUGUCA	Cleavage	Glyur000038s00004503.1	1
Sr85268_7_7_20_907	miR156a																			1	17.195	1	20	1097	1116	UGACAGAAGAGAGUGAGCAC	GUGCUCUCUCUCUUCUGUCA	Cleavage	Glyur000038s00004503.1	1
Sr112060_10_1_21_49532	miR166-3P	Glyur000043s00003766	Molecular Function: DNA binding (GO:0003677);; Cellular Component: nucleus (GO:0005634);; Molecular Function: lipid binding (GO:0008289);;	K09338|0|cam:101493124|K09338 homeobox-leucine zipper protein | (RefSeq) homeobox-leucine zipper protein ATHB-15	PREDICTED: homeobox-leucine zipper protein ATHB-15 [Cicer arietinum]	HB->HB-HD-ZIP	-0.479806	0.920025	0.0461419	0.221794	0.896222	0.831166	0.95301	0.910601	0.87585	0.862475	0.863324	0.868821	9	1.5	20.306	1	21	1514	1534	UCGGACCAGGCUUCAUUCCCC	CUGGAAUGAAGCCUGGUCCGG	Cleavage	Glyur000043s00003766.1	1
Sr115560_4_1_21_17	miR156f	Glyur000050s00005683	Molecular Function: DNA binding (GO:0003677);; Cellular Component: nucleus (GO:0005634);;	--	squamosa promoter-binding-like protein 6 isoform X1 [Cajanus cajan]	SBP	-0.687503	0.980178	0.240862	0.0409299	0.959974	0.935994	0.99402	0.968364	0.951759	0.954599	0.956181	0.951102	9	1	17.271	1	21	1334	1354	UUGACAGAAGAGAGAGAGCAC	GUGCUCUCUCUCUUCUGUCAU	Cleavage	Glyur000050s00005683.1	1
Sr85268_7_3_20_907	miR156b-5P																			1	19.677	1	20	1334	1353	UGACAGAAGAGAGUGAGCAC	GUGCUCUCUCUCUUCUGUCA	Cleavage	Glyur000050s00005683.1	1
Sr85268_7_4_20_907	miR156c-5P																			1	19.677	1	20	1334	1353	UGACAGAAGAGAGUGAGCAC	GUGCUCUCUCUCUUCUGUCA	Cleavage	Glyur000050s00005683.1	1
Sr85268_7_5_20_907	miR156e-5P																			1	19.677	1	20	1334	1353	UGACAGAAGAGAGUGAGCAC	GUGCUCUCUCUCUUCUGUCA	Cleavage	Glyur000050s00005683.1	1
Sr85268_7_6_20_907	miR156d-5P																			1	19.677	1	20	1334	1353	UGACAGAAGAGAGUGAGCAC	GUGCUCUCUCUCUUCUGUCA	Cleavage	Glyur000050s00005683.1	1
Sr85268_7_7_20_907	miR156a																			1	19.677	1	20	1334	1353	UGACAGAAGAGAGUGAGCAC	GUGCUCUCUCUCUUCUGUCA	Cleavage	Glyur000050s00005683.1	1
Sr115560_4_1_21_17	miR156f	Glyur000056s00004168	Molecular Function: DNA binding (GO:0003677);; Molecular Function: transcription factor activity, sequence-specific DNA binding (GO:0003700);; Cellular Component: nucleus (GO:0005634);; Biological Process: regulation of transcription, DNA-templated (GO:0006355);; Biological Process: flower development (GO:0009908);; Molecular Function: metal ion binding (GO:0046872);;	--	PREDICTED: squamosa promoter-binding-like protein 3 [Lupinus angustifolius]	SBP	0.928354	-0.590033	-0.901333	0.808514	-0.637634	-0.68633	-0.500026	-0.533054	-0.66321	-0.683935	-0.677218	-0.683079	3	1	13.338	1	21	794	814	UUGACAGAAGAGAGAGAGCAC	AAGCUCUCUCUCUUCUGUCAA	Cleavage	Glyur000056s00004168.1	1
Sr85268_7_3_20_907	miR156b-5P																			3	13.87	1	20	794	813	UGACAGAAGAGAGUGAGCAC	AAGCUCUCUCUCUUCUGUCA	Cleavage	Glyur000056s00004168.1	1
Sr85268_7_4_20_907	miR156c-5P																			3	13.87	1	20	794	813	UGACAGAAGAGAGUGAGCAC	AAGCUCUCUCUCUUCUGUCA	Cleavage	Glyur000056s00004168.1	1
Sr85268_7_5_20_907	miR156e-5P																			3	13.87	1	20	794	813	UGACAGAAGAGAGUGAGCAC	AAGCUCUCUCUCUUCUGUCA	Cleavage	Glyur000056s00004168.1	1
Sr85268_7_6_20_907	miR156d-5P																			3	13.87	1	20	794	813	UGACAGAAGAGAGUGAGCAC	AAGCUCUCUCUCUUCUGUCA	Cleavage	Glyur000056s00004168.1	1
Sr85268_7_7_20_907	miR156a																			3	13.87	1	20	794	813	UGACAGAAGAGAGUGAGCAC	AAGCUCUCUCUCUUCUGUCA	Cleavage	Glyur000056s00004168.1	1
Sr106529_3_1_21_220	miR160c	Glyur000066s00006209	Molecular Function: DNA binding (GO:0003677);; Cellular Component: nucleus (GO:0005634);; Biological Process: regulation of transcription, DNA-templated (GO:0006355);; Biological Process: auxin-activated signaling pathway (GO:0009734);;	--	auxin response factor 18 [Arachis ipaensis]	B3->B3-ARF	0.86899	-0.599275	-0.949533	0.852242	-0.645098	-0.708979	-0.502263	-0.571625	-0.648754	-0.688177	-0.682359	-0.684327	3	0	20.139	1	21	1946	1966	UGCCUGGCUCCCUGUAUGCCA	AGGCAUACAGGGAGCCAGGCA	Cleavage	Glyur000066s00006209.1	1
Sr106529_3_2_21_220	miR160d-5P																			0	20.139	1	21	1946	1966	UGCCUGGCUCCCUGUAUGCCA	AGGCAUACAGGGAGCCAGGCA	Cleavage	Glyur000066s00006209.1	1
Sr137796_2_1_21_514	miR160a																			1	20.139	1	21	1946	1966	UGCCUGGCUCCCUGAAUGCCA	AGGCAUACAGGGAGCCAGGCA	Cleavage	Glyur000066s00006209.1	1
Sr137796_2_2_21_514	miR160b																			1	20.139	1	21	1946	1966	UGCCUGGCUCCCUGAAUGCCA	AGGCAUACAGGGAGCCAGGCA	Cleavage	Glyur000066s00006209.1	1
Sr103335_2_1_21_454	miR170-3P	Glyur000079s00008916	Molecular Function: transcription factor activity, sequence-specific DNA binding (GO:0003700);; Cellular Component: nucleus (GO:0005634);; Biological Process: regulation of transcription, DNA-templated (GO:0006355);; Biological Process: cell differentiation (GO:0030154);; Molecular Function: sequence-specific DNA binding (GO:0043565);; Biological Process: regulation of shoot system development (G…	--	PREDICTED: scarecrow-like protein 15 [Lupinus angustifolius]	GRAS	0.986811	-0.744667	-0.791993	0.639828	-0.777456	-0.807728	-0.677202	-0.680709	-0.808504	-0.818802	-0.813165	-0.817638	6	1.5	21.58	1	21	543	563	UUGAGCCGUGCCAAUAUCACA	CGUGAUAUUGGAGCGGCUCAA	Translation	Glyur000079s00008916.1	1
Sr103335_2_2_21_454	miR171c-3P																			1.5	21.58	1	21	543	563	UUGAGCCGUGCCAAUAUCACA	CGUGAUAUUGGAGCGGCUCAA	Translation	Glyur000079s00008916.1	1
Sr142361_7_5_21_55	miR171e																			1.5	20.813	1	21	546	566	UGAUUGAGCCGUGCCAAUAUC	GAUAUUGGAGCGGCUCAAUCA	Cleavage	Glyur000079s00008916.1	1
Sr87074_5_1_20_108	miR171a-3P																			1.5	21.58	1	20	544	563	UUGAGCCGUGCCAAUAUCAC	GUGAUAUUGGAGCGGCUCAA	Translation	Glyur000079s00008916.1	1
Sr87074_5_2_20_108	miR171f																			1.5	21.58	1	20	544	563	UUGAGCCGUGCCAAUAUCAC	GUGAUAUUGGAGCGGCUCAA	Translation	Glyur000079s00008916.1	1
Sr87074_5_4_20_108	miR171g																			1.5	21.58	1	20	544	563	UUGAGCCGUGCCAAUAUCAC	GUGAUAUUGGAGCGGCUCAA	Translation	Glyur000079s00008916.1	1
Sr146101_1_1_21_360	miR171d																			3	21.58	1	21	543	563	UUGAGCCGCGUCAAUAUCUUG	CGUGAUAUUGGAGCGGCUCAA	Translation	Glyur000079s00008916.1	1
Sr118812_2_1_21_139	miR172d	Glyur000087s00008555	Molecular Function: DNA binding (GO:0003677);; Molecular Function: transcription factor activity, sequence-specific DNA binding (GO:0003700);; Cellular Component: nucleus (GO:0005634);; Biological Process: regulation of transcription, DNA-templated (GO:0006355);; Biological Process: multicellular organism development (GO:0007275);;	K09284|0|pvu:PHAVU_003G241900g|K09284 AP2-like factor, euAP2 lineage | (RefSeq) hypothetical protein	hypothetical protein PHAVU_003G241900g [Phaseolus vulgaris]	AP2/ERF->AP2/ERF-AP2	0.718473	-0.304534	-0.938773	0.950401	-0.371339	-0.405556	-0.192987	-0.238284	-0.393617	-0.406357	-0.394311	-0.418677	2	1.5	15.113	1	21	2248	2268	AGAAUCUUGAUGAUGCUGCAG	CUGCAGCAUCAUCAGGAUUCC	Cleavage	Glyur000087s00008555.1	1
Sr118812_2_2_21_139	miR172e																			1.5	15.113	1	21	2248	2268	AGAAUCUUGAUGAUGCUGCAG	CUGCAGCAUCAUCAGGAUUCC	Cleavage	Glyur000087s00008555.1	1
Sr98630_3_1_21_341	miR172b-3P																			1.5	15.113	1	21	2248	2268	AGAAUCUUGAUGAUGCUGCAU	CUGCAGCAUCAUCAGGAUUCC	Cleavage	Glyur000087s00008555.1	1
Sr98630_3_2_21_341	miR172a-3P																			1.5	15.113	1	21	2248	2268	AGAAUCUUGAUGAUGCUGCAU	CUGCAGCAUCAUCAGGAUUCC	Cleavage	Glyur000087s00008555.1	1
Sr98630_3_3_21_341	miR172c-3P																			1.5	15.113	1	21	2248	2268	AGAAUCUUGAUGAUGCUGCAU	CUGCAGCAUCAUCAGGAUUCC	Cleavage	Glyur000087s00008555.1	1
Sr127879_6_1_21_858	miR164d-5P	Glyur000090s00011408	Molecular Function: DNA binding (GO:0003677);; Cellular Component: nucleus (GO:0005634);; Biological Process: regulation of transcription, DNA-templated (GO:0006355);;	--	hypothetical protein LR48_Vigan05g019600 [Vigna angularis]	NAC	0.880849	-0.926892	-0.600162	0.344464	-0.919866	-0.98146	-0.895364	-0.937873	-0.912242	-0.958562	-0.961759	-0.937492	10	1	13.706	1	21	335	355	UGGAGAAGCAGGGCACGUGCA	AGCAAGUGCCCUGCUUCUCCA	Cleavage	Glyur000090s00011408.1	1
Sr127879_6_4_21_858	miR164c-5P																			1	13.706	1	21	335	355	UGGAGAAGCAGGGCACGUGCA	AGCAAGUGCCCUGCUUCUCCA	Cleavage	Glyur000090s00011408.1	1
Sr127879_6_5_21_858	miR164a-5P																			1	13.706	1	21	335	355	UGGAGAAGCAGGGCACGUGCA	AGCAAGUGCCCUGCUUCUCCA	Cleavage	Glyur000090s00011408.1	1
Sr127879_6_6_21_858	miR164b-5P																			1	13.706	1	21	335	355	UGGAGAAGCAGGGCACGUGCA	AGCAAGUGCCCUGCUUCUCCA	Cleavage	Glyur000090s00011408.1	1
Sr130095_2_1_21_1856	miR396b-3P	Glyur000095s00007029	Molecular Function: DNA binding (GO:0003677);; Molecular Function: transcription factor activity, sequence-specific DNA binding (GO:0003700);; Cellular Component: nucleus (GO:0005634);; Biological Process: regulation of transcription, DNA-templated (GO:0006355);;	K09286|1.94859e-80|gmx:100306125|K09286 EREBP-like factor | (RefSeq) uncharacterized LOC100306125	putative ethylene-responsive transcription factor [Glycine max]	AP2/ERF->AP2/ERF-ERF	0.978107	-0.789807	-0.661772	0.501396	-0.828043	-0.830786	-0.738969	-0.716605	-0.859134	-0.853481	-0.850433	-0.854938	7	2.5	18.232	1	21	149	169	AUUCAAGAAAGCUGUGGAAAA	GCUUCUGCAGUUUUCUUGAAU	Cleavage	Glyur000095s00007029.1	1
Sr67774_3_1_20_30	miR2111b-5P	Glyur000105s00014169	Molecular Function: metal ion binding (GO:0046872);;	--	hypothetical protein GOBAR_DD21003 [Gossypium barbadense]	C2H2	0.914277	-0.91439	-0.686121	0.486305	-0.942034	-0.926877	-0.863765	-0.858972	-0.949203	-0.949334	-0.94315	-0.958132	10	2.5	24.697	1	20	742	761	UAAUCUGCAUCCUGAGGUUU	AAGCCUCAGGCUGCGGAUUG	Translation	Glyur000105s00014169.1	1
Sr67774_3_2_20_30	miR2111a-5P																			2.5	24.697	1	20	742	761	UAAUCUGCAUCCUGAGGUUU	AAGCCUCAGGCUGCGGAUUG	Translation	Glyur000105s00014169.1	1
Sr67774_3_3_20_30	miR2111c-5P																			2.5	24.697	1	20	742	761	UAAUCUGCAUCCUGAGGUUU	AAGCCUCAGGCUGCGGAUUG	Translation	Glyur000105s00014169.1	1
Sr115560_4_1_21_17	miR156f	Glyur000117s00007628	Molecular Function: DNA binding (GO:0003677);; Molecular Function: transcription factor activity, sequence-specific DNA binding (GO:0003700);; Cellular Component: nucleus (GO:0005634);; Biological Process: regulation of transcription, DNA-templated (GO:0006355);; Biological Process: positive regulation of flower development (GO:0009911);; Biological Process: vegetative to reproductive phase trans…	--	squamosa promoter-binding-like protein 3 isoform X1 [Cajanus cajan]	SBP	0.968198	-0.820941	-0.726364	0.563164	-0.858688	-0.846379	-0.761953	-0.740598	-0.886677	-0.877057	-0.869576	-0.887081	8	1	15.584	1	21	1041	1061	UUGACAGAAGAGAGAGAGCAC	AUGCUCUCUAUCUUCUGUCAA	Cleavage	Glyur000117s00007628.1	1
Sr85268_7_3_20_907	miR156b-5P																			3	16.547	1	20	1041	1060	UGACAGAAGAGAGUGAGCAC	AUGCUCUCUAUCUUCUGUCA	Translation	Glyur000117s00007628.1	1
Sr85268_7_4_20_907	miR156c-5P																			3	16.547	1	20	1041	1060	UGACAGAAGAGAGUGAGCAC	AUGCUCUCUAUCUUCUGUCA	Translation	Glyur000117s00007628.1	1
Sr85268_7_5_20_907	miR156e-5P																			3	16.547	1	20	1041	1060	UGACAGAAGAGAGUGAGCAC	AUGCUCUCUAUCUUCUGUCA	Translation	Glyur000117s00007628.1	1
Sr85268_7_6_20_907	miR156d-5P																			3	16.547	1	20	1041	1060	UGACAGAAGAGAGUGAGCAC	AUGCUCUCUAUCUUCUGUCA	Translation	Glyur000117s00007628.1	1
Sr85268_7_7_20_907	miR156a																			3	16.547	1	20	1041	1060	UGACAGAAGAGAGUGAGCAC	AUGCUCUCUAUCUUCUGUCA	Translation	Glyur000117s00007628.1	1
Sr363067_9_7_24_31	miR4388p-3P.1	Glyur000128s00010793	Biological Process: transcription, DNA-templated (GO:0006351);;	--	PREDICTED: ethylene-responsive transcription factor ERF003-like isoform X2 [Glycine max]	AP2/ERF->AP2/ERF-ERF	-0.913869	0.953801	0.560618	-0.335754	0.972028	0.951616	0.922589	0.898662	0.983823	0.978515	0.975109	0.983412	10	3	19.076	1	24	797	820	AAUUUCAGGGACCAAAAUGACAGU	AAUCUCGUUGUGGUCUUUGGAAUU	Cleavage	Glyur000128s00010793.1	1
Sr148756_1_1_21_16	miR8015	Glyur000150s00014582	Molecular Function: protein kinase activity (GO:0004672);; Molecular Function: ATP binding (GO:0005524);; Biological Process: protein phosphorylation (GO:0006468);; Cellular Component: integral component of membrane (GO:0016021);;	--	PREDICTED: probable inactive leucine-rich repeat receptor-like protein kinase At1g66830 [Cicer arietinum]	S1Fa-like	-0.969373	0.798811	0.558052	-0.385183	0.826764	0.805848	0.76339	0.703235	0.874308	0.84967	0.844497	0.856355	7	3	11.029	1	21	1115	1135	CUUUCAAUUUCAAGGACUAAU	GUUGGUCUUUGGGGUUGAAGG	Cleavage	Glyur000150s00014582.1	1
Sr131849_2_1_21_313	miR5204b-5P	Glyur000155s00012802	Molecular Function: DNA binding (GO:0003677);; Cellular Component: nucleus (GO:0005634);; Biological Process: regulation of transcription, DNA-templated (GO:0006355);; Cellular Component: integral component of membrane (GO:0016021);;	--	PREDICTED: LOW QUALITY PROTEIN: NAC domain-containing protein 78-like [Cicer arietinum]	NAC	0.958761	-0.62197	-0.841156	0.738316	-0.668632	-0.702507	-0.541442	-0.550369	-0.703617	-0.712105	-0.705532	-0.713181	2	3	21.253	1	22	1267	1288	UCCCUCAAAGGCUUCCAGUAUU	AUUACUGGGAUUCUUUGGGGGG	Cleavage	Glyur000155s00012802.1	1
Sr131849_2_2_21_313	miR5204a-5P																			3	21.253	1	21	1268	1288	UCCCUCAAAGGCUUCCAGUAU	UUACUGGGAUUCUUUGGGGGG	Cleavage	Glyur000155s00012802.1	1
Sr120257_1_1_21_1472	miR319d	Glyur000208s00014261	--	--	hypothetical protein TSUD_52940 [Trifolium subterraneum]	TCP	0.905382	-0.949303	-0.613917	0.39464	-0.969817	-0.952053	-0.910296	-0.89814	-0.976376	-0.975444	-0.970883	-0.981855	10	2.5	15.106	1	21	813	833	UUGGACUGAAGGGGCCUCUUC	GAGGGGACCCCUUCAGUCCAG	Cleavage	Glyur000208s00014261.1	1
Sr115560_4_1_21_17	miR156f	Glyur000215s00017035	Molecular Function: DNA binding (GO:0003677);; Cellular Component: nucleus (GO:0005634);;	--	PREDICTED: squamosa promoter-binding-like protein 16 [Glycine max]	SBP	0.221809	-0.0515916	-0.819129	0.884363	-0.104339	-0.148169	0.0598905	-0.0619518	-0.0684876	-0.113049	-0.100776	-0.127208	2	1	18.468	1	21	1557	1577	UUGACAGAAGAGAGAGAGCAC	GUGCUCUCUCUCUUCUGUCAU	Cleavage	Glyur000215s00017035.1	1
Sr85268_7_3_20_907	miR156b-5P																			1	19.847	1	20	1557	1576	UGACAGAAGAGAGUGAGCAC	GUGCUCUCUCUCUUCUGUCA	Cleavage	Glyur000215s00017035.1	1
Sr85268_7_4_20_907	miR156c-5P																			1	19.847	1	20	1557	1576	UGACAGAAGAGAGUGAGCAC	GUGCUCUCUCUCUUCUGUCA	Cleavage	Glyur000215s00017035.1	1
Sr85268_7_5_20_907	miR156e-5P																			1	19.847	1	20	1557	1576	UGACAGAAGAGAGUGAGCAC	GUGCUCUCUCUCUUCUGUCA	Cleavage	Glyur000215s00017035.1	1
Sr85268_7_6_20_907	miR156d-5P																			1	19.847	1	20	1557	1576	UGACAGAAGAGAGUGAGCAC	GUGCUCUCUCUCUUCUGUCA	Cleavage	Glyur000215s00017035.1	1
Sr85268_7_7_20_907	miR156a																			1	19.847	1	20	1557	1576	UGACAGAAGAGAGUGAGCAC	GUGCUCUCUCUCUUCUGUCA	Cleavage	Glyur000215s00017035.1	1
Sr115560_4_1_21_17	miR156f	Glyur000244s00014821	Molecular Function: DNA binding (GO:0003677);; Cellular Component: nucleus (GO:0005634);;	--	PREDICTED: squamosa promoter-binding-like protein 9 [Vigna angularis]	SBP	0.648433	-0.0503887	-0.792341	0.831456	-0.0952376	-0.208365	0.044295	-0.0158429	-0.136434	-0.176393	-0.173172	-0.159563	1	0	23.779	1	21	1129	1149	UUGACAGAAGAGAGAGAGCAC	GUGCUCUCUCUCUUCUGUCAA	Cleavage	Glyur000244s00014821.1	1
Sr85268_7_3_20_907	miR156b-5P																			1	23.072	1	20	1129	1148	UGACAGAAGAGAGUGAGCAC	GUGCUCUCUCUCUUCUGUCA	Cleavage	Glyur000244s00014821.1	1
Sr85268_7_4_20_907	miR156c-5P																			1	23.072	1	20	1129	1148	UGACAGAAGAGAGUGAGCAC	GUGCUCUCUCUCUUCUGUCA	Cleavage	Glyur000244s00014821.1	1
Sr85268_7_5_20_907	miR156e-5P																			1	23.072	1	20	1129	1148	UGACAGAAGAGAGUGAGCAC	GUGCUCUCUCUCUUCUGUCA	Cleavage	Glyur000244s00014821.1	1
Sr85268_7_6_20_907	miR156d-5P																			1	23.072	1	20	1129	1148	UGACAGAAGAGAGUGAGCAC	GUGCUCUCUCUCUUCUGUCA	Cleavage	Glyur000244s00014821.1	1
Sr85268_7_7_20_907	miR156a																			1	23.072	1	20	1129	1148	UGACAGAAGAGAGUGAGCAC	GUGCUCUCUCUCUUCUGUCA	Cleavage	Glyur000244s00014821.1	1
Sr452800_6_5_24_32	miR4388a-3p.1	Glyur000257s00022014	--	K09422|9.95575e-95|pvu:PHAVU_004G053500g|K09422 myb proto-oncogene protein, plant | (RefSeq) hypothetical protein	transcription factor MYB80-like [Cajanus cajan]	MYB->MYB	-0.436022	0.892259	-0.0307414	0.291153	0.869512	0.793621	0.933236	0.87993	0.849907	0.829491	0.831243	0.837072	8	3	21.523	1	24	398	421	AGUUUUAGGGACCAAAAUGACAGU	UUGCUCAAUUUGGUCCUCAAAACU	Cleavage	Glyur000257s00022014.1	1
Sr118812_2_1_21_139	miR172d	Glyur000273s00014669	Molecular Function: DNA binding (GO:0003677);; Molecular Function: transcription factor activity, sequence-specific DNA binding (GO:0003700);; Cellular Component: nucleus (GO:0005634);; Biological Process: regulation of transcription, DNA-templated (GO:0006355);; Biological Process: multicellular organism development (GO:0007275);;	K09284|0|gmx:100777102|K09284 AP2-like factor, euAP2 lineage | (RefSeq) ethylene-responsive transcription factor RAP2-7-like	PREDICTED: ethylene-responsive transcription factor RAP2-7-like isoform X1 [Glycine max]	AP2/ERF->AP2/ERF-AP2	0.936287	-0.691001	-0.629422	0.517111	-0.74196	-0.697086	-0.637544	-0.570454	-0.793737	-0.753526	-0.744191	-0.772882	1	0.5	13.775	1	21	1301	1321	AGAAUCUUGAUGAUGCUGCAG	CUGCAGCAUCAUCAGGAUUCU	Cleavage	Glyur000273s00014669.1	1
Sr118812_2_2_21_139	miR172e																			0.5	13.775	1	21	1301	1321	AGAAUCUUGAUGAUGCUGCAG	CUGCAGCAUCAUCAGGAUUCU	Cleavage	Glyur000273s00014669.1	1
Sr98630_3_1_21_341	miR172b-3P																			0.5	13.775	1	21	1301	1321	AGAAUCUUGAUGAUGCUGCAU	CUGCAGCAUCAUCAGGAUUCU	Cleavage	Glyur000273s00014669.1	1
Sr98630_3_2_21_341	miR172a-3P																			0.5	13.775	1	21	1301	1321	AGAAUCUUGAUGAUGCUGCAU	CUGCAGCAUCAUCAGGAUUCU	Cleavage	Glyur000273s00014669.1	1
Sr98630_3_3_21_341	miR172c-3P																			0.5	13.775	1	21	1301	1321	AGAAUCUUGAUGAUGCUGCAU	CUGCAGCAUCAUCAGGAUUCU	Cleavage	Glyur000273s00014669.1	1
Sr120257_1_1_21_1472	miR319d	Glyur000278s00017293	--	--	hypothetical protein LR48_Vigan09g222200 [Vigna angularis]	TCP	0.977536	-0.855533	-0.73216	0.543607	-0.883677	-0.904878	-0.799375	-0.806393	-0.900023	-0.913037	-0.909771	-0.910641	9	2	19.305	1	21	1919	1939	UUGGACUGAAGGGGCCUCUUC	UAGGGGGACCCUUCAGUCCAA	Cleavage	Glyur000278s00017293.3	1
Sr142361_7_5_21_55	miR171e	Glyur000303s00033826	Molecular Function: transcription factor activity, sequence-specific DNA binding (GO:0003700);; Cellular Component: nucleus (GO:0005634);; Biological Process: regulation of transcription, DNA-templated (GO:0006355);; Biological Process: maintenance of shoot apical meristem identity (GO:0010492);; Molecular Function: sequence-specific DNA binding (GO:0043565);; Biological Process: root hair cell t…	--	scarecrow-like protein 6 [Cajanus cajan]	GRAS	0.754901	-0.995846	-0.421196	0.150101	-0.98689	-0.982206	-0.985947	-0.991558	-0.970472	-0.987736	-0.988214	-0.983383	9	0.5	17.668	1	21	1305	1325	UGAUUGAGCCGUGCCAAUAUC	GAUAUUGGCGCGGCUCAAUCA	Cleavage	Glyur000303s00033826.1	1
Sr103335_2_1_21_454	miR170-3P																			1.5	17.517	1	21	1302	1322	UUGAGCCGUGCCAAUAUCACA	CGGGAUAUUGGCGCGGCUCAA	Cleavage	Glyur000303s00033826.1	1
Sr103335_2_2_21_454	miR171c-3P																			1.5	17.517	1	21	1302	1322	UUGAGCCGUGCCAAUAUCACA	CGGGAUAUUGGCGCGGCUCAA	Cleavage	Glyur000303s00033826.1	1
Sr146101_1_1_21_360	miR171d																			1.5	17.517	1	21	1302	1322	UUGAGCCGCGUCAAUAUCUUG	CGGGAUAUUGGCGCGGCUCAA	Cleavage	Glyur000303s00033826.1	1
Sr87074_5_1_20_108	miR171a-3P																			1.5	17.517	1	20	1303	1322	UUGAGCCGUGCCAAUAUCAC	GGGAUAUUGGCGCGGCUCAA	Cleavage	Glyur000303s00033826.1	1
Sr87074_5_2_20_108	miR171f																			1.5	17.517	1	20	1303	1322	UUGAGCCGUGCCAAUAUCAC	GGGAUAUUGGCGCGGCUCAA	Cleavage	Glyur000303s00033826.1	1
Sr87074_5_4_20_108	miR171g																			1.5	17.517	1	20	1303	1322	UUGAGCCGUGCCAAUAUCAC	GGGAUAUUGGCGCGGCUCAA	Cleavage	Glyur000303s00033826.1	1
Sr106529_3_1_21_220	miR160c	Glyur000322s00020885	Molecular Function: DNA binding (GO:0003677);; Cellular Component: nucleus (GO:0005634);; Biological Process: regulation of transcription, DNA-templated (GO:0006355);; Biological Process: auxin-activated signaling pathway (GO:0009734);;	--	PREDICTED: auxin response factor 17 [Cicer arietinum]	B3->B3-ARF	-0.839502	0.412632	0.569177	-0.538359	0.471407	0.433742	0.35619	0.272139	0.546602	0.495462	0.485383	0.514966	1	0.5	21.673	1	21	1691	1711	UGCCUGGCUCCCUGUAUGCCA	UGGCAUGCAGGGAGCCAGGCA	Cleavage	Glyur000322s00020885.1	1
Sr106529_3_2_21_220	miR160d-5P																			0.5	21.673	1	21	1691	1711	UGCCUGGCUCCCUGUAUGCCA	UGGCAUGCAGGGAGCCAGGCA	Cleavage	Glyur000322s00020885.1	1
Sr137796_2_1_21_514	miR160a																			1	21.673	1	21	1691	1711	UGCCUGGCUCCCUGAAUGCCA	UGGCAUGCAGGGAGCCAGGCA	Cleavage	Glyur000322s00020885.1	1
Sr137796_2_2_21_514	miR160b																			1	21.673	1	21	1691	1711	UGCCUGGCUCCCUGAAUGCCA	UGGCAUGCAGGGAGCCAGGCA	Cleavage	Glyur000322s00020885.1	1
Sr120257_1_1_21_1472	miR319d	Glyur000329s00019843	--	--	PREDICTED: transcription factor TCP4 [Glycine max]	TCP	0.925551	-0.948152	-0.600227	0.375928	-0.96602	-0.958065	-0.912119	-0.899851	-0.975658	-0.977889	-0.974838	-0.979975	10	2.5	18.13	1	21	1041	1061	UUGGACUGAAGGGGCCUCUUC	UAGGGGGACCCUUCAGUCCAG	Cleavage	Glyur000329s00019843.1	1
Sr115560_4_1_21_17	miR156f	Glyur000384s00022282	Molecular Function: DNA binding (GO:0003677);; Cellular Component: nucleus (GO:0005634);;	--	squamosa promoter-binding-like protein 12 isoform X2 [Cajanus cajan]	SBP	0.924022	-0.576522	-0.853221	0.772637	-0.631831	-0.663284	-0.4906	-0.50672	-0.661706	-0.670258	-0.663833	-0.673086	2	0	11.588	1	21	1064	1084	UUGACAGAAGAGAGAGAGCAC	GUGCUCUCUCUCUUCUGUCAA	Cleavage	Glyur000384s00022282.2	1
Sr85268_7_3_20_907	miR156b-5P																			1	11.699	1	20	1064	1083	UGACAGAAGAGAGUGAGCAC	GUGCUCUCUCUCUUCUGUCA	Cleavage	Glyur000384s00022282.2	1
Sr85268_7_4_20_907	miR156c-5P																			1	11.699	1	20	1064	1083	UGACAGAAGAGAGUGAGCAC	GUGCUCUCUCUCUUCUGUCA	Cleavage	Glyur000384s00022282.2	1
Sr85268_7_5_20_907	miR156e-5P																			1	11.699	1	20	1064	1083	UGACAGAAGAGAGUGAGCAC	GUGCUCUCUCUCUUCUGUCA	Cleavage	Glyur000384s00022282.2	1
Sr85268_7_6_20_907	miR156d-5P																			1	11.699	1	20	1064	1083	UGACAGAAGAGAGUGAGCAC	GUGCUCUCUCUCUUCUGUCA	Cleavage	Glyur000384s00022282.2	1
Sr85268_7_7_20_907	miR156a																			1	11.699	1	20	1064	1083	UGACAGAAGAGAGUGAGCAC	GUGCUCUCUCUCUUCUGUCA	Cleavage	Glyur000384s00022282.2	1
Sr118812_2_1_21_139	miR172d	Glyur000391s00016045	Molecular Function: zinc ion binding (GO:0008270);;	K15687|0|gmx:100788886|K15687 E3 ubiquitin-protein ligase makorin [EC:2.3.2.27] | (RefSeq) E3 ubiquitin-protein ligase makorin-like	E3 ubiquitin-protein ligase makorin-like [Cajanus cajan]	C3H	-0.952213	0.842466	0.509488	-0.303093	0.859459	0.881386	0.81707	0.795838	0.885792	0.891808	0.894624	0.879905	9	3	20.967	1	21	1463	1483	AGAAUCUUGAUGAUGCUGCAG	GGGCAGGAUCUUCAAGAUUCU	Translation	Glyur000391s00016045.1	1
Sr118812_2_2_21_139	miR172e																			3	20.967	1	21	1463	1483	AGAAUCUUGAUGAUGCUGCAG	GGGCAGGAUCUUCAAGAUUCU	Translation	Glyur000391s00016045.1	1
Sr98630_3_1_21_341	miR172b-3P																			3	20.967	1	21	1463	1483	AGAAUCUUGAUGAUGCUGCAU	GGGCAGGAUCUUCAAGAUUCU	Translation	Glyur000391s00016045.1	1
Sr98630_3_2_21_341	miR172a-3P																			3	20.967	1	21	1463	1483	AGAAUCUUGAUGAUGCUGCAU	GGGCAGGAUCUUCAAGAUUCU	Translation	Glyur000391s00016045.1	1
Sr98630_3_3_21_341	miR172c-3P																			3	20.967	1	21	1463	1483	AGAAUCUUGAUGAUGCUGCAU	GGGCAGGAUCUUCAAGAUUCU	Translation	Glyur000391s00016045.1	1
Sr148148_1_1_21_381491	miR159b	Glyur000391s00016057	Molecular Function: core promoter sequence-specific DNA binding (GO:0001046);; Molecular Function: transcriptional activator activity, RNA polymerase II transcription regulatory region sequence-specific binding (GO:0001228);; Cellular Component: nucleus (GO:0005634);; Biological Process: transcription from RNA polymerase II promoter (GO:0006366);;	--	Transcription factor bHLH130 [Glycine soja]	bHLH	0.979676	-0.83804	-0.745194	0.56638	-0.868601	-0.880253	-0.779119	-0.776771	-0.890738	-0.896444	-0.891132	-0.89849	8	2.5	19.108	1	21	1126	1146	UUUGGAUUGAAGGGAGCUCUA	GAGAGCUCCGCUCAAUCUAAA	Translation	Glyur000391s00016057.1	1
Sr391036_7_3_24_73	miR4388e2.1	Glyur000423s00024435	Cellular Component: integral component of membrane (GO:0016021);;	--	PREDICTED: uncharacterized protein LOC100796834 isoform X2 [Glycine max]	PLATZ	0.921873	-0.929756	-0.666977	0.435861	-0.940862	-0.976593	-0.886406	-0.915246	-0.938084	-0.968588	-0.968609	-0.958249	10	3	24.68	1	24	1052	1075	AAUUUCAAGGGCUAAAAUGACAGU	ACAGUCGCUUUAGUUCUUGWAAUU	Cleavage	Glyur000423s00024435.1	1
Sr118812_2_1_21_139	miR172d	Glyur000464s00022390	Molecular Function: DNA binding (GO:0003677);; Molecular Function: transcription factor activity, sequence-specific DNA binding (GO:0003700);; Cellular Component: nucleus (GO:0005634);; Biological Process: regulation of transcription, DNA-templated (GO:0006355);; Biological Process: multicellular organism development (GO:0007275);;	K09284|0|pvu:PHAVU_003G241900g|K09284 AP2-like factor, euAP2 lineage | (RefSeq) hypothetical protein	hypothetical protein PHAVU_003G241900g [Phaseolus vulgaris]	AP2/ERF->AP2/ERF-AP2	0.700602	-0.131486	-0.831075	0.873729	-0.192592	-0.259894	-0.0310196	-0.0650054	-0.236757	-0.252602	-0.2452	-0.25131	2	1.5	17.326	1	21	1505	1525	AGAAUCUUGAUGAUGCUGCAG	CUGCAGCAUCAUCAGGAUUCC	Cleavage	Glyur000464s00022390.1	1
Sr118812_2_2_21_139	miR172e																			1.5	17.326	1	21	1505	1525	AGAAUCUUGAUGAUGCUGCAG	CUGCAGCAUCAUCAGGAUUCC	Cleavage	Glyur000464s00022390.1	1
Sr98630_3_1_21_341	miR172b-3P																			1.5	17.326	1	21	1505	1525	AGAAUCUUGAUGAUGCUGCAU	CUGCAGCAUCAUCAGGAUUCC	Cleavage	Glyur000464s00022390.1	1
Sr98630_3_2_21_341	miR172a-3P																			1.5	17.326	1	21	1505	1525	AGAAUCUUGAUGAUGCUGCAU	CUGCAGCAUCAUCAGGAUUCC	Cleavage	Glyur000464s00022390.1	1
Sr98630_3_3_21_341	miR172c-3P																			1.5	17.326	1	21	1505	1525	AGAAUCUUGAUGAUGCUGCAU	CUGCAGCAUCAUCAGGAUUCC	Cleavage	Glyur000464s00022390.1	1
Sr112060_10_1_21_49532	miR166-3P	Glyur000466s00022895	Molecular Function: DNA binding (GO:0003677);; Cellular Component: nucleus (GO:0005634);; Biological Process: positive regulation of cell proliferation (GO:0008284);; Molecular Function: lipid binding (GO:0008289);; Biological Process: primary shoot apical meristem specification (GO:0010072);; Biological Process: xylem development (GO:0010089);; Biological Process: positive regulation of cell dif…	K09338|0|gmx:100797291|K09338 homeobox-leucine zipper protein | (RefSeq) homeobox-leucine zipper protein ATHB-15-like	Homeobox-leucine zipper protein ATHB-8 [Glycine soja]	HB->HB-HD-ZIP	-0.560413	0.950852	0.120246	0.146737	0.934171	0.869946	0.975394	0.930851	0.919248	0.903959	0.903981	0.911421	9	2	24.613	1	21	1158	1178	UCGGACCAGGCUUCAUUCCCC	CUGGGAUGAAGCCUGGUCCGG	Cleavage	Glyur000466s00022895.1	1
Sr112060_10_1_21_49532	miR166-3P	Glyur000494s00017389	Molecular Function: DNA binding (GO:0003677);; Cellular Component: nucleus (GO:0005634);; Molecular Function: lipid binding (GO:0008289);;	K09338|0|pvu:PHAVU_011G079800g|K09338 homeobox-leucine zipper protein | (RefSeq) hypothetical protein	hypothetical protein PHAVU_011G079800g [Phaseolus vulgaris]	HB->HB-HD-ZIP	-0.352332	0.857775	-0.0710294	0.333398	0.825921	0.758255	0.903097	0.862911	0.797676	0.785821	0.788149	0.7908	4	2	22.051	1	21	1604	1624	UCGGACCAGGCUUCAUUCCCC	CUGGGAUGAAGCCUGGUCCGG	Cleavage	Glyur000494s00017389.1	1
Sr118812_2_1_21_139	miR172d																			3	19.796	1	21	3211	3231	AGAAUCUUGAUGAUGCUGCAG	CUGUGGCAUCAUCAGGAUGCU	Cleavage	Glyur000494s00017389.1	1
Sr118812_2_2_21_139	miR172e																			3	19.796	1	21	3211	3231	AGAAUCUUGAUGAUGCUGCAG	CUGUGGCAUCAUCAGGAUGCU	Cleavage	Glyur000494s00017389.1	1
Sr98630_3_1_21_341	miR172b-3P																			3	19.796	1	21	3211	3231	AGAAUCUUGAUGAUGCUGCAU	CUGUGGCAUCAUCAGGAUGCU	Cleavage	Glyur000494s00017389.1	1
Sr98630_3_2_21_341	miR172a-3P																			3	19.796	1	21	3211	3231	AGAAUCUUGAUGAUGCUGCAU	CUGUGGCAUCAUCAGGAUGCU	Cleavage	Glyur000494s00017389.1	1
Sr98630_3_3_21_341	miR172c-3P																			3	19.796	1	21	3211	3231	AGAAUCUUGAUGAUGCUGCAU	CUGUGGCAUCAUCAGGAUGCU	Cleavage	Glyur000494s00017389.1	1
Sr98630_3_1_21_341	miR172b-5P	Glyur000549s00029265	Cellular Component: nucleus (GO:0005634);; Molecular Function: zinc ion binding (GO:0008270);; Molecular Function: sequence-specific DNA binding (GO:0043565);; Biological Process: positive regulation of transcription, DNA-templated (GO:0045893);;	--	PREDICTED: pathogenesis-related homeodomain protein [Cicer arietinum]	HB->HB-PHD	0.930286	-0.651542	-0.832269	0.731846	-0.706072	-0.723095	-0.570384	-0.581639	-0.730208	-0.734788	-0.728236	-0.740591	2	2	12.941	1	21	417	437	GUAGCAUCAUCAAGAUUCACA	UGUGGAUCUUGAUGAUGCUUC	Cleavage	Glyur000549s00029265.1	1
Sr98630_3_2_21_341	miR172a-5P																			2	12.941	1	21	417	437	GUAGCAUCAUCAAGAUUCACA	UGUGGAUCUUGAUGAUGCUUC	Cleavage	Glyur000549s00029265.1	1
Sr98630_3_3_21_341	miR172c-5P																			3	12.941	1	21	416	436	CAGCAGCAUCAAGAUUCACAU	AUGUGGAUCUUGAUGAUGCUU	Cleavage	Glyur000549s00029265.1	1
Sr548075_18_9_24_32	miR4388y-3P.1	Glyur000576s00032477	--	K09285|1.21007e-88|mtr:MTR_4g007770|K09285 AP2-like factor, ANT lineage | (RefSeq) AP2-type transcription factor	AP2-type transcription factor [Medicago truncatula]	AP2/ERF->AP2/ERF-ERF	0.946995	-0.74068	-0.512455	0.321468	-0.751469	-0.809447	-0.714002	-0.705514	-0.785406	-0.805116	-0.810311	-0.782362	4	3	15.582	1	24	601	624	CUUUUUCGUUAGUUUCAGGGACCU	AUAACCCUGAACUUGACGAGGAAG	Cleavage	Glyur000576s00032477.1	1
Sr118812_2_1_21_139	miR172d	Glyur000583s00027206	Biological Process: transcription, DNA-templated (GO:0006351);; Cellular Component: membrane (GO:0016020);;	K09284|1.69164e-102|pvu:PHAVU_007G240200g|K09284 AP2-like factor, euAP2 lineage | (RefSeq) hypothetical protein	hypothetical protein PHAVU_007G240200g [Phaseolus vulgaris]	AP2/ERF->AP2/ERF-ERF	0.877519	-0.953913	-0.624243	0.402324	-0.972031	-0.953419	-0.913435	-0.9083	-0.973096	-0.975024	-0.969636	-0.982722	10	1.5	18.026	1	21	1150	1170	AGAAUCUUGAUGAUGCUGCAG	AUGCAGCAUCAUCAGGAUUCG	Cleavage	Glyur000583s00027206.1	1
Sr118812_2_2_21_139	miR172e																			1.5	18.026	1	21	1150	1170	AGAAUCUUGAUGAUGCUGCAG	AUGCAGCAUCAUCAGGAUUCG	Cleavage	Glyur000583s00027206.1	1
Sr98630_3_1_21_341	miR172b-3P																			1.5	18.026	1	21	1150	1170	AGAAUCUUGAUGAUGCUGCAU	AUGCAGCAUCAUCAGGAUUCG	Cleavage	Glyur000583s00027206.1	1
Sr98630_3_2_21_341	miR172a-3P																			1.5	18.026	1	21	1150	1170	AGAAUCUUGAUGAUGCUGCAU	AUGCAGCAUCAUCAGGAUUCG	Cleavage	Glyur000583s00027206.1	1
Sr98630_3_3_21_341	miR172c-3P																			1.5	18.026	1	21	1150	1170	AGAAUCUUGAUGAUGCUGCAU	AUGCAGCAUCAUCAGGAUUCG	Cleavage	Glyur000583s00027206.1	1
Sr127879_6_1_21_858	miR164d-5P	Glyur000596s00021309	Molecular Function: DNA binding (GO:0003677);; Cellular Component: nucleus (GO:0005634);; Biological Process: regulation of transcription, DNA-templated (GO:0006355);;	--	PREDICTED: NAC domain-containing protein 100 [Cicer arietinum]	NAC	0.960906	-0.697551	-0.670263	0.50299	-0.717658	-0.799401	-0.647748	-0.674967	-0.742281	-0.77876	-0.782957	-0.754274	1	1.5	11.733	1	21	974	994	UGGAGAAGCAGGGCACGUGCA	CUUACGUGCCCUGCUUCUCCA	Cleavage	Glyur000596s00021309.1	1
Sr127879_6_4_21_858	miR164c-5P																			1.5	11.733	1	21	974	994	UGGAGAAGCAGGGCACGUGCA	CUUACGUGCCCUGCUUCUCCA	Cleavage	Glyur000596s00021309.1	1
Sr127879_6_5_21_858	miR164a-5P																			1.5	11.733	1	21	974	994	UGGAGAAGCAGGGCACGUGCA	CUUACGUGCCCUGCUUCUCCA	Cleavage	Glyur000596s00021309.1	1
Sr127879_6_6_21_858	miR164b-5P																			1.5	11.733	1	21	974	994	UGGAGAAGCAGGGCACGUGCA	CUUACGUGCCCUGCUUCUCCA	Cleavage	Glyur000596s00021309.1	1
Sr115560_4_1_21_17	miR156f	Glyur000636s00035295	Molecular Function: DNA binding (GO:0003677);; Cellular Component: nucleus (GO:0005634);;	--	hypothetical protein PHAVU_003G039600g [Phaseolus vulgaris]	SBP	0.372241	0.185131	-0.76326	0.850854	0.1534	0.0120485	0.28572	0.178293	0.132954	0.0689762	0.0732246	0.0890769	1	0.5	15.972	1	21	1125	1145	UUGACAGAAGAGAGAGAGCAC	GUGCUCUCUCUCUUCUGUCAG	Cleavage	Glyur000636s00035295.1	1
Sr85268_7_3_20_907	miR156b-5P																			1	16.408	1	20	1125	1144	UGACAGAAGAGAGUGAGCAC	GUGCUCUCUCUCUUCUGUCA	Cleavage	Glyur000636s00035295.1	1
Sr85268_7_4_20_907	miR156c-5P																			1	16.408	1	20	1125	1144	UGACAGAAGAGAGUGAGCAC	GUGCUCUCUCUCUUCUGUCA	Cleavage	Glyur000636s00035295.1	1
Sr85268_7_5_20_907	miR156e-5P																			1	16.408	1	20	1125	1144	UGACAGAAGAGAGUGAGCAC	GUGCUCUCUCUCUUCUGUCA	Cleavage	Glyur000636s00035295.1	1
Sr85268_7_6_20_907	miR156d-5P																			1	16.408	1	20	1125	1144	UGACAGAAGAGAGUGAGCAC	GUGCUCUCUCUCUUCUGUCA	Cleavage	Glyur000636s00035295.1	1
Sr85268_7_7_20_907	miR156a																			1	16.408	1	20	1125	1144	UGACAGAAGAGAGUGAGCAC	GUGCUCUCUCUCUUCUGUCA	Cleavage	Glyur000636s00035295.1	1
Sr115560_4_1_21_17	miR156f	Glyur000654s00029189	--	--	squamosa promoter-binding-like protein 12 isoform X1 [Cajanus cajan]	SBP	0.936774	-0.922139	-0.66889	0.452626	-0.942398	-0.958011	-0.876539	-0.88825	-0.946214	-0.962884	-0.961124	-0.959378	10	0	13.426	1	21	1070	1090	UUGACAGAAGAGAGAGAGCAC	GUGCUCUCUCUCUUCUGUCAA	Cleavage	Glyur000654s00029189.2	1
Sr85268_7_3_20_907	miR156b-5P																			1	13.463	1	20	1070	1089	UGACAGAAGAGAGUGAGCAC	GUGCUCUCUCUCUUCUGUCA	Cleavage	Glyur000654s00029189.2	1
Sr85268_7_4_20_907	miR156c-5P																			1	13.463	1	20	1070	1089	UGACAGAAGAGAGUGAGCAC	GUGCUCUCUCUCUUCUGUCA	Cleavage	Glyur000654s00029189.2	1
Sr85268_7_5_20_907	miR156e-5P																			1	13.463	1	20	1070	1089	UGACAGAAGAGAGUGAGCAC	GUGCUCUCUCUCUUCUGUCA	Cleavage	Glyur000654s00029189.2	1
Sr85268_7_6_20_907	miR156d-5P																			1	13.463	1	20	1070	1089	UGACAGAAGAGAGUGAGCAC	GUGCUCUCUCUCUUCUGUCA	Cleavage	Glyur000654s00029189.2	1
Sr85268_7_7_20_907	miR156a																			1	13.463	1	20	1070	1089	UGACAGAAGAGAGUGAGCAC	GUGCUCUCUCUCUUCUGUCA	Cleavage	Glyur000654s00029189.2	1
Sr112060_10_1_21_49532	miR166-3P	Glyur000694s00023253	Molecular Function: binding (GO:0005488);; Biological Process: regulation of transcription, DNA-templated (GO:0006355);; Molecular Function: hydrolase activity (GO:0016787);;	K14432|1.89155e-119|mtr:MTR_2g086340|K14432 ABA responsive element binding factor | (RefSeq) bZIP transcription factor	bZIP transcription factor [Medicago truncatula]	bZIP	-0.502817	0.907135	0.0017095	0.25471	0.892135	0.817389	0.944314	0.885933	0.87822	0.854969	0.857394	0.861849	9	3	11.918	1	21	414	434	UCGGACCAGGCUUCAUUCCCC	UGUGGAUGAAGUUUGGUCUGA	Cleavage	Glyur000694s00023253.1	1
Sr98630_3_1_21_341	miR172b-5P	Glyur000762s00020831	Molecular Function: nucleic acid binding (GO:0003676);; Cellular Component: nucleus (GO:0005634);; Molecular Function: methyltransferase activity (GO:0008168);; Biological Process: response to brassinosteroid (GO:0009741);; Biological Process: unidimensional cell growth (GO:0009826);; Biological Process: vegetative to reproductive phase transition of meristem (GO:0010228);; Biological Process: me…	--	PREDICTED: lysine-specific demethylase JMJ705-like isoform X1 [Cicer arietinum]	C2H2	0.926486	-0.632001	-0.895166	0.796031	-0.681978	-0.713736	-0.543081	-0.569317	-0.704615	-0.718589	-0.710702	-0.722826	2	3	16.707	1	21	5280	5300	GUAGCAUCAUCAAGAUUCACA	CGUGAAUCGUGAUGGUGUUGU	Cleavage	Glyur000762s00020831.1	1
Sr98630_3_2_21_341	miR172a-5P																			3	16.707	1	21	5280	5300	GUAGCAUCAUCAAGAUUCACA	CGUGAAUCGUGAUGGUGUUGU	Cleavage	Glyur000762s00020831.1	1
Sr125088_16_15_21_53	miR4388g.2	Glyur000779s00022845	Biological Process: response to stress (GO:0006950);;	--	calmodulin-binding transcription activator [Medicago truncatula]	CAMTA	0.863014	-0.35269	-0.735423	0.705883	-0.404861	-0.451929	-0.276016	-0.268063	-0.462042	-0.462421	-0.457597	-0.459116	1	2.5	20.272	1	24	1198	1221	AGGUCUCUGAAACUAACGAAAAGG	UAAAAUUGUUAGUUUCAGAGACCA	Cleavage	Glyur000779s00022845.1	1
Sr391036_7_3_24_73	miR4388e2.3																			2.5	20.272	1	24	1198	1221	AGGUCUCUGAAACUAACGAAAAGG	UAAAAUUGUUAGUUUCAGAGACCA	Cleavage	Glyur000779s00022845.1	1
Sr407839_12_6_24_87	miR4388b2-5P.2																			2.5	20.272	1	24	1198	1221	AGGUCUCUGAAACUAACGAAAAGG	UAAAAUUGUUAGUUUCAGAGACCA	Cleavage	Glyur000779s00022845.1	1
Sr439946_13_8_24_48	miR4388f2-5P.2																			2.5	20.272	1	24	1198	1221	AGGUCUCUGAAACUAACGAAAAGG	UAAAAUUGUUAGUUUCAGAGACCA	Cleavage	Glyur000779s00022845.1	1
Sr480450_17_12_24_137	miR4388z.2																			2.5	20.272	1	24	1198	1221	AGGUCUCUGAAACUAACGAAAAGG	UAAAAUUGUUAGUUUCAGAGACCA	Cleavage	Glyur000779s00022845.1	1
Sr548075_18_9_24_32	miR4388y-5P.1																			2.5	20.272	1	24	1198	1221	AGGUCUCUGAAACUAACGAAAAGG	UAAAAUUGUUAGUUUCAGAGACCA	Cleavage	Glyur000779s00022845.1	1
Sr553406_17_15_24_19	miR4388w-5P																			2.5	20.272	1	24	1198	1221	AGGUCUCUGAAACUAACGAAAAGG	UAAAAUUGUUAGUUUCAGAGACCA	Cleavage	Glyur000779s00022845.1	1
Sr553406_17_2_24_19	miR4388x-5P																			2.5	20.272	1	24	1198	1221	AGGUCUCUGAAACUAACGAAAAGG	UAAAAUUGUUAGUUUCAGAGACCA	Cleavage	Glyur000779s00022845.1	1
Sr553406_17_4_24_19	miR4388t-5P																			2.5	20.272	1	24	1198	1221	AGGUCUCUGAAACUAACGAAAAGG	UAAAAUUGUUAGUUUCAGAGACCA	Cleavage	Glyur000779s00022845.1	1
Sr553406_17_5_24_19	miR4388q.1																			2.5	20.272	1	24	1198	1221	AGGUCUCUGAAACUAACGAAAAGG	UAAAAUUGUUAGUUUCAGAGACCA	Cleavage	Glyur000779s00022845.1	1
Sr115560_4_1_21_17	miR156f	Glyur000793s00026494	--	--	PREDICTED: squamosa promoter-binding-like protein 7 isoform X1 [Glycine max]	SBP	-0.968968	0.848666	0.757039	-0.555023	0.865706	0.917249	0.791557	0.822499	0.876194	0.908174	0.906616	0.896806	9	1	23.366	1	21	692	712	UUGACAGAAGAGAGAGAGCAC	GUGCUCUCUCUCUUCUGUCAU	Cleavage	Glyur000793s00026494.1	1
Sr85268_7_3_20_907	miR156b-5P																			1	23.27	1	20	692	711	UGACAGAAGAGAGUGAGCAC	GUGCUCUCUCUCUUCUGUCA	Cleavage	Glyur000793s00026494.1	1
Sr85268_7_4_20_907	miR156c-5P																			1	23.27	1	20	692	711	UGACAGAAGAGAGUGAGCAC	GUGCUCUCUCUCUUCUGUCA	Cleavage	Glyur000793s00026494.1	1
Sr85268_7_5_20_907	miR156e-5P																			1	23.27	1	20	692	711	UGACAGAAGAGAGUGAGCAC	GUGCUCUCUCUCUUCUGUCA	Cleavage	Glyur000793s00026494.1	1
Sr85268_7_6_20_907	miR156d-5P																			1	23.27	1	20	692	711	UGACAGAAGAGAGUGAGCAC	GUGCUCUCUCUCUUCUGUCA	Cleavage	Glyur000793s00026494.1	1
Sr85268_7_7_20_907	miR156a																			1	23.27	1	20	692	711	UGACAGAAGAGAGUGAGCAC	GUGCUCUCUCUCUUCUGUCA	Cleavage	Glyur000793s00026494.1	1
Sr548075_18_9_24_32	miR4388y-3P.1	Glyur000804s00033419	Molecular Function: transcription factor activity, sequence-specific DNA binding (GO:0003700);; Biological Process: regulation of transcription, DNA-templated (GO:0006355);; Molecular Function: zinc ion binding (GO:0008270);; Molecular Function: sequence-specific DNA binding (GO:0043565);;	--	putative GATA transcription factor 13 [Cajanus cajan]	C2C2->C2C2-GATA	0.69277	-0.710286	-0.378772	0.131153	-0.675017	-0.816804	-0.704865	-0.789396	-0.657485	-0.745084	-0.760328	-0.691582	1	3	16.73	1	24	245	268	CUUUUUCGUUAGUUUCAGGGACCU	AGUUGCUUGACACUAAUGAAAAAG	Cleavage	Glyur000804s00033419.1	1
Sr115560_4_1_21_17	miR156f	Glyur000831s00034078	Molecular Function: DNA binding (GO:0003677);; Cellular Component: nucleus (GO:0005634);;	--	squamosa promoter-binding 16-like protein [Caragana korshinskii]	SBP	0.351356	-0.205843	-0.826173	0.781164	-0.215403	-0.384932	-0.11132	-0.310759	-0.158959	-0.278296	-0.280896	-0.244694	1	1	11.754	1	21	854	874	UUGACAGAAGAGAGAGAGCAC	GUGCUCUCUAUCUUCUGUCAA	Cleavage	Glyur000831s00034078.2	1
Sr85268_7_3_20_907	miR156b-5P																			2	13.263	1	20	854	873	UGACAGAAGAGAGUGAGCAC	GUGCUCUCUAUCUUCUGUCA	Translation	Glyur000831s00034078.2	1
Sr85268_7_4_20_907	miR156c-5P																			2	13.263	1	20	854	873	UGACAGAAGAGAGUGAGCAC	GUGCUCUCUAUCUUCUGUCA	Translation	Glyur000831s00034078.2	1
Sr85268_7_5_20_907	miR156e-5P																			2	13.263	1	20	854	873	UGACAGAAGAGAGUGAGCAC	GUGCUCUCUAUCUUCUGUCA	Translation	Glyur000831s00034078.2	1
Sr85268_7_6_20_907	miR156d-5P																			2	13.263	1	20	854	873	UGACAGAAGAGAGUGAGCAC	GUGCUCUCUAUCUUCUGUCA	Translation	Glyur000831s00034078.2	1
Sr85268_7_7_20_907	miR156a																			2	13.263	1	20	854	873	UGACAGAAGAGAGUGAGCAC	GUGCUCUCUAUCUUCUGUCA	Translation	Glyur000831s00034078.2	1
Sr548075_18_5_24_32	miR4388b-3P	Glyur000846s00019243	--	--	hypothetical protein glysoja_017552 [Glycine soja]	DDT	0.551877	-0.15947	-0.961356	0.981156	-0.206984	-0.322756	-0.042323	-0.172046	-0.197479	-0.26604	-0.260408	-0.254705	2	3	21.687	1	24	47	70	UUAGGGACUAACUUGACCAACGUU	UCAAUUGUCCAAGUUAGUUCCUGA	Cleavage	Glyur000846s00019243.1	1
Sr548075_18_9_24_32	miR4388y.2																			3	21.687	1	24	47	70	UUAGGGACUAACUUGACCAACGUU	UCAAUUGUCCAAGUUAGUUCCUGA	Cleavage	Glyur000846s00019243.1	1
Sr89153_5_1_20_1629	miR319b-3P	Glyur000890s00019075	Molecular Function: DNA binding (GO:0003677);;	K09422|0|gmx:100810415|K09422 myb proto-oncogene protein, plant | (RefSeq) GAMYB, GAMYB1; transcription factor GAMYB-like	transcription factor GAMYB-like [Cajanus cajan]	MYB->MYB	0.87075	-0.922994	-0.517595	0.295582	-0.941913	-0.944346	-0.89586	-0.895503	-0.940381	-0.950865	-0.952738	-0.945648	10	2.5	24.675	1	20	1034	1053	UUGGACUGAAGGGAGCUCCC	UGGAGCUCCCUUCACUCCAA	Cleavage	Glyur000890s00019075.1	1
Sr89153_5_2_20_1629	miR319c-3P																			2.5	24.675	1	20	1034	1053	UUGGACUGAAGGGAGCUCCC	UGGAGCUCCCUUCACUCCAA	Cleavage	Glyur000890s00019075.1	1
Sr89153_5_3_20_1629	miR319a-3P																			2.5	24.675	1	20	1034	1053	UUGGACUGAAGGGAGCUCCC	UGGAGCUCCCUUCACUCCAA	Cleavage	Glyur000890s00019075.1	1
Sr118812_2_1_21_139	miR172d	Glyur000999s00024092	Molecular Function: transcription factor activity, sequence-specific DNA binding (GO:0003700);; Biological Process: regulation of transcription, DNA-templated (GO:0006355);; Molecular Function: sequence-specific DNA binding (GO:0043565);;	--	unknown [Lotus japonicus]	WRKY	0.989446	-0.822405	-0.73088	0.55459	-0.853642	-0.873629	-0.765223	-0.764143	-0.877369	-0.885689	-0.882108	-0.883941	8	3	22.032	1	21	145	165	AGAAUCUUGAUGAUGCUGCAG	CAUCAUCAUCAUCAAGAUUCU	Cleavage	Glyur000999s00024092.1	1
Sr118812_2_2_21_139	miR172e																			3	22.032	1	21	145	165	AGAAUCUUGAUGAUGCUGCAG	CAUCAUCAUCAUCAAGAUUCU	Cleavage	Glyur000999s00024092.1	1
Sr98630_3_1_21_341	miR172b-3P																			3	22.032	1	21	145	165	AGAAUCUUGAUGAUGCUGCAU	CAUCAUCAUCAUCAAGAUUCU	Cleavage	Glyur000999s00024092.1	1
Sr98630_3_2_21_341	miR172a-3P																			3	22.032	1	21	145	165	AGAAUCUUGAUGAUGCUGCAU	CAUCAUCAUCAUCAAGAUUCU	Cleavage	Glyur000999s00024092.1	1
Sr98630_3_3_21_341	miR172c-3P																			3	22.032	1	21	145	165	AGAAUCUUGAUGAUGCUGCAU	CAUCAUCAUCAUCAAGAUUCU	Cleavage	Glyur000999s00024092.1	1
Sr49514_6_6_19_207	miR157b-3P	Glyur001066s00037421	Molecular Function: DNA binding (GO:0003677);;	--	hypothetical protein KK1_027613 [Cajanus cajan]	Trihelix	0.968299	-0.690735	-0.833149	0.71045	-0.735325	-0.760451	-0.613532	-0.621377	-0.764782	-0.772244	-0.765575	-0.775	2	2	10.007	1	22	1279	1300	UUGUGCUCUCUAUGCUUCUGUC	AGAAGAAGCAUGGAGAGUACAA	Cleavage	Glyur001066s00037421.1	1
Sr117416_2_1_21_41103	miR167a-3P	Glyur001094s00031553	--	--	uncharacterized protein LOC100305534 [Glycine max]	LOB	0.869036	-0.897864	-0.702154	0.505005	-0.920933	-0.899807	-0.844395	-0.841792	-0.926272	-0.925609	-0.916594	-0.938868	10	2.5	18.41	1	20	291	310	GAUCAUGUGGUAGCUUCACC	GGUGGAGCUUCAACAUGAUC	Translation	Glyur001094s00031553.1	1
Sr106092_1_1_21_2960	miR167b-3P																			3	18.41	1	20	291	310	GAUCAUGUGGCAGUUUCACC	GGUGGAGCUUCAACAUGAUC	Translation	Glyur001094s00031553.1	1
Sr49514_6_2_19_207	miR157a-3P																			3	17.195	1	22	174	195	UGCUCUCUGUUCUUCUGUCAAC	GGUGCCAGAAGAGCAGAGAGAA	Cleavage	Glyur001094s00031553.1	1
Sr115560_4_1_21_17	miR156f	Glyur001339s00035230	Molecular Function: DNA binding (GO:0003677);; Cellular Component: nucleus (GO:0005634);;	--	squamosa promoter-binding protein 1-like [Cajanus cajan]	SBP	0.897625	-0.93969	-0.671719	0.44059	-0.951552	-0.979373	-0.895084	-0.926054	-0.943878	-0.973111	-0.972105	-0.965989	10	3	16.837	1	21	911	931	UUGACAGAAGAGAGAGAGCAC	CAGCUCCCUCUCUUCUGUCAC	Cleavage	Glyur001339s00035230.1	1
Sr85268_7_3_20_907	miR156b-5P																			3	19.082	1	20	911	930	UGACAGAAGAGAGUGAGCAC	CAGCUCCCUCUCUUCUGUCA	Cleavage	Glyur001339s00035230.1	1
Sr85268_7_4_20_907	miR156c-5P																			3	19.082	1	20	911	930	UGACAGAAGAGAGUGAGCAC	CAGCUCCCUCUCUUCUGUCA	Cleavage	Glyur001339s00035230.1	1
Sr85268_7_5_20_907	miR156e-5P																			3	19.082	1	20	911	930	UGACAGAAGAGAGUGAGCAC	CAGCUCCCUCUCUUCUGUCA	Cleavage	Glyur001339s00035230.1	1
Sr85268_7_6_20_907	miR156d-5P																			3	19.082	1	20	911	930	UGACAGAAGAGAGUGAGCAC	CAGCUCCCUCUCUUCUGUCA	Cleavage	Glyur001339s00035230.1	1
Sr85268_7_7_20_907	miR156a																			3	19.082	1	20	911	930	UGACAGAAGAGAGUGAGCAC	CAGCUCCCUCUCUUCUGUCA	Cleavage	Glyur001339s00035230.1	1
Sr116448_2_1_21_29	miR395b	Glyur001712s00031458	Molecular Function: DNA binding (GO:0003677);;	--	PREDICTED: uncharacterized protein LOC101508857 isoform X1 [Cicer arietinum]	MYB->MYB-related	0.974313	-0.821505	-0.786861	0.61091	-0.852256	-0.883765	-0.756804	-0.776482	-0.866745	-0.885928	-0.882128	-0.882691	8	2.5	13.336	1	21	460	480	AGUUCCUCUGAACGCUUCAUG	UAUGMGGUGUUUGGAGGAACU	Cleavage	Glyur001712s00031458.1	1
Sr116448_2_2_21_29	miR395c																			2.5	13.336	1	21	460	480	AGUUCCUCUGAACGCUUCAUG	UAUGMGGUGUUUGGAGGAACU	Cleavage	Glyur001712s00031458.1	1
Sr148148_1_1_21_381491	miR159b	Glyur001750s00036522	Molecular Function: DNA binding (GO:0003677);;	K09422|1.78019e-164|mtr:MTR_4g029540|K09422 myb proto-oncogene protein, plant | (RefSeq) myb transcription factor	myb transcription factor [Medicago truncatula]	MYB->MYB	0.779305	-0.852818	-0.603179	0.438691	-0.895123	-0.844434	-0.80473	-0.794697	-0.888706	-0.874984	-0.868362	-0.894152	8	2	24.877	1	21	103	123	UUUGGAUUGAAGGGAGCUCUA	UGGAGCUCCAUUCGAUCCAAA	Cleavage	Glyur001750s00036522.1	1
Sr118812_2_1_21_139	miR172d	Glyur002029s00034004	Molecular Function: DNA binding (GO:0003677);; Molecular Function: transcription factor activity, sequence-specific DNA binding (GO:0003700);; Cellular Component: nucleus (GO:0005634);; Biological Process: regulation of transcription, DNA-templated (GO:0006355);; Biological Process: multicellular organism development (GO:0007275);;	K09284|0|cam:101489539|K09284 AP2-like factor, euAP2 lineage | (RefSeq) ethylene-responsive transcription factor RAP2-7	PREDICTED: ethylene-responsive transcription factor RAP2-7-like isoform X2 [Glycine max]	AP2/ERF->AP2/ERF-AP2	0.991022	-0.757658	-0.7479	0.593521	-0.794052	-0.823275	-0.695723	-0.697221	-0.822402	-0.832073	-0.829049	-0.828333	6	0.5	14.162	1	21	1789	1809	AGAAUCUUGAUGAUGCUGCAG	CUGCAGCAUCAUCAGGAUUCU	Cleavage	Glyur002029s00034004.1	1
Sr118812_2_2_21_139	miR172e																			0.5	14.162	1	21	1789	1809	AGAAUCUUGAUGAUGCUGCAG	CUGCAGCAUCAUCAGGAUUCU	Cleavage	Glyur002029s00034004.1	1
Sr98630_3_1_21_341	miR172b-3P																			0.5	14.162	1	21	1789	1809	AGAAUCUUGAUGAUGCUGCAU	CUGCAGCAUCAUCAGGAUUCU	Cleavage	Glyur002029s00034004.1	1
Sr98630_3_2_21_341	miR172a-3P																			0.5	14.162	1	21	1789	1809	AGAAUCUUGAUGAUGCUGCAU	CUGCAGCAUCAUCAGGAUUCU	Cleavage	Glyur002029s00034004.1	1
Sr98630_3_3_21_341	miR172c-3P																			0.5	14.162	1	21	1789	1809	AGAAUCUUGAUGAUGCUGCAU	CUGCAGCAUCAUCAGGAUUCU	Cleavage	Glyur002029s00034004.1	1
Sr106529_3_1_21_220	miR160c	Glyur002712s00037647	Molecular Function: DNA binding (GO:0003677);; Cellular Component: nucleus (GO:0005634);; Biological Process: regulation of transcription, DNA-templated (GO:0006355);; Biological Process: auxin-activated signaling pathway (GO:0009734);;	--	Auxin response factor 18 [Glycine soja]	B3->B3-ARF	0.299093	0.280538	-0.715754	0.869163	0.217316	0.130553	0.386309	0.308194	0.194859	0.163072	0.169804	0.165499	1	0	18.518	1	21	2023	2043	UGCCUGGCUCCCUGUAUGCCA	AGGCAUACAGGGAGCCAGGCA	Cleavage	Glyur002712s00037647.1	1
Sr106529_3_2_21_220	miR160d-5P																			0	18.518	1	21	2023	2043	UGCCUGGCUCCCUGUAUGCCA	AGGCAUACAGGGAGCCAGGCA	Cleavage	Glyur002712s00037647.1	1
Sr137796_2_1_21_514	miR160a																			1	18.518	1	21	2023	2043	UGCCUGGCUCCCUGAAUGCCA	AGGCAUACAGGGAGCCAGGCA	Cleavage	Glyur002712s00037647.1	1
Sr137796_2_2_21_514	miR160b																			1	18.518	1	21	2023	2043	UGCCUGGCUCCCUGAAUGCCA	AGGCAUACAGGGAGCCAGGCA	Cleavage	Glyur002712s00037647.1	1
Sr142361_7_5_21_55	miR171e	Glyur003009s00044920	Molecular Function: transcription factor activity, sequence-specific DNA binding (GO:0003700);; Cellular Component: nucleus (GO:0005634);; Biological Process: regulation of transcription, DNA-templated (GO:0006355);; Biological Process: maintenance of shoot apical meristem identity (GO:0010492);; Molecular Function: sequence-specific DNA binding (GO:0043565);; Biological Process: root hair cell t…	--	PREDICTED: scarecrow-like protein 6 [Cicer arietinum]	GRAS	0.6853	-0.156048	-0.895091	0.914185	-0.205921	-0.319262	-0.0503716	-0.134801	-0.229111	-0.279175	-0.275437	-0.264119	2	0.5	15.874	1	21	1209	1229	UGAUUGAGCCGUGCCAAUAUC	GAUAUUGGCGCGGCUCAAUCA	Cleavage	Glyur003009s00044920.1	1
Sr103335_2_1_21_454	miR170-3P																			1.5	16.469	1	21	1206	1226	UUGAGCCGUGCCAAUAUCACA	AGGGAUAUUGGCGCGGCUCAA	Cleavage	Glyur003009s00044920.1	1
Sr103335_2_2_21_454	miR171c-3P																			1.5	16.469	1	21	1206	1226	UUGAGCCGUGCCAAUAUCACA	AGGGAUAUUGGCGCGGCUCAA	Cleavage	Glyur003009s00044920.1	1
Sr146101_1_1_21_360	miR171d																			1.5	16.469	1	21	1206	1226	UUGAGCCGCGUCAAUAUCUUG	AGGGAUAUUGGCGCGGCUCAA	Cleavage	Glyur003009s00044920.1	1
Sr87074_5_1_20_108	miR171a-3P																			1.5	16.469	1	20	1207	1226	UUGAGCCGUGCCAAUAUCAC	GGGAUAUUGGCGCGGCUCAA	Cleavage	Glyur003009s00044920.1	1
Sr87074_5_2_20_108	miR171f																			1.5	16.469	1	20	1207	1226	UUGAGCCGUGCCAAUAUCAC	GGGAUAUUGGCGCGGCUCAA	Cleavage	Glyur003009s00044920.1	1
Sr87074_5_4_20_108	miR171g																			1.5	16.469	1	20	1207	1226	UUGAGCCGUGCCAAUAUCAC	GGGAUAUUGGCGCGGCUCAA	Cleavage	Glyur003009s00044920.1	1

## Sheet: sheet2
Supplemental Table S24
miRNAs target TFs.
Note: The target gene for G. uralensis-specific miRNAs are TFs.
miRNA_Acc.	family	Target_Acc.-TF	GO_annotation	KEGG_annotation	NR_annotation	TF-family	GUCPR1	AACT	MK	PMK	MPD	FPPS	SQS1	β-AS	C-30	C-11	HMGS	HMGR	Number of co-expression structural genes	Expectation	UPE	miRNA_start	miRNA_end	Target_start	Target_end	miRNA_aligned_fragment	Target_aligned_fragment	Inhibition	Target_Desc.
Sr124476_2_2_21_600	GumiRNA-n510b-3p	Glyur008850s00044464	Molecular Function: nucleic acid binding (GO:0003676);; Molecular Function: metal ion binding (GO:0046872);;	--	protein indeterminate-domain 7 [Morus notabilis]	C2H2	0.448223	-0.80348	-0.27754	0.00675759	-0.754431	-0.803414	-0.809026	-0.868342	-0.713975	-0.770753	-0.774214	-0.750187	4	2.5	15.083	1	21	208	228	UGCCAGUAGAGUCAGUGGGGU	ASUCCACAGACUCUAUUGGCA	Cleavage	Glyur008850s00044464.1
Sr167493_1_1_22_929	GumiRNA-n153-3p	Glyur006160s00046644	--	--	PREDICTED: transcription factor MYC2-like [Vigna angularis]	bHLH	-0.688074	0.987575	0.325789	-0.067313	0.983971	0.933059	0.986602	0.959086	0.971442	0.962993	0.960488	0.971988	9	3	21.005	1	20	621	640	ACUUUGAUGUUUCGGAGGAA	UUCCUCUGACUCAUCAGAGU	Translation	Glyur006160s00046644.1
Sr382431_12_1_24_16	GumiRNA-n65b.2	Glyur005200s00042765	--	--	hypothetical protein TSUD_282940 [Trifolium subterraneum]	FAR1	0.95221	-0.84755	-0.516442	0.292554	-0.852095	-0.896806	-0.824239	-0.816548	-0.876919	-0.896262	-0.900106	-0.877276	10	3	18.554	1	21	533	553	AAAUUUGUAUUUCGGAAACUG	CAGUUUCUGAACUUCAAGUUU	Translation	Glyur005200s00042765.1
Sr315835_11_4_24_17	GumiRNA-n354	Glyur003817s00041938	Molecular Function: transcription corepressor activity (GO:0003714);; Cellular Component: nucleus (GO:0005634);; Biological Process: response to wounding (GO:0009611);; Biological Process: regulation of defense response (GO:0031347);; Biological Process: negative regulation of nucleic acid-templated transcription (GO:1903507);; Biological Process: regulation of jasmonic acid mediated signaling pa…	K13464|5.04727e-107|cam:101515051|K13464 jasmonate ZIM domain-containing protein | (RefSeq) protein TIFY 3B-like	PREDICTED: protein TIFY 3B-like [Cicer arietinum]	Tify	0.582176	-0.906871	-0.339138	0.13191	-0.92223	-0.825986	-0.894893	-0.855618	-0.905205	-0.875213	-0.8672	-0.902853	9	3	4.432	1	20	1017	1036	GAAAAACGGGUUAAAGUGAA	CUCAUUUUAAACUGUUUUUC	Translation	Glyur003817s00041938.1
Sr438727_19_1_24_26	GumiRNA-n62	Glyur002834s00043435	Molecular Function: DNA binding (GO:0003677);; Cellular Component: nucleus (GO:0005634);; Biological Process: regulation of transcription, DNA-templated (GO:0006355);;	--	PREDICTED: homeobox protein knotted-1-like 4 isoform X2 [Cicer arietinum]	HB->HB-KNOX	0.980711	-0.76472	-0.786631	0.638179	-0.803937	-0.817285	-0.696756	-0.693947	-0.832214	-0.834987	-0.82856	-0.838957	7	3	19.734	1	20	623	642	UUUGUAUUCCGGAAACUCCA	AGGAGCUUGCGGAAUACAAA	Cleavage	Glyur002834s00043435.1
Sr485310_4_4_24_11	GumiRNA-n57																			3	19.734	1	20	623	642	UUUGUAUUCCGGAAACUCCA	AGGAGCUUGCGGAAUACAAA	Cleavage	Glyur002834s00043435.1
Sr531687_4_4_24_20	GumiRNA-n464a-5p	Glyur002751s00042411	Molecular Function: DNA binding (GO:0003677);; Cellular Component: nucleus (GO:0005634);; Biological Process: regulation of transcription, DNA-templated (GO:0006355);;	--	SUPPRESSOR OF GAMMA RESPONSE 1 [Cajanus cajan]	NAC	0.940764	-0.614908	-0.875131	0.778495	-0.66424	-0.698732	-0.52873	-0.547807	-0.693301	-0.705122	-0.697863	-0.707627	2	3	17.438	1	21	130	150	AAAUUUCAACUUUGAACUACC	GGCAAUUUAAAGUUGAGAUUU	Cleavage	Glyur002751s00042411.1
Sr582052_3_2_24_10	GumiRNA-n464c.3																			3	17.438	1	21	130	150	AAAUUUCAACUUUGAACUACC	GGCAAUUUAAAGUUGAGAUUU	Cleavage	Glyur002751s00042411.1
Sr556057_1_1_24_16	GumiRNA-n440	Glyur002514s00041947	Biological Process: transcription, DNA-templated (GO:0006351);;	--	PREDICTED: growth-regulating factor 1-like [Cicer arietinum]	GRF	0.883013	-0.754278	-0.501635	0.370774	-0.802296	-0.719194	-0.717996	-0.624314	-0.850968	-0.792919	-0.783012	-0.820236	4	3	12.255	1	21	183	203	AAAAACGUCGGUCAAGUUAGU	GUUGACUUGACUGUUGUUUUU	Cleavage	Glyur002514s00041947.1
Sr540989_8_1_24_31	GumiRNA-n29-3p	Glyur002357s00041555	Biological Process: cell fate specification (GO:0001708);; Cellular Component: nucleus (GO:0005634);; Biological Process: regulation of transcription, DNA-templated (GO:0006355);; Biological Process: xylem and phloem pattern formation (GO:0010051);; Biological Process: xylem development (GO:0010089);; Molecular Function: sequence-specific DNA binding (GO:0043565);;	--	homeobox protein knotted-1-like 2-like [Glycine max]	HB->HB-KNOX	-0.82584	0.990136	0.412845	-0.161473	0.99468	0.958745	0.979725	0.944825	0.999303	0.989805	0.98769	0.99505	10	3	19.67	1	23	93	115	GAGGCUGCAGAGAGAUCCACUCU	AGAGUGAAUCCCUUUGCAGUCUC	Cleavage	Glyur002357s00041555.1
Sr351072_8_2_24_12	GumiRNA-n148c	Glyur002179s00038954	Cellular Component: nucleus (GO:0005634);; Molecular Function: protein dimerization activity (GO:0046983);;	--	hypothetical protein PHAVU_001G031300g [Phaseolus vulgaris]	bHLH	-0.592858	0.94445	0.0996773	0.162078	0.933354	0.871888	0.971279	0.921231	0.922393	0.905115	0.907336	0.909628	9	3	8.377	1	20	2393	2412	AAACAAAAAAGUACAUGUAU	AUGURUGUACUUUUUUUUUU	Cleavage	Glyur002179s00038954.1
Sr351072_8_5_24_12	GumiRNA-n148b																			3	8.377	1	20	2393	2412	AAACAAAAAAGUACAUGUAU	AUGURUGUACUUUUUUUUUU	Cleavage	Glyur002179s00038954.1
Sr351072_8_6_24_12	GumiRNA-n148a																			3	8.377	1	20	2393	2412	AAACAAAAAAGUACAUGUAU	AUGURUGUACUUUUUUUUUU	Cleavage	Glyur002179s00038954.1
Sr402024_3_1_24_11	GumiRNA-n384																			1.5	8.377	1	20	2393	2412	AAGAAAAAAAGUACAUGCAU	AUGURUGUACUUUUUUUUUU	Cleavage	Glyur002179s00038954.1
Sr415489_6_1_24_23	GumiRNA-n7r-5p.1	Glyur001941s00031290	Molecular Function: DNA binding (GO:0003677);; Cellular Component: nucleus (GO:0005634);; Biological Process: regulation of transcription, DNA-templated (GO:0006355);;	--	transcription factor SRM1-like [Cajanus cajan]	MYB->MYB-related	0.932779	-0.550758	-0.871868	0.778562	-0.593161	-0.666645	-0.46521	-0.506015	-0.621394	-0.65236	-0.648973	-0.641839	2	3	12.032	1	20	1271	1290	UGCUGCGGAACUAUUAGUUU	AAACAAAUGAUUCUGCAGCA	Translation	Glyur001941s00031290.1
Sr419225_13_1_24_46	GumiRNA-n7s.1																			3	12.032	1	20	1271	1290	UGCUGCGGAACUAUUAGUUU	AAACAAAUGAUUCUGCAGCA	Translation	Glyur001941s00031290.1
Sr419225_13_7_24_46	GumiRNA-n7o.1																			3	12.032	1	20	1271	1290	UGCUGCGGAACUAUUAGUUU	AAACAAAUGAUUCUGCAGCA	Translation	Glyur001941s00031290.1
Sr550270_15_13_24_39	GumiRNA-n7m.1																			3	12.032	1	20	1271	1290	UGCUGCGGAACUAUUAGUUU	AAACAAAUGAUUCUGCAGCA	Translation	Glyur001941s00031290.1
Sr89231_18_11_20_14	GumiRNA-n7n																			3	12.032	1	20	1271	1290	UGCUGCGGAACUAUUAGUUU	AAACAAAUGAUUCUGCAGCA	Translation	Glyur001941s00031290.1
Sr97377_3_1_21_34	GumiRNA-n7p.2																			3	12.032	1	20	1271	1290	UGCUGCGGAACUAUUAGUUU	AAACAAAUGAUUCUGCAGCA	Translation	Glyur001941s00031290.1
Sr94400_1_1_21_11	GumiRNA-n147	Glyur001771s00034929	--	--	zinc finger constans-like protein [Medicago truncatula]	C2C2->C2C2-CO-like	-0.459168	0.907674	0.0604248	0.191267	0.891807	0.805084	0.935991	0.8844	0.871904	0.847365	0.845488	0.862328	9	3	20.76	1	21	1750	1770	UGGAUCGAGAUCAGAUGACUC	GAGUCAUCUAAUCUUCAUCCA	Cleavage	Glyur001771s00034929.1
Sr304216_4_1_24_16	GumiRNA-n20c	Glyur001712s00031458	Molecular Function: DNA binding (GO:0003677);;	--	PREDICTED: uncharacterized protein LOC101508857 isoform X1 [Cicer arietinum]	MYB->MYB-related	0.974313	-0.821505	-0.786861	0.61091	-0.852256	-0.883765	-0.756804	-0.776482	-0.866745	-0.885928	-0.882128	-0.882691	8	2.5	12.113	1	24	721	744	ACUUCCGGUAUUGAUUUUUUGAGU	GCUGAAAGAAUCAAUAUUGGAAGG	Cleavage	Glyur001712s00031458.1
Sr304216_4_3_24_16	GumiRNA-n20b																			2.5	12.113	1	24	721	744	ACUUCCGGUAUUGAUUUUUUGAGU	GCUGAAAGAAUCAAUAUUGGAAGG	Cleavage	Glyur001712s00031458.1
Sr304216_4_4_24_16	GumiRNA-n20a																			2.5	12.113	1	24	721	744	ACUUCCGGUAUUGAUUUUUUGAGU	GCUGAAAGAAUCAAUAUUGGAAGG	Cleavage	Glyur001712s00031458.1
Sr346728_16_12_24_11	GumiRNA-n425-5p	Glyur001221s00033773	Biological Process: transcription, DNA-templated (GO:0006351);;	--	PREDICTED: NAC domain-containing protein 100-like [Vigna angularis]	NAC	0.767048	-0.21236	-0.79946	0.801947	-0.26298	-0.357547	-0.122344	-0.16647	-0.304162	-0.335134	-0.332912	-0.320594	1	3	13.322	1	24	374	397	UUUACAUUUGUGCGAAUUAGGUCC	GAAGCUGAUUUGAACAAGUGUGAA	Cleavage	Glyur001221s00033773.1
Sr502585_9_6_24_10	GumiRNA-n337	Glyur001221s00033773																		2.5	15.215	1	24	1386	1409	AAUAGUUCUGCAAGCAUUUUUGAU	AUCUGGAAUGCUUGUGGGACUAUU	Cleavage	Glyur001221s00033773.1
Sr438727_19_1_24_26	GumiRNA-n62	Glyur001131s00029302	Molecular Function: transcription factor activity, sequence-specific DNA binding (GO:0003700);; Cellular Component: nucleus (GO:0005634);; Biological Process: regulation of transcription, DNA-templated (GO:0006355);; Molecular Function: sequence-specific DNA binding (GO:0043565);;	K09419|0|gmx:100798004|K09419 heat shock transcription factor, other eukaryote | (RefSeq) heat stress transcription factor A-4c-like	heat stress transcription factor A-4a-like protein [Caragana korshinskii]	HSF	0.718268	-0.150305	-0.832258	0.856894	-0.203681	-0.297334	-0.0525866	-0.104029	-0.242926	-0.274486	-0.270238	-0.263378	2	3	13.3	1	20	1842	1861	UUUGUAUUCCGGAAACUCCA	UGGAAUAUACGGAAUACAAA	Cleavage	Glyur001131s00029302.1
Sr485310_4_4_24_11	GumiRNA-n57	Glyur001131s00029302																		3	13.3	1	20	1842	1861	UUUGUAUUCCGGAAACUCCA	UGGAAUAUACGGAAUACAAA	Cleavage	Glyur001131s00029302.1
Sr549784_1_1_24_18	GumiRNA-n322-3p	Glyur001077s00026248	Molecular Function: DNA binding (GO:0003677);; Cellular Component: nucleus (GO:0005634);; Biological Process: carbohydrate transport (GO:0008643);; Molecular Function: metal ion binding (GO:0046872);;	--	PREDICTED: zinc finger CCCH domain-containing protein ZFN-like isoform X2 [Glycine max]	C3H	-0.954981	0.695472	0.532335	-0.39469	0.731831	0.71308	0.658806	0.589795	0.789284	0.75879	0.754497	0.764682	1	3	17.061	1	23	1182	1204	AUUGUGAACUGUCCGAUCUCAAU	AAUGGGAUCGGACAGUCCACAAC	Cleavage	Glyur001077s00026248.1
Sr102241_3_1_21_20	GumiRNA-n447b	Glyur001030s00028207	Molecular Function: transcription factor activity, sequence-specific DNA binding (GO:0003700);; Cellular Component: nucleus (GO:0005634);; Biological Process: regulation of transcription, DNA-templated (GO:0006355);; Molecular Function: sequence-specific DNA binding (GO:0043565);;	--	PREDICTED: transcription factor RF2b [Cicer arietinum]	bZIP	-0.86603	0.821873	0.710895	-0.486879	0.821068	0.927563	0.772128	0.859429	0.803789	0.876157	0.881842	0.844749	9	3	13.106	1	21	801	821	UGUUGUAUCUCUCUGCGGAAG	CUUUUCCAGAGAGAUACAACU	Cleavage	Glyur001030s00028207.1
Sr102241_3_2_21_20	GumiRNA-n447a																			3	13.106	1	21	801	821	UGUUGUAUCUCUCUGCGGAAG	CUUUUCCAGAGAGAUACAACU	Cleavage	Glyur001030s00028207.1
Sr446942_11_3_24_28	GumiRNA-n110c-3p	Glyur000890s00019075	Molecular Function: DNA binding (GO:0003677);;	K09422|0|gmx:100810415|K09422 myb proto-oncogene protein, plant | (RefSeq) GAMYB, GAMYB1; transcription factor GAMYB-like	transcription factor GAMYB-like [Cajanus cajan]	MYB->MYB	0.87075	-0.922994	-0.517595	0.295582	-0.941913	-0.944346	-0.89586	-0.895503	-0.940381	-0.950865	-0.952738	-0.945648	10	3	12.695	1	20	811	830	AAUGGCAUUGUAGACUUCUG	CGAGAGUCGACAAUGCCAUU	Cleavage	Glyur000890s00019075.1
Sr498980_9_1_24_12	GumiRNA-n110d-3p																			3	12.695	1	20	811	830	AAUGGCAUUGUAGACUUCUG	CGAGAGUCGACAAUGCCAUU	Cleavage	Glyur000890s00019075.1
Sr302774_11_2_24_24	GumiRNA-n246c	Glyur000846s00019243	--	--	hypothetical protein glysoja_017552 [Glycine soja]	DDT	0.551877	-0.15947	-0.961356	0.981156	-0.206984	-0.322756	-0.042323	-0.172046	-0.197479	-0.26604	-0.260408	-0.254705	2	3	21.687	1	20	51	70	UUAGGAACUAACUUGACCGA	UUGUCCAAGUUAGUUCCUGA	Cleavage	Glyur000846s00019243.1
Sr302774_11_3_24_24	GumiRNA-n246b-3p																			3	21.687	1	20	51	70	UUAGGAACUAACUUGACCGA	UUGUCCAAGUUAGUUCCUGA	Cleavage	Glyur000846s00019243.1
Sr302774_11_9_24_24	GumiRNA-n246a																			3	21.687	1	20	51	70	UUAGGAACUAACUUGACCGA	UUGUCCAAGUUAGUUCCUGA	Cleavage	Glyur000846s00019243.1
Sr455303_15_10_24_50	GumiRNA-n4p6-3p.1																			3	21.687	1	21	50	70	UUAGGGACUAACUUGACCAAU	AUUGUCCAAGUUAGUUCCUGA	Cleavage	Glyur000846s00019243.1
Sr455303_15_15_24_50	GumiRNA-n4o6-3p.1																			3	21.687	1	21	50	70	UUAGGGACUAACUUGACCAAU	AUUGUCCAAGUUAGUUCCUGA	Cleavage	Glyur000846s00019243.1
Sr548075_18_16_24_32	GumiRNA-n4g6.1																			3	21.687	1	20	51	70	UUAGGGACUAACUUGACCAA	UUGUCCAAGUUAGUUCCUGA	Cleavage	Glyur000846s00019243.1
Sr548075_18_2_24_32	GumiRNA-n4k6																			3	21.687	1	20	51	70	UUAGGGACUAACUUGACCAA	UUGUCCAAGUUAGUUCCUGA	Cleavage	Glyur000846s00019243.1
Sr548075_18_3_24_32	GumiRNA-n4w6-3p																			3	21.687	1	20	51	70	UUAGGGACUAACUUGACCAA	UUGUCCAAGUUAGUUCCUGA	Cleavage	Glyur000846s00019243.1
Sr548075_18_4_24_32	GumiRNA-n4j6-3p																			3	21.687	1	20	51	70	UUAGGGACUAACUUGACCAA	UUGUCCAAGUUAGUUCCUGA	Cleavage	Glyur000846s00019243.1
Sr548075_18_7_24_32	GumiRNA-n4i6																			3	21.687	1	20	51	70	UUAGGGACUAACUUGACCAA	UUGUCCAAGUUAGUUCCUGA	Cleavage	Glyur000846s00019243.1
Sr548075_18_8_24_32	GumiRNA-n4h6-3p.2																			3	21.687	1	20	51	70	UUAGGGACUAACUUGACCAA	UUGUCCAAGUUAGUUCCUGA	Cleavage	Glyur000846s00019243.1
Sr421886_4_2_24_15	GumiRNA-n90	Glyur000801s00027037	Molecular Function: DNA binding (GO:0003677);; Cellular Component: nucleus (GO:0005634);; Biological Process: regulation of transcription, DNA-templated (GO:0006355);;	--	hypothetical protein GLYMA_14G062200 [Glycine max]	MYB->MYB-related	-0.311817	0.784451	-0.211794	0.439956	0.762081	0.638486	0.842702	0.739493	0.758491	0.704842	0.70351	0.725378	1	3	15.989	1	22	222	243	AUACAUGUCUGCAGAACUAAUA	UAUUAUAUCUGCAUACAUGUAU	Translation	Glyur000801s00027037.1
Sr513784_10_5_24_91	GumiRNA-n193a-3p.1																			3	10.166	1	22	1952	1973	AGGGACUGAAACAAUAUUGCAG	CUGCAAUAAUGUUUCAAUCCUU	Cleavage	Glyur000801s00027037.1
Sr545068_17_3_24_15	GumiRNA-n193b-3p																			3	10.166	1	22	1952	1973	AGGGACUGAAACAAUAUUGCAG	CUGCAAUAAUGUUUCAAUCCUU	Cleavage	Glyur000801s00027037.1
Sr326983_4_1_24_55	GumiRNA-n138	Glyur000798s00031090	--	--	trihelix transcription factor PTL-like [Cajanus cajan]	Trihelix	-0.339655	0.815271	-0.200278	0.454677	0.783505	0.704538	0.876098	0.806748	0.768308	0.742414	0.746866	0.746375	3	2.5	17.379	1	20	1126	1145	UGAUGACGUGUCUAUUUCUG	CUGACAURGACACGUCAUCA	Cleavage	Glyur000798s00031090.1
Sr491662_6_3_24_21	GumiRNA-n342	Glyur000785s00024165	Molecular Function: DNA binding (GO:0003677);; Cellular Component: nucleus (GO:0005634);; Biological Process: response to fungus (GO:0009620);; Biological Process: abscisic acid-activated signaling pathway (GO:0009738);; Biological Process: jasmonic acid mediated signaling pathway (GO:0009867);; Biological Process: regulation of signal transduction (GO:0009966);; Biological Process: regulation of…	--	PREDICTED: protein OVEREXPRESSOR OF CATIONIC PEROXIDASE 3 [Vigna angularis]	HB->HB-other	0.835474	-0.86329	-0.764366	0.583724	-0.895143	-0.897719	-0.7985	-0.835008	-0.881163	-0.900269	-0.894275	-0.907319	9	3	17.067	1	20	839	858	UUUUGAACUACUGGAAACUC	GAGUUUACAGUAGAUCAAGA	Cleavage	Glyur000785s00024165.1
Sr301498_4_1_24_46	GumiRNA-n32	Glyur000779s00022845	Biological Process: response to stress (GO:0006950);;	--	calmodulin-binding transcription activator [Medicago truncatula]	CAMTA	0.863014	-0.35269	-0.735423	0.705883	-0.404861	-0.451929	-0.276016	-0.268063	-0.462042	-0.462421	-0.457597	-0.459116	1	2	20.042	1	23	1207	1229	AUACAAAUUAGCCUCUGAAAUUG	UAGUUUCAGAGACCAAUUUGUAU	Translation	Glyur000779s00022845.1
Sr407839_12_11_24_87	GumiRNA-n4l5.2																			2	20.23	1	20	1203	1222	UAGGUCUCUGAAAUUAACAA	UUGUUAGUUUCAGAGACCAA	Cleavage	Glyur000779s00022845.1
Sr407839_12_8_24_87	GumiRNA-n4q6.2																			3	20.272	1	20	1202	1221	AGGUCUCUGAAAUUAACGAA	AUUGUUAGUUUCAGAGACCA	Cleavage	Glyur000779s00022845.1
Sr488178_5_3_24_13	GumiRNA-n353b-5p.1																			2.5	20.272	1	20	1202	1221	AGGUCUCUGAAACUAACGAA	AUUGUUAGUUUCAGAGACCA	Cleavage	Glyur000779s00022845.1
Sr488178_5_4_24_13	GumiRNA-n353a																			2.5	20.272	1	20	1202	1221	AGGUCUCUGAAACUAACGAA	AUUGUUAGUUUCAGAGACCA	Cleavage	Glyur000779s00022845.1
Sr585544_2_1_24_17	GumiRNA-n339.1																			2.5	20.23	1	20	1203	1222	UAGGUCUCUGAAACUAAUGA	UUGUUAGUUUCAGAGACCAA	Cleavage	Glyur000779s00022845.1
Sr588421_19_1_24_47	GumiRNA-n4e2.2																			3	20.272	1	20	1202	1221	AGGUCUCUGAAAUUAACGAA	AUUGUUAGUUUCAGAGACCA	Cleavage	Glyur000779s00022845.1
Sr73134_8_1_20_16	GumiRNA-n204.1																			3	20.23	1	20	1203	1222	UAGGUCUUUGAAAUUAACGA	UUGUUAGUUUCAGAGACCAA	Cleavage	Glyur000779s00022845.1
Sr121411_1_1_21_16	GumiRNA-n418	Glyur000740s00028691	--	--	PREDICTED: transcription factor bHLH95 [Cicer arietinum]	bHLH	-0.495056	0.912036	0.0239313	0.23515	0.895994	0.828482	0.946535	0.899663	0.876498	0.85984	0.862584	0.865097	9	2.5	15.029	1	20	787	806	UUUGUGCUUUGGAGUUCAUG	CAUCAGCUCCAAGGCGCAAA	Cleavage	Glyur000740s00028691.1
Sr380774_19_17_24_26	GumiRNA-n488	Glyur000690s00025170	Molecular Function: transcription factor activity, sequence-specific DNA binding (GO:0003700);; Cellular Component: nucleus (GO:0005634);; Biological Process: regulation of transcription, DNA-templated (GO:0006355);; Molecular Function: sequence-specific DNA binding (GO:0043565);;	--	PREDICTED: scarecrow-like protein 13 [Cicer arietinum]	GRAS	-0.788464	0.978646	0.301174	-0.0464906	0.978921	0.929576	0.982434	0.92735	0.988591	0.969058	0.96791	0.975064	9	2	13.276	1	21	399	419	UUCAAUUUAGGCUUCGGAAUG	UAUUCCGAAGCUUAACUUGAA	Cleavage	Glyur000690s00025170.1
Sr407713_1_1_24_21	GumiRNA-n232	Glyur000635s00022449	--	--	PREDICTED: myb family transcription factor EFM-like isoform X1 [Vigna angularis]	GARP->GARP-G2-like	0.195193	0.0612608	-0.788282	0.897974	-0.00215634	-0.0255824	0.174682	0.0800814	0.0168068	-0.00776903	0.00699706	-0.0297166	1	3	17.001	1	22	1296	1317	GAUCUGGAUCGUUCAAUUGAGA	UCUUGAGUGAACGGUCCAGAUU	Cleavage	Glyur000635s00022449.1
Sr338853_10_4_24_38	GumiRNA-n424	Glyur000605s00024925	Cellular Component: nucleus (GO:0005634);; Biological Process: regulation of transcription, DNA-templated (GO:0006355);; Molecular Function: sequence-specific DNA binding (GO:0043565);;	--	homeobox protein knotted-1-like 2-like [Glycine max]	HB->HB-KNOX	-0.879649	0.974667	0.501983	-0.264798	0.987326	0.960091	0.951908	0.923851	0.995587	0.988678	0.985788	0.993842	10	3	22.964	1	21	1060	1081	AUACAUGUCUGCAGA-ACUAUU	GAUAUUCUCUGCAGACAUGUAU	Cleavage	Glyur000605s00024925.1
Sr59670_2_1_20_13	GumiRNA-n135	Glyur000599s00030427	Molecular Function: transcription factor activity, sequence-specific DNA binding (GO:0003700);; Cellular Component: nucleus (GO:0005634);; Biological Process: regulation of transcription, DNA-templated (GO:0006355);; Molecular Function: sequence-specific DNA binding (GO:0043565);;	--	REQUIRED FOR ARBUSCULAR MYCORRHIZATION [Lotus japonicus]	GRAS	-0.859745	0.523501	0.752041	-0.688532	0.584742	0.610723	0.446744	0.459173	0.610114	0.615264	0.61221	0.616131	1	3	23.063	1	20	759	778	UGUGAUCUUGAGACAUGUCA	UGACAUGUUUCAUCAUCACA	Cleavage	Glyur000599s00030427.1
Sr447837_15_10_24_14	GumiRNA-n112b-3p.1	Glyur000590s00022548	Biological Process: regulation of cellular process (GO:0050794);;	K14432|9.47361e-151|cam:101503872|K14432 ABA responsive element binding factor | (RefSeq) ABSCISIC ACID-INSENSITIVE 5-like protein 5	ABSCISIC ACID-INSENSITIVE 5-like protein 7 [Cajanus cajan]	bZIP	0.976475	-0.788642	-0.804897	0.643324	-0.823651	-0.853705	-0.719887	-0.737039	-0.841959	-0.858232	-0.853644	-0.856633	8	3	6.052	1	20	2039	2058	AAAACGUUAGGGACUAAAAU	AUUUUAGUUUCUAAUGUAUU	Cleavage	Glyur000590s00022548.1
Sr447837_15_4_24_14	GumiRNA-n112c																			3	6.052	1	20	2039	2058	AAAACGUUAGGGACUAAAAU	AUUUUAGUUUCUAAUGUAUU	Cleavage	Glyur000590s00022548.1
Sr479172_7_2_24_20	GumiRNA-n112e-3p.1																			3	6.052	1	20	2039	2058	AAAACGUUAGGGACUAAAAU	AUUUUAGUUUCUAAUGUAUU	Cleavage	Glyur000590s00022548.1
Sr512668_14_2_24_16	GumiRNA-n14y-5p	Glyur000580s00024213	Cellular Component: nucleus (GO:0005634);; Cellular Component: chromosome (GO:0005694);; Molecular Function: zinc ion binding (GO:0008270);; Molecular Function: histone-lysine N-methyltransferase activity (GO:0018024);; Biological Process: histone lysine methylation (GO:0034968);;	--	histone-lysine N-methyltransferase SUVR5 isoform X1 [Cajanus cajan]	C2H2	0.642795	-0.0321165	-0.770705	0.820641	-0.0804888	-0.176869	0.0612936	0.0183306	-0.128872	-0.156706	-0.1518	-0.145338	1	3	15.988	1	22	3303	3324	UUAGGUCUCCCAGUUUUUAAUU	GAUUAAAAUCUGGCAGACUUAG	Translation	Glyur000580s00024213.1
Sr580889_7_5_24_30	GumiRNA-n403																			3	23.425	1	23	3723	3745	AUUACAACCUGUGGAACUAAUAG	UUGUUUGUCCCAGAGGUUGUAAU	Translation	Glyur000580s00024213.1
Sr198495_1_1_22_30	GumiRNA-n381d.3	Glyur000578s00021005	Molecular Function: DNA binding (GO:0003677);; Cellular Component: nucleus (GO:0005634);; Biological Process: regulation of transcription, DNA-templated (GO:0006355);;	--	myb-like transcription factor family protein [Medicago truncatula]	GARP->GARP-G2-like	0.944982	-0.910258	-0.707171	0.49038	-0.926426	-0.95086	-0.860457	-0.877235	-0.932833	-0.953692	-0.950746	-0.949368	10	3	24.361	1	22	1506	1528	AGGGACAAAAAAU-GAAACUCAG	UUGAGUUUCUAUUUCUUGUCCCU	Translation	Glyur000578s00021005.1
Sr449169_4_1_24_26	GumiRNA-n311c	Glyur000494s00017413	Cellular Component: nucleus (GO:0005634);; Molecular Function: protein heterodimerization activity (GO:0046982);;	--	PREDICTED: nuclear transcription factor Y subunit C-2 [Cicer arietinum]	NF-Y->NF-YC	0.915413	-0.695621	-0.911385	0.783702	-0.736805	-0.785062	-0.607944	-0.659154	-0.743813	-0.774702	-0.768648	-0.773111	2	3	24.293	1	23	539	561	UCCGGUCUUGAAUAUAAGAAACA	UGCUUGUUCUGUUCAGGACCGGA	Cleavage	Glyur000494s00017413.1
Sr449169_4_2_24_26	GumiRNA-n311b																			3	24.293	1	23	539	561	UCCGGUCUUGAAUAUAAGAAACA	UGCUUGUUCUGUUCAGGACCGGA	Cleavage	Glyur000494s00017413.1
Sr449169_4_4_24_26	GumiRNA-n311a																			3	24.293	1	23	539	561	UCCGGUCUUGAAUAUAAGAAACA	UGCUUGUUCUGUUCAGGACCGGA	Cleavage	Glyur000494s00017413.1
Sr475160_8_4_24_13	GumiRNA-n192c	Glyur000479s00019691	Molecular Function: transcription factor activity, sequence-specific DNA binding (GO:0003700);; Biological Process: regulation of transcription, DNA-templated (GO:0006355);; Cellular Component: integral component of membrane (GO:0016021);; Molecular Function: sequence-specific DNA binding (GO:0043565);;	--	PREDICTED: basic leucine zipper 23-like [Vigna angularis]	bZIP	-0.969639	0.710268	0.828895	-0.691317	0.749966	0.797587	0.635513	0.663387	0.770198	0.793105	0.789867	0.787042	2	3	13.007	1	22	774	795	UUUUCUUAUAUUUGAGACUGGA	UUCUGCCUCAAAUAAAAGAAAA	Cleavage	Glyur000479s00019691.1
Sr475160_8_5_24_13	GumiRNA-n192b																			3	13.007	1	22	774	795	UUUUCUUAUAUUUGAGACUGGA	UUCUGCCUCAAAUAAAAGAAAA	Cleavage	Glyur000479s00019691.1
Sr475160_8_6_24_13	GumiRNA-n192a																			3	13.007	1	22	774	795	UUUUCUUAUAUUUGAGACUGGA	UUCUGCCUCAAAUAAAAGAAAA	Cleavage	Glyur000479s00019691.1
Sr306176_4_2_24_14	GumiRNA-n429	Glyur000466s00022895	Molecular Function: DNA binding (GO:0003677);; Cellular Component: nucleus (GO:0005634);; Biological Process: positive regulation of cell proliferation (GO:0008284);; Molecular Function: lipid binding (GO:0008289);; Biological Process: primary shoot apical meristem specification (GO:0010072);; Biological Process: xylem development (GO:0010089);; Biological Process: positive regulation of cell dif…	K09338|0|gmx:100797291|K09338 homeobox-leucine zipper protein | (RefSeq) homeobox-leucine zipper protein ATHB-15-like	Homeobox-leucine zipper protein ATHB-8 [Glycine soja]	HB->HB-HD-ZIP	-0.560413	0.950852	0.120246	0.146737	0.934171	0.869946	0.975394	0.930851	0.919248	0.903959	0.903981	0.911421	9	3	13.837	1	20	2192	2211	UUUAGAGACGGAAUUUAGAG	CUCUUAAUUUCUUUUCUAAA	Translation	Glyur000466s00022895.1
Sr285629_10_9_24_16	GumiRNA-n4v4-3p	Glyur000423s00024435	Cellular Component: integral component of membrane (GO:0016021);;	--	PREDICTED: uncharacterized protein LOC100796834 isoform X2 [Glycine max]	PLATZ	0.921873	-0.929756	-0.666977	0.435861	-0.940862	-0.976593	-0.886406	-0.915246	-0.938084	-0.968588	-0.968609	-0.958249	10	3	11.658	1	23	967	990	AUUUCAGGGGCUAAAA-UGACAAU	ACUGUCAAUUUUAGUCUCUGAAAU	Cleavage	Glyur000423s00024435.1
Sr391036_7_7_24_73	GumiRNA-n4a3.1																			3	24.68	1	24	1052	1075	AAUUUCAAGGGCUAAAAUGACAGU	ACAGUCGCUUUAGUUCUUGWAAUU	Cleavage	Glyur000423s00024435.1
Sr407839_12_10_24_87	GumiRNA-n4m5.4																			3	24.68	1	24	1052	1075	AAUUUCAAGGGCUAAAAUGACAGU	ACAGUCGCUUUAGUUCUUGWAAUU	Cleavage	Glyur000423s00024435.1
Sr446799_18_14_24_13	GumiRNA-n4m2-3p																			2.5	10.594	1	20	972	991	AAUUUCAGGGACUAAAUUUC	CAAUUUUAGUCUCUGAAAUU	Cleavage	Glyur000423s00024435.1
Sr459488_3_3_24_11	GumiRNA-n4u-3p.1																			2.5	10.594	1	20	972	991	AAUUUCAGGGACUAAAUUUC	CAAUUUUAGUCUCUGAAAUU	Cleavage	Glyur000423s00024435.1
Sr496204_18_13_24_126	GumiRNA-n4h3.1																			2.5	10.594	1	24	967	991	AAUUUCAGGGACUAAAA-UGACAGU	ACUGUCAAUUUUAGUCUCUGAAAUU	Cleavage	Glyur000423s00024435.1
Sr496204_18_15_24_126	GumiRNA-n4g3.1																			2.5	10.594	1	24	967	991	AAUUUCAGGGACUAAAA-UGACAGU	ACUGUCAAUUUUAGUCUCUGAAAUU	Cleavage	Glyur000423s00024435.1
Sr496204_18_16_24_126	GumiRNA-n4f3.1																			2.5	10.594	1	24	967	991	AAUUUCAGGGACUAAAA-UGACAGU	ACUGUCAAUUUUAGUCUCUGAAAUU	Cleavage	Glyur000423s00024435.1
Sr496204_18_2_24_126	GumiRNA-n4r5-3p.1																			2.5	10.594	1	24	967	991	AAUUUCAGGGACUAAAA-UGACAGU	ACUGUCAAUUUUAGUCUCUGAAAUU	Cleavage	Glyur000423s00024435.1
Sr496204_18_4_24_126	GumiRNA-n4l4.2																			2.5	10.594	1	24	967	991	AAUUUCAGGGACUAAAA-UGACAGU	ACUGUCAAUUUUAGUCUCUGAAAUU	Cleavage	Glyur000423s00024435.1
Sr496204_18_8_24_126	GumiRNA-n4j3.2																			2.5	10.594	1	24	967	991	AAUUUCAGGGACUAAAA-UGACAGU	ACUGUCAAUUUUAGUCUCUGAAAUU	Cleavage	Glyur000423s00024435.1
Sr527028_4_1_24_16	GumiRNA-n4i2-3p.1																			2.5	10.594	1	24	967	991	AAUUUCAGGGACUAAAA-UGACAAU	ACUGUCAAUUUUAGUCUCUGAAAUU	Cleavage	Glyur000423s00024435.1
Sr530340_8_6_24_11	GumiRNA-n107e.3																			3	24.68	1	20	1056	1075	AAUUUCAGGGACUUAAGUGA	UCGCUUUAGUUCUUGWAAUU	Cleavage	Glyur000423s00024435.1
Sr566322_8_7_24_12	GumiRNA-n372.2																			2.5	11.678	1	20	967	987	UCAGGGACUAAAA-UGACAGU	ACUGUCAAUUUUAGUCUCUGA	Cleavage	Glyur000423s00024435.1
Sr513980_13_4_24_21	GumiRNA-n129g.3	Glyur000372s00017112	Cellular Component: intracellular membrane-bounded organelle (GO:0043231);; Cellular Component: membrane part (GO:0044425);; Biological Process: regulation of cellular process (GO:0050794);;	--	PREDICTED: bZIP transcription factor 60 [Cicer arietinum]	bZIP	0.895304	-0.434424	-0.609374	0.54413	-0.476415	-0.507486	-0.379102	-0.339804	-0.542871	-0.530875	-0.527647	-0.526723	1	3	7.306	1	23	100	122	AACGGGGUUAGUGAAAGUGACGG	UCCUCACCUUCACUAAUCCCAUU	Cleavage	Glyur000372s00017112.1
Sr385048_2_1_24_11	GumiRNA-n176b-5p	Glyur000361s00013171	Molecular Function: DNA binding (GO:0003677);; Molecular Function: RNA binding (GO:0003723);; Molecular Function: metal ion binding (GO:0046872);;	--	RNA-metabolising metallo-beta-lactamase [Medicago truncatula]	Trihelix	0.904515	-0.875215	-0.780406	0.59042	-0.90285	-0.916427	-0.811343	-0.839854	-0.900807	-0.920237	-0.914513	-0.923481	10	3	11.444	1	20	2358	2377	AUUUGUCAUGUGUCUCACUU	AAGUGAACUACAUGACAGAU	Cleavage	Glyur000361s00013171.1
Sr286347_4_1_24_10	GumiRNA-n16b.1	Glyur000360s00014611	Biological Process: metabolic process (GO:0008152);; Molecular Function: amino acid binding (GO:0016597);; Molecular Function: protein dimerization activity (GO:0046983);;	--	bHLH transcription factor [Lotus japonicus]	bHLH	0.967921	-0.706613	-0.608668	0.46974	-0.746454	-0.752956	-0.660165	-0.624573	-0.789634	-0.778436	-0.776542	-0.777488	1	3	15.714	1	21	666	686	AAUUUGGCUUGUGGAAUUAAU	AUUAAUUCCAGAAGUUGAGUU	Translation	Glyur000360s00014611.1
Sr286347_4_4_24_10	GumiRNA-n16a																			3	15.714	1	21	666	686	AAUUUGGCUUGUGGAAUUAAU	AUUAAUUCCAGAAGUUGAGUU	Translation	Glyur000360s00014611.1
Sr294949_14_10_24_11	GumiRNA-n108a	Glyur000357s00018117	--	--	PREDICTED: protein tesmin/TSO1-like CXC 5 isoform X1 [Vigna angularis]	CPP	0.950566	-0.781338	-0.606079	0.397122	-0.785716	-0.868994	-0.745099	-0.772255	-0.804476	-0.845977	-0.85145	-0.817912	6	2.5	18.242	1	20	1081	1100	UUUGGUCUCCGUGGAACUAA	UUUGUUUCAUGGAGAUCAAA	Cleavage	Glyur000357s00018117.1
Sr294949_14_4_24_11	GumiRNA-n108b																			2.5	18.242	1	20	1081	1100	UUUGGUCUCCGUGGAACUAA	UUUGUUUCAUGGAGAUCAAA	Cleavage	Glyur000357s00018117.1
Sr451348_7_1_24_39	GumiRNA-n14h.1	Glyur000342s00013720	Biological Process: regulation of transcription, DNA-templated (GO:0006355);; Molecular Function: zinc ion binding (GO:0008270);;	K17604|3.16391e-165|gmx:100796448|K17604 zinc finger SWIM domain-containing protein 3 | (RefSeq) uncharacterized LOC100796448	PREDICTED: uncharacterized protein LOC100796448 [Glycine max]	FAR1	0.919125	-0.684932	-0.91184	0.789284	-0.727558	-0.771948	-0.59666	-0.642464	-0.738038	-0.765248	-0.758556	-0.765212	2	3	15.33	1	21	2025	2045	AUGAAACUGGAGGACCUAAUU	GAUGAUGUCCUCUMGUUUCAU	Cleavage	Glyur000342s00013720.1
Sr451348_7_2_24_39	GumiRNA-n14g																			3	15.33	1	21	2025	2045	AUGAAACUGGAGGACCUAAUU	GAUGAUGUCCUCUMGUUUCAU	Cleavage	Glyur000342s00013720.1
Sr451348_7_4_24_39	GumiRNA-n14j.1																			3	15.33	1	21	2025	2045	AUGAAACUGGAGGACCUAAUU	GAUGAUGUCCUCUMGUUUCAU	Cleavage	Glyur000342s00013720.1
Sr451348_7_6_24_39	GumiRNA-n14f																			3	15.33	1	21	2025	2045	AUGAAACUGGAGGACCUAAUU	GAUGAUGUCCUCUMGUUUCAU	Cleavage	Glyur000342s00013720.1
Sr451348_7_7_24_39	GumiRNA-n14e.1																			3	15.33	1	21	2025	2045	AUGAAACUGGAGGACCUAAUU	GAUGAUGUCCUCUMGUUUCAU	Cleavage	Glyur000342s00013720.1
Sr435516_14_14_24_27	GumiRNA-n53v.2	Glyur000329s00019824	Molecular Function: binding (GO:0005488);;	--	hypothetical protein GLYMA_13G293800 [Glycine max]	C2H2	0.938026	-0.633232	-0.702353	0.610063	-0.68907	-0.66543	-0.568059	-0.522094	-0.737937	-0.709317	-0.700558	-0.724672	1	2.5	18.906	1	21	249	269	UUUUUCGGACACACACAUACU	AGUGUAUGUGUGUCCGGAGAA	Cleavage	Glyur000329s00019824.1
Sr370489_1_1_24_10	GumiRNA-n226a	Glyur000321s00019394	Biological Process: transcription, DNA-templated (GO:0006351);;	--	hypothetical protein PHAVU_003G217600g [Phaseolus vulgaris]	NAC	0.675649	-0.664598	-0.870719	0.752771	-0.703321	-0.734825	-0.575796	-0.665336	-0.670202	-0.712268	-0.704847	-0.718215	1	3	15.454	1	22	443	464	AAUUUAAGGUCUAGCAUGAAUG	CCUUCAUGCAAGAUCUUGAAUC	Cleavage	Glyur000321s00019394.1
Sr315888_5_2_24_109	GumiRNA-n92	Glyur000307s00023016	Molecular Function: DNA binding (GO:0003677);; Cellular Component: nucleus (GO:0005634);; Biological Process: regulation of transcription, DNA-templated (GO:0006355);;	--	PREDICTED: protein REVEILLE 1 [Glycine max]	MYB->MYB-related	0.894754	-0.853513	-0.747701	0.580468	-0.892391	-0.868657	-0.790301	-0.787518	-0.900453	-0.895476	-0.88659	-0.910789	8	2.5	9.819	1	20	5	24	AUGACGUGUCAGUUUCUGAU	AUCAGAAUCUGACGUGUCGU	Cleavage	Glyur000307s00023016.1
Sr487407_1_1_24_17	GumiRNA-n431																			3	9.819	1	20	5	24	AUGAUGUGUCAGUUUCUGAU	AUCAGAAUCUGACGUGUCGU	Cleavage	Glyur000307s00023016.1
Sr124476_2_2_21_600	GumiRNA-n510b-3p	Glyur000296s00018754	Molecular Function: nucleic acid binding (GO:0003676);; Molecular Function: metal ion binding (GO:0046872);;	--	PREDICTED: protein indeterminate-domain 7-like isoform X1 [Lupinus angustifolius]	C2H2	0.615021	-0.899789	-0.41606	0.144702	-0.875762	-0.938637	-0.888794	-0.967184	-0.827841	-0.893253	-0.900748	-0.867479	9	2	15.482	1	21	777	797	UGCCAGUAGAGUCAGUGGGGU	ACUCCACAGACUCUAUUGGCA	Cleavage	Glyur000296s00018754.1
Sr548075_18_8_24_32	GumiRNA-n4h6-5p.2	Glyur000295s00015292	Cellular Component: U2-type spliceosomal complex (GO:0005684);; Molecular Function: zinc ion binding (GO:0008270);; Cellular Component: integral component of membrane (GO:0016021);; Biological Process: snoRNA splicing (GO:0034247);; Biological Process: mRNA cis splicing, via spliceosome (GO:0045292);;	K13127|0|pvu:PHAVU_010G084000g|K13127 RING finger protein 113A | (RefSeq) hypothetical protein	hypothetical protein PHAVU_010G084000g [Phaseolus vulgaris]	C3H	0.86334	-0.37881	-0.851238	0.818793	-0.431932	-0.48997	-0.287473	-0.308143	-0.476015	-0.48984	-0.483264	-0.487346	3	3	16.287	1	21	804	824	ACGUCAGUCAAAUUAGUCCCU	GGGUGCUAAUUUGACUGAUGA	Cleavage	Glyur000295s00015292.2
Sr130257_10_4_21_17	GumiRNA-n107i.2	Glyur000294s00011850	Molecular Function: DNA binding (GO:0003677);;	--	hypothetical protein GLYMA_04G095300 [Glycine max]	MYB->MYB-related	0.932965	-0.594603	-0.893609	0.790444	-0.637451	-0.706565	-0.507141	-0.55439	-0.658302	-0.691249	-0.687396	-0.682496	2	1.5	10.764	1	21	1369	1389	UUUCAGGGGCUAAAUUGCAUU	AAUCCAAUUUAGCCUCUGAAA	Cleavage	Glyur000294s00011850.1
Sr130257_10_9_21_17	GumiRNA-n107j-3p.1																			1.5	10.764	1	21	1369	1389	UUUCAGGGGCUAAAUUGCAUU	AAUCCAAUUUAGCCUCUGAAA	Cleavage	Glyur000294s00011850.1
Sr496204_18_4_24_126	GumiRNA-n4l4-3p.1																			3	10.029	1	21	1367	1387	UCAGGGACUAAAUUGCAUUUU	AAAAUCCAAUUUAGCCUCUGA	Cleavage	Glyur000294s00011850.1
Sr496204_18_8_24_126	GumiRNA-n4j3-3p.1																			3	10.029	1	21	1367	1387	UCAGGGACUAAAUUGCAUUUU	AAAAUCCAAUUUAGCCUCUGA	Cleavage	Glyur000294s00011850.1
Sr557328_16_1_24_22	GumiRNA-n41																			3	19.419	1	20	1447	1466	UACAAUUUGUAUUCCGGAAA	UUUCUGGAGCACAAAUUGUU	Translation	Glyur000294s00011850.1
Sr494223_13_1_24_94	GumiRNA-n55b-3p	Glyur000272s00017862	Biological Process: transcription, DNA-templated (GO:0006351);;	K09285|0|gmx:100777168|K09285 AP2-like factor, ANT lineage | (RefSeq) AP2-like ethylene-responsive transcription factor AIL6	PREDICTED: AP2-like ethylene-responsive transcription factor AIL6 [Glycine max]	AP2/ERF->AP2/ERF-AP2	-0.702579	0.949642	0.404223	-0.119827	0.9222	0.958347	0.943898	0.977962	0.899334	0.940966	0.944244	0.923627	9	3	11.215	1	20	2209	2228	AGAGAACUCAAAAAGCGUCA	UGAGGUUUUUUGAGUUCGCU	Cleavage	Glyur000272s00017862.1
Sr494223_13_2_24_94	GumiRNA-n55a-3p																			3	11.215	1	20	2209	2228	AGAGAACUCAAAAAGCGUCA	UGAGGUUUUUUGAGUUCGCU	Cleavage	Glyur000272s00017862.1
Sr144760_1_1_21_24	GumiRNA-n385-5p	Glyur000257s00022019	--	--	cyclic dof factor 1-like isoform X1 [Cajanus cajan]	C2C2->C2C2-Dof	0.889931	-0.431943	-0.756324	0.674212	-0.459622	-0.546348	-0.360766	-0.380338	-0.50884	-0.535745	-0.533263	-0.519127	1	3	13.28	1	21	1161	1181	CCAGUCUUGUUGGGGAUCCAU	GUGGAUCCCCAACAACACUUG	Cleavage	Glyur000257s00022019.1
Sr321884_2_2_24_16	GumiRNA-n497	Glyur000247s00015507	Molecular Function: DNA binding (GO:0003677);; Molecular Function: chromatin binding (GO:0003682);; Molecular Function: transcription factor activity, sequence-specific DNA binding (GO:0003700);; Molecular Function: transcription coactivator activity (GO:0003713);; Molecular Function: histone acetyltransferase activity (GO:0004402);; Cellular Component: nucleus (GO:0005634);; Biological Process: …	--	transcription factor MYB 1R1-like protein [Trifolium pratense]	MYB->MYB-related	0.768214	-0.956728	-0.581634	0.327849	-0.95355	-0.982797	-0.924322	-0.973655	-0.925175	-0.965759	-0.966209	-0.956201	9	1.5	11.264	1	23	306	328	GGUGGCUGUAGUGUCUUUGCGAU	RUAGCAAAGACGUUAUAGCCACC	Cleavage	Glyur000247s00015507.1
Sr120441_1_1_21_35	GumiRNA-n289	Glyur000226s00010834	Molecular Function: metal ion binding (GO:0046872);;	--	PREDICTED: zinc finger CCCH domain-containing protein ZFN-like isoform X1 [Glycine max]	C3H	0.797144	-0.992884	-0.412544	0.162568	-0.998315	-0.956972	-0.981607	-0.950668	-0.997344	-0.987917	-0.985288	-0.995329	9	3	18.19	1	21	1021	1041	UGAUCCAGAAUUUUCAAUUUU	GAAUUAGAAAAUGCUGGAUCA	Translation	Glyur000226s00010834.1
Sr306545_6_3_24_18	GumiRNA-n86c																			3	13.349	1	20	2075	2094	AUAAAAUUGCAUUCCGGAAA	CUGCUGGAAUGUAAUUUUAU	Cleavage	Glyur000226s00010834.1
Sr306545_6_4_24_18	GumiRNA-n86b																			3	13.349	1	20	2075	2094	AUAAAAUUGCAUUCCGGAAA	CUGCUGGAAUGUAAUUUUAU	Cleavage	Glyur000226s00010834.1
Sr306545_6_6_24_18	GumiRNA-n86a																			3	13.349	1	20	2075	2094	AUAAAAUUGCAUUCCGGAAA	CUGCUGGAAUGUAAUUUUAU	Cleavage	Glyur000226s00010834.1
Sr563564_6_5_24_10	GumiRNA-n139a-3p	Glyur000206s00012575	Molecular Function: nucleic acid binding (GO:0003676);; Molecular Function: metal ion binding (GO:0046872);;	--	PREDICTED: zinc finger protein WIP2-like [Lupinus angustifolius]	C2H2	-0.805851	0.935359	0.452754	-0.245459	0.958313	0.877043	0.913328	0.850172	0.973303	0.935788	0.927179	0.959777	10	3	15.173	1	21	1552	1572	AUUAACACGUGUGGAACUAUU	AAUGGAUCUAUAUGUGUUAAU	Cleavage	Glyur000206s00012575.1
Sr378062_13_3_24_19	GumiRNA-n178.2	Glyur000194s00016333	--	--	Putative WRKY transcription factor 46 [Glycine soja]	WRKY	0.951871	-0.854817	-0.755388	0.577966	-0.88911	-0.891872	-0.793392	-0.797353	-0.902265	-0.907837	-0.901961	-0.913257	8	3	6.786	1	24	144	167	AGGGGAGACAAAAGAAGCAUGGUC	GUCCAUGCUUUUUAUAUCUCCUCU	Translation	Glyur000194s00016333.1
Sr585544_2_1_24_17	GumiRNA-n339-3p.2	Glyur000186s00009857	Molecular Function: DNA binding (GO:0003677);; Cellular Component: nucleus (GO:0005634);; Biological Process: regulation of transcription, DNA-templated (GO:0006355);;	--	PREDICTED: NAC domain-containing protein 21/22 [Cicer arietinum]	NAC	-0.381324	0.851553	-0.0811624	0.323984	0.83094	0.724358	0.895876	0.817502	0.819018	0.779511	0.777689	0.797646	5	3	18.344	1	22	1152	1173	AGGGACUAAUUUGACUAACAUU	ACUGUUACUCAGAUUAGUUCCA	Cleavage	Glyur000186s00009857.1
Sr323749_18_16_24_77	GumiRNA-n501.1	Glyur000176s00012111	Molecular Function: binding (GO:0005488);; Biological Process: transcription, DNA-templated (GO:0006351);;	K09264|1.27576e-96|mtr:MTR_7g016630|K09264 MADS-box transcription factor, plant | (RefSeq) MADS-box transcription factor	MADS-box transcription factor [Medicago truncatula]	MADS->MADS-M-type	-0.825614	0.899034	0.31136	-0.0985051	0.918891	0.865281	0.896356	0.829025	0.939464	0.909552	0.909563	0.916694	10	1.5	19.895	1	23	766	788	AUGAAAGACUAAUCUGCGCUCGU	ACGAGCGCAGAUUAGUCCUUCAU	Cleavage	Glyur000176s00012111.1
Sr497662_4_4_24_37	GumiRNA-n469.3	Glyur000167s00012267	Molecular Function: zinc ion binding (GO:0008270);;	--	Nucleosome-remodeling factor subunit NURF301 [Glycine soja]	DDT	0.651983	-0.087784	-0.858951	0.912368	-0.148064	-0.227383	0.0183283	-0.0350562	-0.184113	-0.209936	-0.202577	-0.206828	2	3	12.935	1	24	2131	2154	UUUUUUUAUUUUGCAUCUGUCAGG	UUUGACAUAUGCAAGAAAAAAAGA	Cleavage	Glyur000167s00012267.1
Sr378062_13_3_24_19	GumiRNA-n178.2	Glyur000166s00010602	Molecular Function: DNA binding (GO:0003677);;	--	trihelix transcription factor ASR3 [Cajanus cajan]	Trihelix	0.762139	-0.793168	-0.396772	0.135927	-0.756924	-0.846892	-0.78854	-0.821282	-0.761955	-0.815773	-0.82271	-0.781111	4	3	12.798	1	22	116	137	AGGGGAGACAAAAGAAGCAUGG	CUGUGCUUCUUCUCUCUCCUCU	Translation	Glyur000166s00010602.1
Sr487106_7_1_24_36	GumiRNA-n4h-3p	Glyur000159s00010236	Molecular Function: transcription factor activity, sequence-specific DNA binding (GO:0003700);; Biological Process: regulation of transcription, DNA-templated (GO:0006355);; Molecular Function: sequence-specific DNA binding (GO:0043565);;	K14432|6.38225e-161|gmx:100783666|K14432 ABA responsive element binding factor | (RefSeq) ABSCISIC ACID-INSENSITIVE 5-like protein 2	PREDICTED: ABSCISIC ACID-INSENSITIVE 5-like protein 2 [Vigna angularis]	bZIP	-0.856259	0.975487	0.406601	-0.15536	0.977735	0.947807	0.966842	0.924127	0.991596	0.980637	0.97879	0.98358	10	3	6.841	1	24	108	131	AUUUUAGGGACUAAUUUGAUCGAU	AUUAAUUUAAUUGGUUUCUAAAAU	Cleavage	Glyur000159s00010236.1
Sr487106_7_3_24_36	GumiRNA-n4d																			3	6.841	1	24	108	131	AUUUUAGGGACUAAUUUGAUCGAU	AUUAAUUUAAUUGGUUUCUAAAAU	Cleavage	Glyur000159s00010236.1
Sr487106_7_4_24_36	GumiRNA-n4c.1																			3	6.841	1	24	108	131	AUUUUAGGGACUAAUUUGAUCGAU	AUUAAUUUAAUUGGUUUCUAAAAU	Cleavage	Glyur000159s00010236.1
Sr487106_7_7_24_36	GumiRNA-n4b																			3	6.841	1	24	108	131	AUUUUAGGGACUAAUUUGAUCGAU	AUUAAUUUAAUUGGUUUCUAAAAU	Cleavage	Glyur000159s00010236.1
Sr374135_17_15_24_69	GumiRNA-n4o4.2	Glyur000155s00012802	Molecular Function: DNA binding (GO:0003677);; Cellular Component: nucleus (GO:0005634);; Biological Process: regulation of transcription, DNA-templated (GO:0006355);; Cellular Component: integral component of membrane (GO:0016021);;	--	PREDICTED: LOW QUALITY PROTEIN: NAC domain-containing protein 78-like [Cicer arietinum]	NAC	0.958761	-0.62197	-0.841156	0.738316	-0.668632	-0.702507	-0.541442	-0.550369	-0.703617	-0.712105	-0.705532	-0.713181	2	3	12.007	1	20	332	351	UCCUUAAAAUUGUAAAACGA	UCGAUUGAAAAUUUUAAGGA	Cleavage	Glyur000155s00012802.1
Sr457924_5_1_24_25	GumiRNA-n4y5.2																			3	12.007	1	20	332	351	UCCUUAAAAUUGUAAAACGA	UCGAUUGAAAAUUUUAAGGA	Cleavage	Glyur000155s00012802.1
Sr457924_5_2_24_25	GumiRNA-n4p4.1																			3	12.007	1	20	332	351	UCCUUAAAAUUGUAAAACGA	UCGAUUGAAAAUUUUAAGGA	Cleavage	Glyur000155s00012802.1
Sr457924_5_4_24_25	GumiRNA-n4n4																			3	12.007	1	20	332	351	UCCUUAAAAUUGUAAAACGA	UCGAUUGAAAAUUUUAAGGA	Cleavage	Glyur000155s00012802.1
Sr540597_10_3_24_210	GumiRNA-n142c-5p.1	Glyur000150s00014582	Molecular Function: protein kinase activity (GO:0004672);; Molecular Function: ATP binding (GO:0005524);; Biological Process: protein phosphorylation (GO:0006468);; Cellular Component: integral component of membrane (GO:0016021);;	--	PREDICTED: probable inactive leucine-rich repeat receptor-like protein kinase At1g66830 [Cicer arietinum]	S1Fa-like	-0.969373	0.798811	0.558052	-0.385183	0.826764	0.805848	0.76339	0.703235	0.874308	0.84967	0.844497	0.856355	7	3	20.234	1	20	995	1014	AUACACAUACAUAUCCGCGG	UUGUGGUUGUGUAUGUGUAU	Cleavage	Glyur000150s00014582.1
Sr519443_7_1_24_29	GumiRNA-n266b	Glyur000136s00007928	Molecular Function: DNA binding (GO:0003677);; Cellular Component: nucleus (GO:0005634);; Molecular Function: metal ion binding (GO:0046872);;	--	PREDICTED: uncharacterized protein LOC101489448 [Cicer arietinum]	C2H2	-0.498665	0.897629	0.0770028	0.154255	0.893947	0.779651	0.921572	0.842606	0.887394	0.842161	0.837132	0.867062	8	3	13.83	1	20	1	20	UUAGAGACCGAUUUAGUGAC	GUCACUUAAUUGGUCUCCAA	Cleavage	Glyur000136s00007928.1
Sr469717_18_2_24_23	GumiRNA-n51f.1	Glyur000123s00008406	Molecular Function: transcription factor activity, sequence-specific DNA binding (GO:0003700);; Cellular Component: nucleus (GO:0005634);; Biological Process: regulation of transcription, DNA-templated (GO:0006355);; Molecular Function: sequence-specific DNA binding (GO:0043565);;	--	SCARECROW-like protein 14-like [Trifolium pratense]	GRAS	-0.73124	0.820786	0.281541	-0.109552	0.845661	0.718488	0.815499	0.691552	0.887397	0.812243	0.800409	0.848511	7	3	16.648	1	21	627	647	AAUUGUAAUACGGUCUCACUU	GAGUGAGUCUGUACUGCAAUU	Cleavage	Glyur000123s00008406.1
Sr447175_2_2_24_11	GumiRNA-n361	Glyur000123s00008405	Molecular Function: transcription factor activity, sequence-specific DNA binding (GO:0003700);; Cellular Component: nucleus (GO:0005634);; Biological Process: regulation of transcription, DNA-templated (GO:0006355);; Molecular Function: sequence-specific DNA binding (GO:0043565);;	--	PREDICTED: uncharacterized protein LOC101504630 [Cicer arietinum]	GRAS	-0.557884	0.917099	0.0406095	0.207556	0.907443	0.810482	0.949307	0.865114	0.908972	0.868076	0.866283	0.884213	9	2.5	18.266	1	23	1915	1937	UGACACUGCUUGUAUCUCUCAGG	CCUGAGACAUACAAGCAGUGGCA	Cleavage	Glyur000123s00008405.1
Sr306545_6_3_24_18	GumiRNA-n86c	Glyur000121s00009710	Molecular Function: transcription factor activity, sequence-specific DNA binding (GO:0003700);; Biological Process: regulation of transcription, DNA-templated (GO:0006355);; Molecular Function: sequence-specific DNA binding (GO:0043565);;	--	PREDICTED: probable WRKY transcription factor 53 [Glycine max]	WRKY	0.977652	-0.842538	-0.722644	0.544377	-0.875626	-0.884785	-0.786118	-0.782197	-0.896138	-0.900632	-0.89644	-0.90212	8	2.5	14.954	1	20	1637	1656	AUAAAAUUGCAUUCCGGAAA	UUUCCUGUAUGUAAUUUUAU	Cleavage	Glyur000121s00009710.1
Sr306545_6_4_24_18	GumiRNA-n86b																			2.5	14.954	1	20	1637	1656	AUAAAAUUGCAUUCCGGAAA	UUUCCUGUAUGUAAUUUUAU	Cleavage	Glyur000121s00009710.1
Sr306545_6_6_24_18	GumiRNA-n86a																			2.5	14.954	1	20	1637	1656	AUAAAAUUGCAUUCCGGAAA	UUUCCUGUAUGUAAUUUUAU	Cleavage	Glyur000121s00009710.1
Sr320621_5_4_24_11	GumiRNA-n502																			3	14.954	1	20	1637	1656	AUAAAAUUGUAUUCCGGAAA	UUUCCUGUAUGUAAUUUUAU	Cleavage	Glyur000121s00009710.1
Sr591196_3_1_24_12	GumiRNA-n15																			3	14.954	1	24	1632	1656	GUAAAAUUGCAUUCCGGAAA-CUCU	AGAGCUUUCCUGUAUGUAAUUUUAU	Cleavage	Glyur000121s00009710.1
Sr497662_4_4_24_37	GumiRNA-n469.3	Glyur000121s00009709	Molecular Function: anthocyanidin reductase activity (GO:0033729);; Molecular Function: coenzyme binding (GO:0050662);; Biological Process: oxidation-reduction process (GO:0055114);;	--	PREDICTED: anthocyanidin reductase-like isoform X2 [Glycine max]	WRKY	0.965262	-0.879286	-0.700233	0.508173	-0.908593	-0.912591	-0.827139	-0.822909	-0.924708	-0.929214	-0.925083	-0.93137	10	3	12.306	1	20	2310	2329	UUUUUUUAUUUUGCAUCUGU	CGAGAUACAAAAUAAAAAAA	Cleavage	Glyur000121s00009709.1
Sr580404_19_17_24_46	GumiRNA-n482	Glyur000117s00007628	Molecular Function: DNA binding (GO:0003677);; Molecular Function: transcription factor activity, sequence-specific DNA binding (GO:0003700);; Cellular Component: nucleus (GO:0005634);; Biological Process: regulation of transcription, DNA-templated (GO:0006355);; Biological Process: positive regulation of flower development (GO:0009911);; Biological Process: vegetative to reproductive phase trans…	--	squamosa promoter-binding-like protein 3 isoform X1 [Cajanus cajan]	SBP	0.968198	-0.820941	-0.726364	0.563164	-0.858688	-0.846379	-0.761953	-0.740598	-0.886677	-0.877057	-0.869576	-0.887081	8	3	9.997	1	22	387	408	UUAUAAGGACUAAGUAAACAAC	GUUCUCUCCUUAGUCCUUAUAA	Cleavage	Glyur000117s00007628.1
Sr591636_4_1_24_28	GumiRNA-n94c.1	Glyur000115s00008274	--	--	hypothetical protein TSUD_111120 [Trifolium subterraneum]	RWP-RK	0.85914	-0.417279	-0.88863	0.845364	-0.471312	-0.543257	-0.321918	-0.368585	-0.499541	-0.527963	-0.523485	-0.520979	3	3	20.446	1	20	3651	3670	AUUGUUUGAUGUGUCAUUGA	UCAAUGGCACAUGAGAUGAU	Cleavage	Glyur000115s00008274.1
Sr591636_4_3_24_28	GumiRNA-n94b																			3	20.446	1	20	3651	3670	AUUGUUUGAUGUGUCAUUGA	UCAAUGGCACAUGAGAUGAU	Cleavage	Glyur000115s00008274.1
Sr591636_4_4_24_28	GumiRNA-n94a																			3	20.446	1	20	3651	3670	AUUGUUUGAUGUGUCAUUGA	UCAAUGGCACAUGAGAUGAU	Cleavage	Glyur000115s00008274.1
Sr513784_10_5_24_91	GumiRNA-n193a-5p.1	Glyur000114s00010477	Molecular Function: transcription factor activity, sequence-specific DNA binding (GO:0003700);; Cellular Component: nucleus (GO:0005634);; Biological Process: regulation of transcription, DNA-templated (GO:0006355);;	--	PREDICTED: trihelix transcription factor GT-3b-like [Cicer arietinum]	Trihelix	0.717207	-0.147979	-0.789298	0.832963	-0.212778	-0.258822	-0.0527819	-0.063292	-0.26492	-0.265842	-0.257496	-0.269788	1	2.5	9.842	1	20	443	463	UGUUUUA-GUCCCUGUAAUAU	AUAUUACAGGGACCUGAAACA	Cleavage	Glyur000114s00010477.1
Sr124476_2_1_21_600	GumiRNA-n510a-3p	Glyur000108s00010444	Molecular Function: DNA binding (GO:0003677);; Cellular Component: nucleus (GO:0005634);; Biological Process: regulation of transcription, DNA-templated (GO:0006355);;	--	BEL1-related homeotic protein [Medicago truncatula]	HB->HB-BELL	0.382662	0.122829	-0.828137	0.921364	0.0723093	-0.0586012	0.234099	0.106514	0.072572	0.0051617	0.00812747	0.021786	2	3	14.171	1	21	1122	1142	CAGUAGAGUCAGUGGGGUUUG	CAGGCCCCAAUGGUUCUACUG	Cleavage	Glyur000108s00010444.1
Sr248291_13_4_23_15	GumiRNA-n340	Glyur000103s00007431	Molecular Function: DNA binding (GO:0003677);; Cellular Component: nucleus (GO:0005634);; Cellular Component: integral component of membrane (GO:0016021);;	--	PREDICTED: WUSCHEL-related homeobox 8-like [Cicer arietinum]	HB->HB-WOX	-0.52124	0.886346	-0.0593875	0.331014	0.858404	0.811146	0.934587	0.876455	0.852269	0.838732	0.844819	0.833765	9	3	14.267	1	20	906	925	AUUGUAGACUUCUGCUUUUC	AAGAAGCAGGAGACUACAAU	Cleavage	Glyur000103s00007431.1
Sr498980_9_1_24_12	GumiRNA-n110d-5p																			2	14.267	1	20	906	925	AUUGUAGACUUCUGCUUUUU	AAGAAGCAGGAGACUACAAU	Cleavage	Glyur000103s00007431.1
Sr498980_9_8_24_12	GumiRNA-n110b																			2	14.267	1	20	906	925	AUUGUAGACUUCUGCUUUUU	AAGAAGCAGGAGACUACAAU	Cleavage	Glyur000103s00007431.1
Sr497662_4_4_24_37	GumiRNA-n469.3	Glyur000099s00014965	Molecular Function: DNA binding (GO:0003677);;	K09338|5.55346e-118|gmx:100777924|K09338 homeobox-leucine zipper protein | (RefSeq) homeobox-leucine zipper protein ATHB-6	homeobox-leucine zipper protein ATHB-6-like [Cajanus cajan]	HB->HB-HD-ZIP	-0.409729	0.782759	-0.0880515	0.278624	0.786306	0.626866	0.821216	0.690841	0.798773	0.71919	0.71208	0.755836	1	2.5	13.926	1	20	2	21	UUUUUUUAUUUUGCAUCUGU	ACAGAUGUAAAAUGGAGAGA	Cleavage	Glyur000099s00014965.1
Sr402024_3_1_24_11	GumiRNA-n384	Glyur000096s00005913	--	--	trihelix transcription factor GT-2 [Arachis ipaensis]	Trihelix	0.782841	-0.235696	-0.821535	0.823533	-0.289023	-0.371257	-0.142999	-0.179898	-0.33209	-0.35656	-0.352416	-0.346948	2	3	12.446	1	20	2269	2288	AAGAAAAAAAGUACAUGCAU	GUGUGUGUGUUUUUUUUUUU	Cleavage	Glyur000096s00005913.1
Sr99522_1_1_21_136	GumiRNA-n335-5P	Glyur000087s00008555	Molecular Function: DNA binding (GO:0003677);; Molecular Function: transcription factor activity, sequence-specific DNA binding (GO:0003700);; Cellular Component: nucleus (GO:0005634);; Biological Process: regulation of transcription, DNA-templated (GO:0006355);; Biological Process: multicellular organism development (GO:0007275);;	K09284|0|pvu:PHAVU_003G241900g|K09284 AP2-like factor, euAP2 lineage | (RefSeq) hypothetical protein	hypothetical protein PHAVU_003G241900g [Phaseolus vulgaris]	AP2/ERF->AP2/ERF-AP2	0.718473	-0.304534	-0.938773	0.950401	-0.371339	-0.405556	-0.192987	-0.238284	-0.393617	-0.406357	-0.394311	-0.418677	2	3	22.161	1	21	1753	1773	AAUUUCCCGAAUUCCAAUGCA	UGGAUUUGAGUUUGGGAAAUU	Cleavage	Glyur000087s00008555.1
Sr562572_13_11_24_14	GumiRNA-n432.2	Glyur000083s00006942	Molecular Function: binding (GO:0005488);;	--	PREDICTED: GATA transcription factor 15-like [Lupinus angustifolius]	C2C2->C2C2-GATA	0.87788	-0.903107	-0.733577	0.524928	-0.92016	-0.927655	-0.847512	-0.869223	-0.918154	-0.935688	-0.929159	-0.939915	10	3	13.897	1	23	133	155	AUCAGAGUGAGAUAUGAUUGGAU	AAUCAAUCAUUUCUCAUUGUGAU	Cleavage	Glyur000083s00006942.1
Sr324188_1_1_24_108	GumiRNA-n493	Glyur000072s00008114	Molecular Function: protein dimerization activity (GO:0046983);;	--	PREDICTED: transcription factor bHLH57 [Glycine max]	bHLH	0.754253	-0.760678	-0.243171	0.0952085	-0.795227	-0.667213	-0.757547	-0.618875	-0.847939	-0.764664	-0.754787	-0.799246	1	3	13.464	1	20	1620	1639	CACAUGGGUUCGAGUCGUGG	CCUUGAUUCAAACCCAUGUG	Translation	Glyur000072s00008114.1
Sr501241_18_3_24_13	GumiRNA-n117g.2	Glyur000066s00006209	Molecular Function: DNA binding (GO:0003677);; Cellular Component: nucleus (GO:0005634);; Biological Process: regulation of transcription, DNA-templated (GO:0006355);; Biological Process: auxin-activated signaling pathway (GO:0009734);;	--	auxin response factor 18 [Arachis ipaensis]	B3->B3-ARF	0.86899	-0.599275	-0.949533	0.852242	-0.645098	-0.708979	-0.502263	-0.571625	-0.648754	-0.688177	-0.682359	-0.684327	3	3	9.507	1	23	19	41	AUUUUUUUUCAACACACACAUGU	GUGUGUGUGUGUGGAAGAGAAAA	Translation	Glyur000066s00006209.1
Sr501241_18_6_24_13	GumiRNA-n117f.1																			2	9.507	1	23	19	41	UUUUUUUUUCAACACACACAUGU	GUGUGUGUGUGUGGAAGAGAAAA	Translation	Glyur000066s00006209.1
Sr294949_14_10_24_11	GumiRNA-n108a	Glyur000061s00006545	--	--	protein tesmin/TSO1-like CXC 5 [Vigna radiata var. radiata]	CPP	0.762062	-0.258561	-0.883557	0.898995	-0.3215	-0.366897	-0.155188	-0.181609	-0.36227	-0.37071	-0.360567	-0.377038	2	2	14.499	1	20	726	745	UUUGGUCUCCGUGGAACUAA	UUUGUUCCAUGGAGAUCAAA	Cleavage	Glyur000061s00006545.1
Sr294949_14_4_24_11	GumiRNA-n108b																			2	14.499	1	20	726	745	UUUGGUCUCCGUGGAACUAA	UUUGUUCCAUGGAGAUCAAA	Cleavage	Glyur000061s00006545.1
Sr380538_19_1_24_24	GumiRNA-n26h	Glyur000059s00006294	--	--	nodule inception, partial [Sesbania rostrata]	RWP-RK	-0.955494	0.739792	0.746023	-0.610512	0.786682	0.797521	0.67436	0.673035	0.810167	0.811977	0.807938	0.814686	5	2.5	15.223	1	23	1395	1417	AUUGAAUAACUCAUGUAUCUGAU	AUCAGAUGCAAGAGAUAUUCAAU	Translation	Glyur000059s00006294.1
Sr380538_19_14_24_24	GumiRNA-n26d																			2.5	15.223	1	23	1395	1417	AUUGAAUAACUCAUGUAUCUGAU	AUCAGAUGCAAGAGAUAUUCAAU	Translation	Glyur000059s00006294.1
Sr380538_19_15_24_24	GumiRNA-n26c																			2.5	15.223	1	23	1395	1417	AUUGAAUAACUCAUGUAUCUGAU	AUCAGAUGCAAGAGAUAUUCAAU	Translation	Glyur000059s00006294.1
Sr380538_19_16_24_24	GumiRNA-n26b																			2.5	15.223	1	23	1395	1417	AUUGAAUAACUCAUGUAUCUGAU	AUCAGAUGCAAGAGAUAUUCAAU	Translation	Glyur000059s00006294.1
Sr380538_19_19_24_24	GumiRNA-n26a																			2.5	15.223	1	23	1395	1417	AUUGAAUAACUCAUGUAUCUGAU	AUCAGAUGCAAGAGAUAUUCAAU	Translation	Glyur000059s00006294.1
Sr380538_19_2_24_24	GumiRNA-n26g																			2.5	15.223	1	23	1395	1417	AUUGAAUAACUCAUGUAUCUGAU	AUCAGAUGCAAGAGAUAUUCAAU	Translation	Glyur000059s00006294.1
Sr380538_19_4_24_24	GumiRNA-n26f																			2.5	15.223	1	23	1395	1417	AUUGAAUAACUCAUGUAUCUGAU	AUCAGAUGCAAGAGAUAUUCAAU	Translation	Glyur000059s00006294.1
Sr380538_19_7_24_24	GumiRNA-n26e																			2.5	15.223	1	23	1395	1417	AUUGAAUAACUCAUGUAUCUGAU	AUCAGAUGCAAGAGAUAUUCAAU	Translation	Glyur000059s00006294.1
Sr454086_11_11_24_40	GumiRNA-n222a																			2.5	15.223	1	24	1394	1417	AUUGAAUAACUCAUGUAUCUGGUU	AAUCAGAUGCAAGAGAUAUUCAAU	Translation	Glyur000059s00006294.1
Sr454086_11_5_24_40	GumiRNA-n222b																			2.5	15.223	1	24	1394	1417	AUUGAAUAACUCAUGUAUCUGGUU	AAUCAGAUGCAAGAGAUAUUCAAU	Translation	Glyur000059s00006294.1
Sr468246_8_4_24_12	GumiRNA-n283																			2.5	15.223	1	23	1395	1417	AUUGAAUAACUCAUGUAUCUGGU	AUCAGAUGCAAGAGAUAUUCAAU	Translation	Glyur000059s00006294.1
Sr479377_15_10_24_34	GumiRNA-n282d																			3	15.223	1	23	1395	1417	AUUGAAUAACUUAUGUAUCUGGU	AUCAGAUGCAAGAGAUAUUCAAU	Translation	Glyur000059s00006294.1
Sr479377_15_12_24_34	GumiRNA-n282c																			3	15.223	1	23	1395	1417	AUUGAAUAACUUAUGUAUCUGGU	AUCAGAUGCAAGAGAUAUUCAAU	Translation	Glyur000059s00006294.1
Sr479377_15_13_24_34	GumiRNA-n282b																			3	15.223	1	23	1395	1417	AUUGAAUAACUUAUGUAUCUGGU	AUCAGAUGCAAGAGAUAUUCAAU	Translation	Glyur000059s00006294.1
Sr479377_15_14_24_34	GumiRNA-n282a																			3	15.223	1	23	1395	1417	AUUGAAUAACUUAUGUAUCUGGU	AUCAGAUGCAAGAGAUAUUCAAU	Translation	Glyur000059s00006294.1
Sr479377_15_3_24_34	GumiRNA-n282f																			3	15.223	1	23	1395	1417	AUUGAAUAACUUAUGUAUCUGGU	AUCAGAUGCAAGAGAUAUUCAAU	Translation	Glyur000059s00006294.1
Sr479377_15_5_24_34	GumiRNA-n282e																			3	15.223	1	23	1395	1417	AUUGAAUAACUUAUGUAUCUGGU	AUCAGAUGCAAGAGAUAUUCAAU	Translation	Glyur000059s00006294.1
Sr336643_14_4_24_59	GumiRNA-n255b-3p	Glyur000059s00006276	--	--	LOW QUALITY PROTEIN: protein FAR1-RELATED SEQUENCE 5 [Carica papaya]	FAR1	0.822067	-0.356061	-0.918818	0.886463	-0.405527	-0.495468	-0.255437	-0.318201	-0.431905	-0.470662	-0.465867	-0.460406	3	3	19.611	1	20	836	855	AUUGGAGUUUUCGGAAUACA	UGCAUUCCGAAAACCCUAAU	Cleavage	Glyur000059s00006276.1
Sr109384_2_2_21_12	GumiRNA-n377	Glyur000056s00004166	--	--	dof zinc finger protein DOF1.4-like [Cajanus cajan]	C2C2->C2C2-Dof	-0.754352	0.829651	0.302947	-0.134033	0.859957	0.735032	0.821276	0.701235	0.899861	0.826142	0.815169	0.861522	7	3	18.434	1	21	454	474	UCUGUAAGUAUUAUUUGUAGC	GCUACUGAUAAUGGUUACAGA	Cleavage	Glyur000056s00004166.1
Sr435516_14_14_24_27	GumiRNA-n53v.2	Glyur000055s00004545	Molecular Function: metal ion binding (GO:0046872);;	--	hypothetical protein LR48_Vigan01g309100 [Vigna angularis]	C3H	-0.461422	0.838822	0.193	0.095355	0.788013	0.845619	0.857283	0.916527	0.743546	0.804875	0.813477	0.776043	6	3	18.354	1	20	119	138	UUUUUCGGACACACACAUAC	GUGUGUGUGUGUGUGAGAGA	Cleavage	Glyur000055s00004545.1
Sr293296_1_1_24_12	GumiRNA-n331	Glyur000053s00006453	Biological Process: regulation of transcription, DNA-templated (GO:0006355);; Molecular Function: zinc ion binding (GO:0008270);;	--	PREDICTED: protein FAR-RED IMPAIRED RESPONSE 1 isoform X2 [Cicer arietinum]	FAR1	0.825043	-0.294353	-0.761128	0.749443	-0.349505	-0.410566	-0.211479	-0.221921	-0.400238	-0.409994	-0.406087	-0.403743	1	3	13.521	1	21	1845	1865	UUUCCGUCUCUAAUUUCUGUC	GAUAGAAGUUGGAGAUGGAAC	Cleavage	Glyur000053s00006453.1
Sr376267_16_9_24_19	GumiRNA-n35d-5p.1	Glyur000051s00003425	--	K15198|0|gmx:100792788|K15198 transcription factor TFIIIB component B'' | (RefSeq) uncharacterized LOC100792788	uncharacterized protein LOC109810960 isoform X1 [Cajanus cajan]	MYB->MYB-related	0.955088	-0.673683	-0.859206	0.732785	-0.714698	-0.771789	-0.593512	-0.632193	-0.732826	-0.761369	-0.758106	-0.753889	2	3	12.458	1	23	3018	3040	UUAUCACUGUCGAUCACUUUCGU	AUAAAAGUGAUUAUUAGUGAUAA	Translation	Glyur000051s00003425.1
Sr346002_1_1_24_27	GumiRNA-n297	Glyur000050s00005723	--	--	hypothetical protein PHAVU_003G186100g [Phaseolus vulgaris]	C2H2	-0.713641	0.959462	0.337369	-0.0955884	0.967539	0.92929	0.954734	0.937348	0.952003	0.949	0.950051	0.952553	9	2.5	15.64	1	21	817	837	AAUAGAAUUGUCAAACAUCCG	UGGGAGUUUGGCAAUUCUGUU	Cleavage	Glyur000050s00005723.1
Sr424735_3_3_24_21	GumiRNA-n512	Glyur000042s00005032	Molecular Function: transcription factor activity, sequence-specific DNA binding (GO:0003700);; Cellular Component: nucleus (GO:0005634);; Biological Process: regulation of transcription, DNA-templated (GO:0006355);; Biological Process: asymmetric cell division (GO:0008356);; Biological Process: radial pattern formation (GO:0009956);; Molecular Function: sequence-specific DNA binding (GO:0043565)…	--	PREDICTED: protein SHORT-ROOT-like [Lupinus angustifolius]	GRAS	-0.384056	0.871629	0.0540159	0.222018	0.831957	0.805158	0.903783	0.903785	0.793951	0.809187	0.812185	0.80488	8	3	24.929	1	20	894	913	AGUGGUGAACGACGCUGAAA	GUUCAACGUCGUUCACCACG	Cleavage	Glyur000042s00005032.1
Sr353736_13_11_24_10	GumiRNA-n328b-3p	Glyur000025s00003338	Molecular Function: DNA binding (GO:0003677);; Cellular Component: nucleus (GO:0005634);; Biological Process: regulation of transcription, DNA-templated (GO:0006355);;	--	Myb-like protein G [Cajanus cajan]	MYB->MYB-related	0.999256	-0.784119	-0.694359	0.524177	-0.813076	-0.83571	-0.731535	-0.717557	-0.847911	-0.851702	-0.84853	-0.848145	7	3	12.193	1	24	2183	2206	AAUAGUUUCGCGGACAUGUAUGUG	CAGUUUCAUGUCAACGAAACUAUU	Translation	Glyur000025s00003338.1
Sr123222_9_3_21_23	GumiRNA-n261d	Glyur000017s00002443	Molecular Function: transcription factor activity, sequence-specific DNA binding (GO:0003700);; Cellular Component: nucleus (GO:0005634);; Biological Process: regulation of transcription, DNA-templated (GO:0006355);; Molecular Function: sequence-specific DNA binding (GO:0043565);;	--	PREDICTED: probable transcription factor PosF21 [Cicer arietinum]	bZIP	0.867223	-0.467672	-0.541719	0.486567	-0.519371	-0.485049	-0.418433	-0.331179	-0.595	-0.545913	-0.537054	-0.562184	1	3	12.768	1	21	2626	2646	UUUAUUCCCCCAAAAACAUAG	UUAUUUUUUUGGGGUAAUGAA	Cleavage	Glyur000017s00002443.1
Sr123222_9_4_21_23	GumiRNA-n261c																			3	12.768	1	21	2626	2646	UUUAUUCCCCCAAAAACAUAG	UUAUUUUUUUGGGGUAAUGAA	Cleavage	Glyur000017s00002443.1
Sr123222_9_9_21_23	GumiRNA-n261b																			3	12.768	1	21	2626	2646	UUUAUUCCCCCAAAAACAUAG	UUAUUUUUUUGGGGUAAUGAA	Cleavage	Glyur000017s00002443.1
Sr435516_14_14_24_27	GumiRNA-n53v.2																			2.5	18.707	1	20	233	252	UUUUUCGGACACACACAUAC	UUGUGUGUGUGUCUGAGAAA	Cleavage	Glyur000017s00002443.1
Sr565141_13_7_24_32	GumiRNA-n330-3p	Glyur000016s00003035	Molecular Function: transcription factor activity, sequence-specific DNA binding (GO:0003700);; Biological Process: regulation of transcription, DNA-templated (GO:0006355);; Cellular Component: integral component of membrane (GO:0016021);; Molecular Function: sequence-specific DNA binding (GO:0043565);;	--	transcription factor [Glycine max]	WRKY	-0.585963	0.932698	0.142852	0.0960025	0.931403	0.829841	0.950712	0.875149	0.929735	0.888918	0.884456	0.910324	9	3	23.272	1	21	1376	1396	AAAAAUAUCUGCAGAACUAUU	GAUGUUUCUGUACAUAUUUUU	Translation	Glyur000016s00003035.1
Sr300424_12_7_24_10	GumiRNA-n202	Glyur000015s00000839	--	--	PREDICTED: trihelix transcription factor ASIL2 [Lupinus angustifolius]	Trihelix	0.41244	0.172247	-0.763689	0.897414	0.105811	0.0490153	0.27993	0.23406	0.0685196	0.0569124	0.0680139	0.0489989	1	3	22.092	1	20	1173	1192	UGGAUUUUAGUGAGCCACAU	AUGUGUCUAACAAAAAUCCA	Translation	Glyur000015s00000839.1
Sr571100_1_1_24_12	GumiRNA-n128	Glyur000013s00003257	Molecular Function: DNA binding (GO:0003677);; Cellular Component: nucleus (GO:0005634);; Biological Process: regulation of transcription, DNA-templated (GO:0006355);;	--	PREDICTED: transcription factor PCL1 [Cicer arietinum]	GARP->GARP-G2-like	-0.833512	0.975451	0.516231	-0.276722	0.983352	0.949669	0.950534	0.92721	0.986632	0.980249	0.974886	0.98962	10	3	22.144	1	24	10	33	UUUUGAGGACUAAUUUGAAAUAUU	GACGAUUCAAAUUGGUUUUCGAAA	Cleavage	Glyur000013s00003257.1
Sr94684_1_1_21_16	GumiRNA-n400	Glyur000004s00000413	--	K14514|9.65369e-104|cam:101514824|K14514 ethylene-insensitive protein 3 | (RefSeq) ETHYLENE INSENSITIVE 3-like 3 protein	ETHYLENE INSENSITIVE 3-like 3 protein [Cajanus cajan]	EIL	0.939132	-0.57344	-0.878514	0.785992	-0.618693	-0.671796	-0.48684	-0.513713	-0.65041	-0.670111	-0.66407	-0.666965	2	3	19.162	1	21	1138	1158	UGUUGGCACACAGACUGAGUU	GAUGCAGUCUCUGUGCCAGCA	Translation	Glyur000004s00000413.1
Sr364770_1_1_24_43	GumiRNA-n4n2.2	Glyur000003s00001140	Biological Process: transcription, DNA-templated (GO:0006351);;	--	MYB transcription factor [Trifolium pratense]	MYB->MYB-related	0.96645	-0.797025	-0.795473	0.62824	-0.8309	-0.870126	-0.729862	-0.757967	-0.842439	-0.866159	-0.863524	-0.860551	7	3	22.437	1	20	1496	1515	UCCAUAAAAUUGUAAAACGA	UCGGUUUGCGAUAUUAUGGA	Cleavage	Glyur000003s00001140.1

## Sheet: sheet3
Supplemental Table S24
miRNAs target TFs.
Note:G. uralensis-specific and conserved miRNAs co-targeted TF.
miRNA_Acc.	family	Target_Acc.-TF	GO_annotation	KEGG_annotation	NR_annotation	TF-family	GUCPR1	AACT	MK	PMK	MPD	FPPS	SQS1	β-AS	C-30	C-11	HMGS	HMGR	Number of co-expression structural genes	Expectation	UPE$	miRNA_start	miRNA_end	Target_start	Target_end	miRNA_aligned_fragment	Target_aligned_fragment	Inhibition	Target_Desc.	Multiplicity
Sr106529_3_1_21_220	miR160c	Glyur000066s00006209	Molecular Function: DNA binding (GO:0003677);; Cellular Component: nucleus (GO:0005634);; Biological Process: regulation of transcription, DNA-templated (GO:0006355);; Biological Process: auxin-activated signaling pathway (GO:0009734);;	--	auxin response factor 18 [Arachis ipaensis]	B3->B3-ARF	0.86899	-0.599275	-0.949533	0.852242	-0.645098	-0.708979	-0.502263	-0.571625	-0.648754	-0.688177	-0.682359	-0.684327	3	0	20.139	1	21	1946	1966	UGCCUGGCUCCCUGUAUGCCA	AGGCAUACAGGGAGCCAGGCA	Cleavage	Glyur000066s00006209.1	1
Sr106529_3_2_21_220	miR160d5P																			0	20.139	1	21	1946	1966	UGCCUGGCUCCCUGUAUGCCA	AGGCAUACAGGGAGCCAGGCA	Cleavage	Glyur000066s00006209.1	1
Sr137796_2_1_21_514	miR160a																			1	20.139	1	21	1946	1966	UGCCUGGCUCCCUGAAUGCCA	AGGCAUACAGGGAGCCAGGCA	Cleavage	Glyur000066s00006209.1	1
Sr137796_2_2_21_514	miR160b																			1	20.139	1	21	1946	1966	UGCCUGGCUCCCUGAAUGCCA	AGGCAUACAGGGAGCCAGGCA	Cleavage	Glyur000066s00006209.1	1
Sr501241_18_3_24_13	GumiRNA-n117g.2	Glyur000066s00006209	Molecular Function: DNA binding (GO:0003677);; Cellular Component: nucleus (GO:0005634);; Biological Process: regulation of transcription, DNA-templated (GO:0006355);; Biological Process: auxin-activated signaling pathway (GO:0009734);;	--	auxin response factor 18 [Arachis ipaensis]	B3->B3-ARF	0.86899	-0.599275	-0.949533	0.852242	-0.645098	-0.708979	-0.502263	-0.571625	-0.648754	-0.688177	-0.682359	-0.684327	3	3	9.507	1	23	19	41	AUUUUUUUUCAACACACACAUGU	GUGUGUGUGUGUGGAAGAGAAAA	Translation	Glyur000066s00006209.1	1
Sr501241_18_6_24_13	GumiRNA-n117f.1																			2	9.507	1	23	19	41	UUUUUUUUUCAACACACACAUGU	GUGUGUGUGUGUGGAAGAGAAAA	Translation	Glyur000066s00006209.1	1
Sr118812_2_1_21_139	miR172d	Glyur000087s00008555	Molecular Function: DNA binding (GO:0003677);; Molecular Function: transcription factor activity, sequence-specific DNA binding (GO:0003700);; Cellular Component: nucleus (GO:0005634);; Biological Process: regulation of transcription, DNA-templated (GO:0006355);; Biological Process: multicellular organism development (GO:0007275);;	K09284|0|pvu:PHAVU_003G241900g|K09284 AP2-like factor, euAP2 lineage | (RefSeq) hypothetical protein	hypothetical protein PHAVU_003G241900g [Phaseolus vulgaris]	AP2/ERF->AP2/ERF-AP2	0.718473	-0.304534	-0.938773	0.950401	-0.371339	-0.405556	-0.192987	-0.238284	-0.393617	-0.406357	-0.394311	-0.418677	2	1.5	15.113	1	21	2248	2268	AGAAUCUUGAUGAUGCUGCAG	CUGCAGCAUCAUCAGGAUUCC	Cleavage	Glyur000087s00008555.1	1
Sr118812_2_2_21_139	miR172e																			1.5	15.113	1	21	2248	2268	AGAAUCUUGAUGAUGCUGCAG	CUGCAGCAUCAUCAGGAUUCC	Cleavage	Glyur000087s00008555.1	1
Sr98630_3_1_21_341	miR172b3P																			1.5	15.113	1	21	2248	2268	AGAAUCUUGAUGAUGCUGCAU	CUGCAGCAUCAUCAGGAUUCC	Cleavage	Glyur000087s00008555.1	1
Sr98630_3_2_21_341	miR172a3P																			1.5	15.113	1	21	2248	2268	AGAAUCUUGAUGAUGCUGCAU	CUGCAGCAUCAUCAGGAUUCC	Cleavage	Glyur000087s00008555.1	1
Sr98630_3_3_21_341	miR172c3P																			1.5	15.113	1	21	2248	2268	AGAAUCUUGAUGAUGCUGCAU	CUGCAGCAUCAUCAGGAUUCC	Cleavage	Glyur000087s00008555.1	1
Sr99522_1_1_21_136	GumiRNA-n335-5P	Glyur000087s00008555	Molecular Function: DNA binding (GO:0003677);; Molecular Function: transcription factor activity, sequence-specific DNA binding (GO:0003700);; Cellular Component: nucleus (GO:0005634);; Biological Process: regulation of transcription, DNA-templated (GO:0006355);; Biological Process: multicellular organism development (GO:0007275);;	K09284|0|pvu:PHAVU_003G241900g|K09284 AP2-like factor, euAP2 lineage | (RefSeq) hypothetical protein	hypothetical protein PHAVU_003G241900g [Phaseolus vulgaris]	AP2/ERF->AP2/ERF-AP2	0.718473	-0.304534	-0.938773	0.950401	-0.371339	-0.405556	-0.192987	-0.238284	-0.393617	-0.406357	-0.394311	-0.418677	2	3	22.161	1	21	1753	1773	AAUUUCCCGAAUUCCAAUGCA	UGGAUUUGAGUUUGGGAAAUU	Cleavage	Glyur000087s00008555.1	1
Sr115560_4_1_21_17	miR156f	Glyur000117s00007628	Molecular Function: DNA binding (GO:0003677);; Molecular Function: transcription factor activity, sequence-specific DNA binding (GO:0003700);; Cellular Component: nucleus (GO:0005634);; Biological Process: regulation of transcription, DNA-templated (GO:0006355);; Biological Process: positive regulation of flower development (GO:0009911);; Biological Process: vegetative to reproductive phase trans…	--	squamosa promoter-binding-like protein 3 isoform X1 [Cajanus cajan]	SBP	0.968198	-0.820941	-0.726364	0.563164	-0.858688	-0.846379	-0.761953	-0.740598	-0.886677	-0.877057	-0.869576	-0.887081	8	1	15.584	1	21	1041	1061	UUGACAGAAGAGAGAGAGCAC	AUGCUCUCUAUCUUCUGUCAA	Cleavage	Glyur000117s00007628.1	1
Sr85268_7_3_20_907	miR156b5P																			3	16.547	1	20	1041	1060	UGACAGAAGAGAGUGAGCAC	AUGCUCUCUAUCUUCUGUCA	Translation	Glyur000117s00007628.1	1
Sr85268_7_4_20_907	miR156c5P																			3	16.547	1	20	1041	1060	UGACAGAAGAGAGUGAGCAC	AUGCUCUCUAUCUUCUGUCA	Translation	Glyur000117s00007628.1	1
Sr85268_7_5_20_907	miR156e5P																			3	16.547	1	20	1041	1060	UGACAGAAGAGAGUGAGCAC	AUGCUCUCUAUCUUCUGUCA	Translation	Glyur000117s00007628.1	1
Sr85268_7_6_20_907	miR156d5P																			3	16.547	1	20	1041	1060	UGACAGAAGAGAGUGAGCAC	AUGCUCUCUAUCUUCUGUCA	Translation	Glyur000117s00007628.1	1
Sr85268_7_7_20_907	miR156a																			3	16.547	1	20	1041	1060	UGACAGAAGAGAGUGAGCAC	AUGCUCUCUAUCUUCUGUCA	Translation	Glyur000117s00007628.1	1
Sr580404_19_17_24_46	GumiRNA-n482	Glyur000117s00007628	Molecular Function: DNA binding (GO:0003677);; Molecular Function: transcription factor activity, sequence-specific DNA binding (GO:0003700);; Cellular Component: nucleus (GO:0005634);; Biological Process: regulation of transcription, DNA-templated (GO:0006355);; Biological Process: positive regulation of flower development (GO:0009911);; Biological Process: vegetative to reproductive phase trans…	--	squamosa promoter-binding-like protein 3 isoform X1 [Cajanus cajan]	SBP	0.968198	-0.820941	-0.726364	0.563164	-0.858688	-0.846379	-0.761953	-0.740598	-0.886677	-0.877057	-0.869576	-0.887081	8	3	9.997	1	22	387	408	UUAUAAGGACUAAGUAAACAAC	GUUCUCUCCUUAGUCCUUAUAA	Cleavage	Glyur000117s00007628.1	1
Sr148756_1_1_21_16	miR8015	Glyur000150s00014582	Molecular Function: protein kinase activity (GO:0004672);; Molecular Function: ATP binding (GO:0005524);; Biological Process: protein phosphorylation (GO:0006468);; Cellular Component: integral component of membrane (GO:0016021);;	--	PREDICTED: probable inactive leucine-rich repeat receptor-like protein kinase At1g66830 [Cicer arietinum]	S1Fa-like	-0.969373	0.798811	0.558052	-0.385183	0.826764	0.805848	0.76339	0.703235	0.874308	0.84967	0.844497	0.856355	7	3	11.029	1	21	1115	1135	CUUUCAAUUUCAAGGACUAAU	GUUGGUCUUUGGGGUUGAAGG	Cleavage	Glyur000150s00014582.1	1
Sr540597_10_3_24_210	GumiRNA-n142c-5p.1	Glyur000150s00014582	Molecular Function: protein kinase activity (GO:0004672);; Molecular Function: ATP binding (GO:0005524);; Biological Process: protein phosphorylation (GO:0006468);; Cellular Component: integral component of membrane (GO:0016021);;	--	PREDICTED: probable inactive leucine-rich repeat receptor-like protein kinase At1g66830 [Cicer arietinum]	S1Fa-like	-0.969373	0.798811	0.558052	-0.385183	0.826764	0.805848	0.76339	0.703235	0.874308	0.84967	0.844497	0.856355	7	3	20.234	1	20	995	1014	AUACACAUACAUAUCCGCGG	UUGUGGUUGUGUAUGUGUAU	Cleavage	Glyur000150s00014582.1	1
Sr131849_2_1_21_313	miR5204b5P	Glyur000155s00012802	Molecular Function: DNA binding (GO:0003677);; Cellular Component: nucleus (GO:0005634);; Biological Process: regulation of transcription, DNA-templated (GO:0006355);; Cellular Component: integral component of membrane (GO:0016021);;	--	PREDICTED: LOW QUALITY PROTEIN: NAC domain-containing protein 78-like [Cicer arietinum]	NAC	0.958761	-0.62197	-0.841156	0.738316	-0.668632	-0.702507	-0.541442	-0.550369	-0.703617	-0.712105	-0.705532	-0.713181	2	3	21.253	1	22	1267	1288	UCCCUCAAAGGCUUCCAGUAUU	AUUACUGGGAUUCUUUGGGGGG	Cleavage	Glyur000155s00012802.1	1
Sr131849_2_2_21_313	miR5204a5P																			3	21.253	1	21	1268	1288	UCCCUCAAAGGCUUCCAGUAU	UUACUGGGAUUCUUUGGGGGG	Cleavage	Glyur000155s00012802.1	1
Sr374135_17_15_24_69	GumiRNA-n4o4.2	Glyur000155s00012802	Molecular Function: DNA binding (GO:0003677);; Cellular Component: nucleus (GO:0005634);; Biological Process: regulation of transcription, DNA-templated (GO:0006355);; Cellular Component: integral component of membrane (GO:0016021);;	--	PREDICTED: LOW QUALITY PROTEIN: NAC domain-containing protein 78-like [Cicer arietinum]	NAC	0.958761	-0.62197	-0.841156	0.738316	-0.668632	-0.702507	-0.541442	-0.550369	-0.703617	-0.712105	-0.705532	-0.713181	2	3	12.007	1	20	332	351	UCCUUAAAAUUGUAAAACGA	UCGAUUGAAAAUUUUAAGGA	Cleavage	Glyur000155s00012802.1	1
Sr457924_5_1_24_25	GumiRNA-n4y5.2																			3	12.007	1	20	332	351	UCCUUAAAAUUGUAAAACGA	UCGAUUGAAAAUUUUAAGGA	Cleavage	Glyur000155s00012802.1	1
Sr457924_5_2_24_25	GumiRNA-n4p4.1																			3	12.007	1	20	332	351	UCCUUAAAAUUGUAAAACGA	UCGAUUGAAAAUUUUAAGGA	Cleavage	Glyur000155s00012802.1	1
Sr457924_5_4_24_25	GumiRNA-n4n4																			3	12.007	1	20	332	351	UCCUUAAAAUUGUAAAACGA	UCGAUUGAAAAUUUUAAGGA	Cleavage	Glyur000155s00012802.1	1
Sr391036_7_3_24_73	miR4388e2.1	Glyur000423s00024435	Cellular Component: integral component of membrane (GO:0016021);;	--	PREDICTED: uncharacterized protein LOC100796834 isoform X2 [Glycine max]	PLATZ	0.921873	-0.929756	-0.666977	0.435861	-0.940862	-0.976593	-0.886406	-0.915246	-0.938084	-0.968588	-0.968609	-0.958249	10	3	24.68	1	24	1052	1075	AAUUUCAAGGGCUAAAAUGACAGU	ACAGUCGCUUUAGUUCUUGWAAUU	Cleavage	Glyur000423s00024435.1	1
Sr285629_10_9_24_16	GumiRNA-n4v4-3p	Glyur000423s00024435	Cellular Component: integral component of membrane (GO:0016021);;	--	PREDICTED: uncharacterized protein LOC100796834 isoform X2 [Glycine max]	PLATZ	0.921873	-0.929756	-0.666977	0.435861	-0.940862	-0.976593	-0.886406	-0.915246	-0.938084	-0.968588	-0.968609	-0.958249	10	3	11.658	1	23	967	990	AUUUCAGGGGCUAAAA-UGACAAU	ACUGUCAAUUUUAGUCUCUGAAAU	Cleavage	Glyur000423s00024435.1	1
Sr391036_7_7_24_73	GumiRNA-n4a3.1																			3	24.68	1	24	1052	1075	AAUUUCAAGGGCUAAAAUGACAGU	ACAGUCGCUUUAGUUCUUGWAAUU	Cleavage	Glyur000423s00024435.1	1
Sr407839_12_10_24_87	GumiRNA-n4m5.4																			3	24.68	1	24	1052	1075	AAUUUCAAGGGCUAAAAUGACAGU	ACAGUCGCUUUAGUUCUUGWAAUU	Cleavage	Glyur000423s00024435.1	1
Sr446799_18_14_24_13	GumiRNA-n4m2-3p																			2.5	10.594	1	20	972	991	AAUUUCAGGGACUAAAUUUC	CAAUUUUAGUCUCUGAAAUU	Cleavage	Glyur000423s00024435.1	1
Sr459488_3_3_24_11	GumiRNA-n4u-3p.1																			2.5	10.594	1	20	972	991	AAUUUCAGGGACUAAAUUUC	CAAUUUUAGUCUCUGAAAUU	Cleavage	Glyur000423s00024435.1	1
Sr496204_18_13_24_126	GumiRNA-n4h3.1																			2.5	10.594	1	24	967	991	AAUUUCAGGGACUAAAA-UGACAGU	ACUGUCAAUUUUAGUCUCUGAAAUU	Cleavage	Glyur000423s00024435.1	1
Sr496204_18_15_24_126	GumiRNA-n4g3.1																			2.5	10.594	1	24	967	991	AAUUUCAGGGACUAAAA-UGACAGU	ACUGUCAAUUUUAGUCUCUGAAAUU	Cleavage	Glyur000423s00024435.1	1
Sr496204_18_16_24_126	GumiRNA-n4f3.1																			2.5	10.594	1	24	967	991	AAUUUCAGGGACUAAAA-UGACAGU	ACUGUCAAUUUUAGUCUCUGAAAUU	Cleavage	Glyur000423s00024435.1	1
Sr496204_18_2_24_126	GumiRNA-n4r5-3p.1																			2.5	10.594	1	24	967	991	AAUUUCAGGGACUAAAA-UGACAGU	ACUGUCAAUUUUAGUCUCUGAAAUU	Cleavage	Glyur000423s00024435.1	1
Sr496204_18_4_24_126	GumiRNA-n4l4.2																			2.5	10.594	1	24	967	991	AAUUUCAGGGACUAAAA-UGACAGU	ACUGUCAAUUUUAGUCUCUGAAAUU	Cleavage	Glyur000423s00024435.1	1
Sr496204_18_8_24_126	GumiRNA-n4j3.2																			2.5	10.594	1	24	967	991	AAUUUCAGGGACUAAAA-UGACAGU	ACUGUCAAUUUUAGUCUCUGAAAUU	Cleavage	Glyur000423s00024435.1	1
Sr527028_4_1_24_16	GumiRNA-n4i2-3p.1																			2.5	10.594	1	24	967	991	AAUUUCAGGGACUAAAA-UGACAAU	ACUGUCAAUUUUAGUCUCUGAAAUU	Cleavage	Glyur000423s00024435.1	1
Sr530340_8_6_24_11	GumiRNA-n107e.3																			3	24.68	1	20	1056	1075	AAUUUCAGGGACUUAAGUGA	UCGCUUUAGUUCUUGWAAUU	Cleavage	Glyur000423s00024435.1	1
Sr566322_8_7_24_12	GumiRNA-n372.2																			2.5	11.678	1	20	967	987	UCAGGGACUAAAA-UGACAGU	ACUGUCAAUUUUAGUCUCUGA	Cleavage	Glyur000423s00024435.1	1
Sr112060_10_1_21_49532	miR1663P	Glyur000466s00022895	Molecular Function: DNA binding (GO:0003677);; Cellular Component: nucleus (GO:0005634);; Biological Process: positive regulation of cell proliferation (GO:0008284);; Molecular Function: lipid binding (GO:0008289);; Biological Process: primary shoot apical meristem specification (GO:0010072);; Biological Process: xylem development (GO:0010089);; Biological Process: positive regulation of cell dif…	K09338|0|gmx:100797291|K09338 homeobox-leucine zipper protein | (RefSeq) homeobox-leucine zipper protein ATHB-15-like	Homeobox-leucine zipper protein ATHB-8 [Glycine soja]	HB->HB-HD-ZIP	-0.560413	0.950852	0.120246	0.146737	0.934171	0.869946	0.975394	0.930851	0.919248	0.903959	0.903981	0.911421	9	2	24.613	1	21	1158	1178	UCGGACCAGGCUUCAUUCCCC	CUGGGAUGAAGCCUGGUCCGG	Cleavage	Glyur000466s00022895.1	1
Sr306176_4_2_24_14	GumiRNA-n429	Glyur000466s00022895	Molecular Function: DNA binding (GO:0003677);; Cellular Component: nucleus (GO:0005634);; Biological Process: positive regulation of cell proliferation (GO:0008284);; Molecular Function: lipid binding (GO:0008289);; Biological Process: primary shoot apical meristem specification (GO:0010072);; Biological Process: xylem development (GO:0010089);; Biological Process: positive regulation of cell dif…	K09338|0|gmx:100797291|K09338 homeobox-leucine zipper protein | (RefSeq) homeobox-leucine zipper protein ATHB-15-like	Homeobox-leucine zipper protein ATHB-8 [Glycine soja]	HB->HB-HD-ZIP	-0.560413	0.950852	0.120246	0.146737	0.934171	0.869946	0.975394	0.930851	0.919248	0.903959	0.903981	0.911421	9	3	13.837	1	20	2192	2211	UUUAGAGACGGAAUUUAGAG	CUCUUAAUUUCUUUUCUAAA	Translation	Glyur000466s00022895.1	1
Sr125088_16_15_21_53	miR4388g.2	Glyur000779s00022845	Biological Process: response to stress (GO:0006950);;	--	calmodulin-binding transcription activator [Medicago truncatula]	CAMTA	0.863014	-0.35269	-0.735423	0.705883	-0.404861	-0.451929	-0.276016	-0.268063	-0.462042	-0.462421	-0.457597	-0.459116	1	2.5	20.272	1	24	1198	1221	AGGUCUCUGAAACUAACGAAAAGG	UAAAAUUGUUAGUUUCAGAGACCA	Cleavage	Glyur000779s00022845.1	1
Sr391036_7_3_24_73	miR4388e2.3																			2.5	20.272	1	24	1198	1221	AGGUCUCUGAAACUAACGAAAAGG	UAAAAUUGUUAGUUUCAGAGACCA	Cleavage	Glyur000779s00022845.1	1
Sr407839_12_6_24_87	miR4388b25P.2																			2.5	20.272	1	24	1198	1221	AGGUCUCUGAAACUAACGAAAAGG	UAAAAUUGUUAGUUUCAGAGACCA	Cleavage	Glyur000779s00022845.1	1
Sr439946_13_8_24_48	miR4388f25P.2																			2.5	20.272	1	24	1198	1221	AGGUCUCUGAAACUAACGAAAAGG	UAAAAUUGUUAGUUUCAGAGACCA	Cleavage	Glyur000779s00022845.1	1
Sr480450_17_12_24_137	miR4388z.2																			2.5	20.272	1	24	1198	1221	AGGUCUCUGAAACUAACGAAAAGG	UAAAAUUGUUAGUUUCAGAGACCA	Cleavage	Glyur000779s00022845.1	1
Sr548075_18_9_24_32	miR4388y5P.1																			2.5	20.272	1	24	1198	1221	AGGUCUCUGAAACUAACGAAAAGG	UAAAAUUGUUAGUUUCAGAGACCA	Cleavage	Glyur000779s00022845.1	1
Sr553406_17_15_24_19	miR4388w5P																			2.5	20.272	1	24	1198	1221	AGGUCUCUGAAACUAACGAAAAGG	UAAAAUUGUUAGUUUCAGAGACCA	Cleavage	Glyur000779s00022845.1	1
Sr553406_17_2_24_19	miR4388x5P																			2.5	20.272	1	24	1198	1221	AGGUCUCUGAAACUAACGAAAAGG	UAAAAUUGUUAGUUUCAGAGACCA	Cleavage	Glyur000779s00022845.1	1
Sr553406_17_4_24_19	miR4388t5P																			2.5	20.272	1	24	1198	1221	AGGUCUCUGAAACUAACGAAAAGG	UAAAAUUGUUAGUUUCAGAGACCA	Cleavage	Glyur000779s00022845.1	1
Sr553406_17_5_24_19	miR4388q.1																			2.5	20.272	1	24	1198	1221	AGGUCUCUGAAACUAACGAAAAGG	UAAAAUUGUUAGUUUCAGAGACCA	Cleavage	Glyur000779s00022845.1	1
Sr301498_4_1_24_46	GumiRNA-n32	Glyur000779s00022845	Biological Process: response to stress (GO:0006950);;	--	calmodulin-binding transcription activator [Medicago truncatula]	CAMTA	0.863014	-0.35269	-0.735423	0.705883	-0.404861	-0.451929	-0.276016	-0.268063	-0.462042	-0.462421	-0.457597	-0.459116	1	2	20.042	1	23	1207	1229	AUACAAAUUAGCCUCUGAAAUUG	UAGUUUCAGAGACCAAUUUGUAU	Translation	Glyur000779s00022845.1	1
Sr407839_12_11_24_87	GumiRNA-n4l5.2																			2	20.23	1	20	1203	1222	UAGGUCUCUGAAAUUAACAA	UUGUUAGUUUCAGAGACCAA	Cleavage	Glyur000779s00022845.1	1
Sr407839_12_8_24_87	GumiRNA-n4q6.2																			3	20.272	1	20	1202	1221	AGGUCUCUGAAAUUAACGAA	AUUGUUAGUUUCAGAGACCA	Cleavage	Glyur000779s00022845.1	1
Sr488178_5_3_24_13	GumiRNA-n353b-5p.1																			2.5	20.272	1	20	1202	1221	AGGUCUCUGAAACUAACGAA	AUUGUUAGUUUCAGAGACCA	Cleavage	Glyur000779s00022845.1	1
Sr488178_5_4_24_13	GumiRNA-n353a																			2.5	20.272	1	20	1202	1221	AGGUCUCUGAAACUAACGAA	AUUGUUAGUUUCAGAGACCA	Cleavage	Glyur000779s00022845.1	1
Sr585544_2_1_24_17	GumiRNA-n339.1																			2.5	20.23	1	20	1203	1222	UAGGUCUCUGAAACUAAUGA	UUGUUAGUUUCAGAGACCAA	Cleavage	Glyur000779s00022845.1	1
Sr588421_19_1_24_47	GumiRNA-n4e2.2																			3	20.272	1	20	1202	1221	AGGUCUCUGAAAUUAACGAA	AUUGUUAGUUUCAGAGACCA	Cleavage	Glyur000779s00022845.1	1
Sr73134_8_1_20_16	GumiRNA-n204.1																			3	20.23	1	20	1203	1222	UAGGUCUUUGAAAUUAACGA	UUGUUAGUUUCAGAGACCAA	Cleavage	Glyur000779s00022845.1	1
Sr89153_5_1_20_1629	miR319b3P	Glyur000890s00019075	Molecular Function: DNA binding (GO:0003677);;	K09422|0|gmx:100810415|K09422 myb proto-oncogene protein, plant | (RefSeq) GAMYB, GAMYB1; transcription factor GAMYB-like	transcription factor GAMYB-like [Cajanus cajan]	MYB->MYB	0.87075	-0.922994	-0.517595	0.295582	-0.941913	-0.944346	-0.89586	-0.895503	-0.940381	-0.950865	-0.952738	-0.945648	10	2.5	24.675	1	20	1034	1053	UUGGACUGAAGGGAGCUCCC	UGGAGCUCCCUUCACUCCAA	Cleavage	Glyur000890s00019075.1	1
Sr89153_5_2_20_1629	miR319c3P																			2.5	24.675	1	20	1034	1053	UUGGACUGAAGGGAGCUCCC	UGGAGCUCCCUUCACUCCAA	Cleavage	Glyur000890s00019075.1	1
Sr89153_5_3_20_1629	miR319a3P																			2.5	24.675	1	20	1034	1053	UUGGACUGAAGGGAGCUCCC	UGGAGCUCCCUUCACUCCAA	Cleavage	Glyur000890s00019075.1	1
Sr446942_11_3_24_28	GumiRNA-n110c-3p	Glyur000890s00019075	Molecular Function: DNA binding (GO:0003677);;	K09422|0|gmx:100810415|K09422 myb proto-oncogene protein, plant | (RefSeq) GAMYB, GAMYB1; transcription factor GAMYB-like	transcription factor GAMYB-like [Cajanus cajan]	MYB->MYB	0.87075	-0.922994	-0.517595	0.295582	-0.941913	-0.944346	-0.89586	-0.895503	-0.940381	-0.950865	-0.952738	-0.945648	10	3	12.695	1	20	811	830	AAUGGCAUUGUAGACUUCUG	CGAGAGUCGACAAUGCCAUU	Cleavage	Glyur000890s00019075.1	1
Sr498980_9_1_24_12	GumiRNA-n110d-3p																			3	12.695	1	20	811	830	AAUGGCAUUGUAGACUUCUG	CGAGAGUCGACAAUGCCAUU	Cleavage	Glyur000890s00019075.1	1
Sr116448_2_1_21_29	miR395b	Glyur001712s00031458	Molecular Function: DNA binding (GO:0003677);;	--	PREDICTED: uncharacterized protein LOC101508857 isoform X1 [Cicer arietinum]	MYB->MYB-related	0.974313	-0.821505	-0.786861	0.61091	-0.852256	-0.883765	-0.756804	-0.776482	-0.866745	-0.885928	-0.882128	-0.882691	8	2.5	13.336	1	21	460	480	AGUUCCUCUGAACGCUUCAUG	UAUGMGGUGUUUGGAGGAACU	Cleavage	Glyur001712s00031458.1	1
Sr116448_2_2_21_29	miR395c																			2.5	13.336	1	21	460	480	AGUUCCUCUGAACGCUUCAUG	UAUGMGGUGUUUGGAGGAACU	Cleavage	Glyur001712s00031458.1	1
Sr304216_4_1_24_16	GumiRNA-n20c	Glyur001712s00031458	Molecular Function: DNA binding (GO:0003677);;	--	PREDICTED: uncharacterized protein LOC101508857 isoform X1 [Cicer arietinum]	MYB->MYB-related	0.974313	-0.821505	-0.786861	0.61091	-0.852256	-0.883765	-0.756804	-0.776482	-0.866745	-0.885928	-0.882128	-0.882691	8	2.5	12.113	1	24	721	744	ACUUCCGGUAUUGAUUUUUUGAGU	GCUGAAAGAAUCAAUAUUGGAAGG	Cleavage	Glyur001712s00031458.1	1
Sr304216_4_3_24_16	GumiRNA-n20b																			2.5	12.113	1	24	721	744	ACUUCCGGUAUUGAUUUUUUGAGU	GCUGAAAGAAUCAAUAUUGGAAGG	Cleavage	Glyur001712s00031458.1	1
Sr304216_4_4_24_16	GumiRNA-n20a																			2.5	12.113	1	24	721	744	ACUUCCGGUAUUGAUUUUUUGAGU	GCUGAAAGAAUCAAUAUUGGAAGG	Cleavage	Glyur001712s00031458.1	1
Sr548075_18_5_24_32	miR4388b3P	Glyur000846s00019243	--	--	hypothetical protein glysoja_017552 [Glycine soja]	DDT	0.551877	-0.15947	-0.961356	0.981156	-0.206984	-0.322756	-0.042323	-0.172046	-0.197479	-0.26604	-0.260408	-0.254705	2	3	21.687	1	24	47	70	UUAGGGACUAACUUGACCAACGUU	UCAAUUGUCCAAGUUAGUUCCUGA	Cleavage	Glyur000846s00019243.1	1
Sr548075_18_9_24_32	miR4388y.2																			3	21.687	1	24	47	70	UUAGGGACUAACUUGACCAACGUU	UCAAUUGUCCAAGUUAGUUCCUGA	Cleavage	Glyur000846s00019243.1	1
Sr302774_11_2_24_24	GumiRNA-n246c	Glyur000846s00019243	--	--	hypothetical protein glysoja_017552 [Glycine soja]	DDT	0.551877	-0.15947	-0.961356	0.981156	-0.206984	-0.322756	-0.042323	-0.172046	-0.197479	-0.26604	-0.260408	-0.254705	2	3	21.687	1	20	51	70	UUAGGAACUAACUUGACCGA	UUGUCCAAGUUAGUUCCUGA	Cleavage	Glyur000846s00019243.1	1
Sr302774_11_3_24_24	GumiRNA-n246b-3p																			3	21.687	1	20	51	70	UUAGGAACUAACUUGACCGA	UUGUCCAAGUUAGUUCCUGA	Cleavage	Glyur000846s00019243.1	1
Sr302774_11_9_24_24	GumiRNA-n246a																			3	21.687	1	20	51	70	UUAGGAACUAACUUGACCGA	UUGUCCAAGUUAGUUCCUGA	Cleavage	Glyur000846s00019243.1	1
Sr455303_15_10_24_50	GumiRNA-n4p6-3p.1																			3	21.687	1	21	50	70	UUAGGGACUAACUUGACCAAU	AUUGUCCAAGUUAGUUCCUGA	Cleavage	Glyur000846s00019243.1	1
Sr455303_15_15_24_50	GumiRNA-n4o6-3p.1																			3	21.687	1	21	50	70	UUAGGGACUAACUUGACCAAU	AUUGUCCAAGUUAGUUCCUGA	Cleavage	Glyur000846s00019243.1	1
Sr548075_18_16_24_32	GumiRNA-n4g6.1																			3	21.687	1	20	51	70	UUAGGGACUAACUUGACCAA	UUGUCCAAGUUAGUUCCUGA	Cleavage	Glyur000846s00019243.1	1
Sr548075_18_2_24_32	GumiRNA-n4k6																			3	21.687	1	20	51	70	UUAGGGACUAACUUGACCAA	UUGUCCAAGUUAGUUCCUGA	Cleavage	Glyur000846s00019243.1	1
Sr548075_18_3_24_32	GumiRNA-n4w6-3p																			3	21.687	1	20	51	70	UUAGGGACUAACUUGACCAA	UUGUCCAAGUUAGUUCCUGA	Cleavage	Glyur000846s00019243.1	1
Sr548075_18_4_24_32	GumiRNA-n4j6-3p																			3	21.687	1	20	51	70	UUAGGGACUAACUUGACCAA	UUGUCCAAGUUAGUUCCUGA	Cleavage	Glyur000846s00019243.1	1
Sr548075_18_7_24_32	GumiRNA-n4i6																			3	21.687	1	20	51	70	UUAGGGACUAACUUGACCAA	UUGUCCAAGUUAGUUCCUGA	Cleavage	Glyur000846s00019243.1	1
Sr548075_18_8_24_32	GumiRNA-n4h6-3p.2																			3	21.687	1	20	51	70	UUAGGGACUAACUUGACCAA	UUGUCCAAGUUAGUUCCUGA	Cleavage	Glyur000846s00019243.1	1
