# Supplementary material for: Integrated Analysis of mRNA and microRNA Elucidates the Regulation of Glycyrrhizic Acid Biosynthesis in Glycyrrhiza uralensis Fisch
Source: Int J Mol Sci. 2020 Apr 28;21(9):3101. doi: 10.3390/ijms21093101 (PMC7247157; doi:10.3390/ijms21093101)
Supplement: Supplementary file 1 [file ijms-21-03101-s001.zip › Supplemental Tables/Supplemental Tables/Table S25. miRNAs target TRs..xlsx]

## Sheet: sheet1
Supplemental Table S25
miRNAs target TRs.
Note: The target gene for conserved miRNAs are TRs.
miRNA_Acc.	family	Target_Acc.-TR	GO_annotation	KEGG_annotation	NR_annotation	TR-family	GUCPR1	AACT	MK	PMK	MPD	FPPS	SQS1	β-AS	C-30	C-11	HMGS	HMGR	Number of co-expression structural genes	Expectation	UPE$	miRNA_start	miRNA_end	Target_start	Target_end	miRNA_aligned_fragment	Target_aligned_fragment	Inhibition	Target_Desc.	Multiplicity
Sr98630_3_3_21_341	miR172c-5P	Glyur000055s00004575	Molecular Function: ATP binding (GO:0005524);; Cellular Component: nucleus (GO:0005634);; Cellular Component: cytosol (GO:0005829);; Biological Process: flower development (GO:0009908);; Biological Process: regulation of ethylene-activated signaling pathway (GO:0010104);; Biological Process: organ boundary specification between lateral organs and the meristem (GO:0010199);; Biological Process: re…	--	Chromatin structure-remodeling complex subunit snf21, partial [Glycine soja]	SNF2	0.557779	0.0607569	-0.770794	0.84739	0.0103954	-0.0951848	0.158903	0.0988873	-0.0305761	-0.0656655	-0.0610453	-0.0532286	1	3	21.386	1	21	4364	4384	CAGCAGCAUCAAGAUUCACAU	GAGUGAAUCUUCAAGCUGCUG	Translation	Glyur000055s00004575.1	1
Sr553406_17_15_24_19	miR4388w-3P	Glyur000103s00007448	Molecular Function: helicase activity (GO:0004386);; Molecular Function: ATP binding (GO:0005524);; Cellular Component: cytoplasm (GO:0005737);; Molecular Function: zinc ion binding (GO:0008270);; Molecular Function: ATPase activity (GO:0016887);; Biological Process: regulation of apoptotic process (GO:0042981);; Biological Process: negative regulation of mRNA splicing, via spliceosome (GO:004802…	--	PREDICTED: uncharacterized ATP-dependent helicase C23E6.02 [Cicer arietinum]	SNF2	0.655292	-0.0900737	-0.860474	0.912011	-0.148901	-0.227789	0.0158153	-0.0357149	-0.186514	-0.211667	-0.203887	-0.208909	2	3	19.826	1	24	2212	2235	AUUUCAGGGACCUAAAUGAGACUG	AUAGCUACUUUAGGUUCCUGAAGU	Cleavage	Glyur000103s00007448.1	1
Sr148756_1_1_21_16	miR8015	Glyur000314s00018002	Cellular Component: integral component of membrane (GO:0016021);;	--	LOW QUALITY PROTEIN: uncharacterized protein LOC109815264 [Cajanus cajan]	GNAT	0.895171	-0.922968	-0.715954	0.49982	-0.941124	-0.958312	-0.870579	-0.899052	-0.93483	-0.958345	-0.954804	-0.95718	10	2.5	11.653	1	21	88	108	CUUUCAAUUUCAAGGACUAAU	AUUAGUCCUUGCAAUUGAAGA	Translation	Glyur000314s00018002.1	1
Sr138926_2_1_21_253	miR5037a-5P	Glyur000586s00021847	Cellular Component: intracellular (GO:0005622);; Biological Process: response to light stimulus (GO:0009416);; Biological Process: single-organism process (GO:0044699);; Biological Process: regulation of biological process (GO:0050789);;	--	PREDICTED: B-box zinc finger protein 32-like [Glycine max]	Others	0.592439	-0.948321	-0.157112	-0.110652	-0.928748	-0.866013	-0.969316	-0.918813	-0.922433	-0.904894	-0.902877	-0.913769	9	3	24.228	1	21	502	522	AACCCUCAAAGGCUUCCACGG	GCGUUGCAGGCUUUGAGGGUU	Cleavage	Glyur000586s00021847.1	1
Sr130095_2_1_21_1856	miR396b-5P	Glyur001104s00026658	Biological Process: cellular process (GO:0009987);;	--	PREDICTED: two-component response regulator ARR14 isoform X2 [Cicer arietinum]	Others	0.919966	-0.507825	-0.64077	0.548806	-0.547202	-0.603335	-0.451773	-0.443854	-0.595883	-0.605021	-0.605946	-0.591154	1	2.5	12.651	1	21	1208	1228	UUCCACGGCUUUCUUGAACUG	AAGUUCAUGAAAGCCGUCGAA	Cleavage	Glyur001104s00026658.1	1
Sr130095_2_2_21_1856	miR396a																			2.5	12.651	1	21	1208	1228	UUCCACGGCUUUCUUGAACUG	AAGUUCAUGAAAGCCGUCGAA	Cleavage	Glyur001104s00026658.1	1

## Sheet: sheet2
Supplemental Table S25
miRNAs target TRs.
Note: The target gene for G. uralensis-specific miRNAs are TRs.
miRNA_Acc.	family	Target_Acc.-TR	GO_annotation	KEGG_annotation	NR_annotation	TR-family	GUCPR1	AACT	MK	PMK	MPD	FPPS	SQS1	β-AS	C-30	C-11	HMGS	HMGR	Number of co-expression structural genes	Expectation	UPE$	miRNA_start	miRNA_end	Target_start	Target_end	miRNA_aligned_fragment	Target_aligned_fragment	Inhibition	Target_Desc.	Multiplicity
Sr402024_3_1_24_11	GumiRNA-n384	Glyur000008s00001368	Cellular Component: nucleus (GO:0005634);; Cellular Component: cytoplasm (GO:0005737);;	--	PREDICTED: ARM REPEAT PROTEIN INTERACTING WITH ABF2-like [Cicer arietinum]	TRAF	-0.568494	0.914717	0.37704	-0.158693	0.923957	0.852911	0.899229	0.88837	0.895196	0.884097	0.877881	0.904513	9	3	7.457	1	20	2472	2491	AAGAAAAAAAGUACAUGCAU	AUGCAUGUUCUUUCUUUUUU	Cleavage	Glyur000008s00001368.1	1
Sr513980_13_11_24_21	GumiRNA-n129e.1	Glyur000011s00000702	Cellular Component: nucleus (GO:0005634);; Biological Process: regulation of transcription, DNA-templated (GO:0006355);; Biological Process: auxin-activated signaling pathway (GO:0009734);;	K14484|0|vra:106762141|K14484 auxin-responsive protein IAA | (RefSeq) auxin-responsive protein IAA9-like	auxin-responsive protein IAA9-like [Cajanus cajan]	AUX/IAA	-0.89106	0.952403	0.606963	-0.386794	0.971744	0.947549	0.91417	0.898784	0.978134	0.974417	0.968896	0.983193	10	3	20.993	1	20	750	769	UGACCUGGACAAACGGUGCU	UGCACUGUUUGUCAAGGUCA	Cleavage	Glyur000011s00000702.1	1
Sr513980_13_12_24_21	GumiRNA-n129d																			3	20.993	1	20	750	769	UGACCUGGACAAACGGUGCU	UGCACUGUUUGUCAAGGUCA	Cleavage	Glyur000011s00000702.1	1
Sr513980_13_4_24_21	GumiRNA-n129g.1																			3	20.993	1	20	750	769	UGACCUGGACAAACGGUGCU	UGCACUGUUUGUCAAGGUCA	Cleavage	Glyur000011s00000702.1	1
Sr513980_13_7_24_21	GumiRNA-n129f.2																			3	20.993	1	20	750	769	UGACCUGGACAAACGGUGCU	UGCACUGUUUGUCAAGGUCA	Cleavage	Glyur000011s00000702.1	1
Sr557328_16_1_24_22	GumiRNA-n41	Glyur000015s00000787	--	K12130|0|gmx:100777119|K12130 pseudo-response regulator 5 | (RefSeq) two-component response regulator-like PRR95	PREDICTED: two-component response regulator-like APRR5 isoform X2 [Vigna angularis]	Others	0.874836	-0.905757	-0.727107	0.498333	-0.911087	-0.957901	-0.854012	-0.904268	-0.900095	-0.941691	-0.939698	-0.931694	10	3	14.138	1	20	1035	1054	UACAAUUUGUAUUCCGGAAA	UUUUCAGAAAACAAAUUGUG	Translation	Glyur000015s00000787.1	1
Sr446799_18_1_24_13	GumiRNA-n4f2-3p	Glyur000015s00000860	Molecular Function: ATP binding (GO:0005524);; Molecular Function: zinc ion binding (GO:0008270);; Molecular Function: hydrolase activity (GO:0016787);;	--	hypothetical protein TSUD_118920 [Trifolium subterraneum]	SNF2	0.96949	-0.636169	-0.766317	0.659164	-0.683692	-0.704668	-0.565789	-0.55442	-0.725089	-0.723034	-0.717591	-0.724889	1	2.5	14.911	1	23	3858	3880	AUUUCAGGGACUAAAUUGCUUUU	AAGACCAAUUUGGUCCCUGAAAA	Cleavage	Glyur000015s00000860.1	1
Sr496204_18_4_24_126	GumiRNA-n4l4-3p.1																			3	15.553	1	20	3858	3877	UCAGGGACUAAAUUGCAUUU	AAGACCAAUUUGGUCCCUGA	Cleavage	Glyur000015s00000860.1	1
Sr496204_18_8_24_126	GumiRNA-n4j3-3p.1																			3	15.553	1	20	3858	3877	UCAGGGACUAAAUUGCAUUU	AAGACCAAUUUGGUCCCUGA	Cleavage	Glyur000015s00000860.1	1
Sr347615_1_1_24_18	GumiRNA-n467	Glyur000016s00003046	--	K14484|1.35942e-56|pvu:PHAVU_007G176600g|K14484 auxin-responsive protein IAA | (RefSeq) hypothetical protein	Retrovirus-related Pol polyprotein from transposon TNT 1-94 [Cajanus cajan]	AUX/IAA	0.920611	-0.739109	-0.701993	0.58015	-0.789365	-0.740304	-0.676961	-0.626444	-0.82879	-0.794225	-0.782416	-0.818006	3	2	16.755	1	20	111	130	UUUCUUAGCAUUCAGGGACU	AGUCCCUGAAUGCUUAGAGA	Cleavage	Glyur000016s00003046.1	1
Sr595997_17_12_24_17	GumiRNA-n420	Glyur000020s00001835	Biological Process: phosphorelay signal transduction system (GO:0000160);; Cellular Component: intracellular (GO:0005622);;	K12127|0|gmx:100799728|K12127 pseudo-response regulator 1 | (RefSeq) two-component response regulator-like APRR1	two-component response regulator-like APRR1 [Cajanus cajan]	Pseudo ARR-B	0.466371	0.029372	-0.831687	0.875801	-0.0051766	-0.172358	0.132847	-0.0105641	-0.00297763	-0.0907432	-0.092143	-0.0593848	2	2	8.312	1	24	2541	2564	AGGACUAAAAUAGUUUAACUUUUU	AAAAAGUCAAACUUUUUUAGUCCU	Translation	Glyur000020s00001835.1	1
Sr402950_9_1_24_25	GumiRNA-n38b	Glyur000028s00003571	Molecular Function: DNA binding (GO:0003677);; Cellular Component: nucleus (GO:0005634);; Biological Process: transcription, DNA-templated (GO:0006351);; Molecular Function: oxidoreductase activity (GO:0016491);; Biological Process: oxidation-reduction process (GO:0055114);;	--	polyamine oxidase [Medicago truncatula]	SWI/SNF-SWI3	0.673088	-0.113288	-0.866649	0.910971	-0.171287	-0.250693	-0.00778973	-0.0591003	-0.208848	-0.234562	-0.226904	-0.231352	2	3	14.532	1	19	1391	1410	AAUUUGCA-UUCCAGAAACU	GGUUUCUGGAAGUGUAAAUU	Translation	Glyur000028s00003571.1	1
Sr402950_9_7_24_25	GumiRNA-n38a																			3	14.532	1	19	1391	1410	AAUUUGCA-UUCCAGAAACU	GGUUUCUGGAAGUGUAAAUU	Translation	Glyur000028s00003571.1	1
Sr403675_6_2_24_72	GumiRNA-n109b-3p																			3	14.532	1	19	1391	1410	AAUUUACA-UUCCGGAAACU	GGUUUCUGGAAGUGUAAAUU	Translation	Glyur000028s00003571.1	1
Sr502837_11_5_24_49	GumiRNA-n394																			3	14.532	1	22	1388	1410	AAUUUACA-UUCCGGAAACUCUA	WAUGGUUUCUGGAAGUGUAAAUU	Translation	Glyur000028s00003571.1	1
Sr558980_19_6_24_33	GumiRNA-n175a.2	Glyur000039s00004215	Cellular Component: nucleus (GO:0005634);; Molecular Function: zinc ion binding (GO:0008270);; Molecular Function: histone-lysine N-methyltransferase activity (GO:0018024);; Biological Process: histone lysine methylation (GO:0034968);; Biological Process: intracellular signal transduction (GO:0035556);;	--	PREDICTED: histone-lysine N-methyltransferase ATX2-like [Glycine max]	SET	0.907373	-0.473717	-0.853497	0.793431	-0.523504	-0.570268	-0.386079	-0.398632	-0.566863	-0.576665	-0.569315	-0.57664	2	3	16.796	1	22	2223	2244	CGGGUUAUAGUUCUCCGUGGAA	UGCUACGGAGAACUGGAACCUG	Cleavage	Glyur000039s00004215.1	1
Sr116458_3_1_21_10	GumiRNA-n127	Glyur000042s00005118	Molecular Function: DNA binding (GO:0003677);;	K15223|4.94135e-146|gmx:100784838|K15223 upstream activation factor subunit UAF30 | (RefSeq) upstream activation factor subunit spp27-like	PREDICTED: upstream activation factor subunit spp27-like isoform X2 [Glycine max]	SWI/SNF-BAF60b	0.9609	-0.63049	-0.806271	0.70479	-0.680147	-0.701017	-0.554034	-0.550047	-0.718116	-0.718075	-0.711454	-0.721899	2	3	7.499	1	21	5	25	UUAAUUGCGCGAAUUAGGUCU	GGACCCAAUUUGCACAAUUGA	Cleavage	Glyur000042s00005118.1	1
Sr444690_8_6_24_14	GumiRNA-n14b-5p.1																			3	7.499	1	24	4	27	UUUUAAUUGCGCGAAUUAGGUCCU	GGGACCCAAUUUGCACAAUUGAAA	Translation	Glyur000042s00005118.1	1
Sr592119_8_6_24_18	GumiRNA-n14i-5p																			3	7.499	1	24	4	27	UUUUAAUUGCGCGAAUUAGGUCCU	GGGACCCAAUUUGCACAAUUGAAA	Translation	Glyur000042s00005118.1	1
Sr484667_3_2_24_16	GumiRNA-n269	Glyur000055s00004575	Molecular Function: ATP binding (GO:0005524);; Cellular Component: nucleus (GO:0005634);; Cellular Component: cytosol (GO:0005829);; Biological Process: flower development (GO:0009908);; Biological Process: regulation of ethylene-activated signaling pathway (GO:0010104);; Biological Process: organ boundary specification between lateral organs and the meristem (GO:0010199);; Biological Process: re…	--	Chromatin structure-remodeling complex subunit snf21, partial [Glycine soja]	SNF2	0.557779	0.0607569	-0.770794	0.84739	0.0103954	-0.0951848	0.158903	0.0988873	-0.0305761	-0.0656655	-0.0610453	-0.0532286	1	2.5	18.883	1	20	1558	1577	GAGGACUUUGGAGGGUUUUA	AAAAACCCUUCAGGGUCCUC	Cleavage	Glyur000055s00004575.1	1
Sr591636_4_1_24_28	GumiRNA-n94c.1																			3	17.461	1	21	240	260	AUUGUUUGAUGUGUCAUUGAG	UUCAAUGCCAUAUCAAGUGAU	Cleavage	Glyur000055s00004575.1	1
Sr591636_4_3_24_28	GumiRNA-n94b																			3	17.461	1	21	240	260	AUUGUUUGAUGUGUCAUUGAG	UUCAAUGCCAUAUCAAGUGAU	Cleavage	Glyur000055s00004575.1	1
Sr591636_4_4_24_28	GumiRNA-n94a																			3	17.461	1	21	240	260	AUUGUUUGAUGUGUCAUUGAG	UUCAAUGCCAUAUCAAGUGAU	Cleavage	Glyur000055s00004575.1	1
Sr340603_13_10_24_38	GumiRNA-n352b.2	Glyur000087s00008552	Molecular Function: single-stranded RNA binding (GO:0003727);; Biological Process: regulation of gene expression by genetic imprinting (GO:0006349);; Molecular Function: methyltransferase activity (GO:0008168);; Biological Process: DNA mediated transformation (GO:0009294);; Biological Process: leaf morphogenesis (GO:0009965);; Biological Process: vegetative to reproductive phase transition of mer…	K11430|0|gmx:100799832|K11430 histone-lysine N-methyltransferase EZH2 [EC:2.1.1.43] | (RefSeq) histone-lysine N-methyltransferase CLF-like	Histone-lysine N-methyltransferase CLF [Glycine soja]	SET	0.936683	-0.601082	-0.704994	0.614027	-0.64995	-0.632192	-0.536202	-0.485339	-0.70733	-0.678461	-0.668314	-0.693257	1	3	14.249	1	20	76	95	GUUUAAUUUCUAUGCACUGU	ACAGUGCAUAUAUAUUGAAU	Translation	Glyur000087s00008552.1	1
Sr340603_13_11_24_38	GumiRNA-n352a.2																			3	14.249	1	20	76	95	GUUUAAUUUCUAUGCACUGU	ACAGUGCAUAUAUAUUGAAU	Translation	Glyur000087s00008552.1	1
Sr529925_8_6_24_13	GumiRNA-n352d.2																			3	14.249	1	20	76	95	GUUUAAUUUCUAUGCACUGU	ACAGUGCAUAUAUAUUGAAU	Translation	Glyur000087s00008552.1	1
Sr408701_8_4_24_10	GumiRNA-n401b	Glyur000094s00007840	Molecular Function: ATP binding (GO:0005524);; Molecular Function: histone binding (GO:0042393);;	K11647|0|cam:101505504|K11647 SWI/SNF-related matrix-associated actin-dependent regulator of chromatin subfamily A member 2/4 [EC:3.6.4.-] | (RefSeq) probable ATP-dependent DNA helicase CHR12	PREDICTED: probable ATP-dependent DNA helicase CHR12 isoform X1 [Cicer arietinum]	SNF2	0.793573	-0.262324	-0.847703	0.849883	-0.3182	-0.380755	-0.166272	-0.191358	-0.364472	-0.378571	-0.371142	-0.376951	2	3	18.265	1	24	1969	1992	UUUCUUUAUUUGUUGAUGACGUGU	ACGUGUCGUUAACAGAUGAAGAAC	Cleavage	Glyur000094s00007840.1	1
Sr408701_8_6_24_10	GumiRNA-n401a																			3	18.265	1	24	1969	1992	UUUCUUUAUUUGUUGAUGACGUGU	ACGUGUCGUUAACAGAUGAAGAAC	Cleavage	Glyur000094s00007840.1	1
Sr433018_6_2_24_17	GumiRNA-n419	Glyur000103s00007448	Molecular Function: helicase activity (GO:0004386);; Molecular Function: ATP binding (GO:0005524);; Cellular Component: cytoplasm (GO:0005737);; Molecular Function: zinc ion binding (GO:0008270);; Molecular Function: ATPase activity (GO:0016887);; Biological Process: regulation of apoptotic process (GO:0042981);; Biological Process: negative regulation of mRNA splicing, via spliceosome (GO:004802…	--	PREDICTED: uncharacterized ATP-dependent helicase C23E6.02 [Cicer arietinum]	SNF2	0.655292	-0.0900737	-0.860474	0.912011	-0.148901	-0.227789	0.0158153	-0.0357149	-0.186514	-0.211667	-0.203887	-0.208909	2	3	19.826	1	20	2216	2235	AUUUCAGGGACCUAAAUGAG	CUACUUUAGGUUCCUGAAGU	Cleavage	Glyur000103s00007448.1	1
Sr541632_2_2_24_11	GumiRNA-n301.2																			3	16.783	1	23	1247	1269	UUUCAUUAACUGUUGCAAUUGGG	CCGAACUGGAGCAGUUGAUGAAA	Cleavage	Glyur000103s00007448.1	1
Sr443325_7_3_24_19	GumiRNA-n144	Glyur000141s00009820	Molecular Function: DNA binding (GO:0003677);; Cellular Component: nucleus (GO:0005634);; Biological Process: regulation of transcription, DNA-templated (GO:0006355);; Biological Process: transport (GO:0006810);; Biological Process: auxin-activated signaling pathway (GO:0009734);;	--	auxin response factor 6-like isoform X2 [Cajanus cajan]	AUX/IAA	-0.86201	0.952738	0.537525	-0.319649	0.972551	0.923126	0.922476	0.883995	0.984115	0.964976	0.958029	0.980309	10	3	16.334	1	24	433	456	UUUUGAACUACUGAAAAUUCGAGU	GUUUGGAUUUUCACUAGUUUGGAA	Translation	Glyur000141s00009820.1	1
Sr285629_10_9_24_16	GumiRNA-n4v4-3p	Glyur000141s00009830	Molecular Function: DNA binding (GO:0003677);; Molecular Function: ATP binding (GO:0005524);; Cellular Component: nucleus (GO:0005634);; Molecular Function: ATP-dependent helicase activity (GO:0008026);;	K11367|0|gmx:100808039|K11367 chromodomain-helicase-DNA-binding protein 1 [EC:3.6.4.12] | (RefSeq) protein CHROMATIN REMODELING 5-like	PREDICTED: protein CHROMATIN REMODELING 5-like [Glycine max]	SNF2	0.97412	-0.626392	-0.798644	0.675773	-0.661506	-0.7231	-0.554759	-0.572654	-0.697124	-0.719038	-0.716369	-0.7084	1	3	19.596	1	24	2444	2467	AUUUCAGGGGCUAAAAUGACAAUU	AAAUGUCAUUUUAGCUGAUGAAAU	Cleavage	Glyur000141s00009830.1	1
Sr103019_1_1_21_11	GumiRNA-n290.2	Glyur000152s00012690	--	K15032|1.28928e-140|cam:101493031|K15032 mTERF domain-containing protein, mitochondrial | (RefSeq) uncharacterized LOC101493031	PREDICTED: uncharacterized protein LOC101493031 [Cicer arietinum]	mTERF	-0.785561	0.263284	0.866434	-0.870675	0.320027	0.380043	0.164363	0.192211	0.364221	0.378385	0.370048	0.37863	2	3	18.955	1	20	521	540	UCCCUUUGUCACUGUGUCGU	GCGACAUGGUCAUAAAGGGA	Translation	Glyur000152s00012690.1	1
Sr445214_1_1_24_10	GumiRNA-n225	Glyur000164s00014484	Molecular Function: binding (GO:0005488);;	K15601|0|cam:101491141|K15601 lysine-specific demethylase 3 [EC:1.14.11.-] | (RefSeq) uncharacterized LOC101491141	Lysine-specific demethylase 3A [Glycine soja]	Jumonji	-0.506803	0.925738	0.0507815	0.228314	0.897688	0.859921	0.960226	0.934313	0.87401	0.875467	0.879918	0.871572	9	3	20.111	1	20	1112	1131	AGUCUCUAAAAUUGUAAAAC	GUGUCGCAGUUUUAGAGACU	Cleavage	Glyur000164s00014484.1	1
Sr504948_10_5_24_22	GumiRNA-n4r-5p																			3	20.111	1	20	1112	1131	AGUCUCUAAAAUUGUAAAAC	GUGUCGCAGUUUUAGAGACU	Cleavage	Glyur000164s00014484.1	1
Sr580035_1_1_24_10	GumiRNA-n273																			3	15.977	1	20	3248	3266	UCAAUUAUCUGACUGCACAA	UUCUGCAGUCAG-UAAUUGA	Cleavage	Glyur000164s00014484.1	1
Sr475160_8_4_24_13	GumiRNA-n192c	Glyur000226s00010845	Cellular Component: nucleus (GO:0005634);;	K11446|0|gmx:100800271|K11446 histone demethylase JARID1 [EC:1.14.11.-] | (RefSeq) putative lysine-specific demethylase JMJ16	PREDICTED: putative lysine-specific demethylase JMJ16 [Glycine max]	Jumonji	0.760073	-0.193043	-0.805039	0.81947	-0.246573	-0.324108	-0.100757	-0.130208	-0.294754	-0.314195	-0.309031	-0.306702	2	3	13.524	1	21	3070	3090	UUUUCUUAUAUUUGAGACUGG	UCAGAUUCAAAUAGAAGGAAA	Cleavage	Glyur000226s00010845.1	1
Sr475160_8_5_24_13	GumiRNA-n192b																			3	13.524	1	21	3070	3090	UUUUCUUAUAUUUGAGACUGG	UCAGAUUCAAAUAGAAGGAAA	Cleavage	Glyur000226s00010845.1	1
Sr475160_8_6_24_13	GumiRNA-n192a																			3	13.524	1	21	3070	3090	UUUUCUUAUAUUUGAGACUGG	UCAGAUUCAAAUAGAAGGAAA	Cleavage	Glyur000226s00010845.1	1
Sr535754_18_16_24_20	GumiRNA-n84a-3p	Glyur000244s00014819	Molecular Function: double-stranded DNA binding (GO:0003690);; Cellular Component: mitochondrion (GO:0005739);; Biological Process: regulation of transcription, DNA-templated (GO:0006355);; Cellular Component: plastid (GO:0009536);;	--	PREDICTED: uncharacterized protein LOC101493291 [Cicer arietinum]	mTERF	0.28352	0.167527	-0.820579	0.945131	0.11131	0.0443359	0.28359	0.193247	0.103098	0.07007	0.0831041	0.0610008	2	2	23.347	1	23	381	403	UUGAGCUCAAAGCCUUAUGUUUA	UGAACAUGGGGUUUUGAGUUCAA	Cleavage	Glyur000244s00014819.1	1
Sr299225_9_1_24_55	GumiRNA-n3m	Glyur000248s00011309	Molecular Function: ATP binding (GO:0005524);; Biological Process: DNA repair (GO:0006281);; Biological Process: response to gamma radiation (GO:0010332);; Molecular Function: transferase activity (GO:0016740);;	K10841|0|cam:101495858|K10841 DNA excision repair protein ERCC-6 | (RefSeq) protein CHROMATIN REMODELING 8	PREDICTED: protein CHROMATIN REMODELING 8 [Cicer arietinum]	SNF2	0.64625	-0.103019	-0.887182	0.938378	-0.163051	-0.238306	0.00659924	-0.0502406	-0.196063	-0.222114	-0.213291	-0.221749	2	3	18.991	1	22	3644	3665	ACUAAUAGUUCUGCGGAGUGUG	UAUCUUCCGCAGAACUAUUAGC	Cleavage	Glyur000248s00011309.1	1
Sr299225_9_3_24_55	GumiRNA-n3n																			3	18.991	1	22	3644	3665	ACUAAUAGUUCUGCGGAGUGUG	UAUCUUCCGCAGAACUAUUAGC	Cleavage	Glyur000248s00011309.1	1
Sr299225_9_5_24_55	GumiRNA-n3k																			3	18.991	1	22	3644	3665	ACUAAUAGUUCUGCGGAGUGUG	UAUCUUCCGCAGAACUAUUAGC	Cleavage	Glyur000248s00011309.1	1
Sr443512_19_11_24_55	GumiRNA-n3j-3p.2																			3	18.991	1	22	3644	3665	ACUAAUAGUUCUGCGGAGUGUG	UAUCUUCCGCAGAACUAUUAGC	Cleavage	Glyur000248s00011309.1	1
Sr319540_7_3_24_30	GumiRNA-n293b-5p	Glyur000310s00013613	--	--	uncharacterized protein LOC109811572 [Cajanus cajan]	Others	-0.339947	0.820389	-0.1484	0.418358	0.780529	0.745982	0.876844	0.8497	0.750369	0.754276	0.762741	0.744397	3	3	20.176	1	20	542	562	AUUUUGCAUUCCGGAA-ACUC	GAGUGUUCCAGAAUGCAAAAU	Cleavage	Glyur000310s00013613.1	1
Sr319540_7_6_24_30	GumiRNA-n293a																			3	20.176	1	20	542	562	AUUUUGCAUUCCGGAA-ACUC	GAGUGUUCCAGAAUGCAAAAU	Cleavage	Glyur000310s00013613.1	1
Sr593602_12_5_24_24	GumiRNA-n80																			3	19.595	1	20	541	561	UUUUGCAUUCCGGAA-ACUCC	GGAGUGUUCCAGAAUGCAAAA	Translation	Glyur000310s00013613.1	1
Sr426283_10_6_24_22	GumiRNA-n4d6-5p	Glyur000314s00018003	Cellular Component: integral component of membrane (GO:0016021);;	--	PREDICTED: tetraspanin-19 [Cicer arietinum]	GNAT	0.840359	-0.975238	-0.550962	0.294102	-0.972205	-0.981412	-0.94879	-0.959364	-0.966262	-0.986355	-0.98461	-0.982049	10	3	20.133	1	21	518	538	UUAGUCCUUGAAAUUGUAAAA	UUCUUCAAUUGCAAGGACUAA	Translation	Glyur000314s00018003.1	1
Sr486467_20_15_24_17	GumiRNA-n4c6																			3	20.133	1	21	518	538	UUAGUCCUUGAAAUUGUAAAA	UUCUUCAAUUGCAAGGACUAA	Translation	Glyur000314s00018003.1	1
Sr486467_20_16_24_17	GumiRNA-n4b6																			3	20.133	1	21	518	538	UUAGUCCUUGAAAUUGUAAAA	UUCUUCAAUUGCAAGGACUAA	Translation	Glyur000314s00018003.1	1
Sr486467_20_4_24_17	GumiRNA-n4f6																			3	20.133	1	21	518	538	UUAGUCCUUGAAAUUGUAAAA	UUCUUCAAUUGCAAGGACUAA	Translation	Glyur000314s00018003.1	1
Sr486467_20_7_24_17	GumiRNA-n4e6																			3	20.133	1	21	518	538	UUAGUCCUUGAAAUUGUAAAA	UUCUUCAAUUGCAAGGACUAA	Translation	Glyur000314s00018003.1	1
Sr511388_7_1_24_34	GumiRNA-n4s6-5p.2																			3	20.133	1	21	518	538	UUAGUCCUUGAAAUUGUAAAA	UUCUUCAAUUGCAAGGACUAA	Translation	Glyur000314s00018003.1	1
Sr407839_12_11_24_87	GumiRNA-n4l5.2	Glyur000352s00022304	Molecular Function: zinc ion binding (GO:0008270);;	--	PREDICTED: protein DA1-related 1-like [Cicer arietinum]	Others	0.934698	-0.585639	-0.889526	0.78979	-0.629192	-0.695971	-0.498351	-0.541411	-0.652732	-0.68311	-0.678948	-0.675159	2	3	17.801	1	22	1304	1325	UAGGUCUCUGAAAUUAACAAAA	UGUGGUUAGAUUCAGAGAUCUA	Cleavage	Glyur000352s00022304.2	1
Sr585544_2_1_24_17	GumiRNA-n339.1																			3	17.801	1	22	1304	1325	UAGGUCUCUGAAACUAAUGAAA	UGUGGUUAGAUUCAGAGAUCUA	Cleavage	Glyur000352s00022304.2	1
Sr588421_19_6_24_47	GumiRNA-n4c2.2																			2	17.801	1	22	1304	1325	UAGAUCUCUGAAACUAACGAAA	UGUGGUUAGAUUCAGAGAUCUA	Cleavage	Glyur000352s00022304.2	1
Sr501241_18_6_24_13	GumiRNA-n117f.1	Glyur000357s00018138	Cellular Component: nucleus (GO:0005634);; Biological Process: regulation of transcription, DNA-templated (GO:0006355);; Biological Process: auxin-activated signaling pathway (GO:0009734);;	K14484|1.27034e-149|gmx:100803754|K14484 auxin-responsive protein IAA | (RefSeq) auxin-responsive protein IAA27	PREDICTED: auxin-responsive protein IAA27 [Glycine max]	AUX/IAA	-0.647307	0.965643	0.319518	-0.0769979	0.96785	0.895788	0.962416	0.926097	0.954792	0.935828	0.930886	0.952861	9	3	13.275	1	21	375	395	UUUUUUUUUCAACACACACAU	GUGUUGGUGUUGAGGAAAAAA	Cleavage	Glyur000357s00018138.1	1
Sr538898_4_3_24_208	GumiRNA-n103-5p	Glyur000533s00015049	Molecular Function: transcription factor activity, transcription factor binding (GO:0000989);; Cellular Component: nucleus (GO:0005634);; Biological Process: regulation of transcription, DNA-templated (GO:0006355);; Molecular Function: zinc ion binding (GO:0008270);; Biological Process: photomorphogenesis (GO:0009640);;	--	unknown [Lotus japonicus]	Others	0.876944	-0.965242	-0.603213	0.372063	-0.980439	-0.972993	-0.928594	-0.931529	-0.977146	-0.986348	-0.98333	-0.988758	10	2.5	5.83	1	20	1314	1333	AUGACGUGUUAGUUACUGAU	AUUAGUAAUUAAUAUGUUAU	Cleavage	Glyur000533s00015049.1	1
Sr512668_14_2_24_16	GumiRNA-n14y-5p	Glyur000578s00021003	Cellular Component: nucleus (GO:0005634);; Cellular Component: chromosome (GO:0005694);; Molecular Function: zinc ion binding (GO:0008270);; Molecular Function: histone-lysine N-methyltransferase activity (GO:0018024);; Biological Process: histone lysine methylation (GO:0034968);;	--	PREDICTED: histone-lysine N-methyltransferase SUVR1 isoform X1 [Cicer arietinum]	SET	0.944569	-0.815049	-0.776577	0.592875	-0.841599	-0.899278	-0.752082	-0.799029	-0.842664	-0.880702	-0.880905	-0.867659	8	3	14.557	1	21	600	620	UUAGGUCUCCCAGUUUUUAAU	AUUAAAAACUGAGAAGCCUAA	Translation	Glyur000578s00021003.1	1
Sr383286_3_1_24_11	GumiRNA-n287	Glyur000610s00022571	Cellular Component: nucleus (GO:0005634);; Biological Process: regulation of transcription, DNA-templated (GO:0006355);; Biological Process: auxin-activated signaling pathway (GO:0009734);;	K14484|9.07133e-87|gmx:100809479|K14484 auxin-responsive protein IAA | (RefSeq) auxin-induced protein 22E-like	PREDICTED: auxin-induced protein 22E-like [Glycine max]	AUX/IAA	0.885524	-0.797285	-0.528747	0.382922	-0.840916	-0.758406	-0.759465	-0.672991	-0.884286	-0.83039	-0.819561	-0.858417	6	3	11.639	1	24	1085	1108	AGGGACCAAAAACUUAUUUAAGCU	GGCUUUAACAUGUUUUUGGUCCCU	Cleavage	Glyur000610s00022571.1	1
Sr147726_13_9_21_26	GumiRNA-n97d.2	Glyur000620s00017789	--	K10520|0|cam:101492221|K10520 ankyrin repeat and BTB/POZ domain-containing protein 1 | (RefSeq) BTB/POZ domain-containing protein At2g04740	PREDICTED: BTB/POZ domain-containing protein At2g04740 [Cicer arietinum]	TRAF	0.974681	-0.635429	-0.813138	0.694121	-0.673847	-0.72296	-0.561253	-0.573037	-0.710337	-0.725894	-0.721446	-0.720232	2	3	18.005	1	20	931	950	UUUCUAUCAACACAUACAUG	UGUGUAAGAGUUGAUAGAAA	Cleavage	Glyur000620s00017789.1	1
Sr464792_8_2_24_14	GumiRNA-n52	Glyur000994s00025830	Molecular Function: hydrolase activity (GO:0016787);; Molecular Function: metal ion binding (GO:0046872);;	--	helicase-like transcription factor CHR28 isoform X1 [Cajanus cajan]	SNF2	0.984232	-0.748249	-0.608658	0.450706	-0.778889	-0.778249	-0.704999	-0.658547	-0.827787	-0.812197	-0.807911	-0.814146	5	3	22.802	1	20	643	662	UUUUGUUUUCCGGAAACUCC	GGAGUUUCUGGGCAACAGGA	Cleavage	Glyur000994s00025830.1	1
Sr318226_7_1_24_10	GumiRNA-n187b	Glyur001203s00034515	Molecular Function: double-stranded DNA binding (GO:0003690);; Cellular Component: mitochondrion (GO:0005739);; Biological Process: regulation of transcription, DNA-templated (GO:0006355);;	--	transcription termination factor family protein [Medicago truncatula]	mTERF	0.802479	-0.28431	-0.873723	0.858853	-0.332789	-0.420522	-0.187497	-0.23496	-0.371137	-0.402295	-0.397051	-0.392522	3	3	16.766	1	20	1730	1749	AUAACACUUAGGACGCUAGC	GUUGGUCUCCUGAGUGUUAU	Cleavage	Glyur001203s00034515.1	1
Sr318226_7_4_24_10	GumiRNA-n187a																			3	16.766	1	20	1730	1749	AUAACACUUAGGACGCUAGC	GUUGGUCUCCUGAGUGUUAU	Cleavage	Glyur001203s00034515.1	1
Sr456847_12_10_24_19	GumiRNA-n304a	Glyur001508s00031912	--	--	PREDICTED: uncharacterized protein At5g08430 [Cicer arietinum]	SWI/SNF-BAF60b	0.977727	-0.680488	-0.820719	0.694389	-0.721741	-0.75986	-0.605785	-0.617461	-0.75265	-0.765631	-0.760662	-0.763261	2	2	16.304	1	24	2473	2496	AUGAUUGGUUGAAAUUCAUGUGGG	UUUACAUGAAUUUCAAUCACUCAU	Cleavage	Glyur001508s00031912.1	1
Sr456847_12_2_24_19	GumiRNA-n304f																			2	16.304	1	24	2473	2496	AUGAUUGGUUGAAAUUCAUGUGGG	UUUACAUGAAUUUCAAUCACUCAU	Cleavage	Glyur001508s00031912.1	1
Sr456847_12_3_24_19	GumiRNA-n304e																			2	16.304	1	24	2473	2496	AUGAUUGGUUGAAAUUCAUGUGGG	UUUACAUGAAUUUCAAUCACUCAU	Cleavage	Glyur001508s00031912.1	1
Sr456847_12_4_24_19	GumiRNA-n304d																			2	16.304	1	24	2473	2496	AUGAUUGGUUGAAAUUCAUGUGGG	UUUACAUGAAUUUCAAUCACUCAU	Cleavage	Glyur001508s00031912.1	1
Sr456847_12_6_24_19	GumiRNA-n304c																			2	16.304	1	24	2473	2496	AUGAUUGGUUGAAAUUCAUGUGGG	UUUACAUGAAUUUCAAUCACUCAU	Cleavage	Glyur001508s00031912.1	1
Sr456847_12_8_24_19	GumiRNA-n304b																			2	16.304	1	24	2473	2496	AUGAUUGGUUGAAAUUCAUGUGGG	UUUACAUGAAUUUCAAUCACUCAU	Cleavage	Glyur001508s00031912.1	1
Sr571350_6_2_24_19	GumiRNA-n113																			2	17.237	1	24	2472	2495	UGAUUGGUUGAAAUUCAUGUGAGU	AUUUACAUGAAUUUCAAUCACUCA	Cleavage	Glyur001508s00031912.1	1
Sr574096_18_10_24_10	GumiRNA-n240b																			3	15.737	1	22	1257	1278	UAGUUCUGCAGGCAUGUAUGUG	UGCAUGCAAGCCUACAGAACUG	Translation	Glyur001508s00031912.1	1
Sr574096_18_14_24_10	GumiRNA-n240a																			3	15.737	1	22	1257	1278	UAGUUCUGCAGGCAUGUAUGUG	UGCAUGCAAGCCUACAGAACUG	Translation	Glyur001508s00031912.1	1
Sr356841_1_1_24_17	GumiRNA-n185-5p	Glyur001623s00036303	Molecular Function: peptide alpha-N-acetyltransferase activity (GO:0004596);; Biological Process: N-terminal protein amino acid acetylation (GO:0006474);; Cellular Component: protein acetyltransferase complex (GO:0031248);;	--	probable N-acetyltransferase HLS1-like [Cajanus cajan]	GNAT	-0.372584	0.856145	-0.0906124	0.344754	0.829082	0.739907	0.903202	0.838403	0.811898	0.783747	0.784027	0.795402	5	3	8.747	1	21	131	151	UAAGAACCUACACUGCAUACG	UGUAUGCGGUGUACCUUCUUA	Cleavage	Glyur001623s00036303.1	1

## Sheet: sheet3
Supplemental Table S25
miRNAs target TRs.
Note: G. uralensis-specific and conserved miRNAs co-targeted TR.
miRNA_Acc.	family	Target_Acc.-TR	GO_annotation	KEGG_annotation	NR_annotation	TR-family	GUCPR1	AACT	MK	PMK	MPD	FPPS	SQS1	β-AS	C-30	C-11	HMGS	HMGR	Number of co-expression structural genes	Expectation	UPE$	miRNA_start	miRNA_end	Target_start	Target_end	miRNA_aligned_fragment	Target_aligned_fragment	Inhibition	Target_Desc.	Multiplicity
Sr484667_3_2_24_16	GumiRNA-n269	Glyur000055s00004575	Molecular Function: ATP binding (GO:0005524);; Cellular Component: nucleus (GO:0005634);; Cellular Component: cytosol (GO:0005829);; Biological Process: flower development (GO:0009908);; Biological Process: regulation of ethylene-activated signaling pathway (GO:0010104);; Biological Process: organ boundary specification between lateral organs and the meristem (GO:0010199);; Biological Process: re…	--	Chromatin structure-remodeling complex subunit snf21, partial [Glycine soja]	SNF2	0.557779	0.0607569	-0.770794	0.84739	0.0103954	-0.0951848	0.158903	0.0988873	-0.0305761	-0.0656655	-0.0610453	-0.0532286	1	2.5	18.883	1	20	1558	1577	GAGGACUUUGGAGGGUUUUA	AAAAACCCUUCAGGGUCCUC	Cleavage	Glyur000055s00004575.1	1
Sr591636_4_1_24_28	GumiRNA-n94c.1																			3	17.461	1	21	240	260	AUUGUUUGAUGUGUCAUUGAG	UUCAAUGCCAUAUCAAGUGAU	Cleavage	Glyur000055s00004575.1	1
Sr591636_4_3_24_28	GumiRNA-n94b																			3	17.461	1	21	240	260	AUUGUUUGAUGUGUCAUUGAG	UUCAAUGCCAUAUCAAGUGAU	Cleavage	Glyur000055s00004575.1	1
Sr591636_4_4_24_28	GumiRNA-n94a																			3	17.461	1	21	240	260	AUUGUUUGAUGUGUCAUUGAG	UUCAAUGCCAUAUCAAGUGAU	Cleavage	Glyur000055s00004575.1	1
Sr98630_3_3_21_341	miR172c-5P																			3	21.386	1	21	4364	4384	CAGCAGCAUCAAGAUUCACAU	GAGUGAAUCUUCAAGCUGCUG	Translation	Glyur000055s00004575.1	1
Sr433018_6_2_24_17	GumiRNA-n419	Glyur000103s00007448	Molecular Function: helicase activity (GO:0004386);; Molecular Function: ATP binding (GO:0005524);; Cellular Component: cytoplasm (GO:0005737);; Molecular Function: zinc ion binding (GO:0008270);; Molecular Function: ATPase activity (GO:0016887);; Biological Process: regulation of apoptotic process (GO:0042981);; Biological Process: negative regulation of mRNA splicing, via spliceosome (GO:004802…	--	PREDICTED: uncharacterized ATP-dependent helicase C23E6.02 [Cicer arietinum]	SNF2	0.655292	-0.0900737	-0.860474	0.912011	-0.148901	-0.227789	0.0158153	-0.0357149	-0.186514	-0.211667	-0.203887	-0.208909	2	3	19.826	1	20	2216	2235	AUUUCAGGGACCUAAAUGAG	CUACUUUAGGUUCCUGAAGU	Cleavage	Glyur000103s00007448.1	1
Sr541632_2_2_24_11	GumiRNA-n301.2																			3	16.783	1	23	1247	1269	UUUCAUUAACUGUUGCAAUUGGG	CCGAACUGGAGCAGUUGAUGAAA	Cleavage	Glyur000103s00007448.1	1
Sr553406_17_15_24_19	miR4388w-3P																			3	19.826	1	24	2212	2235	AUUUCAGGGACCUAAAUGAGACUG	AUAGCUACUUUAGGUUCCUGAAGU	Cleavage	Glyur000103s00007448.1	1
