# Supplementary material for: Integrated Analysis of mRNA and microRNA Elucidates the Regulation of Glycyrrhizic Acid Biosynthesis in Glycyrrhiza uralensis Fisch
Source: Int J Mol Sci. 2020 Apr 28;21(9):3101. doi: 10.3390/ijms21093101 (PMC7247157; doi:10.3390/ijms21093101)
Supplement: Supplementary file 1 [file ijms-21-03101-s001.zip › Supplemental Tables/Supplemental Tables/Table S26. miRNAs target PKs..xlsx]

## Sheet: sheet1
Supplemental Table S26
miRNAs target PKs.
Note: The target gene for conserved miRNAs are PKs.
miRNA_Acc.	family	Target_Acc.	GO_annotation	KEGG_annotation	NR_annotation	PK-family	GUCPR1	AACT	MK	PMK	MPD	FPPS	SQS1	β-AS	C-30	C-11	HMGS	HMGR	Number of co-expression structural genes	Expectation	UPE$	miRNA_start	miRNA_end	Target_start	Target_end	miRNA_aligned_fragment	Target_aligned_fragment	Inhibition	Target_Desc.	Multiplicity
Sr361610_18_4_24_12	miR5281b.2	Glyur000003s00001189	Molecular Function: protein serine/threonine kinase activity (GO:0004674);; Molecular Function: ATP binding (GO:0005524);; Biological Process: protein phosphorylation (GO:0006468);;	--	PREDICTED: shaggy-related protein kinase theta-like [Cicer arietinum]	RLK-Pelle_LRR-III	0.983063	-0.668096	-0.655986	0.519955	-0.701276	-0.726281	-0.616417	-0.587372	-0.75138	-0.747262	-0.744274	-0.743024	1	3	15.711	1	21	1654	1674	UUGUUCAUUGAAUAACUCAUG	AAUGGGUUUUUCGAUGAAUAG	Cleavage	Glyur000003s00001189.1	1
Sr127879_6_4_21_858	miR164c-3P	Glyur000023s00004874	Molecular Function: protein kinase activity (GO:0004672);; Molecular Function: ATP binding (GO:0005524);; Biological Process: protein phosphorylation (GO:0006468);; Cellular Component: integral component of membrane (GO:0016021);;	K04733|0|gmx:100820416|K04733 interleukin-1 receptor-associated kinase 4 [EC:2.7.11.1] | (RefSeq) probable inactive receptor-like protein kinase At3g56050	PREDICTED: probable inactive receptor-like protein kinase At3g56050 [Cicer arietinum]	RLK-Pelle_PERK-2	0.968696	-0.825222	-0.778451	0.608467	-0.859874	-0.873283	-0.760508	-0.767432	-0.877304	-0.886018	-0.88039	-0.888899	8	3	13.156	1	21	1706	1726	CAGGUGCUCUGCUUCUCCAAC	AUUAAAGAAGCGGAGCACUUG	Cleavage	Glyur000023s00004874.1	1
Sr127879_6_6_21_858	miR164b-3P																			3	13.156	1	21	1706	1726	CAGGUGCUCUGCUUCUCCAAC	AUUAAAGAAGCGGAGCACUUG	Cleavage	Glyur000023s00004874.1	1
Sr58969_1_1_20_48	miR395a-5P	Glyur000030s00002344	Molecular Function: protein serine/threonine kinase activity (GO:0004674);; Molecular Function: non-membrane spanning protein tyrosine kinase activity (GO:0004715);; Molecular Function: ATP binding (GO:0005524);; Cellular Component: integral component of membrane (GO:0016021);; Biological Process: peptidyl-tyrosine phosphorylation (GO:0018108);;	--	Putative leucine-rich repeat receptor-like protein kinase [Glycine soja]	CMGC_MAPK	0.916394	-0.957803	-0.5415	0.309795	-0.972048	-0.956494	-0.930166	-0.905616	-0.98504	-0.981666	-0.979037	-0.984106	10	3	13.395	1	20	2800	2819	GUUUCCCUGAACACUUCAUU	AGUGAAGUGGUAAGGGAAAU	Translation	Glyur000030s00002344.1	1
Sr118812_2_1_21_139	miR172d	Glyur000045s00009984	Molecular Function: protein serine/threonine kinase activity (GO:0004674);; Molecular Function: ATP binding (GO:0005524);; Biological Process: protein phosphorylation (GO:0006468);; Cellular Component: integral component of membrane (GO:0016021);; Biological Process: recognition of pollen (GO:0048544);;	--	G-type lectin S-receptor-like serine/threonine-protein kinase At4g27290 [Cajanus cajan]	RLK-Pelle_DLSV	0.793683	-0.291051	-0.87759	0.876024	-0.347597	-0.39949	-0.19147	-0.215496	-0.391678	-0.402495	-0.392887	-0.405813	2	2.5	18.853	1	21	2998	3018	AGAAUCUUGAUGAUGCUGCAG	GUGUAUCUUCAUCAAGAUUCU	Cleavage	Glyur000045s00009984.1	1
Sr118812_2_2_21_139	miR172e																			2.5	18.853	1	21	2998	3018	AGAAUCUUGAUGAUGCUGCAG	GUGUAUCUUCAUCAAGAUUCU	Cleavage	Glyur000045s00009984.1	1
Sr98630_3_1_21_341	miR172b-3P																			2.5	18.853	1	21	2998	3018	AGAAUCUUGAUGAUGCUGCAU	GUGUAUCUUCAUCAAGAUUCU	Cleavage	Glyur000045s00009984.1	1
Sr98630_3_2_21_341	miR172a-3P																			2.5	18.853	1	21	2998	3018	AGAAUCUUGAUGAUGCUGCAU	GUGUAUCUUCAUCAAGAUUCU	Cleavage	Glyur000045s00009984.1	1
Sr98630_3_3_21_341	miR172c-3P																			2.5	18.853	1	21	2998	3018	AGAAUCUUGAUGAUGCUGCAU	GUGUAUCUUCAUCAAGAUUCU	Cleavage	Glyur000045s00009984.1	1
Sr131849_2_1_21_313	miR5204b-3P	Glyur000071s00005283	Molecular Function: protein serine/threonine kinase activity (GO:0004674);; Molecular Function: ATP binding (GO:0005524);; Biological Process: protein phosphorylation (GO:0006468);; Cellular Component: integral component of membrane (GO:0016021);;	--	PREDICTED: receptor-like protein kinase HSL1 [Cicer arietinum]	TKL-Pl-5	-0.927796	0.951229	0.538795	-0.303505	0.962872	0.960743	0.924808	0.906263	0.976104	0.979103	0.978112	0.976543	10	3	13.192	1	21	783	803	GCUGGAAGUUUUUGAAGGAAC	CUUCCUUCGGAACCUUCCAGA	Translation	Glyur000071s00005283.1	1
Sr131849_2_2_21_313	miR5204a-3P																			3	13.192	1	21	783	803	GCUGGAAGUUUUUGAAGGAAC	CUUCCUUCGGAACCUUCCAGA	Translation	Glyur000071s00005283.1	1
Sr120257_1_1_21_1472	miR319d	Glyur000130s00006910	Molecular Function: protein serine/threonine kinase activity (GO:0004674);; Molecular Function: ATP binding (GO:0005524);; Cellular Component: nucleus (GO:0005634);; Cellular Component: cytoplasm (GO:0005737);; Cellular Component: plasma membrane (GO:0005886);; Biological Process: protein phosphorylation (GO:0006468);; Biological Process: intracellular signal transduction (GO:0035556);;	--	PREDICTED: protein kinase PVPK-1 [Glycine max]	RLK-Pelle_RLCK-IXb	-0.824517	0.930228	0.275629	-0.0109081	0.91817	0.919577	0.940365	0.902081	0.933864	0.936038	0.940604	0.923276	10	3	15.449	1	21	1427	1447	UUGGACUGAAGGGGCCUCUUC	UGAGGUGCACCUUCAGUCCAA	Cleavage	Glyur000130s00006910.1	1
Sr148756_1_1_21_16	miR8015	Glyur000150s00014582	Molecular Function: protein kinase activity (GO:0004672);; Molecular Function: ATP binding (GO:0005524);; Biological Process: protein phosphorylation (GO:0006468);; Cellular Component: integral component of membrane (GO:0016021);;	--	PREDICTED: probable inactive leucine-rich repeat receptor-like protein kinase At1g66830 [Cicer arietinum]	RLK-Pelle_RLCK-VIII	-0.969373	0.798811	0.558052	-0.385183	0.826764	0.805848	0.76339	0.703235	0.874308	0.84967	0.844497	0.856355	7	3	11.029	1	21	1115	1135	CUUUCAAUUUCAAGGACUAAU	GUUGGUCUUUGGGGUUGAAGG	Cleavage	Glyur000150s00014582.1	1
Sr130095_2_1_21_1856	miR396b-3P	Glyur000221s00012513	Molecular Function: protein serine/threonine kinase activity (GO:0004674);; Molecular Function: ATP binding (GO:0005524);; Biological Process: protein phosphorylation (GO:0006468);; Molecular Function: amino acid binding (GO:0016597);;	--	PREDICTED: serine/threonine-protein kinase STY17-like isoform X1 [Glycine max]	RLK-Pelle_LysM	0.995067	-0.817186	-0.689143	0.503019	-0.841806	-0.876147	-0.767098	-0.767261	-0.86771	-0.881801	-0.880698	-0.873266	8	2.5	9.846	1	21	2463	2482	AUUCAAGAAAGCUGUGGAAAA	UUUUCCAC-GCUUUUUUGAAU	Cleavage	Glyur000221s00012513.1	1
Sr86471_5_3_20_14	miR159a-5P	Glyur000445s00020020	Molecular Function: protein kinase activity (GO:0004672);; Molecular Function: ATP binding (GO:0005524);; Biological Process: protein phosphorylation (GO:0006468);; Cellular Component: integral component of membrane (GO:0016021);;	--	LRR receptor-like kinase family protein [Medicago truncatula]	RLK-Pelle_LRR-XV	-0.751199	0.863824	0.458272	-0.291562	0.901961	0.793602	0.834387	0.760354	0.917939	0.865056	0.853515	0.900017	7	3	20.843	1	21	1192	1211	GGGAUCUCUUCACUCCAAGUC	AACUUGGAG-GGAGAGAUUCC	Cleavage	Glyur000445s00020020.1	1
Sr548075_18_9_24_32	miR4388y-3P.1	Glyur000518s00035530	Molecular Function: protein serine/threonine kinase activity (GO:0004674);; Molecular Function: ATP binding (GO:0005524);; Cellular Component: plasma membrane (GO:0005886);; Biological Process: protein phosphorylation (GO:0006468);; Cellular Component: integral component of membrane (GO:0016021);;	--	PREDICTED: G-type lectin S-receptor-like serine/threonine-protein kinase RLK1 [Cicer arietinum]	STE_STE11	0.879439	-0.720701	-0.302534	0.133355	-0.738557	-0.701369	-0.716637	-0.615573	-0.800704	-0.758171	-0.756437	-0.762194	2	3	17.481	1	24	2298	2321	CUUUUUCGUUAGUUUCAGGGACCU	UCUGUCCUGAAAUUGAUGAAAAAU	Cleavage	Glyur000518s00035530.1	1
Sr118812_2_1_21_139	miR172d	Glyur001376s00030054	Molecular Function: ribonuclease activity (GO:0004540);; Molecular Function: protein kinase activity (GO:0004672);; Molecular Function: ATP binding (GO:0005524);; Biological Process: mRNA processing (GO:0006397);; Biological Process: protein phosphorylation (GO:0006468);; Cellular Component: integral component of membrane (GO:0016021);; Biological Process: RNA phosphodiester bond hydrolysis (GO:0…	K08852|0|cam:101495825|K08852 serine/threonine-protein kinase/endoribonuclease IRE1 [EC:2.7.11.1 3.1.26.-] | (RefSeq) serine/threonine-protein kinase/endoribonuclease IRE1a-like	PREDICTED: serine/threonine-protein kinase/endoribonuclease IRE1a-like isoform X1 [Cicer arietinum]	RLK-Pelle_RLCK-XII-1	0.955105	-0.578786	-0.836511	0.736587	-0.620611	-0.67596	-0.499003	-0.517186	-0.657654	-0.675578	-0.670832	-0.669635	2	3	15.572	1	21	1885	1905	AGAAUCUUGAUGAUGCUGCAG	GUGGAGUAUGAUCAAGAUUUU	Cleavage	Glyur001376s00030054.1	1
Sr118812_2_2_21_139	miR172e																			3	15.572	1	21	1885	1905	AGAAUCUUGAUGAUGCUGCAG	GUGGAGUAUGAUCAAGAUUUU	Cleavage	Glyur001376s00030054.1	1
Sr98630_3_1_21_341	miR172b-3P																			3	15.572	1	21	1885	1905	AGAAUCUUGAUGAUGCUGCAU	GUGGAGUAUGAUCAAGAUUUU	Cleavage	Glyur001376s00030054.1	1
Sr98630_3_2_21_341	miR172a-3P																			3	15.572	1	21	1885	1905	AGAAUCUUGAUGAUGCUGCAU	GUGGAGUAUGAUCAAGAUUUU	Cleavage	Glyur001376s00030054.1	1
Sr98630_3_3_21_341	miR172c-3P																			3	15.572	1	21	1885	1905	AGAAUCUUGAUGAUGCUGCAU	GUGGAGUAUGAUCAAGAUUUU	Cleavage	Glyur001376s00030054.1	1
Sr148756_1_1_21_16	miR8015	Glyur001415s00034559	Molecular Function: protein serine/threonine kinase activity (GO:0004674);; Cellular Component: plasma membrane (GO:0005886);; Biological Process: protein phosphorylation (GO:0006468);; Cellular Component: plasmodesma (GO:0009506);; Biological Process: defense response to bacterium (GO:0042742);;	K04733|0|mtr:MTR_5g068260|K04733 interleukin-1 receptor-associated kinase 4 [EC:2.7.11.1] | (RefSeq) cysteine-rich receptor-kinase-like protein	cysteine-rich receptor-kinase-like protein [Medicago truncatula]	RLK-Pelle_WAK_LRK10L-1	0.804961	-0.505719	-0.234494	0.122338	-0.527947	-0.512431	-0.502803	-0.400015	-0.603172	-0.561796	-0.562741	-0.558777	1	3	15.907	1	21	1635	1655	CUUUCAAUUUCAAGGACUAAU	AUUGGUUCUUGAGAUUGUAAG	Cleavage	Glyur001415s00034559.1	1
Sr49514_6_1_19_207	miR157c-3P	Glyur001941s00031295	Molecular Function: protein serine/threonine kinase activity (GO:0004674);; Molecular Function: ATP binding (GO:0005524);; Biological Process: protein phosphorylation (GO:0006468);; Cellular Component: integral component of membrane (GO:0016021);;	K04733|1.92268e-145|aip:107634712|K04733 interleukin-1 receptor-associated kinase 4 [EC:2.7.11.1] | (RefSeq) serine/threonine-protein kinase PBS1-like	probable serine/threonine-protein kinase PBL28 [Arachis ipaensis]	RLK-Pelle_LRR-V	0.561599	-0.153451	-0.737948	0.811283	-0.23089	-0.176238	-0.0571426	-0.0207761	-0.280141	-0.233454	-0.213383	-0.273747	1	3	15.837	1	22	395	416	GCUCUCUAUGCUUCUGUCAUCC	ACAAGACAGAGCUAUAGAGAGC	Translation	Glyur001941s00031295.1	1
Sr97044_3_1_21_593	miR390b-5P	Glyur002045s00039431	Molecular Function: protein serine/threonine kinase activity (GO:0004674);; Molecular Function: transmembrane receptor protein tyrosine kinase activity (GO:0004714);; Molecular Function: ATP binding (GO:0005524);; Cellular Component: integral component of membrane (GO:0016021);; Biological Process: peptidyl-tyrosine phosphorylation (GO:0018108);;	--	PREDICTED: serine/threonine-protein kinase BRI1-like 1 [Cicer arietinum]	Group-Pl-3	-0.874848	0.981649	0.482586	-0.2333	0.986877	0.970461	0.963187	0.93998	0.994106	0.993493	0.991763	0.99429	10	3	21.836	1	21	1870	1890	AAGCUCAGGAGGGAUAGCGCC	GGUACUAUCCCAUCUGAGCUU	Translation	Glyur002045s00039431.1	1
Sr97044_3_3_21_593	miR390a-5P																			3	21.836	1	21	1870	1890	AAGCUCAGGAGGGAUAGCGCC	GGUACUAUCCCAUCUGAGCUU	Translation	Glyur002045s00039431.1	1
Sr125088_16_11_21_53	miR4388f.2	Glyur002269s00032420	Biological Process: activation of MAPKK activity (GO:0000186);; Molecular Function: MAP kinase kinase kinase activity (GO:0004709);; Molecular Function: ubiquitin-protein transferase activity (GO:0004842);; Molecular Function: ATP binding (GO:0005524);; Cellular Component: intracellular (GO:0005622);; Biological Process: protein ubiquitination (GO:0016567);;	--	U-box kinase family protein [Medicago truncatula]	CMGC_CDK-CRK7-CDK9	0.999361	-0.753602	-0.714089	0.548925	-0.781162	-0.819309	-0.698167	-0.694444	-0.815871	-0.827359	-0.825082	-0.819581	6	2	9.144	1	24	2874	2897	AUUGUCAUUUUGGCCCCUGAAACU	ACUUUUAGGGACCAAAAUGACAGU	Cleavage	Glyur002269s00032420.1	2
Sr363067_9_7_24_31	miR4388p-5P.1																			2	9.144	1	24	2874	2897	ACUGUCAUUUUGGCCCUUGAAACU	ACUUUUAGGGACCAAAAUGACAGU	Cleavage	Glyur002269s00032420.1	1
Sr531837_9_7_24_21	miR4388c2.2																			2	9.144	1	24	2874	2897	ACUGUCAUUUUGGCCCUUGAAACU	ACUUUUAGGGACCAAAAUGACAGU	Cleavage	Glyur002269s00032420.1	1
Sr125088_16_11_21_53	miR4388f.2																			2.5	6.381	1	24	2907	2930	AUUGUCAUUUUGGCCCCUGAAACU	ACUUUUAGYGACCAAAAUGACAAU	Cleavage	Glyur002269s00032420.1	2
Sr439946_13_8_24_48	miR4388f2.3																			3	13.133	1	24	2872	2895	UGUCAUUUUAGCCUCUGAAAUUGU	UCACUUUUAGGGACCAAAAUGACA	Translation	Glyur002269s00032420.1	1
Sr138926_2_1_21_253	miR5037a-3P	Glyur002740s00035179	Molecular Function: nucleotide binding (GO:0000166);; Molecular Function: protein kinase activity (GO:0004672);; Cellular Component: membrane (GO:0016020);; Biological Process: phosphorylation (GO:0016310);;	K04733|0|gmx:106794113|K04733 interleukin-1 receptor-associated kinase 4 [EC:2.7.11.1] | (RefSeq) probable receptor-like protein kinase At1g67000	PREDICTED: probable receptor-like protein kinase At1g67000 isoform X2 [Glycine max]	RLK-Pelle_WAK	0.810545	-0.671766	-0.252509	0.118801	-0.702925	-0.611085	-0.667797	-0.530209	-0.77283	-0.698381	-0.691271	-0.721221	1	3	11.939	1	22	2200	2221	GUGGGAGUCAUUUGGGGGUUUA	GUACCCUCCAAAUGUUUCCCAC	Cleavage	Glyur002740s00035179.2	1

## Sheet: sheet2
Supplemental Table S26
miRNAs target PKs.
Note: The target gene for G. uralensis-specific miRNAs are PKs.
miRNA_Acc.	family	Target_Acc.	GO_annotation	KEGG_annotation	NR_annotation	PK-family	GUCPR1	AACT	MK	PMK	MPD	FPPS	SQS1	β-AS	C-30	C-11	HMGS	HMGR	Number of co-expression structural genes	Expectation	UPE	miRNA_start	miRNA_end	Target_start	Target_end	miRNA_aligned_fragment	Target_aligned_fragment	Inhibition	Target_Desc.	Multiplicity
Sr504883_6_3_24_12	GumiRNA-n180	Glyur000003s00001189	Molecular Function: protein serine/threonine kinase activity (GO:0004674);; Molecular Function: ATP binding (GO:0005524);; Biological Process: protein phosphorylation (GO:0006468);;	--	PREDICTED: shaggy-related protein kinase theta-like [Cicer arietinum]	RLK-Pelle_LRR-III	0.983063	-0.668096	-0.655986	0.519955	-0.701276	-0.726281	-0.616417	-0.587372	-0.75138	-0.747262	-0.744274	-0.743024	1	2.5	23.459	1	20	1075	1094	AUAUUUUUGCAUUCCGGAAA	UUUUGGGAGUGCAAAAAUGU	Cleavage	Glyur000003s00001189.1	1
Sr297563_1_1_24_11	GumiRNA-n321-3p	Glyur000005s00001005	Biological Process: activation of MAPKK activity (GO:0000186);; Molecular Function: MAP kinase kinase kinase activity (GO:0004709);; Molecular Function: ATP binding (GO:0005524);; Cellular Component: intracellular (GO:0005622);; Biological Process: regulation of transcription, DNA-templated (GO:0006355);;	--	PAS domain tyrosine kinase family protein [Medicago truncatula]	AGC_RSK-2	0.900147	-0.542595	-0.917839	0.833374	-0.589237	-0.662703	-0.449094	-0.505842	-0.607146	-0.643239	-0.638993	-0.634945	3	3	18.228	1	20	733	752	UGGGGCAAUUGAAAUCUGAG	UUCAGGUUCCAAUUGUCCUA	Cleavage	Glyur000005s00001005.1	1
Sr474987_1_1_24_12	GumiRNA-n343																			3	11.973	1	20	519	538	AACACGGUUGGGUAUUUCUU	AUGAUAUAUUCAACCGUGUU	Cleavage	Glyur000005s00001005.1	1
Sr571100_1_1_24_12	GumiRNA-n128																			2.5	15.464	1	24	818	841	UUUUGAGGACUAAUUUGAAAUAUU	AAAAUUUCAAAUUUGGCCUCAAAG	Translation	Glyur000005s00001005.1	1
Sr345776_1_1_24_11	GumiRNA-n61	Glyur000006s00001657	Molecular Function: calmodulin-dependent protein kinase activity (GO:0004683);; Molecular Function: calcium ion binding (GO:0005509);; Molecular Function: calmodulin binding (GO:0005516);; Molecular Function: ATP binding (GO:0005524);; Cellular Component: nucleus (GO:0005634);; Cellular Component: cytoplasm (GO:0005737);; Cellular Component: plasma membrane (GO:0005886);; Biological Process: absc…	--	hypothetical protein TSUD_58040 [Trifolium subterraneum]	TKL_CTR1-DRK-2	0.781364	-0.540033	-0.9606	0.88751	-0.591396	-0.649688	-0.436671	-0.51986	-0.583926	-0.625331	-0.618406	-0.625566	2	3	20.27	1	20	1087	1106	UUUAGGGAUUAAUUUGACAG	CUGUGAAAGUCAUCCCUAAA	Translation	Glyur000006s00001657.1	1
Sr313816_9_4_24_87	GumiRNA-n184c	Glyur000008s00001253	Molecular Function: protein serine/threonine kinase activity (GO:0004674);; Molecular Function: ATP binding (GO:0005524);; Biological Process: protein phosphorylation (GO:0006468);; Cellular Component: integral component of membrane (GO:0016021);;	K20718|0|vra:106770949|K20718 LRR receptor-like serine/threonine-protein kinase ERECTA [EC:2.7.11.1] | (RefSeq) LRR receptor-like serine/threonine-protein kinase ERL1	PREDICTED: ERECTA-like kinase isoform X2 [Glycine max]	CAMK_CDPK	0.840032	-0.766875	-0.316152	0.15523	-0.794506	-0.703722	-0.758368	-0.635047	-0.853682	-0.786869	-0.778784	-0.810577	3	3	13.456	1	20	2764	2783	AUAGUUCCGCGGACAUGUGU	ACUUAUGUUCUCGGAACUAU	Translation	Glyur000008s00001253.1	1
Sr313816_9_5_24_87	GumiRNA-n184b																			3	13.456	1	20	2764	2783	AUAGUUCCGCGGACAUGUGU	ACUUAUGUUCUCGGAACUAU	Translation	Glyur000008s00001253.1	1
Sr313816_9_9_24_87	GumiRNA-n184a																			3	13.456	1	20	2764	2783	AUAGUUCCGCGGACAUGUGU	ACUUAUGUUCUCGGAACUAU	Translation	Glyur000008s00001253.1	1
Sr527763_8_3_24_17	GumiRNA-n159c																			2.5	13.456	1	20	2764	2783	AUAGUUCCGCGGACAUAUGU	ACUUAUGUUCUCGGAACUAU	Translation	Glyur000008s00001253.1	1
Sr527763_8_4_24_17	GumiRNA-n159b																			2.5	13.456	1	20	2764	2783	AUAGUUCCGCGGACAUAUGU	ACUUAUGUUCUCGGAACUAU	Translation	Glyur000008s00001253.1	1
Sr527763_8_7_24_17	GumiRNA-n159a																			2.5	13.456	1	20	2764	2783	AUAGUUCCGCGGACAUAUGU	ACUUAUGUUCUCGGAACUAU	Translation	Glyur000008s00001253.1	1
Sr489563_12_8_24_10	GumiRNA-n367	Glyur000008s00001339	Molecular Function: protein serine/threonine kinase activity (GO:0004674);; Molecular Function: ATP binding (GO:0005524);; Cellular Component: plasma membrane (GO:0005886);; Biological Process: protein phosphorylation (GO:0006468);; Biological Process: recognition of pollen (GO:0048544);;	K04733|0|mtr:MTR_1g104555|K04733 interleukin-1 receptor-associated kinase 4 [EC:2.7.11.1] | (RefSeq) lectin kinase family protein	PREDICTED: G-type lectin S-receptor-like serine/threonine-protein kinase LECRK4 [Lupinus angustifolius]	CMGC_CDKL-Cr	0.564067	-0.834398	-0.154738	-0.13172	-0.783181	-0.822104	-0.860124	-0.868112	-0.772698	-0.808513	-0.814627	-0.784342	6	3	16.497	1	21	2732	2752	AUUACAACUCGUGGAACUAAU	AUUUGUUCCUCGAGUUGUAAA	Cleavage	Glyur000008s00001339.1	1
Sr366268_2_1_24_13	GumiRNA-n417.1	Glyur000009s00001422	Molecular Function: protein kinase activity (GO:0004672);; Molecular Function: ATP binding (GO:0005524);; Biological Process: protein phosphorylation (GO:0006468);; Cellular Component: integral component of membrane (GO:0016021);;	--	Protein STRUBBELIG-RECEPTOR FAMILY 3 [Glycine soja]	WNK_NRBP	-0.570971	0.943109	0.153192	0.135516	0.912815	0.910274	0.967105	0.969507	0.885055	0.90694	0.913114	0.89377	9	3	11.979	1	21	2396	2416	ACAAAUAAUGUCUGCAGAACU	AAUUUUGCAGACAUUAUUUCU	Cleavage	Glyur000009s00001422.1	1
Sr303020_10_1_24_11	GumiRNA-n91c	Glyur000010s00000915	Molecular Function: protein kinase activity (GO:0004672);; Molecular Function: ATP binding (GO:0005524);; Biological Process: protein phosphorylation (GO:0006468);;	K08818|0|aip:107631496|K08818 cell division cycle 2-like [EC:2.7.11.22] | (RefSeq) cyclin-dependent kinase G-2-like	cyclin-dependent kinase G-2 isoform X1 [Arachis ipaensis]	RLK-Pelle_LRR-V	0.960627	-0.593833	-0.763789	0.668372	-0.641109	-0.6611	-0.522519	-0.50464	-0.689232	-0.683416	-0.676892	-0.686572	1	3	11.545	1	23	1638	1660	AACUCUGACAAGAAAAUACACGU	GCCUGUGUUUUCUUGGCAGAGCU	Cleavage	Glyur000010s00000915.2	1
Sr303020_10_4_24_11	GumiRNA-n91b																			3	11.545	1	23	1638	1660	AACUCUGACAAGAAAAUACACGU	GCCUGUGUUUUCUUGGCAGAGCU	Cleavage	Glyur000010s00000915.2	1
Sr303020_10_5_24_11	GumiRNA-n91a																			3	11.545	1	23	1638	1660	AACUCUGACAAGAAAAUACACGU	GCCUGUGUUUUCUUGGCAGAGCU	Cleavage	Glyur000010s00000915.2	1
Sr297563_1_1_24_11	GumiRNA-n321-3p	Glyur000011s00000718	Molecular Function: protein serine/threonine kinase activity (GO:0004674);; Molecular Function: ATP binding (GO:0005524);; Cellular Component: plasma membrane (GO:0005886);; Biological Process: protein phosphorylation (GO:0006468);; Biological Process: cell surface receptor signaling pathway (GO:0007166);; Cellular Component: integral component of membrane (GO:0016021);;	--	PREDICTED: wall-associated receptor kinase-like 14 [Cicer arietinum]	RLK-Pelle_LRR-XI-1	-0.876526	0.978443	0.526804	-0.286219	0.988764	0.968336	0.953	0.933867	0.993831	0.992441	0.989355	0.996428	10	3	21.288	1	21	1788	1808	UGGGGCAAUUGAAAUCUGAGG	UCCCACAUUUCAACUGCCCCA	Cleavage	Glyur000011s00000718.1	1
Sr497662_4_4_24_37	GumiRNA-n469.3	Glyur000019s00002176	Molecular Function: protein kinase activity (GO:0004672);; Molecular Function: ATP binding (GO:0005524);; Cellular Component: plasma membrane (GO:0005886);; Biological Process: protein phosphorylation (GO:0006468);; Cellular Component: integral component of membrane (GO:0016021);;	--	leucine-rich repeat receptor-like tyrosine-protein kinase PXC3 [Vigna radiata var. radiata]	RLK-Pelle_DLSV	-0.956705	0.917314	0.647214	-0.428436	0.935089	0.952041	0.875474	0.877746	0.946299	0.96001	0.958551	0.95515	10	2.5	13.651	1	24	148	171	UUUUUUUAUUUUGCAUCUGUCAGG	CCUCACAUUUGCAAAAUAAAGAAA	Cleavage	Glyur000019s00002176.1	1
Sr597328_3_2_24_61	GumiRNA-n421b-3p.1	Glyur000023s00004923	Molecular Function: protein serine/threonine kinase activity (GO:0004674);; Molecular Function: ATP binding (GO:0005524);; Biological Process: protein phosphorylation (GO:0006468);; Cellular Component: integral component of membrane (GO:0016021);;	--	putative LRR receptor-like serine/threonine-protein kinase At3g47570 family [Cajanus cajan]	TKL-Pl-5	0.896573	-0.735844	-0.901809	0.750218	-0.76767	-0.833157	-0.652159	-0.723668	-0.762464	-0.808509	-0.804776	-0.800169	6	3	19.601	1	22	5660	5681	AGGGACUAACUUGAUCGACGUU	AGCAAUGAUCAAGUUAGUUCCU	Cleavage	Glyur000023s00004923.1	1
Sr512668_14_1_24_16	GumiRNA-n14z-5p	Glyur000039s00004206	Molecular Function: protein kinase activity (GO:0004672);; Molecular Function: ATP binding (GO:0005524);; Cellular Component: plasma membrane (GO:0005886);; Biological Process: protein phosphorylation (GO:0006468);; Biological Process: regulation of flower development (GO:0009909);; Biological Process: regulation of meristem growth (GO:0010075);; Cellular Component: integral component of membrane…	--	receptor-like kinase [Medicago truncatula]	TKL-Pl-4	-0.799913	0.990295	0.360526	-0.087394	0.980583	0.973429	0.989509	0.972009	0.978822	0.986853	0.988716	0.980265	9	3	15.154	1	23	467	489	UUCACAUUUGCACGAAUUAGGUC	GUUCUGAUUCGUGUAAAGGUGGA	Cleavage	Glyur000039s00004206.1	1
Sr548197_11_1_24_47	GumiRNA-n14u-5p																			3	15.154	1	23	467	489	UUCACAUUUGCACGAAUUAGGUC	GUUCUGAUUCGUGUAAAGGUGGA	Cleavage	Glyur000039s00004206.1	1
Sr339316_1_1_24_14	GumiRNA-n383	Glyur000043s00003851	Molecular Function: protein serine/threonine kinase activity (GO:0004674);; Molecular Function: ATP binding (GO:0005524);; Cellular Component: plasma membrane (GO:0005886);; Biological Process: protein phosphorylation (GO:0006468);; Biological Process: defense response (GO:0006952);; Cellular Component: plasmodesma (GO:0009506);; Cellular Component: integral component of membrane (GO:0016021);; M…	--	S-locus lectin kinase family protein [Medicago truncatula]	Aur	0.904501	-0.43132	-0.720423	0.649452	-0.469045	-0.539296	-0.36295	-0.366597	-0.522134	-0.537294	-0.535492	-0.523929	1	3	22.309	1	21	842	862	AAUAGUUUUGCGGACAUGUGU	ACAAGUGUUUGCAAAACUGUU	Cleavage	Glyur000043s00003851.1	1
Sr292160_20_17_24_36	GumiRNA-n46b-5p	Glyur000045s00009964	Molecular Function: protein kinase activity (GO:0004672);; Molecular Function: protein binding (GO:0005515);; Molecular Function: ATP binding (GO:0005524);; Biological Process: protein phosphorylation (GO:0006468);; Cellular Component: integral component of membrane (GO:0016021);;	K04733|0|gmx:100799586|K04733 interleukin-1 receptor-associated kinase 4 [EC:2.7.11.1] | (RefSeq) probable leucine-rich repeat receptor-like serine/threonine-protein kinase At5g15730	PREDICTED: probable leucine-rich repeat receptor-like serine/threonine-protein kinase At5g15730 [Glycine max]	RLK-Pelle_DLSV	0.803859	-0.72776	-0.163241	-0.0148246	-0.739592	-0.677618	-0.741245	-0.618686	-0.801102	-0.74586	-0.744433	-0.753842	2	3	8.324	1	24	1656	1679	AUACAUGUCCGCAGAACUAUUAGU	AUAGAUAGUGCAGCUGACAUGUAU	Translation	Glyur000045s00009964.1	1
Sr292160_20_18_24_36	GumiRNA-n46a-5p																			3	8.324	1	24	1656	1679	AUACAUGUCCGCAGAACUAUUAGU	AUAGAUAGUGCAGCUGACAUGUAU	Translation	Glyur000045s00009964.1	1
Sr292160_20_2_24_36	GumiRNA-n46d-5p																			3	8.324	1	24	1656	1679	AUACAUGUCCGCAGAACUAUUAGU	AUAGAUAGUGCAGCUGACAUGUAU	Translation	Glyur000045s00009964.1	1
Sr292160_20_3_24_36	GumiRNA-n46c-5p																			3	8.324	1	24	1656	1679	AUACAUGUCCGCAGAACUAUUAGU	AUAGAUAGUGCAGCUGACAUGUAU	Translation	Glyur000045s00009964.1	1
Sr338853_10_4_24_38	GumiRNA-n424																			3	8.324	1	24	1656	1679	AUACAUGUCUGCAGAACUAUUAGU	AUAGAUAGUGCAGCUGACAUGUAU	Translation	Glyur000045s00009964.1	1
Sr502585_9_6_24_10	GumiRNA-n337	Glyur000045s00009984	Molecular Function: protein serine/threonine kinase activity (GO:0004674);; Molecular Function: ATP binding (GO:0005524);; Biological Process: protein phosphorylation (GO:0006468);; Cellular Component: integral component of membrane (GO:0016021);; Biological Process: recognition of pollen (GO:0048544);;	--	G-type lectin S-receptor-like serine/threonine-protein kinase At4g27290 [Cajanus cajan]	RLK-Pelle_DLSV	0.793683	-0.291051	-0.87759	0.876024	-0.347597	-0.39949	-0.19147	-0.215496	-0.391678	-0.402495	-0.392887	-0.405813	2	2.5	17.052	1	20	2274	2293	AAUAGUUCUGCAAGCAUUUU	UAAAUGCUUGGAGAACUGUU	Translation	Glyur000045s00009984.1	1
Sr366268_2_1_24_13	GumiRNA-n417.1	Glyur000046s00004836	Molecular Function: protein kinase activity (GO:0004672);; Molecular Function: ATP binding (GO:0005524);; Biological Process: protein phosphorylation (GO:0006468);; Cellular Component: integral component of membrane (GO:0016021);;	--	PREDICTED: protein STRUBBELIG-RECEPTOR FAMILY 3-like [Cicer arietinum]	RLK-Pelle_LRR-I-2	-0.608446	0.869936	-0.00164281	0.23161	0.866018	0.758689	0.906459	0.789837	0.889549	0.831501	0.829448	0.849458	7	3	12.572	1	20	2172	2191	ACAAAUAAUGUCUGCAGAAC	GUUUUGCAGAYAUUGUUUCU	Cleavage	Glyur000046s00004836.1	1
Sr549725_2_1_24_32	GumiRNA-n224a.2	Glyur000049s00003108	Molecular Function: protein serine/threonine kinase activity (GO:0004674);; Molecular Function: non-membrane spanning protein tyrosine kinase activity (GO:0004715);; Molecular Function: ATP binding (GO:0005524);; Cellular Component: integral component of membrane (GO:0016021);; Biological Process: peptidyl-tyrosine phosphorylation (GO:0018108);;	K13436|0|mtr:MTR_1g086230|K13436 pto-interacting protein 1 [EC:2.7.11.1] | (RefSeq) receptor-like kinase	receptor-like kinase [Medicago truncatula]	RLK-Pelle_DLSV	-0.355305	0.817982	0.0984965	0.100575	0.820287	0.696064	0.832131	0.77615	0.794762	0.753392	0.746009	0.78546	3	3	10.171	1	20	400	419	GUUUCAGGGACUUAAAUGAG	CCCAUUGAAGUUCCUGAAAU	Cleavage	Glyur000049s00003108.1	1
Sr531687_4_4_24_20	GumiRNA-n464a-3p	Glyur000059s00006330	Biological Process: transition metal ion transport (GO:0000041);; Molecular Function: zinc ion transmembrane transporter activity (GO:0005385);; Molecular Function: binding (GO:0005488);; Cellular Component: integral component of plasma membrane (GO:0005887);; Molecular Function: cadmium ion transmembrane transporter activity (GO:0015086);; Molecular Function: cation-transporting ATPase activity …	K01534|0|cam:101497233|K01534 Cd2+/Zn2+-exporting ATPase [EC:3.6.3.3 3.6.3.5] | (RefSeq) cadmium/zinc-transporting ATPase HMA3-like	Cadmium/zinc-transporting ATPase 3 [Glycine soja]	TKL-Pl-4	0.971391	-0.866376	-0.697763	0.511759	-0.897506	-0.897074	-0.813939	-0.802676	-0.918109	-0.918068	-0.913334	-0.921832	10	3	20.105	1	20	24	43	UUUCCGGUAGUUCAAAGUUG	CAACUUUGAAGUGUUGGGAA	Translation	Glyur000059s00006330.1	1
Sr99475_9_5_21_68	GumiRNA-n97c-5p.1	Glyur000059s00006333	Molecular Function: protein serine/threonine kinase activity (GO:0004674);; Molecular Function: transmembrane receptor protein tyrosine kinase activity (GO:0004714);; Molecular Function: ATP binding (GO:0005524);; Biological Process: cation transport (GO:0006812);; Cellular Component: integral component of membrane (GO:0016021);; Molecular Function: hydrolase activity (GO:0016787);; Biological Pr…	K04733|7.98268e-174|gmx:100776445|K04733 interleukin-1 receptor-associated kinase 4 [EC:2.7.11.1] | (RefSeq) putative serine/threonine-protein kinase	Receptor like protein kinase S.2 [Glycine soja]	RLK-Pelle_SD-2b	0.965325	-0.875345	-0.567123	0.368864	-0.898958	-0.87998	-0.841482	-0.795599	-0.933056	-0.91679	-0.912463	-0.922067	9	3	18.039	1	20	126	146	UUUUUCUG-ACACACAUACCG	UGGUUUGUGUGUGCAGAAAAA	Translation	Glyur000059s00006333.1	1
Sr133210_14_14_21_30	GumiRNA-n381b-3p	Glyur000060s00004762	Molecular Function: protein serine/threonine kinase activity (GO:0004674);; Molecular Function: ubiquitin-protein transferase activity (GO:0004842);; Molecular Function: ATP binding (GO:0005524);; Biological Process: protein phosphorylation (GO:0006468);; Biological Process: protein ubiquitination (GO:0016567);;	--	U-box domain-containing protein 33-like isoform X2 [Cajanus cajan]	RLK-Pelle_RLCK-Os	0.89509	-0.971283	-0.568255	0.324326	-0.979492	-0.984829	-0.941479	-0.943212	-0.97992	-0.993651	-0.992694	-0.98992	10	3	10.589	1	20	2871	2890	AAACAAUUUUGCAAGGACUA	UAGUCAUUGCAAAGUUUUUU	Cleavage	Glyur000060s00004762.1	1
Sr133210_14_9_21_30	GumiRNA-n381c-3p																			3	10.589	1	20	2871	2890	AAACAAUUUUGCAAGGACUA	UAGUCAUUGCAAAGUUUUUU	Cleavage	Glyur000060s00004762.1	1
Sr198495_1_1_22_30	GumiRNA-n381d.2																			3	10.589	1	20	2871	2890	AAACAAUUUUGCAAGGACUA	UAGUCAUUGCAAAGUUUUUU	Cleavage	Glyur000060s00004762.1	1
Sr167493_1_1_22_929	GumiRNA-n153-5p	Glyur000061s00006543	Molecular Function: protein serine/threonine kinase activity (GO:0004674);; Molecular Function: ATP binding (GO:0005524);; Cellular Component: cytoplasm (GO:0005737);; Biological Process: protein phosphorylation (GO:0006468);;	--	PREDICTED: cyclin-dependent kinase F-1-like [Cicer arietinum]	STE_STE11	-0.824439	0.824384	0.693085	-0.545636	0.869918	0.809484	0.763976	0.739849	0.879062	0.854608	0.84263	0.881915	8	3	17.089	1	21	103	123	UUCCUCCAAAGCAUCAAAGCU	GGAUUUGAUGUUUCGGAGGAG	Cleavage	Glyur000061s00006543.1	1
Sr133210_14_10_21_30	GumiRNA-n381a.1	Glyur000062s00005471	Molecular Function: protein serine/threonine kinase activity (GO:0004674);; Molecular Function: protein serine/threonine/tyrosine kinase activity (GO:0004712);; Molecular Function: ATP binding (GO:0005524);; Biological Process: protein phosphorylation (GO:0006468);;	K18670|0|gmx:100792777|K18670 dual specificity protein kinase YAK1 [EC:2.7.12.1] | (RefSeq) serine/threonine-protein kinase ppk15-like	uncharacterized protein LOC109807807 [Cajanus cajan]	STE_STE11	0.786674	-0.258911	-0.848625	0.853805	-0.317767	-0.384638	-0.161952	-0.194784	-0.359002	-0.377001	-0.370905	-0.373497	2	3	15.582	1	21	2638	2658	UUUAGUCCCUGUAAAAUUGUU	AAUAAUUAUGCAGAGACUAAA	Cleavage	Glyur000062s00005471.1	1
Sr133210_14_14_21_30	GumiRNA-n381b-5p																			3	15.582	1	21	2638	2658	UUUAGUCCCUGUAAAAUUGUU	AAUAAUUAUGCAGAGACUAAA	Cleavage	Glyur000062s00005471.1	1
Sr133210_14_9_21_30	GumiRNA-n381c-5p																			3	15.582	1	21	2638	2658	UUUAGUCCCUGUAAAAUUGUU	AAUAAUUAUGCAGAGACUAAA	Cleavage	Glyur000062s00005471.1	1
Sr177332_17_16_22_13	GumiRNA-n517-5p																			3	14.81	1	21	1629	1649	UGAACUUUUGAACUACCGGAA	UUCCGGUAGUUCAAAACAUCA	Cleavage	Glyur000062s00005471.1	1
Sr360278_7_1_24_13	GumiRNA-n99																			3	16.304	1	22	3082	3103	UUUGUCAGGGACCAAAGUGACA	UAUUAUUUUGGUUCAUGACAGA	Cleavage	Glyur000062s00005471.1	1
Sr123222_9_3_21_23	GumiRNA-n261d	Glyur000072s00008155	Molecular Function: protein kinase activity (GO:0004672);; Molecular Function: ATP binding (GO:0005524);; Biological Process: protein phosphorylation (GO:0006468);; Cellular Component: integral component of membrane (GO:0016021);;	--	protein STRUBBELIG-RECEPTOR FAMILY 7-like [Cajanus cajan]	RLK-Pelle_LRR-VIII-1	-0.64396	0.96989	0.380344	-0.112215	0.957684	0.953572	0.962652	0.987659	0.923504	0.949247	0.950643	0.944551	9	3	15.828	1	21	2497	2517	UUUAUUCCCCCAAAAACAUAG	UUAUUUUAUUGGUGGAAUAAA	Translation	Glyur000072s00008155.1	1
Sr123222_9_4_21_23	GumiRNA-n261c																			3	15.828	1	21	2497	2517	UUUAUUCCCCCAAAAACAUAG	UUAUUUUAUUGGUGGAAUAAA	Translation	Glyur000072s00008155.1	1
Sr123222_9_9_21_23	GumiRNA-n261b																			3	15.828	1	21	2497	2517	UUUAUUCCCCCAAAAACAUAG	UUAUUUUAUUGGUGGAAUAAA	Translation	Glyur000072s00008155.1	1
Sr497662_4_4_24_37	GumiRNA-n469.3	Glyur000074s00005549	Biological Process: MAPK cascade (GO:0000165);; Molecular Function: MAP kinase activity (GO:0004707);; Molecular Function: ATP binding (GO:0005524);; Cellular Component: intracellular (GO:0005622);;	--	PREDICTED: mitogen-activated protein kinase 9-like isoform X2 [Cicer arietinum]	RLK-Pelle_LRR-Xb-1	-0.263632	0.804908	-0.0617707	0.30252	0.774769	0.687246	0.844788	0.803301	0.742877	0.723525	0.721646	0.738423	3	2.5	6.943	1	24	216	239	UUUUUUUAUUUUGCAUCUGUCAGG	CAUAACAGAAAUAAAAUAAAAAAA	Cleavage	Glyur000074s00005549.1	1
Sr496204_18_15_24_126	GumiRNA-n4g3.3	Glyur000092s00007494	Molecular Function: protein serine/threonine kinase activity (GO:0004674);; Molecular Function: ATP binding (GO:0005524);; Biological Process: protein phosphorylation (GO:0006468);; Cellular Component: integral component of membrane (GO:0016021);; Molecular Function: carbohydrate binding (GO:0030246);;	--	PREDICTED: probable L-type lectin-domain containing receptor kinase S.7 [Cicer arietinum]	RLK-Pelle_WAK_LRK10L-1	-0.731105	0.466655	0.899002	-0.783407	0.472783	0.617386	0.378832	0.502242	0.466337	0.552784	0.551661	0.524016	1	3	14.602	1	20	1666	1685	AAAACGUCAGUCAAAUUAGU	ACUGAUAAGACUGAUGUUUU	Cleavage	Glyur000092s00007494.1	1
Sr425343_4_2_24_14	GumiRNA-n272.2	Glyur000105s00014192	Molecular Function: spermidine synthase activity (GO:0004766);; Cellular Component: cytoplasm (GO:0005737);; Biological Process: polyamine biosynthetic process (GO:0006596);; Molecular Function: methyltransferase activity (GO:0008168);; Biological Process: auxin polar transport (GO:0009926);; Molecular Function: thermospermine synthase activity (GO:0010487);; Molecular Function: spermine synthase…	K18787|0|pvu:PHAVU_001G039100g|K18787 thermospermine synthase [EC:2.5.1.79] | (RefSeq) hypothetical protein	thermospermine synthase ACAULIS5 [Cajanus cajan]	CAMK_CAMKL-CHK1	0.908963	-0.699413	-0.708983	0.603409	-0.754134	-0.702537	-0.634098	-0.581544	-0.796034	-0.758449	-0.746048	-0.783979	1	2	17.358	1	21	2240	2260	AUGGGACCCACAUGAAUUUCA	UGGAAUUCACGUGGGUCUCAU	Cleavage	Glyur000105s00014192.1	1
Sr303020_10_1_24_11	GumiRNA-n91c	Glyur000119s00012137	Molecular Function: protein serine/threonine kinase activity (GO:0004674);; Molecular Function: structural constituent of cell wall (GO:0005199);; Molecular Function: ATP binding (GO:0005524);; Biological Process: protein phosphorylation (GO:0006468);; Cellular Component: integral component of membrane (GO:0016021);;	--	Proline-rich receptor-like protein kinase PERK9 [Glycine soja]	RLK-Pelle_RLCK-VIIa-2	0.925697	-0.516956	-0.599547	0.513298	-0.558776	-0.575382	-0.465592	-0.417803	-0.62298	-0.605454	-0.601849	-0.6044	1	3	15.674	1	20	1311	1329	AACUCUGACAAGAAAAUACA	UGUAUUUUCUU-UUGGAGUU	Translation	Glyur000119s00012137.1	1
Sr303020_10_4_24_11	GumiRNA-n91b																			3	15.674	1	20	1311	1329	AACUCUGACAAGAAAAUACA	UGUAUUUUCUU-UUGGAGUU	Translation	Glyur000119s00012137.1	1
Sr303020_10_5_24_11	GumiRNA-n91a																			3	15.674	1	20	1311	1329	AACUCUGACAAGAAAAUACA	UGUAUUUUCUU-UUGGAGUU	Translation	Glyur000119s00012137.1	1
Sr476501_10_4_24_14	GumiRNA-n252d	Glyur000122s00010198	Molecular Function: protein serine/threonine kinase activity (GO:0004674);; Molecular Function: ATP binding (GO:0005524);; Cellular Component: plasma membrane (GO:0005886);; Biological Process: protein phosphorylation (GO:0006468);; Biological Process: defense response (GO:0006952);; Cellular Component: plasmodesma (GO:0009506);; Cellular Component: integral component of membrane (GO:0016021);; M…	--	S-locus lectin kinase family protein [Medicago truncatula]	RLK-Pelle_LRR-Xb-1	0.909024	-0.510674	-0.535997	0.423312	-0.534454	-0.590955	-0.471428	-0.44362	-0.594057	-0.598668	-0.60036	-0.581423	1	3	7.164	1	20	4309	4328	AAAUUUUGCACUACCGAAAA	UUUUUGAUAGUAUAAAAUUU	Translation	Glyur000122s00010198.1	1
Sr476501_10_5_24_14	GumiRNA-n252c																			3	7.164	1	20	4309	4328	AAAUUUUGCACUACCGAAAA	UUUUUGAUAGUAUAAAAUUU	Translation	Glyur000122s00010198.1	1
Sr476501_10_8_24_14	GumiRNA-n252b																			3	7.164	1	20	4309	4328	AAAUUUUGCACUACCGAAAA	UUUUUGAUAGUAUAAAAUUU	Translation	Glyur000122s00010198.1	1
Sr476501_10_9_24_14	GumiRNA-n252a																			3	7.164	1	20	4309	4328	AAAUUUUGCACUACCGAAAA	UUUUUGAUAGUAUAAAAUUU	Translation	Glyur000122s00010198.1	1
Sr436082_15_7_24_13	GumiRNA-n151a.2	Glyur000123s00008423	Molecular Function: protein kinase activity (GO:0004672);; Molecular Function: ubiquitin-protein transferase activity (GO:0004842);; Molecular Function: ATP binding (GO:0005524);; Biological Process: protein phosphorylation (GO:0006468);; Biological Process: protein ubiquitination (GO:0016567);;	--	U-box domain-containing protein 33-like isoform X1 [Cajanus cajan]	CAMK_AMPK	0.963565	-0.709408	-0.847686	0.718766	-0.752601	-0.779905	-0.630957	-0.646045	-0.777134	-0.788503	-0.781803	-0.790941	2	3	10.468	1	24	564	587	UGUAACUCGCUAGCAAUUUAGUCU	AGAAGAAAUUGCUAGUGAGCUACA	Cleavage	Glyur000123s00008423.2	1
Sr402024_3_1_24_11	GumiRNA-n384	Glyur000129s00012448	Molecular Function: protein serine/threonine kinase activity (GO:0004674);; Molecular Function: ATP binding (GO:0005524);; Cellular Component: plasma membrane (GO:0005886);; Biological Process: protein phosphorylation (GO:0006468);; Cellular Component: integral component of membrane (GO:0016021);;	--	hypothetical protein PHAVU_007G112100g [Phaseolus vulgaris]	RLK-Pelle_DLSV	-0.889089	0.972821	0.56798	-0.320679	0.978871	0.988812	0.943453	0.949753	0.977268	0.994429	0.993867	0.989177	10	3	15.832	1	24	2317	2340	AAGAAAAAAAGUACAUGCAUCUGA	UCUGUUGAAUGUAUUUUUUUUUUU	Cleavage	Glyur000129s00012448.1	1
Sr471809_7_4_24_16	GumiRNA-n422c																			3	15.215	1	24	2316	2339	AGAAAAAAAAUACAUGUAUCUGGA	UUCUGUUGAAUGUAUUUUUUUUUU	Cleavage	Glyur000129s00012448.1	1
Sr471809_7_5_24_16	GumiRNA-n422b																			3	15.215	1	24	2316	2339	AGAAAAAAAAUACAUGUAUCUGGA	UUCUGUUGAAUGUAUUUUUUUUUU	Cleavage	Glyur000129s00012448.1	1
Sr471809_7_6_24_16	GumiRNA-n422a																			3	15.215	1	24	2316	2339	AGAAAAAAAAUACAUGUAUCUGGA	UUCUGUUGAAUGUAUUUUUUUUUU	Cleavage	Glyur000129s00012448.1	1
Sr496001_18_4_24_11	GumiRNA-n155b.2	Glyur000138s00011657	Molecular Function: protein serine/threonine kinase activity (GO:0004674);; Molecular Function: ATP binding (GO:0005524);; Biological Process: protein phosphorylation (GO:0006468);; Cellular Component: integral component of membrane (GO:0016021);;	--	receptor-like protein kinase FERONIA-like protein [Trifolium pratense]	TKL-Pl-4	-0.777276	0.98903	0.335898	-0.0813583	0.990671	0.94161	0.987942	0.94301	0.993754	0.977984	0.976149	0.985309	9	3	19.016	1	23	936	958	CAAAAAAAUGUGGUCUCACGUGG	UCUCGUGAGACUUCAUUUUUGUG	Translation	Glyur000138s00011657.1	1
Sr597732_6_4_24_10	GumiRNA-n155a																			3	19.016	1	23	936	958	CAAAAAAAUGUGGUCUCACGUGG	UCUCGUGAGACUUCAUUUUUGUG	Translation	Glyur000138s00011657.1	1
Sr513980_13_11_24_21	GumiRNA-n129e.1	Glyur000143s00011185	Molecular Function: protein kinase activity (GO:0004672);; Molecular Function: ATP binding (GO:0005524);; Biological Process: protein phosphorylation (GO:0006468);; Cellular Component: integral component of membrane (GO:0016021);;	--	LRR receptor-like kinase [Medicago truncatula]	RLK-Pelle_LRR-VIII-1	-0.890048	0.936556	0.660065	-0.420358	0.942303	0.985622	0.894708	0.93577	0.931736	0.970204	0.97094	0.957356	10	3	20.09	1	21	69	89	UGACCUGGACAAACGGUGCUG	CAGCACCGUUCGUUCGGGUUG	Translation	Glyur000143s00011185.1	1
Sr513980_13_12_24_21	GumiRNA-n129d																			3	20.09	1	21	69	89	UGACCUGGACAAACGGUGCUG	CAGCACCGUUCGUUCGGGUUG	Translation	Glyur000143s00011185.1	1
Sr513980_13_4_24_21	GumiRNA-n129g.1																			3	20.09	1	21	69	89	UGACCUGGACAAACGGUGCUG	CAGCACCGUUCGUUCGGGUUG	Translation	Glyur000143s00011185.1	1
Sr513980_13_7_24_21	GumiRNA-n129f.2																			3	20.09	1	21	69	89	UGACCUGGACAAACGGUGCUG	CAGCACCGUUCGUUCGGGUUG	Translation	Glyur000143s00011185.1	1
Sr540597_10_3_24_210	GumiRNA-n142c-5p.1	Glyur000150s00014582	Molecular Function: protein kinase activity (GO:0004672);; Molecular Function: ATP binding (GO:0005524);; Biological Process: protein phosphorylation (GO:0006468);; Cellular Component: integral component of membrane (GO:0016021);;	--	PREDICTED: probable inactive leucine-rich repeat receptor-like protein kinase At1g66830 [Cicer arietinum]	RLK-Pelle_RLCK-VIII	-0.969373	0.798811	0.558052	-0.385183	0.826764	0.805848	0.76339	0.703235	0.874308	0.84967	0.844497	0.856355	7	3	20.234	1	20	995	1014	AUACACAUACAUAUCCGCGG	UUGUGGUUGUGUAUGUGUAU	Cleavage	Glyur000150s00014582.1	1
Sr484667_3_2_24_16	GumiRNA-n269	Glyur000153s00013686	Molecular Function: protein kinase activity (GO:0004672);; Molecular Function: ATP binding (GO:0005524);; Biological Process: protein phosphorylation (GO:0006468);; Cellular Component: integral component of membrane (GO:0016021);;	--	PREDICTED: probable inactive receptor kinase At5g58300 [Cicer arietinum]	RLK-Pelle_DLSV	-0.657304	0.782513	0.581458	-0.335043	0.756056	0.88446	0.749242	0.873385	0.710569	0.808122	0.817054	0.767574	4	3	7.315	1	24	1857	1880	GAGGACUUUGGAGGGUUUUAGAGU	AAUGUCAAAUCCUCCAAUGUCCUC	Cleavage	Glyur000153s00013686.1	1
Sr504883_6_3_24_12	GumiRNA-n180	Glyur000192s00009308	Molecular Function: protein serine/threonine kinase activity (GO:0004674);; Molecular Function: ATP binding (GO:0005524);; Biological Process: protein phosphorylation (GO:0006468);; Molecular Function: tau-protein kinase activity (GO:0050321);;	K03083|0|cam:101499607|K03083 glycogen synthase kinase 3 beta [EC:2.7.11.26] | (RefSeq) shaggy-related protein kinase kappa	PREDICTED: shaggy-related protein kinase kappa [Cicer arietinum]	RLK-Pelle_LRK10L-2	-0.67444	0.976072	0.334632	-0.0887782	0.979165	0.915864	0.971749	0.94043	0.9657	0.951091	0.947387	0.964887	9	3	20.519	1	20	1037	1056	AUAUUUUUGCAUUCCGGAAA	UUUUGGGAGUGCAAAAGUGU	Cleavage	Glyur000192s00009308.1	1
Sr365387_9_3_24_26	GumiRNA-n248c.1	Glyur000255s00016816	Molecular Function: protein kinase activity (GO:0004672);; Molecular Function: ATP binding (GO:0005524);; Biological Process: protein phosphorylation (GO:0006468);; Cellular Component: integral component of membrane (GO:0016021);;	--	PREDICTED: probable inactive leucine-rich repeat receptor-like protein kinase At3g03770 [Cicer arietinum]	RLK-Pelle_DLSV	0.954756	-0.844049	-0.764314	0.561517	-0.860956	-0.924417	-0.78573	-0.831688	-0.863878	-0.905077	-0.905241	-0.889658	9	3	18.815	1	24	2680	2703	AUACAUUCUGCGGAACUAAUAGUU	GAUUAAUGGUUGUGCAGAAUGUAU	Cleavage	Glyur000255s00016816.1	1
Sr454563_1_1_24_5616	GumiRNA-n452-5p	Glyur000265s00020617	Molecular Function: protein serine/threonine kinase activity (GO:0004674);; Molecular Function: non-membrane spanning protein tyrosine kinase activity (GO:0004715);; Molecular Function: ATP binding (GO:0005524);; Cellular Component: integral component of membrane (GO:0016021);; Biological Process: peptidyl-tyrosine phosphorylation (GO:0018108);;	K04733|0|gmx:100819995|K04733 interleukin-1 receptor-associated kinase 4 [EC:2.7.11.1] | (RefSeq) probable leucine-rich repeat receptor-like serine/threonine-protein kinase At5g15730	PREDICTED: probable leucine-rich repeat receptor-like serine/threonine-protein kinase At5g15730 [Glycine max]	RLK-Pelle_CR4L	0.869623	-0.429604	-0.875528	0.839103	-0.487677	-0.524234	-0.335156	-0.349491	-0.528298	-0.533736	-0.524764	-0.539042	3	2	19.181	1	21	582	602	AGCCAAAUUCAAAAGAUUCUG	CGGAAUCUUGUGAAUUUGGUU	Cleavage	Glyur000265s00020617.1	1
Sr502585_9_6_24_10	GumiRNA-n337	Glyur000268s00013364	Molecular Function: phosphorelay sensor kinase activity (GO:0000155);; Biological Process: phosphorelay signal transduction system (GO:0000160);; Molecular Function: protein serine/threonine kinase activity (GO:0004674);; Molecular Function: protein binding (GO:0005515);; Molecular Function: ATP binding (GO:0005524);; Cellular Component: nucleus (GO:0005634);; Cellular Component: cytoplasm (GO:00…	K20715|0|vra:106755758|K20715 phototropin [EC:2.7.11.1] | (RefSeq) phototropin-1-like	PREDICTED: phototropin-1-like isoform X1 [Vigna angularis]	RLK-Pelle_LRR-VI-1	0.920619	-0.951049	-0.50915	0.276785	-0.964059	-0.947244	-0.927853	-0.895166	-0.981573	-0.975013	-0.972961	-0.976597	10	3	21.655	1	22	2408	2429	AAUAGUUCUGCAAGCAUUUUUG	UGAAGCUGCUUGGAGAGCUAUU	Translation	Glyur000268s00013364.1	1
Sr430874_1_1_24_19	GumiRNA-n141	Glyur000273s00014648	Molecular Function: protein serine/threonine kinase activity (GO:0004674);; Molecular Function: ATP binding (GO:0005524);; Biological Process: protein phosphorylation (GO:0006468);; Cellular Component: integral component of membrane (GO:0016021);;	--	PREDICTED: receptor-like protein kinase HERK 1 isoform X1 [Lupinus angustifolius]	RLK-Pelle_RLCK-IXb	-0.807969	0.94466	0.330398	-0.104178	0.957697	0.880743	0.941176	0.861788	0.979925	0.94017	0.935043	0.957387	10	3	21.886	1	21	1309	1329	AGAAUUAAUAGUUCCGGACGU	GCAUCUGGGGCUAUUGAUUCU	Cleavage	Glyur000273s00014648.1	1
Sr395899_1_1_24_29	GumiRNA-n456	Glyur000319s00018984	Molecular Function: protein kinase activity (GO:0004672);; Molecular Function: ATP binding (GO:0005524);; Biological Process: protein phosphorylation (GO:0006468);; Cellular Component: integral component of membrane (GO:0016021);;	--	protein strubbelig-receptor family 2-like [Trifolium pratense]	RLK-Pelle_DLSV	-0.785561	0.263284	0.866434	-0.870675	0.320027	0.380043	0.164363	0.192211	0.364221	0.378385	0.370048	0.37863	2	3	18.395	1	20	246	265	ACGACUGAGAUCUCUACUGC	GCAGUUAAGAUUUCAGUUGU	Cleavage	Glyur000319s00018984.1	1
Sr312944_13_10_24_20	GumiRNA-n17d-5p	Glyur000319s00018985	Molecular Function: protein serine/threonine kinase activity (GO:0004674);; Molecular Function: transmembrane receptor protein tyrosine kinase activity (GO:0004714);; Molecular Function: ATP binding (GO:0005524);; Cellular Component: plasma membrane (GO:0005886);; Biological Process: peptidyl-tyrosine phosphorylation (GO:0018108);;	--	receptor like protein kinase S.2-like [Cajanus cajan]	RLK-Pelle_SD-2b	-0.825251	0.965006	0.3316	-0.0881455	0.971298	0.919355	0.964077	0.902024	0.988054	0.963508	0.96156	0.971277	10	3	16.472	1	21	2271	2291	ACUAAUAGUUCCGCGGGUUGU	GCAACCAGAGGUACUAUUAGU	Translation	Glyur000319s00018985.1	1
Sr581820_2_1_24_30	GumiRNA-n17b-5p																			3	16.472	1	21	2271	2291	ACUAAUAGUUCCGCGGGUUGU	GCAACCAGAGGUACUAUUAGU	Translation	Glyur000319s00018985.1	1
Sr592012_17_8_24_184	GumiRNA-n227b-3p.1	Glyur000338s00015581	Molecular Function: transmembrane receptor protein tyrosine kinase activity (GO:0004714);; Molecular Function: ATP binding (GO:0005524);; Cellular Component: integral component of membrane (GO:0016021);; Biological Process: peptidyl-tyrosine phosphorylation (GO:0018108);;	--	LRR receptor-like kinase resistance protein [Trifolium pratense]	RLK-Pelle_LRR-V	-0.836822	0.820737	0.728234	-0.504386	0.818844	0.926419	0.768183	0.865456	0.794896	0.871477	0.87656	0.840925	8	3	22.424	1	21	854	874	AAAUAGGCUGUUAAGCUCCAU	GUGGAGCUGAGCAACCUGUUU	Cleavage	Glyur000338s00015581.1	1
Sr120441_1_1_21_35	GumiRNA-n289	Glyur000342s00013725	Molecular Function: protein serine/threonine kinase activity (GO:0004674);; Molecular Function: ATP binding (GO:0005524);; Biological Process: protein phosphorylation (GO:0006468);; Cellular Component: integral component of membrane (GO:0016021);;	--	LRR receptor-like kinase [Medicago truncatula]	CMGC_MAPK	0.860448	-0.978289	-0.569263	0.328006	-0.98827	-0.980758	-0.947106	-0.949029	-0.983362	-0.993535	-0.99105	-0.994785	10	3	15.63	1	20	520	539	UGAUCCAGAAUUUUCAAUUU	GAAUUGCAGAUUCUGGAUCU	Cleavage	Glyur000342s00013725.1	1
Sr288087_5_2_24_10	GumiRNA-n121b	Glyur000369s00020550	Molecular Function: calmodulin-dependent protein kinase activity (GO:0004683);; Molecular Function: calcium ion binding (GO:0005509);; Molecular Function: calmodulin binding (GO:0005516);; Molecular Function: ATP binding (GO:0005524);; Cellular Component: nucleus (GO:0005634);; Cellular Component: cytoplasm (GO:0005737);; Cellular Component: plasma membrane (GO:0005886);; Biological Process: absc…	--	PREDICTED: CDPK-related kinase 3 [Cicer arietinum]	RLK-Pelle_PERK-1	-0.762493	0.902518	0.476688	-0.286787	0.929806	0.835864	0.874327	0.811367	0.942535	0.900019	0.888703	0.930698	9	3	16.467	1	20	1401	1420	AAAAUCAUUAUAUCCAACGG	CCUUUGGAUAUAUUGAUUUA	Cleavage	Glyur000369s00020550.1	1
Sr288087_5_4_24_10	GumiRNA-n121a																			3	16.467	1	20	1401	1420	AAAAUCAUUAUAUCCAACGG	CCUUUGGAUAUAUUGAUUUA	Cleavage	Glyur000369s00020550.1	1
Sr155815_7_5_21_15	GumiRNA-n249	Glyur000375s00022194	Molecular Function: protein serine/threonine kinase activity (GO:0004674);; Molecular Function: ATP binding (GO:0005524);; Biological Process: protein phosphorylation (GO:0006468);; Cellular Component: integral component of membrane (GO:0016021);; Molecular Function: oxidoreductase activity (GO:0016491);;	--	hypothetical protein TSUD_268410 [Trifolium subterraneum]	CMGC_CDK-PITSLRE	-0.691609	0.9779	0.228739	0.0553576	0.956843	0.940243	0.993684	0.971412	0.947823	0.954314	0.957379	0.947452	9	3	20.139	1	20	643	662	UUUGUUAAAUGUAGGGACUA	AAGUUCCUACAUUUAGCAGG	Cleavage	Glyur000375s00022194.1	1
Sr405990_1_1_24_17	GumiRNA-n235																			2.5	9.067	1	21	1833	1853	AGACUUUGGAGGAUUUUGGAG	CUCCGGCAUCUUCCAAAGUCU	Cleavage	Glyur000375s00022194.1	1
Sr443292_16_12_24_55	GumiRNA-n234b-3p.1	Glyur000376s00018698	Molecular Function: protein serine/threonine kinase activity (GO:0004674);; Molecular Function: ATP binding (GO:0005524);; Biological Process: protein phosphorylation (GO:0006468);; Cellular Component: integral component of membrane (GO:0016021);; Molecular Function: polysaccharide binding (GO:0030247);;	K04733|0|cam:101493523|K04733 interleukin-1 receptor-associated kinase 4 [EC:2.7.11.1] | (RefSeq) probable receptor-like protein kinase At5g39020	PREDICTED: probable receptor-like protein kinase At5g39020 [Cicer arietinum]	CMGC_CDK-CCRK	0.95647	-0.923072	-0.623179	0.399635	-0.937534	-0.948757	-0.885125	-0.877855	-0.953068	-0.962184	-0.960059	-0.958653	10	2.5	13.696	1	20	547	566	AAUAAUUCUGCAGACAUGUA	UACAUGGCUCCAGAAUUGUU	Translation	Glyur000376s00018698.1	1
Sr147726_13_9_21_26	GumiRNA-n97d.2	Glyur000415s00025780	Molecular Function: peptide receptor activity (GO:0001653);; Molecular Function: protein serine/threonine kinase activity (GO:0004674);; Molecular Function: ATP binding (GO:0005524);; Cellular Component: plasma membrane (GO:0005886);; Biological Process: protein phosphorylation (GO:0006468);; Biological Process: signal transduction (GO:0007165);; Cellular Component: chloroplast (GO:0009507);; Cel…	--	hypothetical protein PHAVU_005G073800g [Phaseolus vulgaris]	RLK-Pelle_LRK10L-2	-0.914368	0.918801	0.689535	-0.485763	0.94486	0.936551	0.868271	0.869844	0.9494	0.954253	0.948875	0.96065	10	3	18.861	1	20	2590	2609	UUUCUAUCAACACAUACAUG	CAUGAGUGUGUGGAUGGAAA	Translation	Glyur000415s00025780.1	1
Sr484667_3_2_24_16	GumiRNA-n269	Glyur000464s00022401	Molecular Function: protein kinase activity (GO:0004672);; Molecular Function: ATP binding (GO:0005524);; Biological Process: protein phosphorylation (GO:0006468);; Cellular Component: integral component of membrane (GO:0016021);;	--	PREDICTED: probable inactive receptor kinase At5g67200 [Cicer arietinum]	RLK-Pelle_LRR-XI-1	-0.76524	0.995828	0.330233	-0.0621342	0.989726	0.961096	0.997256	0.969477	0.985946	0.983971	0.984397	0.983968	9	2.5	13.705	1	21	2007	2027	GAGGACUUUGGAGGGUUUUAG	CUAAAAUCCUCCAAUGUCCUU	Cleavage	Glyur000464s00022401.1	1
Sr139843_5_3_21_18	GumiRNA-n319b-3p	Glyur000466s00022893	Molecular Function: protein kinase activity (GO:0004672);; Molecular Function: ATP binding (GO:0005524);; Biological Process: protein phosphorylation (GO:0006468);; Cellular Component: integral component of membrane (GO:0016021);;	--	PREDICTED: probably inactive leucine-rich repeat receptor-like protein kinase At2g25790 [Cicer arietinum]	RLK-Pelle_SD-2b	-0.763132	0.998167	0.404727	-0.143587	0.99708	0.972542	0.988804	0.978093	0.985079	0.989545	0.988982	0.991002	9	3	13.757	1	21	191	211	UUUUUUCGCGGAAAUAAUAGU	ACUGAUAUUUCUGUGAAAGAA	Cleavage	Glyur000466s00022893.1	1
Sr139843_5_5_21_18	GumiRNA-n319a																			3	13.757	1	21	191	211	UUUUUUCGCGGAAAUAAUAGU	ACUGAUAUUUCUGUGAAAGAA	Cleavage	Glyur000466s00022893.1	1
Sr73134_8_1_20_16	GumiRNA-n204.2																			3	19.845	1	20	2620	2639	GUAAAAUGUCGGUCAAAUUA	CAAUUUGAGCGAGAUUUUAC	Cleavage	Glyur000466s00022893.1	1
Sr592012_17_8_24_184	GumiRNA-n227b-5p.1	Glyur000470s00020952	Molecular Function: transmembrane receptor protein tyrosine kinase activity (GO:0004714);; Molecular Function: ATP binding (GO:0005524);; Cellular Component: integral component of membrane (GO:0016021);; Biological Process: peptidyl-tyrosine phosphorylation (GO:0018108);;	K04733|0|gmx:100788898|K04733 interleukin-1 receptor-associated kinase 4 [EC:2.7.11.1] | (RefSeq) putative kinase-like protein TMKL1	Putative kinase-like protein TMKL1 [Cajanus cajan]	RLK-Pelle_LRR-XI-1	0.908112	-0.828999	-0.803602	0.640445	-0.867487	-0.868594	-0.75858	-0.77708	-0.871784	-0.881054	-0.873578	-0.889941	9	3	12.189	1	20	2116	2135	AAUGACAACAUGGAGCUUAA	UCAAAUUCCAUGUUGUUAUU	Cleavage	Glyur000470s00020952.1	1
Sr123222_9_3_21_23	GumiRNA-n261d	Glyur000498s00016150	Molecular Function: signal transducer, downstream of receptor, with serine/threonine kinase activity (GO:0004702);; Molecular Function: ATP binding (GO:0005524);; Cellular Component: cytoplasm (GO:0005737);; Biological Process: signal transduction by protein phosphorylation (GO:0023014);;	K13414|0|pvu:PHAVU_006G211800g|K13414 mitogen-activated protein kinase kinase kinase 1 [EC:2.7.11.25] | (RefSeq) hypothetical protein	PREDICTED: mitogen-activated protein kinase kinase kinase 1-like [Vigna angularis]	RLK-Pelle_LRR-III	0.868419	-0.475881	-0.626601	0.508938	-0.492881	-0.613788	-0.425172	-0.467873	-0.525239	-0.575123	-0.582359	-0.539234	1	2	24.234	1	20	699	718	UUUAUUCCCCCAAAAACAUA	GAUGUUGUUGGGGGAAUAAA	Cleavage	Glyur000498s00016150.1	1
Sr123222_9_4_21_23	GumiRNA-n261c																			2	24.234	1	20	699	718	UUUAUUCCCCCAAAAACAUA	GAUGUUGUUGGGGGAAUAAA	Cleavage	Glyur000498s00016150.1	1
Sr123222_9_9_21_23	GumiRNA-n261b																			2	24.234	1	20	699	718	UUUAUUCCCCCAAAAACAUA	GAUGUUGUUGGGGGAAUAAA	Cleavage	Glyur000498s00016150.1	1
Sr443762_1_1_24_16	GumiRNA-n96	Glyur000531s00022824	Molecular Function: protein kinase activity (GO:0004672);; Cellular Component: membrane (GO:0016020);; Biological Process: phosphorylation (GO:0016310);;	--	Receptor-like protein kinase FERONIA [Cajanus cajan]	RLK-Pelle_RLCK-VIIa-1	0.971638	-0.82988	-0.573332	0.383116	-0.855332	-0.869064	-0.794359	-0.771498	-0.884237	-0.885106	-0.885517	-0.878638	8	2	5.238	1	23	24	46	GAUUGUUGGAUCGAGAUCAGACG	CGUCAAAUCUCGAUCCAACAAUC	Cleavage	Glyur000531s00022824.1	1
Sr376267_16_9_24_19	GumiRNA-n35d.2	Glyur000540s00023670	Molecular Function: protein serine/threonine kinase activity (GO:0004674);; Molecular Function: ATP binding (GO:0005524);; Cellular Component: plasma membrane (GO:0005886);; Biological Process: protein phosphorylation (GO:0006468);; Cellular Component: integral component of membrane (GO:0016021);; Biological Process: recognition of pollen (GO:0048544);;	--	PREDICTED: putative receptor protein kinase ZmPK1 [Cicer arietinum]	STE_STE11	0.862171	-0.857665	-0.768311	0.595639	-0.892766	-0.878845	-0.791945	-0.80752	-0.89058	-0.896035	-0.887478	-0.90921	9	3	13.506	1	20	4604	4623	AAAGAUAAAGACUAAAUUGC	GUGAAUUUGUCUUUAUCUUU	Cleavage	Glyur000540s00023670.1	1
Sr513009_1_1_24_17	GumiRNA-n505	Glyur000557s00018790	Molecular Function: protein serine/threonine kinase activity (GO:0004674);; Molecular Function: ATP binding (GO:0005524);; Cellular Component: intracellular (GO:0005622);; Biological Process: peptidyl-serine phosphorylation (GO:0018105);; Biological Process: intracellular signal transduction (GO:0035556);;	K08790|0|gmx:100805439|K08790 serine/threonine kinase 38 [EC:2.7.11.1] | (RefSeq) serine/threonine-protein kinase tricorner-like	serine/threonine-protein kinase tricorner-like [Cajanus cajan]	CAMK_CDPK	0.974512	-0.708652	-0.834469	0.700233	-0.747832	-0.779968	-0.633087	-0.644996	-0.776335	-0.788409	-0.782089	-0.788731	2	3	8.071	1	21	404	424	AUUUAGAGACGGAAUUUAGAG	CUUUAAUUUCUCUCUCUAAAU	Translation	Glyur000557s00018790.1	1
Sr571100_1_1_24_12	GumiRNA-n128																			3	15.776	1	20	227	246	UUUUGAGGACUAAUUUGAAA	UUCCAAGUUUGUUCUCAAAA	Translation	Glyur000557s00018790.1	1
Sr371070_6_1_24_39	GumiRNA-n28b	Glyur000563s00023586	Molecular Function: protein kinase activity (GO:0004672);; Molecular Function: ATP binding (GO:0005524);; Biological Process: protein phosphorylation (GO:0006468);; Biological Process: cortical microtubule organization (GO:0043622);; Cellular Component: cortical microtubule (GO:0055028);;	K08857|0|gmx:100818747|K08857 NIMA (never in mitosis gene a)-related kinase 1/4/5 [EC:2.7.11.1] | (RefSeq) serine/threonine-protein kinase Nek5-like	LOW QUALITY PROTEIN: serine/threonine-protein kinase Nek5-like [Cajanus cajan]	RLK-Pelle_CrRLK1L-1	-0.261624	0.796433	-0.119969	0.388165	0.751126	0.72557	0.847817	0.845444	0.706841	0.723047	0.730598	0.712963	2	2.5	17.352	1	22	4026	4047	AUUUGUAUUCUGAAAACUCCAG	UUGGAUUUUUAAGAGUACAAAU	Cleavage	Glyur000563s00023586.1	1
Sr371070_6_2_24_39	GumiRNA-n28a																			2.5	17.352	1	22	4026	4047	AUUUGUAUUCUGAAAACUCCAG	UUGGAUUUUUAAGAGUACAAAU	Cleavage	Glyur000563s00023586.1	1
Sr382796_12_1_24_32	GumiRNA-n64d																			2.5	17.352	1	24	4024	4047	AUUUGUAUUCUGAAAACUCCAGUU	ACUUGGAUUUUUAAGAGUACAAAU	Cleavage	Glyur000563s00023586.1	1
Sr382796_12_3_24_32	GumiRNA-n64c																			2.5	17.352	1	24	4024	4047	AUUUGUAUUCUGAAAACUCCAGUU	ACUUGGAUUUUUAAGAGUACAAAU	Cleavage	Glyur000563s00023586.1	1
Sr382796_12_7_24_32	GumiRNA-n64b																			2.5	17.352	1	24	4024	4047	AUUUGUAUUCUGAAAACUCCAGUU	ACUUGGAUUUUUAAGAGUACAAAU	Cleavage	Glyur000563s00023586.1	1
Sr382796_12_8_24_32	GumiRNA-n64a																			2.5	17.352	1	24	4024	4047	AUUUGUAUUCUGAAAACUCCAGUU	ACUUGGAUUUUUAAGAGUACAAAU	Cleavage	Glyur000563s00023586.1	1
Sr338288_4_2_24_38	GumiRNA-n1j-3p	Glyur000569s00020982	Molecular Function: protein serine/threonine kinase activity (GO:0004674);; Molecular Function: ATP binding (GO:0005524);; Cellular Component: cytosol (GO:0005829);; Biological Process: protein phosphorylation (GO:0006468);; Biological Process: intracellular signal transduction (GO:0035556);;	K08867|0|gmx:100790554|K08867 WNK lysine deficient protein kinase [EC:2.7.11.1] | (RefSeq) probable serine/threonine-protein kinase WNK9	PREDICTED: probable serine/threonine-protein kinase WNK9 [Glycine max]	RLK-Pelle_CR4L	0.952933	-0.600061	-0.742051	0.649662	-0.649479	-0.651028	-0.530859	-0.498076	-0.701355	-0.684561	-0.676343	-0.693486	1	3	10.962	1	24	2559	2582	CUUAUAUUUCAGUCCGGAGGGAGU	ACUUCCUCCGGUCUCAAAUAUAAA	Translation	Glyur000569s00020982.1	1
Sr338288_4_4_24_38	GumiRNA-n1e-3p																			3	10.962	1	24	2559	2582	CUUAUAUUUCAGUCCGGAGGGAGU	ACUUCCUCCGGUCUCAAAUAUAAA	Translation	Glyur000569s00020982.1	1
Sr475160_8_4_24_13	GumiRNA-n192c																			2	10.897	1	24	2563	2586	UUUUCUUAUAUUUGAGACUGGAGG	CCUCCGGUCUCAAAUAUAAAAAAA	Cleavage	Glyur000569s00020982.1	1
Sr475160_8_5_24_13	GumiRNA-n192b																			2	10.897	1	24	2563	2586	UUUUCUUAUAUUUGAGACUGGAGG	CCUCCGGUCUCAAAUAUAAAAAAA	Cleavage	Glyur000569s00020982.1	1
Sr475160_8_6_24_13	GumiRNA-n192a																			2	10.897	1	24	2563	2586	UUUUCUUAUAUUUGAGACUGGAGG	CCUCCGGUCUCAAAUAUAAAAAAA	Cleavage	Glyur000569s00020982.1	1
Sr526738_2_2_24_18	GumiRNA-n1f-3p																			3	10.962	1	24	2559	2582	CUUAUAUUUCAGUCCGGAGGGAGU	ACUUCCUCCGGUCUCAAAUAUAAA	Translation	Glyur000569s00020982.1	1
Sr536530_20_1_24_10	GumiRNA-n1m-3p																			3	10.962	1	24	2559	2582	CUUAUAUUUCAGUCCGGAGGGAGU	ACUUCCUCCGGUCUCAAAUAUAAA	Translation	Glyur000569s00020982.1	1
Sr536530_20_13_24_10	GumiRNA-n1i																			3	10.962	1	24	2559	2582	CUUAUAUUUCAGUCCGGAGGGAGU	ACUUCCUCCGGUCUCAAAUAUAAA	Translation	Glyur000569s00020982.1	1
Sr536530_20_15_24_10	GumiRNA-n1h																			3	10.962	1	24	2559	2582	CUUAUAUUUCAGUCCGGAGGGAGU	ACUUCCUCCGGUCUCAAAUAUAAA	Translation	Glyur000569s00020982.1	1
Sr536530_20_17_24_10	GumiRNA-n1g																			3	10.962	1	24	2559	2582	CUUAUAUUUCAGUCCGGAGGGAGU	ACUUCCUCCGGUCUCAAAUAUAAA	Translation	Glyur000569s00020982.1	1
Sr600762_11_1_24_30	GumiRNA-n1l-3p																			3	10.962	1	24	2559	2582	CUUAUAUUUCAGUCCGGAGGGAGU	ACUUCCUCCGGUCUCAAAUAUAAA	Translation	Glyur000569s00020982.1	1
Sr600762_11_2_24_30	GumiRNA-n1k-3p																			3	10.962	1	24	2559	2582	CUUAUAUUUCAGUCCGGAGGGAGU	ACUUCCUCCGGUCUCAAAUAUAAA	Translation	Glyur000569s00020982.1	1
Sr110581_1_1_21_49	GumiRNA-n462	Glyur000580s00024206	Molecular Function: protein kinase activity (GO:0004672);; Molecular Function: ATP binding (GO:0005524);; Cellular Component: plasma membrane (GO:0005886);; Biological Process: protein phosphorylation (GO:0006468);; Molecular Function: chitin binding (GO:0008061);; Cellular Component: integral component of membrane (GO:0016021);; Biological Process: innate immune response (GO:0045087);;	K04733|0|gmx:100815842|K04733 interleukin-1 receptor-associated kinase 4 [EC:2.7.11.1] | (RefSeq) LYK4; lysM domain receptor-like kinase 4	LysM-domain containing receptor-like kinase [Sesbania rostrata]	RLK-Pelle_CrRLK1L-1	-0.607048	0.952694	0.107196	0.158494	0.938432	0.871493	0.979634	0.92041	0.933709	0.911633	0.912029	0.918759	9	3	20.211	1	21	1509	1529	UUUGUUCCAUCACUAUGCUUU	GAGGCAUAUUGUUGGAACAAG	Translation	Glyur000580s00024206.1	1
Sr496204_18_15_24_126	GumiRNA-n4g3.3																			3	15.456	1	20	1669	1688	AAAACGUCAGUCAAAUUAGU	AUGAAUUUGUCUGAUGUUUU	Translation	Glyur000580s00024206.1	1
Sr443292_16_12_24_55	GumiRNA-n234b-3p.1	Glyur000616s00026601	Molecular Function: protein serine/threonine kinase activity (GO:0004674);; Molecular Function: ATP binding (GO:0005524);; Biological Process: protein phosphorylation (GO:0006468);; Cellular Component: integral component of membrane (GO:0016021);; Molecular Function: polysaccharide binding (GO:0030247);;	--	stress-induced receptor-like kinase [Medicago truncatula]	RLK-Pelle_LRR-I-1	0.821925	-0.929852	-0.690895	0.461552	-0.938321	-0.962834	-0.88121	-0.927721	-0.918328	-0.952889	-0.949972	-0.949307	10	2.5	12.96	1	20	3349	3368	AAUAAUUCUGCAGACAUGUA	UACAUGGCUCCAGAAUUGUU	Translation	Glyur000616s00026601.1	1
Sr319954_8_5_24_17	GumiRNA-n496	Glyur000623s00024131	Molecular Function: protein serine/threonine kinase activity (GO:0004674);; Molecular Function: ATP binding (GO:0005524);; Cellular Component: plasma membrane (GO:0005886);; Biological Process: protein phosphorylation (GO:0006468);;	--	PREDICTED: probable serine/threonine-protein kinase At1g54610 [Cicer arietinum]	AGC_RSK-2	-0.777542	0.978391	0.327528	-0.0463447	0.960648	0.964954	0.982916	0.970352	0.957882	0.972287	0.97546	0.961044	9	3	20.146	1	22	1535	1556	AUCAAAAAUGCUUGUGGAACUA	UGGUUUGGCAAGCUUUUUUGAU	Translation	Glyur000623s00024131.1	1
Sr577267_3_2_24_27	GumiRNA-n245	Glyur000692s00016563	Molecular Function: protein serine/threonine kinase activity (GO:0004674);; Molecular Function: ATP binding (GO:0005524);; Biological Process: protein phosphorylation (GO:0006468);; Cellular Component: integral component of membrane (GO:0016021);;	--	receptor-like kinase TMK4 [Arachis duranensis]	RLK-Pelle_LysM	-0.721196	0.927939	0.517817	-0.270968	0.927743	0.962735	0.901578	0.959261	0.890787	0.936307	0.940452	0.921969	9	3	7.609	1	21	212	232	AGGGGAGUGUUCCGAUCAGUG	CCCUCACCGGAACACUCCCCU	Cleavage	Glyur000692s00016563.1	1
Sr147726_13_8_21_26	GumiRNA-n97e.2	Glyur000702s00024637	Molecular Function: kinase activity (GO:0016301);; Biological Process: phosphorylation (GO:0016310);; Molecular Function: small molecule binding (GO:0036094);; Molecular Function: anion binding (GO:0043168);;	--	hypothetical protein TSUD_01990 [Trifolium subterraneum]	CAMK_CDPK	0.599758	-0.800766	-0.693952	0.500845	-0.809368	-0.843437	-0.743054	-0.837196	-0.758042	-0.811804	-0.808563	-0.80936	7	3	16.596	1	20	1504	1523	ACAUGCUGCGGAACUAUUAG	AUGAUAUUUCUGCAGCAUGU	Cleavage	Glyur000702s00024637.1	1
Sr99475_9_5_21_68	GumiRNA-n97c.2																			3	16.596	1	20	1504	1523	ACAUGCUGCGGAACUAUUAG	AUGAUAUUUCUGCAGCAUGU	Cleavage	Glyur000702s00024637.1	1
Sr498980_9_1_24_12	GumiRNA-n110d-5p	Glyur000759s00034218	Molecular Function: protein serine/threonine kinase activity (GO:0004674);; Cellular Component: plasma membrane (GO:0005886);; Biological Process: protein phosphorylation (GO:0006468);;	--	hypothetical protein COLO4_17486 [Corchorus olitorius]	CAMK_CAMKL-CHK1	0.946411	-0.901802	-0.523347	0.291398	-0.909637	-0.936713	-0.87787	-0.868177	-0.927541	-0.941852	-0.944413	-0.928531	10	3	18.125	1	23	1163	1185	AUUGUAGACUUCUGCUUUUUCUG	CUGACAAAGCAGAUGUCUAUAGU	Translation	Glyur000759s00034218.2	1
Sr498980_9_8_24_12	GumiRNA-n110b																			3	18.125	1	23	1163	1185	AUUGUAGACUUCUGCUUUUUCUG	CUGACAAAGCAGAUGUCUAUAGU	Translation	Glyur000759s00034218.2	1
Sr512668_14_7_24_16	GumiRNA-n14w-5p																			3	12.693	1	20	783	802	UUAAGUCCCUCAGUUUUUAA	UAAAGAACUAAGGGACUUAG	Translation	Glyur000759s00034218.2	1
Sr592119_8_8_24_18	GumiRNA-n14o-5p																			3	12.693	1	20	783	802	UUAAGUCCCUCAGUUUUUAA	UAAAGAACUAAGGGACUUAG	Translation	Glyur000759s00034218.2	1
Sr429633_12_2_24_25	GumiRNA-n143	Glyur000765s00033303	Molecular Function: protein kinase activity (GO:0004672);; Molecular Function: binding (GO:0005488);; Biological Process: cellular process (GO:0009987);; Cellular Component: membrane (GO:0016020);;	K04733|0|gmx:100779983|K04733 interleukin-1 receptor-associated kinase 4 [EC:2.7.11.1] | (RefSeq) putative wall-associated receptor kinase-like 16	PREDICTED: putative wall-associated receptor kinase-like 16 [Glycine max]	RLK-Pelle_LRR-VI-2	-0.192349	0.6943	0.0524209	0.201488	0.641297	0.694655	0.721388	0.807536	0.568562	0.638871	0.649674	0.610415	1	3	15.139	1	20	929	948	ACUAUUAGUUCUGCACGUGU	ACGCGUGCAGGAAUAAUAGC	Cleavage	Glyur000765s00033303.1	1
Sr474217_7_1_24_13	GumiRNA-n267																			3	15.139	1	20	929	948	ACUAUUAAUUCUGCACGUGU	ACGCGUGCAGGAAUAAUAGC	Cleavage	Glyur000765s00033303.1	1
Sr502585_9_6_24_10	GumiRNA-n337	Glyur000859s00026231	Molecular Function: protein serine/threonine kinase activity (GO:0004674);; Molecular Function: ATP binding (GO:0005524);; Cellular Component: plasma membrane (GO:0005886);; Biological Process: protein phosphorylation (GO:0006468);; Biological Process: defense response (GO:0006952);; Cellular Component: plasmodesma (GO:0009506);; Cellular Component: integral component of membrane (GO:0016021);; B…	--	G-type lectin S-receptor-like serine/threonine-protein kinase At4g27290 [Cajanus cajan]	RLK-Pelle_L-LEC	0.861379	-0.369578	-0.706597	0.637704	-0.396892	-0.491656	-0.302887	-0.320897	-0.449481	-0.477407	-0.476838	-0.456827	1	2.5	18.119	1	20	1287	1306	AAUAGUUCUGCAAGCAUUUU	UAAAUGCUUGGAGAACUGUU	Translation	Glyur000859s00026231.1	1
Sr99475_9_5_21_68	GumiRNA-n97c-5p.1	Glyur000899s00033733	Biological Process: activation of MAPKK activity (GO:0000186);; Molecular Function: MAP kinase kinase kinase activity (GO:0004709);; Molecular Function: ATP binding (GO:0005524);; Cellular Component: intracellular (GO:0005622);;	--	PREDICTED: uncharacterized protein LOC101492288 isoform X1 [Cicer arietinum]	CMGC_CDK-Pl	-0.402847	0.873374	0.2207	0.0178097	0.859712	0.806797	0.878322	0.887619	0.813386	0.819653	0.817412	0.830388	9	2.5	19.076	1	20	1843	1862	UUUUUCUGACACACAUACCG	UGUUAUCUGUGUCAGAAAAA	Cleavage	Glyur000899s00033733.1	1
Sr120441_1_1_21_35	GumiRNA-n289	Glyur000933s00028073	Molecular Function: cyclin-dependent protein serine/threonine kinase activity (GO:0004693);; Molecular Function: ATP binding (GO:0005524);; Biological Process: protein phosphorylation (GO:0006468);; Biological Process: regulation of cell cycle (GO:0051726);;	K08819|0|gmx:100782603|K08819 cyclin-dependent kinase 12/13 [EC:2.7.11.22 2.7.11.23] | (RefSeq) probable serine/threonine-protein kinase At1g54610	PREDICTED: probable serine/threonine-protein kinase At1g54610 [Glycine max]	TKL-Pl-6	-0.300747	0.805815	-0.13156	0.391021	0.76383	0.69345	0.858535	0.806155	0.743696	0.72712	0.728103	0.732999	3	2.5	19.313	1	21	1165	1185	UGAUCCAGAAUUUUCAAUUUU	AAAAUUGGAGAUUUUGGGUUA	Cleavage	Glyur000933s00028073.1	1
Sr367186_18_9_24_11	GumiRNA-n279-5p	Glyur001033s00031540	Molecular Function: protein serine/threonine kinase activity (GO:0004674);; Molecular Function: ATP binding (GO:0005524);; Cellular Component: nucleus (GO:0005634);; Cellular Component: cytoplasm (GO:0005737);; Biological Process: protein phosphorylation (GO:0006468);; Biological Process: intracellular signal transduction (GO:0035556);;	K12761|0|mtr:MTR_1g040875|K12761 carbon catabolite-derepressing protein kinase [EC:2.7.11.1] | (RefSeq) CBL-interacting kinase	hypothetical protein TSUD_13890 [Trifolium subterraneum]	RLK-Pelle_RLCK-IV	-0.785561	0.263284	0.866434	-0.870675	0.320027	0.380043	0.164363	0.192211	0.364221	0.378385	0.370048	0.37863	2	2.5	20.667	1	24	888	911	AACACACUCUCUAACACACUCUUU	AAAGAGUGUGUUCGAGACUGUGUU	Cleavage	Glyur001033s00031540.1	1
Sr418727_20_16_24_48	GumiRNA-n468-5p	Glyur001052s00025685	Molecular Function: protein serine/threonine kinase activity (GO:0004674);; Molecular Function: ATP binding (GO:0005524);; Biological Process: protein phosphorylation (GO:0006468);;	--	Ser/Thr protein kinase [Lotus japonicus]	RLK-Pelle_CrRLK1L-1	0.961801	-0.588849	-0.724218	0.62367	-0.631452	-0.652102	-0.523623	-0.497115	-0.684973	-0.67686	-0.670816	-0.678471	1	3	11.726	1	20	1950	1969	AAAAAAGGUCAUCAACUGUU	AGUAGUUUAUGAUUUUUUUU	Cleavage	Glyur001052s00025685.1	1
Sr504883_6_3_24_12	GumiRNA-n180																			3	24.78	1	20	1170	1189	AUAUUUUUGCAUUCCGGAAA	UUUUGGGAGUGCAAAGAUGU	Cleavage	Glyur001052s00025685.1	1
Sr59670_2_1_20_13	GumiRNA-n135	Glyur001089s00021499	Molecular Function: protein serine/threonine kinase activity (GO:0004674);; Molecular Function: ATP binding (GO:0005524);; Cellular Component: nucleus (GO:0005634);; Cellular Component: cytoplasm (GO:0005737);; Biological Process: protein phosphorylation (GO:0006468);; Biological Process: intracellular signal transduction (GO:0035556);;	K14498|0|mtr:MTR_3g097320|K14498 serine/threonine-protein kinase SRK2 [EC:2.7.11.1] | (RefSeq) sucrose non-fermenting-like kinase 2 family protein	sucrose non-fermenting-like kinase 2 family protein [Medicago truncatula]	RLK-Pelle_LRR-XI-1	0.981213	-0.674281	-0.789568	0.666325	-0.716192	-0.742996	-0.60331	-0.599285	-0.754167	-0.757868	-0.752124	-0.758382	1	3	11.218	1	20	543	562	UGUGAUCUUGAGACAUGUCA	UCACAUAUCUCAAGAUUGCA	Cleavage	Glyur001089s00021499.3	1
Sr301498_4_1_24_46	GumiRNA-n32	Glyur001131s00029294	Molecular Function: protein serine/threonine kinase activity (GO:0004674);; Molecular Function: ATP binding (GO:0005524);; Biological Process: protein phosphorylation (GO:0006468);; Cellular Component: integral component of membrane (GO:0016021);;	--	LRR receptor-like Serine/Threonine-kinase RFK1, putative [Medicago truncatula]	RLK-Pelle_RLCK-XII-1	0.942343	-0.56467	-0.859784	0.770585	-0.610942	-0.659805	-0.480131	-0.499248	-0.646582	-0.661916	-0.655867	-0.659525	2	3	16.497	1	20	3476	3495	AUACAAAUUAGCCUCUGAAA	UUUUAAAGGUUGGUUUGUAU	Cleavage	Glyur001131s00029294.1	1
Sr351072_8_2_24_12	GumiRNA-n148c																			2	16.193	1	20	3734	3753	AAACAAAAAAGUACAUGUAU	CUACAUGUACUUCUUUGUUU	Cleavage	Glyur001131s00029294.1	1
Sr351072_8_5_24_12	GumiRNA-n148b																			2	16.193	1	20	3734	3753	AAACAAAAAAGUACAUGUAU	CUACAUGUACUUCUUUGUUU	Cleavage	Glyur001131s00029294.1	1
Sr351072_8_6_24_12	GumiRNA-n148a																			2	16.193	1	20	3734	3753	AAACAAAAAAGUACAUGUAU	CUACAUGUACUUCUUUGUUU	Cleavage	Glyur001131s00029294.1	1
Sr526738_2_2_24_18	GumiRNA-n1f-5p	Glyur001180s00029560	Molecular Function: protein serine/threonine kinase activity (GO:0004674);; Molecular Function: transmembrane receptor protein tyrosine kinase activity (GO:0004714);; Molecular Function: ATP binding (GO:0005524);; Cellular Component: integral component of membrane (GO:0016021);; Biological Process: peptidyl-tyrosine phosphorylation (GO:0018108);; Molecular Function: polysaccharide binding (GO:003…	K04733|0|mtr:MTR_6g082870|K04733 interleukin-1 receptor-associated kinase 4 [EC:2.7.11.1] | (RefSeq) receptor-like kinase	Putative receptor-like protein kinase [Glycine soja]	AGC_RSK-2	0.798598	-0.773578	-0.175271	-0.0549214	-0.761426	-0.784403	-0.792727	-0.742583	-0.794497	-0.795931	-0.804538	-0.773416	1	3	12.718	1	20	903	922	CUCCAUCUGGACUGAAAUAU	AGAUUUGAGACCAGAUGGAG	Translation	Glyur001180s00029560.1	1
Sr400579_1_1_24_20	GumiRNA-n348	Glyur001437s00030303	Molecular Function: protein serine/threonine kinase activity (GO:0004674);; Molecular Function: ATP binding (GO:0005524);; Biological Process: protein phosphorylation (GO:0006468);;	K08832|0|mtr:MTR_8g073250|K08832 serine/threonine-protein kinase SRPK3 [EC:2.7.11.1] | (RefSeq) Serine/Threonine kinase family protein	Serine/Threonine kinase family protein [Medicago truncatula]	RLK-Pelle_WAK_LRK10L-1	0.859464	-0.408451	-0.908274	0.865124	-0.459031	-0.531204	-0.310969	-0.355737	-0.491042	-0.518698	-0.512519	-0.513237	3	3	14.214	1	20	746	765	AUCUCCCUAACUGUGUGAAU	AUGAACAAAGUUAGGGAGAU	Cleavage	Glyur001437s00030303.1	1
Sr384079_11_7_24_13	GumiRNA-n129c.3	Glyur001486s00034313	Molecular Function: protein serine/threonine kinase activity (GO:0004674);; Molecular Function: ATP binding (GO:0005524);; Biological Process: protein phosphorylation (GO:0006468);; Cellular Component: integral component of membrane (GO:0016021);;	--	PREDICTED: probable LRR receptor-like serine/threonine-protein kinase At3g47570 isoform X1 [Cicer arietinum]	STE_STE7	0.850941	-0.631605	-0.588522	0.402503	-0.627985	-0.766687	-0.593918	-0.665815	-0.635122	-0.708183	-0.719149	-0.662763	1	3	14.832	1	21	1276	1296	GAAAGAGACAUUCACGUGCUU	GAACACUUGAAUGUUUCUUUU	Cleavage	Glyur001486s00034313.1	1
Sr513980_13_11_24_21	GumiRNA-n129e.2																			3	14.832	1	21	1276	1296	GAAAGAGACAUUCACGUGCUU	GAACACUUGAAUGUUUCUUUU	Cleavage	Glyur001486s00034313.1	1
Sr513980_13_7_24_21	GumiRNA-n129f.1																			3	14.832	1	21	1276	1296	GAAAGAGACAUUCACGUGCUU	GAACACUUGAAUGUUUCUUUU	Cleavage	Glyur001486s00034313.1	1
Sr440723_4_2_24_30	GumiRNA-n134-5p	Glyur001529s00032034	Molecular Function: protein serine/threonine kinase activity (GO:0004674);; Molecular Function: ATP binding (GO:0005524);; Biological Process: protein phosphorylation (GO:0006468);; Biological Process: response to stress (GO:0006950);; Molecular Function: hydrolase activity (GO:0016787);;	--	PREDICTED: U-box domain-containing protein 35-like isoform X1 [Glycine max]	IRE1	0.615432	-0.800932	-0.612601	0.459936	-0.834126	-0.763127	-0.74771	-0.748536	-0.814591	-0.799518	-0.786604	-0.830778	4	2.5	21.935	1	20	743	762	UGAUGUGUCUGUUUCUGAUU	AUUCAGAUACAGACAUAUCA	Cleavage	Glyur001529s00032034.1	1
Sr120441_1_1_21_35	GumiRNA-n289	Glyur001567s00029710	Molecular Function: nucleotide binding (GO:0000166);; Molecular Function: protein kinase activity (GO:0004672);; Molecular Function: protein binding (GO:0005515);; Cellular Component: vacuolar lumen (GO:0005775);; Cellular Component: plasma membrane (GO:0005886);; Biological Process: response to symbiotic bacterium (GO:0009609);; Biological Process: nodulation (GO:0009877);; Biological Process: p…	K13429|0|mtr:MTR_5g086130|K13429 chitin elicitor receptor kinase 1 | (RefSeq) LysM receptor kinase K1B	PREDICTED: chitin elicitor receptor kinase 1-like isoform X1 [Glycine max]	RLK-Pelle_DLSV	-0.399982	0.778026	0.34435	-0.125062	0.767958	0.798369	0.764753	0.852836	0.698261	0.755379	0.761372	0.741436	1	3	15.731	1	21	2860	2880	UGAUCCAGAAUUUUCAAUUUU	AAGAUUGCAGAUUUUGGAUUA	Cleavage	Glyur001567s00029710.1	1
Sr120441_1_1_21_35	GumiRNA-n289	Glyur001568s00034350	Biological Process: activation of MAPKK activity (GO:0000186);; Molecular Function: MAP kinase kinase kinase activity (GO:0004709);; Molecular Function: ATP binding (GO:0005524);; Cellular Component: intracellular (GO:0005622);;	--	PREDICTED: uncharacterized protein LOC100809991 isoform X1 [Glycine max]	CMGC_MAPK	0.841077	-0.460882	-0.951305	0.901523	-0.515333	-0.577347	-0.357646	-0.41509	-0.533356	-0.563387	-0.555977	-0.562553	3	3	12.572	1	21	4005	4025	UGAUCCAGAAUUUUCAAUUUU	AAGGUUGGAGAUUUUGGAUUA	Cleavage	Glyur001568s00034350.1	1
Sr435516_14_7_24_27	GumiRNA-n53w-5p.1	Glyur001646s00038302	Molecular Function: protein serine/threonine kinase activity (GO:0004674);; Molecular Function: ATP binding (GO:0005524);; Cellular Component: cytosol (GO:0005829);; Biological Process: protein phosphorylation (GO:0006468);; Biological Process: intracellular signal transduction (GO:0035556);;	K08867|0|gmx:100816187|K08867 WNK lysine deficient protein kinase [EC:2.7.11.1] | (RefSeq) probable serine/threonine-protein kinase WNK5	Putative serine/threonine-protein kinase WNK5 [Glycine soja]	RLK-Pelle_L-LEC	0.729128	-0.935011	-0.604042	0.380628	-0.946818	-0.933334	-0.894403	-0.924492	-0.919874	-0.938201	-0.933402	-0.945361	9	3	21.881	1	24	297	320	CAUACAUGCUGCAGAACUAAUAGU	AGUAUUAAUUCUGUGGUGUGUAUG	Cleavage	Glyur001646s00038302.1	1
Sr340603_13_10_24_38	GumiRNA-n352b.1	Glyur001733s00027629	Molecular Function: transmembrane receptor protein tyrosine kinase activity (GO:0004714);; Molecular Function: ATP binding (GO:0005524);; Cellular Component: integral component of membrane (GO:0016021);; Biological Process: peptidyl-tyrosine phosphorylation (GO:0018108);;	--	Protein STRUBBELIG-RECEPTOR FAMILY 5 [Glycine soja]	TKL-Pl-6	0.936512	-0.842522	-0.726893	0.507289	-0.846862	-0.928231	-0.791484	-0.84517	-0.848511	-0.899839	-0.901814	-0.877337	9	2.5	19.336	1	24	2798	2821	AUCCAAUCAUAUCUCACUCUGAUG	CACCAUGGUGUGAUAUGAUUGGAU	Cleavage	Glyur001733s00027629.1	1
Sr340603_13_11_24_38	GumiRNA-n352a.1																			2.5	19.336	1	24	2798	2821	AUCCAAUCAUAUCUCACUCUGAUG	CACCAUGGUGUGAUAUGAUUGGAU	Cleavage	Glyur001733s00027629.1	1
Sr439543_2_2_24_11	GumiRNA-n460																			3	19.336	1	24	2798	2821	AUCCAAUUAUAUCUCACUCUGAUG	CACCAUGGUGUGAUAUGAUUGGAU	Cleavage	Glyur001733s00027629.1	1
Sr454285_1_1_24_13	GumiRNA-n387																			2.5	19.336	1	24	2798	2821	AUCCAAUCAUGUCUCACUGUGGUG	CACCAUGGUGUGAUAUGAUUGGAU	Cleavage	Glyur001733s00027629.1	1
Sr529925_8_6_24_13	GumiRNA-n352d.1																			2	12.123	1	24	2731	2754	AUAUGGUGAGAUAUGAUUGGACGU	ACAUCYAAUYAUAUCUSACUAUAU	Cleavage	Glyur001733s00027629.1	1
Sr529925_8_7_24_13	GumiRNA-n352c																			2	12.123	1	24	2731	2754	AUAUGGUGAGAUAUGAUUGGACGU	ACAUCYAAUYAUAUCUSACUAUAU	Cleavage	Glyur001733s00027629.1	1
Sr144220_4_1_21_11	GumiRNA-n107h.2	Glyur002269s00032420	Biological Process: activation of MAPKK activity (GO:0000186);; Molecular Function: MAP kinase kinase kinase activity (GO:0004709);; Molecular Function: ubiquitin-protein transferase activity (GO:0004842);; Molecular Function: ATP binding (GO:0005524);; Cellular Component: intracellular (GO:0005622);; Biological Process: protein ubiquitination (GO:0016567);;	--	U-box kinase family protein [Medicago truncatula]	CMGC_CDK-CRK7-CDK9	0.999361	-0.753602	-0.714089	0.548925	-0.781162	-0.819309	-0.698167	-0.694444	-0.815871	-0.827359	-0.825082	-0.819581	6	1.5	9.144	1	24	2874	2897	ACUGUCAUUUUAGUCCCUGAAAUU	ACUUUUAGGGACCAAAAUGACAGU	Cleavage	Glyur002269s00032420.1	1
Sr346001_5_1_24_33	GumiRNA-n214.2																			2.5	9.859	1	24	2780	2803	AUAUCUGUCAAGGACCAAAGUGAC	GUCACUUUGGUCCCUGAUAGAUAG	Translation	Glyur002269s00032420.1	1
Sr348958_12_5_24_23	GumiRNA-n259b-3p.1																			2.5	22.685	1	24	2841	2864	UCUGACAGCAGGGACCAAAGUGAC	GUCACUUUGGUCCCUGCCGUCAGC	Cleavage	Glyur002269s00032420.1	1
Sr360278_7_1_24_13	GumiRNA-n99																			1	12.532	1	24	2777	2800	UUUGUCAGGGACCAAAGUGACACC	GGUGUCACUUUGGUCCCUGAUAGA	Cleavage	Glyur002269s00032420.1	1
Sr373055_16_1_24_19	GumiRNA-n44b																			2	12.193	1	24	2939	2962	UUAGUCACUUUGAUCCCUGAAAGU	ACUUUUAGGGACCAGAGUGACUAA	Cleavage	Glyur002269s00032420.1	1
Sr374135_17_8_24_69	GumiRNA-n4p2-3p																			3	18.076	1	22	2836	2857	ACAGGGACUAAAUUGACCGACG	UGUUGGUCACUUUGGUCCCUGC	Cleavage	Glyur002269s00032420.1	1
Sr385425_19_17_24_15	GumiRNA-n4b3-3p.1																			3	12.902	1	23	2775	2797	UUCAGGGACCUAAGUGAGACUGU	ACGGUGUCACUUUGGUCCCUGAU	Translation	Glyur002269s00032420.1	1
Sr407839_12_7_24_87	GumiRNA-n4z5.2																			2.5	9.144	1	24	2874	2897	ACUGUCAUUUUGACCCCUGAAACU	ACUUUUAGGGACCAAAAUGACAGU	Cleavage	Glyur002269s00032420.1	1
Sr422151_15_12_24_19	GumiRNA-n437																			2.5	13.141	1	24	2785	2808	AUUUCGUAUCUGUUAGGGACCAAA	UUUGGUCCCUGAUAGAUAGGAAAU	Cleavage	Glyur002269s00032420.1	1
Sr455303_15_7_24_50	GumiRNA-n4z6-3p.1																			3	18.396	1	20	2836	2855	AGGGACUAACUUGACCGACA	UGUUGGUCACUUUGGUCCCU	Translation	Glyur002269s00032420.1	1
Sr492485_4_2_24_14	GumiRNA-n476																			1	15.27	1	24	2788	2811	AUAAUUUUCUAUCUGUCAGGGACU	GGUCCCUGAUAGAUAGGAAAUUAU	Cleavage	Glyur002269s00032420.1	1
Sr496204_18_15_24_126	GumiRNA-n4g3.2																			3	12.902	1	23	2775	2797	UUCAGGGACCUAAGUGAGACUGU	ACGGUGUCACUUUGGUCCCUGAU	Translation	Glyur002269s00032420.1	1
Sr497662_4_4_24_37	GumiRNA-n469.1																			2.5	12.532	1	21	2780	2800	ACUUUCAGGGACCAAAGUGAC	GUCACUUUGGUCCCUGAUAGA	Cleavage	Glyur002269s00032420.1	1
Sr501971_20_14_24_41	GumiRNA-n259a.2																			2.5	22.685	1	24	2841	2864	UCUGACAGCAGGGACCAAAGUGAC	GUCACUUUGGUCCCUGCCGUCAGC	Cleavage	Glyur002269s00032420.1	1
Sr511918_8_3_24_49	GumiRNA-n426																			2.5	13.164	1	24	2764	2787	AAAGUGACACCGUCUGACACUCUU	GAGAAUGUUAYACGGUGUCACUUU	Cleavage	Glyur002269s00032420.1	1
Sr524114_4_1_24_12	GumiRNA-n106																			3	9.144	1	24	2874	2897	ACAGUCAUUUUGAUCCCUGAGAGU	ACUUUUAGGGACCAAAAUGACAGU	Cleavage	Glyur002269s00032420.1	1
Sr530340_8_6_24_11	GumiRNA-n107e.2																			1.5	9.144	1	24	2874	2897	ACUGUCAUUUUAGUCCCUGAAAUU	ACUUUUAGGGACCAAAAUGACAGU	Cleavage	Glyur002269s00032420.1	1
Sr554557_15_1_24_21	GumiRNA-n4e7-3p																			3	18.396	1	20	2836	2855	AGGGACUAACUUGACCGACA	UGUUGGUCACUUUGGUCCCU	Translation	Glyur002269s00032420.1	1
Sr559770_6_4_24_25	GumiRNA-n4w2-5p.2																			2.5	16.008	1	20	2872	2891	AUUUUGGUCCCUGAAACUGU	UCACUUUUAGGGACCAAAAU	Cleavage	Glyur002269s00032420.1	1
Sr569440_16_14_24_18	GumiRNA-n471-5p.1																			3	12.193	1	24	2940	2963	AUUAGUCACUUUAGUCCCUGAAAG	CUUUUAGGGACCAGAGUGACUAAC	Cleavage	Glyur002269s00032420.1	1
Sr585544_2_1_24_17	GumiRNA-n339-3p.2																			3	18.396	1	20	2836	2855	AGGGACUAAUUUGACUAACA	UGUUGGUCACUUUGGUCCCU	Translation	Glyur002269s00032420.1	1
Sr588831_17_4_24_13	GumiRNA-n4z4-5p																			2.5	16.008	1	20	2872	2891	AUUUUGGUCCCUGAAACUGU	UCACUUUUAGGGACCAAAAU	Cleavage	Glyur002269s00032420.1	1
Sr599018_8_7_24_153	GumiRNA-n44a-3p.1																			3	13.164	1	24	2764	2787	AAAGUGACACCGUCUGAUACUCUC	GAGAAUGUUAYACGGUGUCACUUU	Cleavage	Glyur002269s00032420.1	1
Sr599018_8_7_24_153	GumiRNA-n44a-5p.2																			2	12.193	1	24	2939	2962	UUAGUCACUUUGAUCCCUGAAAGU	ACUUUUAGGGACCAGAGUGACUAA	Cleavage	Glyur002269s00032420.1	1
Sr515749_17_5_24_30	GumiRNA-n228b	Glyur002317s00041399	Molecular Function: protein serine/threonine kinase activity (GO:0004674);; Molecular Function: ATP binding (GO:0005524);; Biological Process: protein phosphorylation (GO:0006468);; Cellular Component: integral component of membrane (GO:0016021);;	--	probable LRR receptor-like serine/threonine-protein kinase At3g47570 [Cajanus cajan]	RLK-Pelle_LRR-IX	0.816697	-0.454077	-0.322467	0.226932	-0.4818	-0.501954	-0.437972	-0.370386	-0.548327	-0.528102	-0.531775	-0.5159	1	2.5	15.716	1	20	686	705	AUGAGGGACUAAUUGUGACA	UGUCAGGUUUAGUCCCUCAU	Cleavage	Glyur002317s00041399.1	1
Sr515749_17_7_24_30	GumiRNA-n228a.1																			2.5	15.716	1	20	686	705	AUGAGGGACUAAUUGUGACA	UGUCAGGUUUAGUCCCUCAU	Cleavage	Glyur002317s00041399.1	1
Sr115532_3_2_21_88	GumiRNA-n486	Glyur002740s00035179	Molecular Function: nucleotide binding (GO:0000166);; Molecular Function: protein kinase activity (GO:0004672);; Cellular Component: membrane (GO:0016020);; Biological Process: phosphorylation (GO:0016310);;	K04733|0|gmx:106794113|K04733 interleukin-1 receptor-associated kinase 4 [EC:2.7.11.1] | (RefSeq) probable receptor-like protein kinase At1g67000	PREDICTED: probable receptor-like protein kinase At1g67000 isoform X2 [Glycine max]	RLK-Pelle_WAK	0.810545	-0.671766	-0.252509	0.118801	-0.702925	-0.611085	-0.667797	-0.530209	-0.77283	-0.698381	-0.691271	-0.721221	1	3	11.939	1	20	2202	2221	GUGGGAGUCAUUUGGGGGUU	ACCCUCCAAAUGUUUCCCAC	Cleavage	Glyur002740s00035179.2	1
Sr456847_12_10_24_19	GumiRNA-n304a	Glyur002778s00034252	Molecular Function: cyclin-dependent protein serine/threonine kinase activity (GO:0004693);; Molecular Function: ATP binding (GO:0005524);; Biological Process: protein phosphorylation (GO:0006468);; Biological Process: regulation of cell cycle (GO:0051726);;	K02202|0|adu:107490678|K02202 cyclin-dependent kinase 7 [EC:2.7.11.22 2.7.11.23] | (RefSeq) cyclin-dependent kinase D-3-like	PREDICTED: cyclin-dependent kinase D-3-like [Lupinus angustifolius]	RLK-Pelle_LRR-XII-1	0.82707	-0.329069	-0.863591	0.841571	-0.382287	-0.462309	-0.234272	-0.278197	-0.417755	-0.445872	-0.441667	-0.436805	3	3	14.009	1	20	31	50	AUGAUUGGUUGAAAUUCAUG	CGUGAAUUUCAUUCGGUCAU	Translation	Glyur002778s00034252.1	1
Sr456847_12_2_24_19	GumiRNA-n304f																			3	14.009	1	20	31	50	AUGAUUGGUUGAAAUUCAUG	CGUGAAUUUCAUUCGGUCAU	Translation	Glyur002778s00034252.1	1
Sr456847_12_3_24_19	GumiRNA-n304e																			3	14.009	1	20	31	50	AUGAUUGGUUGAAAUUCAUG	CGUGAAUUUCAUUCGGUCAU	Translation	Glyur002778s00034252.1	1
Sr456847_12_4_24_19	GumiRNA-n304d																			3	14.009	1	20	31	50	AUGAUUGGUUGAAAUUCAUG	CGUGAAUUUCAUUCGGUCAU	Translation	Glyur002778s00034252.1	1
Sr456847_12_6_24_19	GumiRNA-n304c																			3	14.009	1	20	31	50	AUGAUUGGUUGAAAUUCAUG	CGUGAAUUUCAUUCGGUCAU	Translation	Glyur002778s00034252.1	1
Sr456847_12_8_24_19	GumiRNA-n304b																			3	14.009	1	20	31	50	AUGAUUGGUUGAAAUUCAUG	CGUGAAUUUCAUUCGGUCAU	Translation	Glyur002778s00034252.1	1
Sr389897_3_2_24_12	GumiRNA-n362	Glyur004029s00044502	Molecular Function: protein serine/threonine kinase activity (GO:0004674);; Molecular Function: non-membrane spanning protein tyrosine kinase activity (GO:0004715);; Molecular Function: ATP binding (GO:0005524);; Cellular Component: plasma membrane (GO:0005886);; Biological Process: defense response (GO:0006952);; Cellular Component: plasmodesma (GO:0009506);; Cellular Component: integral compone…	--	PREDICTED: cysteine-rich receptor-like protein kinase 42 [Vigna angularis]	RLK-Pelle_LRR-XI-2	0.895637	-0.943273	-0.584985	0.331439	-0.941125	-0.988052	-0.913317	-0.942928	-0.936752	-0.973746	-0.976383	-0.956538	10	3	17.43	1	22	1153	1174	CAUUGAAUAACUCAUGUAUCUG	UGGGUGGAUGAGUUCUUCAAUG	Cleavage	Glyur004029s00044502.1	1
Sr443292_16_12_24_55	GumiRNA-n234b-3p.1	Glyur004096s00043836	Molecular Function: nucleotide binding (GO:0000166);; Molecular Function: protein kinase activity (GO:0004672);; Biological Process: phosphorylation (GO:0016310);;	K04733|0|cam:101510924|K04733 interleukin-1 receptor-associated kinase 4 [EC:2.7.11.1] | (RefSeq) G-type lectin S-receptor-like serine/threonine-protein kinase At4g27290	PREDICTED: G-type lectin S-receptor-like serine/threonine-protein kinase At4g27290 isoform X1 [Cicer arietinum]	CAMK_CAMKL-CHK1	0.83017	-0.931344	-0.681875	0.449817	-0.939834	-0.973225	-0.88428	-0.936137	-0.917916	-0.957269	-0.956238	-0.949663	10	2.5	15.035	1	20	1693	1712	AAUAAUUCUGCAGACAUGUA	UACAUGGCUCCAGAAUUGUU	Translation	Glyur004096s00043836.1	1

## Sheet: sheet3
Supplemental Table S26
miRNAs target PKs.
Note: G. uralensis-specific and conserved miRNAs co-targeted PK.
miRNA_Acc.	family	Target_Acc.	GO_annotation	KEGG_annotation	NR_annotation	PK-family	GUCPR1	AACT	MK	PMK	MPD	FPPS	SQS1	β-AS	C-30	C-11	HMGS	HMGR	Number of co-expression structural genes	Expectation	UPE$	miRNA_start	miRNA_end	Target_start	Target_end	miRNA_aligned_fragment	Target_aligned_fragment	Inhibition	Target_Desc.	Multiplicity
Sr361610_18_4_24_12	miR5281b.2	Glyur000003s00001189	Molecular Function: protein serine/threonine kinase activity (GO:0004674);; Molecular Function: ATP binding (GO:0005524);; Biological Process: protein phosphorylation (GO:0006468);;	--	PREDICTED: shaggy-related protein kinase theta-like [Cicer arietinum]	RLK-Pelle_LRR-III	0.983063	-0.668096	-0.655986	0.519955	-0.701276	-0.726281	-0.616417	-0.587372	-0.75138	-0.747262	-0.744274	-0.743024	1	3	15.711	1	21	1654	1674	UUGUUCAUUGAAUAACUCAUG	AAUGGGUUUUUCGAUGAAUAG	Cleavage	Glyur000003s00001189.1	1
Sr504883_6_3_24_12	GumiRNA-n180																			2.5	23.459	1	20	1075	1094	AUAUUUUUGCAUUCCGGAAA	UUUUGGGAGUGCAAAAAUGU	Cleavage	Glyur000003s00001189.1	1
Sr118812_2_1_21_139	miR172d	Glyur000045s00009984	Molecular Function: protein serine/threonine kinase activity (GO:0004674);; Molecular Function: ATP binding (GO:0005524);; Biological Process: protein phosphorylation (GO:0006468);; Cellular Component: integral component of membrane (GO:0016021);; Biological Process: recognition of pollen (GO:0048544);;	--	G-type lectin S-receptor-like serine/threonine-protein kinase At4g27290 [Cajanus cajan]	RLK-Pelle_DLSV	0.793683	-0.291051	-0.87759	0.876024	-0.347597	-0.39949	-0.19147	-0.215496	-0.391678	-0.402495	-0.392887	-0.405813	2	2.5	18.853	1	21	2998	3018	AGAAUCUUGAUGAUGCUGCAG	GUGUAUCUUCAUCAAGAUUCU	Cleavage	Glyur000045s00009984.1	1
Sr118812_2_2_21_139	miR172e																			2.5	18.853	1	21	2998	3018	AGAAUCUUGAUGAUGCUGCAG	GUGUAUCUUCAUCAAGAUUCU	Cleavage	Glyur000045s00009984.1	1
Sr98630_3_1_21_341	miR172b-3P																			2.5	18.853	1	21	2998	3018	AGAAUCUUGAUGAUGCUGCAU	GUGUAUCUUCAUCAAGAUUCU	Cleavage	Glyur000045s00009984.1	1
Sr98630_3_2_21_341	miR172a-3P																			2.5	18.853	1	21	2998	3018	AGAAUCUUGAUGAUGCUGCAU	GUGUAUCUUCAUCAAGAUUCU	Cleavage	Glyur000045s00009984.1	1
Sr98630_3_3_21_341	miR172c-3P																			2.5	18.853	1	21	2998	3018	AGAAUCUUGAUGAUGCUGCAU	GUGUAUCUUCAUCAAGAUUCU	Cleavage	Glyur000045s00009984.1	1
Sr502585_9_6_24_10	GumiRNA-n337																			2.5	17.052	1	20	2274	2293	AAUAGUUCUGCAAGCAUUUU	UAAAUGCUUGGAGAACUGUU	Translation	Glyur000045s00009984.1	1
Sr148756_1_1_21_16	miR8015	Glyur000150s00014582	Molecular Function: protein kinase activity (GO:0004672);; Molecular Function: ATP binding (GO:0005524);; Biological Process: protein phosphorylation (GO:0006468);; Cellular Component: integral component of membrane (GO:0016021);;	--	PREDICTED: probable inactive leucine-rich repeat receptor-like protein kinase At1g66830 [Cicer arietinum]	RLK-Pelle_RLCK-VIII	-0.969373	0.798811	0.558052	-0.385183	0.826764	0.805848	0.76339	0.703235	0.874308	0.84967	0.844497	0.856355	7	3	11.029	1	21	1115	1135	CUUUCAAUUUCAAGGACUAAU	GUUGGUCUUUGGGGUUGAAGG	Cleavage	Glyur000150s00014582.1	1
Sr540597_10_3_24_210	GumiRNA-n142c-5p.1																			3	20.234	1	20	995	1014	AUACACAUACAUAUCCGCGG	UUGUGGUUGUGUAUGUGUAU	Cleavage	Glyur000150s00014582.1	1
Sr125088_16_11_21_53	miR4388f.2	Glyur002269s00032420	Biological Process: activation of MAPKK activity (GO:0000186);; Molecular Function: MAP kinase kinase kinase activity (GO:0004709);; Molecular Function: ubiquitin-protein transferase activity (GO:0004842);; Molecular Function: ATP binding (GO:0005524);; Cellular Component: intracellular (GO:0005622);; Biological Process: protein ubiquitination (GO:0016567);;	--	U-box kinase family protein [Medicago truncatula]	CMGC_CDK-CRK7-CDK9	0.999361	-0.753602	-0.714089	0.548925	-0.781162	-0.819309	-0.698167	-0.694444	-0.815871	-0.827359	-0.825082	-0.819581	6	2	9.144	1	24	2874	2897	AUUGUCAUUUUGGCCCCUGAAACU	ACUUUUAGGGACCAAAAUGACAGU	Cleavage	Glyur002269s00032420.1	2
Sr363067_9_7_24_31	miR4388p-5P.1																			2	9.144	1	24	2874	2897	ACUGUCAUUUUGGCCCUUGAAACU	ACUUUUAGGGACCAAAAUGACAGU	Cleavage	Glyur002269s00032420.1	1
Sr531837_9_7_24_21	miR4388c2.2																			2	9.144	1	24	2874	2897	ACUGUCAUUUUGGCCCUUGAAACU	ACUUUUAGGGACCAAAAUGACAGU	Cleavage	Glyur002269s00032420.1	1
Sr125088_16_11_21_53	miR4388f.2																			2.5	6.381	1	24	2907	2930	AUUGUCAUUUUGGCCCCUGAAACU	ACUUUUAGYGACCAAAAUGACAAU	Cleavage	Glyur002269s00032420.1	2
Sr439946_13_8_24_48	miR4388f2.3																			3	13.133	1	24	2872	2895	UGUCAUUUUAGCCUCUGAAAUUGU	UCACUUUUAGGGACCAAAAUGACA	Translation	Glyur002269s00032420.1	1
Sr144220_4_1_21_11	GumiRNA-n107h.2																			1.5	9.144	1	24	2874	2897	ACUGUCAUUUUAGUCCCUGAAAUU	ACUUUUAGGGACCAAAAUGACAGU	Cleavage	Glyur002269s00032420.1	1
Sr346001_5_1_24_33	GumiRNA-n214.2																			2.5	9.859	1	24	2780	2803	AUAUCUGUCAAGGACCAAAGUGAC	GUCACUUUGGUCCCUGAUAGAUAG	Translation	Glyur002269s00032420.1	1
Sr348958_12_5_24_23	GumiRNA-n259b-3p.1																			2.5	22.685	1	24	2841	2864	UCUGACAGCAGGGACCAAAGUGAC	GUCACUUUGGUCCCUGCCGUCAGC	Cleavage	Glyur002269s00032420.1	1
Sr360278_7_1_24_13	GumiRNA-n99																			1	12.532	1	24	2777	2800	UUUGUCAGGGACCAAAGUGACACC	GGUGUCACUUUGGUCCCUGAUAGA	Cleavage	Glyur002269s00032420.1	1
Sr373055_16_1_24_19	GumiRNA-n44b																			2	12.193	1	24	2939	2962	UUAGUCACUUUGAUCCCUGAAAGU	ACUUUUAGGGACCAGAGUGACUAA	Cleavage	Glyur002269s00032420.1	1
Sr374135_17_8_24_69	GumiRNA-n4p2-3p																			3	18.076	1	22	2836	2857	ACAGGGACUAAAUUGACCGACG	UGUUGGUCACUUUGGUCCCUGC	Cleavage	Glyur002269s00032420.1	1
Sr385425_19_17_24_15	GumiRNA-n4b3-3p.1																			3	12.902	1	23	2775	2797	UUCAGGGACCUAAGUGAGACUGU	ACGGUGUCACUUUGGUCCCUGAU	Translation	Glyur002269s00032420.1	1
Sr407839_12_7_24_87	GumiRNA-n4z5.2																			2.5	9.144	1	24	2874	2897	ACUGUCAUUUUGACCCCUGAAACU	ACUUUUAGGGACCAAAAUGACAGU	Cleavage	Glyur002269s00032420.1	1
Sr422151_15_12_24_19	GumiRNA-n437																			2.5	13.141	1	24	2785	2808	AUUUCGUAUCUGUUAGGGACCAAA	UUUGGUCCCUGAUAGAUAGGAAAU	Cleavage	Glyur002269s00032420.1	1
Sr455303_15_7_24_50	GumiRNA-n4z6-3p.1																			3	18.396	1	20	2836	2855	AGGGACUAACUUGACCGACA	UGUUGGUCACUUUGGUCCCU	Translation	Glyur002269s00032420.1	1
Sr492485_4_2_24_14	GumiRNA-n476																			1	15.27	1	24	2788	2811	AUAAUUUUCUAUCUGUCAGGGACU	GGUCCCUGAUAGAUAGGAAAUUAU	Cleavage	Glyur002269s00032420.1	1
Sr496204_18_15_24_126	GumiRNA-n4g3.2																			3	12.902	1	23	2775	2797	UUCAGGGACCUAAGUGAGACUGU	ACGGUGUCACUUUGGUCCCUGAU	Translation	Glyur002269s00032420.1	1
Sr497662_4_4_24_37	GumiRNA-n469.1																			2.5	12.532	1	21	2780	2800	ACUUUCAGGGACCAAAGUGAC	GUCACUUUGGUCCCUGAUAGA	Cleavage	Glyur002269s00032420.1	1
Sr501971_20_14_24_41	GumiRNA-n259a.2																			2.5	22.685	1	24	2841	2864	UCUGACAGCAGGGACCAAAGUGAC	GUCACUUUGGUCCCUGCCGUCAGC	Cleavage	Glyur002269s00032420.1	1
Sr511918_8_3_24_49	GumiRNA-n426																			2.5	13.164	1	24	2764	2787	AAAGUGACACCGUCUGACACUCUU	GAGAAUGUUAYACGGUGUCACUUU	Cleavage	Glyur002269s00032420.1	1
Sr524114_4_1_24_12	GumiRNA-n106																			3	9.144	1	24	2874	2897	ACAGUCAUUUUGAUCCCUGAGAGU	ACUUUUAGGGACCAAAAUGACAGU	Cleavage	Glyur002269s00032420.1	1
Sr530340_8_6_24_11	GumiRNA-n107e.2																			1.5	9.144	1	24	2874	2897	ACUGUCAUUUUAGUCCCUGAAAUU	ACUUUUAGGGACCAAAAUGACAGU	Cleavage	Glyur002269s00032420.1	1
Sr554557_15_1_24_21	GumiRNA-n4e7-3p																			3	18.396	1	20	2836	2855	AGGGACUAACUUGACCGACA	UGUUGGUCACUUUGGUCCCU	Translation	Glyur002269s00032420.1	1
Sr559770_6_4_24_25	GumiRNA-n4w2-5p.2																			2.5	16.008	1	20	2872	2891	AUUUUGGUCCCUGAAACUGU	UCACUUUUAGGGACCAAAAU	Cleavage	Glyur002269s00032420.1	1
Sr569440_16_14_24_18	GumiRNA-n471-5p.1																			3	12.193	1	24	2940	2963	AUUAGUCACUUUAGUCCCUGAAAG	CUUUUAGGGACCAGAGUGACUAAC	Cleavage	Glyur002269s00032420.1	1
Sr585544_2_1_24_17	GumiRNA-n339-3p.2																			3	18.396	1	20	2836	2855	AGGGACUAAUUUGACUAACA	UGUUGGUCACUUUGGUCCCU	Translation	Glyur002269s00032420.1	1
Sr588831_17_4_24_13	GumiRNA-n4z4-5p																			2.5	16.008	1	20	2872	2891	AUUUUGGUCCCUGAAACUGU	UCACUUUUAGGGACCAAAAU	Cleavage	Glyur002269s00032420.1	1
Sr599018_8_7_24_153	GumiRNA-n44a-3p.1																			3	13.164	1	24	2764	2787	AAAGUGACACCGUCUGAUACUCUC	GAGAAUGUUAYACGGUGUCACUUU	Cleavage	Glyur002269s00032420.1	1
Sr599018_8_7_24_153	GumiRNA-n44a-5p.2																			2	12.193	1	24	2939	2962	UUAGUCACUUUGAUCCCUGAAAGU	ACUUUUAGGGACCAGAGUGACUAA	Cleavage	Glyur002269s00032420.1	1
Sr138926_2_1_21_253	miR5037a-3P	Glyur002740s00035179	Molecular Function: nucleotide binding (GO:0000166);; Molecular Function: protein kinase activity (GO:0004672);; Cellular Component: membrane (GO:0016020);; Biological Process: phosphorylation (GO:0016310);;	K04733|0|gmx:106794113|K04733 interleukin-1 receptor-associated kinase 4 [EC:2.7.11.1] | (RefSeq) probable receptor-like protein kinase At1g67000	PREDICTED: probable receptor-like protein kinase At1g67000 isoform X2 [Glycine max]	RLK-Pelle_WAK	0.810545	-0.671766	-0.252509	0.118801	-0.702925	-0.611085	-0.667797	-0.530209	-0.77283	-0.698381	-0.691271	-0.721221	1	3	11.939	1	22	2200	2221	GUGGGAGUCAUUUGGGGGUUUA	GUACCCUCCAAAUGUUUCCCAC	Cleavage	Glyur002740s00035179.2	1
Sr115532_3_2_21_88	GumiRNA-n486																			3	11.939	1	20	2202	2221	GUGGGAGUCAUUUGGGGGUU	ACCCUCCAAAUGUUUCCCAC	Cleavage	Glyur002740s00035179.2	1
