# Supplementary material for: Integrated Analysis of mRNA and microRNA Elucidates the Regulation of Glycyrrhizic Acid Biosynthesis in Glycyrrhiza uralensis Fisch
Source: Int J Mol Sci. 2020 Apr 28;21(9):3101. doi: 10.3390/ijms21093101 (PMC7247157; doi:10.3390/ijms21093101)
Supplement: Supplementary file 1 [file ijms-21-03101-s001.zip › Supplemental Tables/Supplemental Tables/Table S27. Expressed miRNAs..xlsx]

## Sheet: Sheet1
Supplemental Table S27
Expressed miRNAs.
ID	L1	L2	L3	R1	R2	R3
GumiRNA-n1	1867	2838.25	1898.31	3134.21	5042.8	4598.54
GumiRNA-n10	118.655	66.0059	101.293	53.5762	366.01	492.701
GumiRNA-n100-3p	53.2738	55.5839	75.032	53.5762	122.003	164.234
GumiRNA-n100-5p	4.84307	6.94799	0	0	122.003	0
GumiRNA-n101a	60.5384	173.7	101.293	214.305	203.339	291.971
GumiRNA-n101b-3p	196.144	236.232	120.051	187.517	0	127.737
GumiRNA-n101b-5p	60.5384	173.7	101.293	214.305	203.339	291.971
GumiRNA-n102a	481.886	468.989	221.344	187.517	528.681	565.693
GumiRNA-n102b	191.301	142.434	131.306	107.152	81.3355	237.226
GumiRNA-n103-3p	147.714	177.174	120.051	80.3643	20.3339	164.234
GumiRNA-n103-5p	154.978	719.117	296.376	750.067	488.013	1240.88
GumiRNA-n104a	1406.91	941.453	682.791	1392.98	345.676	748.175
GumiRNA-n104b	1036.42	924.083	735.313	803.643	264.34	291.971
GumiRNA-n105	101.705	52.1099	11.2548	0	20.3339	36.4964
GumiRNA-n106	387.446	396.035	150.064	482.186	0	200.73
GumiRNA-n107a	70.2245	114.642	30.0128	187.517	61.0016	127.737
GumiRNA-n107b	70.2245	114.642	30.0128	187.517	61.0016	127.737
GumiRNA-n107c	70.2245	114.642	30.0128	187.517	61.0016	127.737
GumiRNA-n107d.1	70.2245	114.642	30.0128	187.517	61.0016	127.737
GumiRNA-n107d.2	21.7938	34.74	15.0064	294.669	81.3355	218.978
GumiRNA-n107e.1	16.9508	6.94799	0	0	0	0
GumiRNA-n107e.2	41.1661	48.6359	11.2548	53.5762	20.3339	18.2482
GumiRNA-n107e.3	79.9107	31.266	45.0192	107.152	20.3339	127.737
GumiRNA-n107f-3p	70.2245	114.642	30.0128	187.517	61.0016	127.737
GumiRNA-n107f-5p	16.9508	20.844	0	0	0	0
GumiRNA-n107g	2.42154	13.896	0	107.152	20.3339	0
GumiRNA-n107h.2	53.2738	48.6359	11.2548	53.5762	20.3339	18.2482
GumiRNA-n107i.2	7.26461	17.37	0	0	0	0
GumiRNA-n107k.1	186.458	281.394	225.096	428.61	406.678	766.423
GumiRNA-n107k.2	16.9508	13.896	7.5032	0	20.3339	54.7445
GumiRNA-n108a	208.252	149.382	93.79	160.729	366.01	492.701
GumiRNA-n108b	205.831	142.434	93.79	160.729	366.01	492.701
GumiRNA-n109a	208.252	319.608	108.796	1071.52	793.021	821.168
GumiRNA-n109b-3p	142.871	239.706	123.803	241.093	183.005	164.234
GumiRNA-n109b-5p	125.92	114.642	33.7644	428.61	244.007	364.964
GumiRNA-n110a-3p	46.0092	59.0579	45.0192	107.152	61.0016	36.4964
GumiRNA-n110a-5p	46.0092	83.3759	63.7772	241.093	142.337	200.73
GumiRNA-n110b	12.1077	48.6359	3.7516	80.3643	61.0016	18.2482
GumiRNA-n110c-3p	16.9508	90.3239	41.2676	80.3643	101.669	54.7445
GumiRNA-n110c-5p	46.0092	83.3759	63.7772	241.093	142.337	200.73
GumiRNA-n110d-3p	38.7446	138.96	30.0128	133.941	81.3355	54.7445
GumiRNA-n110d-5p	12.1077	27.792	7.5032	107.152	101.669	54.7445
GumiRNA-n111	1048.53	944.927	746.568	910.796	203.339	401.46
GumiRNA-n112a.2	58.1169	24.318	11.2548	107.152	0	0
GumiRNA-n112b.2	101.705	107.694	86.2868	214.305	122.003	109.489
GumiRNA-n112c	43.5877	34.74	15.0064	53.5762	0	72.9927
GumiRNA-n112d.1	217.938	149.382	153.816	375.033	81.3355	182.482
GumiRNA-n112d.2	21.7938	31.266	22.5096	53.5762	40.6678	0
GumiRNA-n112e.2	217.938	149.382	153.816	375.033	81.3355	182.482
GumiRNA-n113	489.15	364.77	221.344	1044.74	386.344	620.438
GumiRNA-n114a	176.772	250.128	258.86	0	61.0016	218.978
GumiRNA-n114b	167.086	277.92	228.848	0	61.0016	218.978
GumiRNA-n115	36.323	243.18	221.344	0	589.683	255.474
GumiRNA-n116	268.791	434.249	165.07	723.279	386.344	492.701
GumiRNA-n117a	259.104	236.232	108.796	348.245	447.345	364.964
GumiRNA-n117b.1	75.0676	104.22	63.7772	53.5762	40.6678	18.2482
GumiRNA-n117b.2	33.9015	93.7979	60.0256	0	203.339	310.219
GumiRNA-n117c-3p	50.8523	72.9539	37.516	0	40.6678	18.2482
GumiRNA-n117c-5p	501.258	399.509	296.376	669.703	549.015	547.445
GumiRNA-n117d.1	43.5877	59.0579	48.7708	80.3643	61.0016	91.2409
GumiRNA-n117d.2	50.8523	72.9539	37.516	0	40.6678	18.2482
GumiRNA-n117e	43.5877	59.0579	48.7708	80.3643	61.0016	91.2409
GumiRNA-n117f.1	16.9508	6.94799	0	0	0	0
GumiRNA-n117f.2	43.5877	59.0579	48.7708	80.3643	61.0016	91.2409
GumiRNA-n117g.1	48.4307	62.5319	48.7708	80.3643	61.0016	91.2409
GumiRNA-n117g.2	4.84307	41.6879	11.2548	0	0	0
GumiRNA-n118a	16.9508	45.1619	48.7708	241.093	61.0016	145.985
GumiRNA-n118b	16.9508	45.1619	48.7708	241.093	61.0016	145.985
GumiRNA-n118c	16.9508	52.1099	48.7708	267.881	61.0016	164.234
GumiRNA-n118d	16.9508	45.1619	45.0192	267.881	61.0016	164.234
GumiRNA-n118e	16.9508	52.1099	48.7708	267.881	61.0016	164.234
GumiRNA-n118f	16.9508	52.1099	48.7708	267.881	61.0016	164.234
GumiRNA-n118g	16.9508	45.1619	48.7708	241.093	61.0016	145.985
GumiRNA-n119	104.126	163.278	67.5288	455.398	101.669	72.9927
GumiRNA-n11a	184.037	93.7979	112.548	160.729	81.3355	54.7445
GumiRNA-n11b-3p	184.037	93.7979	112.548	160.729	81.3355	54.7445
GumiRNA-n11b-5p	92.0184	52.1099	71.2804	133.941	101.669	91.2409
GumiRNA-n11c	184.037	97.2719	112.548	160.729	81.3355	54.7445
GumiRNA-n120a	89.5968	62.5319	22.5096	294.669	0	0
GumiRNA-n120b	89.5968	62.5319	22.5096	294.669	0	0
GumiRNA-n120c	89.5968	62.5319	22.5096	294.669	0	0
GumiRNA-n121a	41.1661	0	45.0192	107.152	81.3355	0
GumiRNA-n121b	41.1661	0	45.0192	0	81.3355	0
GumiRNA-n122a	29.0584	3.474	3.7516	0	0	0
GumiRNA-n122b	24.2154	31.266	15.0064	0	0	0
GumiRNA-n123a	108.969	76.4279	112.548	133.941	162.671	164.234
GumiRNA-n123b	113.812	55.5839	108.796	133.941	162.671	164.234
GumiRNA-n123c	111.391	135.486	120.051	133.941	162.671	218.978
GumiRNA-n124a	169.508	79.9019	146.312	482.186	1484.37	1167.88
GumiRNA-n124b	89.5968	31.266	105.045	321.457	793.021	310.219
GumiRNA-n125a	128.341	97.2719	52.5224	0	40.6678	54.7445
GumiRNA-n125b	135.606	111.168	52.5224	0	40.6678	54.7445
GumiRNA-n126a	118.655	250.128	48.7708	723.279	732.02	985.401
GumiRNA-n126b	130.763	257.076	48.7708	616.126	874.357	729.927
GumiRNA-n126c-3p	118.655	267.498	48.7708	589.338	691.352	857.664
GumiRNA-n126c-5p	48.4307	3.474	0	80.3643	0	109.489
GumiRNA-n127	70.2245	41.6879	15.0064	0	162.671	0
GumiRNA-n128	19.3723	27.792	0	133.941	569.349	291.971
GumiRNA-n129a.1	92.0184	52.1099	60.0256	53.5762	0	54.7445
GumiRNA-n129a.2	0	3.474	7.5032	0	0	0
GumiRNA-n129b.2	9.68614	20.844	7.5032	26.7881	20.3339	0
GumiRNA-n129c.2	4.84307	34.74	3.7516	26.7881	0	36.4964
GumiRNA-n129c.3	2.42154	0	0	53.5762	0	0
GumiRNA-n129d	19.3723	17.37	18.758	0	61.0016	18.2482
GumiRNA-n129e.1	19.3723	24.318	18.758	0	61.0016	18.2482
GumiRNA-n129e.2	2.42154	0	0	53.5762	0	0
GumiRNA-n129f.1	2.42154	0	0	53.5762	0	0
GumiRNA-n129f.2	19.3723	24.318	18.758	0	61.0016	18.2482
GumiRNA-n129g.1	14.5292	13.896	7.5032	0	0	18.2482
GumiRNA-n129g.2	2.42154	3.474	7.5032	0	0	0
GumiRNA-n129g.3	14.5292	24.318	26.2612	0	61.0016	18.2482
GumiRNA-n12a	208.252	270.972	172.574	455.398	183.005	218.978
GumiRNA-n12b	208.252	270.972	172.574	455.398	183.005	218.978
GumiRNA-n130	140.449	3.474	0	107.152	0	164.234
GumiRNA-n131	193.723	319.608	18.758	991.16	1647.04	1624.09
GumiRNA-n132	210.674	336.978	435.185	776.855	1504.71	2992.7
GumiRNA-n133	75.0676	187.596	0	857.219	671.018	109.489
GumiRNA-n134-3p	33.9015	66.0059	7.5032	53.5762	162.671	200.73
GumiRNA-n134-5p	556.953	402.983	333.892	375.033	508.347	401.46
GumiRNA-n135	9.68614	191.07	26.2612	0	0	0
GumiRNA-n136a-3p	70.2245	79.9019	52.5224	133.941	0	36.4964
GumiRNA-n136a-5p	26.6369	6.94799	26.2612	26.7881	20.3339	0
GumiRNA-n136b	70.2245	69.4799	52.5224	133.941	0	36.4964
GumiRNA-n136c	70.2245	79.9019	52.5224	133.941	0	36.4964
GumiRNA-n136d	193.723	298.764	67.5288	508.974	183.005	437.956
GumiRNA-n136e	70.2245	69.4799	52.5224	133.941	0	18.2482
GumiRNA-n137	234.889	326.556	266.364	857.219	406.678	346.715
GumiRNA-n138	934.713	781.649	817.849	2518.08	2785.74	1386.86
GumiRNA-n139a-3p	58.1169	38.2139	15.0064	0	223.673	310.219
GumiRNA-n139a-5p	24.2154	27.792	11.2548	0	0	0
GumiRNA-n139b	24.2154	27.792	11.2548	0	0	0
GumiRNA-n139c	41.1661	52.1099	30.0128	133.941	162.671	54.7445
GumiRNA-n139d-3p	41.1661	52.1099	30.0128	133.941	162.671	54.7445
GumiRNA-n139d-5p	24.2154	27.792	11.2548	0	0	0
GumiRNA-n139e	41.1661	52.1099	30.0128	133.941	162.671	54.7445
GumiRNA-n13a	116.234	97.2719	48.7708	80.3643	142.337	255.474
GumiRNA-n13b	116.234	97.2719	48.7708	80.3643	142.337	255.474
GumiRNA-n13c	70.2245	31.266	30.0128	133.941	101.669	127.737
GumiRNA-n13d	116.234	97.2719	48.7708	80.3643	142.337	255.474
GumiRNA-n140	251.84	277.92	67.5288	1044.74	996.36	638.686
GumiRNA-n141	0	396.035	108.796	0	894.691	0
GumiRNA-n142a.1	33.9015	13.896	15.0064	26.7881	61.0016	36.4964
GumiRNA-n142a.2	404.397	778.175	540.23	669.703	589.683	857.664
GumiRNA-n142b	404.397	778.175	540.23	669.703	589.683	857.664
GumiRNA-n142d.1	404.397	778.175	540.23	669.703	589.683	857.664
GumiRNA-n142d.2	33.9015	13.896	15.0064	26.7881	61.0016	36.4964
GumiRNA-n143	72.6461	62.5319	45.0192	107.152	20.3339	18.2482
GumiRNA-n144	9.68614	93.7979	0	160.729	569.349	583.942
GumiRNA-n145	82.3322	48.6359	45.0192	80.3643	0	145.985
GumiRNA-n146-3p	12.1077	10.422	0	26.7881	0	54.7445
GumiRNA-n146-5p	106.548	34.74	18.758	482.186	447.345	109.489
GumiRNA-n147	55.6953	97.2719	90.0384	0	162.671	200.73
GumiRNA-n148a	41.1661	45.1619	33.7644	26.7881	0	72.9927
GumiRNA-n148b	72.6461	72.9539	33.7644	26.7881	0	18.2482
GumiRNA-n148c	72.6461	90.3239	67.5288	133.941	0	36.4964
GumiRNA-n149a	9.68614	3.474	0	0	0	0
GumiRNA-n149b.1	19.3723	0	3.7516	0	0	0
GumiRNA-n149b.2	9.68614	3.474	0	0	0	0
GumiRNA-n149c	9.68614	3.474	0	0	0	0
GumiRNA-n14a.1	4.84307	13.896	3.7516	0	0	0
GumiRNA-n14a.2	7.26461	0	3.7516	0	0	0
GumiRNA-n14a2.1	60.5384	41.6879	48.7708	53.5762	20.3339	18.2482
GumiRNA-n14a2.2	133.184	156.33	37.516	267.881	122.003	145.985
GumiRNA-n14b.2	7.26461	0	3.7516	0	0	0
GumiRNA-n14c.1	26.6369	20.844	11.2548	0	0	18.2482
GumiRNA-n14c.2	7.26461	0	3.7516	0	0	0
GumiRNA-n14d.1	26.6369	20.844	11.2548	0	0	18.2482
GumiRNA-n14d.2	7.26461	0	3.7516	0	0	0
GumiRNA-n14e.1	26.6369	48.6359	30.0128	53.5762	61.0016	36.4964
GumiRNA-n14e.2	7.26461	0	3.7516	0	0	0
GumiRNA-n14f	21.7938	69.4799	26.2612	53.5762	40.6678	36.4964
GumiRNA-n14g	26.6369	48.6359	30.0128	53.5762	61.0016	36.4964
GumiRNA-n14h.1	26.6369	48.6359	30.0128	53.5762	61.0016	36.4964
GumiRNA-n14h.2	16.9508	6.94799	0	0	0	18.2482
GumiRNA-n14h.3	0	31.266	0	0	0	0
GumiRNA-n14i-3p	65.3815	69.4799	33.7644	53.5762	81.3355	18.2482
GumiRNA-n14i-5p	70.2245	24.318	0	53.5762	0	0
GumiRNA-n14j.1	26.6369	48.6359	30.0128	53.5762	61.0016	36.4964
GumiRNA-n14j.2	14.5292	20.844	15.0064	53.5762	101.669	36.4964
GumiRNA-n14k.1	70.2245	100.746	45.0192	107.152	61.0016	109.489
GumiRNA-n14k.2	12.1077	34.74	15.0064	107.152	0	0
GumiRNA-n14l.1	70.2245	100.746	45.0192	107.152	61.0016	109.489
GumiRNA-n14l.2	12.1077	34.74	15.0064	107.152	0	0
GumiRNA-n14m-3p	72.6461	93.7979	63.7772	214.305	61.0016	145.985
GumiRNA-n14m-5p	70.2245	24.318	0	0	0	36.4964
GumiRNA-n14n.1	65.3815	69.4799	33.7644	53.5762	81.3355	18.2482
GumiRNA-n14n.2	7.26461	10.422	0	0	40.6678	18.2482
GumiRNA-n14o-3p	65.3815	69.4799	33.7644	53.5762	81.3355	18.2482
GumiRNA-n14o-5p	9.68614	0	0	0	0	0
GumiRNA-n14p	4.84307	13.896	3.7516	0	0	0
GumiRNA-n14q-3p	24.2154	31.266	18.758	26.7881	0	36.4964
GumiRNA-n14q-5p	4.84307	17.37	3.7516	0	0	0
GumiRNA-n14r-3p	70.2245	55.5839	18.758	0	81.3355	0
GumiRNA-n14r-5p	4.84307	17.37	3.7516	0	0	0
GumiRNA-n14s-3p	9.68614	27.792	15.0064	53.5762	101.669	36.4964
GumiRNA-n14s-5p	4.84307	17.37	3.7516	0	0	0
GumiRNA-n14t.2	48.4307	48.6359	30.0128	26.7881	61.0016	54.7445
GumiRNA-n14u-3p	43.5877	59.0579	26.2612	80.3643	61.0016	109.489
GumiRNA-n14u-5p	14.5292	10.422	3.7516	0	0	0
GumiRNA-n14v.2	7.26461	10.422	0	0	40.6678	18.2482
GumiRNA-n14w-3p	46.0092	55.5839	41.2676	26.7881	122.003	36.4964
GumiRNA-n14w-5p	9.68614	0	0	0	0	0
GumiRNA-n14x-3p	36.323	52.1099	30.0128	0	81.3355	36.4964
GumiRNA-n14x-5p	9.68614	13.896	11.2548	0	40.6678	18.2482
GumiRNA-n14y-3p	46.0092	55.5839	41.2676	26.7881	122.003	36.4964
GumiRNA-n14y-5p	2.42154	3.474	7.5032	0	0	0
GumiRNA-n14z-3p	46.0092	55.5839	41.2676	26.7881	122.003	36.4964
GumiRNA-n14z-5p	4.84307	10.422	3.7516	0	0	0
GumiRNA-n15	341.437	236.232	202.586	535.762	162.671	291.971
GumiRNA-n150a	94.4399	72.9539	22.5096	107.152	0	91.2409
GumiRNA-n150b	123.498	97.2719	7.5032	214.305	0	91.2409
GumiRNA-n151a.1	33.9015	17.37	33.7644	53.5762	0	54.7445
GumiRNA-n151a.2	104.126	138.96	45.0192	214.305	183.005	127.737
GumiRNA-n151b	31.48	17.37	33.7644	53.5762	0	54.7445
GumiRNA-n152	9.68614	38.2139	0	562.55	162.671	802.92
GumiRNA-n153-3p	1416.6	2139.98	1530.65	3589.61	5754.49	7591.24
GumiRNA-n153-5p	348.701	715.643	562.74	482.186	488.013	565.693
GumiRNA-n154	62.9599	45.1619	30.0128	0	0	0
GumiRNA-n155a	16.9508	10.422	0	0	0	0
GumiRNA-n155b.1	38.7446	24.318	26.2612	26.7881	40.6678	0
GumiRNA-n155b.2	16.9508	17.37	0	0	0	0
GumiRNA-n155b.3	29.0584	41.6879	7.5032	107.152	81.3355	0
GumiRNA-n156	123.498	163.278	78.7836	776.855	1037.03	1386.86
GumiRNA-n157a	70.2245	20.844	11.2548	0	61.0016	18.2482
GumiRNA-n157b	14.5292	31.266	7.5032	53.5762	61.0016	109.489
GumiRNA-n157c	14.5292	31.266	7.5032	53.5762	61.0016	109.489
GumiRNA-n157d	14.5292	31.266	7.5032	53.5762	61.0016	109.489
GumiRNA-n157e	14.5292	31.266	7.5032	53.5762	61.0016	109.489
GumiRNA-n157f.1	14.5292	31.266	7.5032	53.5762	61.0016	109.489
GumiRNA-n157f.2	70.2245	20.844	11.2548	0	61.0016	18.2482
GumiRNA-n158a	171.929	267.498	202.586	214.305	203.339	109.489
GumiRNA-n158b-3p	210.674	107.694	97.5416	642.915	40.6678	437.956
GumiRNA-n158b-5p	162.243	250.128	183.828	267.881	203.339	127.737
GumiRNA-n158c	75.0676	45.1619	37.516	107.152	0	109.489
GumiRNA-n158d.1	43.5877	45.1619	48.7708	53.5762	20.3339	0
GumiRNA-n158d.2	77.4892	45.1619	37.516	133.941	0	127.737
GumiRNA-n159a	53.2738	121.59	63.7772	53.5762	0	54.7445
GumiRNA-n159b	60.5384	135.486	86.2868	294.669	0	54.7445
GumiRNA-n159c	53.2738	121.59	63.7772	53.5762	0	54.7445
GumiRNA-n160a	21.7938	45.1619	22.5096	0	0	0
GumiRNA-n160b	21.7938	45.1619	22.5096	0	0	0
GumiRNA-n161	41.1661	17.37	7.5032	0	183.005	18.2482
GumiRNA-n162a	1365.75	1886.38	1673.21	3911.06	2053.72	1751.82
GumiRNA-n162b.1	123.498	107.694	41.2676	53.5762	20.3339	18.2482
GumiRNA-n162b.2	12.1077	59.0579	30.0128	26.7881	61.0016	0
GumiRNA-n162b.3	0	20.844	7.5032	133.941	61.0016	36.4964
GumiRNA-n163	230.046	257.076	131.306	696.491	0	328.467
GumiRNA-n164	48.4307	173.7	112.548	107.152	976.026	291.971
GumiRNA-n165	19.3723	79.9019	30.0128	214.305	162.671	54.7445
GumiRNA-n166	147.714	472.463	161.319	107.152	20.3339	364.964
GumiRNA-n167	205.831	149.382	135.058	26.7881	264.34	36.4964
GumiRNA-n168	26.6369	20.844	15.0064	26.7881	0	0
GumiRNA-n169	123.498	343.926	22.5096	375.033	0	200.73
GumiRNA-n16a	38.7446	48.6359	45.0192	267.881	0	18.2482
GumiRNA-n16b.1	38.7446	48.6359	45.0192	267.881	0	18.2482
GumiRNA-n16b.2	38.7446	55.5839	37.516	0	0	0
GumiRNA-n170	43.5877	59.0579	26.2612	0	40.6678	18.2482
GumiRNA-n171	196.144	229.284	318.886	428.61	406.678	346.715
GumiRNA-n172	268.791	159.804	191.332	1071.52	1077.7	948.905
GumiRNA-n173	31.48	79.9019	41.2676	321.457	1260.7	419.708
GumiRNA-n174	181.615	194.544	161.319	884.008	406.678	1149.64
GumiRNA-n175a.1	760.362	587.105	577.746	937.584	1809.72	1423.36
GumiRNA-n175a.2	19.3723	3.474	15.0064	0	0	127.737
GumiRNA-n175b	595.698	468.989	566.491	857.219	1342.04	1149.64
GumiRNA-n176b-3p	38.7446	52.1099	48.7708	80.3643	101.669	182.482
GumiRNA-n176b-5p	113.812	52.1099	75.032	80.3643	81.3355	109.489
GumiRNA-n176c	38.7446	72.9539	71.2804	107.152	406.678	638.686
GumiRNA-n177a	169.508	211.914	86.2868	267.881	101.669	182.482
GumiRNA-n177b.1	26.6369	10.422	0	53.5762	467.679	127.737
GumiRNA-n177b.2	169.508	225.81	90.0384	267.881	101.669	164.234
GumiRNA-n177c	169.508	225.81	90.0384	267.881	101.669	164.234
GumiRNA-n178.1	135.606	166.752	112.548	133.941	81.3355	255.474
GumiRNA-n178.2	7.26461	59.0579	30.0128	187.517	81.3355	218.978
GumiRNA-n179	150.135	83.3759	0	214.305	0	748.175
GumiRNA-n17a	157.4	166.752	168.822	80.3643	142.337	91.2409
GumiRNA-n17b-3p	82.3322	111.168	97.5416	26.7881	81.3355	200.73
GumiRNA-n17b-5p	138.028	121.59	86.2868	133.941	162.671	310.219
GumiRNA-n17c.1	159.821	170.226	183.828	80.3643	61.0016	72.9927
GumiRNA-n17c.2	9.68614	13.896	11.2548	26.7881	0	0
GumiRNA-n17c.3	12.1077	17.37	3.7516	0	0	0
GumiRNA-n17d-3p	31.48	10.422	11.2548	26.7881	0	18.2482
GumiRNA-n17d-5p	152.557	163.278	138.809	214.305	427.012	346.715
GumiRNA-n17e-3p	31.48	10.422	11.2548	26.7881	0	18.2482
GumiRNA-n17e-5p	16.9508	20.844	3.7516	0	0	18.2482
GumiRNA-n17f	31.48	10.422	11.2548	26.7881	0	18.2482
GumiRNA-n180	2528.08	2115.66	1031.69	4420.04	813.355	1897.81
GumiRNA-n181a	416.504	778.175	423.931	857.219	2114.72	1332.12
GumiRNA-n181b	416.504	778.175	423.931	857.219	2114.72	1332.12
GumiRNA-n182	113.812	38.2139	60.0256	26.7881	81.3355	0
GumiRNA-n183a	29.0584	13.896	63.7772	0	0	0
GumiRNA-n183b	29.0584	13.896	63.7772	0	0	0
GumiRNA-n184a	225.203	239.706	270.115	428.61	386.344	456.204
GumiRNA-n184b	225.203	239.706	270.115	428.61	386.344	456.204
GumiRNA-n184c	225.203	239.706	270.115	428.61	386.344	456.204
GumiRNA-n185-3p	38.7446	52.1099	0	0	0	0
GumiRNA-n185-5p	43.5877	13.896	15.0064	0	40.6678	72.9927
GumiRNA-n186	67.803	204.966	93.79	0	162.671	127.737
GumiRNA-n187a	169.508	107.694	157.567	428.61	40.6678	72.9927
GumiRNA-n187b	111.391	93.7979	108.796	107.152	40.6678	72.9927
GumiRNA-n188	1540.1	1969.76	2217.2	3161	6588.18	3248.18
GumiRNA-n189a	94.4399	31.266	56.274	26.7881	203.339	127.737
GumiRNA-n189b	94.4399	31.266	56.274	26.7881	203.339	127.737
GumiRNA-n189c	84.7538	45.1619	56.274	26.7881	81.3355	127.737
GumiRNA-n18a	48.4307	34.74	56.274	26.7881	40.6678	145.985
GumiRNA-n18b.1	280.898	229.284	255.109	723.279	183.005	383.212
GumiRNA-n18b.2	31.48	59.0579	45.0192	53.5762	20.3339	0
GumiRNA-n18c.1	31.48	59.0579	45.0192	53.5762	20.3339	0
GumiRNA-n18c.2	0	55.5839	11.2548	53.5762	0	0
GumiRNA-n18d	31.48	69.4799	33.7644	26.7881	0	0
GumiRNA-n190	38.7446	330.03	146.312	0	305.008	310.219
GumiRNA-n191a	29.0584	20.844	15.0064	80.3643	40.6678	328.467
GumiRNA-n191b	29.0584	20.844	15.0064	80.3643	40.6678	328.467
GumiRNA-n191c	29.0584	20.844	15.0064	80.3643	40.6678	328.467
GumiRNA-n192a	29.0584	66.0059	45.0192	26.7881	0	54.7445
GumiRNA-n192b	58.1169	62.5319	71.2804	53.5762	81.3355	164.234
GumiRNA-n192c	58.1169	62.5319	71.2804	53.5762	81.3355	164.234
GumiRNA-n193a.2	777.313	993.563	206.338	1151.89	589.683	583.942
GumiRNA-n193b-3p	41.1661	38.2139	26.2612	80.3643	20.3339	18.2482
GumiRNA-n193b-5p	193.723	135.486	191.332	107.152	203.339	182.482
GumiRNA-n194-3p	33.9015	38.2139	15.0064	642.915	427.012	364.964
GumiRNA-n194-5p	33.9015	69.4799	7.5032	53.5762	0	145.985
GumiRNA-n195-3p	0	10.422	3.7516	53.5762	0	109.489
GumiRNA-n195-5p	60.5384	34.74	63.7772	133.941	162.671	36.4964
GumiRNA-n196	92.0184	180.648	60.0256	401.822	81.3355	145.985
GumiRNA-n197	261.526	204.966	322.638	348.245	650.684	638.686
GumiRNA-n198a	67.803	100.746	41.2676	187.517	122.003	273.723
GumiRNA-n198b	70.2245	107.694	41.2676	187.517	203.339	200.73
GumiRNA-n199a.2	82.3322	62.5319	37.516	0	20.3339	36.4964
GumiRNA-n199b	72.6461	48.6359	37.516	0	101.669	72.9927
GumiRNA-n19a-3p	9.68614	13.896	22.5096	0	81.3355	54.7445
GumiRNA-n19a-5p	7.26461	10.422	3.7516	0	0	0
GumiRNA-n19b	9.68614	10.422	3.7516	0	0	0
GumiRNA-n19c-3p	9.68614	24.318	3.7516	0	0	0
GumiRNA-n19c-5p	41.1661	27.792	48.7708	0	162.671	36.4964
GumiRNA-n19d	14.5292	10.422	3.7516	0	0	0
GumiRNA-n19e	4.84307	24.318	3.7516	0	0	0
GumiRNA-n19f	14.5292	10.422	3.7516	0	0	0
GumiRNA-n19g	29.0584	6.94799	7.5032	26.7881	81.3355	36.4964
GumiRNA-n19h-3p	99.283	45.1619	22.5096	321.457	81.3355	36.4964
GumiRNA-n19h-5p	14.5292	10.422	3.7516	0	0	0
GumiRNA-n19i	21.7938	24.318	18.758	0	20.3339	18.2482
GumiRNA-n19j	21.7938	24.318	18.758	0	20.3339	18.2482
GumiRNA-n19k	21.7938	24.318	18.758	0	20.3339	18.2482
GumiRNA-n19l.1	75.0676	34.74	18.758	133.941	81.3355	0
GumiRNA-n19l.2	21.7938	24.318	18.758	0	20.3339	18.2482
GumiRNA-n19m	21.7938	24.318	18.758	0	20.3339	18.2482
GumiRNA-n19n	21.7938	24.318	18.758	0	20.3339	18.2482
GumiRNA-n1a	46.0092	48.6359	15.0064	241.093	345.676	419.708
GumiRNA-n1b	38.7446	31.266	30.0128	321.457	325.342	364.964
GumiRNA-n1c	38.7446	31.266	30.0128	321.457	325.342	364.964
GumiRNA-n1d	38.7446	31.266	30.0128	321.457	325.342	364.964
GumiRNA-n1e-3p	4.84307	3.474	3.7516	26.7881	0	72.9927
GumiRNA-n1e-5p	26.6369	31.266	3.7516	214.305	406.678	364.964
GumiRNA-n1f-3p	4.84307	0	0	26.7881	0	72.9927
GumiRNA-n1f-5p	31.48	17.37	7.5032	1044.74	549.015	1313.87
GumiRNA-n1g	4.84307	0	0	53.5762	0	36.4964
GumiRNA-n1h	4.84307	0	0	26.7881	0	72.9927
GumiRNA-n1i	2.42154	3.474	3.7516	26.7881	0	36.4964
GumiRNA-n1j-3p	4.84307	0	0	26.7881	0	54.7445
GumiRNA-n1j-5p	26.6369	31.266	3.7516	214.305	406.678	364.964
GumiRNA-n1k-3p	2.42154	0	0	26.7881	0	36.4964
GumiRNA-n1k-5p	38.7446	31.266	30.0128	321.457	325.342	364.964
GumiRNA-n1l-3p	2.42154	0	0	26.7881	0	36.4964
GumiRNA-n1l-5p	38.7446	31.266	30.0128	321.457	325.342	364.964
GumiRNA-n1m-3p	2.42154	0	3.7516	26.7881	0	36.4964
GumiRNA-n1m-5p	14.5292	34.74	7.5032	0	0	0
GumiRNA-n200	58.1169	27.792	26.2612	0	20.3339	91.2409
GumiRNA-n201a	157.4	86.8499	30.0128	80.3643	0	182.482
GumiRNA-n201b	89.5968	72.9539	11.2548	26.7881	0	36.4964
GumiRNA-n202	75.0676	121.59	37.516	375.033	142.337	291.971
GumiRNA-n203a	467.356	298.764	255.109	401.822	2846.74	1186.13
GumiRNA-n203b	467.356	298.764	255.109	401.822	2846.74	1186.13
GumiRNA-n204.1	29.0584	48.6359	3.7516	508.974	589.683	656.934
GumiRNA-n204.2	12.1077	17.37	0	26.7881	0	0
GumiRNA-n205	387.446	389.087	131.306	1366.19	752.354	1386.86
GumiRNA-n206	276.055	253.602	123.803	723.279	1565.71	583.942
GumiRNA-n207	62.9599	225.81	180.077	0	732.02	145.985
GumiRNA-n208a	87.1753	138.96	105.045	80.3643	345.676	54.7445
GumiRNA-n208b	87.1753	138.96	105.045	80.3643	345.676	54.7445
GumiRNA-n209a	399.553	375.192	318.886	803.643	122.003	529.197
GumiRNA-n209b	399.553	375.192	318.886	803.643	122.003	529.197
GumiRNA-n209c	399.553	375.192	318.886	803.643	122.003	529.197
GumiRNA-n20a	38.7446	38.2139	18.758	53.5762	61.0016	54.7445
GumiRNA-n20b	38.7446	38.2139	18.758	53.5762	61.0016	54.7445
GumiRNA-n20c	29.0584	38.2139	18.758	53.5762	61.0016	54.7445
GumiRNA-n21	2000.19	2480.43	1189.26	8277.52	2297.73	5510.95
GumiRNA-n210	1191.4	1393.07	667.785	6777.39	1911.38	2025.55
GumiRNA-n211a	116.234	31.266	30.0128	133.941	61.0016	36.4964
GumiRNA-n211b	116.234	31.266	30.0128	133.941	61.0016	36.4964
GumiRNA-n212	4.84307	62.5319	41.2676	0	61.0016	237.226
GumiRNA-n213a	41.1661	27.792	18.758	0	0	18.2482
GumiRNA-n213b	38.7446	34.74	18.758	0	0	36.4964
GumiRNA-n213c	48.4307	34.74	22.5096	0	0	36.4964
GumiRNA-n214.2	104.126	225.81	131.306	482.186	508.347	729.927
GumiRNA-n215a	33.9015	86.8499	18.758	241.093	20.3339	218.978
GumiRNA-n215b	58.1169	170.226	45.0192	267.881	20.3339	182.482
GumiRNA-n216	704.667	503.729	292.625	294.669	325.342	784.672
GumiRNA-n217a	104.126	218.862	48.7708	455.398	0	36.4964
GumiRNA-n217b	48.4307	132.012	52.5224	160.729	0	54.7445
GumiRNA-n217c	104.126	218.862	48.7708	455.398	0	36.4964
GumiRNA-n217d	104.126	218.862	48.7708	455.398	0	36.4964
GumiRNA-n217e	92.0184	145.908	60.0256	133.941	0	145.985
GumiRNA-n217f	128.341	170.226	138.809	0	0	182.482
GumiRNA-n217g	196.144	187.596	123.803	267.881	203.339	54.7445
GumiRNA-n217h	646.55	458.567	217.593	910.796	40.6678	127.737
GumiRNA-n217i	145.292	138.96	33.7644	187.517	0	72.9927
GumiRNA-n218	179.194	69.4799	41.2676	750.067	61.0016	237.226
GumiRNA-n219a	67.803	41.6879	22.5096	107.152	40.6678	18.2482
GumiRNA-n219b	89.5968	45.1619	22.5096	107.152	40.6678	36.4964
GumiRNA-n219c	89.5968	45.1619	22.5096	107.152	40.6678	36.4964
GumiRNA-n22	108.969	152.856	142.561	348.245	0	218.978
GumiRNA-n220a	477.043	451.619	390.166	1768.02	671.018	1751.82
GumiRNA-n220b-3p	36.323	69.4799	15.0064	0	0	0
GumiRNA-n220b-5p	477.043	451.619	390.166	1768.02	671.018	1751.82
GumiRNA-n220c-3p	477.043	451.619	390.166	1768.02	671.018	1751.82
GumiRNA-n220c-5p	87.1753	24.318	33.7644	53.5762	20.3339	54.7445
GumiRNA-n220d	477.043	451.619	390.166	1768.02	671.018	1751.82
GumiRNA-n221a	164.664	118.116	172.574	53.5762	508.347	291.971
GumiRNA-n221b	92.0184	107.694	67.5288	0	162.671	0
GumiRNA-n222a	142.871	111.168	108.796	348.245	40.6678	109.489
GumiRNA-n222b	142.871	111.168	108.796	348.245	40.6678	109.489
GumiRNA-n223	312.378	267.498	247.606	508.974	101.669	127.737
GumiRNA-n224a.1	41.1661	20.844	15.0064	53.5762	20.3339	18.2482
GumiRNA-n224a.2	41.1661	34.74	18.758	0	0	200.73
GumiRNA-n224b.1	41.1661	20.844	15.0064	53.5762	20.3339	18.2482
GumiRNA-n224c	46.0092	59.0579	45.0192	0	61.0016	36.4964
GumiRNA-n224d.1	24.2154	27.792	15.0064	0	0	0
GumiRNA-n224d.2	0	3.474	7.5032	80.3643	40.6678	54.7445
GumiRNA-n224e	79.9107	135.486	63.7772	0	40.6678	54.7445
GumiRNA-n224f	41.1661	48.6359	45.0192	0	61.0016	0
GumiRNA-n225	29.0584	27.792	11.2548	964.372	0	218.978
GumiRNA-n226a	29.0584	27.792	45.0192	80.3643	81.3355	0
GumiRNA-n227b.2	169.508	177.174	52.5224	401.822	305.008	456.204
GumiRNA-n228a.1	184.037	142.434	67.5288	616.126	711.686	474.453
GumiRNA-n228a.2	125.92	114.642	116.3	776.855	325.342	383.212
GumiRNA-n228b	200.988	142.434	75.032	616.126	711.686	492.701
GumiRNA-n229	116.234	66.0059	90.0384	187.517	955.692	383.212
GumiRNA-n23	89.5968	0	22.5096	0	0	0
GumiRNA-n230.2	48.4307	41.6879	63.7772	107.152	81.3355	127.737
GumiRNA-n231	801.528	1497.29	345.147	4071.79	1057.36	3120.44
GumiRNA-n232	41.1661	135.486	37.516	107.152	1138.7	0
GumiRNA-n233a-3p	184.037	149.382	146.312	160.729	20.3339	237.226
GumiRNA-n233a-5p	9.68614	62.5319	7.5032	0	0	109.489
GumiRNA-n233b	179.194	145.908	135.058	160.729	20.3339	164.234
GumiRNA-n233c	179.194	145.908	135.058	160.729	20.3339	164.234
GumiRNA-n234a.2	24.2154	41.6879	30.0128	0	20.3339	18.2482
GumiRNA-n234b.2	14.5292	20.844	18.758	0	20.3339	18.2482
GumiRNA-n234b.3	72.6461	79.9019	37.516	80.3643	40.6678	91.2409
GumiRNA-n234c	94.4399	107.694	37.516	53.5762	20.3339	182.482
GumiRNA-n235	307.535	159.804	48.7708	937.584	0	0
GumiRNA-n236	227.624	270.972	60.0256	1473.35	630.35	1824.82
GumiRNA-n237	414.083	719.117	277.618	267.881	203.339	985.401
GumiRNA-n238a	38.7446	31.266	30.0128	133.941	20.3339	72.9927
GumiRNA-n238b	16.9508	13.896	3.7516	133.941	0	18.2482
GumiRNA-n238c-3p	48.4307	31.266	7.5032	133.941	0	18.2482
GumiRNA-n238c-5p	24.2154	24.318	0	0	20.3339	72.9927
GumiRNA-n238d	29.0584	20.844	18.758	428.61	244.007	127.737
GumiRNA-n238e.1	24.2154	31.266	3.7516	160.729	81.3355	127.737
GumiRNA-n238e.2	26.6369	41.6879	41.2676	80.3643	162.671	36.4964
GumiRNA-n238f-3p	21.7938	20.844	3.7516	133.941	0	72.9927
GumiRNA-n238f-5p	21.7938	10.422	0	53.5762	101.669	72.9927
GumiRNA-n238h	38.7446	31.266	30.0128	133.941	20.3339	72.9927
GumiRNA-n238j.2	9.68614	3.474	30.0128	0	101.669	109.489
GumiRNA-n239	733.725	799.019	360.154	5545.14	2175.73	3175.18
GumiRNA-n24	174.351	55.5839	41.2676	0	0	18.2482
GumiRNA-n240a	29.0584	13.896	3.7516	53.5762	0	0
GumiRNA-n240b	14.5292	10.422	0	53.5762	0	0
GumiRNA-n241a	329.329	402.983	337.644	482.186	671.018	492.701
GumiRNA-n241b.1	171.929	239.706	206.338	294.669	508.347	328.467
GumiRNA-n241b.2	50.8523	34.74	26.2612	53.5762	81.3355	18.2482
GumiRNA-n242a.1	339.015	270.972	135.058	294.669	162.671	218.978
GumiRNA-n242a.2	157.4	100.746	101.293	80.3643	20.3339	109.489
GumiRNA-n242b	331.75	277.92	135.058	294.669	244.007	328.467
GumiRNA-n243	0	90.3239	120.051	0	183.005	72.9927
GumiRNA-n244	58.1169	13.896	56.274	107.152	0	291.971
GumiRNA-n245	394.71	458.567	240.102	642.915	1586.04	748.175
GumiRNA-n246a	77.4892	48.6359	22.5096	160.729	183.005	36.4964
GumiRNA-n246b-3p	77.4892	48.6359	22.5096	160.729	183.005	36.4964
GumiRNA-n246b-5p	26.6369	13.896	3.7516	53.5762	0	18.2482
GumiRNA-n246c	77.4892	48.6359	22.5096	160.729	183.005	36.4964
GumiRNA-n247	169.508	121.59	7.5032	80.3643	955.692	364.964
GumiRNA-n248a-3p	53.2738	55.5839	22.5096	26.7881	0	54.7445
GumiRNA-n248a-5p	36.323	24.318	41.2676	0	0	18.2482
GumiRNA-n248b.1	43.5877	24.318	37.516	0	20.3339	18.2482
GumiRNA-n248b.2	36.323	55.5839	45.0192	0	40.6678	36.4964
GumiRNA-n248c.1	2.42154	38.2139	15.0064	0	0	0
GumiRNA-n248c.2	43.5877	24.318	37.516	0	20.3339	18.2482
GumiRNA-n249	111.391	236.232	22.5096	0	61.0016	72.9927
GumiRNA-n25	67.803	76.4279	75.032	0	0	0
GumiRNA-n250a	193.723	281.394	191.332	80.3643	203.339	346.715
GumiRNA-n250b	193.723	281.394	191.332	80.3643	203.339	346.715
GumiRNA-n251a	60.5384	38.2139	56.274	0	40.6678	18.2482
GumiRNA-n251b-3p	53.2738	38.2139	52.5224	0	40.6678	18.2482
GumiRNA-n251b-5p	33.9015	34.74	18.758	26.7881	20.3339	18.2482
GumiRNA-n251c	82.3322	55.5839	67.5288	160.729	40.6678	18.2482
GumiRNA-n252a	46.0092	34.74	15.0064	160.729	20.3339	18.2482
GumiRNA-n252b	46.0092	34.74	15.0064	160.729	20.3339	18.2482
GumiRNA-n252c	46.0092	34.74	15.0064	160.729	20.3339	18.2482
GumiRNA-n252d	46.0092	34.74	15.0064	160.729	20.3339	18.2482
GumiRNA-n253	60.5384	52.1099	52.5224	0	40.6678	18.2482
GumiRNA-n254	2656.43	3303.77	2022.11	6750.6	5002.14	7135.04
GumiRNA-n255a	121.077	270.972	183.828	214.305	0	164.234
GumiRNA-n255b-3p	21.7938	10.422	22.5096	80.3643	0	145.985
GumiRNA-n255b-5p	94.4399	277.92	195.083	53.5762	0	91.2409
GumiRNA-n256a	142.871	156.33	78.7836	241.093	101.669	200.73
GumiRNA-n256b	145.292	156.33	48.7708	160.729	101.669	182.482
GumiRNA-n257	690.138	573.209	393.918	616.126	101.669	237.226
GumiRNA-n258a	225.203	194.544	153.816	321.457	671.018	693.431
GumiRNA-n258b.1	225.203	194.544	153.816	321.457	671.018	693.431
GumiRNA-n258b.2	24.2154	0	7.5032	53.5762	0	0
GumiRNA-n259a.1	157.4	239.706	153.816	482.186	894.691	1459.85
GumiRNA-n259a.2	29.0584	48.6359	18.758	214.305	40.6678	36.4964
GumiRNA-n259b.2	285.741	274.446	187.58	375.033	305.008	364.964
GumiRNA-n260.1	431.033	510.677	393.918	830.431	2094.39	1715.33
GumiRNA-n260.2	29.0584	10.422	7.5032	0	0	0
GumiRNA-n261a	2.42154	31.266	7.5032	0	20.3339	0
GumiRNA-n261b	84.7538	93.7979	45.0192	26.7881	20.3339	72.9927
GumiRNA-n261c	84.7538	93.7979	45.0192	26.7881	20.3339	72.9927
GumiRNA-n261d	79.9107	93.7979	45.0192	26.7881	20.3339	0
GumiRNA-n262a	125.92	69.4799	75.032	133.941	183.005	164.234
GumiRNA-n262b.2	118.655	132.012	41.2676	241.093	81.3355	127.737
GumiRNA-n263a	314.8	204.966	187.58	133.941	0	36.4964
GumiRNA-n263b	314.8	204.966	187.58	133.941	0	36.4964
GumiRNA-n264	416.504	402.983	322.638	642.915	366.01	218.978
GumiRNA-n265	89.5968	41.6879	18.758	214.305	40.6678	273.723
GumiRNA-n266a.1	508.523	430.775	176.325	2303.78	1586.04	1715.33
GumiRNA-n266a.2	249.418	288.342	97.5416	1205.46	1118.36	1021.9
GumiRNA-n266b	1474.72	955.349	412.676	3536.03	1687.71	2080.29
GumiRNA-n266c	326.907	347.4	150.064	2116.26	1342.04	1478.1
GumiRNA-n267	150.135	41.6879	18.758	214.305	244.007	291.971
GumiRNA-n268	113.812	34.74	33.7644	0	610.016	36.4964
GumiRNA-n269	123.498	83.3759	60.0256	642.915	0	474.453
GumiRNA-n26a	29.0584	38.2139	30.0128	80.3643	40.6678	36.4964
GumiRNA-n26b	33.9015	55.5839	33.7644	107.152	40.6678	36.4964
GumiRNA-n26c	26.6369	45.1619	37.516	107.152	40.6678	36.4964
GumiRNA-n26d	29.0584	38.2139	30.0128	80.3643	40.6678	36.4964
GumiRNA-n26e	26.6369	45.1619	37.516	107.152	40.6678	36.4964
GumiRNA-n26f	26.6369	45.1619	33.7644	107.152	40.6678	36.4964
GumiRNA-n26g	26.6369	45.1619	37.516	107.152	40.6678	36.4964
GumiRNA-n26h	26.6369	45.1619	37.516	107.152	40.6678	36.4964
GumiRNA-n270	53.2738	34.74	56.274	0	0	0
GumiRNA-n271a	179.194	264.024	157.567	428.61	142.337	328.467
GumiRNA-n271b	179.194	264.024	157.567	428.61	142.337	328.467
GumiRNA-n272.1	70.2245	173.7	63.7772	776.855	40.6678	510.949
GumiRNA-n272.2	26.6369	38.2139	11.2548	267.881	0	72.9927
GumiRNA-n273	53.2738	79.9019	11.2548	80.3643	244.007	218.978
GumiRNA-n274a	125.92	118.116	56.274	26.7881	0	18.2482
GumiRNA-n274b	164.664	142.434	67.5288	26.7881	0	18.2482
GumiRNA-n275-3p	41.1661	20.844	18.758	26.7881	162.671	36.4964
GumiRNA-n275-5p	31.48	10.422	0	53.5762	40.6678	36.4964
GumiRNA-n276a	108.969	149.382	75.032	160.729	20.3339	54.7445
GumiRNA-n276b	108.969	149.382	75.032	160.729	20.3339	54.7445
GumiRNA-n277	205.831	100.746	150.064	80.3643	406.678	383.212
GumiRNA-n278-3p	89.5968	114.642	138.809	53.5762	366.01	474.453
GumiRNA-n278-5p	65.3815	34.74	30.0128	107.152	610.016	291.971
GumiRNA-n279-3p	31.48	59.0579	56.274	669.703	406.678	656.934
GumiRNA-n279-5p	101.705	97.2719	82.5352	160.729	447.345	54.7445
GumiRNA-n27a	125.92	340.452	127.554	642.915	732.02	437.956
GumiRNA-n27b	130.763	291.816	127.554	642.915	650.684	510.949
GumiRNA-n27c	130.763	291.816	127.554	642.915	650.684	510.949
GumiRNA-n280	256.683	343.926	183.828	160.729	122.003	218.978
GumiRNA-n281	116.234	66.0059	82.5352	0	305.008	0
GumiRNA-n282a	79.9107	100.746	41.2676	187.517	0	18.2482
GumiRNA-n282b	79.9107	100.746	41.2676	187.517	0	18.2482
GumiRNA-n282c	77.4892	107.694	41.2676	133.941	0	36.4964
GumiRNA-n282d	53.2738	72.9539	41.2676	107.152	0	18.2482
GumiRNA-n282e	53.2738	72.9539	41.2676	107.152	0	18.2482
GumiRNA-n282f	77.4892	107.694	41.2676	133.941	0	36.4964
GumiRNA-n283	150.135	132.012	26.2612	187.517	0	127.737
GumiRNA-n284	41.1661	93.7979	0	0	732.02	437.956
GumiRNA-n285	113.812	149.382	56.274	107.152	0	72.9927
GumiRNA-n286a	65.3815	72.9539	26.2612	160.729	406.678	291.971
GumiRNA-n286b	77.4892	62.5319	18.758	133.941	325.342	273.723
GumiRNA-n286d	72.6461	59.0579	18.758	133.941	325.342	273.723
GumiRNA-n286d-3p	72.6461	59.0579	18.758	133.941	325.342	273.723
GumiRNA-n286d-5p	21.7938	52.1099	0	80.3643	20.3339	0
GumiRNA-n287	239.732	232.758	157.567	750.067	81.3355	218.978
GumiRNA-n288	169.508	145.908	240.102	107.152	549.015	492.701
GumiRNA-n289	29.0584	145.908	7.5032	214.305	1057.36	291.971
GumiRNA-n28a	184.037	208.44	56.274	214.305	20.3339	72.9927
GumiRNA-n28b	186.458	180.648	56.274	267.881	20.3339	72.9927
GumiRNA-n29-3p	92.0184	90.3239	52.5224	642.915	203.339	401.46
GumiRNA-n29-5p	360.809	187.596	157.567	669.703	508.347	784.672
GumiRNA-n290.1	87.1753	125.064	22.5096	1125.1	244.007	456.204
GumiRNA-n290.2	43.5877	0	15.0064	80.3643	61.0016	54.7445
GumiRNA-n291a	41.1661	48.6359	7.5032	482.186	264.34	364.964
GumiRNA-n291b	33.9015	41.6879	7.5032	241.093	264.34	328.467
GumiRNA-n292	1063.05	924.083	468.95	589.338	203.339	656.934
GumiRNA-n293a	113.812	86.8499	41.2676	133.941	0	91.2409
GumiRNA-n293b-3p	46.0092	86.8499	22.5096	160.729	81.3355	218.978
GumiRNA-n293b-5p	113.812	86.8499	41.2676	133.941	0	91.2409
GumiRNA-n294	12.1077	55.5839	18.758	0	81.3355	18.2482
GumiRNA-n295	48.4307	31.266	45.0192	107.152	0	0
GumiRNA-n296a	12.1077	17.37	30.0128	160.729	2826.41	1350.36
GumiRNA-n296b	38.7446	31.266	116.3	589.338	3314.42	1861.31
GumiRNA-n297	108.969	72.9539	45.0192	80.3643	61.0016	0
GumiRNA-n298	9.68614	163.278	7.5032	3027.06	3375.42	4142.34
GumiRNA-n299	285.741	191.07	176.325	348.245	0	237.226
GumiRNA-n2a	46.0092	152.856	48.7708	0	0	18.2482
GumiRNA-n2b	55.6953	166.752	56.274	80.3643	0	18.2482
GumiRNA-n2c	55.6953	166.752	56.274	80.3643	0	36.4964
GumiRNA-n2d	55.6953	166.752	56.274	80.3643	0	18.2482
GumiRNA-n2e	55.6953	156.33	56.274	80.3643	0	18.2482
GumiRNA-n30	365.652	257.076	67.5288	1312.62	122.003	364.964
GumiRNA-n300	724.039	298.764	416.428	616.126	284.674	456.204
GumiRNA-n301.1	60.5384	69.4799	18.758	187.517	0	72.9927
GumiRNA-n301.2	19.3723	31.266	0	53.5762	0	72.9927
GumiRNA-n302.1	116.234	90.3239	30.0128	294.669	183.005	310.219
GumiRNA-n302.2	140.449	191.07	123.803	133.941	203.339	72.9927
GumiRNA-n303	0	69.4799	60.0256	0	0	0
GumiRNA-n304a	147.714	204.966	71.2804	589.338	20.3339	109.489
GumiRNA-n304b	157.4	145.908	60.0256	375.033	20.3339	145.985
GumiRNA-n304c	162.243	173.7	82.5352	375.033	20.3339	310.219
GumiRNA-n304d	147.714	163.278	56.274	375.033	20.3339	109.489
GumiRNA-n304e	159.821	173.7	90.0384	321.457	20.3339	401.46
GumiRNA-n304f	128.341	125.064	52.5224	294.669	20.3339	109.489
GumiRNA-n305a	72.6461	107.694	45.0192	133.941	40.6678	218.978
GumiRNA-n305b	24.2154	31.266	30.0128	0	40.6678	164.234
GumiRNA-n305c	53.2738	52.1099	45.0192	26.7881	40.6678	218.978
GumiRNA-n306	29.0584	76.4279	45.0192	107.152	81.3355	72.9927
GumiRNA-n307	87.1753	170.226	105.045	267.881	1118.36	565.693
GumiRNA-n308	295.427	385.613	210.09	937.584	386.344	474.453
GumiRNA-n309a	116.234	187.596	101.293	267.881	162.671	109.489
GumiRNA-n309b-3p	29.0584	52.1099	11.2548	80.3643	61.0016	36.4964
GumiRNA-n309b-5p	116.234	187.596	101.293	267.881	162.671	109.489
GumiRNA-n309c-3p	41.1661	66.0059	22.5096	133.941	81.3355	91.2409
GumiRNA-n309c-5p	116.234	187.596	101.293	267.881	162.671	109.489
GumiRNA-n309d	29.0584	52.1099	11.2548	80.3643	61.0016	36.4964
GumiRNA-n310a	1017.05	757.331	784.084	1392.98	894.691	1368.61
GumiRNA-n311a	43.5877	62.5319	11.2548	107.152	508.347	218.978
GumiRNA-n311b	72.6461	83.3759	11.2548	107.152	508.347	218.978
GumiRNA-n311c	43.5877	76.4279	11.2548	53.5762	508.347	218.978
GumiRNA-n312a	60.5384	31.266	75.032	53.5762	162.671	18.2482
GumiRNA-n312b-3p	19.3723	20.844	3.7516	53.5762	0	18.2482
GumiRNA-n312b-5p	48.4307	20.844	37.516	0	0	0
GumiRNA-n313a.1	1227.72	760.805	1005.43	937.584	1382.7	1751.82
GumiRNA-n313a.2	14.5292	31.266	11.2548	26.7881	0	18.2482
GumiRNA-n313b	16.9508	31.266	11.2548	267.881	81.3355	18.2482
GumiRNA-n313c.2	31.48	72.9539	22.5096	53.5762	0	54.7445
GumiRNA-n314-3p	33.9015	24.318	7.5032	133.941	81.3355	0
GumiRNA-n314-5p	33.9015	24.318	7.5032	133.941	81.3355	0
GumiRNA-n315	4.84307	13.896	0	321.457	406.678	364.964
GumiRNA-n316	84.7538	93.7979	15.0064	0	0	0
GumiRNA-n317	87.1753	135.486	33.7644	750.067	1464.04	1094.89
GumiRNA-n318	116.234	93.7979	90.0384	107.152	0	54.7445
GumiRNA-n319a	0	97.2719	15.0064	0	20.3339	0
GumiRNA-n319b-3p	0	128.538	15.0064	0	20.3339	0
GumiRNA-n319b-5p	9.68614	100.746	71.2804	0	0	91.2409
GumiRNA-n31a	234.889	378.665	116.3	348.245	81.3355	218.978
GumiRNA-n31b	234.889	375.192	116.3	348.245	81.3355	218.978
GumiRNA-n32	125.92	336.978	60.0256	0	0	218.978
GumiRNA-n320	128.341	79.9019	97.5416	0	183.005	36.4964
GumiRNA-n321-3p	36.323	17.37	15.0064	107.152	0	182.482
GumiRNA-n321-5p	24.2154	0	7.5032	53.5762	0	109.489
GumiRNA-n322-3p	65.3815	66.0059	75.032	53.5762	671.018	273.723
GumiRNA-n322-5p	38.7446	31.266	11.2548	0	162.671	72.9927
GumiRNA-n323	593.276	701.747	315.134	1768.02	203.339	875.912
GumiRNA-n324	273.634	257.076	93.79	776.855	488.013	1459.85
GumiRNA-n325a	116.234	222.336	56.274	214.305	101.669	145.985
GumiRNA-n325b	118.655	215.388	56.274	160.729	122.003	109.489
GumiRNA-n326-3p	900.811	628.793	397.67	1071.52	244.007	474.453
GumiRNA-n326-5p	16.9508	27.792	0	53.5762	40.6678	200.73
GumiRNA-n327	29.0584	142.434	15.0064	0	81.3355	182.482
GumiRNA-n328a	106.548	128.538	131.306	0	20.3339	255.474
GumiRNA-n328b-3p	104.126	142.434	82.5352	80.3643	0	36.4964
GumiRNA-n328b-5p	46.0092	31.266	26.2612	26.7881	0	18.2482
GumiRNA-n328c-3p	230.046	222.336	303.88	107.152	122.003	456.204
GumiRNA-n328c-5p	41.1661	34.74	26.2612	26.7881	0	18.2482
GumiRNA-n328d	46.0092	31.266	26.2612	26.7881	0	18.2482
GumiRNA-n329	363.23	392.561	191.332	455.398	162.671	182.482
GumiRNA-n330-3p	33.9015	59.0579	7.5032	0	122.003	109.489
GumiRNA-n330-5p	406.818	257.076	240.102	267.881	305.008	145.985
GumiRNA-n331	84.7538	121.59	60.0256	241.093	244.007	145.985
GumiRNA-n332-3p	196.144	159.804	142.561	348.245	122.003	109.489
GumiRNA-n332-5p	142.871	333.504	165.07	187.517	325.342	401.46
GumiRNA-n333	573.904	771.227	390.166	4366.46	1504.71	4799.27
GumiRNA-n334	96.8614	31.266	75.032	0	0	72.9927
GumiRNA-n335-3P	273.634	159.804	90.0384	267.881	40.6678	109.489
GumiRNA-n335-5P	2.42154	13.896	7.5032	0	0	0
GumiRNA-n336a	314.8	250.128	183.828	321.457	61.0016	273.723
GumiRNA-n336b	324.486	250.128	183.828	214.305	61.0016	273.723
GumiRNA-n336c	324.486	250.128	187.58	214.305	61.0016	273.723
GumiRNA-n337	58.1169	90.3239	3.7516	321.457	0	0
GumiRNA-n338.1	481.886	805.967	288.873	2009.11	833.689	1532.85
GumiRNA-n338.2	38.7446	34.74	48.7708	0	61.0016	54.7445
GumiRNA-n339.1	21.7938	20.844	15.0064	0	203.339	36.4964
GumiRNA-n33a	82.3322	76.4279	37.516	107.152	142.337	127.737
GumiRNA-n33b	26.6369	41.6879	3.7516	0	0	0
GumiRNA-n33c	26.6369	41.6879	3.7516	0	0	0
GumiRNA-n33d	26.6369	41.6879	22.5096	0	0	18.2482
GumiRNA-n33e-3p	26.6369	41.6879	22.5096	0	0	18.2482
GumiRNA-n33e-5p	82.3322	76.4279	37.516	107.152	142.337	127.737
GumiRNA-n340	121.077	298.764	251.357	1017.95	1118.36	1605.84
GumiRNA-n341	135.606	135.486	41.2676	294.669	650.684	291.971
GumiRNA-n342	53.2738	93.7979	90.0384	133.941	162.671	109.489
GumiRNA-n343	67.803	38.2139	15.0064	0	284.674	200.73
GumiRNA-n344a	133.184	107.694	60.0256	375.033	447.345	383.212
GumiRNA-n344b	123.498	107.694	56.274	375.033	447.345	383.212
GumiRNA-n344c	133.184	107.694	60.0256	375.033	447.345	383.212
GumiRNA-n345.1	26.6369	41.6879	75.032	107.152	162.671	145.985
GumiRNA-n345.2	140.449	55.5839	78.7836	508.974	610.016	474.453
GumiRNA-n346-3p	213.095	343.926	236.351	857.219	406.678	1149.64
GumiRNA-n346-5p	547.267	392.561	453.943	428.61	162.671	419.708
GumiRNA-n347	234.889	239.706	288.873	160.729	1016.69	1021.9
GumiRNA-n348	94.4399	69.4799	86.2868	107.152	162.671	0
GumiRNA-n349a-3p	128.341	100.746	101.293	267.881	61.0016	109.489
GumiRNA-n349a-5p	903.233	722.591	397.67	1955.53	671.018	675.182
GumiRNA-n349b	113.812	125.064	105.045	321.457	61.0016	127.737
GumiRNA-n349c	92.0184	125.064	82.5352	294.669	81.3355	91.2409
GumiRNA-n34a	21.7938	59.0579	78.7836	80.3643	0	109.489
GumiRNA-n34b-3p	16.9508	45.1619	22.5096	53.5762	0	18.2482
GumiRNA-n34b-5p	16.9508	45.1619	22.5096	53.5762	0	18.2482
GumiRNA-n34c	21.7938	41.6879	52.5224	0	0	36.4964
GumiRNA-n34d	53.2738	97.2719	56.274	53.5762	81.3355	18.2482
GumiRNA-n34e.2	53.2738	97.2719	56.274	53.5762	81.3355	18.2482
GumiRNA-n34f	167.086	218.862	97.5416	321.457	81.3355	109.489
GumiRNA-n350a	33.9015	48.6359	26.2612	133.941	0	91.2409
GumiRNA-n350b	33.9015	48.6359	18.758	53.5762	0	54.7445
GumiRNA-n351-3p	62.9599	34.74	33.7644	0	81.3355	72.9927
GumiRNA-n351-5p	36.323	166.752	120.051	26.7881	813.355	182.482
GumiRNA-n352a.1	77.4892	107.694	48.7708	107.152	142.337	109.489
GumiRNA-n352a.2	19.3723	20.844	15.0064	0	0	18.2482
GumiRNA-n352b.1	48.4307	79.9019	41.2676	53.5762	61.0016	109.489
GumiRNA-n352b.2	19.3723	20.844	15.0064	0	0	18.2482
GumiRNA-n352c	133.184	128.538	60.0256	160.729	386.344	419.708
GumiRNA-n352d.1	133.184	149.382	75.032	214.305	264.34	583.942
GumiRNA-n352d.2	19.3723	20.844	15.0064	0	0	18.2482
GumiRNA-n353a	4.84307	20.844	0	0	0	18.2482
GumiRNA-n353b.2	43.5877	38.2139	11.2548	267.881	81.3355	91.2409
GumiRNA-n354	2651.58	1875.96	877.874	6268.42	1179.37	3175.18
GumiRNA-n355	70.2245	48.6359	52.5224	53.5762	0	18.2482
GumiRNA-n356	2426.38	4325.12	2746.17	2598.45	8011.55	4233.58
GumiRNA-n357.2	58.1169	83.3759	45.0192	53.5762	284.674	54.7445
GumiRNA-n358a	48.4307	90.3239	60.0256	26.7881	20.3339	36.4964
GumiRNA-n358b	48.4307	90.3239	60.0256	26.7881	20.3339	36.4964
GumiRNA-n359	368.073	340.452	288.873	910.796	223.673	456.204
GumiRNA-n35a	118.655	111.168	67.5288	455.398	305.008	419.708
GumiRNA-n35b	118.655	111.168	67.5288	455.398	305.008	419.708
GumiRNA-n35d.2	24.2154	20.844	0	0	0	0
GumiRNA-n35e	118.655	111.168	67.5288	455.398	305.008	419.708
GumiRNA-n35f	118.655	111.168	67.5288	455.398	305.008	419.708
GumiRNA-n35g	118.655	111.168	67.5288	455.398	305.008	419.708
GumiRNA-n35h	118.655	111.168	67.5288	455.398	305.008	419.708
GumiRNA-n35i	118.655	111.168	67.5288	455.398	305.008	419.708
GumiRNA-n360	89.5968	246.654	60.0256	0	162.671	218.978
GumiRNA-n361	142.871	170.226	112.548	375.033	325.342	474.453
GumiRNA-n362	118.655	104.22	33.7644	508.974	0	145.985
GumiRNA-n363a	317.221	406.457	255.109	1446.56	325.342	1386.86
GumiRNA-n363b	256.683	357.822	202.586	1312.62	244.007	1167.88
GumiRNA-n364a	159.821	111.168	78.7836	26.7881	122.003	72.9927
GumiRNA-n364b	138.028	104.22	60.0256	26.7881	122.003	72.9927
GumiRNA-n365	162.243	295.29	337.644	696.491	40.6678	127.737
GumiRNA-n366a	205.831	198.018	116.3	187.517	61.0016	237.226
GumiRNA-n366b-3p	205.831	198.018	116.3	187.517	61.0016	237.226
GumiRNA-n366b-5p	111.391	59.0579	86.2868	107.152	203.339	200.73
GumiRNA-n366c	418.926	524.573	360.154	1151.89	610.016	364.964
GumiRNA-n366d	111.391	59.0579	86.2868	107.152	203.339	200.73
GumiRNA-n367	157.4	66.0059	56.274	0	81.3355	218.978
GumiRNA-n368	200.988	159.804	131.306	455.398	0	291.971
GumiRNA-n369	1237.4	1643.2	870.371	1232.25	1159.03	1277.37
GumiRNA-n36a	48.4307	38.2139	18.758	133.941	0	18.2482
GumiRNA-n36b	48.4307	38.2139	18.758	133.941	0	18.2482
GumiRNA-n36c	48.4307	38.2139	18.758	133.941	0	18.2482
GumiRNA-n37	801.528	514.151	457.695	642.915	305.008	1186.13
GumiRNA-n370.2	12.1077	0	7.5032	0	20.3339	0
GumiRNA-n371	145.292	118.116	120.051	133.941	101.669	383.212
GumiRNA-n372.1	84.7538	118.116	67.5288	508.974	183.005	437.956
GumiRNA-n372.2	142.871	281.394	105.045	910.796	305.008	419.708
GumiRNA-n373	1264.04	1799.53	2044.62	3080.63	5307.14	3467.15
GumiRNA-n374.1	1716.87	1174.21	540.23	2089.47	569.349	1186.13
GumiRNA-n374.2	259.104	187.596	138.809	160.729	40.6678	255.474
GumiRNA-n375	486.729	267.498	120.051	669.703	955.692	857.664
GumiRNA-n376	70.2245	128.538	7.5032	321.457	101.669	364.964
GumiRNA-n377	9.68614	13.896	0	0	671.018	346.715
GumiRNA-n378.1	145.292	198.018	63.7772	1098.31	915.025	1003.65
GumiRNA-n378.2	36.323	0	0	0	0	0
GumiRNA-n379	67.803	125.064	101.293	294.669	447.345	218.978
GumiRNA-n380	150.135	59.0579	37.516	133.941	630.35	364.964
GumiRNA-n381a.1	24.2154	90.3239	86.2868	0	61.0016	72.9927
GumiRNA-n381a.2	75.0676	66.0059	101.293	241.093	40.6678	72.9927
GumiRNA-n381b-3p	2.42154	3.474	7.5032	0	0	0
GumiRNA-n381b-5p	26.6369	90.3239	82.5352	0	61.0016	72.9927
GumiRNA-n381c-3p	2.42154	3.474	7.5032	0	0	0
GumiRNA-n381c-5p	26.6369	90.3239	82.5352	0	61.0016	72.9927
GumiRNA-n381d.1	65.3815	104.22	60.0256	160.729	142.337	91.2409
GumiRNA-n381d.2	2.42154	3.474	7.5032	0	0	0
GumiRNA-n381d.3	164.664	166.752	138.809	375.033	162.671	200.73
GumiRNA-n382a	615.07	548.891	521.472	669.703	447.345	401.46
GumiRNA-n382b	121.077	528.047	517.721	1098.31	2358.73	2445.26
GumiRNA-n383	113.812	166.752	60.0256	321.457	162.671	127.737
GumiRNA-n385-3p	14.5292	20.844	15.0064	53.5762	488.013	145.985
GumiRNA-n385-5p	4.84307	6.94799	0	53.5762	61.0016	182.482
GumiRNA-n386b	518.209	347.4	236.351	1044.74	1118.36	2116.79
GumiRNA-n387	104.126	41.6879	30.0128	80.3643	0	0
GumiRNA-n388	368.073	364.77	345.147	53.5762	1098.03	802.92
GumiRNA-n389	135.606	132.012	90.0384	0	162.671	200.73
GumiRNA-n38a	150.135	132.012	45.0192	160.729	0	109.489
GumiRNA-n38b	150.135	132.012	45.0192	160.729	0	109.489
GumiRNA-n390-3p	24.2154	41.6879	7.5032	107.152	0	54.7445
GumiRNA-n390-5p	79.9107	45.1619	33.7644	937.584	345.676	529.197
GumiRNA-n391	208.252	125.064	273.867	107.152	386.344	291.971
GumiRNA-n392a	60.5384	93.7979	18.758	53.5762	0	72.9927
GumiRNA-n392b	70.2245	59.0579	18.758	53.5762	0	72.9927
GumiRNA-n393	627.178	614.897	446.44	2276.99	1728.38	2043.8
GumiRNA-n394	508.523	486.359	506.466	1259.04	244.007	748.175
GumiRNA-n395	377.76	601.001	198.835	2223.41	3741.43	3430.66
GumiRNA-n396	351.123	201.492	97.5416	214.305	305.008	218.978
GumiRNA-n397a	65.3815	55.5839	45.0192	321.457	467.679	200.73
GumiRNA-n397b	65.3815	55.5839	45.0192	321.457	467.679	200.73
GumiRNA-n398	566.639	152.856	228.848	0	305.008	182.482
GumiRNA-n399a	62.9599	225.81	101.293	107.152	386.344	474.453
GumiRNA-n399b	62.9599	225.81	101.293	107.152	386.344	474.453
GumiRNA-n39a	305.114	371.718	195.083	375.033	122.003	273.723
GumiRNA-n39b	305.114	371.718	195.083	375.033	122.003	273.723
GumiRNA-n39c	305.114	371.718	195.083	375.033	122.003	273.723
GumiRNA-n3a-3p	118.655	232.758	112.548	160.729	61.0016	182.482
GumiRNA-n3a-5p	16.9508	24.318	37.516	0	0	0
GumiRNA-n3b	36.323	31.266	45.0192	0	40.6678	36.4964
GumiRNA-n3c	36.323	31.266	45.0192	0	40.6678	36.4964
GumiRNA-n3d	29.0584	24.318	41.2676	0	40.6678	18.2482
GumiRNA-n3e	36.323	31.266	45.0192	0	40.6678	36.4964
GumiRNA-n3f	36.323	31.266	45.0192	0	40.6678	36.4964
GumiRNA-n3g.1	24.2154	62.5319	15.0064	107.152	0	36.4964
GumiRNA-n3g.2	118.655	232.758	112.548	160.729	61.0016	182.482
GumiRNA-n3g.3	4.84307	3.474	0	0	0	0
GumiRNA-n3h	196.144	295.29	176.325	267.881	264.34	456.204
GumiRNA-n3i	205.831	243.18	213.841	214.305	183.005	200.73
GumiRNA-n3k	75.0676	79.9019	52.5224	187.517	61.0016	91.2409
GumiRNA-n3l	205.831	243.18	213.841	214.305	183.005	200.73
GumiRNA-n3m	70.2245	79.9019	52.5224	160.729	61.0016	91.2409
GumiRNA-n3n	70.2245	79.9019	52.5224	160.729	61.0016	91.2409
GumiRNA-n3o	205.831	243.18	213.841	214.305	183.005	200.73
GumiRNA-n3p	159.821	177.174	176.325	107.152	162.671	109.489
GumiRNA-n3q.1	196.144	295.29	176.325	267.881	264.34	456.204
GumiRNA-n3q.2	198.566	138.96	187.58	160.729	284.674	346.715
GumiRNA-n3r.1	205.831	149.382	75.032	187.517	101.669	164.234
GumiRNA-n3r.2	55.6953	27.792	15.0064	53.5762	20.3339	36.4964
GumiRNA-n3s.2	55.6953	24.318	18.758	53.5762	20.3339	36.4964
GumiRNA-n3t-3p	55.6953	24.318	18.758	53.5762	20.3339	36.4964
GumiRNA-n3t-5p	12.1077	0	7.5032	0	0	0
GumiRNA-n3u.2	12.1077	27.792	18.758	107.152	20.3339	72.9927
GumiRNA-n3v.1	41.1661	27.792	22.5096	0	0	0
GumiRNA-n3v.2	19.3723	6.94799	30.0128	26.7881	0	0
GumiRNA-n400	72.6461	41.6879	30.0128	321.457	81.3355	72.9927
GumiRNA-n401a	31.48	52.1099	0	0	325.342	310.219
GumiRNA-n401b	41.1661	90.3239	0	0	162.671	310.219
GumiRNA-n402a	9.68614	17.37	18.758	26.7881	0	18.2482
GumiRNA-n402b	38.7446	66.0059	26.2612	26.7881	0	18.2482
GumiRNA-n403	280.898	93.7979	213.841	0	81.3355	218.978
GumiRNA-n404-3p	9.68614	31.266	0	0	40.6678	109.489
GumiRNA-n404-5p	60.5384	55.5839	71.2804	0	0	72.9927
GumiRNA-n405	263.947	340.452	187.58	937.584	183.005	200.73
GumiRNA-n406	92.0184	156.33	120.051	294.669	162.671	310.219
GumiRNA-n407	26.6369	55.5839	75.032	0	0	54.7445
GumiRNA-n408a	41.1661	48.6359	52.5224	107.152	183.005	72.9927
GumiRNA-n408b	41.1661	48.6359	52.5224	107.152	183.005	72.9927
GumiRNA-n409.1	111.391	69.4799	11.2548	241.093	0	127.737
GumiRNA-n409.2	96.8614	1535.51	367.657	26.7881	12749.3	1824.82
GumiRNA-n40a	26.6369	24.318	7.5032	53.5762	20.3339	18.2482
GumiRNA-n40b	41.1661	38.2139	3.7516	80.3643	40.6678	18.2482
GumiRNA-n40c	26.6369	24.318	7.5032	80.3643	20.3339	18.2482
GumiRNA-n40d	65.3815	55.5839	56.274	26.7881	20.3339	18.2482
GumiRNA-n40e	26.6369	24.318	7.5032	80.3643	20.3339	18.2482
GumiRNA-n40f	26.6369	24.318	7.5032	80.3643	20.3339	18.2482
GumiRNA-n40g	26.6369	24.318	7.5032	80.3643	20.3339	18.2482
GumiRNA-n40h	41.1661	38.2139	3.7516	80.3643	40.6678	18.2482
GumiRNA-n41	431.033	778.175	382.663	884.008	223.673	948.905
GumiRNA-n410a.1	12.1077	52.1099	48.7708	107.152	630.35	419.708
GumiRNA-n410a.2	46.0092	34.74	30.0128	80.3643	0	91.2409
GumiRNA-n410b.1	12.1077	52.1099	48.7708	107.152	630.35	419.708
GumiRNA-n410b.2	46.0092	34.74	30.0128	80.3643	0	91.2409
GumiRNA-n411	261.526	555.839	513.969	616.126	244.007	492.701
GumiRNA-n412a-3p	16.9508	41.6879	22.5096	0	101.669	72.9927
GumiRNA-n412a-5p	75.0676	55.5839	26.2612	0	20.3339	36.4964
GumiRNA-n412b	16.9508	41.6879	22.5096	0	101.669	72.9927
GumiRNA-n413	108.969	145.908	0	80.3643	0	72.9927
GumiRNA-n414a	84.7538	45.1619	22.5096	26.7881	20.3339	127.737
GumiRNA-n414b	84.7538	45.1619	22.5096	26.7881	20.3339	127.737
GumiRNA-n414c	162.243	128.538	52.5224	750.067	244.007	383.212
GumiRNA-n414d	94.4399	66.0059	18.758	107.152	0	0
GumiRNA-n415	9.68614	79.9019	0	401.822	81.3355	145.985
GumiRNA-n416	232.467	194.544	172.574	455.398	345.676	456.204
GumiRNA-n417.1	84.7538	76.4279	52.5224	267.881	81.3355	145.985
GumiRNA-n417.2	4.84307	52.1099	7.5032	107.152	20.3339	91.2409
GumiRNA-n418	145.292	121.59	30.0128	0	0	72.9927
GumiRNA-n419	38.7446	38.2139	26.2612	26.7881	81.3355	36.4964
GumiRNA-n420	58.1169	138.96	30.0128	2009.11	2297.73	2153.28
GumiRNA-n421a	92.0184	41.6879	45.0192	187.517	61.0016	36.4964
GumiRNA-n421b.2	24.2154	17.37	0	0	0	0
GumiRNA-n423a	72.6461	107.694	67.5288	160.729	61.0016	109.489
GumiRNA-n423b-3p	72.6461	107.694	67.5288	160.729	61.0016	109.489
GumiRNA-n423b-5p	43.5877	97.2719	18.758	80.3643	0	72.9927
GumiRNA-n423c	53.2738	34.74	15.0064	107.152	0	91.2409
GumiRNA-n423d	43.5877	97.2719	18.758	80.3643	0	72.9927
GumiRNA-n424	220.36	357.822	277.618	133.941	61.0016	401.46
GumiRNA-n425-3p	24.2154	6.94799	26.2612	26.7881	0	18.2482
GumiRNA-n425-5p	21.7938	27.792	7.5032	80.3643	0	36.4964
GumiRNA-n426	445.563	323.082	307.631	1901.96	2033.39	1551.09
GumiRNA-n427-3p	142.871	201.492	90.0384	187.517	325.342	237.226
GumiRNA-n427-5p	210.674	180.648	168.822	214.305	101.669	182.482
GumiRNA-n428	140.449	66.0059	60.0256	26.7881	40.6678	200.73
GumiRNA-n429	150.135	170.226	116.3	214.305	427.012	72.9927
GumiRNA-n42a	21.7938	13.896	7.5032	0	0	0
GumiRNA-n42b	21.7938	13.896	7.5032	0	0	0
GumiRNA-n42c	21.7938	13.896	7.5032	0	0	0
GumiRNA-n42d.1	426.19	218.862	363.905	401.822	305.008	255.474
GumiRNA-n42d.2	21.7938	13.896	7.5032	0	0	0
GumiRNA-n42e	426.19	218.862	363.905	401.822	305.008	255.474
GumiRNA-n430	0	0	0	107.152	325.342	784.672
GumiRNA-n431	358.387	354.348	187.58	348.245	122.003	821.168
GumiRNA-n432.1	24.2154	20.844	7.5032	241.093	183.005	164.234
GumiRNA-n432.2	16.9508	86.8499	0	160.729	0	127.737
GumiRNA-n433	1087.27	559.313	405.173	4768.28	935.359	1459.85
GumiRNA-n434-3p	4.84307	27.792	11.2548	107.152	40.6678	145.985
GumiRNA-n434-5p	72.6461	135.486	56.274	187.517	0	419.708
GumiRNA-n435	990.408	607.949	731.562	1366.19	2460.4	2408.76
GumiRNA-n436	53.2738	55.5839	120.051	107.152	406.678	72.9927
GumiRNA-n437	1075.16	1389.6	847.861	5946.96	1016.69	1952.55
GumiRNA-n438	322.064	198.018	232.599	401.822	1606.38	656.934
GumiRNA-n439	593.276	816.389	604.007	1741.23	386.344	1094.89
GumiRNA-n43a	154.978	170.226	108.796	1017.95	752.354	1204.38
GumiRNA-n43b	41.1661	66.0059	15.0064	241.093	101.669	218.978
GumiRNA-n440	164.664	76.4279	48.7708	133.941	183.005	18.2482
GumiRNA-n441	266.369	284.868	315.134	375.033	345.676	583.942
GumiRNA-n442	154.978	458.567	206.338	482.186	183.005	109.489
GumiRNA-n443	285.741	295.29	258.86	26.7881	0	328.467
GumiRNA-n444	96.8614	83.3759	33.7644	589.338	81.3355	182.482
GumiRNA-n445-3p	77.4892	72.9539	52.5224	241.093	223.673	237.226
GumiRNA-n445-5p	50.8523	62.5319	105.045	214.305	386.344	437.956
GumiRNA-n446	46.0092	118.116	26.2612	107.152	81.3355	72.9927
GumiRNA-n447a	36.323	69.4799	78.7836	53.5762	81.3355	72.9927
GumiRNA-n447b	36.323	69.4799	78.7836	53.5762	81.3355	72.9927
GumiRNA-n448	208.252	215.388	228.848	696.491	1972.39	638.686
GumiRNA-n449a	157.4	83.3759	97.5416	267.881	0	145.985
GumiRNA-n449b	322.064	225.81	232.599	321.457	20.3339	729.927
GumiRNA-n44b	21.7938	17.37	37.516	26.7881	61.0016	36.4964
GumiRNA-n45-3p	21.7938	52.1099	15.0064	107.152	0	0
GumiRNA-n45-5p	7.26461	45.1619	0	26.7881	101.669	36.4964
GumiRNA-n450c	108.969	27.792	0	187.517	0	0
GumiRNA-n451	644.129	243.18	172.574	3455.67	1220.03	2445.26
GumiRNA-n452-3p	4.84307	6.94799	0	133.941	122.003	255.474
GumiRNA-n452-5p	3404.68	4929.6	5653.66	113769	65759.8	68375.9
GumiRNA-n453a	62.9599	59.0579	37.516	160.729	0	91.2409
GumiRNA-n453b-3p	53.2738	31.266	37.516	133.941	0	109.489
GumiRNA-n453c-5p	125.92	90.3239	116.3	53.5762	20.3339	54.7445
GumiRNA-n454	135.606	173.7	127.554	26.7881	142.337	182.482
GumiRNA-n455	79.9107	170.226	236.351	857.219	549.015	748.175
GumiRNA-n456	217.938	187.596	168.822	1098.31	691.352	510.949
GumiRNA-n457.1	38.7446	24.318	48.7708	0	101.669	36.4964
GumiRNA-n457.2	41.1661	13.896	15.0064	0	0	0
GumiRNA-n458	273.634	277.92	183.828	267.881	1911.38	1222.63
GumiRNA-n459	0	0	0	0	0	255.474
GumiRNA-n460	19.3723	13.896	18.758	0	0	18.2482
GumiRNA-n461	94.4399	104.22	86.2868	0	61.0016	72.9927
GumiRNA-n462	234.889	541.943	296.376	0	406.678	72.9927
GumiRNA-n463	48.4307	66.0059	363.905	0	0	218.978
GumiRNA-n464a-3p	21.7938	31.266	22.5096	321.457	244.007	200.73
GumiRNA-n464a-5p	31.48	20.844	7.5032	53.5762	61.0016	54.7445
GumiRNA-n464b.1	12.1077	6.94799	7.5032	0	0	0
GumiRNA-n464b.2	26.6369	17.37	0	26.7881	20.3339	54.7445
GumiRNA-n464b.3	14.5292	10.422	7.5032	53.5762	101.669	36.4964
GumiRNA-n464c.1	26.6369	17.37	0	26.7881	20.3339	54.7445
GumiRNA-n464c.2	12.1077	6.94799	7.5032	0	0	0
GumiRNA-n464c.3	12.1077	17.37	0	0	20.3339	36.4964
GumiRNA-n465-3P	0	6.94799	0	0	610.016	291.971
GumiRNA-n465-5P	16.9508	10.422	3.7516	0	223.673	0
GumiRNA-n466	1227.72	743.435	408.924	2062.68	264.34	1204.38
GumiRNA-n467	29.0584	59.0579	75.032	321.457	549.015	401.46
GumiRNA-n468-3p	501.258	496.781	262.612	1500.13	813.355	2171.53
GumiRNA-n468-5p	322.064	319.608	105.045	642.915	162.671	291.971
GumiRNA-n469.1	307.535	281.394	138.809	937.584	284.674	474.453
GumiRNA-n469.2	724.039	670.481	266.364	455.398	467.679	529.197
GumiRNA-n469.3	46.0092	86.8499	33.7644	107.152	0	72.9927
GumiRNA-n46a-3p	21.7938	34.74	26.2612	26.7881	0	0
GumiRNA-n46a-5p	41.1661	66.0059	41.2676	0	0	18.2482
GumiRNA-n46b-3p	26.6369	31.266	18.758	0	0	0
GumiRNA-n46b-5p	41.1661	66.0059	41.2676	0	0	18.2482
GumiRNA-n46c-3p	283.32	333.504	281.37	214.305	244.007	291.971
GumiRNA-n46c-5p	46.0092	66.0059	41.2676	0	20.3339	18.2482
GumiRNA-n46d-3p	26.6369	10.422	7.5032	0	61.0016	109.489
GumiRNA-n46d-5p	50.8523	97.2719	37.516	53.5762	0	0
GumiRNA-n470.1	215.517	281.394	288.873	107.152	81.3355	547.445
GumiRNA-n470.2	96.8614	72.9539	71.2804	53.5762	142.337	72.9927
GumiRNA-n471.2	421.347	336.978	240.102	884.008	488.013	638.686
GumiRNA-n472	77.4892	111.168	60.0256	321.457	488.013	145.985
GumiRNA-n473	1566.73	1031.78	802.842	2518.08	528.681	802.92
GumiRNA-n474	423.769	305.712	322.638	428.61	325.342	218.978
GumiRNA-n475	0	69.4799	67.5288	0	244.007	72.9927
GumiRNA-n476	1244.67	1153.37	682.791	1419.77	610.016	1058.39
GumiRNA-n477	101.705	208.44	63.7772	214.305	162.671	91.2409
GumiRNA-n478	29.0584	156.33	93.79	0	0	72.9927
GumiRNA-n479	65.3815	20.844	26.2612	53.5762	223.673	273.723
GumiRNA-n47a	94.4399	107.694	78.7836	267.881	40.6678	145.985
GumiRNA-n47b	92.0184	118.116	63.7772	294.669	122.003	164.234
GumiRNA-n47c	94.4399	107.694	78.7836	267.881	40.6678	145.985
GumiRNA-n48-3p	53.2738	66.0059	45.0192	53.5762	20.3339	109.489
GumiRNA-n48-5p	101.705	93.7979	86.2868	0	0	0
GumiRNA-n480	16.9508	10.422	11.2548	0	0	18.2482
GumiRNA-n481	588.433	288.342	195.083	830.431	162.671	638.686
GumiRNA-n482	58.1169	72.9539	0	1071.52	1118.36	1131.39
GumiRNA-n483a	67.803	27.792	45.0192	0	122.003	291.971
GumiRNA-n483b	67.803	27.792	45.0192	0	122.003	291.971
GumiRNA-n484	174.351	76.4279	93.79	1526.92	772.688	1478.1
GumiRNA-n485	48.4307	62.5319	30.0128	0	101.669	145.985
GumiRNA-n486	0	0	0	1339.41	1789.38	1058.39
GumiRNA-n487	239.732	93.7979	15.0064	267.881	0	72.9927
GumiRNA-n488	704.667	1073.46	258.86	2250.2	915.025	1332.12
GumiRNA-n489-3p	36.323	59.0579	41.2676	160.729	244.007	109.489
GumiRNA-n489-5p	121.077	125.064	37.516	80.3643	325.342	145.985
GumiRNA-n49.1	82.3322	66.0059	30.0128	53.5762	0	18.2482
GumiRNA-n49.2	24.2154	48.6359	7.5032	187.517	81.3355	54.7445
GumiRNA-n490	167.086	13.896	112.548	0	81.3355	72.9927
GumiRNA-n491-3p	38.7446	48.6359	52.5224	53.5762	0	0
GumiRNA-n491-5p	273.634	138.96	90.0384	535.762	203.339	237.226
GumiRNA-n492.1	82.3322	253.602	176.325	321.457	101.669	328.467
GumiRNA-n492.2	317.221	340.452	262.612	375.033	447.345	565.693
GumiRNA-n493	513.366	236.232	131.306	910.796	81.3355	620.438
GumiRNA-n494	50.8523	48.6359	11.2548	214.305	183.005	0
GumiRNA-n495a-3p	96.8614	55.5839	60.0256	241.093	203.339	182.482
GumiRNA-n495a-5p	41.1661	97.2719	37.516	214.305	0	72.9927
GumiRNA-n495b	41.1661	97.2719	37.516	214.305	0	72.9927
GumiRNA-n496	181.615	462.041	112.548	428.61	101.669	547.445
GumiRNA-n497	29.0584	55.5839	37.516	696.491	81.3355	693.431
GumiRNA-n498	123.498	291.816	105.045	214.305	0	218.978
GumiRNA-n499	1145.39	1354.86	300.128	1285.83	813.355	1240.88
GumiRNA-n4a	16.9508	17.37	3.7516	26.7881	20.3339	18.2482
GumiRNA-n4a2-3p	14.5292	6.94799	0	0	20.3339	0
GumiRNA-n4a2-5p	24.2154	17.37	11.2548	26.7881	40.6678	18.2482
GumiRNA-n4a3.1	118.655	62.5319	18.758	241.093	0	54.7445
GumiRNA-n4a3.2	43.5877	48.6359	26.2612	107.152	40.6678	182.482
GumiRNA-n4a5-3p	31.48	20.844	11.2548	53.5762	40.6678	54.7445
GumiRNA-n4a5-5p	16.9508	10.422	3.7516	0	0	0
GumiRNA-n4a6.1	84.7538	79.9019	52.5224	133.941	61.0016	109.489
GumiRNA-n4a6.2	55.6953	76.4279	7.5032	214.305	61.0016	145.985
GumiRNA-n4a6.3	7.26461	3.474	0	0	0	0
GumiRNA-n4a7	41.1661	31.266	18.758	53.5762	61.0016	36.4964
GumiRNA-n4a8-3p	33.9015	45.1619	37.516	107.152	61.0016	54.7445
GumiRNA-n4a8-5p	67.803	31.266	22.5096	26.7881	0	36.4964
GumiRNA-n4b	43.5877	24.318	3.7516	80.3643	0	0
GumiRNA-n4b2-3p	29.0584	17.37	7.5032	26.7881	0	0
GumiRNA-n4b2-5p	24.2154	17.37	11.2548	26.7881	40.6678	18.2482
GumiRNA-n4b3.2	21.7938	17.37	15.0064	26.7881	0	0
GumiRNA-n4b5	16.9508	10.422	3.7516	0	0	0
GumiRNA-n4b6	16.9508	20.844	3.7516	26.7881	0	18.2482
GumiRNA-n4b7	41.1661	31.266	18.758	53.5762	61.0016	36.4964
GumiRNA-n4c.1	43.5877	24.318	3.7516	80.3643	0	0
GumiRNA-n4c.2	16.9508	17.37	3.7516	26.7881	20.3339	18.2482
GumiRNA-n4c2.1	24.2154	17.37	11.2548	26.7881	40.6678	18.2482
GumiRNA-n4c2.2	9.68614	0	0	53.5762	81.3355	36.4964
GumiRNA-n4c3	82.3322	72.9539	67.5288	133.941	40.6678	200.73
GumiRNA-n4c5-3p	31.48	20.844	11.2548	53.5762	40.6678	54.7445
GumiRNA-n4c5-5p	16.9508	10.422	3.7516	0	0	0
GumiRNA-n4c6	171.929	24.318	7.5032	26.7881	0	18.2482
GumiRNA-n4c7	41.1661	31.266	18.758	53.5762	61.0016	36.4964
GumiRNA-n4d	108.969	62.5319	52.5224	53.5762	0	0
GumiRNA-n4d2	24.2154	17.37	11.2548	26.7881	40.6678	18.2482
GumiRNA-n4d3	26.6369	59.0579	11.2548	80.3643	40.6678	18.2482
GumiRNA-n4d5	16.9508	10.422	3.7516	0	0	0
GumiRNA-n4d6-3p	94.4399	79.9019	41.2676	160.729	20.3339	72.9927
GumiRNA-n4d6-5p	171.929	24.318	7.5032	26.7881	0	18.2482
GumiRNA-n4d7	41.1661	31.266	18.758	53.5762	61.0016	36.4964
GumiRNA-n4e.1	9.68614	27.792	7.5032	0	61.0016	54.7445
GumiRNA-n4e.2	19.3723	17.37	7.5032	26.7881	0	0
GumiRNA-n4e2.1	24.2154	17.37	11.2548	26.7881	40.6678	18.2482
GumiRNA-n4e2.2	104.126	41.6879	37.516	53.5762	81.3355	36.4964
GumiRNA-n4e3.2	41.1661	20.844	0	0	0	36.4964
GumiRNA-n4e5.2	24.2154	41.6879	11.2548	26.7881	20.3339	0
GumiRNA-n4e6	162.243	27.792	48.7708	0	0	18.2482
GumiRNA-n4e7-3p	7.26461	0	11.2548	0	0	0
GumiRNA-n4e7-5p	55.6953	38.2139	22.5096	53.5762	61.0016	54.7445
GumiRNA-n4f.2	75.0676	79.9019	7.5032	267.881	101.669	346.715
GumiRNA-n4f2-3p	4.84307	3.474	7.5032	0	0	0
GumiRNA-n4f2-5p	4.84307	3.474	0	0	0	0
GumiRNA-n4f3.1	65.3815	45.1619	18.758	133.941	20.3339	91.2409
GumiRNA-n4f3.2	89.5968	100.746	60.0256	160.729	183.005	91.2409
GumiRNA-n4f3.3	9.68614	17.37	11.2548	53.5762	0	18.2482
GumiRNA-n4f5-3p	19.3723	24.318	15.0064	26.7881	40.6678	36.4964
GumiRNA-n4f5-5p	4.84307	6.94799	0	0	0	18.2482
GumiRNA-n4f6	171.929	24.318	7.5032	26.7881	0	18.2482
GumiRNA-n4f7-3p	16.9508	20.844	0	26.7881	0	109.489
GumiRNA-n4f7-5p	50.8523	31.266	18.758	26.7881	20.3339	54.7445
GumiRNA-n4g-3p	283.32	399.509	333.892	991.16	244.007	510.949
GumiRNA-n4g-5p	2.42154	0	0	0	0	0
GumiRNA-n4g2.2	4.84307	3.474	0	0	0	0
GumiRNA-n4g3.1	65.3815	45.1619	18.758	133.941	20.3339	91.2409
GumiRNA-n4g3.2	94.4399	93.7979	41.2676	321.457	81.3355	200.73
GumiRNA-n4g3.3	2.42154	6.94799	3.7516	0	0	0
GumiRNA-n4g5-3p	9.68614	13.896	15.0064	107.152	0	36.4964
GumiRNA-n4g5-5p	31.48	31.266	22.5096	26.7881	20.3339	0
GumiRNA-n4g6.1	12.1077	20.844	7.5032	0	40.6678	36.4964
GumiRNA-n4g6.2	113.812	66.0059	26.2612	401.822	0	109.489
GumiRNA-n4g7-3p	16.9508	20.844	0	26.7881	0	109.489
GumiRNA-n4g7-5p	50.8523	31.266	18.758	26.7881	20.3339	54.7445
GumiRNA-n4h-3p	43.5877	24.318	3.7516	80.3643	0	0
GumiRNA-n4h-5p	2.42154	0	0	0	0	0
GumiRNA-n4h2	4.84307	3.474	0	0	0	0
GumiRNA-n4h3.1	65.3815	45.1619	18.758	133.941	20.3339	91.2409
GumiRNA-n4h3.2	26.6369	59.0579	11.2548	80.3643	40.6678	18.2482
GumiRNA-n4h5	31.48	31.266	22.5096	26.7881	20.3339	0
GumiRNA-n4h7	50.8523	31.266	18.758	26.7881	20.3339	54.7445
GumiRNA-n4i-3p	46.0092	27.792	22.5096	26.7881	20.3339	36.4964
GumiRNA-n4i-5p	31.48	31.266	11.2548	26.7881	40.6678	54.7445
GumiRNA-n4i2.2	4.84307	3.474	0	0	0	0
GumiRNA-n4i2.3	7.26461	27.792	3.7516	0	0	0
GumiRNA-n4i2.4	26.6369	34.74	11.2548	26.7881	20.3339	36.4964
GumiRNA-n4i3	116.234	392.561	75.032	107.152	447.345	474.453
GumiRNA-n4i5-3p	19.3723	45.1619	15.0064	80.3643	0	18.2482
GumiRNA-n4i5-5p	31.48	31.266	22.5096	26.7881	20.3339	0
GumiRNA-n4i6	12.1077	20.844	7.5032	0	40.6678	36.4964
GumiRNA-n4i7	46.0092	24.318	18.758	26.7881	20.3339	54.7445
GumiRNA-n4j	46.0092	27.792	22.5096	26.7881	20.3339	36.4964
GumiRNA-n4j2	4.84307	3.474	0	0	0	0
GumiRNA-n4j3.2	65.3815	45.1619	18.758	133.941	20.3339	91.2409
GumiRNA-n4j3.3	19.3723	24.318	11.2548	107.152	61.0016	0
GumiRNA-n4j5.2	72.6461	59.0579	45.0192	133.941	20.3339	18.2482
GumiRNA-n4j6-3p	12.1077	20.844	7.5032	0	40.6678	36.4964
GumiRNA-n4j6-5p	16.9508	6.94799	11.2548	0	0	0
GumiRNA-n4j7	33.9015	13.896	18.758	53.5762	0	0
GumiRNA-n4k-3p	46.0092	27.792	22.5096	26.7881	20.3339	36.4964
GumiRNA-n4k-5p	7.26461	31.266	7.5032	0	61.0016	54.7445
GumiRNA-n4k2.1	41.1661	59.0579	18.758	80.3643	0	36.4964
GumiRNA-n4k2.2	4.84307	3.474	0	0	0	0
GumiRNA-n4k4.1	19.3723	31.266	108.796	0	162.671	72.9927
GumiRNA-n4k4.2	26.6369	3.474	3.7516	107.152	81.3355	91.2409
GumiRNA-n4k5	21.7938	24.318	11.2548	53.5762	20.3339	18.2482
GumiRNA-n4k6	12.1077	20.844	7.5032	0	40.6678	36.4964
GumiRNA-n4k7-3p	26.6369	20.844	7.5032	0	0	72.9927
GumiRNA-n4k7-5p	121.077	38.2139	18.758	107.152	20.3339	72.9927
GumiRNA-n4l	46.0092	27.792	22.5096	26.7881	20.3339	36.4964
GumiRNA-n4l2	84.7538	45.1619	26.2612	53.5762	40.6678	36.4964
GumiRNA-n4l4.2	65.3815	45.1619	18.758	133.941	20.3339	91.2409
GumiRNA-n4l4.3	0	10.422	0	26.7881	0	0
GumiRNA-n4l5.1	21.7938	24.318	11.2548	53.5762	20.3339	18.2482
GumiRNA-n4l5.2	19.3723	24.318	15.0064	53.5762	101.669	54.7445
GumiRNA-n4l6-3p	19.3723	38.2139	22.5096	107.152	0	200.73
GumiRNA-n4l6-5p	0	38.2139	0	107.152	0	0
GumiRNA-n4l7-3p	36.323	24.318	15.0064	26.7881	81.3355	72.9927
GumiRNA-n4l7-5p	77.4892	38.2139	18.758	26.7881	20.3339	36.4964
GumiRNA-n4m	46.0092	27.792	22.5096	26.7881	20.3339	36.4964
GumiRNA-n4m2-3p	0	10.422	0	0	40.6678	0
GumiRNA-n4m2-5p	4.84307	3.474	0	0	0	0
GumiRNA-n4m4.1	4.84307	41.6879	7.5032	133.941	40.6678	91.2409
GumiRNA-n4m4.2	46.0092	38.2139	26.2612	107.152	40.6678	109.489
GumiRNA-n4m4.3	9.68614	17.37	7.5032	53.5762	0	0
GumiRNA-n4m5.2	2.42154	6.94799	0	53.5762	0	36.4964
GumiRNA-n4m5.3	29.0584	38.2139	11.2548	26.7881	40.6678	54.7445
GumiRNA-n4m5.4	118.655	62.5319	18.758	241.093	0	54.7445
GumiRNA-n4m6	19.3723	38.2139	22.5096	107.152	0	200.73
GumiRNA-n4m7	104.126	38.2139	33.7644	26.7881	0	54.7445
GumiRNA-n4n-3p	46.0092	27.792	22.5096	26.7881	20.3339	36.4964
GumiRNA-n4n-5p	31.48	31.266	11.2548	26.7881	40.6678	54.7445
GumiRNA-n4n2.1	2.42154	27.792	0	0	20.3339	0
GumiRNA-n4n2.2	193.723	118.116	11.2548	80.3643	81.3355	109.489
GumiRNA-n4n4	38.7446	24.318	22.5096	80.3643	122.003	91.2409
GumiRNA-n4n5-3p	101.705	45.1619	30.0128	160.729	162.671	145.985
GumiRNA-n4n5-5p	21.7938	24.318	11.2548	53.5762	20.3339	18.2482
GumiRNA-n4n7-3p	36.323	45.1619	37.516	107.152	61.0016	54.7445
GumiRNA-n4n7-5p	24.2154	13.896	3.7516	0	0	0
GumiRNA-n4o	7.26461	27.792	3.7516	0	0	0
GumiRNA-n4o2	43.5877	20.844	3.7516	53.5762	20.3339	36.4964
GumiRNA-n4o4.2	41.1661	31.266	26.2612	80.3643	122.003	91.2409
GumiRNA-n4o5-3p	82.3322	72.9539	67.5288	133.941	40.6678	200.73
GumiRNA-n4o5-5p	21.7938	17.37	7.5032	53.5762	20.3339	18.2482
GumiRNA-n4o6.2	53.2738	62.5319	26.2612	401.822	61.0016	200.73
GumiRNA-n4o7	36.323	45.1619	37.516	107.152	61.0016	54.7445
GumiRNA-n4p	7.26461	27.792	3.7516	0	0	0
GumiRNA-n4p2-3p	94.4399	107.694	101.293	375.033	203.339	492.701
GumiRNA-n4p2-5p	46.0092	48.6359	30.0128	26.7881	0	18.2482
GumiRNA-n4p4.1	41.1661	31.266	26.2612	80.3643	122.003	91.2409
GumiRNA-n4p4.2	36.323	34.74	11.2548	187.517	101.669	200.73
GumiRNA-n4p5	21.7938	66.0059	26.2612	53.5762	20.3339	18.2482
GumiRNA-n4p6.2	53.2738	62.5319	26.2612	401.822	61.0016	200.73
GumiRNA-n4p7-3p	36.323	45.1619	37.516	107.152	61.0016	54.7445
GumiRNA-n4p7-5p	67.803	24.318	22.5096	26.7881	0	36.4964
GumiRNA-n4q	7.26461	27.792	3.7516	0	0	0
GumiRNA-n4q2-3p	36.323	27.792	26.2612	53.5762	0	54.7445
GumiRNA-n4q2-5p	46.0092	45.1619	26.2612	26.7881	0	18.2482
GumiRNA-n4q4-3p	19.3723	24.318	15.0064	26.7881	40.6678	36.4964
GumiRNA-n4q4-5p	19.3723	13.896	3.7516	0	0	36.4964
GumiRNA-n4q5-3p	26.6369	59.0579	11.2548	80.3643	40.6678	18.2482
GumiRNA-n4q5-5p	21.7938	24.318	11.2548	53.5762	20.3339	18.2482
GumiRNA-n4q6.2	9.68614	13.896	3.7516	0	0	0
GumiRNA-n4q6.3	31.48	31.266	22.5096	26.7881	20.3339	0
GumiRNA-n4q7	36.323	45.1619	37.516	107.152	61.0016	54.7445
GumiRNA-n4r-3p	41.1661	59.0579	18.758	80.3643	0	36.4964
GumiRNA-n4r-5p	24.2154	17.37	3.7516	80.3643	40.6678	0
GumiRNA-n4r2	46.0092	45.1619	26.2612	26.7881	0	18.2482
GumiRNA-n4r4	19.3723	24.318	15.0064	26.7881	40.6678	36.4964
GumiRNA-n4r5.2	24.2154	24.318	3.7516	80.3643	20.3339	0
GumiRNA-n4r6-3p	36.323	24.318	15.0064	26.7881	81.3355	72.9927
GumiRNA-n4r6-5p	84.7538	45.1619	26.2612	53.5762	40.6678	36.4964
GumiRNA-n4r7-3p	36.323	45.1619	37.516	107.152	61.0016	54.7445
GumiRNA-n4r7-5p	41.1661	31.266	18.758	53.5762	61.0016	36.4964
GumiRNA-n4s	33.9015	45.1619	11.2548	26.7881	0	18.2482
GumiRNA-n4s2	48.4307	34.74	22.5096	26.7881	0	0
GumiRNA-n4s4-3p	19.3723	24.318	15.0064	26.7881	40.6678	36.4964
GumiRNA-n4s4-5p	0	20.844	0	0	0	0
GumiRNA-n4s5	84.7538	45.1619	26.2612	53.5762	40.6678	36.4964
GumiRNA-n4s7-3p	36.323	45.1619	37.516	107.152	61.0016	54.7445
GumiRNA-n4s7-5p	24.2154	6.94799	11.2548	160.729	0	0
GumiRNA-n4t	41.1661	59.0579	18.758	80.3643	0	36.4964
GumiRNA-n4t2	46.0092	45.1619	26.2612	26.7881	0	18.2482
GumiRNA-n4t5	84.7538	45.1619	26.2612	53.5762	40.6678	36.4964
GumiRNA-n4t6	24.2154	13.896	3.7516	26.7881	0	0
GumiRNA-n4u.2	7.26461	0	0	53.5762	0	18.2482
GumiRNA-n4u.3	2.42154	0	0	0	0	0
GumiRNA-n4u2-3p	36.323	27.792	26.2612	53.5762	0	54.7445
GumiRNA-n4u2-5p	46.0092	45.1619	26.2612	26.7881	0	18.2482
GumiRNA-n4u4.1	65.3815	62.5319	30.0128	133.941	40.6678	109.489
GumiRNA-n4u4.2	4.84307	3.474	0	0	0	0
GumiRNA-n4u4.3	16.9508	13.896	15.0064	160.729	0	54.7445
GumiRNA-n4u5	84.7538	45.1619	26.2612	53.5762	40.6678	36.4964
GumiRNA-n4u6	24.2154	13.896	3.7516	26.7881	0	0
GumiRNA-n4u7-3p	36.323	45.1619	37.516	107.152	61.0016	54.7445
GumiRNA-n4u7-5p	14.5292	41.6879	7.5032	53.5762	81.3355	109.489
GumiRNA-n4v	43.5877	24.318	18.758	53.5762	0	18.2482
GumiRNA-n4v2	0	20.844	0	0	0	0
GumiRNA-n4v4-3p	75.0676	20.844	18.758	107.152	0	0
GumiRNA-n4v4-5p	31.48	72.9539	15.0064	187.517	81.3355	145.985
GumiRNA-n4v5	82.3322	48.6359	45.0192	53.5762	40.6678	36.4964
GumiRNA-n4v6	24.2154	13.896	3.7516	26.7881	0	0
GumiRNA-n4v7-3p	36.323	45.1619	37.516	107.152	61.0016	54.7445
GumiRNA-n4v7-5p	19.3723	38.2139	3.7516	0	0	0
GumiRNA-n4w-3p	46.0092	27.792	22.5096	26.7881	20.3339	36.4964
GumiRNA-n4w-5p	41.1661	13.896	30.0128	26.7881	20.3339	18.2482
GumiRNA-n4w2.1	43.5877	24.318	18.758	53.5762	0	18.2482
GumiRNA-n4w4	94.4399	79.9019	41.2676	160.729	20.3339	72.9927
GumiRNA-n4w5-3p	36.323	45.1619	37.516	107.152	61.0016	54.7445
GumiRNA-n4w5-5p	87.1753	45.1619	22.5096	53.5762	40.6678	36.4964
GumiRNA-n4w6-3p	12.1077	20.844	7.5032	0	40.6678	36.4964
GumiRNA-n4w6-5p	24.2154	20.844	3.7516	26.7881	0	0
GumiRNA-n4w7-3p	36.323	45.1619	37.516	107.152	61.0016	54.7445
GumiRNA-n4w7-5p	14.5292	10.422	7.5032	0	20.3339	0
GumiRNA-n4x	24.2154	17.37	11.2548	26.7881	40.6678	18.2482
GumiRNA-n4x2.2	4.84307	3.474	0	0	0	0
GumiRNA-n4x4	92.0184	79.9019	33.7644	160.729	20.3339	72.9927
GumiRNA-n4x5-3p	38.7446	62.5319	41.2676	107.152	162.671	127.737
GumiRNA-n4x5-5p	84.7538	45.1619	26.2612	53.5762	40.6678	36.4964
GumiRNA-n4x6	41.1661	31.266	18.758	53.5762	61.0016	36.4964
GumiRNA-n4x6-3p	19.3723	38.2139	22.5096	107.152	0	200.73
GumiRNA-n4x6-5p	41.1661	31.266	18.758	53.5762	61.0016	36.4964
GumiRNA-n4x7-3p	60.5384	76.4279	33.7644	53.5762	162.671	36.4964
GumiRNA-n4x7-5p	50.8523	31.266	18.758	26.7881	20.3339	54.7445
GumiRNA-n4y	24.2154	17.37	11.2548	26.7881	40.6678	18.2482
GumiRNA-n4y2.1	24.2154	17.37	11.2548	26.7881	40.6678	18.2482
GumiRNA-n4y2.2	16.9508	27.792	7.5032	26.7881	0	36.4964
GumiRNA-n4y4	24.2154	31.266	11.2548	26.7881	20.3339	36.4964
GumiRNA-n4y6.1	41.1661	31.266	18.758	53.5762	61.0016	36.4964
GumiRNA-n4y6.2	50.8523	59.0579	52.5224	214.305	61.0016	109.489
GumiRNA-n4y7-3p	38.7446	45.1619	37.516	107.152	61.0016	54.7445
GumiRNA-n4y7-5p	33.9015	13.896	18.758	53.5762	0	0
GumiRNA-n4z	24.2154	17.37	11.2548	26.7881	40.6678	18.2482
GumiRNA-n4z2.1	50.8523	66.0059	30.0128	53.5762	40.6678	54.7445
GumiRNA-n4z2.2	26.6369	31.266	7.5032	214.305	20.3339	18.2482
GumiRNA-n4z2.3	4.84307	3.474	0	0	0	0
GumiRNA-n4z4-3p	24.2154	31.266	11.2548	26.7881	20.3339	36.4964
GumiRNA-n4z4-5p	36.323	17.37	7.5032	26.7881	0	0
GumiRNA-n4z5.2	21.7938	20.844	3.7516	53.5762	0	0
GumiRNA-n4z5.3	7.26461	3.474	0	0	20.3339	0
GumiRNA-n4z5.4	21.7938	34.74	7.5032	53.5762	0	36.4964
GumiRNA-n4z6.2	48.4307	52.1099	26.2612	348.245	61.0016	145.985
GumiRNA-n4z7	36.323	45.1619	37.516	107.152	61.0016	54.7445
GumiRNA-n5	72.6461	97.2719	105.045	1392.98	1016.69	967.153
GumiRNA-n500	65.3815	194.544	116.3	0	732.02	218.978
GumiRNA-n501.1	975.879	878.921	637.772	1500.13	1911.38	1441.61
GumiRNA-n501.2	479.464	482.885	191.332	3107.42	1362.37	1916.06
GumiRNA-n502	140.449	118.116	56.274	133.941	0	18.2482
GumiRNA-n503-3p	113.812	118.116	33.7644	214.305	122.003	109.489
GumiRNA-n503-5p	31.48	66.0059	93.79	107.152	40.6678	127.737
GumiRNA-n504a	198.566	138.96	78.7836	160.729	1159.03	547.445
GumiRNA-n504b	198.566	138.96	78.7836	160.729	1159.03	547.445
GumiRNA-n505	200.988	392.561	116.3	508.974	305.008	72.9927
GumiRNA-n506a	84.7538	201.492	153.816	107.152	244.007	145.985
GumiRNA-n506b	489.15	750.383	562.74	857.219	406.678	985.401
GumiRNA-n507	121.077	132.012	90.0384	428.61	81.3355	218.978
GumiRNA-n508.1	4.84307	0	18.758	348.245	162.671	145.985
GumiRNA-n508.2	527.895	632.267	363.905	2035.9	1098.03	1076.64
GumiRNA-n509	21.7938	38.2139	22.5096	53.5762	101.669	72.9927
GumiRNA-n50a	227.624	152.856	142.561	241.093	101.669	109.489
GumiRNA-n50b	227.624	152.856	142.561	241.093	101.669	109.489
GumiRNA-n50c	297.849	239.706	180.077	321.457	61.0016	237.226
GumiRNA-n50d	208.252	253.602	131.306	482.186	81.3355	182.482
GumiRNA-n50e	217.938	277.92	161.319	589.338	101.669	255.474
GumiRNA-n50f	227.624	152.856	142.561	241.093	101.669	109.489
GumiRNA-n510a-3p	106.548	66.0059	127.554	53.5762	101.669	91.2409
GumiRNA-n510a-5p	222.781	392.561	161.319	375.033	1016.69	894.161
GumiRNA-n510b-3p	167.086	343.926	285.122	80.3643	488.013	237.226
GumiRNA-n510b-5p	222.781	392.561	161.319	375.033	1016.69	894.161
GumiRNA-n511.1	251.84	159.804	105.045	133.941	244.007	218.978
GumiRNA-n511.2	188.88	191.07	123.803	267.881	40.6678	127.737
GumiRNA-n512	283.32	333.504	116.3	1821.59	732.02	1204.38
GumiRNA-n513	33.9015	79.9019	0	0	0	0
GumiRNA-n514	92.0184	104.22	67.5288	375.033	427.012	127.737
GumiRNA-n515	113.812	114.642	101.293	348.245	40.6678	182.482
GumiRNA-n516	75.0676	0	22.5096	321.457	81.3355	127.737
GumiRNA-n517-3p	41.1661	13.896	22.5096	160.729	122.003	255.474
GumiRNA-n517-5p	58.1169	135.486	30.0128	535.762	284.674	364.964
GumiRNA-n51a	60.5384	34.74	78.7836	107.152	40.6678	127.737
GumiRNA-n51b	60.5384	34.74	78.7836	107.152	40.6678	127.737
GumiRNA-n51c	60.5384	34.74	78.7836	107.152	40.6678	127.737
GumiRNA-n51d	60.5384	34.74	78.7836	107.152	40.6678	127.737
GumiRNA-n51e.1	16.9508	17.37	0	0	0	0
GumiRNA-n51e.2	60.5384	34.74	78.7836	107.152	40.6678	127.737
GumiRNA-n51f.1	48.4307	52.1099	33.7644	80.3643	101.669	127.737
GumiRNA-n51f.2	16.9508	17.37	0	0	0	0
GumiRNA-n51f.3	72.6461	69.4799	26.2612	214.305	81.3355	164.234
GumiRNA-n52	297.849	382.139	157.567	267.881	20.3339	383.212
GumiRNA-n53a-3p	58.1169	76.4279	146.312	80.3643	0	54.7445
GumiRNA-n53a-5p	9.68614	3.474	7.5032	0	0	0
GumiRNA-n53a2	16.9508	13.896	3.7516	0	40.6678	54.7445
GumiRNA-n53b.1	150.135	225.81	75.032	80.3643	20.3339	109.489
GumiRNA-n53b.2	9.68614	3.474	7.5032	0	0	0
GumiRNA-n53b2	16.9508	13.896	3.7516	0	40.6678	36.4964
GumiRNA-n53c.2	46.0092	66.0059	48.7708	107.152	142.337	109.489
GumiRNA-n53d.1	14.5292	6.94799	0	0	0	0
GumiRNA-n53d.2	9.68614	3.474	7.5032	0	0	0
GumiRNA-n53e.1	0	6.94799	0	0	0	0
GumiRNA-n53e.2	9.68614	3.474	7.5032	0	0	0
GumiRNA-n53f.1	0	6.94799	0	0	0	0
GumiRNA-n53f.2	9.68614	3.474	7.5032	0	0	0
GumiRNA-n53g-3p	0	6.94799	0	0	0	0
GumiRNA-n53g-5p	24.2154	114.642	30.0128	53.5762	122.003	237.226
GumiRNA-n53h.1	0	6.94799	0	0	0	0
GumiRNA-n53h.2	9.68614	3.474	7.5032	0	0	0
GumiRNA-n53i.2	53.2738	93.7979	37.516	107.152	183.005	145.985
GumiRNA-n53j.1	14.5292	6.94799	0	0	0	0
GumiRNA-n53j.2	9.68614	3.474	7.5032	0	0	0
GumiRNA-n53k.1	14.5292	10.422	22.5096	0	20.3339	36.4964
GumiRNA-n53k.2	9.68614	3.474	7.5032	0	0	0
GumiRNA-n53k.3	14.5292	6.94799	0	0	0	0
GumiRNA-n53l	16.9508	24.318	18.758	26.7881	20.3339	54.7445
GumiRNA-n53m	12.1077	24.318	18.758	26.7881	20.3339	36.4964
GumiRNA-n53n	12.1077	24.318	18.758	26.7881	20.3339	36.4964
GumiRNA-n53o	12.1077	24.318	18.758	26.7881	20.3339	36.4964
GumiRNA-n53p	12.1077	24.318	18.758	26.7881	20.3339	36.4964
GumiRNA-n53q-3p	14.5292	24.318	11.2548	26.7881	0	18.2482
GumiRNA-n53q-5p	14.5292	10.422	11.2548	0	20.3339	36.4964
GumiRNA-n53r-3p	14.5292	24.318	11.2548	26.7881	0	18.2482
GumiRNA-n53r-5p	12.1077	24.318	18.758	26.7881	20.3339	36.4964
GumiRNA-n53s.1	123.498	20.844	37.516	267.881	0	182.482
GumiRNA-n53s.2	14.5292	24.318	11.2548	26.7881	0	18.2482
GumiRNA-n53t	33.9015	55.5839	15.0064	53.5762	0	18.2482
GumiRNA-n53u.1	12.1077	24.318	18.758	26.7881	20.3339	36.4964
GumiRNA-n53u.2	31.48	38.2139	15.0064	53.5762	0	0
GumiRNA-n53v.1	14.5292	27.792	3.7516	26.7881	40.6678	36.4964
GumiRNA-n53v.2	147.714	107.694	161.319	80.3643	203.339	145.985
GumiRNA-n53w.2	16.9508	13.896	3.7516	0	40.6678	36.4964
GumiRNA-n53x	16.9508	13.896	3.7516	0	40.6678	54.7445
GumiRNA-n53y.1	16.9508	13.896	3.7516	0	40.6678	54.7445
GumiRNA-n53y.2	7.26461	6.94799	7.5032	0	0	0
GumiRNA-n53z.1	16.9508	13.896	3.7516	0	40.6678	54.7445
GumiRNA-n53z.2	48.4307	41.6879	18.758	53.5762	0	18.2482
GumiRNA-n54	346.28	635.741	457.695	482.186	325.342	492.701
GumiRNA-n55a-3p	89.5968	208.44	60.0256	26.7881	20.3339	54.7445
GumiRNA-n55a-5p	251.84	493.307	180.077	321.457	508.347	237.226
GumiRNA-n55b-3p	89.5968	208.44	60.0256	26.7881	20.3339	54.7445
GumiRNA-n55b-5p	251.84	493.307	180.077	321.457	508.347	237.226
GumiRNA-n56a	31.48	17.37	11.2548	0	81.3355	72.9927
GumiRNA-n56b	31.48	17.37	11.2548	0	81.3355	72.9927
GumiRNA-n56c	31.48	17.37	11.2548	0	81.3355	72.9927
GumiRNA-n56d	31.48	17.37	11.2548	0	81.3355	72.9927
GumiRNA-n56e	24.2154	17.37	0	0	61.0016	72.9927
GumiRNA-n57	1130.86	1222.85	739.065	1660.86	447.345	857.664
GumiRNA-n58a	46.0092	59.0579	30.0128	160.729	122.003	72.9927
GumiRNA-n58b	58.1169	72.9539	26.2612	107.152	40.6678	0
GumiRNA-n58c	58.1169	72.9539	26.2612	107.152	40.6678	0
GumiRNA-n58d	58.1169	72.9539	26.2612	107.152	40.6678	0
GumiRNA-n58e	58.1169	72.9539	26.2612	107.152	40.6678	0
GumiRNA-n58f	58.1169	72.9539	26.2612	107.152	40.6678	0
GumiRNA-n58g	48.4307	66.0059	22.5096	80.3643	40.6678	0
GumiRNA-n58h	50.8523	62.5319	30.0128	160.729	162.671	72.9927
GumiRNA-n58i	62.9599	90.3239	56.274	107.152	284.674	145.985
GumiRNA-n58j	50.8523	62.5319	30.0128	160.729	162.671	72.9927
GumiRNA-n58k	46.0092	59.0579	30.0128	187.517	122.003	72.9927
GumiRNA-n58l-3p	62.9599	90.3239	56.274	107.152	284.674	145.985
GumiRNA-n58m-5p	58.1169	72.9539	26.2612	107.152	40.6678	0
GumiRNA-n59-3p	55.6953	69.4799	15.0064	53.5762	0	0
GumiRNA-n59-5p	118.655	121.59	78.7836	160.729	101.669	72.9927
GumiRNA-n6	89.5968	55.5839	15.0064	669.703	0	109.489
GumiRNA-n60a	53.2738	34.74	18.758	53.5762	0	36.4964
GumiRNA-n60b	53.2738	34.74	18.758	53.5762	0	36.4964
GumiRNA-n60c.1	53.2738	34.74	18.758	53.5762	0	36.4964
GumiRNA-n60c.2	41.1661	52.1099	22.5096	0	0	0
GumiRNA-n60d	53.2738	34.74	18.758	53.5762	0	36.4964
GumiRNA-n61	104.126	0	30.0128	0	0	291.971
GumiRNA-n62	1193.82	1153.37	750.32	589.338	244.007	401.46
GumiRNA-n63a	16.9508	48.6359	11.2548	133.941	101.669	346.715
GumiRNA-n63b	128.341	198.018	63.7772	857.219	671.018	583.942
GumiRNA-n63c	84.7538	239.706	37.516	428.61	589.683	602.19
GumiRNA-n63d.1	84.7538	239.706	37.516	428.61	589.683	602.19
GumiRNA-n63d.2	16.9508	48.6359	11.2548	133.941	101.669	346.715
GumiRNA-n63e	82.3322	187.596	37.516	321.457	508.347	620.438
GumiRNA-n64a	92.0184	121.59	33.7644	214.305	20.3339	54.7445
GumiRNA-n64b	92.0184	121.59	33.7644	214.305	20.3339	127.737
GumiRNA-n64c	82.3322	114.642	33.7644	267.881	20.3339	54.7445
GumiRNA-n64d	82.3322	107.694	30.0128	267.881	20.3339	54.7445
GumiRNA-n65a	55.6953	45.1619	11.2548	133.941	0	54.7445
GumiRNA-n65b.1	72.6461	83.3759	18.758	133.941	0	54.7445
GumiRNA-n65b.2	62.9599	66.0059	52.5224	107.152	20.3339	36.4964
GumiRNA-n66	191.301	72.9539	33.7644	80.3643	162.671	218.978
GumiRNA-n67	75.0676	79.9019	105.045	187.517	20.3339	36.4964
GumiRNA-n68a	67.803	198.018	41.2676	294.669	203.339	328.467
GumiRNA-n68b	67.803	198.018	41.2676	294.669	203.339	328.467
GumiRNA-n69	79.9107	187.596	37.516	401.822	264.34	182.482
GumiRNA-n70a	72.6461	24.318	52.5224	401.822	0	91.2409
GumiRNA-n70b	72.6461	24.318	52.5224	401.822	0	91.2409
GumiRNA-n71a	41.1661	34.74	56.274	53.5762	20.3339	72.9927
GumiRNA-n71b	38.7446	48.6359	11.2548	107.152	81.3355	127.737
GumiRNA-n71c	38.7446	48.6359	11.2548	107.152	81.3355	127.737
GumiRNA-n71d	38.7446	48.6359	11.2548	107.152	81.3355	127.737
GumiRNA-n71e	53.2738	66.0059	11.2548	241.093	81.3355	328.467
GumiRNA-n71f.1	38.7446	52.1099	11.2548	107.152	81.3355	164.234
GumiRNA-n71f.2	62.9599	48.6359	22.5096	80.3643	0	0
GumiRNA-n71g	121.077	100.746	52.5224	80.3643	122.003	36.4964
GumiRNA-n71h	121.077	104.22	52.5224	80.3643	122.003	36.4964
GumiRNA-n71i	121.077	100.746	52.5224	80.3643	122.003	36.4964
GumiRNA-n71j	121.077	100.746	52.5224	80.3643	122.003	36.4964
GumiRNA-n71k	150.135	104.22	52.5224	26.7881	284.674	36.4964
GumiRNA-n71l	38.7446	48.6359	11.2548	107.152	81.3355	127.737
GumiRNA-n71m-3p	38.7446	48.6359	11.2548	107.152	81.3355	127.737
GumiRNA-n71m-5p	33.9015	13.896	30.0128	53.5762	0	18.2482
GumiRNA-n71n	38.7446	48.6359	11.2548	107.152	81.3355	127.737
GumiRNA-n71o	38.7446	48.6359	11.2548	107.152	81.3355	164.234
GumiRNA-n71p	38.7446	52.1099	33.7644	107.152	81.3355	164.234
GumiRNA-n72	43.5877	48.6359	75.032	0	0	0
GumiRNA-n73a	24.2154	38.2139	0	0	81.3355	72.9927
GumiRNA-n73b	14.5292	20.844	0	0	81.3355	72.9927
GumiRNA-n74.1	77.4892	180.648	37.516	107.152	0	91.2409
GumiRNA-n74.2	41.1661	90.3239	33.7644	133.941	0	54.7445
GumiRNA-n74.3	12.1077	27.792	22.5096	80.3643	0	18.2482
GumiRNA-n75a	339.015	211.914	217.593	267.881	101.669	109.489
GumiRNA-n75b	339.015	211.914	217.593	267.881	101.669	127.737
GumiRNA-n76a	309.957	125.064	127.554	321.457	671.018	255.474
GumiRNA-n76b-3p	464.935	253.602	225.096	267.881	1362.37	328.467
GumiRNA-n76b-5p	159.821	76.4279	112.548	241.093	447.345	383.212
GumiRNA-n76c	309.957	125.064	127.554	214.305	671.018	145.985
GumiRNA-n77a	133.184	48.6359	63.7772	53.5762	0	18.2482
GumiRNA-n77b	133.184	48.6359	63.7772	53.5762	0	18.2482
GumiRNA-n78	104.126	31.266	26.2612	107.152	81.3355	54.7445
GumiRNA-n79a.1	75.0676	159.804	101.293	160.729	61.0016	72.9927
GumiRNA-n79a.2	55.6953	31.266	30.0128	0	0	36.4964
GumiRNA-n79b	19.3723	38.2139	11.2548	0	0	0
GumiRNA-n79c.2	75.0676	159.804	101.293	160.729	61.0016	72.9927
GumiRNA-n79c.3	24.2154	41.6879	22.5096	0	0	0
GumiRNA-n79d-3p	125.92	107.694	93.79	321.457	183.005	127.737
GumiRNA-n79d-5p	14.5292	17.37	11.2548	0	101.669	36.4964
GumiRNA-n7a	41.1661	55.5839	18.758	0	0	54.7445
GumiRNA-n7b	67.803	27.792	26.2612	0	0	273.723
GumiRNA-n7c	67.803	27.792	26.2612	0	0	273.723
GumiRNA-n7d	31.48	20.844	22.5096	0	0	0
GumiRNA-n7e-3p	84.7538	166.752	101.293	160.729	40.6678	18.2482
GumiRNA-n7e-5p	31.48	20.844	22.5096	0	0	0
GumiRNA-n7f	31.48	20.844	22.5096	0	0	0
GumiRNA-n7g.1	31.48	20.844	18.758	0	0	0
GumiRNA-n7g.2	26.6369	55.5839	3.7516	0	0	0
GumiRNA-n7h-3p	99.283	135.486	63.7772	80.3643	366.01	109.489
GumiRNA-n7h-5p	31.48	20.844	22.5096	0	0	0
GumiRNA-n7i.1	36.323	20.844	22.5096	0	40.6678	0
GumiRNA-n7i.2	60.5384	41.6879	37.516	53.5762	61.0016	91.2409
GumiRNA-n7j.1	70.2245	3.474	0	508.974	0	492.701
GumiRNA-n7j.2	164.664	86.8499	82.5352	53.5762	122.003	18.2482
GumiRNA-n7k	77.4892	83.3759	45.0192	107.152	162.671	72.9927
GumiRNA-n7l	77.4892	83.3759	45.0192	107.152	162.671	72.9927
GumiRNA-n7m.1	16.9508	17.37	7.5032	0	0	18.2482
GumiRNA-n7m.2	125.92	48.6359	26.2612	53.5762	0	164.234
GumiRNA-n7n	16.9508	17.37	7.5032	0	0	18.2482
GumiRNA-n7o.1	16.9508	17.37	7.5032	0	0	18.2482
GumiRNA-n7o.2	31.48	20.844	22.5096	0	0	0
GumiRNA-n7p.1	70.2245	3.474	0	508.974	0	492.701
GumiRNA-n7p.2	12.1077	17.37	7.5032	0	0	18.2482
GumiRNA-n7q.1	41.1661	10.422	11.2548	53.5762	0	0
GumiRNA-n7q.2	7.26461	20.844	7.5032	0	40.6678	72.9927
GumiRNA-n7s.1	12.1077	17.37	7.5032	0	0	18.2482
GumiRNA-n7s.2	31.48	20.844	22.5096	0	0	0
GumiRNA-n80	414.083	385.613	217.593	535.762	142.337	218.978
GumiRNA-n82a	79.9107	79.9019	52.5224	53.5762	101.669	91.2409
GumiRNA-n82b	79.9107	79.9019	52.5224	53.5762	101.669	91.2409
GumiRNA-n82c	75.0676	79.9019	52.5224	53.5762	101.669	91.2409
GumiRNA-n82d	79.9107	79.9019	52.5224	53.5762	101.669	91.2409
GumiRNA-n82e	79.9107	79.9019	52.5224	53.5762	101.669	91.2409
GumiRNA-n83a	77.4892	66.0059	7.5032	187.517	61.0016	0
GumiRNA-n83b	77.4892	62.5319	0	187.517	61.0016	0
GumiRNA-n83c	77.4892	66.0059	7.5032	187.517	61.0016	0
GumiRNA-n84a-5p	111.391	90.3239	37.516	160.729	0	54.7445
GumiRNA-n84b-3p	50.8523	90.3239	60.0256	53.5762	0	54.7445
GumiRNA-n84b-5p	121.077	90.3239	37.516	160.729	0	54.7445
GumiRNA-n84c	121.077	90.3239	37.516	160.729	0	54.7445
GumiRNA-n85	96.8614	132.012	30.0128	107.152	386.344	565.693
GumiRNA-n86a	547.267	531.521	333.892	321.457	183.005	200.73
GumiRNA-n86b	547.267	531.521	333.892	321.457	183.005	200.73
GumiRNA-n86c	547.267	531.521	333.892	321.457	183.005	200.73
GumiRNA-n87a	293.006	250.128	150.064	187.517	61.0016	145.985
GumiRNA-n87b	280.898	250.128	150.064	187.517	61.0016	145.985
GumiRNA-n88	9.68614	34.74	30.0128	0	1138.7	948.905
GumiRNA-n89	43.5877	128.538	15.0064	187.517	0	72.9927
GumiRNA-n8a	84.7538	97.2719	41.2676	53.5762	0	18.2482
GumiRNA-n8b	94.4399	107.694	60.0256	53.5762	40.6678	18.2482
GumiRNA-n90	82.3322	191.07	86.2868	26.7881	162.671	182.482
GumiRNA-n91a	60.5384	69.4799	3.7516	53.5762	0	0
GumiRNA-n91b	70.2245	69.4799	3.7516	53.5762	0	0
GumiRNA-n91c	70.2245	69.4799	3.7516	53.5762	0	0
GumiRNA-n92	598.119	406.457	622.765	776.855	467.679	383.212
GumiRNA-n93a	1368.17	1413.92	934.148	2143.05	650.684	948.905
GumiRNA-n93b	1314.89	1344.44	922.893	2089.47	671.018	1113.14
GumiRNA-n94a	162.243	208.44	191.332	294.669	20.3339	310.219
GumiRNA-n94b	162.243	208.44	191.332	294.669	20.3339	310.219
GumiRNA-n94c.1	162.243	208.44	191.332	294.669	20.3339	310.219
GumiRNA-n94c.2	106.548	211.914	45.0192	1580.5	1708.05	2007.3
GumiRNA-n95a	532.738	750.383	637.772	776.855	508.347	802.92
GumiRNA-n95b.1	479.464	642.689	611.511	669.703	447.345	656.934
GumiRNA-n95b.2	72.6461	34.74	7.5032	53.5762	0	0
GumiRNA-n96	38.7446	45.1619	0	107.152	244.007	145.985
GumiRNA-n97a-3p	26.6369	72.9539	75.032	80.3643	20.3339	36.4964
GumiRNA-n97a-5p	16.9508	59.0579	33.7644	0	0	18.2482
GumiRNA-n97b	26.6369	72.9539	75.032	80.3643	20.3339	36.4964
GumiRNA-n97c.2	89.5968	72.9539	78.7836	107.152	20.3339	72.9927
GumiRNA-n97d.1	29.0584	6.94799	0	80.3643	0	54.7445
GumiRNA-n97d.2	19.3723	34.74	18.758	0	20.3339	54.7445
GumiRNA-n97e.1	29.0584	6.94799	0	80.3643	0	54.7445
GumiRNA-n97e.2	89.5968	72.9539	78.7836	107.152	20.3339	72.9927
GumiRNA-n97f	29.0584	6.94799	0	80.3643	0	54.7445
GumiRNA-n97g.1	121.077	3.474	3.7516	535.762	0	237.226
GumiRNA-n97g.2	29.0584	6.94799	0	80.3643	0	54.7445
GumiRNA-n97h.1	150.135	3.474	3.7516	535.762	0	310.219
GumiRNA-n97h.2	9.68614	13.896	0	107.152	0	18.2482
GumiRNA-n98a	62.9599	163.278	48.7708	26.7881	20.3339	109.489
GumiRNA-n98b	75.0676	194.544	131.306	26.7881	20.3339	54.7445
GumiRNA-n98c	72.6461	149.382	48.7708	26.7881	20.3339	54.7445
GumiRNA-n98d	75.0676	198.018	131.306	26.7881	20.3339	54.7445
GumiRNA-n99	808.793	767.753	416.428	1446.56	650.684	821.168
GumiRNA-n9a	121.077	135.486	82.5352	53.5762	20.3339	273.723
GumiRNA-n9b	121.077	135.486	82.5352	53.5762	20.3339	273.723
miR1507	6317.79	4571.78	5053.4	7018.48	5368.14	6332.12
miR1509a-3P	19.3723	20.844	0	26.7881	81.3355	91.2409
miR1509a-5P	21.7938	41.6879	7.5032	0	0	72.9927
miR1509b-3P	16.9508	17.37	0	26.7881	81.3355	91.2409
miR1509b-5P	205.831	510.677	232.599	508.974	244.007	383.212
miR1509c-3P	19.3723	20.844	0	26.7881	81.3355	91.2409
miR1509c-5P	205.831	510.677	232.599	508.974	244.007	383.212
miR1509d	205.831	510.677	232.599	508.974	244.007	383.212
miR1509e-3P	19.3723	20.844	0	26.7881	81.3355	91.2409
miR1509e-5P	205.831	510.677	232.599	508.974	244.007	383.212
miR1509f-3P	19.3723	20.844	0	26.7881	81.3355	91.2409
miR1509f-5P	205.831	528.047	232.599	482.186	244.007	383.212
miR1509g	205.831	510.677	232.599	508.974	244.007	383.212
miR1509h-3P	19.3723	20.844	0	26.7881	81.3355	91.2409
miR1509h-5P	205.831	510.677	232.599	508.974	244.007	383.212
miR1509i-3P	19.3723	20.844	0	26.7881	81.3355	91.2409
miR1509i-5P	205.831	510.677	232.599	508.974	244.007	383.212
miR1511-3P	153407	122611	212393	50683.1	34303.3	58010.9
miR1511-5P	469.778	555.839	967.913	1660.86	2582.4	1551.09
miR1520	154.978	114.642	63.7772	696.491	345.676	273.723
miR156a	198.566	357.822	315.134	1232.25	1769.05	1861.31
miR156b-3P	0	13.896	15.0064	642.915	1118.36	802.92
miR156b-5P	123.498	274.446	247.606	1205.46	1830.05	1879.56
miR156c-3P	150.135	229.284	180.077	0	162.671	218.978
miR156c-5P	198.566	357.822	315.134	1232.25	1769.05	1861.31
miR156d-3P	116.234	79.9019	120.051	1232.25	691.352	766.423
miR156d-5P	162.243	312.66	262.612	1473.35	2135.06	2208.03
miR156e-3P	0	0	0	428.61	2175.73	1277.37
miR156e-5P	123.498	274.446	247.606	1205.46	1830.05	1879.56
miR156f	94.4399	149.382	112.548	0	0	0
miR157a-3P	48.4307	38.2139	30.0128	0	0	0
miR157a-5P	133.184	229.284	262.612	482.186	488.013	839.416
miR157b-3P	41.1661	145.908	146.312	669.703	5144.47	2062.04
miR157b-5P	133.184	229.284	262.612	482.186	488.013	839.416
miR157c-3P	26.6369	118.116	101.293	830.431	5042.8	2828.47
miR157c-5P	133.184	229.284	262.612	482.186	488.013	839.416
miR159a-3P	87.1753	83.3759	67.5288	214.305	345.676	218.978
miR159a-5P	0	0	0	214.305	386.344	291.971
miR159b	512724	535353	524751	210153	280038	251077
miR160a	767.627	868.499	772.829	348.245	2440.07	638.686
miR160b	806.372	910.187	810.345	348.245	2623.07	857.664
miR160c	230.046	260.55	277.618	669.703	1606.38	1186.13
miR160d-3P	0	0	15.0064	321.457	874.357	218.978
miR160d-5P	230.046	260.55	277.618	669.703	1606.38	1186.13
miR164a-3P	4.84307	3.474	7.5032	0	81.3355	72.9927
miR164a-5P	174.351	375.192	498.963	241.093	1179.37	547.445
miR164b-3P	58.1169	17.37	45.0192	26.7881	101.669	0
miR164b-5P	174.351	375.192	498.963	241.093	1179.37	547.445
miR164c-3P	58.1169	17.37	45.0192	26.7881	101.669	0
miR164c-5P	174.351	375.192	498.963	241.093	1179.37	547.445
miR164d-3P	4.84307	3.474	7.5032	0	81.3355	72.9927
miR164d-5P	191.301	392.561	498.963	348.245	1179.37	547.445
miR164e	9.68614	0	0	642.915	2460.4	2317.52
miR166-3P	42735.3	37321.1	37365.9	93490.5	70233.2	58558.4
miR166-5P	314.8	357.822	288.873	1071.52	2602.74	2098.54
miR167a-3P	33.9015	104.22	86.2868	0	162.671	0
miR167a-5P	31949.7	24971.1	28362.1	1473.35	3802.44	2645.99
miR167b-3P	19.3723	6.94799	30.0128	0	40.6678	291.971
miR167b-5P	4421.73	4849.7	5353.53	857.219	1525.04	1861.31
miR170-3P	314.8	434.249	367.657	80.3643	142.337	91.2409
miR170-5P	305.114	409.931	885.377	0	81.3355	0
miR171a-3P	96.8614	132.012	135.058	26.7881	40.6678	18.2482
miR171a-5P	9.68614	17.37	3.7516	0	20.3339	18.2482
miR171b-3P	55.6953	111.168	86.2868	160.729	386.344	401.46
miR171b-5P	48.4307	858.077	971.664	294.669	15677.4	4580.29
miR171c-3P	343.858	434.249	382.663	80.3643	142.337	91.2409
miR171c-5P	9.68614	17.37	3.7516	0	20.3339	18.2482
miR171d	1264.04	1222.85	1939.58	723.279	2562.07	912.409
miR171e	29.0584	20.844	63.7772	0	20.3339	0
miR171f	87.1753	111.168	123.803	26.7881	40.6678	18.2482
miR171g	96.8614	132.012	135.058	26.7881	40.6678	18.2482
miR172a-3P	84.7538	215.388	108.796	187.517	183.005	182.482
miR172a-5P	9.68614	31.266	0	0	40.6678	18.2482
miR172b-3P	84.7538	215.388	108.796	187.517	183.005	182.482
miR172b-5P	9.68614	31.266	0	0	40.6678	18.2482
miR172c-3P	84.7538	215.388	108.796	187.517	183.005	182.482
miR172c-5P	12.1077	20.844	15.0064	0	0	0
miR172d	33.9015	274.446	67.5288	776.855	691.352	1532.85
miR172e	33.9015	274.446	67.5288	884.008	610.016	1532.85
miR2111a-3P	12.1077	17.37	37.516	0	40.6678	0
miR2111a-5P	12.1077	45.1619	48.7708	0	61.0016	0
miR2111b-3P	4.84307	10.422	18.758	0	0	36.4964
miR2111b-5P	12.1077	31.266	41.2676	0	61.0016	0
miR2111c-3P	4.84307	10.422	18.758	0	0	36.4964
miR2111c-5P	12.1077	38.2139	41.2676	0	61.0016	0
miR2119	196.144	0	71.2804	0	0	0
miR319a-3P	496.415	847.655	637.772	6080.9	4981.8	8649.64
miR319a-5P	0	0	0	53.5762	264.34	145.985
miR319b-3P	496.415	847.655	637.772	6080.9	4981.8	8649.64
miR319b-5P	0	0	0	53.5762	264.34	145.985
miR319c-3P	496.415	847.655	626.517	6054.11	4981.8	8649.64
miR319c-5P	0	0	0	964.372	366.01	547.445
miR319d	2985.75	4259.12	2528.58	10822.4	23648.3	28193.4
miR390a-3P	167.086	184.122	135.058	241.093	508.347	364.964
miR390a-5P	55.6953	86.8499	112.548	1259.04	2826.41	2408.76
miR390b-3P	2.42154	10.422	15.0064	2223.41	3985.44	2846.72
miR390b-5P	65.3815	90.3239	112.548	1526.92	2907.75	2700.73
miR393-3P	33.9015	48.6359	37.516	0	40.6678	36.4964
miR393-5P	152.557	347.4	127.554	455.398	2745.07	912.409
miR395a-3P	21.7938	3.474	7.5032	26.7881	81.3355	237.226
miR395a-5P	0	0	7.5032	321.457	1423.37	182.482
miR395b	55.6953	34.74	75.032	0	81.3355	36.4964
miR395c	55.6953	34.74	75.032	0	81.3355	36.4964
miR396a	14485.6	11377.3	11161	17680.2	30968.5	22901.5
miR396b-3P	0	6.94799	15.0064	26.7881	81.3355	109.489
miR396b-5P	14485.6	11377.3	11161	17680.2	30968.5	22901.5
miR399a	43.5877	41.6879	33.7644	53.5762	366.01	182.482
miR399b	43.5877	55.5839	33.7644	53.5762	366.01	182.482
miR4388a.3	29.0584	10.422	7.5032	80.3643	20.3339	0
miR4388a2,1	4.84307	3.474	0	0	0	0
miR4388a2-3P.2	48.4307	55.5839	45.0192	53.5762	142.337	36.4964
miR4388a2-5P.2	14.5292	13.896	3.7516	0	0	0
miR4388b-3P	12.1077	20.844	7.5032	0	40.6678	36.4964
miR4388b-5P	50.8523	24.318	22.5096	26.7881	101.669	54.7445
miR4388b2-3P.1	36.323	48.6359	30.0128	107.152	122.003	109.489
miR4388b2-3P.2	79.9107	72.9539	45.0192	133.941	40.6678	109.489
miR4388b2-5P.1	21.7938	24.318	11.2548	53.5762	20.3339	18.2482
miR4388b2-5P.2	7.26461	3.474	3.7516	0	20.3339	36.4964
miR4388c-3P	36.323	27.792	26.2612	53.5762	0	54.7445
miR4388c-5P	33.9015	31.266	15.0064	53.5762	61.0016	18.2482
miR4388c2.1	36.323	34.74	11.2548	187.517	101.669	200.73
miR4388c2.2	9.68614	3.474	3.7516	0	0	0
miR4388c2.3	4.84307	3.474	0	0	0	0
miR4388c2.4	19.3723	10.422	3.7516	26.7881	0	18.2482
miR4388d-3P	19.3723	24.318	15.0064	26.7881	40.6678	36.4964
miR4388d-5P	26.6369	24.318	11.2548	26.7881	40.6678	18.2482
miR4388d2.1	50.8523	90.3239	7.5032	53.5762	122.003	182.482
miR4388d2.2	24.2154	31.266	11.2548	26.7881	20.3339	36.4964
miR4388d2.3	21.7938	17.37	7.5032	53.5762	20.3339	18.2482
miR4388e-3P	38.7446	55.5839	33.7644	53.5762	40.6678	36.4964
miR4388e-5P	21.7938	13.896	7.5032	0	20.3339	18.2482
miR4388e2.1	118.655	62.5319	18.758	241.093	0	54.7445
miR4388e2.2	31.48	31.266	22.5096	26.7881	20.3339	0
miR4388e2.3	7.26461	3.474	3.7516	0	20.3339	36.4964
miR4388f-3P.1	41.1661	55.5839	33.7644	80.3643	40.6678	36.4964
miR4388f-5P.1	14.5292	13.896	3.7516	0	0	0
miR4388f.2	24.2154	13.896	3.7516	0	0	18.2482
miR4388f.3	9.68614	13.896	3.7516	53.5762	0	36.4964
miR4388f2-3P.1	9.68614	20.844	0	0	20.3339	0
miR4388f2-5P.1	89.5968	45.1619	22.5096	107.152	40.6678	36.4964
miR4388f2-5P.2	7.26461	3.474	3.7516	0	20.3339	36.4964
miR4388f2-5P.3	7.26461	3.474	0	0	0	0
miR4388f2.3	33.9015	31.266	0	53.5762	0	18.2482
miR4388g.1	41.1661	55.5839	33.7644	80.3643	40.6678	36.4964
miR4388g.2	7.26461	3.474	3.7516	0	20.3339	36.4964
miR4388h	41.1661	55.5839	33.7644	80.3643	40.6678	36.4964
miR4388j	41.1661	55.5839	33.7644	80.3643	40.6678	36.4964
miR4388k	16.9508	34.74	22.5096	53.5762	20.3339	18.2482
miR4388l	26.6369	34.74	22.5096	53.5762	101.669	18.2482
miR4388m.1	41.1661	55.5839	33.7644	80.3643	40.6678	36.4964
miR4388m.2	55.6953	27.792	52.5224	133.941	0	109.489
miR4388n	41.1661	55.5839	33.7644	80.3643	40.6678	36.4964
miR4388o	41.1661	55.5839	33.7644	80.3643	40.6678	36.4964
miR4388p-3P.1	179.194	118.116	75.032	267.881	81.3355	109.489
miR4388p-5P.1	9.68614	3.474	3.7516	0	0	0
miR4388p.2	33.9015	55.5839	3.7516	133.941	142.337	310.219
miR4388q.1	7.26461	3.474	3.7516	0	20.3339	36.4964
miR4388q.2	9.68614	13.896	15.0064	107.152	0	36.4964
miR4388r	21.7938	13.896	7.5032	0	20.3339	18.2482
miR4388s-3P	41.1661	59.0579	18.758	80.3643	0	36.4964
miR4388s-5P	4.84307	10.422	3.7516	0	0	0
miR4388t-3P	29.0584	38.2139	11.2548	26.7881	40.6678	54.7445
miR4388t-5P	7.26461	3.474	3.7516	0	20.3339	36.4964
miR4388u-3P	46.0092	27.792	22.5096	26.7881	20.3339	36.4964
miR4388u-5P	21.7938	13.896	7.5032	0	20.3339	18.2482
miR4388v-3P	9.68614	13.896	11.2548	0	0	0
miR4388v-5P	21.7938	13.896	7.5032	0	20.3339	18.2482
miR4388w-3P	46.0092	45.1619	30.0128	26.7881	122.003	54.7445
miR4388w-5P	7.26461	3.474	3.7516	0	20.3339	36.4964
miR4388x-3P	7.26461	13.896	0	133.941	20.3339	72.9927
miR4388x-5P	7.26461	3.474	3.7516	0	20.3339	36.4964
miR4388y-3P.1	21.7938	13.896	0	26.7881	0	0
miR4388y-5P.1	7.26461	3.474	3.7516	0	20.3339	36.4964
miR4388y.2	9.68614	20.844	7.5032	0	40.6678	36.4964
miR4388z.1	75.0676	45.1619	22.5096	26.7881	40.6678	36.4964
miR4388z.2	4.84307	3.474	0	0	0	18.2482
miR4389i	41.1661	55.5839	33.7644	80.3643	40.6678	36.4964
miR4412-3P	280.898	305.712	262.612	750.067	1098.03	875.912
miR4412-5P	1724.13	2897.31	1238.03	4982.59	3538.1	5967.15
miR5037a-3P	0	0	0	1339.41	1789.38	1058.39
miR5037a-5P	60.5384	86.8499	183.828	1392.98	2826.41	3503.65
miR5037b-3P	0	0	0	107.152	1118.36	638.686
miR5037b-5P	9.68614	10.422	52.5224	321.457	1057.36	620.438
miR5204a-3P	7.26461	3.474	0	1473.35	1992.72	1916.06
miR5204a-5P	72.6461	90.3239	195.083	1607.29	1586.04	1660.58
miR5204b-3P	7.26461	3.474	0	1473.35	1992.72	1916.06
miR5204b-5P	72.6461	90.3239	195.083	1607.29	1586.04	1660.58
miR5281a	106.548	132.012	67.5288	669.703	447.345	839.416
miR5281b.1	96.8614	128.538	52.5224	669.703	447.345	729.927
miR5281b.2	4.84307	0	0	53.5762	0	54.7445
miR5371a	4.84307	31.266	37.516	0	0	36.4964
miR5371b	4.84307	31.266	37.516	0	0	36.4964
miR5371c	19.3723	55.5839	56.274	0	0	346.715
miR8015	65.3815	229.284	101.293	160.729	528.681	492.701
