# Supplementary material for: Integrated Analysis of mRNA and microRNA Elucidates the Regulation of Glycyrrhizic Acid Biosynthesis in Glycyrrhiza uralensis Fisch
Source: Int J Mol Sci. 2020 Apr 28;21(9):3101. doi: 10.3390/ijms21093101 (PMC7247157; doi:10.3390/ijms21093101)
Supplement: Supplementary file 1 [file ijms-21-03101-s001.zip › Supplemental Tables/Supplemental Tables/Table S28. Expression profiles of DE miRNAs..xlsx]

## Sheet: Sheet1
Supplemental Table S28
Expression profiles of DEmiRNAs.
ID	R1	R2	R3	L1	L2	L3	PValue	FDR	log2FC	regulated
miR167a-5P	1473.78	3802.59	2646.66	31976.2	24986.1	28367.8	4.32764e-09	1.02689e-06	4.22717	up
miR156f	0	0	0	94.5182	149.472	112.571	7.36499e-05	0.00611662	Inf	up
GumiRNA-n48-5p	0	0	0	101.789	93.8543	86.3043	0.000209737	0.0139349	Inf	up
miR167b-5P	857.472	1525.1	1861.79	4425.39	4852.61	5354.62	0.000497695	0.0275557	2.63299	up
GumiRNA-n25	0	0	0	67.8592	76.4739	75.0472	0.000652723	0.0345674	Inf	up
miR159b	210215	280050	251141	513149	535675	524858	0.000777707	0.0391446	1.92424	up
GumiRNA-n486	1339.8	1789.45	1058.66	0	0	0	6.00889e-14	2.49519e-11	#NAME?	down
miR5037a-3P	1339.8	1789.45	1058.66	0	0	0	6.00889e-14	2.49519e-11	#NAME?	down
miR5204a-3P	1473.78	1992.8	1916.55	7.27063	3.47608	0	4.15836e-14	2.49519e-11	-8.32887	down
miR5204b-3P	1473.78	1992.8	1916.55	7.27063	3.47608	0	4.15836e-14	2.49519e-11	-8.32887	down
miR319c-5P	964.656	366.025	547.585	0	0	0	1.74528e-11	5.79782e-09	#NAME?	down
miR390b-3P	2224.07	3985.6	2847.44	2.42354	10.4283	15.0094	1.55418e-10	4.30249e-08	-7.42354	down
GumiRNA-n298	3027.95	3375.56	4143.39	9.69417	163.376	7.50472	6.66415e-09	1.38364e-06	-5.28078	down
miR159a-5P	214.368	386.359	292.045	0	0	0	1.04615e-08	1.93072e-06	#NAME?	down
miR156b-3P	643.104	1118.41	803.125	0	13.9043	15.0094	8.42494e-08	1.39938e-05	-5.57214	down
GumiRNA-n1f-5p	1045.04	549.037	1314.2	31.5061	17.3804	7.50472	1.85145e-07	2.7957e-05	-4.89451	down
GumiRNA-n420	2009.7	2297.82	2153.83	58.165	139.043	30.0189	2.23585e-06	0.000309479	-4.14045	down
miR164e	643.104	2460.5	2318.11	9.69417	0	0	3.41203e-06	0.000404813	-8.48837	down
GumiRNA-n315	321.552	406.694	365.057	4.84709	13.9043	0	3.27666e-06	0.000404813	-5.29197	down
GumiRNA-n482	1071.84	1118.41	1131.68	58.165	72.9978	0	1.38984e-05	0.00153901	-4.04253	down
GumiRNA-n452-5p	113803	65762.4	68393.4	3407.5	4932.56	5654.81	1.50615e-05	0.00156357	-3.20476	down
miR390b-5P	1527.37	2907.86	2701.42	65.4357	90.3782	112.571	1.60886e-05	0.00157195	-3.8676	down
miR156e-3P	428.736	2175.81	1277.7	0	0	0	2.55643e-05	0.00235901	#NAME?	down
GumiRNA-n452-3p	133.98	122.008	255.54	4.84709	6.95217	0	3.84644e-05	0.00336259	-4.80745	down
GumiRNA-n204.1	509.124	589.707	657.102	29.0825	48.6652	3.75236	9.5332e-05	0.0075403	-3.7916	down
miR5037a-5P	1393.39	2826.52	3504.54	60.5886	86.9021	183.866	0.000107721	0.00813295	-3.59086	down
GumiRNA-n94c.2	1580.96	1708.12	2007.81	106.636	212.041	45.0283	0.000187547	0.0135441	-3.16893	down
miR390a-5P	1259.41	2826.52	2409.37	55.7415	86.9021	112.571	0.000205837	0.0139349	-3.80441	down
GumiRNA-n508.1	348.348	162.678	146.023	4.84709	0	18.7618	0.000255002	0.0162907	-3.59479	down
miR5204a-5P	1607.76	1586.11	1661.01	72.7063	90.3782	195.123	0.000293907	0.017435	-2.77262	down
miR5204b-5P	1607.76	1586.11	1661.01	72.7063	90.3782	195.123	0.000293907	0.017435	-2.77262	down
GumiRNA-n430	107.184	325.355	784.872	0	0	0	0.000306611	0.0175614	#NAME?	down
miR5037b-3P	107.184	1118.41	638.849	0	0	0	0.000665958	0.0345674	#NAME?	down
GumiRNA-n194-3p	643.104	427.029	365.057	33.9296	38.2369	15.0094	0.000952533	0.0452045	-3.25699	down
GumiRNA-n5	1393.39	1016.74	967.4	72.7063	97.3304	105.066	0.000937399	0.0452045	-2.70756	down
