# Supplementary material for: Integrated Analysis of mRNA and microRNA Elucidates the Regulation of Glycyrrhizic Acid Biosynthesis in Glycyrrhiza uralensis Fisch
Source: Int J Mol Sci. 2020 Apr 28;21(9):3101. doi: 10.3390/ijms21093101 (PMC7247157; doi:10.3390/ijms21093101)
Supplement: Supplementary file 1 [file ijms-21-03101-s001.zip › Supplemental Tables/Supplemental Tables/Table S29. DE miRNAs and their target genes..xlsx]

## Sheet: Sheet1
Supplemental Table S29
DE miRNAs and their target genes.
family	sequence	R1(TPM)	R2(TPM)	R3(TPM)	L1(TPM)	L2(TPM)	L3(TPM)	PValue	FDR	log2FC	regulated	Target_Acc.	R1_FPKM	R2_FPKM	R3_FPKM	L1_FPKM	L2_FPKM	L3_FPKM	FDR	log2FC	regulated	GO_annotation	KEGG_annotation	NR_annotation	Expectation	UPE$	miRNA_start	miRNA_end	Target_start	Target_end	miRNA_aligned_fragment	Target_aligned_fragment	Inhibition	Target_Desc.	Multiplicity
miR156f	TTGACAGAAGAGAGAGAGCAC	0	0	0	94.5182	149.472	112.571	7.36499e-05	0.00611662	#NAME?	up	Glyur000050s00005683	1.64978	3.84675	2.92322	0.443335	0.318047	0.628566	0.000293455	-2.94264	down	Molecular Function: DNA binding (GO:0003677);; Cellular Component: nucleus (GO:0005634);;	--	squamosa promoter-binding-like protein 6 isoform X1 [Cajanus cajan]	1	17.271	1	21	1334	1354	UUGACAGAAGAGAGAGAGCAC	GUGCUCUCUCUCUUCUGUCAU	Cleavage	Glyur000050s00005683.1	1
GumiRNA-n298	AATGATCTATATGATAGTAACTTT	3027.95	3375.56	4143.39	9.69417	163.376	7.50472	6.66415e-09	1.38364e-06	5.28078	down	Glyur000323s00028436	0.418868	0.493376	0.694568	1.80407	4.05652	3.34767	0.00925757	2.13499	up	Cellular Component: integral component of membrane (GO:0016021);; Biological Process: transmembrane transport (GO:0055085);;	--	Putative transporter arsB [Cajanus cajan]	3	22.676	1	20	106	125	AAUGAUCUAUAUGAUAGUAA	UUAUUCUCAUGUAGAUCAUG	Cleavage	Glyur000323s00028436.1	1
GumiRNA-n315	ACACTGTGGAACTATTAGTTTCGC	321.552	406.694	365.057	4.84709	13.9043	0	3.27666e-06	0.000404813	5.29197	down	Glyur000239s00017890	0.099698	0.778501	0.703451	6.04016	3.17667	4.77258	0.000278982	2.69474	up	Biological Process: cellular amino acid catabolic process (GO:0009063);; Biological Process: menaquinone biosynthetic process (GO:0009234);; Molecular Function: thiamine pyrophosphate binding (GO:0030976);; Molecular Function: 2-succinyl-5-enolpyruvyl-6-hydroxy-3-cyclohexene-1-carboxylic-acid synthase activity (GO:0070204);; Molecular Function: 2-succinyl-6-hydroxy-2,4-cyclohexadiene-1-carboxylat…	K14759|0|mtr:MTR_8g069840|K14759 isochorismate synthase / 2-succinyl-5-enolpyruvyl-6-hydroxy-3-cyclohexene-1-carboxylate synthase / 2-succinyl-6-hydroxy-2,4-cyclohexadiene-1-carboxylate synthase / O-succinylbenzoate synthase [EC:5.4.4.2 2.2.1.9 4.2.99.20 4.2.1.113] | (RefSeq) phylloquinone biosynthesis protein	phylloquinone biosynthesis protein [Medicago truncatula]	2	17.47	1	24	5422	5445	ACACUGUGGAACUAUUAGUUUCGC	GCGGAACUAAUAGUUUCACAGUAU	Cleavage	Glyur000239s00017890.1	1
miR390b-5P	AAGCTCAGGAGGGATAGCGCC	1527.37	2907.86	2701.42	65.4357	90.3782	112.571	1.60886e-05	0.00157195	3.8676	down	Glyur000005s00001047	1.66403	2.45316	2.53106	9.1588	13.1631	13.5177	0.0088001	2.06881	up	--	--	hypothetical protein LR48_Vigan09g172300 [Vigna angularis]	2.5	10.957	1	21	301	321	AAGCUCAGGAGGGAUAGCGCC	GGUGCUAUCCUAUCUGAGCUU	Translation	Glyur000005s00001047.1	1
miR5037a-5P	AACCCTCAAAGGCTTCCACGG	1393.39	2826.52	3504.54	60.5886	86.9021	183.866	0.000107721	0.00813295	3.59086	down	Glyur000247s00015505	0.501079	1.8495	2.10916	28.0651	16.2392	16.654	2.2503e-07	3.53959	up	Cellular Component: chloroplast (GO:0009507);; Cellular Component: plastid chromosome (GO:0009508);; Biological Process: transcription from plastid promoter (GO:0042793);; Biological Process: positive regulation of transcription, DNA-templated (GO:0045893);;	--	PREDICTED: pentatricopeptide repeat-containing protein At1g74850, chloroplastic [Cicer arietinum]	3	20.332	1	21	1265	1285	AACCCUCAAAGGCUUCCACGG	ACGUGGAGACUUAUGAGGGUU	Translation	Glyur000247s00015505.1	1
miR390a-5P	AAGCTCAGGAGGGATAGCGCC	1259.41	2826.52	2409.37	55.7415	86.9021	112.571	0.000205837	0.0139349	3.80441	down	Glyur000005s00001047	1.66403	2.45316	2.53106	9.1588	13.1631	13.5177	0.0088001	2.06881	up	--	--	hypothetical protein LR48_Vigan09g172300 [Vigna angularis]	2.5	10.957	1	21	301	321	AAGCUCAGGAGGGAUAGCGCC	GGUGCUAUCCUAUCUGAGCUU	Translation	Glyur000005s00001047.1	1
GumiRNA-n194-3p	AGTAGAAGTCTACAATGACATTGT	643.104	427.029	365.057	33.9296	38.2369	15.0094	0.000952533	0.0452045	3.25699	down	Glyur000039s00004183	0.026295	0.082223	0.113336	24.0274	11.0268	12.3265	3.8288e-09	7.1518	up	--	--	hypothetical protein KK1_020744 [Cajanus cajan]	3	20.412	1	21	1044	1063	AGUAGAAGUCUACAAUGACAU	GUGUC-UUGUAGAUUUUUACU	Cleavage	Glyur000039s00004183.1	1
												Glyur000746s00026700	0.49247	3.56534	2.91599	50.1237	51.1019	54.1305	4.90249e-11	4.27983	up	Molecular Function: oxidoreductase activity (GO:0016491);; Biological Process: oxidation-reduction process (GO:0055114);;	--	chalcone reductase [Sesbania rostrata]	3	13.691	1	20	2158	2177	AGUAGAAGUCUACAAUGACA	UGUGAUUGUAGGCUUUUGUU	Cleavage	Glyur000746s00026700.1	1
