# Supplementary material for: Integrated Analysis of mRNA and microRNA Elucidates the Regulation of Glycyrrhizic Acid Biosynthesis in Glycyrrhiza uralensis Fisch
Source: Int J Mol Sci. 2020 Apr 28;21(9):3101. doi: 10.3390/ijms21093101 (PMC7247157; doi:10.3390/ijms21093101)
Supplement: Supplementary file 1 [file ijms-21-03101-s001.zip › Supplemental Tables/Supplemental Tables/Table S3. Statistics of new gene annotation..xlsx]

## Sheet: Sheet1
Supplemental Table S3
Statistics of new gene annotation.
Note: Annotated databases: database for functional annotations;Annotated_Number: The number of all genes that get the corresponding database annotation information.
New Gene Number: The number of new genes that get the corresponding database annotation information.
Anno_Database	Annotated_Number	New Gene Number
COG	9827	91
GO	22348	346
KEGG	11768	189
KOG	16578	304
Pfam	22954	381
Swiss-Prot	22762	381
eggNOG	29118	547
NR	31910	713
All	32052	733
