# Supplementary material for: Integrated Analysis of mRNA and microRNA Elucidates the Regulation of Glycyrrhizic Acid Biosynthesis in Glycyrrhiza uralensis Fisch
Source: Int J Mol Sci. 2020 Apr 28;21(9):3101. doi: 10.3390/ijms21093101 (PMC7247157; doi:10.3390/ijms21093101)
Supplement: Supplementary file 1 [file ijms-21-03101-s001.zip › Supplemental Tables/Supplemental Tables/Table S30. Primers used for QRT-PCR..xlsx]

## Sheet: Sheet1
Supplemental Table S30
Primers used for QRT-PCR.
Enzyme gene	Forward Primer	Reverse Primer
GUCPR1	TGACTTCGAATTCCGATTTGGTTC	AACACAAGGAGCCCAATTATGACG
CYP72A154	CAAAGAGGTTGGAAAGGCATCTCAG	TGCAGCATCATCTTTGGAGAGACC
AACT	TGGGTGGGTTTCTTGGCACTCT	ACAAGTGACGGATCAACATTGGC
HMGS	CAAGATTGCATGTCATTCTGTAGCG	TCAATCACAGTCTCGCTGCCTACTT
HMGR	GAGGGATTGCCGTTGGAAGGAT	TCCTTCCCATCCAACAACAGTG
MK	TTATATTGGCCGGCGAACACGC	CCGCGTCCTTCAGCTGGAGTTT
PMK	TGCTTCTGCTCCTGGAAAGGTTT	GATGATGGCATAGAAGCGAGCAC
MPD	GATCCCAATCACCTCTGCACCA	TCTCCTTGCCATTGAGCCACAT
FPPS	TTTCCTCTGTTGTCTCAAATGGCA	TGACGAGAATCATCGGACCACTC
SQS1	AGCGATCGTGAGGCACCCTGAT	TGGCTCCKCTGGGATCTGCTTC
β-AS	GGGAGGCAGACATGGGAGTATG	AGAAATGGAGACGAGCGGCATC
CYP88D6	CCGCTGCCACTTTGTTGGTATG	TAAGAGGCCATCCCATGTCACC
40S	CATGCACAAGAGGAGAGCCACTG	TCACATTGCCACCTCTAACACGAA
