# Supplementary material for: Integrated Analysis of mRNA and microRNA Elucidates the Regulation of Glycyrrhizic Acid Biosynthesis in Glycyrrhiza uralensis Fisch
Source: Int J Mol Sci. 2020 Apr 28;21(9):3101. doi: 10.3390/ijms21093101 (PMC7247157; doi:10.3390/ijms21093101)
Supplement: Supplementary file 1 [file ijms-21-03101-s001.zip › Supplemental Tables/Supplemental Tables/Table S31. Primers used for stem-loop-PCR..xlsx]

## Sheet: Sheet1
Supplemental Table S31
Primers used for stem-loop-PCR.
miRNA	RT	Forward Primer
miR172c-3P	GTCGTATCCAGTGCAGGGTCCGAGGTATTCGCACTGGATACATGCAG	CGGCCGAGAATCTTGATGATG
miR156a	GTCGTATCCAGTGCAGGGTCCGAGGTATTCGCACTGGATACGTGCTC	CGGCCGTGACAGAAGAGAGT
miR164a-5P	GTCGTATCCAGTGCAGGGTCCGAGGTATTCGCACTGGATACTGCACG	CGGCTGGAGAAGCAGGGCA
miR156c-3P	GTCGTATCCAGTGCAGGGTCCGAGGTATTCGCACTGGATACGGTGACAG	GGCCGTGCTCACTTCTCTCT
miR166-3P	GTCGTATCCAGTGCAGGGTCCGAGGTATTCGCACTGGATACGGGGAA	GCCGTCGGACCAGGCTTCA
miR2119	GTCGTATCCAGTGCAGGGTCCGAGGTATTCGCACTGGATACCTACTC	GGCGTCAAAGGGGGGTGTG
miRNA	Forward Primer	Reverse Primer
Gu5.8S	TGAGCCAAGAGCAAGCGAAAGC	TCGCAAGAGCCCATTCCTCGTT
