# Supplementary material for: Integrated Analysis of mRNA and microRNA Elucidates the Regulation of Glycyrrhizic Acid Biosynthesis in Glycyrrhiza uralensis Fisch
Source: Int J Mol Sci. 2020 Apr 28;21(9):3101. doi: 10.3390/ijms21093101 (PMC7247157; doi:10.3390/ijms21093101)
Supplement: Supplementary file 1 [file ijms-21-03101-s001.zip › Supplemental Tables/Supplemental Tables/Table S5. TFs identified in G.uralensis..xlsx]

## Sheet: Sheet1
Supplemental Table S5
TFs identified in G.uralensis.
ID	family
Glycyrrhiza_uralensis_newGene_1164	WRKY
Glycyrrhiza_uralensis_newGene_1342	NAC
Glycyrrhiza_uralensis_newGene_1534	zf-HD
Glycyrrhiza_uralensis_newGene_1701	NAC
Glycyrrhiza_uralensis_newGene_25	FAR1
Glycyrrhiza_uralensis_newGene_3335	B3->B3
Glycyrrhiza_uralensis_newGene_3440	MADS->MADS-MIKC
Glycyrrhiza_uralensis_newGene_419	Trihelix
Glycyrrhiza_uralensis_newGene_420	Trihelix
Glycyrrhiza_uralensis_newGene_4374	SRS
Glycyrrhiza_uralensis_newGene_4593	B3->B3
Glycyrrhiza_uralensis_newGene_5134	AP2/ERF->AP2/ERF-ERF
Glycyrrhiza_uralensis_newGene_5188	FAR1
Glycyrrhiza_uralensis_newGene_5412	WRKY
Glycyrrhiza_uralensis_newGene_5639	WRKY
Glyur000001s00000001	C2C2->C2C2-LSD
Glyur000001s00000010	C2H2
Glyur000001s00000014	bHLH
Glyur000001s00000016	bHLH
Glyur000001s00000028	HB->HB-HD-ZIP
Glyur000001s00000030	MYB->MYB
Glyur000001s00000084	C2H2
Glyur000001s00000088	NF-Y->NF-YB
Glyur000001s00000094	MYB->MYB-related
Glyur000001s00000123	NF-Y->NF-YC
Glyur000001s00000134	bHLH
Glyur000001s00000182	GeBP
Glyur000001s00000195	Trihelix
Glyur000001s00000206	bHLH
Glyur000002s00000209	bHLH
Glyur000002s00000213	B3->B3
Glyur000002s00000216	B3->B3
Glyur000002s00000219	GARP->GARP-G2-like
Glyur000002s00000229	C2H2
Glyur000002s00000258	MYB->MYB-related
Glyur000002s00000268	OFP
Glyur000002s00000290	bZIP
Glyur000002s00000311	AP2/ERF->AP2/ERF-ERF
Glyur000002s00000316	LOB
Glyur000002s00000341	MYB->MYB
Glyur000003s00001136	NAC
Glyur000003s00001140	MYB->MYB-related
Glyur000003s00001142	HB->HB-HD-ZIP
Glyur000003s00001167	MADS->MADS-MIKC
Glyur000003s00001191	HB->HB-HD-ZIP
Glyur000003s00001241	LIM
Glyur000003s00001246	MYB->MYB
Glyur000004s00000370	GRAS
Glyur000004s00000376	bZIP
Glyur000004s00000387	FAR1
Glyur000004s00000390	FAR1
Glyur000004s00000413	EIL
Glyur000004s00000414	EIL
Glyur000004s00000430	FAR1
Glyur000004s00000434	AP2/ERF->AP2/ERF-AP2
Glyur000004s00000441	C2H2
Glyur000004s00000442	C2H2
Glyur000004s00000445	Trihelix
Glyur000004s00000452	MYB->MYB
Glyur000004s00000484	GRAS
Glyur000004s00000485	GRAS
Glyur000004s00000510	C2C2->C2C2-Dof
Glyur000004s00000512	HB->HB-WOX
Glyur000005s00001026	WRKY
Glyur000005s00001050	MYB->MYB
Glyur000005s00001082	WRKY
Glyur000005s00001090	MYB->MYB-related
Glyur000005s00001122	HB->HB-HD-ZIP
Glyur000006s00001667	GARP->GARP-G2-like
Glyur000006s00001714	bHLH
Glyur000007s00002771	HB->HB-BELL
Glyur000007s00002799	OFP
Glyur000007s00002801	OFP
Glyur000007s00002819	B3->B3
Glyur000007s00002841	NAC
Glyur000007s00002889	bZIP
Glyur000008s00001271	HSF
Glyur000008s00001275	Tify
Glyur000008s00001289	CPP
Glyur000008s00001296	TCP
Glyur000008s00001316	OFP
Glyur000009s00001386	MYB->MYB-related
Glyur000009s00001395	MYB->MYB
Glyur000009s00001419	ULT
Glyur000009s00001445	AP2/ERF->AP2/ERF-ERF
Glyur000009s00001474	bHLH
Glyur000009s00001481	SBP
Glyur000009s00001484	C3H
Glyur000009s00001498	GARP->GARP-G2-like
Glyur000010s00000895	C2H2
Glyur000010s00000896	C3H
Glyur000010s00000910	GRAS
Glyur000010s00000918	Trihelix
Glyur000010s00000976	NF-Y->NF-YA
Glyur000010s00000978	HB->HB-HD-ZIP
Glyur000011s00000705	bHLH
Glyur000011s00000731	BES1
Glyur000011s00000736	C2H2
Glyur000012s00000534	Tify
Glyur000012s00000551	WRKY
Glyur000012s00000599	CAMTA
Glyur000012s00000626	MYB->MYB
Glyur000013s00003180	bHLH
Glyur000013s00003218	bZIP
Glyur000013s00003234	bHLH
Glyur000013s00003235	bHLH
Glyur000013s00003244	MYB->MYB-related
Glyur000013s00003257	GARP->GARP-G2-like
Glyur000013s00003262	bZIP
Glyur000014s00002493	bHLH
Glyur000014s00002511	AP2/ERF->AP2/ERF-ERF
Glyur000014s00002519	GARP->GARP-G2-like
Glyur000014s00002524	HB->HB-other
Glyur000014s00002529	NAC
Glyur000014s00002532	C2H2
Glyur000014s00002543	VOZ
Glyur000014s00002549	LOB
Glyur000014s00002554	bZIP
Glyur000014s00002559	TCP
Glyur000015s00000770	NAC
Glyur000015s00000812	GRF
Glyur000015s00000834	C2H2
Glyur000015s00000839	Trihelix
Glyur000015s00000849	SRS
Glyur000016s00003008	LOB
Glyur000016s00003009	LOB
Glyur000016s00003014	C2H2
Glyur000016s00003015	C2H2
Glyur000016s00003035	WRKY
Glyur000016s00003055	bHLH
Glyur000016s00003080	C2H2
Glyur000017s00002379	bZIP
Glyur000017s00002392	SRS
Glyur000017s00002400	DBB
Glyur000017s00002417	C2C2->C2C2-GATA
Glyur000017s00002443	bZIP
Glyur000018s00003709	TUB
Glyur000018s00003712	C2H2
Glyur000018s00003729	WRKY
Glyur000018s00003733	BES1
Glyur000018s00003736	BES1
Glyur000018s00003756	DBB
Glyur000019s00002152	HSF
Glyur000019s00002169	FAR1
Glyur000019s00002182	C2H2
Glyur000020s00001729	PLATZ
Glyur000020s00001744	MYB->MYB
Glyur000020s00001747	C2H2
Glyur000020s00001774	WRKY
Glyur000020s00001786	bHLH
Glyur000020s00001802	TCP
Glyur000020s00001810	zf-HD
Glyur000020s00001815	RWP-RK
Glyur000020s00001819	C2C2->C2C2-Dof
Glyur000020s00001828	NAC
Glyur000021s00002698	bHLH
Glyur000021s00002715	C2C2->C2C2-Dof
Glyur000021s00002725	NAC
Glyur000021s00002751	LOB
Glyur000021s00002755	C2H2
Glyur000021s00002762	MYB->MYB
Glyur000022s00002010	bHLH
Glyur000022s00002021	C2H2
Glyur000022s00002024	GRAS
Glyur000022s00002046	GARP->GARP-G2-like
Glyur000022s00002050	C2C2->C2C2-Dof
Glyur000022s00002054	MYB->MYB
Glyur000022s00002059	MADS->MADS-M-type
Glyur000022s00002067	MYB->MYB
Glyur000022s00002079	AP2/ERF->AP2/ERF-ERF
Glyur000022s00002081	AP2/ERF->AP2/ERF-ERF
Glyur000023s00004883	LOB
Glyur000023s00004884	LOB
Glyur000023s00004887	AP2/ERF->AP2/ERF-ERF
Glyur000023s00004890	MYB->MYB
Glyur000023s00004891	bHLH
Glyur000023s00004892	bHLH
Glyur000023s00004900	C3H
Glyur000023s00004941	HB->HB-WOX
Glyur000024s00006586	AP2/ERF->AP2/ERF-AP2
Glyur000024s00006603	C2H2
Glyur000024s00006613	HB->HB-HD-ZIP
Glyur000024s00006643	GARP->GARP-G2-like
Glyur000024s00006647	SBP
Glyur000025s00003282	Trihelix
Glyur000025s00003338	MYB->MYB-related
Glyur000025s00003373	RWP-RK
Glyur000026s00001937	C3H
Glyur000026s00001955	NAC
Glyur000027s00001501	NF-Y->NF-YB
Glyur000027s00001543	B3->B3
Glyur000027s00001555	B3->B3
Glyur000027s00001561	MYB->MYB
Glyur000027s00001567	NF-Y->NF-YA
Glyur000027s00001603	B3->B3
Glyur000028s00003491	MYB->MYB-related
Glyur000028s00003496	MYB->MYB-related
Glyur000028s00003532	bZIP
Glyur000028s00003536	HB->HB-BELL
Glyur000028s00003537	HB->HB-BELL
Glyur000028s00003556	SRS
Glyur000029s00003578	MYB->MYB
Glyur000030s00002322	zf-HD
Glyur000030s00002330	Alfin-like
Glyur000030s00002335	NAC
Glyur000031s00004336	GRF
Glyur000031s00004341	bZIP
Glyur000031s00004361	LIM
Glyur000031s00004378	bHLH
Glyur000031s00004382	C2H2
Glyur000031s00004383	C2H2
Glyur000031s00004401	MADS->MADS-M-type
Glyur000031s00004417	MYB->MYB
Glyur000031s00004434	AP2/ERF->AP2/ERF-ERF
Glyur000031s00004437	HB->HB-WOX
Glyur000032s00003863	LOB
Glyur000032s00003928	HB->HB-WOX
Glyur000032s00003943	HB->HB-HD-ZIP
Glyur000033s00008608	HSF
Glyur000033s00008642	C2C2->C2C2-GATA
Glyur000034s00002904	MYB->MYB
Glyur000034s00002906	bHLH
Glyur000034s00002909	MADS->MADS-M-type
Glyur000034s00002912	MADS->MADS-M-type
Glyur000034s00002932	C3H
Glyur000034s00002965	HB->HB-KNOX
Glyur000035s00005020	GRAS
Glyur000035s00005021	GRAS
Glyur000035s00005030	MYB->MYB-related
Glyur000036s00004618	NAC
Glyur000036s00004637	WRKY
Glyur000036s00004638	WRKY
Glyur000037s00002612	FAR1
Glyur000037s00002660	RWP-RK
Glyur000037s00002665	C2H2
Glyur000037s00002666	C2H2
Glyur000038s00004463	bHLH
Glyur000038s00004491	NF-Y->NF-YC
Glyur000038s00004503	SBP
Glyur000039s00004191	TCP
Glyur000039s00004204	Trihelix
Glyur000040s00007334	WRKY
Glyur000040s00007376	LOB
Glyur000040s00007396	bHLH
Glyur000041s00007082	C2C2->C2C2-GATA
Glyur000041s00007083	C2C2->C2C2-GATA
Glyur000041s00007085	HB->HB-HD-ZIP
Glyur000041s00007132	PLATZ
Glyur000041s00007139	AP2/ERF->AP2/ERF-ERF
Glyur000042s00005032	GRAS
Glyur000042s00005059	LOB
Glyur000042s00005060	LOB
Glyur000042s00005064	GRAS
Glyur000042s00005103	MYB->MYB
Glyur000042s00005112	C2C2->C2C2-Dof
Glyur000042s00005119	GARP->GARP-G2-like
Glyur000042s00005121	LOB
Glyur000043s00003766	HB->HB-HD-ZIP
Glyur000043s00003776	AP2/ERF->AP2/ERF-ERF
Glyur000043s00003798	MADS->MADS-M-type
Glyur000043s00003802	HB->HB-HD-ZIP
Glyur000043s00003825	OFP
Glyur000043s00003829	Trihelix
Glyur000045s00009950	bHLH
Glyur000045s00009965	GRAS
Glyur000045s00009979	NF-Y->NF-YC
Glyur000045s00009992	NOZZLE
Glyur000045s00009997	MYB->MYB
Glyur000046s00004802	C2H2
Glyur000046s00004822	NAC
Glyur000046s00004839	MYB->MYB-related
Glyur000047s00003958	MADS->MADS-M-type
Glyur000047s00003959	HB->HB-HD-ZIP
Glyur000047s00003987	C2C2->C2C2-GATA
Glyur000047s00003994	Tify
Glyur000047s00004006	SRS
Glyur000048s00002213	bZIP
Glyur000048s00002220	NF-Y->NF-YB
Glyur000048s00002242	WRKY
Glyur000048s00002253	WRKY
Glyur000048s00002271	AP2/ERF->AP2/ERF-ERF
Glyur000049s00003126	FAR1
Glyur000049s00003134	MYB->MYB
Glyur000049s00003147	WRKY
Glyur000049s00003157	WRKY
Glyur000049s00003159	GRAS
Glyur000049s00003165	bZIP
Glyur000050s00005671	C2C2->C2C2-Dof
Glyur000050s00005679	MADS->MADS-MIKC
Glyur000050s00005680	MADS->MADS-MIKC
Glyur000050s00005683	SBP
Glyur000050s00005684	SBP
Glyur000050s00005694	TCP
Glyur000050s00005708	C2H2
Glyur000050s00005723	C2H2
Glyur000051s00003403	PLATZ
Glyur000051s00003410	MYB->MYB
Glyur000051s00003423	E2F-DP
Glyur000051s00003425	MYB->MYB-related
Glyur000051s00003473	AP2/ERF->AP2/ERF-ERF
Glyur000052s00005754	GRAS
Glyur000052s00005763	GRF
Glyur000052s00005769	AP2/ERF->AP2/ERF-AP2
Glyur000052s00005771	MYB->MYB-related
Glyur000052s00005773	MYB->MYB
Glyur000052s00005798	Alfin-like
Glyur000053s00006438	HB->HB-PHD
Glyur000053s00006453	FAR1
Glyur000053s00006465	LOB
Glyur000053s00006468	C2H2
Glyur000053s00006471	bHLH
Glyur000053s00006483	LIM
Glyur000055s00004532	NF-Y->NF-YB
Glyur000055s00004533	NF-Y->NF-YB
Glyur000055s00004540	MYB->MYB-related
Glyur000055s00004545	C3H
Glyur000055s00004546	AP2/ERF->AP2/ERF-ERF
Glyur000055s00004566	bHLH
Glyur000056s00004102	C2C2->C2C2-Dof
Glyur000056s00004164	C2C2->C2C2-Dof
Glyur000056s00004166	C2C2->C2C2-Dof
Glyur000056s00004168	SBP
Glyur000057s00008986	SRS
Glyur000058s00006131	EIL
Glyur000058s00006152	E2F-DP
Glyur000058s00006163	MYB->MYB
Glyur000058s00006178	AP2/ERF->AP2/ERF-ERF
Glyur000058s00006191	C2C2->C2C2-YABBY
Glyur000059s00006276	FAR1
Glyur000059s00006294	RWP-RK
Glyur000059s00006296	C2H2
Glyur000061s00006510	AP2/ERF->AP2/ERF-ERF
Glyur000061s00006545	CPP
Glyur000061s00006562	OFP
Glyur000061s00006563	OFP
Glyur000062s00005480	bZIP
Glyur000063s00005846	AP2/ERF->AP2/ERF-AP2
Glyur000064s00005605	C2H2
Glyur000064s00005643	NAC
Glyur000064s00005651	MYB->MYB
Glyur000065s00004306	B3->B3
Glyur000065s00004308	B3->B3
Glyur000065s00004309	B3->B3
Glyur000065s00004324	RWP-RK
Glyur000066s00006208	C2C2->C2C2-GATA
Glyur000066s00006209	B3->B3-ARF
Glyur000066s00006213	HB->HB-HD-ZIP
Glyur000066s00006248	C2H2
Glyur000066s00006252	B3->B3
Glyur000066s00006258	LOB
Glyur000066s00006263	C2C2->C2C2-Dof
Glyur000067s00006340	HB->HB-HD-ZIP
Glyur000067s00006360	C2C2->C2C2-GATA
Glyur000067s00006411	GARP->GARP-ARR-B
Glyur000068s00006807	MYB->MYB-related
Glyur000068s00006816	HB->HB-HD-ZIP
Glyur000068s00006835	MYB->MYB
Glyur000068s00006850	WRKY
Glyur000068s00006864	C2C2->C2C2-YABBY
Glyur000069s00004071	bHLH
Glyur000069s00004078	NF-Y->NF-YC
Glyur000070s00008071	C2C2->C2C2-LSD
Glyur000071s00005250	AP2/ERF->AP2/ERF-ERF
Glyur000071s00005251	AP2/ERF->AP2/ERF-ERF
Glyur000071s00005258	HB->HB-WOX
Glyur000071s00005270	VOZ
Glyur000071s00005278	NAC
Glyur000071s00005288	HB->HB-other
Glyur000072s00008098	NAC
Glyur000072s00008114	bHLH
Glyur000072s00008129	B3->B3
Glyur000072s00008131	NAC
Glyur000072s00008133	NAC
Glyur000072s00008134	NAC
Glyur000073s00007762	CSD
Glyur000073s00007787	C3H
Glyur000073s00007810	C2C2->C2C2-GATA
Glyur000073s00007821	SRS
Glyur000073s00007830	TCP
Glyur000074s00005537	HB->HB-WOX
Glyur000075s00007158	GRF
Glyur000075s00007167	AP2/ERF->AP2/ERF-ERF
Glyur000075s00007170	Trihelix
Glyur000075s00007174	C2H2
Glyur000075s00007178	C2H2
Glyur000075s00007197	HB->HB-HD-ZIP
Glyur000077s00006678	CSD
Glyur000078s00005397	MYB->MYB-related
Glyur000078s00005400	bHLH
Glyur000078s00005433	bZIP
Glyur000078s00005434	bZIP
Glyur000079s00008900	BES1
Glyur000079s00008908	HB->HB-other
Glyur000079s00008913	bZIP
Glyur000079s00008916	GRAS
Glyur000079s00008917	GRAS
Glyur000079s00008918	GRAS
Glyur000079s00008921	C2H2
Glyur000079s00008949	C2C2->C2C2-GATA
Glyur000080s00008660	GRF
Glyur000080s00008664	MYB->MYB-related
Glyur000080s00008676	NF-Y->NF-YA
Glyur000081s00006738	WRKY
Glyur000081s00006746	MYB->MYB-related
Glyur000081s00006756	NF-Y->NF-YB
Glyur000081s00006774	S1Fa-like
Glyur000081s00006796	B3->B3-ARF
Glyur000082s00007589	CAMTA
Glyur000082s00007601	C2C2->C2C2-GATA
Glyur000082s00007607	GARP->GARP-G2-like
Glyur000083s00006942	C2C2->C2C2-GATA
Glyur000084s00009472	LOB
Glyur000084s00009485	OFP
Glyur000084s00009497	bZIP
Glyur000084s00009517	AP2/ERF->AP2/ERF-ERF
Glyur000084s00009525	NF-Y->NF-YB
Glyur000085s00008869	AP2/ERF->AP2/ERF-ERF
Glyur000085s00008894	WRKY
Glyur000086s00011493	AP2/ERF->AP2/ERF-ERF
Glyur000086s00011523	GARP->GARP-G2-like
Glyur000086s00011532	Trihelix
Glyur000086s00011536	C2C2->C2C2-Dof
Glyur000087s00008538	bHLH
Glyur000087s00008555	AP2/ERF->AP2/ERF-AP2
Glyur000087s00008559	AP2/ERF->AP2/ERF-ERF
Glyur000088s00007692	GARP->GARP-G2-like
Glyur000088s00007737	Trihelix
Glyur000088s00007739	NF-Y->NF-YB
Glyur000088s00007753	FAR1
Glyur000089s00008777	MYB->MYB-related
Glyur000089s00008801	C3H
Glyur000089s00008822	C2C2->C2C2-GATA
Glyur000089s00008833	SRS
Glyur000090s00011408	NAC
Glyur000091s00010521	FAR1
Glyur000091s00010528	MYB->MYB-related
Glyur000092s00007497	NF-Y->NF-YB
Glyur000092s00007502	NF-Y->NF-YB
Glyur000092s00007535	GRAS
Glyur000092s00007536	GRAS
Glyur000093s00009378	HB->HB-BELL
Glyur000093s00009396	MYB->MYB
Glyur000094s00007880	CPP
Glyur000094s00007893	bHLH
Glyur000095s00007029	AP2/ERF->AP2/ERF-ERF
Glyur000096s00005913	Trihelix
Glyur000096s00005929	TUB
Glyur000096s00005930	TUB
Glyur000097s00008304	C2H2
Glyur000097s00008318	WRKY
Glyur000098s00007974	MYB->MYB
Glyur000098s00007988	C2H2
Glyur000098s00008022	AP2/ERF->AP2/ERF-AP2
Glyur000099s00014930	bHLH
Glyur000099s00014943	HB->HB-HD-ZIP
Glyur000099s00014965	HB->HB-HD-ZIP
Glyur000100s00008375	MYB->MYB
Glyur000101s00010298	WRKY
Glyur000101s00010306	C3H
Glyur000101s00010324	bZIP
Glyur000101s00010327	NAC
Glyur000102s00010972	WRKY
Glyur000103s00007424	HSF
Glyur000103s00007427	C2H2
Glyur000103s00007431	HB->HB-WOX
Glyur000104s00005986	C2H2
Glyur000104s00005990	bZIP
Glyur000104s00005994	GARP->GARP-G2-like
Glyur000104s00005999	NF-Y->NF-YB
Glyur000104s00006015	NAC
Glyur000104s00006039	OFP
Glyur000104s00006041	E2F-DP
Glyur000105s00014169	C2H2
Glyur000105s00014183	WRKY
Glyur000105s00014186	Alfin-like
Glyur000105s00014204	NF-Y->NF-YB
Glyur000106s00011714	C2H2
Glyur000106s00011728	C2C2->C2C2-GATA
Glyur000107s00007236	RWP-RK
Glyur000107s00007244	Alfin-like
Glyur000107s00007252	WRKY
Glyur000108s00010413	bZIP
Glyur000108s00010414	BBR-BPC
Glyur000108s00010427	SRS
Glyur000108s00010433	AP2/ERF->AP2/ERF-ERF
Glyur000108s00010444	HB->HB-BELL
Glyur000109s00010627	AP2/ERF->AP2/ERF-AP2
Glyur000109s00010656	AP2/ERF->AP2/ERF-ERF
Glyur000110s00011777	C2H2
Glyur000111s00011064	WRKY
Glyur000111s00011065	C3H
Glyur000111s00011073	AP2/ERF->AP2/ERF-ERF
Glyur000111s00011076	C3H
Glyur000114s00010453	BES1
Glyur000114s00010477	Trihelix
Glyur000114s00010497	FAR1
Glyur000114s00010499	FAR1
Glyur000115s00008218	LOB
Glyur000115s00008222	C2H2
Glyur000115s00008239	MYB->MYB
Glyur000115s00008249	MYB->MYB-related
Glyur000115s00008266	NF-Y->NF-YA
Glyur000115s00008274	RWP-RK
Glyur000115s00008277	MYB->MYB-related
Glyur000116s00009207	AP2/ERF->AP2/ERF-ERF
Glyur000116s00009239	B3->B3
Glyur000116s00009249	bHLH
Glyur000117s00007628	SBP
Glyur000117s00007629	C2C2->C2C2-Dof
Glyur000117s00007658	C2C2->C2C2-LSD
Glyur000118s00009673	C2H2
Glyur000119s00012147	C2C2->C2C2-Dof
Glyur000119s00012159	NAC
Glyur000119s00012162	MYB->MYB
Glyur000119s00012168	MYB->MYB-related
Glyur000119s00012183	AP2/ERF->AP2/ERF-ERF
Glyur000119s00012184	AP2/ERF->AP2/ERF-ERF
Glyur000121s00009709	WRKY
Glyur000121s00009710	WRKY
Glyur000121s00009734	bHLH
Glyur000121s00009735	AP2/ERF->AP2/ERF-ERF
Glyur000121s00009740	LOB
Glyur000122s00010171	bHLH
Glyur000122s00010174	GeBP
Glyur000122s00010218	MYB->MYB
Glyur000123s00008405	GRAS
Glyur000123s00008406	GRAS
Glyur000123s00008429	C2C2->C2C2-Dof
Glyur000123s00008431	HB->HB-WOX
Glyur000123s00008456	C2H2
Glyur000123s00008465	MYB->MYB
Glyur000125s00010041	Tify
Glyur000125s00010046	MYB->MYB
Glyur000126s00013635	bHLH
Glyur000126s00013656	bHLH
Glyur000126s00013674	MADS->MADS-MIKC
Glyur000127s00009151	FAR1
Glyur000127s00009165	PLATZ
Glyur000127s00009172	DBP
Glyur000127s00009185	HB->HB-KNOX
Glyur000128s00010762	GRAS
Glyur000128s00010793	AP2/ERF->AP2/ERF-ERF
Glyur000129s00012433	zf-HD
Glyur000129s00012484	FAR1
Glyur000130s00006890	MYB->MYB-related
Glyur000130s00006898	NAC
Glyur000130s00006930	LOB
Glyur000132s00015923	WRKY
Glyur000132s00015956	FAR1
Glyur000132s00015958	OFP
Glyur000132s00015959	OFP
Glyur000133s00010360	B3->B3
Glyur000133s00010380	bZIP
Glyur000133s00010383	bHLH
Glyur000133s00010387	HSF
Glyur000134s00009741	TUB
Glyur000134s00009780	SRS
Glyur000134s00009792	MADS->MADS-MIKC
Glyur000135s00007279	EIL
Glyur000135s00007298	FAR1
Glyur000136s00007928	C2H2
Glyur000137s00013311	AP2/ERF->AP2/ERF-ERF
Glyur000137s00013317	HB->HB-KNOX
Glyur000139s00009261	HSF
Glyur000139s00009271	MYB->MYB
Glyur000139s00009285	bHLH
Glyur000139s00009301	NAC
Glyur000140s00011439	C2C2->C2C2-GATA
Glyur000140s00011440	C2C2->C2C2-GATA
Glyur000140s00011449	DBB
Glyur000140s00011472	C3H
Glyur000140s00011479	HB->HB-WOX
Glyur000141s00009805	GARP->GARP-G2-like
Glyur000141s00009840	HB->HB-other
Glyur000142s00009112	Whirly
Glyur000142s00009132	MYB->MYB
Glyur000142s00009134	MYB->MYB
Glyur000143s00011215	MYB->MYB
Glyur000144s00012202	WRKY
Glyur000144s00012217	MYB->MYB
Glyur000144s00012218	MYB->MYB-related
Glyur000144s00012240	SBP
Glyur000145s00010150	MADS->MADS-MIKC
Glyur000147s00013840	MYB->MYB
Glyur000147s00013873	PLATZ
Glyur000147s00013878	C2H2
Glyur000147s00013881	GARP->GARP-G2-like
Glyur000148s00009062	C2H2
Glyur000148s00009074	MYB->MYB-related
Glyur000149s00009563	MYB->MYB
Glyur000150s00014553	GARP->GARP-G2-like
Glyur000150s00014558	GRAS
Glyur000150s00014582	S1Fa-like
Glyur000150s00014584	AP2/ERF->AP2/ERF-ERF
Glyur000151s00010735	WRKY
Glyur000151s00010757	AP2/ERF->AP2/ERF-ERF
Glyur000153s00013692	B3->B3
Glyur000154s00013392	C2C2->C2C2-YABBY
Glyur000154s00013413	HB->HB-BELL
Glyur000154s00013434	E2F-DP
Glyur000154s00013435	OFP
Glyur000154s00013441	NAC
Glyur000155s00012792	NAC
Glyur000155s00012802	NAC
Glyur000155s00012812	bHLH
Glyur000155s00012813	C3H
Glyur000155s00012814	C3H
Glyur000156s00011992	B3->B3-ARF
Glyur000156s00012014	C3H
Glyur000157s00015824	MYB->MYB-related
Glyur000157s00015833	bHLH
Glyur000158s00011375	bHLH
Glyur000159s00010236	bZIP
Glyur000159s00010238	GARP->GARP-G2-like
Glyur000159s00010272	MYB->MYB
Glyur000159s00010285	MYB->MYB
Glyur000160s00019149	LOB
Glyur000161s00011246	MYB->MYB-related
Glyur000161s00011247	MYB->MYB-related
Glyur000161s00011256	CAMTA
Glyur000161s00011280	GRAS
Glyur000162s00009892	C2H2
Glyur000162s00009909	WRKY
Glyur000162s00009936	C2C2->C2C2-CO-like
Glyur000163s00011107	MYB->MYB
Glyur000166s00010564	MADS->MADS-M-type
Glyur000166s00010573	bHLH
Glyur000166s00010602	Trihelix
Glyur000167s00012265	GRAS
Glyur000167s00012267	DDT
Glyur000169s00018351	LOB
Glyur000169s00018360	MYB->MYB-related
Glyur000169s00018377	C3H
Glyur000170s00011032	C2C2->C2C2-Dof
Glyur000171s00016602	C3H
Glyur000172s00014872	MYB->MYB-related
Glyur000172s00014880	WRKY
Glyur000172s00014917	bZIP
Glyur000173s00011831	C2C2->C2C2-CO-like
Glyur000175s00012039	MYB->MYB
Glyur000175s00012040	MYB->MYB-related
Glyur000175s00012044	bHLH
Glyur000175s00012058	HB->HB-KNOX
Glyur000175s00012061	TCP
Glyur000175s00012066	AP2/ERF->AP2/ERF-ERF
Glyur000175s00012069	AP2/ERF->AP2/ERF-ERF
Glyur000175s00012077	GRAS
Glyur000176s00012091	bHLH
Glyur000176s00012111	MADS->MADS-M-type
Glyur000176s00012114	MYB->MYB-related
Glyur000177s00010892	GARP->GARP-G2-like
Glyur000177s00010902	C2H2
Glyur000177s00010906	NAC
Glyur000177s00010930	Tify
Glyur000178s00013190	AP2/ERF->AP2/ERF-ERF
Glyur000178s00013197	Tify
Glyur000179s00010685	bZIP
Glyur000179s00010686	GRAS
Glyur000179s00010687	GRAS
Glyur000179s00010713	zf-HD
Glyur000179s00010714	zf-HD
Glyur000181s00013075	DDT
Glyur000181s00013082	C3H
Glyur000181s00013083	C2H2
Glyur000181s00013102	AP2/ERF->AP2/ERF-ERF
Glyur000182s00014533	FAR1
Glyur000183s00013026	WRKY
Glyur000184s00008198	MYB->MYB
Glyur000185s00016482	NF-Y->NF-YC
Glyur000186s00009857	NAC
Glyur000188s00019486	C2C2->C2C2-Dof
Glyur000189s00009602	TUB
Glyur000189s00009617	SBP
Glyur000190s00015737	WRKY
Glyur000191s00015618	HB->HB-BELL
Glyur000191s00015619	MYB->MYB-related
Glyur000191s00015629	HSF
Glyur000192s00009341	TCP
Glyur000192s00009345	C2H2
Glyur000192s00009350	MYB->MYB
Glyur000193s00013968	AP2/ERF->AP2/ERF-ERF
Glyur000194s00016333	WRKY
Glyur000195s00012839	HB->HB-KNOX
Glyur000195s00012851	AP2/ERF->AP2/ERF-ERF
Glyur000195s00012864	HSF
Glyur000195s00012865	MYB->MYB
Glyur000196s00010880	GRAS
Glyur000196s00010882	bHLH
Glyur000197s00010063	NAC
Glyur000198s00008741	MYB->MYB
Glyur000198s00008748	C2C2->C2C2-Dof
Glyur000198s00008755	MYB->MYB
Glyur000198s00008763	bHLH
Glyur000199s00018203	NF-Y->NF-YB
Glyur000199s00018222	GRAS
Glyur000199s00018224	MYB->MYB-related
Glyur000200s00011172	NAC
Glyur000201s00012356	AP2/ERF->AP2/ERF-ERF
Glyur000201s00012359	C2C2->C2C2-CO-like
Glyur000201s00012373	bHLH
Glyur000201s00012376	MYB->MYB
Glyur000201s00012377	MYB->MYB-related
Glyur000202s00015418	AP2/ERF->AP2/ERF-ERF
Glyur000203s00012886	FAR1
Glyur000204s00012394	LOB
Glyur000204s00012408	HB->HB-HD-ZIP
Glyur000205s00012928	bHLH
Glyur000206s00012562	C3H
Glyur000206s00012570	AP2/ERF->AP2/ERF-ERF
Glyur000206s00012575	C2H2
Glyur000206s00012593	bHLH
Glyur000206s00012596	bHLH
Glyur000207s00015892	NAC
Glyur000208s00014261	TCP
Glyur000208s00014271	bZIP
Glyur000209s00013475	MYB->MYB
Glyur000209s00013476	C2H2
Glyur000210s00014438	WRKY
Glyur000210s00014451	C2H2
Glyur000210s00014458	LOB
Glyur000210s00014461	LOB
Glyur000211s00017644	C2C2->C2C2-Dof
Glyur000211s00017646	MYB->MYB
Glyur000211s00017659	AP2/ERF->AP2/ERF-ERF
Glyur000211s00017661	bHLH
Glyur000212s00017507	bHLH
Glyur000212s00017527	HB->HB-HD-ZIP
Glyur000212s00017533	MYB->MYB
Glyur000213s00016083	BES1
Glyur000214s00016008	bHLH
Glyur000214s00016026	NF-Y->NF-YC
Glyur000214s00016027	NF-Y->NF-YC
Glyur000215s00017003	FAR1
Glyur000215s00017007	MYB->MYB-related
Glyur000215s00017035	SBP
Glyur000215s00017036	SBP
Glyur000216s00014128	GRAS
Glyur000217s00014842	NAC
Glyur000217s00014853	C2H2
Glyur000217s00014856	GRAS
Glyur000217s00014869	LOB
Glyur000217s00014870	LOB
Glyur000218s00011610	GRAS
Glyur000218s00011611	WRKY
Glyur000219s00011566	C2C2->C2C2-Dof
Glyur000219s00011573	bHLH
Glyur000219s00011597	MYB->MYB-related
Glyur000220s00014779	CPP
Glyur000220s00014780	CPP
Glyur000220s00014792	AP2/ERF->AP2/ERF-ERF
Glyur000225s00014726	NAC
Glyur000225s00014731	LOB
Glyur000226s00010834	C3H
Glyur000229s00018875	bHLH
Glyur000229s00018878	C2H2
Glyur000230s00016876	AP2/ERF->AP2/ERF-ERF
Glyur000231s00022063	C2C2->C2C2-CO-like
Glyur000233s00031873	FAR1
Glyur000234s00015082	C3H
Glyur000236s00014222	zf-HD
Glyur000236s00014229	GARP->GARP-G2-like
Glyur000236s00014246	MYB->MYB
Glyur000237s00014382	MYB->MYB
Glyur000237s00014387	C2H2
Glyur000237s00014413	AP2/ERF->AP2/ERF-ERF
Glyur000239s00017877	bHLH
Glyur000239s00017888	bZIP
Glyur000239s00017901	HB->HB-other
Glyur000243s00013147	WRKY
Glyur000243s00013151	WRKY
Glyur000244s00014816	GARP->GARP-G2-like
Glyur000244s00014821	SBP
Glyur000244s00014830	bZIP
Glyur000247s00015496	E2F-DP
Glyur000247s00015507	MYB->MYB-related
Glyur000247s00015512	bHLH
Glyur000248s00011304	GRAS
Glyur000248s00011305	GRAS
Glyur000248s00011316	NAC
Glyur000248s00011325	MYB->MYB
Glyur000249s00015873	AP2/ERF->AP2/ERF-ERF
Glyur000249s00015874	C3H
Glyur000250s00014098	FAR1
Glyur000250s00014113	C3H
Glyur000250s00014115	B3->B3-ARF
Glyur000252s00012653	DDT
Glyur000252s00012663	MYB->MYB
Glyur000253s00020234	NF-X1
Glyur000254s00017593	SRS
Glyur000254s00017619	HSF
Glyur000255s00016818	LOB
Glyur000257s00022014	MYB->MYB
Glyur000257s00022016	HB->HB-WOX
Glyur000257s00022019	C2C2->C2C2-Dof
Glyur000257s00022020	C2C2->C2C2-Dof
Glyur000258s00015272	AP2/ERF->AP2/ERF-ERF
Glyur000259s00016757	HB->HB-KNOX
Glyur000260s00013529	bHLH
Glyur000260s00013538	bHLH
Glyur000260s00013541	BBR-BPC
Glyur000261s00014342	PLATZ
Glyur000261s00014377	MADS->MADS-M-type
Glyur000261s00014378	MADS->MADS-M-type
Glyur000262s00020203	MYB->MYB
Glyur000262s00020220	E2F-DP
Glyur000262s00020224	OFP
Glyur000265s00020616	C2H2
Glyur000266s00012631	MYB->MYB
Glyur000266s00012646	NF-Y->NF-YB
Glyur000267s00016666	GARP->GARP-G2-like
Glyur000269s00013898	GRAS
Glyur000270s00013267	MADS->MADS-M-type
Glyur000270s00013292	bHLH
Glyur000271s00015176	MYB->MYB
Glyur000272s00017841	MADS->MADS-M-type
Glyur000272s00017862	AP2/ERF->AP2/ERF-AP2
Glyur000273s00014669	AP2/ERF->AP2/ERF-AP2
Glyur000274s00012541	PLATZ
Glyur000274s00012556	C2H2
Glyur000274s00012560	bHLH
Glyur000275s00017056	TCP
Glyur000276s00017156	LOB
Glyur000276s00017159	MYB->MYB
Glyur000277s00017304	C3H
Glyur000278s00017271	GRAS
Glyur000278s00017272	GRAS
Glyur000278s00017273	GRAS
Glyur000278s00017293	TCP
Glyur000279s00013247	AP2/ERF->AP2/ERF-ERF
Glyur000280s00015687	GRF
Glyur000281s00018236	GARP->GARP-G2-like
Glyur000281s00018237	B3->B3
Glyur000281s00018240	B3->B3
Glyur000281s00018253	MYB->MYB-related
Glyur000281s00018254	MYB->MYB
Glyur000282s00015773	MYB->MYB
Glyur000283s00016939	NAC
Glyur000286s00016501	AP2/ERF->AP2/ERF-ERF
Glyur000286s00016509	HB->HB-HD-ZIP
Glyur000286s00016513	bHLH
Glyur000290s00015784	C3H
Glyur000290s00015797	LOB
Glyur000291s00016216	LOB
Glyur000294s00011850	MYB->MYB-related
Glyur000294s00011862	MADS->MADS-MIKC
Glyur000295s00015284	HB->HB-HD-ZIP
Glyur000295s00015292	C3H
Glyur000296s00018753	C2H2
Glyur000296s00018754	C2H2
Glyur000297s00023393	PLATZ
Glyur000299s00021242	C2C2->C2C2-GATA
Glyur000299s00021248	HB->HB-other
Glyur000301s00024487	AP2/ERF->AP2/ERF-ERF
Glyur000301s00024488	AP2/ERF->AP2/ERF-ERF
Glyur000301s00024493	AP2/ERF->AP2/ERF-ERF
Glyur000303s00033826	GRAS
Glyur000304s00027649	HB->HB-WOX
Glyur000305s00025125	C2C2->C2C2-Dof
Glyur000306s00013998	HB->HB-WOX
Glyur000306s00013999	HB->HB-WOX
Glyur000306s00014016	C2C2->C2C2-Dof
Glyur000307s00023016	MYB->MYB-related
Glyur000308s00025262	MYB->MYB
Glyur000308s00025268	GARP->GARP-G2-like
Glyur000309s00018419	NF-Y->NF-YB
Glyur000310s00013609	NAC
Glyur000310s00013611	LOB
Glyur000311s00024710	HSF
Glyur000311s00024724	MYB->MYB-related
Glyur000312s00021989	MADS->MADS-M-type
Glyur000312s00021994	MYB->MYB
Glyur000312s00021997	C2C2->C2C2-Dof
Glyur000312s00022007	MYB->MYB
Glyur000313s00016908	HB->HB-BELL
Glyur000313s00016931	C2H2
Glyur000314s00018011	AP2/ERF->AP2/ERF-ERF
Glyur000314s00018029	HB->HB-HD-ZIP
Glyur000315s00012747	bHLH
Glyur000315s00012756	WRKY
Glyur000316s00018272	C3H
Glyur000319s00018968	bHLH
Glyur000319s00018974	bHLH
Glyur000320s00014309	FAR1
Glyur000321s00019394	NAC
Glyur000321s00019395	C2C2->C2C2-YABBY
Glyur000322s00020885	B3->B3-ARF
Glyur000322s00020894	bZIP
Glyur000322s00020906	LOB
Glyur000324s00015430	bHLH
Glyur000324s00015443	NAC
Glyur000325s00013489	B3->B3-ARF
Glyur000325s00013510	LOB
Glyur000325s00013514	C2C2->C2C2-Dof
Glyur000326s00025791	RWP-RK
Glyur000328s00018331	bZIP
Glyur000328s00018346	MYB->MYB
Glyur000329s00019815	GARP->GARP-G2-like
Glyur000329s00019822	NAC
Glyur000329s00019824	C2H2
Glyur000329s00019839	bZIP
Glyur000329s00019843	TCP
Glyur000334s00019184	bZIP
Glyur000338s00015568	HB->HB-HD-ZIP
Glyur000338s00015571	NF-Y->NF-YA
Glyur000339s00020798	AP2/ERF->AP2/ERF-ERF
Glyur000341s00020138	MYB->MYB
Glyur000341s00020143	HSF
Glyur000342s00013720	FAR1
Glyur000344s00030062	B3->B3
Glyur000345s00015648	AP2/ERF->AP2/ERF-ERF
Glyur000345s00015652	MYB->MYB-related
Glyur000345s00015673	C2H2
Glyur000347s00029036	MYB->MYB
Glyur000348s00020034	OFP
Glyur000350s00020061	HSF
Glyur000352s00022303	HB->HB-BELL
Glyur000353s00015526	C3H
Glyur000353s00015528	bHLH
Glyur000353s00015538	NAC
Glyur000354s00015205	C2C2->C2C2-Dof
Glyur000356s00026070	NF-Y->NF-YC
Glyur000356s00026087	bZIP
Glyur000357s00018117	CPP
Glyur000359s00016707	C2H2
Glyur000359s00016719	GARP->GARP-G2-like
Glyur000360s00014607	NF-Y->NF-YB
Glyur000360s00014611	bHLH
Glyur000361s00013171	Trihelix
Glyur000363s00015360	bHLH
Glyur000363s00015381	MADS->MADS-MIKC
Glyur000365s00022126	MYB->MYB
Glyur000365s00022127	MYB->MYB
Glyur000365s00022128	MYB->MYB
Glyur000366s00019218	bHLH
Glyur000366s00019224	MYB->MYB-related
Glyur000366s00019234	HSF
Glyur000367s00029069	GRAS
Glyur000368s00021712	NF-Y->NF-YC
Glyur000369s00020553	HB->HB-HD-ZIP
Glyur000372s00017112	bZIP
Glyur000373s00018528	HB->HB-HD-ZIP
Glyur000373s00018529	HB->HB-HD-ZIP
Glyur000373s00018530	bHLH
Glyur000374s00017938	GRAS
Glyur000374s00017956	AP2/ERF->AP2/ERF-ERF
Glyur000375s00022193	C2H2
Glyur000376s00018677	AP2/ERF->AP2/ERF-ERF
Glyur000378s00022510	C3H
Glyur000378s00022516	bHLH
Glyur000378s00022520	PLATZ
Glyur000379s00015006	bZIP
Glyur000381s00016114	WRKY
Glyur000381s00016136	C2H2
Glyur000382s00020370	E2F-DP
Glyur000382s00020385	HSF
Glyur000383s00019446	Trihelix
Glyur000384s00022268	MADS->MADS-MIKC
Glyur000384s00022273	CAMTA
Glyur000384s00022282	SBP
Glyur000385s00019800	AP2/ERF->AP2/ERF-ERF
Glyur000386s00015338	FAR1
Glyur000387s00017719	Trihelix
Glyur000390s00023109	MADS->MADS-MIKC
Glyur000390s00023112	MADS->MADS-MIKC
Glyur000391s00016043	C3H
Glyur000391s00016045	C3H
Glyur000391s00016047	C2H2
Glyur000391s00016057	bHLH
Glyur000392s00023192	WRKY
Glyur000392s00023193	WRKY
Glyur000392s00023197	WRKY
Glyur000400s00020170	C2C2->C2C2-Dof
Glyur000401s00023642	MADS->MADS-MIKC
Glyur000401s00023657	MYB->MYB-related
Glyur000404s00017738	bHLH
Glyur000404s00017751	bHLH
Glyur000405s00021251	HSF
Glyur000405s00021253	bHLH
Glyur000405s00021257	NAC
Glyur000405s00021258	NAC
Glyur000405s00021260	HB->HB-WOX
Glyur000405s00021262	AP2/ERF->AP2/ERF-ERF
Glyur000410s00016183	C2C2->C2C2-GATA
Glyur000410s00016184	C2C2->C2C2-GATA
Glyur000410s00016202	C2H2
Glyur000413s00015469	B3->B3-ARF
Glyur000414s00030174	C2C2->C2C2-GATA
Glyur000415s00025775	SBP
Glyur000417s00031393	FAR1
Glyur000418s00021337	TCP
Glyur000420s00021423	WRKY
Glyur000421s00024818	NAC
Glyur000422s00020644	bZIP
Glyur000423s00024435	PLATZ
Glyur000423s00024436	C3H
Glyur000423s00024443	MYB->MYB
Glyur000425s00021407	C2C2->C2C2-Dof
Glyur000428s00019731	NAC
Glyur000428s00019745	MYB->MYB-related
Glyur000428s00019752	LIM
Glyur000431s00018637	MYB->MYB
Glyur000431s00018649	WRKY
Glyur000432s00027008	bHLH
Glyur000432s00027016	bZIP
Glyur000433s00026966	HB->HB-HD-ZIP
Glyur000433s00026967	HB->HB-HD-ZIP
Glyur000434s00017235	C3H
Glyur000436s00018444	SBP
Glyur000436s00018466	LIM
Glyur000439s00019009	bHLH
Glyur000440s00021858	LOB
Glyur000440s00021865	AP2/ERF->AP2/ERF-ERF
Glyur000443s00016842	C3H
Glyur000443s00016844	AP2/ERF->AP2/ERF-RAV
Glyur000444s00022226	HB->HB-HD-ZIP
Glyur000444s00022230	FAR1
Glyur000444s00022234	FAR1
Glyur000447s00016634	bHLH
Glyur000447s00016639	MYB->MYB
Glyur000448s00026719	HB->HB-BELL
Glyur000450s00024052	HB->HB-HD-ZIP
Glyur000452s00029825	C2C2->C2C2-Dof
Glyur000452s00029833	AP2/ERF->AP2/ERF-ERF
Glyur000453s00023826	C2H2
Glyur000456s00017907	AP2/ERF->AP2/ERF-ERF
Glyur000456s00017909	AP2/ERF->AP2/ERF-ERF
Glyur000456s00017928	MYB->MYB-related
Glyur000456s00017929	MYB->MYB-related
Glyur000457s00032729	B3->B3
Glyur000459s00027582	MYB->MYB
Glyur000459s00027585	GRF
Glyur000462s00025046	C2C2->C2C2-Dof
Glyur000462s00025052	NAC
Glyur000462s00025055	MYB->MYB-related
Glyur000462s00025059	MYB->MYB-related
Glyur000463s00026778	bZIP
Glyur000464s00022390	AP2/ERF->AP2/ERF-AP2
Glyur000464s00022396	AP2/ERF->AP2/ERF-ERF
Glyur000464s00022410	WRKY
Glyur000466s00022895	HB->HB-HD-ZIP
Glyur000466s00022897	C2C2->C2C2-GATA
Glyur000468s00019639	AP2/ERF->AP2/ERF-ERF
Glyur000470s00020963	C3H
Glyur000471s00019774	OFP
Glyur000472s00019571	bZIP
Glyur000472s00019593	MYB->MYB
Glyur000473s00018947	HB->HB-HD-ZIP
Glyur000476s00022363	MADS->MADS-M-type
Glyur000476s00022368	C2H2
Glyur000476s00022378	GARP->GARP-G2-like
Glyur000477s00024402	bZIP
Glyur000477s00024408	GRF
Glyur000479s00019691	bZIP
Glyur000479s00019705	MYB->MYB-related
Glyur000479s00019706	MYB->MYB-related
Glyur000480s00023793	C2H2
Glyur000482s00021731	bHLH
Glyur000483s00030636	FAR1
Glyur000487s00025935	GRAS
Glyur000487s00025936	GRAS
Glyur000489s00017477	NAC
Glyur000489s00017478	NAC
Glyur000489s00017491	NF-Y->NF-YB
Glyur000489s00017495	C2C2->C2C2-GATA
Glyur000490s00023910	GRAS
Glyur000491s00023692	MYB->MYB-related
Glyur000491s00023713	bZIP
Glyur000492s00023504	GRAS
Glyur000492s00023505	GRAS
Glyur000492s00023508	LOB
Glyur000492s00023524	GRAS
Glyur000492s00023526	GRAS
Glyur000494s00017389	HB->HB-HD-ZIP
Glyur000494s00017408	C3H
Glyur000494s00017413	NF-Y->NF-YC
Glyur000495s00023461	MYB->MYB
Glyur000496s00030951	NAC
Glyur000496s00030952	MYB->MYB
Glyur000496s00030957	zf-HD
Glyur000497s00020199	LIM
Glyur000498s00016149	WRKY
Glyur000500s00018162	PLATZ
Glyur000501s00030927	B3->B3
Glyur000501s00030938	bHLH
Glyur000503s00017755	NAC
Glyur000505s00021209	C2C2->C2C2-CO-like
Glyur000512s00017089	MADS->MADS-M-type
Glyur000513s00025388	TCP
Glyur000514s00017576	bZIP
Glyur000515s00023231	WRKY
Glyur000516s00022263	C2C2->C2C2-GATA
Glyur000518s00035538	LOB
Glyur000520s00025572	AP2/ERF->AP2/ERF-ERF
Glyur000521s00021483	WRKY
Glyur000523s00021970	MYB->MYB
Glyur000523s00021974	TCP
Glyur000524s00019111	HB->HB-HD-ZIP
Glyur000526s00034281	SBP
Glyur000527s00032549	GARP->GARP-G2-like
Glyur000527s00032550	Alfin-like
Glyur000529s00019342	AP2/ERF->AP2/ERF-ERF
Glyur000529s00019343	AP2/ERF->AP2/ERF-ERF
Glyur000529s00019352	TCP
Glyur000529s00019353	TCP
Glyur000532s00020756	FAR1
Glyur000533s00015044	FAR1
Glyur000533s00015053	bZIP
Glyur000535s00027354	HB->HB-HD-ZIP
Glyur000535s00027355	HB->HB-other
Glyur000538s00027558	E2F-DP
Glyur000540s00023673	LOB
Glyur000541s00027321	AP2/ERF->AP2/ERF-ERF
Glyur000542s00017566	AP2/ERF->AP2/ERF-ERF
Glyur000545s00023427	MYB->MYB
Glyur000548s00021022	C2C2->C2C2-YABBY
Glyur000549s00029265	HB->HB-PHD
Glyur000550s00021756	PLATZ
Glyur000552s00024339	HB->HB-other
Glyur000552s00024347	HB->HB-WOX
Glyur000552s00024355	C2C2->C2C2-Dof
Glyur000555s00023336	AP2/ERF->AP2/ERF-ERF
Glyur000556s00025900	C2H2
Glyur000557s00018783	MYB->MYB
Glyur000559s00020511	LOB
Glyur000564s00029581	C2H2
Glyur000564s00029588	Alfin-like
Glyur000567s00021956	SAP
Glyur000569s00020978	GeBP
Glyur000572s00019038	NAC
Glyur000574s00030977	AP2/ERF->AP2/ERF-ERF
Glyur000574s00030979	EIL
Glyur000576s00032477	AP2/ERF->AP2/ERF-ERF
Glyur000577s00027225	MYB->MYB-related
Glyur000577s00027226	WRKY
Glyur000577s00027239	AP2/ERF->AP2/ERF-ERF
Glyur000578s00021005	GARP->GARP-G2-like
Glyur000578s00021007	MYB->MYB
Glyur000578s00021010	bHLH
Glyur000580s00024211	HB->HB-BELL
Glyur000580s00024213	C2H2
Glyur000582s00032955	C2H2
Glyur000583s00027206	AP2/ERF->AP2/ERF-ERF
Glyur000585s00027750	MYB->MYB
Glyur000586s00021850	C2C2->C2C2-GATA
Glyur000587s00026614	C2C2->C2C2-CO-like
Glyur000588s00020440	GARP->GARP-ARR-B
Glyur000588s00020453	Trihelix
Glyur000588s00020454	Trihelix
Glyur000590s00022548	bZIP
Glyur000591s00018656	FAR1
Glyur000594s00025967	TCP
Glyur000595s00018296	GARP->GARP-ARR-B
Glyur000596s00021309	NAC
Glyur000596s00021316	MADS->MADS-M-type
Glyur000596s00021319	C2C2->C2C2-Dof
Glyur000596s00021328	RWP-RK
Glyur000596s00021331	zf-HD
Glyur000598s00025088	AP2/ERF->AP2/ERF-ERF
Glyur000598s00025103	bHLH
Glyur000599s00030427	GRAS
Glyur000601s00025448	C2H2
Glyur000601s00025464	bHLH
Glyur000603s00029236	WRKY
Glyur000603s00029238	C2H2
Glyur000604s00024571	LOB
Glyur000605s00024917	MYB->MYB
Glyur000605s00024924	HB->HB-HD-ZIP
Glyur000605s00024925	HB->HB-KNOX
Glyur000605s00024928	C3H
Glyur000606s00017337	CPP
Glyur000607s00021616	Tify
Glyur000610s00022572	bHLH
Glyur000615s00024018	LOB
Glyur000618s00030213	zf-HD
Glyur000618s00030214	MYB->MYB
Glyur000618s00030220	bHLH
Glyur000618s00030224	HB->HB-HD-ZIP
Glyur000620s00017779	MYB->MYB-related
Glyur000624s00026869	MYB->MYB
Glyur000625s00022697	HB->HB-HD-ZIP
Glyur000629s00020920	AP2/ERF->AP2/ERF-ERF
Glyur000629s00020925	AP2/ERF->AP2/ERF-ERF
Glyur000629s00020928	FAR1
Glyur000629s00020932	bZIP
Glyur000635s00022448	LOB
Glyur000635s00022449	GARP->GARP-G2-like
Glyur000636s00035295	SBP
Glyur000639s00029936	PLATZ
Glyur000640s00024108	bHLH
Glyur000640s00024109	MYB->MYB
Glyur000641s00026555	bHLH
Glyur000641s00026556	bHLH
Glyur000642s00034722	zf-HD
Glyur000642s00034725	NAC
Glyur000643s00026941	TCP
Glyur000643s00026942	TCP
Glyur000643s00026943	TCP
Glyur000645s00028158	NAC
Glyur000647s00023049	NF-Y->NF-YB
Glyur000647s00023061	AP2/ERF->AP2/ERF-ERF
Glyur000647s00023072	FAR1
Glyur000651s00026833	MYB->MYB
Glyur000652s00019440	bHLH
Glyur000652s00019443	GRAS
Glyur000652s00019444	GRAS
Glyur000653s00025436	bHLH
Glyur000653s00025443	HSF
Glyur000653s00025446	AP2/ERF->AP2/ERF-ERF
Glyur000654s00029189	SBP
Glyur000658s00024843	TCP
Glyur000659s00029683	LOB
Glyur000659s00029685	HB->HB-WOX
Glyur000659s00029690	VOZ
Glyur000662s00023478	bZIP
Glyur000662s00023483	C3H
Glyur000664s00026058	bHLH
Glyur000664s00026061	C2H2
Glyur000664s00026063	C2H2
Glyur000667s00025237	HB->HB-other
Glyur000670s00020731	C3H
Glyur000671s00022540	B3->B3
Glyur000672s00022927	WRKY
Glyur000674s00021150	HSF
Glyur000675s00024229	GRF
Glyur000676s00021519	NAC
Glyur000677s00026170	AP2/ERF->AP2/ERF-AP2
Glyur000677s00026180	bHLH
Glyur000678s00024769	MYB->MYB
Glyur000678s00024774	C2H2
Glyur000680s00022887	Trihelix
Glyur000683s00025149	GARP->GARP-G2-like
Glyur000683s00025150	GARP->GARP-G2-like
Glyur000688s00027132	MYB->MYB-related
Glyur000688s00027135	MYB->MYB
Glyur000689s00031829	SBP
Glyur000690s00025170	GRAS
Glyur000692s00016555	C2H2
Glyur000693s00025747	MYB->MYB-related
Glyur000694s00023248	GARP->GARP-G2-like
Glyur000694s00023251	bZIP
Glyur000694s00023253	bZIP
Glyur000694s00023258	C2H2
Glyur000695s00020670	bZIP
Glyur000697s00030022	MYB->MYB
Glyur000698s00016568	NAC
Glyur000698s00016585	FAR1
Glyur000700s00037060	AP2/ERF->AP2/ERF-ERF
Glyur000700s00037063	NF-Y->NF-YC
Glyur000705s00027472	HSF
Glyur000706s00025002	HB->HB-other
Glyur000708s00035897	B3->B3
Glyur000714s00022854	Tify
Glyur000717s00025321	C2C2->C2C2-Dof
Glyur000720s00020699	MYB->MYB
Glyur000721s00027420	NAC
Glyur000727s00025947	MYB->MYB
Glyur000730s00036461	MYB->MYB
Glyur000731s00024683	MYB->MYB
Glyur000734s00026313	SRS
Glyur000735s00021566	Trihelix
Glyur000740s00028691	bHLH
Glyur000741s00030643	HB->HB-HD-ZIP
Glyur000741s00030649	Trihelix
Glyur000741s00030651	Trihelix
Glyur000743s00019293	MYB->MYB
Glyur000745s00037908	HSF
Glyur000749s00022591	zf-HD
Glyur000751s00027026	GARP->GARP-G2-like
Glyur000753s00021278	NAC
Glyur000754s00024689	TUB
Glyur000757s00023972	C2C2->C2C2-GATA
Glyur000757s00023973	C2C2->C2C2-GATA
Glyur000761s00025805	FAR1
Glyur000762s00020828	C3H
Glyur000762s00020829	C3H
Glyur000762s00020831	C2H2
Glyur000764s00026022	WRKY
Glyur000764s00026026	bHLH
Glyur000764s00026028	MYB->MYB
Glyur000768s00019901	C2C2->C2C2-Dof
Glyur000768s00019902	C2C2->C2C2-Dof
Glyur000771s00029726	AP2/ERF->AP2/ERF-AP2
Glyur000774s00027675	C3H
Glyur000774s00027682	C2H2
Glyur000776s00026219	Trihelix
Glyur000779s00022838	C2H2
Glyur000779s00022845	CAMTA
Glyur000782s00036637	C2C2->C2C2-Dof
Glyur000785s00024153	AP2/ERF->AP2/ERF-ERF
Glyur000785s00024165	HB->HB-other
Glyur000790s00021803	GARP->GARP-ARR-B
Glyur000793s00026494	SBP
Glyur000793s00026496	SBP
Glyur000794s00035453	MYB->MYB
Glyur000795s00031105	bHLH
Glyur000798s00031090	Trihelix
Glyur000798s00031099	HSF
Glyur000801s00027036	MYB->MYB-related
Glyur000801s00027037	MYB->MYB-related
Glyur000801s00027044	LIM
Glyur000802s00023717	GARP->GARP-G2-like
Glyur000802s00023733	WRKY
Glyur000804s00033419	C2C2->C2C2-GATA
Glyur000805s00021362	NAC
Glyur000809s00030662	bZIP
Glyur000809s00030671	C2C2->C2C2-CO-like
Glyur000811s00031138	MYB->MYB
Glyur000815s00035011	TCP
Glyur000816s00024881	C3H
Glyur000817s00031374	MYB->MYB
Glyur000821s00020782	bZIP
Glyur000821s00020788	WRKY
Glyur000821s00020790	HSF
Glyur000821s00020796	WRKY
Glyur000827s00023987	RWP-RK
Glyur000831s00034077	WRKY
Glyur000831s00034078	SBP
Glyur000832s00032817	NAC
Glyur000833s00030505	MYB->MYB-related
Glyur000836s00028095	MYB->MYB
Glyur000838s00028051	FAR1
Glyur000838s00028060	FAR1
Glyur000838s00028061	GeBP
Glyur000844s00023261	NAC
Glyur000844s00023273	NAC
Glyur000846s00019243	DDT
Glyur000846s00019247	B3->B3-ARF
Glyur000849s00021644	MADS->MADS-M-type
Glyur000851s00032131	C2H2
Glyur000854s00021822	CPP
Glyur000855s00033350	FAR1
Glyur000858s00035416	WRKY
Glyur000864s00030259	MYB->MYB
Glyur000865s00029158	MYB->MYB
Glyur000865s00029160	NAC
Glyur000866s00031708	PLATZ
Glyur000870s00029782	GRAS
Glyur000870s00029783	WRKY
Glyur000878s00027516	MADS->MADS-M-type
Glyur000879s00025342	MYB->MYB-related
Glyur000879s00025346	MYB->MYB
Glyur000879s00025347	MYB->MYB-related
Glyur000881s00037824	HB->HB-HD-ZIP
Glyur000882s00021661	Tify
Glyur000886s00024463	BBR-BPC
Glyur000886s00024465	C2H2
Glyur000888s00023086	C2C2->C2C2-GATA
Glyur000890s00019075	MYB->MYB
Glyur000890s00019085	EIL
Glyur000891s00035363	B3->B3
Glyur000891s00035368	B3->B3
Glyur000892s00021907	AP2/ERF->AP2/ERF-ERF
Glyur000892s00021910	C2C2->C2C2-CO-like
Glyur000892s00021913	LOB
Glyur000892s00021920	NAC
Glyur000894s00023626	NF-Y->NF-YB
Glyur000900s00031454	Trihelix
Glyur000911s00029411	MYB->MYB
Glyur000911s00029414	bZIP
Glyur000913s00026126	C2H2
Glyur000917s00030711	WRKY
Glyur000917s00030712	WRKY
Glyur000926s00019331	C2C2->C2C2-GATA
Glyur000927s00024242	MADS->MADS-M-type
Glyur000934s00021597	GARP->GARP-G2-like
Glyur000937s00031574	MYB->MYB-related
Glyur000945s00028131	Trihelix
Glyur000947s00021185	MADS->MADS-M-type
Glyur000950s00029449	GRAS
Glyur000950s00029456	LOB
Glyur000952s00025638	C2C2->C2C2-GATA
Glyur000954s00026530	ULT
Glyur000960s00023954	bHLH
Glyur000962s00030556	C3H
Glyur000962s00030566	AP2/ERF->AP2/ERF-ERF
Glyur000964s00027950	C2C2->C2C2-CO-like
Glyur000966s00025843	MYB->MYB
Glyur000969s00032276	B3->B3
Glyur000971s00030742	bHLH
Glyur000972s00027751	MYB->MYB
Glyur000972s00027768	B3->B3
Glyur000975s00029570	MYB->MYB
Glyur000983s00021689	C2C2->C2C2-Dof
Glyur000986s00028867	MYB->MYB
Glyur000986s00028870	C2H2
Glyur000986s00028882	MYB->MYB
Glyur000990s00032242	C2H2
Glyur000992s00036051	FAR1
Glyur000998s00023003	C3H
Glyur000999s00024092	WRKY
Glyur001001s00027979	C2C2->C2C2-GATA
Glyur001005s00027811	C3H
Glyur001005s00027819	bHLH
Glyur001007s00026105	Tify
Glyur001009s00021085	PLATZ
Glyur001012s00035845	bHLH
Glyur001013s00034079	C2H2
Glyur001016s00027692	MYB->MYB
Glyur001017s00031778	C2H2
Glyur001018s00028941	WRKY
Glyur001024s00028103	HSF
Glyur001030s00028198	C2H2
Glyur001030s00028207	bZIP
Glyur001036s00023765	STAT
Glyur001043s00031415	OFP
Glyur001052s00025671	AP2/ERF->AP2/ERF-ERF
Glyur001052s00025683	HB->HB-HD-ZIP
Glyur001053s00027292	C2H2
Glyur001062s00037250	B3->B3
Glyur001066s00037416	TUB
Glyur001066s00037419	Trihelix
Glyur001066s00037421	Trihelix
Glyur001067s00029144	NAC
Glyur001069s00022477	MYB->MYB-related
Glyur001075s00028477	MYB->MYB-related
Glyur001075s00028486	NF-Y->NF-YC
Glyur001077s00026248	C3H
Glyur001090s00029960	AP2/ERF->AP2/ERF-ERF
Glyur001090s00029971	MYB->MYB
Glyur001094s00031552	LOB
Glyur001094s00031553	LOB
Glyur001099s00027730	OFP
Glyur001100s00028600	MYB->MYB
Glyur001100s00028605	AP2/ERF->AP2/ERF-ERF
Glyur001101s00022437	E2F-DP
Glyur001110s00027597	C2C2->C2C2-Dof
Glyur001112s00036227	NAC
Glyur001112s00036229	GRAS
Glyur001114s00030035	Tify
Glyur001115s00021445	DDT
Glyur001117s00026962	NF-Y->NF-YA
Glyur001124s00023893	C2H2
Glyur001129s00037013	MYB->MYB
Glyur001129s00037018	GRAS
Glyur001131s00029302	HSF
Glyur001131s00029303	OFP
Glyur001132s00025483	C2H2
Glyur001133s00027776	LIM
Glyur001133s00027786	MYB->MYB
Glyur001137s00022782	AP2/ERF->AP2/ERF-ERF
Glyur001137s00022783	C3H
Glyur001140s00032336	FAR1
Glyur001147s00028995	MYB->MYB-related
Glyur001157s00034139	C3H
Glyur001157s00034141	GARP->GARP-G2-like
Glyur001158s00022948	HB->HB-KNOX
Glyur001161s00035400	zf-HD
Glyur001163s00025222	MYB->MYB-related
Glyur001163s00025225	HRT
Glyur001166s00031657	MYB->MYB
Glyur001170s00029947	B3->B3-ARF
Glyur001171s00030964	HB->HB-other
Glyur001171s00030965	HB->HB-other
Glyur001179s00026673	LFY
Glyur001184s00030523	MYB->MYB
Glyur001184s00030528	AP2/ERF->AP2/ERF-ERF
Glyur001184s00030530	AP2/ERF->AP2/ERF-ERF
Glyur001184s00030532	AP2/ERF->AP2/ERF-ERF
Glyur001191s00034547	FAR1
Glyur001192s00036932	MYB->MYB
Glyur001197s00032689	C2C2->C2C2-GATA
Glyur001201s00028281	bHLH
Glyur001214s00026375	MADS->MADS-M-type
Glyur001221s00033773	NAC
Glyur001230s00027566	WRKY
Glyur001233s00029986	B3->B3
Glyur001234s00026349	NF-Y->NF-YA
Glyur001238s00031501	WRKY
Glyur001238s00031502	WRKY
Glyur001240s00037898	B3->B3
Glyur001248s00035957	PLATZ
Glyur001277s00024307	AP2/ERF->AP2/ERF-ERF
Glyur001277s00024308	LOB
Glyur001278s00025610	C2H2
Glyur001278s00025622	NF-X1
Glyur001282s00029593	AP2/ERF->AP2/ERF-AP2
Glyur001282s00029600	bZIP
Glyur001287s00026980	NF-Y->NF-YB
Glyur001300s00030276	bHLH
Glyur001304s00038572	Alfin-like
Glyur001316s00033464	zf-HD
Glyur001316s00033465	BBR-BPC
Glyur001316s00033466	C2H2
Glyur001324s00031598	bHLH
Glyur001333s00028397	zf-HD
Glyur001333s00028398	zf-HD
Glyur001338s00034122	WRKY
Glyur001339s00035230	SBP
Glyur001341s00032158	MYB->MYB-related
Glyur001348s00036179	bZIP
Glyur001349s00028245	HB->HB-KNOX
Glyur001351s00036012	MADS->MADS-M-type
Glyur001363s00029399	MYB->MYB-related
Glyur001374s00029990	MADS->MADS-M-type
Glyur001374s00029994	MYB->MYB-related
Glyur001374s00029996	bZIP
Glyur001382s00031046	MADS->MADS-M-type
Glyur001390s00030766	bHLH
Glyur001390s00030769	bHLH
Glyur001393s00036452	MYB->MYB
Glyur001395s00031211	HB->HB-HD-ZIP
Glyur001395s00031215	MYB->MYB
Glyur001402s00032146	C2H2
Glyur001414s00037880	bHLH
Glyur001416s00028538	MYB->MYB-related
Glyur001416s00028549	bHLH
Glyur001420s00036539	C2C2->C2C2-YABBY
Glyur001427s00032573	bZIP
Glyur001429s00035081	MADS->MADS-M-type
Glyur001434s00037076	GRAS
Glyur001446s00035033	bZIP
Glyur001446s00035035	B3->B3
Glyur001455s00037991	bZIP
Glyur001456s00029804	FAR1
Glyur001456s00029805	FAR1
Glyur001456s00029807	TUB
Glyur001459s00040510	HSF
Glyur001476s00032139	bZIP
Glyur001476s00032140	bZIP
Glyur001491s00036613	FAR1
Glyur001494s00040550	AP2/ERF->AP2/ERF-ERF
Glyur001502s00031885	NF-Y->NF-YB
Glyur001502s00031887	NF-Y->NF-YB
Glyur001507s00032442	LOB
Glyur001516s00037327	AP2/ERF->AP2/ERF-ERF
Glyur001516s00037329	AP2/ERF->AP2/ERF-ERF
Glyur001516s00037333	AP2/ERF->AP2/ERF-ERF
Glyur001518s00034895	LOB
Glyur001519s00034462	AP2/ERF->AP2/ERF-ERF
Glyur001519s00034467	NAC
Glyur001528s00028663	bZIP
Glyur001528s00028670	TUB
Glyur001531s00034061	GARP->GARP-G2-like
Glyur001534s00033639	C2H2
Glyur001534s00033642	C2H2
Glyur001541s00033558	NF-Y->NF-YB
Glyur001544s00035565	C2H2
Glyur001544s00035570	S1Fa-like
Glyur001563s00032830	MYB->MYB
Glyur001565s00038212	TUB
Glyur001574s00034448	WRKY
Glyur001601s00027176	C2H2
Glyur001630s00027444	C2H2
Glyur001631s00034409	HB->HB-other
Glyur001642s00033444	NF-X1
Glyur001643s00028417	MYB->MYB-related
Glyur001643s00028418	GRAS
Glyur001647s00032316	C2C2->C2C2-Dof
Glyur001650s00035482	FAR1
Glyur001653s00028818	C2C2->C2C2-Dof
Glyur001658s00045059	WRKY
Glyur001672s00031246	MYB->MYB-related
Glyur001676s00030623	GRAS
Glyur001691s00029481	OFP
Glyur001699s00041008	OFP
Glyur001700s00031785	GARP->GARP-ARR-B
Glyur001712s00031458	MYB->MYB-related
Glyur001725s00037765	HSF
Glyur001734s00030842	MYB->MYB
Glyur001740s00035376	B3->B3
Glyur001746s00033968	C3H
Glyur001749s00029860	MYB->MYB-related
Glyur001750s00036522	MYB->MYB
Glyur001764s00035625	NAC
Glyur001771s00034929	C2C2->C2C2-CO-like
Glyur001778s00033618	AP2/ERF->AP2/ERF-ERF
Glyur001780s00035668	OFP
Glyur001780s00035671	HSF
Glyur001785s00037277	MYB->MYB-related
Glyur001790s00032821	bHLH
Glyur001806s00029959	MADS->MADS-M-type
Glyur001808s00027712	FAR1
Glyur001811s00040227	bHLH
Glyur001814s00036625	WRKY
Glyur001815s00041763	TCP
Glyur001820s00032863	C2H2
Glyur001827s00038942	AP2/ERF->AP2/ERF-ERF
Glyur001829s00033194	FAR1
Glyur001830s00040096	MYB->MYB
Glyur001838s00038467	LOB
Glyur001845s00034617	C3H
Glyur001855s00032354	FAR1
Glyur001855s00032357	C3H
Glyur001866s00038781	B3->B3
Glyur001880s00033696	bHLH
Glyur001885s00035910	C2H2
Glyur001885s00035912	HSF
Glyur001887s00036743	HB->HB-HD-ZIP
Glyur001894s00031736	MYB->MYB-related
Glyur001894s00031737	MYB->MYB-related
Glyur001900s00037697	HSF
Glyur001907s00034854	FAR1
Glyur001907s00034855	FAR1
Glyur001916s00041247	HB->HB-HD-ZIP
Glyur001930s00032116	LIM
Glyur001933s00036045	MYB->MYB
Glyur001936s00032193	NF-Y->NF-YC
Glyur001941s00031290	MYB->MYB-related
Glyur001941s00031291	MYB->MYB-related
Glyur001963s00029208	MYB->MYB-related
Glyur001966s00032581	MYB->MYB-related
Glyur001966s00032582	MYB->MYB-related
Glyur001974s00028591	HSF
Glyur001976s00037556	B3->B3
Glyur001978s00029867	bHLH
Glyur001983s00033205	bHLH
Glyur001992s00038069	MADS->MADS-M-type
Glyur001997s00042115	AP2/ERF->AP2/ERF-ERF
Glyur002010s00046960	HB->HB-other
Glyur002012s00036493	GARP->GARP-ARR-B
Glyur002017s00039443	FAR1
Glyur002029s00034004	AP2/ERF->AP2/ERF-AP2
Glyur002070s00044669	bZIP
Glyur002086s00043339	AP2/ERF->AP2/ERF-ERF
Glyur002089s00042590	MYB->MYB-related
Glyur002096s00035767	FAR1
Glyur002098s00031936	MYB->MYB-related
Glyur002098s00031937	B3->B3
Glyur002099s00030879	HB->HB-WOX
Glyur002110s00041482	bHLH
Glyur002121s00033333	AP2/ERF->AP2/ERF-ERF
Glyur002121s00033340	AP2/ERF->AP2/ERF-ERF
Glyur002123s00028291	WRKY
Glyur002125s00039222	NF-Y->NF-YA
Glyur002126s00036417	AP2/ERF->AP2/ERF-ERF
Glyur002136s00034528	MYB->MYB
Glyur002146s00039023	C2H2
Glyur002155s00036300	AP2/ERF->AP2/ERF-ERF
Glyur002157s00034193	Trihelix
Glyur002158s00036120	FAR1
Glyur002161s00032826	AP2/ERF->AP2/ERF-ERF
Glyur002177s00034178	WRKY
Glyur002177s00034179	WRKY
Glyur002179s00038953	AP2/ERF->AP2/ERF-AP2
Glyur002179s00038954	bHLH
Glyur002203s00035380	LOB
Glyur002209s00037929	C2C2->C2C2-YABBY
Glyur002209s00037930	SBP
Glyur002213s00037359	MADS->MADS-MIKC
Glyur002223s00037185	FAR1
Glyur002227s00044816	MADS->MADS-M-type
Glyur002240s00040736	WRKY
Glyur002262s00035126	FAR1
Glyur002262s00035134	GARP->GARP-ARR-B
Glyur002272s00037029	FAR1
Glyur002278s00037868	FAR1
Glyur002288s00033072	B3->B3-ARF
Glyur002299s00036262	Tify
Glyur002309s00039181	AP2/ERF->AP2/ERF-ERF
Glyur002314s00032885	C2H2
Glyur002319s00036096	FAR1
Glyur002341s00037857	B3->B3
Glyur002357s00041553	HB->HB-other
Glyur002357s00041555	HB->HB-KNOX
Glyur002360s00043668	MYB->MYB-related
Glyur002360s00043669	C2H2
Glyur002369s00034983	NAC
Glyur002378s00036059	NAC
Glyur002385s00047564	C2H2
Glyur002395s00034804	LOB
Glyur002398s00034259	NAC
Glyur002401s00033812	bHLH
Glyur002403s00038668	C2H2
Glyur002429s00038288	FAR1
Glyur002432s00044132	GRAS
Glyur002432s00044133	GRAS
Glyur002475s00040284	FAR1
Glyur002477s00040244	FAR1
Glyur002479s00038481	AP2/ERF->AP2/ERF-ERF
Glyur002487s00037001	C2C2->C2C2-GATA
Glyur002514s00041947	GRF
Glyur002518s00033762	FAR1
Glyur002531s00038549	LFY
Glyur002531s00038550	LFY
Glyur002538s00029058	RWP-RK
Glyur002541s00042872	MADS->MADS-M-type
Glyur002552s00034765	GARP->GARP-G2-like
Glyur002578s00032750	HB->HB-KNOX
Glyur002586s00041708	LOB
Glyur002589s00034647	NAC
Glyur002589s00034653	GARP->GARP-G2-like
Glyur002631s00041912	bHLH
Glyur002655s00040012	WRKY
Glyur002655s00040013	Whirly
Glyur002690s00034710	HB->HB-WOX
Glyur002712s00037645	C2C2->C2C2-GATA
Glyur002712s00037647	B3->B3-ARF
Glyur002719s00034967	CAMTA
Glyur002727s00042365	MYB->MYB
Glyur002738s00041650	MYB->MYB-related
Glyur002751s00042411	NAC
Glyur002754s00042782	bHLH
Glyur002758s00037819	FAR1
Glyur002759s00037152	HSF
Glyur002759s00037153	HSF
Glyur002775s00038363	FAR1
Glyur002794s00040882	GARP->GARP-G2-like
Glyur002794s00040884	C2H2
Glyur002794s00040886	AP2/ERF->AP2/ERF-RAV
Glyur002834s00043435	HB->HB-KNOX
Glyur002847s00040841	B3->B3
Glyur002847s00040842	B3->B3
Glyur002851s00042079	C2C2->C2C2-Dof
Glyur002854s00044943	TCP
Glyur002854s00044944	TCP
Glyur002855s00037376	bHLH
Glyur002857s00044215	Trihelix
Glyur002868s00034873	BES1
Glyur002883s00039141	TCP
Glyur002883s00039142	TCP
Glyur002896s00038172	GARP->GARP-G2-like
Glyur002900s00042861	bHLH
Glyur002921s00040294	NAC
Glyur002923s00038431	WRKY
Glyur002949s00046127	AP2/ERF->AP2/ERF-RAV
Glyur002949s00046128	AP2/ERF->AP2/ERF-ERF
Glyur002990s00040091	FAR1
Glyur002993s00044714	B3->B3
Glyur002994s00043323	bHLH
Glyur002994s00043324	bHLH
Glyur003004s00041840	NAC
Glyur003009s00044920	GRAS
Glyur003011s00033769	GRAS
Glyur003015s00040435	FAR1
Glyur003023s00037170	TUB
Glyur003028s00046317	FAR1
Glyur003032s00041042	MADS->MADS-M-type
Glyur003044s00043959	C2H2
Glyur003049s00040646	C2C2->C2C2-YABBY
Glyur003077s00042521	WRKY
Glyur003091s00037484	GARP->GARP-G2-like
Glyur003155s00038386	Tify
Glyur003156s00037681	bZIP
Glyur003188s00043127	bHLH
Glyur003209s00038007	EIL
Glyur003223s00047455	zf-HD
Glyur003234s00039048	LOB
Glyur003242s00036201	C2C2->C2C2-Dof
Glyur003242s00036202	GeBP
Glyur003253s00045907	LOB
Glyur003253s00045908	LOB
Glyur003268s00046924	MADS->MADS-M-type
Glyur003286s00036162	HB->HB-HD-ZIP
Glyur003343s00045195	bHLH
Glyur003359s00042672	MYB->MYB
Glyur003372s00040981	C2H2
Glyur003412s00038997	CPP
Glyur003429s00040291	FAR1
Glyur003457s00041966	HSF
Glyur003477s00044227	SBP
Glyur003501s00042868	GRAS
Glyur003501s00042870	GRAS
Glyur003555s00041823	OFP
Glyur003680s00047799	AP2/ERF->AP2/ERF-ERF
Glyur003696s00044279	HB->HB-other
Glyur003703s00043725	C2C2->C2C2-Dof
Glyur003746s00039781	AP2/ERF->AP2/ERF-ERF
Glyur003786s00040817	bZIP
Glyur003817s00041938	Tify
Glyur003845s00043035	MYB->MYB-related
Glyur003902s00044898	MYB->MYB-related
Glyur003908s00043939	EIL
Glyur003931s00042108	FAR1
Glyur003959s00041121	GRAS
Glyur004056s00040759	C2C2->C2C2-Dof
Glyur004062s00046380	C2H2
Glyur004099s00047345	C2H2
Glyur004159s00043367	FAR1
Glyur004257s00044290	EIL
Glyur004277s00041926	GRAS
Glyur004337s00047558	CSD
Glyur004372s00041124	NAC
Glyur004372s00041125	NAC
Glyur004412s00041295	FAR1
Glyur004422s00040309	FAR1
Glyur004554s00045257	B3->B3
Glyur004629s00047349	OFP
Glyur004632s00040690	Trihelix
Glyur004636s00041983	HB->HB-HD-ZIP
Glyur004695s00039093	MYB->MYB
Glyur004735s00046093	OFP
Glyur004748s00043047	GRAS
Glyur004770s00038803	TUB
Glyur004814s00042707	FAR1
Glyur004859s00040111	FAR1
Glyur004980s00044771	MYB->MYB-related
Glyur005080s00046284	NF-Y->NF-YB
Glyur005134s00042994	FAR1
Glyur005200s00042765	FAR1
Glyur005236s00044304	WRKY
Glyur005332s00040069	bZIP
Glyur005336s00044371	FAR1
Glyur005369s00045013	E2F-DP
Glyur005494s00046723	MYB->MYB
Glyur005508s00046899	MYB->MYB-related
Glyur005525s00046106	NAC
Glyur005639s00046573	C2H2
Glyur005703s00047631	AP2/ERF->AP2/ERF-ERF
Glyur005826s00043400	WRKY
Glyur005843s00044722	WRKY
Glyur005862s00044221	C2H2
Glyur005951s00041506	B3->B3
Glyur005995s00047574	AP2/ERF->AP2/ERF-ERF
Glyur006027s00047051	C2H2
Glyur006135s00046108	bHLH
Glyur006160s00046644	bHLH
Glyur006269s00045759	B3->B3
Glyur006288s00046750	HB->HB-other
Glyur006491s00044883	AP2/ERF->AP2/ERF-ERF
Glyur006512s00044150	AP2/ERF->AP2/ERF-ERF
Glyur006548s00043375	FAR1
Glyur006571s00047023	NAC
Glyur006680s00046439	Trihelix
Glyur006731s00047074	MYB->MYB-related
Glyur006791s00044959	MYB->MYB
Glyur006833s00045931	MADS->MADS-M-type
Glyur006837s00042764	FAR1
Glyur006859s00047760	LOB
Glyur006866s00045825	TUB
Glyur006942s00047285	AP2/ERF->AP2/ERF-ERF
Glyur007003s00046206	WRKY
Glyur007122s00045965	B3->B3
Glyur007388s00045515	TCP
Glyur007488s00043615	HB->HB-WOX
Glyur007488s00043616	HB->HB-WOX
Glyur007576s00047566	LOB
Glyur007579s00046034	HB->HB-HD-ZIP
Glyur007839s00046238	MYB->MYB
Glyur007854s00043983	C3H
Glyur008097s00047599	AP2/ERF->AP2/ERF-ERF
Glyur008271s00044224	HSF
Glyur008382s00044878	FAR1
Glyur008850s00044463	C2H2
Glyur008850s00044464	C2H2
Glyur008961s00047170	WRKY
Glyur009081s00047706	AP2/ERF->AP2/ERF-ERF
Glyur009355s00045381	FAR1
Glyur009684s00047778	LOB
Glyur009766s00047671	zf-HD
Glyur011262s00047092	B3->B3
Glyur012409s00046163	Tify
