# Supplementary material for: Integrated Analysis of mRNA and microRNA Elucidates the Regulation of Glycyrrhizic Acid Biosynthesis in Glycyrrhiza uralensis Fisch
Source: Int J Mol Sci. 2020 Apr 28;21(9):3101. doi: 10.3390/ijms21093101 (PMC7247157; doi:10.3390/ijms21093101)
Supplement: Supplementary file 1 [file ijms-21-03101-s001.zip › Supplemental Tables/Supplemental Tables/Table S6. TRs identified in G.uralensis..xlsx]

## Sheet: Sheet1
Supplemental Table S6
TRs identified in G.uralensis.
ID	family
Glycyrrhiza_uralensis_newGene_102	mTERF
Glycyrrhiza_uralensis_newGene_106	mTERF
Glycyrrhiza_uralensis_newGene_2619	mTERF
Glycyrrhiza_uralensis_newGene_3498	TAZ
Glycyrrhiza_uralensis_newGene_688	ARID
Glycyrrhiza_uralensis_newGene_7035	mTERF
Glycyrrhiza_uralensis_newGene_8004	mTERF
Glyur000001s00000082	Jumonji
Glyur000001s00000207	AUX/IAA
Glyur000002s00000315	mTERF
Glyur000003s00001143	SWI/SNF-BAF60b
Glyur000003s00001212	RB
Glyur000003s00001243	HMG
Glyur000004s00000382	mTERF
Glyur000004s00000450	Others
Glyur000007s00002864	GNAT
Glyur000007s00002865	GNAT
Glyur000008s00001255	SNF2
Glyur000008s00001286	GNAT
Glyur000008s00001330	Others
Glyur000008s00001368	TAZ
Glyur000009s00001380	Others
Glyur000010s00000931	SNF2
Glyur000011s00000702	AUX/IAA
Glyur000012s00000545	AUX/IAA
Glyur000012s00000558	SET
Glyur000013s00003187	Others
Glyur000013s00003205	TAZ
Glyur000013s00003245	SET
Glyur000013s00003246	SET
Glyur000013s00003250	IWS1
Glyur000014s00002499	SNF2
Glyur000015s00000748	GNAT
Glyur000015s00000787	Others
Glyur000015s00000790	mTERF
Glyur000015s00000856	Others
Glyur000015s00000860	SNF2
Glyur000015s00000861	SNF2
Glyur000016s00003046	AUX/IAA
Glyur000016s00003050	AUX/IAA
Glyur000017s00002399	Others
Glyur000019s00002103	GNAT
Glyur000019s00002123	SNF2
Glyur000020s00001835	PHD
Glyur000021s00002691	MED6
Glyur000022s00002064	Rcd1-like
Glyur000022s00002070	Rcd1-like
Glyur000024s00006637	SNF2
Glyur000027s00001546	TRAF
Glyur000028s00003571	SWI/SNF-BAF60b
Glyur000031s00004362	Others
Glyur000031s00004369	Others
Glyur000032s00003934	mTERF
Glyur000034s00002959	ARID
Glyur000034s00002994	PHD
Glyur000036s00004630	HMG
Glyur000036s00004663	PHD
Glyur000037s00002614	ARID
Glyur000037s00002655	HMG
Glyur000039s00004215	SET
Glyur000041s00007125	AUX/IAA
Glyur000041s00007126	AUX/IAA
Glyur000042s00005045	SWI/SNF-SWI3
Glyur000042s00005053	GNAT
Glyur000042s00005118	SNF2
Glyur000043s00003788	AUX/IAA
Glyur000043s00003848	SET
Glyur000044s00005175	Jumonji
Glyur000046s00004828	SNF2
Glyur000047s00003988	SET
Glyur000051s00003412	GNAT
Glyur000054s00005316	AUX/IAA
Glyur000054s00005350	Others
Glyur000055s00004557	SNF2
Glyur000055s00004575	SNF2
Glyur000056s00004161	LUG
Glyur000057s00008995	Others
Glyur000058s00006145	Others
Glyur000059s00006314	GNAT
Glyur000060s00004742	ARID
Glyur000060s00004744	SNF2
Glyur000061s00006533	AUX/IAA
Glyur000062s00005501	SET
Glyur000068s00006844	SNF2
Glyur000070s00008067	Jumonji
Glyur000072s00008110	PHD
Glyur000078s00005449	PHD
Glyur000079s00008937	SNF2
Glyur000082s00007570	GNAT
Glyur000082s00007607	Others
Glyur000083s00006939	PHD
Glyur000084s00009493	PHD
Glyur000085s00008859	mTERF
Glyur000087s00008552	SET
Glyur000089s00008818	SOH1
Glyur000089s00008831	Others
Glyur000091s00010527	mTERF
Glyur000092s00007533	mTERF
Glyur000094s00007840	SNF2
Glyur000094s00007844	TRAF
Glyur000094s00007862	PHD
Glyur000094s00007878	GNAT
Glyur000096s00005921	IWS1
Glyur000098s00008004	SET
Glyur000098s00008014	AUX/IAA
Glyur000100s00008389	Others
Glyur000100s00008393	ARID
Glyur000102s00010949	PHD
Glyur000102s00010950	Others
Glyur000103s00007446	HMG
Glyur000103s00007448	SNF2
Glyur000106s00011731	GNAT
Glyur000106s00011732	GNAT
Glyur000108s00010420	SWI/SNF-BAF60b
Glyur000108s00010426	Others
Glyur000111s00011060	Pseudo ARR-B
Glyur000111s00011085	SWI/SNF-BAF60b
Glyur000113s00009431	Jumonji
Glyur000116s00009253	PHD
Glyur000118s00009651	IWS1
Glyur000120s00006104	Others
Glyur000121s00009722	PHD
Glyur000121s00009731	Jumonji
Glyur000121s00009732	Coactivator p15
Glyur000122s00010207	Others
Glyur000124s00011965	AUX/IAA
Glyur000126s00013651	AUX/IAA
Glyur000128s00010800	Others
Glyur000128s00010803	PHD
Glyur000129s00012432	SET
Glyur000129s00012435	PHD
Glyur000131s00012977	SWI/SNF-SWI3
Glyur000137s00013346	AUX/IAA
Glyur000138s00011669	GNAT
Glyur000140s00011445	SWI/SNF-BAF60b
Glyur000141s00009798	TRAF
Glyur000141s00009820	AUX/IAA
Glyur000141s00009830	SNF2
Glyur000142s00009116	Others
Glyur000143s00011235	Others
Glyur000149s00009562	TRAF
Glyur000152s00012690	mTERF
Glyur000152s00012694	mTERF
Glyur000152s00012698	mTERF
Glyur000156s00012002	Others
Glyur000157s00015816	Others
Glyur000160s00019161	SNF2
Glyur000162s00009896	Others
Glyur000162s00009898	PHD
Glyur000163s00011134	SNF2
Glyur000164s00014484	Jumonji
Glyur000165s00008482	SWI/SNF-BAF60b
Glyur000169s00018367	PHD
Glyur000170s00010997	Jumonji
Glyur000171s00016620	SET
Glyur000171s00016622	SET
Glyur000173s00011836	SET
Glyur000178s00013226	GNAT
Glyur000180s00014082	LUG
Glyur000184s00008188	Others
Glyur000186s00009855	Jumonji
Glyur000189s00009589	SNF2
Glyur000189s00009624	Others
Glyur000191s00015641	SET
Glyur000193s00013989	SNF2
Glyur000205s00012942	Jumonji
Glyur000207s00015914	PHD
Glyur000208s00014266	PHD
Glyur000209s00013455	SWI/SNF-BAF60b
Glyur000210s00014429	AUX/IAA
Glyur000213s00016096	Others
Glyur000215s00017027	mTERF
Glyur000217s00014846	mTERF
Glyur000218s00011609	Others
Glyur000226s00010845	Jumonji
Glyur000226s00010846	Jumonji
Glyur000227s00015133	TRAF
Glyur000231s00022064	Others
Glyur000232s00013761	Others
Glyur000235s00019548	AUX/IAA
Glyur000244s00014819	mTERF
Glyur000247s00015498	Others
Glyur000248s00011309	SNF2
Glyur000249s00015866	mTERF
Glyur000251s00019365	ARID
Glyur000255s00016823	TRAF
Glyur000256s00016254	SWI/SNF-BAF60b
Glyur000261s00014351	PHD
Glyur000261s00014381	HMG
Glyur000266s00012617	Others
Glyur000267s00016673	LUG
Glyur000268s00013376	Others
Glyur000271s00015160	Others
Glyur000273s00014652	Others
Glyur000278s00017284	Others
Glyur000280s00015688	SET
Glyur000280s00015689	SET
Glyur000288s00019883	TRAF
Glyur000290s00015809	TRAF
Glyur000306s00014026	SET
Glyur000310s00013613	Others
Glyur000312s00021991	mTERF
Glyur000313s00016912	Others
Glyur000314s00018002	GNAT
Glyur000314s00018003	GNAT
Glyur000315s00012752	AUX/IAA
Glyur000315s00012778	SWI/SNF-BAF60b
Glyur000320s00014321	ARID
Glyur000330s00019533	IWS1
Glyur000331s00020709	SET
Glyur000343s00025689	Others
Glyur000343s00025693	PHD
Glyur000349s00021109	SWI/SNF-BAF60b
Glyur000349s00021110	SWI/SNF-BAF60b
Glyur000352s00022300	SET
Glyur000352s00022304	Others
Glyur000357s00018138	AUX/IAA
Glyur000361s00013166	SWI/SNF-BAF60b
Glyur000365s00022136	Others
Glyur000366s00019221	IWS1
Glyur000372s00017126	SWI/SNF-SWI3
Glyur000374s00017942	Others
Glyur000374s00017951	SET
Glyur000377s00019603	Others
Glyur000377s00019604	PHD
Glyur000379s00015020	GNAT
Glyur000384s00022277	Others
Glyur000385s00019794	Others
Glyur000385s00019807	PHD
Glyur000387s00017709	MBF1
Glyur000403s00026490	ARID
Glyur000404s00017725	TRAF
Glyur000407s00023572	GNAT
Glyur000419s00025982	TRAF
Glyur000422s00020646	SNF2
Glyur000424s00026906	GNAT
Glyur000439s00018999	mTERF
Glyur000440s00021863	SNF2
Glyur000448s00026714	SNF2
Glyur000450s00024049	Jumonji
Glyur000454s00019923	ARID
Glyur000454s00019925	SNF2
Glyur000471s00019782	GNAT
Glyur000472s00019575	Others
Glyur000473s00018949	PHD
Glyur000486s00021127	PHD
Glyur000491s00023694	GNAT
Glyur000492s00023515	GNAT
Glyur000497s00020194	IWS1
Glyur000500s00018152	Others
Glyur000504s00018077	Others
Glyur000510s00021551	LUG
Glyur000512s00017088	ARID
Glyur000513s00025381	Others
Glyur000517s00018390	SNF2
Glyur000533s00015049	Others
Glyur000542s00017551	Others
Glyur000556s00025892	SET
Glyur000559s00020525	Pseudo ARR-B
Glyur000569s00020970	GNAT
Glyur000575s00024825	AUX/IAA
Glyur000578s00020997	SNF2
Glyur000578s00021003	SET
Glyur000580s00024210	Others
Glyur000581s00027349	GNAT
Glyur000582s00032953	Others
Glyur000586s00021847	Others
Glyur000587s00026616	Others
Glyur000587s00026619	Others
Glyur000588s00020441	Others
Glyur000592s00020599	AUX/IAA
Glyur000593s00016429	SET
Glyur000595s00018300	mTERF
Glyur000595s00018311	SET
Glyur000597s00020330	SET
Glyur000610s00022571	AUX/IAA
Glyur000610s00022575	GNAT
Glyur000614s00017188	Coactivator p15
Glyur000620s00017789	TRAF
Glyur000620s00017795	GNAT
Glyur000625s00022688	SNF2
Glyur000626s00022213	Others
Glyur000650s00035856	AUX/IAA
Glyur000652s00019424	Others
Glyur000652s00019441	SET
Glyur000661s00022609	ARID
Glyur000664s00026066	PHD
Glyur000669s00020852	PHD
Glyur000680s00022872	mTERF
Glyur000680s00022873	mTERF
Glyur000683s00025152	mTERF
Glyur000683s00025153	mTERF
Glyur000683s00025154	mTERF
Glyur000688s00027120	IWS1
Glyur000692s00016554	mTERF
Glyur000695s00020662	AUX/IAA
Glyur000696s00018524	PHD
Glyur000700s00037058	Others
Glyur000726s00027898	Others
Glyur000737s00020109	GNAT
Glyur000744s00021928	Others
Glyur000744s00021931	TRAF
Glyur000747s00029082	PHD
Glyur000752s00022802	Others
Glyur000762s00020839	SWI/SNF-SWI3
Glyur000764s00026025	AUX/IAA
Glyur000802s00023718	MBF1
Glyur000802s00023719	MBF1
Glyur000804s00033423	SNF2
Glyur000806s00031677	AUX/IAA
Glyur000823s00027902	Pseudo ARR-B
Glyur000826s00029641	SNF2
Glyur000876s00020493	SWI/SNF-BAF60b
Glyur000876s00020494	SWI/SNF-BAF60b
Glyur000890s00019082	SET
Glyur000905s00030408	AUX/IAA
Glyur000907s00031034	IWS1
Glyur000925s00020293	SET
Glyur000953s00031175	TRAF
Glyur000959s00024517	SET
Glyur000960s00023955	mTERF
Glyur000961s00028329	Others
Glyur000961s00028339	Others
Glyur000967s00032373	SNF2
Glyur000978s00031817	GNAT
Glyur000988s00029119	ARID
Glyur000994s00025830	SNF2
Glyur001006s00028647	PHD
Glyur001036s00023775	PHD
Glyur001058s00023539	PHD
Glyur001060s00031982	SET
Glyur001060s00031983	SET
Glyur001060s00031985	SET
Glyur001069s00022469	mTERF
Glyur001069s00022471	mTERF
Glyur001069s00022472	mTERF
Glyur001070s00024972	PHD
Glyur001076s00035977	SET
Glyur001092s00028389	SNF2
Glyur001104s00026658	Others
Glyur001105s00029444	mTERF
Glyur001118s00030854	SET
Glyur001137s00022770	SNF2
Glyur001137s00022778	mTERF
Glyur001137s00022779	mTERF
Glyur001203s00034515	mTERF
Glyur001207s00025872	ARID
Glyur001234s00026341	SNF2
Glyur001287s00026986	SNF2
Glyur001310s00030810	GNAT
Glyur001316s00033462	GNAT
Glyur001416s00028540	mTERF
Glyur001419s00035732	PHD
Glyur001495s00036168	SWI/SNF-BAF60b
Glyur001508s00031912	SWI/SNF-BAF60b
Glyur001518s00034896	SET
Glyur001522s00034820	Jumonji
Glyur001529s00032036	mTERF
Glyur001582s00029509	AUX/IAA
Glyur001623s00036303	GNAT
Glyur001626s00034620	Others
Glyur001630s00027436	SNF2
Glyur001681s00028857	IWS1
Glyur001746s00033971	PHD
Glyur001825s00027391	AUX/IAA
Glyur001825s00027392	AUX/IAA
Glyur001843s00031854	HMG
Glyur001876s00033002	HMG
Glyur001894s00031740	GNAT
Glyur002051s00038335	Others
Glyur002157s00034198	MBF1
Glyur002177s00034172	Others
Glyur002298s00031160	PHD
Glyur002321s00035191	SET
Glyur002359s00036944	Jumonji
Glyur002366s00039480	AUX/IAA
Glyur002448s00031641	SWI/SNF-SWI3
Glyur002455s00031746	SNF2
Glyur002456s00039882	GNAT
Glyur002508s00042209	Others
Glyur002518s00033760	GNAT
Glyur002719s00034969	Others
Glyur002764s00035681	GNAT
Glyur002830s00040395	mTERF
Glyur002845s00038974	SNF2
Glyur002867s00037023	GNAT
Glyur002878s00043952	Others
Glyur002905s00040691	SET
Glyur003169s00037739	SWI/SNF-SWI3
Glyur003276s00039400	TRAF
Glyur003280s00038984	SWI/SNF-BAF60b
Glyur003344s00038535	SET
Glyur003412s00038999	SET
Glyur003413s00043885	TRAF
Glyur003413s00043887	TRAF
Glyur003610s00041430	HMG
Glyur004842s00039906	HMG
Glyur004919s00045265	SNF2
Glyur005983s00044572	TAZ
Glyur006011s00043769	SNF2
Glyur011487s00046393	AUX/IAA
