# Supplementary material for: Integrated Analysis of mRNA and microRNA Elucidates the Regulation of Glycyrrhizic Acid Biosynthesis in Glycyrrhiza uralensis Fisch
Source: Int J Mol Sci. 2020 Apr 28;21(9):3101. doi: 10.3390/ijms21093101 (PMC7247157; doi:10.3390/ijms21093101)
Supplement: Supplementary file 1 [file ijms-21-03101-s001.zip › Supplemental Tables/Supplemental Tables/Table S7. PKs identified in G.uralensis.xlsx]

## Sheet: Sheet1
Supplemental Table S7
PKs identified in G.uralensis.
ID	family
Glycyrrhiza_uralensis_newGene_2037	RLK-Pelle_DLSV
Glycyrrhiza_uralensis_newGene_2042	RLK-Pelle_DLSV
Glycyrrhiza_uralensis_newGene_3207	RLK-Pelle_DLSV
Glycyrrhiza_uralensis_newGene_345	RLK-Pelle_DLSV
Glycyrrhiza_uralensis_newGene_347	AGC_RSK-2
Glycyrrhiza_uralensis_newGene_3486	AGC_RSK-2
Glycyrrhiza_uralensis_newGene_4637	RLK-Pelle_DLSV
Glycyrrhiza_uralensis_newGene_6344	RLK-Pelle_DLSV
Glycyrrhiza_uralensis_newGene_6617	RLK-Pelle_DLSV
Glycyrrhiza_uralensis_newGene_6618	RLK-Pelle_CR4L
Glycyrrhiza_uralensis_newGene_6744	RLK-Pelle_DLSV
Glycyrrhiza_uralensis_newGene_7909	RLK-Pelle_DLSV
Glyur000001s00000020	RLK-Pelle_DLSV
Glyur000001s00000128	RLK-Pelle_DLSV
Glyur000001s00000149	RLK-Pelle_DLSV
Glyur000001s00000161	RLK-Pelle_LRR-XI-1
Glyur000001s00000169	RLK-Pelle_Extensin
Glyur000001s00000186	RLK-Pelle_RLCK-VI
Glyur000001s00000187	CMGC_CDK-CRK7-CDK9
Glyur000002s00000301	TKL_CTR1-DRK-2
Glyur000002s00000358	WNK_NRBP
Glyur000002s00000359	WNK_NRBP
Glyur000002s00000364	CMGC_DYRK-PRP4
Glyur000002s00000368	RLK-Pelle_LRR-III
Glyur000003s00001189	RLK-Pelle_LRR-III
Glyur000003s00001221	RLK-Pelle_LRK10L-2
Glyur000003s00001249	RLK-Pelle_WAK_LRK10L-1
Glyur000004s00000388	CMGC_GSK
Glyur000004s00000433	RLK-Pelle_LRR-XI-1
Glyur000004s00000497	Aur
Glyur000004s00000504	RLK-Pelle_CR4L
Glyur000005s00001005	AGC_RSK-2
Glyur000005s00001080	RLK-Pelle_RLCK-VIIa-2
Glyur000005s00001107	RLK-Pelle_RLCK-IXb
Glyur000006s00001657	TKL_CTR1-DRK-2
Glyur000006s00001668	CMGC_CDK-Pl
Glyur000007s00002778	RLK-Pelle_WAK
Glyur000008s00001253	CAMK_CDPK
Glyur000008s00001264	CAMK_OST1L
Glyur000008s00001290	RLK-Pelle_LRR-IX
Glyur000008s00001333	RLK-Pelle_LRR-XIIIb
Glyur000008s00001339	CMGC_CDKL-Cr
Glyur000009s00001383	TKL-Pl-4
Glyur000009s00001422	WNK_NRBP
Glyur000009s00001472	RLK-Pelle_SD-2b
Glyur000009s00001473	RLK-Pelle_SD-2b
Glyur000010s00000915	RLK-Pelle_LRR-V
Glyur000010s00000939	RLK-Pelle_LRR-V
Glyur000010s00000981	CMGC_CDK-CRK7-CDK9
Glyur000011s00000634	RLK-Pelle_L-LEC
Glyur000011s00000645	CMGC_CDK-PITSLRE
Glyur000011s00000648	TKL-Pl-4
Glyur000011s00000652	RLK-Pelle_RLCK-VIIa-2
Glyur000011s00000678	CK1_CK1-Pl
Glyur000011s00000680	RLK-Pelle_LRR-XI-1
Glyur000011s00000681	RLK-Pelle_LRR-XI-1
Glyur000011s00000709	Aur
Glyur000011s00000718	RLK-Pelle_LRR-XI-1
Glyur000011s00000723	RLK-Pelle_LRR-XI-1
Glyur000012s00000570	RLK-Pelle_LRR-XI-1
Glyur000012s00000586	CAMK_CAMKL-CHK1
Glyur000012s00000587	RLK-Pelle_WAK_LRK10L-1
Glyur000013s00003231	RLK-Pelle_LysM
Glyur000014s00002507	CAMK_CAMKL-CHK1
Glyur000014s00002528	RLK-Pelle_RLCK-V
Glyur000015s00000811	RLK-Pelle_RLCK-VIII
Glyur000015s00000819	CAMK_CDPK
Glyur000015s00000831	BUB
Glyur000016s00003082	RLK-Pelle_LRR-XI-1
Glyur000016s00003092	RLK-Pelle_LRR-XII-1
Glyur000017s00002384	CAMK_CDPK
Glyur000018s00003680	TKL-Pl-1
Glyur000018s00003741	CMGC_GSKL
Glyur000018s00003744	NEK
Glyur000018s00003745	RLK-Pelle_LRR-XI-1
Glyur000018s00003746	RLK-Pelle_LRR-XI-1
Glyur000019s00002176	RLK-Pelle_DLSV
Glyur000020s00001740	RLK-Pelle_DLSV
Glyur000020s00001748	RLK-Pelle_DLSV
Glyur000020s00001762	TKL-Pl-4
Glyur000020s00001785	RLK-Pelle_DLSV
Glyur000021s00002688	RLK-Pelle_LRR-XI-1
Glyur000021s00002694	RLK-Pelle_RLCK-VIIa-2
Glyur000021s00002723	RLK-Pelle_PERK-2
Glyur000021s00002743	CAMK_CDPK
Glyur000022s00002023	RLK-Pelle_RLCK-VIIa-2
Glyur000022s00002074	RLK-Pelle_LRR-I-1
Glyur000022s00002075	RLK-Pelle_LRR-I-1
Glyur000023s00004874	RLK-Pelle_PERK-2
Glyur000023s00004905	RLK-Pelle_Extensin
Glyur000023s00004907	RLK-Pelle_LRR-I-2
Glyur000023s00004923	TKL-Pl-5
Glyur000023s00004926	TKL-Pl-5
Glyur000023s00004927	RLK-Pelle_LRR-VI-2
Glyur000024s00006595	CMGC_DYRK-PRP4
Glyur000024s00006606	RLK-Pelle_CR4L
Glyur000024s00006621	RLK-Pelle_LRR-XII-1
Glyur000024s00006624	RLK-Pelle_LRR-XII-1
Glyur000024s00006652	RLK-Pelle_LRR-XII-1
Glyur000025s00003291	RLK-Pelle_WAK_LRK10L-1
Glyur000025s00003293	RLK-Pelle_RLCK-VIII
Glyur000025s00003303	RLK-Pelle_L-LEC
Glyur000025s00003345	RLK-Pelle_L-LEC
Glyur000025s00003358	RLK-Pelle_CrRLK1L-1
Glyur000025s00003365	TKL-Pl-4
Glyur000025s00003366	TKL_Gdt
Glyur000026s00001856	RLK-Pelle_L-LEC
Glyur000026s00001893	RLK-Pelle_CrRLK1L-1
Glyur000026s00001894	STE_STE11
Glyur000027s00001539	RLK-Pelle_RLCK-IXb
Glyur000027s00001597	RLK-Pelle_RLCK-IXb
Glyur000028s00003528	RLK-Pelle_SD-2b
Glyur000028s00003529	CAMK_CDPK
Glyur000028s00003565	CAMK_CDPK
Glyur000029s00003590	RLK-Pelle_LRR-XI-1
Glyur000029s00003624	RLK-Pelle_RLCK-IV
Glyur000029s00003675	CMGC_MAPK
Glyur000030s00002344	CMGC_MAPK
Glyur000031s00004415	RLK-Pelle_LRR-VII-3
Glyur000031s00004416	CAMK_CDPK
Glyur000031s00004427	RLK-Pelle_RLCK-VIIa-1
Glyur000031s00004428	CMGC_MAPK
Glyur000033s00008638	RLK-Pelle_LRR-VIII-1
Glyur000034s00002928	RLK-Pelle_SD-2b
Glyur000034s00002931	RLK-Pelle_SD-2b
Glyur000035s00004957	RLK-Pelle_LRR-III
Glyur000035s00004960	RLK-Pelle_LRR-III
Glyur000035s00004988	RLK-Pelle_LRR-XI-1
Glyur000037s00002607	RLK-Pelle_RLCK-V
Glyur000037s00002643	CMGC_GSK
Glyur000037s00002662	RLK-Pelle_LysM
Glyur000038s00004441	RLK-Pelle_LRR-V
Glyur000039s00004206	TKL-Pl-4
Glyur000039s00004228	RLK-Pelle_L-LEC
Glyur000039s00004229	CMGC_SRPK
Glyur000040s00007341	RLK-Pelle_RLCK-VIIa-2
Glyur000040s00007361	RLK-Pelle_CR4L
Glyur000041s00007078	RLK-Pelle_LRR-XI-2
Glyur000041s00007079	RLK-Pelle_LRR-VII-1
Glyur000042s00005056	RLK-Pelle_LRR-VII-1
Glyur000042s00005117	RLK-Pelle_RLCK-XI
Glyur000043s00003851	Aur
Glyur000044s00005185	CAMK_CDPK
Glyur000044s00005187	CAMK_CAMKL-CHK1
Glyur000044s00005204	CMGC_CK2
Glyur000044s00005205	CAMK_OST1L
Glyur000044s00005217	RLK-Pelle_DLSV
Glyur000045s00009964	RLK-Pelle_DLSV
Glyur000045s00009984	RLK-Pelle_DLSV
Glyur000046s00004836	RLK-Pelle_LRR-I-2
Glyur000047s00003969	RLK-Pelle_LRR-I-2
Glyur000047s00003997	RLK-Pelle_LRR-Xb-1
Glyur000047s00004004	RLK-Pelle_LRR-III
Glyur000048s00002264	RLK-Pelle_LRR-I-2
Glyur000049s00003108	RLK-Pelle_DLSV
Glyur000049s00003122	RLK-Pelle_DLSV
Glyur000049s00003154	RLK-Pelle_LRR-V
Glyur000050s00005734	RLK-Pelle_SD-2b
Glyur000050s00005740	CAMK_OST1L
Glyur000050s00005745	RLK-Pelle_RLCK-VIIa-2
Glyur000052s00005747	CMGC_CDK-CRK7-CDK9
Glyur000052s00005748	RLK-Pelle_RLCK-VIII
Glyur000052s00005805	CMGC_GSK
Glyur000054s00005317	RLK-Pelle_Extensin
Glyur000054s00005334	RLK-Pelle_LRR-Xb-2
Glyur000055s00004556	CMGC_CDK-CRK7-CDK9
Glyur000055s00004570	RLK-Pelle_CrRLK1L-1
Glyur000055s00004592	RLK-Pelle_RLCK-VIIa-2
Glyur000056s00004148	RLK-Pelle_RLCK-VIIa-2
Glyur000056s00004151	RLK-Pelle_RLCK-IXb
Glyur000058s00006170	RLK-Pelle_LRR-XI-1
Glyur000058s00006171	RLK-Pelle_Extensin
Glyur000058s00006185	RLK-Pelle_RLCK-VIIa-1
Glyur000059s00006280	CMGC_CDK-CRK7-CDK9
Glyur000059s00006290	CAMK_OST1L
Glyur000059s00006304	RLK-Pelle_L-LEC
Glyur000059s00006330	TKL-Pl-4
Glyur000059s00006332	RLK-Pelle_SD-2b
Glyur000059s00006333	RLK-Pelle_SD-2b
Glyur000060s00004701	CAMK_CAMKL-CHK1
Glyur000060s00004702	CAMK_CDPK
Glyur000060s00004704	RLK-Pelle_RLCK-VIIa-2
Glyur000060s00004738	RLK-Pelle_RLCK-XII-1
Glyur000060s00004741	RLK-Pelle_RLCK-Os
Glyur000060s00004762	RLK-Pelle_RLCK-Os
Glyur000061s00006526	RLK-Pelle_RLCK-Os
Glyur000061s00006543	STE_STE11
Glyur000062s00005471	STE_STE11
Glyur000062s00005473	STE_STE11
Glyur000062s00005488	RLK-Pelle_RLCK-IV
Glyur000062s00005509	RLK-Pelle_SD-2b
Glyur000063s00005841	RLK-Pelle_RLCK-IXb
Glyur000063s00005856	CK1_CK1
Glyur000063s00005894	CMGC_CDK-CCRK
Glyur000064s00005657	CMGC_DYRK-YAK
Glyur000066s00006235	RLK-Pelle_LRR-VIII-1
Glyur000067s00006374	AGC_RSK-2
Glyur000067s00006386	STE_STE11
Glyur000068s00006848	RLK-Pelle_LRR-II
Glyur000069s00004028	RLK-Pelle_LRR-XII-1
Glyur000069s00004054	RLK-Pelle_LRR-VII-2
Glyur000069s00004092	RLK-Pelle_LRR-IV
Glyur000070s00008025	CAMK_CAMKL-LKB
Glyur000070s00008039	CAMK_OST1L
Glyur000070s00008042	RLK-Pelle_RLCK-VIIa-2
Glyur000070s00008078	STE_STE11
Glyur000071s00005253	CMGC_CDK-CRK7-CDK9
Glyur000071s00005262	RLK-Pelle_RLCK-VI
Glyur000071s00005280	STE_STE11
Glyur000071s00005283	TKL-Pl-5
Glyur000072s00008125	CAMK_OST1L
Glyur000072s00008127	RLK-Pelle_RKF3
Glyur000072s00008147	AGC_RSK-2
Glyur000072s00008148	RLK-Pelle_LRR-XII-1
Glyur000072s00008155	RLK-Pelle_LRR-VIII-1
Glyur000073s00007793	RLK-Pelle_LRR-Xb-1
Glyur000073s00007794	RLK-Pelle_LRR-XI-1
Glyur000073s00007823	Group-Pl-3
Glyur000074s00005545	RLK-Pelle_URK-3
Glyur000074s00005549	RLK-Pelle_LRR-Xb-1
Glyur000074s00005568	RLK-Pelle_LRR-Xb-1
Glyur000075s00007192	RLK-Pelle_LRR-V
Glyur000077s00006695	RLK-Pelle_LRR-VII-3
Glyur000078s00005384	RLK-Pelle_LRR-VII-3
Glyur000078s00005385	RLK-Pelle_RLCK-VIIa-2
Glyur000078s00005391	TKL_CTR1-DRK-2
Glyur000078s00005392	CMGC_MAPK
Glyur000078s00005413	CMGC_CDK-CDK7
Glyur000079s00008909	RLK-Pelle_LRR-III
Glyur000079s00008911	RLK-Pelle_LRR-III
Glyur000079s00008932	RLK-Pelle_PERK-1
Glyur000080s00008687	RLK-Pelle_PERK-1
Glyur000080s00008688	RLK-Pelle_RLCK-V
Glyur000080s00008694	RLK-Pelle_LRR-XIV
Glyur000080s00008704	RLK-Pelle_SD-2b
Glyur000081s00006736	TKL-Pl-4
Glyur000082s00007563	TKL-Pl-4
Glyur000082s00007565	RLK-Pelle_PERK-1
Glyur000083s00006977	STE_STE7
Glyur000083s00006986	STE_STE7
Glyur000084s00009476	RLK-Pelle_RLCK-IXb
Glyur000084s00009478	CK1_CK1
Glyur000084s00009479	RLK-Pelle_RLCK-VIIa-1
Glyur000084s00009486	TKL_CTR1-DRK-2
Glyur000084s00009503	RLK-Pelle_CrRLK1L-1
Glyur000085s00008848	CMGC_GSK
Glyur000086s00011508	RLK-Pelle_RLCK-V
Glyur000086s00011513	CAMK_CAMKL-CHK1
Glyur000086s00011514	CAMK_CAMKL-CHK1
Glyur000086s00011515	CAMK_CAMKL-CHK1
Glyur000086s00011519	WNK_NRBP
Glyur000087s00008541	WNK_NRBP
Glyur000087s00008543	NAK
Glyur000087s00008575	RLK-Pelle_LRR-Xa
Glyur000087s00008577	CMGC_GSK
Glyur000088s00007725	RLK-Pelle_LRR-VII-2
Glyur000090s00011412	CAMK_CAMKL-CHK1
Glyur000090s00011416	CAMK_CAMKL-CHK1
Glyur000090s00011429	RLK-Pelle_LRR-VI-2
Glyur000090s00011431	STE_STE11
Glyur000091s00010556	RLK-Pelle_RLCK-V
Glyur000092s00007494	RLK-Pelle_WAK_LRK10L-1
Glyur000092s00007540	RLK-Pelle_WAK_LRK10L-1
Glyur000092s00007541	AGC_RSK-2
Glyur000093s00009370	RLK-Pelle_LysM
Glyur000093s00009375	RLK-Pelle_DLSV
Glyur000094s00007858	AGC_RSK-2
Glyur000094s00007883	RLK-Pelle_LRR-XI-1
Glyur000095s00007012	RLK-Pelle_LRR-VI-1
Glyur000095s00007048	RLK-Pelle_L-LEC
Glyur000095s00007065	WNK_NRBP
Glyur000095s00007066	RLK-Pelle_LRR-III
Glyur000096s00005897	RLK-Pelle_RLCK-XVI
Glyur000096s00005901	RLK-Pelle_LysM
Glyur000097s00008328	RLK-Pelle_SD-2b
Glyur000097s00008331	TKL-Pl-4
Glyur000098s00007965	TKL-Pl-4
Glyur000098s00007975	TKL-Pl-4
Glyur000099s00014926	RLK-Pelle_LRR-XI-1
Glyur000100s00008378	TKL-Pl-6
Glyur000101s00010308	RLK-Pelle_RKF3
Glyur000101s00010311	RLK-Pelle_RLCK-VI
Glyur000102s00010974	WNK_NRBP
Glyur000102s00010975	Group-Pl-3
Glyur000105s00014176	RLK-Pelle_RLCK-IXb
Glyur000105s00014191	RLK-Pelle_LRR-III
Glyur000105s00014192	CAMK_CAMKL-CHK1
Glyur000106s00011712	TKL-Pl-6
Glyur000106s00011713	CAMK_CAMKL-CHK1
Glyur000107s00007210	CMGC_MAPK
Glyur000107s00007231	RLK-Pelle_RLCK-IXb
Glyur000107s00007260	RLK-Pelle_LRR-III
Glyur000107s00007263	RLK-Pelle_RLCK-VIIa-2
Glyur000109s00010626	RLK-Pelle_RLCK-VIIa-2
Glyur000109s00010632	RLK-Pelle_RLCK-IXb
Glyur000109s00010638	TKL-Pl-8
Glyur000109s00010667	TKL-Pl-8
Glyur000110s00011755	RLK-Pelle_LysM
Glyur000110s00011770	RLK-Pelle_LysM
Glyur000110s00011772	RLK-Pelle_RLCK-VIIa-2
Glyur000112s00012297	TKL-Pl-8
Glyur000113s00009436	AGC_NDR
Glyur000114s00010463	RLK-Pelle_RLCK-IXb
Glyur000114s00010470	RLK-Pelle_LRR-XI-1
Glyur000114s00010488	RLK-Pelle_RLCK-VIIa-2
Glyur000114s00010493	RLK-Pelle_LRR-XI-1
Glyur000115s00008217	AGC_RSK-2
Glyur000115s00008246	RLK-Pelle_DLSV
Glyur000115s00008256	CAMK_CAMKL-CHK1
Glyur000116s00009233	CAMK_CDPK
Glyur000117s00007644	RLK-Pelle_DLSV
Glyur000117s00007672	TKL-Pl-4
Glyur000119s00012137	RLK-Pelle_RLCK-VIIa-2
Glyur000119s00012185	RLK-Pelle_LRR-XIIIa
Glyur000119s00012190	RLK-Pelle_LRR-XII-1
Glyur000119s00012191	RLK-Pelle_LRR-XII-1
Glyur000120s00006077	STE_STE20-Fray
Glyur000122s00010165	CK1_CK1
Glyur000122s00010197	RLK-Pelle_RLCK-IXb
Glyur000122s00010198	RLK-Pelle_LRR-Xb-1
Glyur000122s00010199	TKL-Pl-4
Glyur000123s00008417	RLK-Pelle_DLSV
Glyur000123s00008418	RLK-Pelle_PERK-1
Glyur000123s00008423	CAMK_AMPK
Glyur000124s00011933	CMGC_CDK-CRK7-CDK9
Glyur000124s00011963	CMGC_CDK-CRK7-CDK9
Glyur000125s00010009	RLK-Pelle_LRR-I-1
Glyur000126s00013668	RLK-Pelle_LRR-Xa
Glyur000127s00009183	RLK-Pelle_DLSV
Glyur000128s00010812	RLK-Pelle_DLSV
Glyur000129s00012448	RLK-Pelle_DLSV
Glyur000129s00012485	RLK-Pelle_RLCK-VIIa-2
Glyur000130s00006897	RLK-Pelle_RLCK-VIIa-2
Glyur000130s00006910	RLK-Pelle_RLCK-IXb
Glyur000130s00006931	RLK-Pelle_RLCK-IV
Glyur000132s00015932	RLK-Pelle_RLCK-VIIa-2
Glyur000132s00015938	AGC_PDK1
Glyur000132s00015947	RLK-Pelle_LRR-I-1
Glyur000132s00015952	TKL-Pl-6
Glyur000132s00015963	RLK-Pelle_L-LEC
Glyur000132s00015971	RLK-Pelle_LRR-IV
Glyur000133s00010400	CAMK_CAMKL-CHK1
Glyur000135s00007281	TKL-Pl-4
Glyur000135s00007315	AGC_RSK-2
Glyur000135s00007323	STE_STE7
Glyur000136s00007909	RLK-Pelle_LRR-VII-1
Glyur000137s00013313	RLK-Pelle_RLCK-II
Glyur000137s00013342	TKL-Pl-4
Glyur000137s00013354	WNK_NRBP
Glyur000138s00011650	CAMK_CAMKL-CHK1
Glyur000138s00011653	CAMK_CAMKL-CHK1
Glyur000138s00011657	TKL-Pl-4
Glyur000138s00011664	RLK-Pelle_LRR-III
Glyur000138s00011671	RLK-Pelle_LRR-XI-1
Glyur000139s00009298	TLK
Glyur000140s00011459	RLK-Pelle_LRR-III
Glyur000140s00011460	RLK-Pelle_RLCK-X
Glyur000140s00011489	TKL-Pl-1
Glyur000141s00009829	RLK-Pelle_SD-2b
Glyur000142s00009095	AGC-Pl
Glyur000142s00009098	Group-Pl-4
Glyur000142s00009121	RLK-Pelle_CrRLK1L-1
Glyur000142s00009124	RLK-Pelle_LRR-III
Glyur000143s00011185	RLK-Pelle_LRR-VIII-1
Glyur000143s00011198	CMGC_CDK-CRK7-CDK9
Glyur000143s00011218	RLK-Pelle_LRR-VII-3
Glyur000144s00012229	RLK-Pelle_LRR-VII-3
Glyur000144s00012241	CAMK_CDPK
Glyur000145s00010118	RLK-Pelle_LRR-XI-1
Glyur000145s00010142	RLK-Pelle_RLCK-VIIa-1
Glyur000145s00010143	RLK-Pelle_URK-2
Glyur000145s00010146	CAMK_CDPK
Glyur000145s00010164	RLK-Pelle_L-LEC
Glyur000147s00013842	RLK-Pelle_LRR-III
Glyur000147s00013861	CAMK_CDPK
Glyur000147s00013876	CMGC_MAPK
Glyur000150s00014557	CMGC_GSK
Glyur000150s00014582	RLK-Pelle_RLCK-VIII
Glyur000151s00010741	RLK-Pelle_RLCK-VIIa-1
Glyur000151s00010755	RLK-Pelle_DLSV
Glyur000153s00013686	RLK-Pelle_DLSV
Glyur000153s00013691	RLK-Pelle_LRR-III
Glyur000154s00013427	TKL-Pl-5
Glyur000155s00012798	CMGC_MAPK
Glyur000157s00015847	RLK-Pelle_LRR-III
Glyur000157s00015848	RLK-Pelle_DLSV
Glyur000158s00011334	RLK-Pelle_LRR-IX
Glyur000160s00019174	RLK-Pelle_L-LEC
Glyur000163s00011125	RLK-Pelle_LRR-III
Glyur000164s00014502	Group-Pl-2
Glyur000165s00008504	AGC_RSK-2
Glyur000165s00008505	RLK-Pelle_LRR-III
Glyur000166s00010598	RLK-Pelle_LRR-VIII-1
Glyur000170s00011011	RLK-Pelle_LRR-IX
Glyur000172s00014871	STE_STE11
Glyur000174s00018490	RLK-Pelle_WAK_LRK10L-1
Glyur000175s00012028	RLK-Pelle_WAK_LRK10L-1
Glyur000176s00012132	RLK-Pelle_RKF3
Glyur000178s00013199	RLK-Pelle_LRR-III
Glyur000178s00013217	RLK-Pelle_RLCK-VIIa-2
Glyur000179s00010691	AGC_NDR
Glyur000180s00014056	RLK-Pelle_RLCK-VIIa-2
Glyur000180s00014076	RLK-Pelle_PERK-2
Glyur000182s00014518	RLK-Pelle_RLCK-VIIa-1
Glyur000183s00013019	CAMK_CDPK
Glyur000183s00013042	RLK-Pelle_RLCK-V
Glyur000183s00013066	CAMK_CAMKL-CHK1
Glyur000184s00008210	RLK-Pelle_LRR-IV
Glyur000185s00016443	RLK-Pelle_CrRLK1L-1
Glyur000185s00016447	RLK-Pelle_CrRLK1L-1
Glyur000185s00016451	RLK-Pelle_LRR-III
Glyur000185s00016457	RLK-Pelle_RLCK-VIIa-2
Glyur000185s00016463	RLK-Pelle_RLCK-VI
Glyur000186s00009862	AGC_MAST
Glyur000186s00009863	TKL-Pl-3
Glyur000186s00009884	RLK-Pelle_CrRLK1L-1
Glyur000189s00009588	RLK-Pelle_LRR-XII-1
Glyur000189s00009599	RLK-Pelle_LRR-XII-1
Glyur000189s00009609	RLK-Pelle_LRR-VI-2
Glyur000189s00009626	RLK-Pelle_RLCK-XII-1
Glyur000191s00015633	RLK-Pelle_LRK10L-2
Glyur000191s00015639	RLK-Pelle_LRK10L-2
Glyur000192s00009308	RLK-Pelle_LRK10L-2
Glyur000192s00009316	RLK-Pelle_LRK10L-2
Glyur000192s00009344	RLK-Pelle_LRK10L-2
Glyur000192s00009358	RLK-Pelle_WAK_LRK10L-1
Glyur000194s00016349	AGC_NDR
Glyur000194s00016350	CK1_CK1
Glyur000196s00010853	RLK-Pelle_LRR-XI-1
Glyur000196s00010881	RLK-Pelle_RLCK-VIIa-1
Glyur000197s00010086	CMGC_CDK-CRK7-CDK9
Glyur000198s00008731	ULK_ULK4
Glyur000198s00008758	RLK-Pelle_LRR-I-1
Glyur000199s00018198	CMGC_CDK-CRK7-CDK9
Glyur000200s00011153	RLK-Pelle_LRR-Xb-1
Glyur000201s00012390	CMGC_GSK
Glyur000204s00012401	RLK-Pelle_LRR-XI-1
Glyur000204s00012406	RLK-Pelle_CR4L
Glyur000206s00012585	CAMK_OST1L
Glyur000208s00014292	PEK_PEK
Glyur000209s00013446	TKL_Gdt
Glyur000211s00017641	AGC_RSK-2
Glyur000212s00017509	TKL-Pl-6
Glyur000212s00017512	RLK-Pelle_LRR-XI-1
Glyur000213s00016096	RLK-Pelle_DLSV
Glyur000213s00016097	TKL-Pl-4
Glyur000213s00016108	RLK-Pelle_LRR-III
Glyur000213s00016109	RLK-Pelle_LRR-II
Glyur000214s00016040	RLK-Pelle_LRK10L-2
Glyur000217s00014838	CAMK_CDPK
Glyur000217s00014849	RLK-Pelle_LRR-XIIIa
Glyur000218s00011613	RLK-Pelle_LRR-XI-1
Glyur000219s00011560	RLK-Pelle_LRR-II
Glyur000219s00011572	TKL-Pl-4
Glyur000219s00011589	WNK_NRBP
Glyur000221s00012508	RLK-Pelle_LRR-XI-1
Glyur000221s00012509	RLK-Pelle_LRR-XI-1
Glyur000221s00012513	RLK-Pelle_LysM
Glyur000224s00017361	RLK-Pelle_LysM
Glyur000224s00017379	RLK-Pelle_DLSV
Glyur000225s00014729	RLK-Pelle_DLSV
Glyur000231s00022065	RLK-Pelle_RLCK-VIIa-1
Glyur000231s00022066	CAMK_CDPK
Glyur000231s00022067	RLK-Pelle_LRR-XI-1
Glyur000234s00015068	WNK_NRBP
Glyur000235s00019549	RLK-Pelle_PERK-2
Glyur000235s00019562	RLK-Pelle_LRR-I-1
Glyur000235s00019565	RLK-Pelle_LysM
Glyur000235s00019568	RLK-Pelle_LRR-I-1
Glyur000236s00014221	RLK-Pelle_LRR-I-1
Glyur000236s00014240	TKL-Pl-4
Glyur000239s00017882	CAMK_CDPK
Glyur000239s00017902	RLK-Pelle_L-LEC
Glyur000240s00016384	RLK-Pelle_LRR-III
Glyur000243s00013139	RLK-Pelle_RLCK-VI
Glyur000244s00014822	RLK-Pelle_RLCK-VI
Glyur000247s00015509	RLK-Pelle_RLCK-XV
Glyur000248s00011307	RLK-Pelle_LRR-XI-1
Glyur000250s00014095	RLK-Pelle_LRR-III
Glyur000250s00014097	RLK-Pelle_WAK_LRK10L-1
Glyur000251s00019368	RLK-Pelle_WAK_LRK10L-1
Glyur000252s00012666	RLK-Pelle_WAK_LRK10L-1
Glyur000253s00020230	RLK-Pelle_CR4L
Glyur000254s00017611	STE_STE11
Glyur000254s00017614	RLK-Pelle_PERK-1
Glyur000255s00016816	RLK-Pelle_DLSV
Glyur000256s00016276	RLK-Pelle_CrRLK1L-1
Glyur000258s00015269	RLK-Pelle_WAK
Glyur000258s00015271	RLK-Pelle_LRR-V
Glyur000259s00016746	AGC-Pl
Glyur000259s00016751	AGC_NDR
Glyur000260s00013548	CMGC_CDK-CRK7-CDK9
Glyur000262s00020204	STE_STE11
Glyur000263s00013590	CK1_CK1-Pl
Glyur000264s00019967	CAMK_CDPK
Glyur000265s00020617	RLK-Pelle_CR4L
Glyur000267s00016668	CAMK_CDPK
Glyur000268s00013357	CAMK_CDPK
Glyur000268s00013361	RLK-Pelle_LRR-VI-1
Glyur000268s00013364	RLK-Pelle_LRR-VI-1
Glyur000268s00013382	CMGC_CDK-CRK7-CDK9
Glyur000269s00013889	CAMK_AMPK
Glyur000270s00013297	RLK-Pelle_LRR-XI-1
Glyur000271s00015169	RLK-Pelle_LysM
Glyur000271s00015170	RLK-Pelle_LRR-III
Glyur000272s00017861	RLK-Pelle_PERK-2
Glyur000272s00017866	RLK-Pelle_LRR-III
Glyur000273s00014648	RLK-Pelle_RLCK-IXb
Glyur000273s00014663	RLK-Pelle_LRR-I-2
Glyur000275s00017059	RLK-Pelle_LRR-III
Glyur000276s00017171	CMGC_MAPK
Glyur000276s00017179	RLK-Pelle_RLCK-VIIa-1
Glyur000279s00013244	AGC_RSK-2
Glyur000281s00018231	RLK-Pelle_CrRLK1L-1
Glyur000281s00018235	CMGC_CDK-CRK7-CDK9
Glyur000281s00018249	RLK-Pelle_LRR-XI-1
Glyur000282s00015763	RLK-Pelle_LRR-Xa
Glyur000286s00016488	RLK-Pelle_LRR-Xa
Glyur000286s00016507	RLK-Pelle_RLCK-IXb
Glyur000286s00016508	RLK-Pelle_RLCK-VI
Glyur000288s00019856	RLK-Pelle_CrRLK1L-1
Glyur000288s00019873	RLK-Pelle_RLCK-VIIa-1
Glyur000288s00019874	NAK
Glyur000295s00015294	TKL-Pl-4
Glyur000295s00015295	WNK_NRBP
Glyur000297s00023394	RLK-Pelle_LRR-Xa
Glyur000297s00023395	RLK-Pelle_L-LEC
Glyur000299s00021232	RLK-Pelle_PERK-2
Glyur000299s00021246	STE_STE11
Glyur000300s00017252	CAMK_CDPK
Glyur000301s00024495	RLK-Pelle_RLCK-VIIa-2
Glyur000309s00018407	RLK-Pelle_RLCK-VIIa-2
Glyur000310s00013626	RLK-Pelle_RLCK-VIIa-2
Glyur000310s00013628	RLK-Pelle_LRR-XII-1
Glyur000316s00018261	CAMK_CAMKL-CHK1
Glyur000316s00018267	CAMK_CAMKL-CHK1
Glyur000319s00018978	RLK-Pelle_DLSV
Glyur000319s00018984	RLK-Pelle_DLSV
Glyur000319s00018985	RLK-Pelle_SD-2b
Glyur000320s00014337	RLK-Pelle_LRR-IX
Glyur000323s00028433	RLK-Pelle_Extensin
Glyur000325s00013518	RLK-Pelle_DLSV
Glyur000325s00013519	RLK-Pelle_RLCK-XI
Glyur000328s00018339	CAMK_CDPK
Glyur000328s00018340	RLK-Pelle_L-LEC
Glyur000328s00018341	RLK-Pelle_DLSV
Glyur000329s00019821	CMGC_CDK-Pl
Glyur000335s00017445	RLK-Pelle_SD-2b
Glyur000337s00026862	AGC_RSK-2
Glyur000338s00015579	RLK-Pelle_RLCK-VIIa-2
Glyur000338s00015581	RLK-Pelle_LRR-V
Glyur000339s00020802	RLK-Pelle_L-LEC
Glyur000339s00020809	RLK-Pelle_LRR-VI-2
Glyur000341s00020145	STE_STE11
Glyur000342s00013725	CMGC_MAPK
Glyur000344s00030060	CMGC_MAPK
Glyur000346s00018170	CAMK_CAMKL-CHK1
Glyur000346s00018182	RLK-Pelle_RLCK-VIIa-2
Glyur000346s00018190	CMGC_CDK-CRK7-CDK9
Glyur000349s00021092	RLK-Pelle_LRR-XI-1
Glyur000350s00020078	RLK-Pelle_WAK
Glyur000352s00022306	SCY1_SCYL2
Glyur000353s00015543	RLK-Pelle_CrRLK1L-1
Glyur000354s00015212	RLK-Pelle_LRR-III
Glyur000355s00013942	AGC_PKA-PKG
Glyur000357s00018131	CK1_CK1
Glyur000360s00014602	STE_STE7
Glyur000360s00014626	RLK-Pelle_LRR-VIII-1
Glyur000360s00014636	RLK-Pelle_RLCK-II
Glyur000361s00013175	CMGC_RCK
Glyur000364s00018049	RLK-Pelle_RLCK-VIIa-2
Glyur000365s00022131	RLK-Pelle_LRR-XII-1
Glyur000365s00022132	RLK-Pelle_LRR-XII-1
Glyur000369s00020550	RLK-Pelle_PERK-1
Glyur000369s00020559	RLK-Pelle_LysM
Glyur000369s00020560	STE_STE11
Glyur000374s00017967	STE_STE20-Fray
Glyur000375s00022194	CMGC_CDK-PITSLRE
Glyur000376s00018698	CMGC_CDK-CCRK
Glyur000376s00018699	STE_STE11
Glyur000378s00022507	RLK-Pelle_RLCK-XII-1
Glyur000385s00019814	RLK-Pelle_LRR-VI-2
Glyur000387s00017699	RLK-Pelle_LRR-VI-1
Glyur000387s00017715	CAMK_CDPK
Glyur000390s00023090	RLK-Pelle_SD-2b
Glyur000393s00028765	RLK-Pelle_RLCK-VIIa-1
Glyur000397s00020482	CAMK_CDPK
Glyur000399s00017825	RLK-Pelle_WAK
Glyur000406s00019725	RLK-Pelle_WAK
Glyur000407s00023571	RLK-Pelle_DLSV
Glyur000410s00016196	RLK-Pelle_LRR-XI-1
Glyur000415s00025770	RLK-Pelle_LRK10L-2
Glyur000415s00025780	RLK-Pelle_LRK10L-2
Glyur000418s00021340	TKL-Pl-4
Glyur000418s00021341	RLK-Pelle_RLCK-VIIa-2
Glyur000419s00025984	CMGC_GSK
Glyur000422s00020638	TKL_CTR1-DRK-2
Glyur000422s00020641	RLK-Pelle_CrRLK1L-1
Glyur000422s00020650	TKL-Pl-1
Glyur000424s00026894	RLK-Pelle_LysM
Glyur000424s00026900	RLK-Pelle_LRR-XI-1
Glyur000428s00019758	RLK-Pelle_RLCK-XV
Glyur000431s00018645	RLK-Pelle_RLCK-VIIb
Glyur000431s00018646	RLK-Pelle_CrRLK1L-1
Glyur000432s00027006	STE_STE20-YSK
Glyur000432s00027007	RLK-Pelle_LRR-Xb-1
Glyur000433s00026975	RLK-Pelle_LRR-XV
Glyur000440s00021870	RLK-Pelle_LRR-XV
Glyur000441s00028792	RLK-Pelle_LRR-XII-1
Glyur000443s00016856	CMGC_CDK-CRK7-CDK9
Glyur000443s00016864	STE_STE11
Glyur000445s00020000	RLK-Pelle_LRR-XI-1
Glyur000445s00020003	RLK-Pelle_RLCK-IXa
Glyur000445s00020020	RLK-Pelle_LRR-XV
Glyur000446s00029771	RLK-Pelle_LRR-III
Glyur000448s00026711	STE_STE11
Glyur000448s00026724	STE_STE11
Glyur000448s00026725	RLK-Pelle_LRR-III
Glyur000448s00026726	RLK-Pelle_LRR-III
Glyur000452s00029830	RLK-Pelle_RLCK-VIIa-2
Glyur000456s00017915	RLK-Pelle_LRR-III
Glyur000464s00022401	RLK-Pelle_LRR-XI-1
Glyur000464s00022402	RLK-Pelle_SD-2b
Glyur000465s00024382	RLK-Pelle_RLCK-VIII
Glyur000466s00022893	RLK-Pelle_SD-2b
Glyur000467s00022308	TKL-Pl-1
Glyur000468s00019623	RLK-Pelle_LRR-VII-1
Glyur000470s00020952	RLK-Pelle_LRR-XI-1
Glyur000470s00020964	RLK-Pelle_RLCK-XVI
Glyur000473s00018942	RLK-Pelle_LysM
Glyur000473s00018955	RLK-Pelle_LysM
Glyur000474s00038877	RLK-Pelle_LysM
Glyur000475s00029911	RLK-Pelle_LRR-III
Glyur000476s00022366	CK1_CK1
Glyur000476s00022386	RLK-Pelle_LRR-III
Glyur000478s00024553	RLK-Pelle_LRR-III
Glyur000479s00019692	RLK-Pelle_LRR-XII-1
Glyur000480s00023782	RLK-Pelle_Singleton
Glyur000480s00023791	RLK-Pelle_LRR-III
Glyur000482s00021729	RLK-Pelle_RLCK-V
Glyur000482s00021741	RLK-Pelle_LRR-III
Glyur000484s00024966	AGC_RSK-2
Glyur000487s00025919	TKL-Pl-4
Glyur000489s00017497	RLK-Pelle_URK-2
Glyur000492s00023513	AGC_RSK-2
Glyur000494s00017409	CAMK_CDPK
Glyur000496s00030953	RLK-Pelle_LRR-IX
Glyur000497s00020178	RLK-Pelle_L-LEC
Glyur000498s00016150	RLK-Pelle_LRR-III
Glyur000500s00018156	RLK-Pelle_RLCK-VI
Glyur000501s00030925	RLK-Pelle_DLSV
Glyur000501s00030933	RLK-Pelle_WAK_LRK10L-1
Glyur000505s00021210	TKL-Pl-4
Glyur000505s00021211	TKL-Pl-4
Glyur000510s00021559	RLK-Pelle_LRK10L-2
Glyur000510s00021561	RLK-Pelle_Extensin
Glyur000511s00022047	RLK-Pelle_RLCK-VI
Glyur000511s00022052	CMGC_CK2
Glyur000515s00023228	CAMK_CAMKL-LKB
Glyur000515s00023229	CMGC_CLK
Glyur000516s00022250	TKL-Pl-4
Glyur000518s00035530	STE_STE11
Glyur000518s00035532	RLK-Pelle_LRR-IX
Glyur000521s00021478	RLK-Pelle_LRR-XI-1
Glyur000524s00019127	RLK-Pelle_LRR-III
Glyur000526s00034276	RLK-Pelle_LRR-II
Glyur000528s00024892	RLK-Pelle_LRR-II
Glyur000529s00019345	RLK-Pelle_SD-2b
Glyur000531s00022824	RLK-Pelle_RLCK-VIIa-1
Glyur000533s00015038	RLK-Pelle_WAK
Glyur000533s00015040	RLK-Pelle_LysM
Glyur000540s00023669	STE_STE11
Glyur000540s00023670	STE_STE11
Glyur000540s00023671	CK1_CK1-Pl
Glyur000540s00023685	RLK-Pelle_SD-2b
Glyur000541s00027316	RLK-Pelle_SD-2b
Glyur000544s00017423	TKL-Pl-4
Glyur000544s00017439	RLK-Pelle_RLCK-VIII
Glyur000550s00021767	RLK-Pelle_LRR-I-2
Glyur000554s00034498	AGC_NDR
Glyur000555s00023345	CAMK_CDPK
Glyur000557s00018790	CAMK_CDPK
Glyur000563s00023586	RLK-Pelle_CrRLK1L-1
Glyur000563s00023592	PEK_GCN2
Glyur000569s00020982	RLK-Pelle_CR4L
Glyur000570s00022965	RLK-Pelle_SD-2b
Glyur000570s00022975	RLK-Pelle_SD-2b
Glyur000575s00024823	RLK-Pelle_SD-2b
Glyur000577s00027237	TKL-Pl-7
Glyur000579s00034293	RLK-Pelle_SD-2b
Glyur000580s00024206	RLK-Pelle_CrRLK1L-1
Glyur000580s00024207	RLK-Pelle_LRR-XI-1
Glyur000585s00027743	RLK-Pelle_WAK_LRK10L-1
Glyur000585s00027745	RLK-Pelle_RLCK-V
Glyur000588s00020436	NEK
Glyur000592s00020582	AGC_NDR
Glyur000592s00020598	NEK
Glyur000594s00025970	RLK-Pelle_LRR-IX
Glyur000594s00025971	WNK_NRBP
Glyur000597s00020317	RLK-Pelle_LRR-XI-1
Glyur000598s00025093	RLK-Pelle_LRR-XI-1
Glyur000601s00025452	RLK-Pelle_LysM
Glyur000607s00021603	TKL_Gdt
Glyur000608s00025890	RLK-Pelle_DLSV
Glyur000611s00026451	RLK-Pelle_LysM
Glyur000616s00026595	RLK-Pelle_LysM
Glyur000616s00026598	TKL_CTR1-DRK-2
Glyur000616s00026600	CMGC_MAPK
Glyur000616s00026601	RLK-Pelle_LRR-I-1
Glyur000616s00026602	RLK-Pelle_Extensin
Glyur000616s00026607	RLK-Pelle_LRR-XI-1
Glyur000616s00026608	AGC_RSK-2
Glyur000623s00024131	AGC_RSK-2
Glyur000625s00022682	RLK-Pelle_LRR-XI-1
Glyur000625s00022691	RLK-Pelle_RLCK-X
Glyur000626s00022201	NEK
Glyur000628s00026632	RLK-Pelle_WAK
Glyur000629s00020930	RLK-Pelle_PERK-1
Glyur000629s00020931	RLK-Pelle_WAK_LRK10L-1
Glyur000635s00022446	RLK-Pelle_LRK10L-2
Glyur000635s00022451	RLK-Pelle_LRK10L-2
Glyur000640s00024114	RLK-Pelle_LRK10L-2
Glyur000641s00026554	RLK-Pelle_LRK10L-2
Glyur000641s00026557	RLK-Pelle_WAK
Glyur000641s00026558	RLK-Pelle_LRK10L-2
Glyur000641s00026559	RLK-Pelle_LRK10L-2
Glyur000643s00026926	CMGC_CDK-CRK7-CDK9
Glyur000643s00026929	RLK-Pelle_DLSV
Glyur000644s00020354	STE_STE11
Glyur000648s00033136	TKL-Pl-7
Glyur000651s00026832	AGC_RSK-2
Glyur000653s00025435	CAMK_CAMK1-DCAMKL
Glyur000656s00026150	CAMK_CAMK1-DCAMKL
Glyur000658s00024846	STE_STE11
Glyur000661s00022608	CAMK_OST1L
Glyur000661s00022626	RLK-Pelle_DLSV
Glyur000667s00025230	RLK-Pelle_RLCK-XV
Glyur000667s00025231	RLK-Pelle_RLCK-XI
Glyur000672s00022928	RLK-Pelle_RLCK-XI
Glyur000673s00024284	RLK-Pelle_RLCK-XI
Glyur000673s00024285	RLK-Pelle_CrRLK1L-1
Glyur000677s00026173	RLK-Pelle_CrRLK1L-1
Glyur000677s00026174	RLK-Pelle_SD-2b
Glyur000677s00026175	RLK-Pelle_RLCK-XI
Glyur000681s00027310	RLK-Pelle_RLCK-VIIa-2
Glyur000687s00031806	STE_STE11
Glyur000687s00031810	RLK-Pelle_RLCK-IXb
Glyur000687s00031811	RLK-Pelle_RLCK-VIIa-2
Glyur000687s00031814	TKL-Pl-4
Glyur000691s00031271	RLK-Pelle_RLCK-XII-1
Glyur000692s00016563	RLK-Pelle_LysM
Glyur000695s00020655	RLK-Pelle_LysM
Glyur000698s00016573	CAMK_CAMKL-CHK1
Glyur000699s00025413	CAMK_CDPK
Glyur000700s00037064	CAMK_CDPK
Glyur000702s00024637	CAMK_CDPK
Glyur000702s00024644	AGC_RSK-2
Glyur000702s00024645	AGC_RSK-2
Glyur000703s00022096	AGC_RSK-2
Glyur000704s00022931	RLK-Pelle_LRR-XI-1
Glyur000704s00022934	RLK-Pelle_CrRLK1L-1
Glyur000705s00027460	RLK-Pelle_CrRLK1L-1
Glyur000710s00027821	RLK-Pelle_CrRLK1L-1
Glyur000710s00027827	RLK-Pelle_CrRLK1L-1
Glyur000713s00015603	RLK-Pelle_LysM
Glyur000717s00025332	RLK-Pelle_LRR-IX
Glyur000717s00025333	RLK-Pelle_CrRLK1L-1
Glyur000717s00025338	CMGC_CDK-CDK8
Glyur000718s00020273	CAMK_CAMKL-CHK1
Glyur000721s00027422	CAMK_CAMKL-CHK1
Glyur000722s00018847	TKL-Pl-6
Glyur000727s00025953	TKL-Pl-4
Glyur000727s00025954	CAMK_CDPK
Glyur000733s00026527	CAMK_CDPK
Glyur000734s00026311	CAMK_CAMKL-CHK1
Glyur000741s00030652	RLK-Pelle_RLCK-VI
Glyur000742s00025080	RLK-Pelle_DLSV
Glyur000744s00021940	RLK-Pelle_LRR-IX
Glyur000745s00037914	CMGC_CDK-Pl
Glyur000753s00021291	RLK-Pelle_LRR-XII-1
Glyur000757s00023969	CK1_CK1-Pl
Glyur000759s00034218	CAMK_CAMKL-CHK1
Glyur000765s00033303	RLK-Pelle_LRR-VI-2
Glyur000768s00019899	RLK-Pelle_LRR-VII-2
Glyur000770s00019674	RLK-Pelle_Extensin
Glyur000773s00021462	RLK-Pelle_LRR-XI-1
Glyur000779s00022837	CMGC_MAPK
Glyur000783s00023124	RLK-Pelle_RLCK-VIIa-2
Glyur000786s00023852	RLK-Pelle_RLCK-VIIa-2
Glyur000789s00034748	CAMK_CDPK
Glyur000793s00026503	CMGC_CDK-CRK7-CDK9
Glyur000798s00031100	RLK-Pelle_LRR-III
Glyur000799s00036488	RLK-Pelle_DLSV
Glyur000802s00023720	RLK-Pelle_RKF3
Glyur000802s00023723	RLK-Pelle_LysM
Glyur000810s00032284	STE_STE7
Glyur000810s00032288	TKL_CTR1-DRK-2
Glyur000811s00031131	RLK-Pelle_DLSV
Glyur000814s00023374	RLK-Pelle_WAK
Glyur000821s00020791	RLK-Pelle_LRR-VI-1
Glyur000821s00020795	RLK-Pelle_DLSV
Glyur000834s00025300	RLK-Pelle_WAK_LRK10L-1
Glyur000834s00025301	RLK-Pelle_LRR-II
Glyur000843s00027192	CMGC_CDK-Pl
Glyur000846s00019254	RLK-Pelle_LRR-XII-1
Glyur000846s00019256	TKL-Pl-4
Glyur000846s00019259	RLK-Pelle_DLSV
Glyur000849s00021648	TKL_CTR1-DRK-2
Glyur000859s00026231	RLK-Pelle_L-LEC
Glyur000869s00032498	RLK-Pelle_Extensin
Glyur000870s00029787	CMGC_GSK
Glyur000875s00029461	RLK-Pelle_LRR-XI-1
Glyur000877s00023936	RLK-Pelle_LRR-XI-1
Glyur000877s00023938	STE_STE20-Fray
Glyur000886s00024466	CMGC_CK2
Glyur000886s00024467	STE_STE11
Glyur000888s00023083	CMGC_CDK-Pl
Glyur000890s00019073	CMGC_CDK-Pl
Glyur000899s00033733	CMGC_CDK-Pl
Glyur000899s00033735	CAMK_CDPK
Glyur000900s00031455	CAMK_CDPK
Glyur000902s00028773	RLK-Pelle_LRR-XI-2
Glyur000906s00028230	RLK-Pelle_RLCK-IXb
Glyur000906s00028232	RLK-Pelle_LRR-III
Glyur000910s00020576	RLK-Pelle_RLCK-VIIa-2
Glyur000910s00020580	RLK-Pelle_DLSV
Glyur000914s00025715	RLK-Pelle_DLSV
Glyur000916s00027850	RLK-Pelle_LRR-II
Glyur000918s00025552	WNK_NRBP
Glyur000920s00028979	RLK-Pelle_LRK10L-2
Glyur000920s00028984	RLK-Pelle_L-LEC
Glyur000920s00028988	RLK-Pelle_L-LEC
Glyur000927s00024240	RLK-Pelle_LRR-Xb-1
Glyur000927s00024241	RLK-Pelle_LRR-Xb-1
Glyur000931s00028720	RLK-Pelle_RKF3
Glyur000933s00028066	RLK-Pelle_PERK-2
Glyur000933s00028067	TKL-Pl-6
Glyur000933s00028073	TKL-Pl-6
Glyur000942s00027148	TKL_CTR1-DRK-1
Glyur000947s00021195	RLK-Pelle_LRR-XI-1
Glyur000948s00036429	RLK-Pelle_LRR-XI-1
Glyur000950s00029453	RLK-Pelle_LRR-XI-1
Glyur000952s00025630	STE_STE20-Fray
Glyur000957s00027272	STE_STE7
Glyur000957s00027273	TKL-Pl-5
Glyur000958s00027844	RLK-Pelle_LRR-XIV
Glyur000958s00027845	CAMK_CAMKL-CHK1
Glyur000962s00030557	RLK-Pelle_RLCK-VIIa-2
Glyur000964s00027945	RLK-Pelle_LysM
Glyur000966s00025841	RLK-Pelle_LRR-VI-1
Glyur000972s00027760	RLK-Pelle_DLSV
Glyur000972s00027762	RLK-Pelle_DLSV
Glyur000975s00029566	RLK-Pelle_LRR-XI-1
Glyur000975s00029567	RLK-Pelle_LRR-Xb-1
Glyur000975s00029578	RLK-Pelle_LRR-Xb-1
Glyur000977s00040609	CMGC_CDK-CRK7-CDK9
Glyur000988s00029109	RLK-Pelle_LRR-III
Glyur000997s00033155	RLK-Pelle_LRR-XI-2
Glyur000999s00024096	RLK-Pelle_RLCK-VIIa-2
Glyur001005s00027808	RLK-Pelle_RLCK-VIIa-2
Glyur001009s00021078	RLK-Pelle_DLSV
Glyur001019s00033951	CMGC_MAPK
Glyur001019s00033954	RLK-Pelle_RLCK-V
Glyur001019s00033955	AGC_MAST
Glyur001019s00033956	RLK-Pelle_LRR-III
Glyur001024s00028098	CAMK_CDPK
Glyur001033s00031540	RLK-Pelle_RLCK-IV
Glyur001036s00023767	RLK-Pelle_RLCK-XII-1
Glyur001037s00036424	RLK-Pelle_L-LEC
Glyur001046s00037753	RLK-Pelle_L-LEC
Glyur001052s00025672	RLK-Pelle_LRR-III
Glyur001052s00025674	RLK-Pelle_LRR-III
Glyur001052s00025685	RLK-Pelle_CrRLK1L-1
Glyur001059s00033844	TTK
Glyur001060s00031989	AGC_RSK-2
Glyur001067s00029149	RLK-Pelle_RLCK-VI
Glyur001069s00022460	RLK-Pelle_CR4L
Glyur001070s00024980	RLK-Pelle_Extensin
Glyur001081s00024626	CMGC_SRPK
Glyur001081s00024627	RLK-Pelle_LRR-XI-1
Glyur001086s00029534	RLK-Pelle_LRR-XI-1
Glyur001088s00027873	RLK-Pelle_LRR-XI-1
Glyur001089s00021499	RLK-Pelle_LRR-XI-1
Glyur001092s00028393	RLK-Pelle_LRR-Xb-1
Glyur001092s00028394	CAMK_CAMKL-CHK1
Glyur001094s00031546	CMGC_MAPK
Glyur001102s00033856	CAMK_CDPK
Glyur001105s00029436	RLK-Pelle_DLSV
Glyur001108s00026748	RLK-Pelle_LRR-V
Glyur001124s00023897	RLK-Pelle_LRR-V
Glyur001127s00032698	CMGC_GSK
Glyur001128s00028299	RLK-Pelle_SD-2b
Glyur001128s00028309	ULK_Fused
Glyur001131s00029294	RLK-Pelle_RLCK-XII-1
Glyur001134s00038253	RLK-Pelle_RLCK-V
Glyur001135s00033673	RLK-Pelle_PERK-2
Glyur001143s00036400	RLK-Pelle_SD-2b
Glyur001147s00029000	RLK-Pelle_SD-2b
Glyur001147s00029003	AGC_RSK-2
Glyur001155s00025128	RLK-Pelle_L-LEC
Glyur001155s00025134	CAMK_OST1L
Glyur001160s00034792	RLK-Pelle_CR4L
Glyur001164s00033513	RLK-Pelle_LRR-XI-1
Glyur001170s00029948	RLK-Pelle_LRR-V
Glyur001170s00029949	RLK-Pelle_CrRLK1L-1
Glyur001180s00029552	RLK-Pelle_LRR-III
Glyur001180s00029553	RLK-Pelle_DLSV
Glyur001180s00029556	WEE
Glyur001180s00029557	CAMK_CAMKL-CHK1
Glyur001180s00029560	AGC_RSK-2
Glyur001180s00029563	RLK-Pelle_RLCK-VIIa-2
Glyur001183s00030460	RLK-Pelle_DLSV
Glyur001183s00030463	RLK-Pelle_RLCK-VIIa-2
Glyur001183s00030464	RLK-Pelle_RLCK-VI
Glyur001183s00030465	RLK-Pelle_WAK
Glyur001183s00030468	RLK-Pelle_RLCK-V
Glyur001186s00029880	CMGC_MAPK
Glyur001193s00034836	RLK-Pelle_LRR-XI-1
Glyur001199s00031525	RLK-Pelle_RLCK-VIIa-1
Glyur001242s00026108	RLK-Pelle_LRR-VI-1
Glyur001242s00026109	CAMK_CDPK
Glyur001243s00035886	RLK-Pelle_RLCK-IXb
Glyur001243s00035887	RLK-Pelle_LRR-III
Glyur001251s00033104	RLK-Pelle_WAK_LRK10L-1
Glyur001259s00024419	RLK-Pelle_LRK10L-2
Glyur001259s00024423	RLK-Pelle_LRK10L-2
Glyur001278s00025625	RLK-Pelle_LRK10L-2
Glyur001280s00031949	RLK-Pelle_LRK10L-2
Glyur001288s00028007	RLK-Pelle_LRK10L-2
Glyur001296s00027379	RLK-Pelle_DLSV
Glyur001296s00027380	RLK-Pelle_DLSV
Glyur001296s00027382	RLK-Pelle_DLSV
Glyur001309s00032169	RLK-Pelle_DLSV
Glyur001321s00031433	RLK-Pelle_DLSV
Glyur001322s00037577	RLK-Pelle_RLCK-VI
Glyur001323s00031177	RLK-Pelle_LRR-III
Glyur001323s00031181	AGC_RSK-2
Glyur001324s00031591	RLK-Pelle_RLCK-VIIa-2
Glyur001338s00034120	RLK-Pelle_RLCK-VIIa-2
Glyur001349s00028252	STE_STE20-Pl
Glyur001351s00036011	STE_STE20-Pl
Glyur001352s00036842	RLK-Pelle_LRR-III
Glyur001356s00040392	CAMK_CDPK
Glyur001361s00032683	STE_STE11
Glyur001375s00028619	RLK-Pelle_LRR-III
Glyur001376s00030054	RLK-Pelle_RLCK-XII-1
Glyur001389s00037967	CAMK_CDPK
Glyur001410s00029909	RLK-Pelle_WAK_LRK10L-1
Glyur001415s00034559	RLK-Pelle_WAK_LRK10L-1
Glyur001418s00033592	RLK-Pelle_WAK_LRK10L-1
Glyur001427s00032574	RLK-Pelle_LRR-XI-1
Glyur001429s00035080	RLK-Pelle_LRR-XI-1
Glyur001435s00032609	RLK-Pelle_RLCK-VI
Glyur001437s00030303	RLK-Pelle_WAK_LRK10L-1
Glyur001444s00035804	RLK-Pelle_WAK_LRK10L-1
Glyur001467s00033964	CMGC_GSK
Glyur001467s00033965	RLK-Pelle_RLCK-VIIa-2
Glyur001475s00040567	RLK-Pelle_RLCK-X
Glyur001481s00033621	RLK-Pelle_DLSV
Glyur001481s00033622	RLK-Pelle_RLCK-XI
Glyur001484s00040278	RLK-Pelle_RLCK-VIIa-2
Glyur001486s00034313	STE_STE7
Glyur001518s00034894	RLK-Pelle_CR4L
Glyur001529s00032034	IRE1
Glyur001534s00033648	RLK-Pelle_WAK
Glyur001546s00030187	RLK-Pelle_LRK10L-2
Glyur001567s00029710	RLK-Pelle_DLSV
Glyur001568s00034349	RLK-Pelle_LRR-XIIIa
Glyur001568s00034350	CMGC_MAPK
Glyur001568s00034354	RLK-Pelle_DLSV
Glyur001571s00028315	TKL-Pl-5
Glyur001575s00033022	CMGC_SRPK
Glyur001575s00033024	TKL-Pl-4
Glyur001579s00038556	RLK-Pelle_LRR-II
Glyur001585s00040806	RLK-Pelle_LRR-II
Glyur001611s00032572	STE_STE11
Glyur001627s00031857	CK1_CK1
Glyur001643s00028415	AGC_NDR
Glyur001646s00038302	RLK-Pelle_L-LEC
Glyur001647s00032311	RLK-Pelle_LRR-XII-1
Glyur001651s00034245	RLK-Pelle_LRR-VI-1
Glyur001680s00029814	RLK-Pelle_RLCK-IXb
Glyur001696s00038371	RLK-Pelle_LRR-II
Glyur001724s00040325	RLK-Pelle_LRR-II
Glyur001726s00035056	RLK-Pelle_LysM
Glyur001732s00023322	TKL-Pl-6
Glyur001733s00027629	TKL-Pl-6
Glyur001748s00034952	CAMK_CDPK
Glyur001777s00043382	RLK-Pelle_LRR-XI-1
Glyur001804s00033609	RLK-Pelle_LRR-XI-1
Glyur001804s00033610	Group-Pl-4
Glyur001818s00030083	TTK
Glyur001825s00027393	CAMK_CDPK
Glyur001830s00040097	RLK-Pelle_DLSV
Glyur001843s00031848	RLK-Pelle_WAK
Glyur001855s00032358	WNK_NRBP
Glyur001858s00037591	WNK_NRBP
Glyur001862s00036504	WNK_NRBP
Glyur001876s00033005	RLK-Pelle_RLCK-VIIa-1
Glyur001880s00033693	CMGC_MAPK
Glyur001884s00039577	RLK-Pelle_LRR-XII-1
Glyur001895s00033538	RLK-Pelle_RLCK-V
Glyur001905s00036193	Group-Pl-4
Glyur001925s00038515	CAMK_CDPK
Glyur001941s00031295	RLK-Pelle_LRR-V
Glyur001956s00039075	RLK-Pelle_PERK-2
Glyur001956s00039076	RLK-Pelle_L-LEC
Glyur001975s00035598	RLK-Pelle_LRR-III
Glyur001983s00033208	RLK-Pelle_LRR-III
Glyur001992s00038070	TKL_CTR1-DRK-2
Glyur002042s00040198	RLK-Pelle_LysM
Glyur002045s00039431	Group-Pl-3
Glyur002052s00038820	RLK-Pelle_RLCK-VIIa-2
Glyur002062s00040006	RLK-Pelle_RLCK-VI
Glyur002067s00038857	CMGC_DYRK-PRP4
Glyur002132s00041814	RLK-Pelle_LRR-VI-2
Glyur002167s00037611	RLK-Pelle_RLCK-VIIa-2
Glyur002179s00038955	RLK-Pelle_RLCK-VI
Glyur002181s00036481	RLK-Pelle_LRR-IV
Glyur002222s00037901	RLK-Pelle_LRR-VIII-1
Glyur002222s00037905	RLK-Pelle_LRR-II
Glyur002232s00037159	CMGC_GSK
Glyur002238s00033932	RLK-Pelle_RLCK-VIIb
Glyur002266s00040300	STE_STE7
Glyur002268s00033547	STE_STE7
Glyur002268s00033548	STE_STE7
Glyur002268s00033549	RLK-Pelle_RLCK-VIIa-1
Glyur002269s00032420	CMGC_CDK-CRK7-CDK9
Glyur002283s00035200	RLK-Pelle_LRR-III
Glyur002293s00025510	RLK-Pelle_DLSV
Glyur002307s00039394	RLK-Pelle_LRR-Xb-1
Glyur002307s00039395	CAMK_CDPK
Glyur002307s00039396	RLK-Pelle_CrRLK1L-1
Glyur002316s00041002	RLK-Pelle_DLSV
Glyur002316s00041003	RLK-Pelle_RLCK-V
Glyur002316s00041005	RLK-Pelle_DLSV
Glyur002317s00041399	RLK-Pelle_LRR-IX
Glyur002317s00041401	RLK-Pelle_LRR-VI-2
Glyur002328s00039192	RLK-Pelle_LRR-XI-1
Glyur002349s00033868	RLK-Pelle_LRR-XI-1
Glyur002367s00033921	RLK-Pelle_L-LEC
Glyur002369s00034985	CAMK_OST1L
Glyur002383s00031061	RLK-Pelle_LRK10L-2
Glyur002389s00038673	RLK-Pelle_LRK10L-2
Glyur002389s00038674	RLK-Pelle_LRK10L-2
Glyur002391s00040856	RLK-Pelle_LRK10L-2
Glyur002408s00032640	RLK-Pelle_RLCK-IXb
Glyur002408s00032641	RLK-Pelle_LRR-VI-1
Glyur002422s00039994	RLK-Pelle_RLCK-VI
Glyur002422s00039997	RLK-Pelle_L-LEC
Glyur002442s00040627	RLK-Pelle_L-LEC
Glyur002500s00036003	RLK-Pelle_L-LEC
Glyur002525s00039527	RLK-Pelle_WAK
Glyur002535s00042178	RLK-Pelle_WAK
Glyur002536s00036352	RLK-Pelle_WAK
Glyur002538s00029061	RLK-Pelle_LRR-XII-1
Glyur002559s00041503	RLK-Pelle_LRR-XII-1
Glyur002564s00037383	RLK-Pelle_C-LEC
Glyur002570s00042007	RLK-Pelle_LRK10L-2
Glyur002572s00046250	RLK-Pelle_L-LEC
Glyur002578s00032746	RLK-Pelle_LRR-V
Glyur002605s00039942	RLK-Pelle_RLCK-VI
Glyur002662s00040188	RLK-Pelle_CrRLK1L-1
Glyur002672s00042427	RLK-Pelle_CrRLK1L-1
Glyur002672s00042428	CAMK_OST1L
Glyur002705s00034740	RLK-Pelle_LRK10L-2
Glyur002725s00046781	RLK-Pelle_LRK10L-2
Glyur002740s00035179	RLK-Pelle_WAK
Glyur002740s00035181	RLK-Pelle_WAK
Glyur002740s00035182	RLK-Pelle_LRR-III
Glyur002756s00040281	RLK-Pelle_URK-2
Glyur002766s00038232	RLK-Pelle_L-LEC
Glyur002778s00034252	RLK-Pelle_LRR-XII-1
Glyur002831s00039359	RLK-Pelle_LRR-XII-1
Glyur002855s00037377	RLK-Pelle_RLCK-VIIa-2
Glyur002860s00039116	RLK-Pelle_LRR-III
Glyur002912s00041038	RLK-Pelle_LRR-VI-1
Glyur002947s00044698	RLK-Pelle_WAK_LRK10L-1
Glyur002981s00038854	RLK-Pelle_RLCK-VIIa-2
Glyur002983s00040651	RLK-Pelle_DLSV
Glyur002987s00039402	RLK-Pelle_WAK
Glyur002987s00039403	RLK-Pelle_LRR-XI-1
Glyur003027s00040339	RLK-Pelle_LRR-XII-1
Glyur003027s00040343	RLK-Pelle_LRR-XII-1
Glyur003070s00039565	STE_STE11
Glyur003078s00038171	RLK-Pelle_RLCK-VIIa-2
Glyur003088s00036697	RLK-Pelle_LRK10L-2
Glyur003089s00042904	RLK-Pelle_LRK10L-2
Glyur003089s00042906	RLK-Pelle_LRK10L-2
Glyur003108s00034239	CAMK_CAMKL-CHK1
Glyur003127s00039938	TKL_CTR1-DRK-2
Glyur003240s00036397	CMGC_CDK-CDK7
Glyur003333s00040849	RLK-Pelle_LRR-VII-2
Glyur003333s00040851	RLK-Pelle_PERK-1
Glyur003355s00039234	RLK-Pelle_LRR-XII-1
Glyur003428s00039061	RLK-Pelle_LRR-XII-1
Glyur003474s00034633	RLK-Pelle_RLCK-X
Glyur003510s00042075	RLK-Pelle_LRK10L-2
Glyur003510s00042077	CMGC_SRPK
Glyur003698s00040368	TKL-Pl-6
Glyur003721s00043779	TKL-Pl-6
Glyur003728s00047076	RLK-Pelle_LRR-XI-1
Glyur003736s00044442	RLK-Pelle_LRR-XI-1
Glyur003764s00041076	RLK-Pelle_LRR-VII-1
Glyur003764s00041078	RLK-Pelle_DLSV
Glyur003779s00040560	RLK-Pelle_L-LEC
Glyur003866s00038959	RLK-Pelle_DLSV
Glyur003880s00044848	RLK-Pelle_DLSV
Glyur003881s00043568	WNK_NRBP
Glyur003965s00039630	CAMK_CAMKL-CHK1
Glyur003990s00042128	RLK-Pelle_RLCK-V
Glyur004029s00044502	RLK-Pelle_LRR-XI-2
Glyur004029s00044503	RLK-Pelle_LRR-XI-2
Glyur004032s00041445	RLK-Pelle_RLCK-XII-1
Glyur004096s00043836	CAMK_CAMKL-CHK1
Glyur004096s00043837	RLK-Pelle_LRK10L-2
Glyur004220s00039042	RLK-Pelle_LRK10L-2
Glyur004220s00039043	RLK-Pelle_LRK10L-2
Glyur004220s00039045	RLK-Pelle_LRR-I-1
Glyur004220s00039047	RLK-Pelle_LRK10L-2
Glyur004250s00044095	RLK-Pelle_LRR-XII-1
Glyur004326s00041197	RLK-Pelle_SD-2b
Glyur004487s00043065	RLK-Pelle_SD-2b
Glyur004549s00044044	RLK-Pelle_SD-2b
Glyur004587s00042678	AGC_PDK1
Glyur004617s00043572	RLK-Pelle_RLCK-VI
Glyur004617s00043573	RLK-Pelle_LRK10L-2
Glyur004617s00043575	RLK-Pelle_LRR-XI-1
Glyur004739s00039518	RLK-Pelle_RLCK-XI
Glyur004762s00047508	RLK-Pelle_L-LEC
Glyur004891s00041954	RLK-Pelle_DLSV
Glyur004975s00046550	RLK-Pelle_DLSV
Glyur005052s00040497	RLK-Pelle_LRR-XII-1
Glyur005119s00045340	RLK-Pelle_LRK10L-2
Glyur005197s00044918	RLK-Pelle_LRK10L-2
Glyur005311s00043455	RLK-Pelle_LRK10L-2
Glyur005408s00043263	RLK-Pelle_LRK10L-2
Glyur005463s00042016	RLK-Pelle_LRK10L-2
Glyur005489s00046443	RLK-Pelle_LRK10L-2
Glyur005537s00042480	RLK-Pelle_LRR-XII-1
Glyur005537s00042481	AGC-Pl
Glyur005623s00044495	WNK_NRBP
Glyur005739s00046981	RLK-Pelle_LRR-I-1
Glyur005813s00043547	STE_STE11
Glyur005837s00044557	RLK-Pelle_LRR-XII-1
Glyur005880s00042244	RLK-Pelle_LRR-XII-1
Glyur005963s00043883	RLK-Pelle_LRR-XII-1
Glyur005963s00043884	RLK-Pelle_LRR-XII-1
Glyur006114s00045327	CAMK_CAMKL-CHK1
Glyur006273s00045926	RLK-Pelle_L-LEC
Glyur006437s00045222	RLK-Pelle_LRK10L-2
Glyur006449s00044471	RLK-Pelle_URK-2
Glyur006540s00047451	CAMK_CAMKL-CHK1
Glyur006649s00041320	RLK-Pelle_LRR-XI-1
Glyur006703s00045321	RLK-Pelle_LRR-XI-1
Glyur006835s00046692	RLK-Pelle_LRR-XI-1
Glyur007541s00043596	RLK-Pelle_LRR-XII-1
Glyur007541s00043597	RLK-Pelle_LRR-XII-1
Glyur007544s00046844	RLK-Pelle_LRR-XII-1
Glyur008082s00046975	RLK-Pelle_LRR-XII-1
Glyur008667s00047724	RLK-Pelle_LRK10L-2
Glyur008682s00045631	RLK-Pelle_CrRLK1L-1
Glyur008687s00045457	RLK-Pelle_DLSV
Glyur008822s00046686	RLK-Pelle_LRK10L-2
Glyur008871s00047049	CMGC_Pl-Tthe
Glyur009383s00046232	RLK-Pelle_LRR-IV
Glyur009954s00045650	RLK-Pelle_LRR-IV
Glyur009954s00045651	RLK-Pelle_LRR-III
