# Supplementary material for: Integrated Analysis of mRNA and microRNA Elucidates the Regulation of Glycyrrhizic Acid Biosynthesis in Glycyrrhiza uralensis Fisch
Source: Int J Mol Sci. 2020 Apr 28;21(9):3101. doi: 10.3390/ijms21093101 (PMC7247157; doi:10.3390/ijms21093101)
Supplement: Supplementary file 1 [file ijms-21-03101-s001.zip › Supplemental Tables/Supplemental Tables/Table S8. Statistics of DEGs..xlsx]

## Sheet: Sheet1
Supplemental Table S8
Statistics of DEGs.
DEG Set	DEG Number	up-regulated	down-regulated
R1_R2_R3_vs_L1_L2_L3	4284	2573	1711
ID	R1_Count	R2_Count	R3_Count	L1_Count	L2_Count	L3_Count	R1_FPKM	R2_FPKM	R3_FPKM	L1_FPKM	L2_FPKM	L3_FPKM	FDR	log2FC	regulated
Glyur000001s00000001	23	19	25	1832	1144	1180	0.204593	0.181173	0.240542	18.5809	11.5658	12.7097	3.79772e-15	5.63442	up
Glyur000001s00000003	1253	1324	1320	6055	3876	4557	26.2268	28.8647	29.7518	137.84	88.1802	110.036	0.00972332	1.5943	up
Glyur000001s00000006	628	511	465	102	95	141	7.66001	6.48726	6.10473	1.34076	1.24799	1.97778	0.0012666	-2.58678	down
Glyur000001s00000007	6787	2075	2544	4	5	4	163.286	52.0265	65.9322	0.084966	0.112973	0.096087	0.000290895	-10.2592	down
Glyur000001s00000014	668	823	797	0	27	92	8.20329	10.2947	10.3396	0	0.332394	1.26963	7.99399e-10	-4.51566	down
Glyur000001s00000018	93	91	102	0	0	0	1.59933	1.6551	1.93058	0	0	0	6.24444e-11	#NAME?	down
Glyur000001s00000020	13950	15472	14340	852	746	784	78.1655	90.3601	86.582	5.18729	4.53661	5.05963	4.2308e-10	-4.49852	down
Glyur000001s00000026	0	9	18	3801	2872	2503	0	0.106051	0.233168	53.5243	40.5672	37.9748	3.03562e-27	8.3227	up
Glyur000001s00000030	49	92	64	9	7	15	0.861676	1.68183	1.20667	0.167852	0.115676	0.292788	0.00168533	-2.95086	down
Glyur000001s00000067	3739	8721	7501	702	944	365	23.2244	56.4738	50.2114	4.7353	6.36502	2.60972	1.69676e-08	-3.53519	down
Glyur000001s00000083	153	125	56	1206	1362	1220	3.88922	3.32584	1.53471	33.5079	37.7287	35.8658	8.70731e-07	3.11696	up
Glyur000001s00000102	576	546	482	5267	2840	3199	4.81536	4.77315	4.3502	47.9613	25.8322	30.8895	2.73592e-05	2.49273	up
Glyur000001s00000109	69	130	116	5	8	40	1.82842	3.63186	3.35189	0.117259	0.221615	1.21512	0.00302871	-2.76659	down
Glyur000001s00000118	0	22	15	390	464	268	0	0.232027	0.154959	4.34241	5.19179	3.15976	3.0694e-07	4.85257	up
Glyur000001s00000134	1729	852	934	0	12	44	16.102	8.26999	9.36934	0	0.112657	0.465945	0.000232962	-6.35284	down
Glyur000001s00000138	19	180	19	780	756	724	0.095817	0.971583	0.096471	4.33032	4.48851	4.60766	2.54111e-05	3.2703	up
Glyur000001s00000139	0	0	0	368	260	242	0	0	0	10.6205	7.49723	7.40632	9.9277e-14	Inf	up
Glyur000001s00000140	93	94	53	18368	13969	13161	1.61507	1.70332	0.987932	348.56	264.889	264.907	1.6509e-20	7.22546	up
Glyur000001s00000178	459	791	679	2385	3564	1967	6.45866	11.7865	10.5483	37.2506	56.8726	31.5919	0.00375675	1.78194	up
Glyur000001s00000179	5	14	14	284	245	108	0.050789	0.176991	0.178073	4.0583	3.76242	1.79365	2.86699e-05	4.07443	up
Glyur000001s00000189	28	78	70	608	463	458	0.544332	1.97014	1.54357	14.6234	9.67699	10.6309	0.000340986	2.93151	up
Glyur000001s00000204	342	309	300	2454	2052	2069	9.64119	9.06986	9.0988	75.2858	62.9084	67.3391	3.11493e-05	2.46167	up
Glyur000002s00000212	3	22	28	25462	20890	23512	0.024087	0.266205	0.356871	331.149	271.526	324.358	1.37061e-27	10.249	up
Glyur000002s00000227	167	480	372	1890	1369	1426	1.41931	5.8714	3.97885	16.7184	14.6861	17.9218	0.00217034	2.01345	up
Glyur000002s00000229	0	133	115	3649	2629	2318	0	1.04245	0.929046	29.8641	21.4977	20.1167	4.28326e-14	5.04813	up
Glyur000002s00000231	27	28	21	594	178	260	0.78903	0.382305	0.278038	7.55053	2.1443	3.5226	0.0093677	3.44601	up
Glyur000002s00000233	3940	5016	5002	870	1066	1006	30.9596	41.0742	42.3528	7.42357	9.09087	9.10782	4.67573e-05	-2.52358	down
Glyur000002s00000260	24	0	0	219	39	170	0.334275	0	0	3.96003	0.688236	3.1457	0.00773548	3.47454	up
Glyur000002s00000275	30	28	70	1266	2269	1318	0.351676	0.341606	0.877448	16.1443	28.9162	17.8279	3.21103e-13	4.97678	up
Glyur000002s00000284	85	199	232	2964	2622	2691	0.700133	1.7067	2.05585	26.5937	23.5117	25.6102	1.32689e-09	3.80818	up
Glyur000002s00000312	0	262	158	1977	1355	2515	0	3.90539	2.43813	30.7946	21.0795	41.5575	6.68015e-08	3.75398	up
Glyur000002s00000313	626	1113	974	229	231	231	5.14056	9.52518	8.62102	2.03996	2.05577	2.18018	0.000808582	-2.21146	down
Glyur000002s00000315	74	97	76	217	563	567	0.799323	1.09782	0.884889	2.56709	6.66175	7.12282	0.00716763	2.16274	up
Glyur000002s00000323	1249	1122	1122	9079	5144	6192	16.3114	15.3221	15.8786	126.204	71.0378	91.9628	0.000284686	2.22311	up
Glyur000002s00000339	52	173	164	12	9	24	0.796234	2.97752	2.85354	0.19085	0.14626	0.624464	0.000386938	-3.26186	down
Glyur000002s00000344	97	45	73	2	12	7	2.48934	1.21292	2.01281	0.035712	0.325527	0.17999	0.00619911	-3.76227	down
Glyur000002s00000352	3570	1315	1503	20	5	20	92.0984	35.3641	41.7812	0.556902	0.112882	0.594332	0.00113425	-7.5854	down
Glyur000002s00000356	7681	12227	12065	2154	2424	2514	66.9781	114.995	115.752	20.4178	23.4827	25.2742	0.00030193	-2.41872	down
Glyur000003s00001139	21	145	132	601	571	441	0.43777	3.21704	3.02845	13.9136	13.2059	10.8389	0.00568387	2.31046	up
Glyur000003s00001148	0	15	12	305	181	235	0	0.492934	0.401831	10.699	6.32688	8.72972	3.30117e-06	4.68014	up
Glyur000003s00001174	91	177	126	991	584	605	0.935911	1.88207	1.37882	11.4401	6.68498	7.47618	0.00255524	2.23332	up
Glyur000003s00001180	5	0	0	785	161	448	0.047169	0	0	9.99158	2.04081	6.03866	1.61308e-05	7.43529	up
Glyur000003s00001191	3	50	19	2335	1252	1526	0.011498	0.29751	0.117015	14.914	8.67942	10.5882	5.83081e-15	6.07176	up
Glyur000003s00001198	1577	1810	1742	11309	9440	8468	22.9223	27.3788	27.2653	179.655	149.244	141.908	0.000614756	2.21522	up
Glyur000003s00001227	45	71	53	353	512	384	2.01453	3.32627	2.55228	17.37	25.2289	20.0642	0.00157493	2.61878	up
Glyur000004s00000370	193	581	502	44	50	30	3.0415	9.54785	8.53141	0.754896	0.84693	0.536284	8.44194e-06	-3.5535	down
Glyur000004s00000374	1413	1465	1355	7838	4669	5301	20.6404	22.304	21.337	124.516	74.123	89.3209	0.00433383	1.7647	up
Glyur000004s00000382	11	0	3	5023	3907	4406	0.160039	0	0.03449	86.7987	67.4716	80.7643	1.34169e-32	9.30518	up
Glyur000004s00000388	0	19	4	61	56	101	0	0.168146	0.028128	0.572217	0.521182	1.00125	0.00184644	3.21885	up
Glyur000004s00000389	4250	3873	3715	1023	991	1167	128.776	122.323	121.315	33.6889	32.6235	40.7542	0.000483287	-2.22002	down
Glyur000004s00000395	109	301	287	36	61	68	1.44936	2.47945	2.60684	0.263555	0.451255	1.09431	0.00879755	-2.26249	down
Glyur000004s00000404	2196	1747	1539	2	0	3	27.0112	22.391	20.3945	0.02658	0	0.028576	7.45245e-16	-10.4175	down
Glyur000004s00000421	401	408	377	86	60	149	4.52529	4.80077	4.58671	1.04552	0.731328	1.93373	0.00459456	-2.30271	down
Glyur000004s00000433	761	645	565	168	252	162	12.8297	11.3417	10.2691	3.07342	4.60502	3.13711	0.00475904	-2.11308	down
Glyur000004s00000442	1363	1340	1219	25	18	7	19.5507	20.0291	18.8401	0.376475	0.279959	0.099948	2.19419e-19	-6.62562	down
Glyur000004s00000451	0	0	0	515	660	958	0	0	0	6.45937	7.94618	12.3035	6.48451e-21	Inf	up
Glyur000004s00000459	873	1070	953	342	166	265	8.70041	11.6609	11.0981	3.93816	1.82138	3.0005	0.000985346	-2.18577	down
Glyur000004s00000470	67	147	86	3640	2488	2297	0.932773	2.13253	1.27272	55.2329	37.7677	36.9653	7.85686e-13	4.58347	up
Glyur000004s00000471	39	69	64	527	470	546	0.835738	1.5631	1.49395	12.5013	11.1462	13.7498	0.000264551	2.93172	up
Glyur000004s00000476	74	100	68	12	16	0	1.23158	1.7437	1.22277	0.218291	0.290079	0	0.000466043	-3.43244	down
Glyur000004s00000486	567	2081	1806	504	514	550	4.26195	15.9784	14.4623	4.06332	4.1387	4.8611	0.00488527	-1.66796	down
Glyur000004s00000500	6629	14987	11968	3327	2180	2524	139.144	328.154	270.683	75.9094	49.6822	61.0636	0.000600206	-2.27467	down
Glyur000004s00000501	56	285	207	1009	1754	921	0.383586	2.04908	1.54111	7.59364	13.2079	7.36582	0.000147389	2.59488	up
Glyur000004s00000503	10	26	17	433	599	348	0.141623	0.392452	0.264293	7.57849	10.4967	6.48292	2.77938e-07	4.48842	up
Glyur000004s00000505	220	257	247	1463	837	1773	2.23051	2.59835	2.62992	16.2675	9.18872	21.2559	0.00056343	2.21503	up
Glyur000004s00000511	894	1514	1522	275	304	307	20.07	35.4512	36.8276	6.69614	7.40237	7.93174	0.000125432	-2.38716	down
Glyur000005s00001018	222	1006	761	2	0	0	17.1207	81.1022	63.4155	0.084721	0	0	4.24362e-14	-10.1068	down
Glyur000005s00001022	4617	3590	3690	1018	751	729	147.424	119.498	126.962	35.3221	26.0315	26.8427	0.000875751	-2.59963	down
Glyur000005s00001036	83	54	42	0	0	3	3.02184	2.02095	1.63019	0	0	0.084799	0.000184193	-6.23437	down
Glyur000005s00001040	5763	3437	3555	17	15	4	104.614	65.0203	69.5228	0.326079	0.276184	0.063221	1.46682e-08	-8.87531	down
Glyur000005s00001041	28	52	53	436	321	265	0.433869	0.964257	0.9366	8.5408	6.2857	5.39438	0.00196233	2.71219	up
Glyur000005s00001047	80	113	113	402	578	560	1.66403	2.45316	2.53106	9.1588	13.1631	13.5177	0.0088001	2.06881	up
Glyur000005s00001057	841	717	747	5454	3867	4716	9.47693	8.41313	9.06382	66.8028	47.3386	61.2723	0.000120238	2.27765	up
Glyur000005s00001064	3005	2660	2664	17	43	99	32.0646	29.6586	30.7356	0.186212	0.505408	1.21115	5.81747e-15	-6.01957	down
Glyur000005s00001066	2074	4702	4293	939	1313	1327	13.1822	31.1547	29.404	6.48241	9.06121	9.72771	0.00218878	-1.8367	down
Glyur000005s00001069	1463	2283	2369	408	603	868	17.9057	29.4639	33.9067	5.53312	8.11665	12.7763	0.00128013	-1.94108	down
Glyur000005s00001074	31	57	59	769	365	465	0.425221	0.987224	1.25396	15.0055	7.2	10.0215	6.30556e-05	3.21993	up
Glyur000005s00001083	0	43	59	560	339	437	0	0.596158	0.851289	8.48928	5.1067	7.06195	3.66183e-05	3.63997	up
Glyur000005s00001104	2	0	0	2157	909	2348	0.016651	0	0	28.9354	12.1852	33.4112	1.31286e-15	10.7182	up
Glyur000005s00001107	27	23	37	2776	613	1495	0.267162	0.213976	0.367649	29.7957	6.52576	16.8836	0.000475646	5.51969	up
Glyur000005s00001110	215	1060	863	27112	27009	22942	1.96309	8.66019	7.75237	435.061	389.154	473.714	1.47164e-10	5.02677	up
Glyur000005s00001112	128	1982	1650	38	30	30	1.67207	26.9938	23.2314	0.532878	0.414167	0.445204	0.00156706	-5.35286	down
Glyur000006s00001608	54	57	51	8	11	5	0.93881	1.03451	0.941615	0.132944	0.196921	0.100324	0.00143583	-3.07898	down
Glyur000006s00001612	0	11	5	105	200	204	0	0.119475	0.049833	1.29431	2.45927	2.6746	2.93085e-06	4.94114	up
Glyur000006s00001663	381	222	232	0	0	2	7.5043	4.55518	4.91994	0	0	0.042734	2.19457e-07	-9.03938	down
Glyur000006s00001664	127	361	283	37	21	18	0.666129	2.9498	2.00592	0.275701	0.159242	0.107547	5.30774e-05	-3.53398	down
Glyur000006s00001676	0	0	0	293	61	90	0	0	0	4.30271	0.883624	1.41425	0.000560672	Inf	up
Glyur000006s00001677	24	86	44	565	534	258	0.417974	1.60352	0.869162	10.7858	10.1827	5.28447	0.000460722	2.9523	up
Glyur000006s00001709	144	376	348	1296	1262	1053	2.81009	7.55768	7.14164	26.7761	25.7854	23.7463	0.00648367	1.86049	up
Glyur000007s00002787	3560	4661	3713	282	370	1064	120.72	164.744	135.686	10.3969	13.6228	41.5771	4.95954e-07	-3.05839	down
Glyur000007s00002791	2663	2094	1988	114	242	1212	39.9141	32.7112	32.1116	1.85183	3.93225	20.9402	0.0076688	-2.41979	down
Glyur000007s00002798	45	10	24	597	557	300	0.737637	0.128908	0.362412	8.74305	8.10516	4.61571	2.26163e-06	3.72443	up
Glyur000007s00002812	5067	2744	3051	171	517	265	68.0301	38.6966	44.3913	2.97919	7.63394	4.20708	0.00504561	-3.92457	down
Glyur000007s00002814	1065	4049	3313	773	740	1395	8.2119	32.6132	27.5109	6.48717	6.20086	12.2847	0.00648191	-1.68317	down
Glyur000007s00002816	3	13	19	533	450	749	0.044392	0.193689	0.30856	12.5535	10.5874	18.7033	4.31558e-10	5.49679	up
Glyur000007s00002819	745	530	567	44	66	56	15.3743	11.3965	12.5937	0.966803	1.47409	1.3136	7.06261e-05	-3.83396	down
Glyur000007s00002824	3320	3050	2820	127	297	590	70.1537	67.1726	64.2117	2.91252	6.8038	14.377	2.25201e-07	-3.49153	down
Glyur000007s00002840	11	15	31	180	311	196	0.588013	0.810514	1.7923	10.7794	18.6442	12.4449	0.000336623	3.35612	up
Glyur000007s00002844	3	13	8	545	1097	932	0.026215	0.164098	0.102068	8.96075	18.5317	16.7803	1.17237e-14	6.58606	up
Glyur000007s00002854	135	610	587	7349	3576	3976	1.44648	6.667	6.54115	82.65	40.2999	47.4845	6.14598e-05	3.33955	up
Glyur000007s00002857	7435	7722	7899	2122	2574	3033	73.3037	79.3498	83.9126	22.7393	27.5699	34.4846	0.00633171	-1.87712	down
Glyur000007s00002876	40	83	73	16	7	13	1.62159	3.50228	3.15945	0.701939	0.277728	0.595605	0.00429955	-2.65452	down
Glyur000007s00002888	1159	1955	1588	196	278	461	13.7156	24.2464	20.4568	2.54984	3.56351	6.2608	2.53653e-05	-2.56704	down
Glyur000008s00001259	90	328	385	22	66	112	0.540682	2.14794	2.61775	0.142575	0.431654	0.775733	0.00964325	-2.14949	down
Glyur000008s00001267	523	935	813	68192	16090	25388	7.4798	12.2906	12.6266	888.854	196.422	405.017	0.00366077	5.36065	up
Glyur000008s00001274	96	202	211	7402	5307	5925	3.02167	6.48313	7.05552	242.832	179.134	211.285	4.95849e-14	4.98481	up
Glyur000008s00001293	745	1860	1694	242	155	110	12.8929	33.7904	31.6233	4.92745	2.89917	2.19771	1.16359e-07	-3.28704	down
Glyur000008s00001294	3	28	35	585	418	326	0.012145	0.170899	0.229731	3.95781	3.23205	2.46884	2.00616e-06	4.21895	up
Glyur000008s00001305	3599	4333	3739	276	234	156	27.0145	33.9047	30.2783	2.23847	1.89828	1.33528	2.45729e-12	-4.43016	down
Glyur000008s00001323	0	13	9	7026	11672	4150	0	0.163505	0.604377	98.1546	160.946	61.503	3.6666e-15	9.94103	up
Glyur000008s00001324	27174	25209	38469	6050	8594	5608	183.74	177.486	280.004	44.4248	63.0599	43.6781	0.00224213	-2.46761	down
Glyur000008s00001328	28	81	61	755	915	578	0.259113	1.18694	0.916072	14.2415	13.2068	11.7281	3.66931e-06	3.52798	up
Glyur000008s00001333	0	24	18	2191	1556	1071	0	0.191676	0.140967	18.8726	13.4087	9.7153	1.26419e-16	6.77424	up
Glyur000008s00001336	1182	1333	1337	58	131	207	17.7461	20.8604	21.6303	0.939973	2.12335	3.58275	3.38389e-08	-3.56378	down
Glyur000008s00001340	25	85	89	700	474	543	0.187	0.660189	0.715734	6.21355	3.98528	4.70492	0.000251548	2.94594	up
Glyur000008s00001342	3025	5791	4940	15954	25215	27800	52.6112	104.962	92.6233	301.414	476.304	557.284	0.00557073	2.09788	up
Glyur000008s00001345	51	174	115	12913	11144	12354	1.67474	6.06343	4.12715	469.348	404.785	476.322	2.44637e-18	6.56956	up
Glyur000008s00001351	222	219	204	1881	826	1346	3.04678	3.14297	3.01209	28.2067	12.3683	21.4118	0.000582452	2.34192	up
Glyur000008s00001354	955	763	681	191	208	182	22.182	18.4184	16.988	4.7955	5.21739	4.83541	0.0038534	-2.40068	down
Glyur000008s00001355	693	1305	1212	9222	6106	5818	5.388	10.5934	10.1571	78.5308	52.1459	52.6196	9.35524e-05	2.49016	up
Glyur000009s00001371	3	48	39	123	272	324	0.020136	0.552279	0.458503	1.27171	2.67389	3.50401	0.00279662	2.91233	up
Glyur000009s00001379	2387	1937	1855	629	746	633	134.876	114.102	112.942	38.6362	45.7717	41.2237	0.00686739	-1.97026	down
Glyur000009s00001390	427	292	310	47231	35759	38381	9.41845	6.71688	7.35923	1133.3	857.42	976.887	3.43945e-14	6.51816	up
Glyur000009s00001392	42	244	215	698	951	885	0.442158	3.10817	2.83312	9.25285	12.869	12.605	0.00337175	2.20633	up
Glyur000009s00001400	82	48	56	6730	4411	3744	1.00164	0.698147	0.763742	84.1897	55.1634	49.6926	2.20793e-18	5.93707	up
Glyur000009s00001401	1066	796	677	11731	6487	6806	16.6128	12.935	11.3732	198.873	109.902	122.391	2.70742e-06	2.93583	up
Glyur000009s00001414	399	360	346	1788	1942	2372	3.92453	3.56895	3.7232	26.1467	27.2901	34.1614	0.000305338	2.14059	up
Glyur000009s00001419	243	173	180	40	37	35	3.40948	2.5328	2.71738	0.607027	0.559013	0.555513	0.0032111	-2.77309	down
Glyur000009s00001422	698	1920	1725	217	352	482	5.19813	13.1866	12.7726	2.41956	2.28684	4.22787	0.000204316	-2.22808	down
Glyur000009s00001427	120	109	140	11	26	10	3.03417	2.87681	3.81853	0.298042	0.701738	0.28485	0.000698846	-3.3016	down
Glyur000009s00001434	0	0	0	3819	1962	3002	0	0	0	167.977	86.212	140.063	1.58195e-31	Inf	up
Glyur000009s00001459	925	1429	1209	5975	3555	4242	32.9197	53.0068	46.3708	231.299	137.506	174.173	0.00701355	1.69538	up
Glyur000009s00001473	30	72	17	731	421	470	0.148305	0.507325	0.089418	4.2255	2.42381	2.70327	1.1951e-05	3.53401	up
Glyur000009s00001481	37	72	67	377	565	444	0.627885	1.28672	1.25108	7.21077	11.0678	9.01403	0.000840057	2.74742	up
Glyur000009s00001497	69	155	129	2445	2283	2363	1.22445	3.19704	2.73967	48.2276	45.134	49.6387	1.08248e-10	4.11657	up
Glyur000010s00000885	0	7	0	57	41	93	0	0.120535	0	1.18103	0.833184	2.03201	2.34725e-05	4.76465	up
Glyur000010s00000897	7	3	0	54	106	243	0.160317	0.067225	0	1.70232	3.35994	8.4374	0.00685529	4.82509	up
Glyur000010s00000899	0	34	17	300	255	663	0	0.489962	0.244358	4.6059	3.91526	10.8164	0.000946266	4.54458	up
Glyur000010s00000903	106	184	153	22	55	20	2.40636	4.37528	3.77227	0.546024	1.36242	0.503165	0.00916035	-2.45608	down
Glyur000010s00000906	140	299	237	1271	913	1075	1.20139	2.48874	2.02445	11.0558	7.55921	11.2491	0.00261136	2.05233	up
Glyur000010s00000912	3589	2238	2182	289	146	99	87.5337	56.8864	57.3435	7.66197	3.84446	2.77825	0.000826076	-4.29739	down
Glyur000010s00000919	30	16	20	256	95	208	0.333776	0.177532	0.236877	3.15581	1.17372	2.78164	0.00264874	2.70205	up
Glyur000010s00000925	58	202	192	773	728	714	0.442751	2.17274	2.1453	7.72277	8.41727	8.84318	0.00545805	2.12693	up
Glyur000010s00000943	1975	1076	1155	22532	11735	17241	56.7075	32.1779	35.7287	703.419	366.072	570.939	1.56659e-06	3.22054	up
Glyur000010s00000946	216	902	769	4976	3092	2463	2.23439	9.72219	8.56863	55.9611	34.7528	29.3808	0.000554306	2.32372	up
Glyur000010s00000949	78	208	168	3307	1867	1434	0.698933	1.9563	1.63404	32.5838	18.3816	14.9822	3.73283e-05	3.66489	up
Glyur000010s00000952	245	159	153	2379	1597	938	3.15237	2.28721	2.03277	33.0275	22.173	15.2545	0.000332368	2.75318	up
Glyur000010s00000956	171	116	111	2374	1280	1251	1.76427	1.23726	1.22576	26.8667	14.4778	15.0674	6.28071e-06	3.24958	up
Glyur000010s00000973	0	0	12	653	255	297	0	0	0.118863	10.1713	3.93277	5.20639	1.81048e-06	6.53795	up
Glyur000010s00000982	59	203	237	11793	9269	9584	0.867365	3.13935	3.79809	190.73	149.81	164.505	8.09064e-16	5.77906	up
Glyur000010s00000983	86	288	216	3607	1739	1867	0.870931	3.06167	2.37255	40.0663	19.3004	21.9913	7.17758e-05	3.43862	up
Glyur000010s00000996	3	0	0	697	181	309	0.024168	0	0	9.09095	2.80673	4.47783	1.19512e-05	7.93463	up
Glyur000011s00000639	479	441	420	1200	1616	2339	4.4815	4.33638	4.36784	13.2216	17.6694	24.997	0.00731662	1.6257	up
Glyur000011s00000645	1464	2189	2075	609	1114	403	8.80682	13.727	13.45	3.97976	7.27962	2.7927	0.00642182	-1.7066	down
Glyur000011s00000650	1358	2866	2434	404	459	400	12.6447	28.1413	24.7024	4.12925	4.75464	4.32655	9.28759e-06	-2.61975	down
Glyur000011s00000658	1	3	3	255	192	183	0.050916	0.158128	0.163845	14.2938	10.7347	10.8501	9.81556e-09	6.31371	up
Glyur000011s00000666	469	260	262	4719	2775	5188	32.0525	18.5473	19.2851	351.276	206.408	409.68	5.97885e-08	3.28719	up
Glyur000011s00000687	0	0	0	408	127	196	0	0	0	9.34775	2.9459	4.75548	1.48432e-07	Inf	up
Glyur000011s00000692	3096	5133	5119	609	881	456	23.5945	41.3542	42.542	5.0804	7.35208	4.04843	6.35592e-07	-3.03213	down
Glyur000011s00000694	1816	1964	2001	11658	10383	13956	17.0007	19.1548	20.1729	118.72	105.6	150.724	0.00039773	2.34614	up
Glyur000011s00000695	6302	9401	7981	679	849	1115	56.8101	88.333	77.5211	6.65416	8.30784	11.5825	1.17866e-07	-3.4204	down
Glyur000011s00000702	3201	2446	2172	242	381	279	40.7684	32.913	29.7236	3.39499	5.32796	4.10598	0.0003447	-3.48194	down
Glyur000011s00000705	44	162	128	0	0	0	0.551958	2.14815	1.75805	0	0	0	1.96321e-11	#NAME?	down
Glyur000011s00000707	131	187	208	1289	728	929	2.02701	3.13163	3.60867	22.6616	12.7576	17.589	0.00105921	2.23471	up
Glyur000011s00000711	0	6	3	606	363	275	0	0.135529	0.05044	15.2804	9.15982	7.34328	1.85082e-11	7.05381	up
Glyur000011s00000718	2729	2712	2423	399	446	434	23.1533	23.9847	22.1498	3.67462	4.11114	4.24422	1.60901e-06	-2.93931	down
Glyur000011s00000733	13	62	25	4096	4086	3135	0.094201	0.508985	0.206305	35.979	36.3999	30.0711	2.08855e-21	6.66567	up
Glyur000012s00000530	217	505	443	58	56	153	2.68727	6.5152	5.90424	0.770039	0.743756	2.17468	0.00319121	-2.31082	down
Glyur000012s00000534	1655	3655	3480	19906	17242	18108	25.4856	36.3141	35.874	277.307	215.048	264.552	0.000752199	2.44367	up
Glyur000012s00000551	11	0	3	583	814	563	0.078857	0	0.015848	4.97433	6.92859	4.9172	5.27336e-14	6.52908	up
Glyur000012s00000561	1558	6910	5839	869	700	793	4.47318	32.3646	28.0659	3.8157	3.07234	3.64374	0.000539393	-2.74519	down
Glyur000012s00000567	449	740	685	93	80	87	5.95392	10.1406	11.1086	1.32857	1.15184	1.36592	2.28562e-05	-3.09341	down
Glyur000012s00000570	170	268	266	1202	882	898	1.82222	2.98838	3.06345	13.9935	10.2635	11.097	0.00742354	1.83508	up
Glyur000012s00000622	528	417	318	3167	1738	2530	5.64035	4.64158	3.65529	36.8086	20.1895	31.1902	0.000139282	2.20018	up
Glyur000013s00003196	65	260	222	3359	3645	2919	1.09953	4.73748	4.14281	63.8719	69.5566	59.0815	2.29503e-10	4.02036	up
Glyur000013s00003198	8	15	3	366	260	777	0.140144	0.383674	0.053841	8.10137	6.0848	17.1516	0.000185418	5.50017	up
Glyur000013s00003200	797	747	752	4239	2482	2592	11.1509	10.8918	11.3266	64.4647	37.7211	41.8064	0.00406709	1.70067	up
Glyur000013s00003205	1118	832	808	24	48	39	8.08681	6.27229	6.29667	0.188628	0.375722	0.321866	1.22726e-06	-4.99764	down
Glyur000013s00003209	2591	7568	6525	60685	48487	41378	10.0475	30.5926	27.2665	255.86	204.285	185.061	0.000448561	2.98719	up
Glyur000013s00003216	23	7	10	145	285	225	1.01435	0.326675	0.447896	7.09189	13.9154	11.6944	6.52824e-05	3.56126	up
Glyur000013s00003236	283	223	236	9	13	27	2.15537	1.6892	1.88467	0.072866	0.101168	0.226701	3.99886e-06	-4.24718	down
Glyur000013s00003244	0	0	0	282	132	265	0	0	0	11.3063	5.28673	11.2421	1.645e-12	Inf	up
Glyur000013s00003263	119	68	69	2184	975	1151	1.25327	0.903669	0.9206	40.4195	18.4486	23.1838	3.21377e-05	3.67937	up
Glyur000013s00003275	0	0	2	1429	435	664	0	0	0.02359	18.1424	5.44502	8.94134	5.0689e-08	10.1951	up
Glyur000014s00002488	8686	14972	15015	1767	5191	1683	73.7869	132.571	137.441	16.3138	47.8958	16.4816	0.000439304	-2.42216	down
Glyur000014s00002495	10	5	0	4320	2349	2719	0.108716	0.046286	0	51.9871	28.224	34.6793	5.01434e-24	8.78497	up
Glyur000014s00002514	400	260	277	1689	1457	964	2.81195	1.90048	2.09125	13.5929	11.1528	7.83581	0.00351583	1.75312	up
Glyur000014s00002519	136	352	313	4699	4607	3685	1.41011	3.81296	3.48162	53.1005	52.0077	44.1774	1.15792e-09	3.82053	up
Glyur000014s00002540	762	432	410	0	10	0	10.5942	6.25779	6.13199	0	0.150909	0	6.75e-06	-7.78748	down
Glyur000014s00002559	9	56	41	695	521	607	0.064442	0.508872	0.346152	6.82926	4.88262	6.12365	1.2155e-06	3.97912	up
Glyur000014s00002566	588	77	157	5369	6164	8605	8.35338	1.11985	2.4012	83.0886	95.3403	141.25	1.53718e-11	4.07223	up
Glyur000014s00002569	133	172	146	2689	2161	2465	2.23293	3.01842	2.64542	49.3294	39.6189	47.9674	1.45519e-09	3.73953	up
Glyur000014s00002575	1103	875	956	230	259	284	15.9673	12.9827	14.8276	3.55839	4.00622	4.65225	0.00106793	-2.26254	down
Glyur000014s00002577	461	385	417	4342	2290	2899	7.22785	6.29553	7.05653	74.1432	39.0716	52.504	9.66426e-06	2.58663	up
Glyur000014s00002578	795	680	536	37	44	63	5.04927	4.49776	3.66493	0.250066	0.303461	0.458903	8.66767e-06	-4.14505	down
Glyur000014s00002589	79	164	189	747	692	708	1.02167	2.42297	2.72396	11.3249	10.6866	11.6443	0.00524369	2.10484	up
Glyur000015s00000744	83	236	186	2479	1468	1333	0.870054	2.58752	2.10506	28.4309	16.8151	16.2175	1.81048e-06	3.19586	up
Glyur000015s00000748	8	23	30	828	603	774	0.147499	0.423676	0.566604	16.3176	11.8598	16.1824	7.88475e-10	5.00675	up
Glyur000015s00000749	438	1609	1378	13	59	92	2.88598	10.6875	10.4458	0.089127	0.667845	0.79922	6.35669e-09	-4.53582	down
Glyur000015s00000756	12	124	103	592	611	651	0.058662	0.663246	0.544296	3.45388	3.47754	4.01097	0.000424423	2.85322	up
Glyur000015s00000757	622	467	394	3467	2029	2811	41.38	32.3925	28.1967	250.838	146.652	215.757	0.000217424	2.12581	up
Glyur000015s00000775	2642	1613	1748	8	0	0	41.8652	26.6097	29.7849	0.121246	0	0	2.02929e-10	-9.93313	down
Glyur000015s00000779	423	323	329	1833	1973	2969	4.12734	3.28273	3.45226	19.4395	20.916	33.4162	7.54381e-05	2.31374	up
Glyur000015s00000788	123	264	276	1944	2359	2705	1.1655	2.6202	2.82339	20.1431	24.4267	29.6645	2.76651e-07	3.19579	up
Glyur000015s00000809	28	26	39	329	253	479	1.17695	1.14754	1.7569	15.3195	11.7826	23.6807	0.000176388	3.2299	up
Glyur000015s00000812	108	108	67	5	5	11	1.46858	1.34904	0.853788	0.05139	0.06373	0.136553	4.59027e-05	-4.0729	down
Glyur000015s00000834	153	415	348	1744	1280	1213	1.85098	5.2692	4.56886	23.3838	16.9756	16.7025	0.00237401	2.01685	up
Glyur000015s00000849	1251	701	829	55	41	52	18.1054	10.5655	12.9209	0.8615	0.642422	0.856144	0.000488478	-4.61609	down
Glyur000015s00000859	737	1992	1480	27201	23631	43366	61.7009	173.94	133.545	2477.58	2150.9	4189.99	4.82556e-08	4.30076	up
Glyur000015s00000877	0	0	3	226	67	158	0	0	0.057655	7.33343	2.0344	5.01996	1.37689e-06	7.12987	up
Glyur000015s00000878	693	3101	2577	17110	17913	13463	4.95511	23.0269	19.7026	132.792	138.679	110.838	0.000117324	2.77415	up
Glyur000016s00002998	1660	1407	1486	527	362	308	16.2451	14.3457	15.67	5.60052	3.83934	3.47525	0.000404438	-2.26234	down
Glyur000016s00003003	77	124	98	3	4	0	1.66829	2.70819	2.24192	0.053386	0.097805	0	1.22282e-07	-5.70618	down
Glyur000016s00003029	0	24	11	56	178	114	0	0.575899	0.285662	1.4431	4.6592	3.15351	0.0027648	3.25185	up
Glyur000016s00003035	2910	6156	5636	1491	1713	1025	31.1315	68.7647	65.3809	17.4075	19.9816	12.6605	0.000973158	-2.0229	down
Glyur000016s00003037	24	6	23	284	447	305	0.358792	0.070082	0.320359	4.67447	7.23913	5.32756	6.83012e-06	3.88033	up
Glyur000016s00003041	368	655	566	16365	11979	17701	2.11422	3.91584	3.50569	102.318	74.8427	117.391	9.7144e-11	4.62538	up
Glyur000016s00003080	877	627	608	88	169	146	10.2672	7.6407	7.66664	1.12011	2.14217	1.95981	0.00433383	-2.75738	down
Glyur000017s00002381	9	5	12	362	317	231	0.0855	0.039963	0.116643	3.74477	3.27416	2.69763	2.98302e-07	4.79391	up
Glyur000017s00002386	68	115	126	1373	674	655	0.803266	1.44961	1.63227	18.7512	9.21612	9.43082	0.000692975	2.8935	up
Glyur000017s00002398	89	96	107	3035	1662	1888	0.779557	0.614534	1.1201	29.3472	13.302	19.5859	4.69542e-10	4.20404	up
Glyur000017s00002403	5	11	0	741	223	480	0.048308	0.135739	0	9.59682	2.8763	6.59592	2.05835e-06	6.2368	up
Glyur000017s00002410	952	775	808	4	5	42	9.50453	7.68034	8.41149	0.024591	0.037688	0.428296	1.3036e-11	-5.93265	down
Glyur000017s00002412	255	134	146	1171	639	765	2.7265	1.55334	1.74094	14.5292	7.70203	10.0467	0.0039913	1.86525	up
Glyur000017s00002421	228	204	183	4	4	77	2.35582	2.19463	2.0392	0.033954	0.03393	0.90723	0.000578115	-3.1398	down
Glyur000017s00002425	158	306	301	196663	98092	103909	1.94073	3.95072	4.01567	2649.61	1320.64	1485	8.61661e-14	8.80326	up
Glyur000017s00002436	184	109	113	826	1742	1553	2.44253	1.50403	1.55089	12.1272	25.1303	23.7316	1.8878e-06	2.95151	up
Glyur000017s00002438	27	194	51	3446	1314	2045	0.372449	3.05172	0.7736	52.1392	17.1685	28.9435	1.86976e-05	4.5295	up
Glyur000017s00002448	1519	1038	1117	69	90	71	71.1309	50.6562	56.3686	3.50918	4.54145	3.792	3.34955e-05	-4.36678	down
Glyur000017s00002454	0	0	4	55	169	171	0	0	0.273694	4.86393	15.1792	16.3147	1.17713e-06	6.51219	up
Glyur000017s00002467	103	546	464	6916	2907	3045	0.646306	3.96959	3.13059	43.8558	19.285	21.2851	0.00212729	3.39523	up
Glyur000018s00003681	4166	4371	3913	1443	1469	1364	57.24	62.5896	57.9279	21.5435	21.9139	21.6021	0.00435833	-1.85349	down
Glyur000018s00003688	3019	2580	2473	950	634	1337	19.3521	16.9254	16.9253	6.54801	4.34758	9.83288	0.00771439	-1.78971	down
Glyur000018s00003695	532	1584	1321	218	471	363	3.07064	9.80114	8.42732	1.35926	3.04645	2.40684	0.00225399	-1.89675	down
Glyur000018s00003701	2725	1590	1675	117	53	79	99.0077	60.1846	65.5663	4.62059	2.07618	3.27123	0.000288033	-4.97282	down
Glyur000018s00003729	7	5	11	298	498	94	0.059302	0.044515	0.144986	4.35776	7.47195	1.39269	0.00101718	4.94566	up
Glyur000018s00003741	0	28	35	322	2042	788	0	0.186575	0.200267	2.61554	13.5783	5.7367	0.00768802	5.54787	up
Glyur000019s00002090	134	205	171	2530	2808	2102	0.831748	1.32171	1.13975	17.0714	18.9399	15.0476	5.31286e-09	3.6011	up
Glyur000019s00002092	136	500	444	2716	4380	3660	0.763721	3.0097	2.77312	17.1177	26.1013	24.5092	4.24107e-07	3.14959	up
Glyur000019s00002094	2182	827	1070	29	14	24	33.75	13.4015	17.9293	0.470012	0.218065	0.416779	0.00212369	-6.36121	down
Glyur000019s00002100	2734	3091	2964	8012	16003	13682	62.3394	74.0923	73.0638	198.874	394.27	359.301	0.00795375	1.80185	up
Glyur000019s00002111	995	873	900	25078	57798	53474	14.9694	13.7342	14.5906	410.485	945.403	928.473	2.9698e-10	5.29193	up
Glyur000019s00002171	305	2112	1736	6230	7625	5766	1.41629	10.7288	7.38347	36.6465	45.5273	34.1374	0.0018261	2.11328	up
Glyur000019s00002176	1571	781	861	46	29	95	9.12077	4.75157	5.36972	0.28824	0.181552	0.669042	0.00375792	-4.63004	down
Glyur000020s00001729	0	26	3	94	78	51	0	0.591971	0.039484	2.17354	1.87012	1.30802	0.00509364	2.90461	up
Glyur000020s00001756	4	0	5	628	1136	5103	0.037001	0	0.041388	7.41128	11.7668	56.6096	0.00617329	9.20522	up
Glyur000020s00001759	292	955	881	4033	4165	3956	1.69976	5.83327	5.63885	26.5612	27.5681	27.9614	0.000205072	2.34122	up
Glyur000020s00001762	538	888	745	2667	3305	2549	4.7636	8.19703	7.10811	25.696	31.8304	26.0552	0.00531542	1.71776	up
Glyur000020s00001767	516	582	651	63	97	58	4.22161	4.95672	5.73177	0.553278	0.855372	0.546234	1.19606e-05	-3.30114	down
Glyur000020s00001802	1308	1106	1144	305	187	212	21.8009	19.2253	20.5458	5.51715	3.37845	4.07187	6.08263e-05	-2.66938	down
Glyur000020s00001803	476	1060	917	89	270	342	8.40899	19.5566	17.4783	1.7003	5.19149	6.96807	0.00248198	-2.01294	down
Glyur000020s00001805	311	547	529	3289	2497	2577	2.7232	4.82339	4.42914	30.1926	23.1654	25.348	0.000107611	2.35729	up
Glyur000020s00001814	1316	1279	1309	402	253	416	28.0606	28.4168	30.0655	9.31731	5.84506	10.2176	0.000731793	-2.17074	down
Glyur000020s00001816	2123	527	812	7	25	0	28.9562	7.48919	11.9247	0.103129	0.359302	0	0.00915962	-7.29376	down
Glyur000020s00001821	25	59	46	27773	28339	31554	0.276498	0.695039	0.566498	345.511	352.308	416.385	2.64438e-23	9.19055	up
Glyur000020s00001822	0	157	138	1492	919	1334	0	2.3666	2.14928	23.4759	14.4408	22.2529	3.20398e-07	3.60729	up
Glyur000020s00001832	1421	1628	1479	258	316	355	15.2204	18.1784	17.0691	2.99579	3.67412	4.37644	3.6892e-05	-2.57904	down
Glyur000020s00001842	111	307	279	2924	1251	1553	1.18171	3.42451	3.21929	34.1026	14.5807	19.2021	0.00154232	2.85426	up
Glyur000021s00002689	0	0	0	56	238	167	0	0	0	1.84669	7.95863	5.91862	2.49149e-07	Inf	up
Glyur000021s00002692	130	104	98	3490	3886	2700	0.641625	0.532155	0.522264	18.7733	20.8814	15.4091	2.09342e-13	4.56807	up
Glyur000021s00002701	11	43	25	453	234	381	0.058638	0.684654	0.18508	4.28357	2.14025	3.54846	6.31189e-05	3.60014	up
Glyur000021s00002715	79	362	230	1117	1031	708	2.53768	12.24	8.0505	39.4618	36.3989	26.521	0.00811928	1.93281	up
Glyur000021s00002722	40	340	252	2109	2396	1720	0.163632	1.53157	1.18572	10.3687	11.7731	8.9723	8.29129e-07	3.18231	up
Glyur000021s00002731	247	469	355	4	2	0	3.2216	5.24172	4.33904	0.043613	0.013957	0	1.20621e-13	-7.73554	down
Glyur000021s00002746	576	1370	1252	23	20	38	17.4551	43.2531	40.8755	0.741847	0.641006	1.32779	1.55972e-14	-5.49295	down
Glyur000021s00002755	62	351	288	3909	3386	2501	0.511467	3.02835	2.56251	35.1737	30.4423	23.8676	6.69339e-09	3.6666	up
Glyur000021s00002759	324	414	303	14	38	25	3.42453	4.55452	3.44396	0.157512	0.427085	0.298889	2.42454e-06	-4.05857	down
Glyur000022s00001993	135555	46208	57471	2016	1527	1566	1923.13	683.29	878.565	31.0865	23.5316	25.6184	0.0087175	-6.0096	down
Glyur000022s00002023	288	226	255	3	11	40	3.61532	2.89795	3.42294	0.027301	0.132804	0.546901	5.33137e-06	-4.14029	down
Glyur000022s00002046	46	455	311	1816	886	1155	0.523072	8.2862	6.1718	34.9885	17.6879	24.5494	0.00406237	2.14742	up
Glyur000022s00002070	43	84	79	2524	1414	1417	0.339474	0.687172	0.662405	21.7998	12.2092	12.9682	1.62056e-09	4.47629	up
Glyur000022s00002077	88	103	82	1520	1126	740	2.09897	2.57714	2.10635	39.8444	29.4772	20.5744	6.55683e-07	3.32546	up
Glyur000023s00004873	504	681	633	126	125	107	14.5831	20.5235	19.7174	3.94661	3.91448	3.57201	0.000364954	-2.61897	down
Glyur000023s00004874	328	1367	1130	6605	5177	4829	2.44778	10.6917	9.47164	54.3512	42.0992	42.4374	0.000205181	2.40072	up
Glyur000023s00004884	73	65	88	1533	1214	770	2.84794	2.64517	3.67976	65.1761	51.5802	34.7301	5.74098e-08	3.64462	up
Glyur000023s00004914	15	81	38	496	557	585	0.295796	1.69077	0.812247	10.857	12.1879	13.5922	2.6056e-05	3.47231	up
Glyur000023s00004928	200	261	211	4226	2399	2595	2.18551	2.9657	2.46522	51.5079	29.0502	33.5932	1.42015e-08	3.4957	up
Glyur000023s00004930	5590	6289	5698	1072	1154	1191	41.1494	48.281	45.2287	8.58682	9.25338	10.1188	3.02049e-05	-2.66145	down
Glyur000023s00004945	1980	1025	1138	29	47	64	28.6552	15.4547	17.7436	0.448229	0.735086	1.06027	0.000703671	-5.28555	down
Glyur000024s00006595	32	104	72	2349	851	1589	0.269073	0.914531	0.656705	21.7409	7.89475	15.6193	2.01507e-05	4.35527	up
Glyur000024s00006598	195	152	202	2997	1952	1546	7.74614	6.2991	8.6855	130.05	84.6048	71.143	1.73991e-07	3.23184	up
Glyur000024s00006633	265	171	224	2805	1946	2157	3.47982	2.32729	3.16018	40.0345	27.7502	32.6549	3.07444e-07	3.03069	up
Glyur000025s00003289	1545	2234	2098	184	226	139	48.899	73.6959	71.5273	6.32903	7.75054	5.04625	2.38924e-09	-3.69144	down
Glyur000025s00003306	224	1480	1058	3594	3471	3008	1.28428	6.43716	4.71061	16.7215	15.6848	14.2532	0.00982273	1.7396	up
Glyur000025s00003313	978	1704	1667	288	270	327	9.28281	16.8495	17.0467	2.97024	2.7826	3.57739	3.74645e-05	-2.52911	down
Glyur000025s00003330	1281	950	950	0	5	10	15.0194	11.6155	12.0011	0	0.05107	0.122589	6.54665e-12	-8.06538	down
Glyur000025s00003333	111	97	66	598	552	329	2.29712	2.08534	1.46292	13.5177	12.4776	7.89353	0.00632812	2.06968	up
Glyur000025s00003336	74	50	64	4	9	26	2.157	1.51423	1.99349	0.12224	0.279207	0.864291	0.00854342	-2.59724	down
Glyur000025s00003338	105	463	432	1086	1722	1181	0.628624	2.88042	2.82029	7.28022	11.0529	8.2084	0.0078417	1.84023	up
Glyur000025s00003348	0	0	0	992	350	328	0	0	0	9.39444	3.10946	3.32363	2.87346e-07	Inf	up
Glyur000025s00003355	363	520	420	2174	1530	1546	6.13145	9.17291	7.65575	40.0084	28.1355	30.1647	0.00523678	1.74003	up
Glyur000025s00003356	0	3	0	125	104	203	0	0.027637	0	1.78861	1.48638	3.08587	7.15051e-09	7.162	up
Glyur000025s00003361	209	849	671	3121	2133	2396	2.26977	9.12432	7.66038	49.0897	28.6571	34.2108	0.00201528	1.99094	up
Glyur000025s00003363	10	26	16	2386	1308	1571	0.268264	0.72955	0.448571	71.5902	39.2242	49.9957	1.56801e-17	6.45958	up
Glyur000025s00003367	0	13	34	414	397	256	0	0.128178	0.482857	5.63816	5.33063	3.62777	2.44916e-06	4.40811	up
Glyur000025s00003376	179	1119	816	2747	3316	3143	0.697744	5.45233	3.8417	11.6796	14.4286	14.4636	0.00229594	1.99396	up
Glyur000025s00003378	112	434	422	2454	8410	8901	1.54192	6.22088	6.26177	36.7464	125.852	141.385	0.000470425	4.19667	up
Glyur000026s00001865	120	91	73	8276	4716	5421	1.28361	1.02157	0.843828	96.9789	55.2247	67.3832	3.28815e-17	5.65394	up
Glyur000026s00001866	103626	72613	73866	1958	1365	1039	821.432	600.158	630.264	19.1957	13.403	10.186	5.91098e-08	-6.21007	down
Glyur000026s00001904	76	157	155	21	8	26	0.867816	2.01152	2.19247	0.257311	0.117993	0.36859	0.00115143	-3.015	down
Glyur000026s00001913	1218	1169	1171	14357	8931	6329	12.392	12.3864	12.8373	158.787	98.7031	74.2511	0.000157166	2.73523	up
Glyur000026s00001914	3424	2990	3507	107	149	730	30.8538	28.1744	34.9103	1.04668	1.48324	7.7679	4.93319e-09	-3.61733	down
Glyur000026s00001915	693	505	613	124	100	144	8.338	6.33483	7.94077	1.6122	1.29677	1.9912	0.000612816	-2.63777	down
Glyur000026s00001919	39	55	28	6929	3764	3809	0.534924	0.794392	0.423111	106.036	57.4954	61.7556	2.73852e-14	6.60046	up
Glyur000026s00001923	1835	2100	2060	25707	16285	20461	22.8255	27.2234	27.6234	348.241	220.38	293.596	1.28646e-05	3.09264	up
Glyur000026s00001924	7	0	4	66	66	68	0.212828	0	0.109616	2.26472	2.28905	2.5034	7.06117e-05	3.67193	up
Glyur000026s00001927	43	157	198	28	28	0	0.794018	3.03222	3.9589	0.546213	0.562052	0	0.00137811	-3.01491	down
Glyur000026s00001930	91	138	161	2638	5762	3686	1.23402	1.94236	2.34774	38.8942	84.9142	57.664	4.49294e-10	4.69898	up
Glyur000026s00001932	0	5	7	44	124	42	0	0.491538	0.645105	4.51768	12.79	4.49157	0.00655618	4.03022	up
Glyur000026s00001934	1391	1357	1240	4386	6566	4095	41.0428	41.686	39.414	140.773	209.77	138.467	0.00890364	1.5861	up
Glyur000026s00001935	84	295	265	15	68	40	0.484505	3.3938	3.15533	0.091457	0.425733	0.267579	0.00330565	-2.56785	down
Glyur000026s00001960	42	544	498	17	5	4	0.843125	11.4552	10.8532	0.369642	0.109752	0.092701	0.000946838	-5.48086	down
Glyur000027s00001507	326	369	358	2504	2434	2119	2.80876	3.65128	3.71331	25.6514	25.0225	23.0285	4.00282e-05	2.44751	up
Glyur000027s00001521	30	181	178	651	756	492	0.228512	1.38528	1.3937	5.2154	6.06562	4.15179	0.00772985	2.1514	up
Glyur000027s00001536	41	57	38	972	924	1203	0.690875	1.01399	0.638183	17.1681	16.9025	21.8109	2.98077e-09	4.23164	up
Glyur000027s00001539	650	815	703	114	43	99	4.05869	5.30419	4.72969	0.772961	0.286533	0.708313	2.59386e-06	-3.35556	down
Glyur000027s00001545	78	84	63	3	0	7	0.936473	1.05296	0.817836	0.026602	0	0.084466	3.34979e-06	-4.76746	down
Glyur000027s00001548	3	9	13	4540	3764	2090	0.015868	0.068877	0.12133	41.8742	34.5025	20.6699	7.30693e-22	8.52278	up
Glyur000027s00001554	441	266	348	3401	3388	4332	19.4801	12.2377	16.5868	163.507	162.802	220.972	2.15402e-07	3.0336	up
Glyur000027s00001557	15	58	65	3473	4976	3815	0.108787	0.478866	0.533141	36.1003	48.8832	45.2285	6.12707e-20	6.31389	up
Glyur000027s00001572	37	57	39	6151	6920	5904	0.68664	1.11161	0.780675	126.981	142.757	129.291	4.17669e-22	6.88542	up
Glyur000027s00001576	2375	2133	1967	967	733	663	36.0465	33.9427	32.3266	15.839	12.1356	11.5873	0.00570641	-1.78808	down
Glyur000027s00001597	98	246	223	2027	5437	3787	1.40561	3.55766	3.32252	30.6426	82.1419	60.7173	3.49115e-06	4.10457	up
Glyur000027s00001605	379	1057	1036	4883	8996	2928	1.90691	5.55968	6.23065	26.9902	50.3311	20.2776	0.00874716	2.55942	up
Glyur000028s00003485	3	10	1	2462	1197	1362	0.033953	0.175061	0.016961	45.1249	21.9221	26.4737	9.25424e-15	8.28632	up
Glyur000028s00003489	69	511	489	3044	1554	2064	0.480093	3.81599	3.78039	23.7533	12.1072	17.0763	0.000164656	2.52647	up
Glyur000028s00003502	129	81	82	0	0	0	1.99382	1.30599	1.36366	0	0	0	1.58737e-07	#NAME?	down
Glyur000028s00003516	114	1258	1029	2	0	9	1.30571	16.562	14.4869	0.021236	0	0.11756	8.0158e-06	-7.82391	down
Glyur000028s00003523	188	523	409	5208	5146	4621	1.64123	4.83264	3.82188	49.2281	48.6272	46.7725	1.67911e-08	3.54771	up
Glyur000028s00003524	286	270	222	2309	1379	1125	5.79006	5.72693	4.80812	51.2472	30.7988	26.329	0.000374456	2.29474	up
Glyur000028s00003526	189	488	395	20	35	15	2.88493	7.76973	6.49336	0.318907	0.575305	0.262153	1.07741e-06	-4.15162	down
Glyur000028s00003532	1349	2096	1888	234	410	216	57.1748	92.6096	86.2	10.7491	18.8543	10.5557	2.04417e-06	-2.90018	down
Glyur000028s00003544	1122	714	769	6896	4588	5649	26.7186	17.7104	19.7135	178.559	118.711	155.158	6.96049e-05	2.34565	up
Glyur000028s00003549	94	34	56	641	278	861	1.14168	0.391514	0.734623	8.69613	3.73055	11.4348	0.00330565	2.8638	up
Glyur000028s00003552	3518	3905	3274	451	541	1332	43.8917	50.7898	44.027	6.11102	7.33216	19.1564	4.996e-05	-2.48818	down
Glyur000028s00003560	395	269	232	0	4	15	4.89806	3.42747	3.13503	0	0.042554	0.208402	1.19512e-05	-5.9053	down
Glyur000029s00003610	1175	1017	1113	56	77	55	23.4097	21.0822	23.7809	0.966204	1.71491	1.00422	8.50716e-11	-4.46943	down
Glyur000029s00003612	99	252	222	3	6	8	1.37924	3.66136	3.33793	0.030606	0.085912	0.124229	8.79914e-08	-5.26487	down
Glyur000029s00003613	0	20	2	3545	1909	1932	0	0.471703	0.037968	87.9488	47.3374	50.8541	3.36823e-17	8.3613	up
Glyur000029s00003634	155	99	141	3047	1566	1958	3.83353	2.56049	3.75859	82.1818	42.206	56.0283	4.41843e-08	3.70576	up
Glyur000029s00003638	3880	4213	3740	1208	1513	1630	36.4451	40.7814	37.6051	11.4574	15.1363	16.9786	0.00721886	-1.7474	down
Glyur000029s00003643	166	112	83	6988	1403	4178	2.09489	1.45009	1.13738	109.524	21.7909	68.8158	0.00145924	4.74438	up
Glyur000030s00002294	834	884	725	8717	5002	4231	7.92638	8.95614	7.64468	91.1775	52.2247	47.7511	0.000205536	2.56103	up
Glyur000030s00002298	520	1119	770	2839	3853	3102	3.07498	5.13123	3.64161	13.888	19.9726	15.7498	0.00409476	1.79505	up
Glyur000030s00002317	186	752	604	2061	2194	1699	2.88938	12.3113	10.2024	35.3091	37.2912	30.6452	0.00682818	1.78749	up
Glyur000030s00002322	0	42	15	182	136	226	0	0.999837	0.368681	4.58737	3.40808	6.04283	0.00155094	3.21799	up
Glyur000030s00002332	869	986	917	240	154	133	13.2479	15.6609	15.0604	3.96734	2.54463	2.32352	6.14576e-05	-2.69392	down
Glyur000030s00002333	5	0	0	67	73	138	0.170218	0	0	2.53681	2.75981	5.54797	1.14425e-06	5.11095	up
Glyur000030s00002335	38	26	18	370	208	411	0.534288	0.379162	0.269848	5.6883	3.20279	6.7047	0.000149303	3.21246	up
Glyur000030s00002342	625	609	568	4186	2573	1792	5.93887	5.99746	6.58346	46.6528	28.0392	20.0928	0.00508462	1.92213	up
Glyur000030s00002344	27	112	100	7102	9388	6937	0.177988	0.768701	0.712922	53.3927	68.6762	53.8863	2.35642e-19	6.45591	up
Glyur000030s00002345	793	1053	990	3613	4504	3427	14.5894	20.1979	19.6078	72.26	90.0215	72.7195	0.0042627	1.74624	up
Glyur000030s00002356	3303	4751	4604	521	1447	2123	39.8226	58.2148	37.2036	6.39003	17.7523	27.8139	0.00253752	-1.88084	down
Glyur000030s00002365	32	4	23	174	754	422	0.495634	0.062699	0.384232	3.29503	16.0538	9.53959	0.00161548	4.04584	up
Glyur000031s00004343	6158	2675	3345	172	85	144	327.27	148.136	191.556	9.90614	4.90568	8.7869	0.00261787	-5.33978	down
Glyur000031s00004344	675	433	429	31	14	14	62.3893	41.6878	42.6883	3.02625	1.34361	1.44952	6.65137e-05	-5.08322	down
Glyur000031s00004345	172	163	155	19	30	13	6.2532	6.18248	6.0666	0.744382	1.15254	0.505935	0.000506831	-3.32057	down
Glyur000031s00004349	109	73	85	5171	2359	2947	1.47447	1.02603	1.24023	76.2504	34.7599	46.0931	4.76051e-08	4.93566	up
Glyur000031s00004361	86	89	81	1745	655	833	1.62892	1.74265	1.65287	35.9894	13.4849	18.2236	0.00182612	3.35048	up
Glyur000031s00004384	258	209	194	1222	1446	1503	27.3402	23.1271	22.1214	141.124	166.901	184.21	0.000172039	2.31088	up
Glyur000031s00004387	18951	19051	17956	2372	2328	1536	173.254	181.541	176.884	23.5709	23.1213	16.1868	2.17206e-06	-3.48675	down
Glyur000031s00004419	11	23	29	5623	6028	9747	0.217824	0.468879	0.605407	122.628	131.372	225.476	2.83519e-20	8.21366	up
Glyur000031s00004427	819	1003	907	34	80	307	6.13619	7.83635	7.32736	0.269534	0.647604	2.65374	9.5997e-06	-2.95213	down
Glyur000031s00004437	2497	2703	2443	743	340	253	50.6458	57.1642	53.4087	16.3806	7.48898	5.91364	3.71067e-06	-2.82515	down
Glyur000032s00003863	345	255	283	14	20	68	5.4176	3.88029	4.61859	0.208702	0.306917	1.19383	8.50772e-05	-3.43639	down
Glyur000032s00003870	4924	9165	7906	878	1175	1134	29.7591	58.0395	51.5682	5.77399	7.74427	7.91596	1.71714e-06	-3.02087	down
Glyur000032s00003875	1884	1816	1734	520	449	403	25.231	25.3466	25.0274	7.56645	6.52574	6.21924	0.000227511	-2.30687	down
Glyur000032s00003879	4816	2950	2944	36	211	336	47.0286	28.8817	29.9775	0.31946	2.25984	3.87218	0.000473559	-4.57338	down
Glyur000032s00003896	72	84	40	504	413	349	1.47879	1.70161	0.795632	10.6079	9.12748	7.99534	0.0032137	2.36362	up
Glyur000032s00003897	24	39	28	395	444	206	0.365771	0.301036	0.197248	3.97317	5.68996	2.25123	0.000187626	3.24951	up
Glyur000032s00003926	2	0	0	1834	558	909	0.016391	0	0	17.5335	5.31265	9.39114	7.16107e-09	9.99509	up
Glyur000032s00003933	131	680	657	2400	1757	1553	0.999379	5.41052	5.40671	19.9247	14.5697	13.6853	0.0066577	1.82086	up
Glyur000032s00003943	229	173	199	7	56	62	4.7422	3.73063	4.44364	0.15165	1.26021	1.47297	0.005337	-2.60659	down
Glyur000033s00008607	2288	3803	3394	15157	13400	11833	18.0101	31.2027	28.7781	129.715	114.598	107.418	0.00897676	1.84197	up
Glyur000033s00008638	1287	3071	2784	310	252	343	6.34313	15.7759	14.7847	1.65804	1.34841	1.94424	7.58628e-08	-3.17722	down
Glyur000033s00008644	253	273	296	1874	1044	1246	3.37366	3.79709	4.26228	27.2228	15.1414	19.2088	0.00112913	2.04885	up
Glyur000033s00008657	7639	7520	5866	916	1114	764	766.166	786.213	633.98	99.7818	121.29	88.282	2.11531e-06	-3.24679	down
Glyur000034s00002894	4350	11171	10023	2687	2417	2191	21.9954	58.879	54.6132	14.7707	13.5716	13.1341	0.00175626	-2.00522	down
Glyur000034s00002902	25	0	11	3729	1528	2734	0.297693	0	0.136339	50.5681	20.6909	39.3325	4.92889e-13	7.25845	up
Glyur000034s00002925	2261	3219	2735	201	225	346	20.8895	30.9974	27.228	2.01622	2.24967	3.68659	1.62735e-09	-3.67141	down
Glyur000034s00002946	457	814	677	4435	2771	3058	4.29176	7.74594	6.74875	45.5784	28.1121	33.0625	0.000409569	2.15888	up
Glyur000034s00002950	210	213	177	1141	531	1244	8.73061	9.23903	7.93475	51.62	23.9894	59.7434	0.00469107	1.9756	up
Glyur000034s00002961	196	268	190	2646	1374	1575	1.57914	2.25367	1.65614	23.2772	12.0727	14.6918	1.88371e-05	2.81547	up
Glyur000034s00002962	721	1612	1297	0	6	25	6.02444	14.4917	12.099	0	0.051572	0.226362	1.29028e-20	-7.05	down
Glyur000034s00002963	2564	4973	4323	1292	1358	1813	15.0903	31.097	28.3488	10.7499	10.6348	14.751	0.00810661	-1.63193	down
Glyur000034s00002965	415	582	679	9	22	13	5.42092	8.24825	10.8016	0.112389	0.283747	0.173189	2.80925e-11	-5.51797	down
Glyur000034s00002966	613	892	783	20	5	2	13.9292	21.1486	19.1807	0.480943	0.099538	0.026415	4.7036e-16	-6.67606	down
Glyur000034s00002979	41	88	66	16	8	9	1.006	2.2299	1.72148	0.409249	0.213253	0.245567	0.00286363	-2.78248	down
Glyur000035s00004957	165	42	86	2	0	2	2.26017	0.580494	1.84542	0.029932	0	0.023342	0.00733752	-6.62812	down
Glyur000035s00004960	895	1677	1503	72	82	183	8.02681	15.682	14.527	0.698253	0.791905	1.8927	2.36113e-09	-3.80931	down
Glyur000035s00004977	94	236	215	1780	943	924	1.32178	3.47453	3.28199	27.4497	14.534	15.1088	0.000483607	2.54478	up
Glyur000035s00004984	1437	1364	1318	195	268	350	13.9635	14.0229	16.2054	2.1549	2.95272	3.94887	3.00473e-05	-2.65578	down
Glyur000035s00005005	11103	24157	21190	3163	3692	2971	187.677	425.605	385.954	58.1121	67.7885	57.902	0.000105588	-2.74069	down
Glyur000035s00005009	23	38	58	697	715	1000	0.20317	0.367053	0.558021	7.14417	7.30588	10.7703	5.99886e-08	4.12726	up
Glyur000036s00004611	522	859	721	3037	2905	2072	11.746	20.5599	17.7707	75.8413	72.3892	54.7303	0.00668393	1.67457	up
Glyur000036s00004612	185	1872	1434	16474	13490	10284	3.05136	32.2563	25.5397	296.161	242.335	196.105	1.31504e-06	3.41844	up
Glyur000036s00004615	0	0	0	696	550	925	0	0	0	12.0687	9.5318	17.0266	4.28372e-21	Inf	up
Glyur000036s00004628	130	311	288	2777	2754	2319	0.544034	1.3657	1.24147	11.8493	11.8485	10.2474	1.89703e-07	3.22367	up
Glyur000036s00004642	0	0	3	73	59	158	0	0	0.073695	2.68131	2.14447	6.17478	5.66617e-05	6.50097	up
Glyur000036s00004647	217	291	253	2931	2512	3677	3.85087	5.39786	4.85066	56.7276	48.5794	75.4903	4.50264e-08	3.31435	up
Glyur000036s00004650	12	53	83	1098	1843	1311	0.603322	2.9077	4.69533	62.9458	105.571	79.7493	2.24296e-11	4.69702	up
Glyur000036s00004653	36	144	112	3445	2993	2755	0.259777	1.11261	0.938132	28.3785	24.877	23.9818	1.38688e-13	4.81689	up
Glyur000036s00004660	320	482	411	16	19	75	2.69627	4.2341	3.73145	0.141112	0.169402	0.724602	5.4551e-06	-3.69453	down
Glyur000036s00004667	446	324	355	2671	1800	2005	10.7569	7.85825	9.29189	71.0587	47.5757	56.9262	0.000193808	2.17349	up
Glyur000036s00004671	14	6	15	15876	11113	10109	0.242112	0.114341	0.289126	320.919	224.484	216.751	4.43948e-30	9.68365	up
Glyur000036s00004677	540	422	463	3743	2312	2392	7.09198	5.77603	6.54988	53.4894	33.0121	36.2547	0.000125063	2.22586	up
Glyur000036s00004681	6948	4146	4635	8	0	0	120.419	74.8723	86.5505	0.150451	0	0	4.52866e-12	-11.3242	down
Glyur000036s00004682	217	612	239	64	75	43	3.12636	7.33449	3.90978	0.98341	1.21261	0.696416	0.000809875	-2.76957	down
Glyur000037s00002591	474	586	573	3921	3171	2809	6.0594	6.9104	7.33523	50.3181	38.4327	39.8715	0.000100988	2.31652	up
Glyur000037s00002596	917	308	425	30736	7227	14582	11.1409	3.89624	5.5561	406.093	95.4079	204.363	0.00250471	4.54605	up
Glyur000037s00002607	4253	8574	7475	699	3216	1743	32.945	69.2257	62.3918	5.8785	27.0568	15.5675	0.00108561	-2.08169	down
Glyur000037s00002613	437	203	200	9598	5520	6392	6.96869	3.33801	3.05736	167.426	96.0131	116.68	1.10491e-11	4.25011	up
Glyur000037s00002615	91	115	172	5	3	0	4.13732	5.46019	8.44381	0.211847	0.099857	0	5.12407e-08	-5.83809	down
Glyur000037s00002618	10024	20005	17371	3221	5717	4466	92.7938	193.021	173.278	32.4137	57.486	47.6744	0.00383475	-2.05219	down
Glyur000037s00002622	1636	6580	5738	1601	1328	1162	14.7975	62.424	56.3656	16.1557	13.2388	12.2954	0.00348213	-1.92827	down
Glyur000037s00002624	22	105	102	586	356	326	0.278781	1.6199	1.51275	8.25871	4.99667	4.94347	0.00772703	2.32578	up
Glyur000037s00002625	3155	8390	7687	2456	2148	2321	22.7449	61.7666	59.3318	19.1292	16.8256	19.3348	0.00805391	-1.66338	down
Glyur000037s00002632	123	290	287	1873	2736	1812	1.29769	2.41553	2.43516	16.5157	26.4966	18.3222	1.65464e-06	2.98789	up
Glyur000037s00002639	18	28	28	527	622	522	0.15951	0.273207	0.273419	5.3699	6.43961	5.64222	2.44546e-07	4.24434	up
Glyur000037s00002662	157	385	343	0	54	84	2.53041	6.37968	5.80133	0	0.902717	1.59109	0.000623641	-2.86864	down
Glyur000037s00002663	3505	2728	2500	375	773	526	128.671	104.366	98.8671	14.9314	30.7962	22.2367	0.0017798	-2.74648	down
Glyur000037s00002671	233	1220	928	36	58	68	4.10736	22.4144	17.6206	0.684205	1.09315	1.36611	7.45823e-05	-4.0123	down
Glyur000037s00002675	186	400	392	3159	2106	2180	2.65889	5.95596	6.03066	49.1728	32.7275	35.9282	1.00173e-05	2.71763	up
Glyur000038s00004439	1445	6035	4899	1049	840	775	7.27506	31.8272	26.7649	5.73479	4.6193	4.48255	0.000922801	-2.37165	down
Glyur000038s00004441	189	363	306	3	0	10	1.63172	3.27623	2.85597	0.018988	0	0.099631	2.28316e-10	-6.23027	down
Glyur000038s00004444	0	0	0	290	171	266	0	0	0	3.39731	1.99893	3.30303	8.01585e-13	Inf	up
Glyur000038s00004449	120	223	155	6	21	3	0.680062	1.3245	0.950144	0.037037	0.127499	0.013243	7.34621e-06	-4.33068	down
Glyur000038s00004463	498	867	875	7	30	19	6.24219	11.2221	11.4819	0.065288	0.379661	0.244901	9.45522e-13	-5.56806	down
Glyur000038s00004466	71	140	64	4691	2144	2379	0.92754	1.92058	0.923228	69.0995	31.2873	36.9567	1.10721e-06	4.81941	up
Glyur000038s00004475	136	146	137	2417	1610	1714	1.40618	1.59847	1.52863	28.3386	18.7908	21.2188	2.30493e-08	3.47321	up
Glyur000038s00004489	4880	4903	4601	1409	1775	1970	52.2584	54.7301	53.0919	16.399	20.6417	24.3177	0.00683826	-1.79243	down
Glyur000038s00004496	270	133	98	1708	1831	1812	6.59026	3.38946	2.57807	45.4173	48.6789	51.1256	4.54956e-07	2.97692	up
Glyur000038s00004509	7	63	38	3838	2532	3412	0.131271	1.25667	0.772572	80.0794	52.7858	75.5092	5.33585e-20	6.39786	up
Glyur000038s00004512	2046	2148	2203	0	4	0	33.3342	36.4737	38.6838	0	0.06567	0	1.65927e-34	-11.005	down
Glyur000038s00004515	193	268	230	1260	834	753	2.44138	3.76871	3.11813	18.4208	11.5097	11.0613	0.00953559	1.76901	up
Glyur000038s00004517	47	119	82	0	0	3	0.673644	1.80222	1.27123	0	0	0.033839	1.14293e-08	-6.51655	down
Glyur000039s00004183	3	7	9	1609	750	730	0.026295	0.082223	0.113336	24.0274	11.0268	12.3265	3.8288e-09	7.1518	up
Glyur000039s00004197	0	2	9	93	154	385	0	0.026078	0.12173	1.27495	2.11237	5.62807	0.00402734	5.7682	up
Glyur000039s00004206	610	939	810	129	87	162	5.84292	9.37949	8.36593	1.32804	0.901535	1.78221	2.69251e-05	-2.88779	down
Glyur000039s00004225	0	7	8	197	509	257	0	0.087704	0.106221	2.95104	7.68296	4.10078	3.22802e-07	5.91771	up
Glyur000039s00004228	2182	3950	3477	189	290	912	12.4882	23.5674	21.4481	1.17321	1.80221	6.01715	3.91691e-07	-2.99805	down
Glyur000039s00004247	9	0	0	570	272	292	0.313766	0	0	21.8232	10.3856	11.8507	8.09487e-10	6.27852	up
Glyur000039s00004253	0	6	3	105	604	567	0	0.136446	0.047494	2.47871	14.3446	14.2922	4.08404e-05	7.09304	up
Glyur000039s00004254	631	1237	1217	3564	4888	3800	5.63926	11.5236	11.7229	34.6495	47.4865	39.1912	0.00535903	1.76285	up
Glyur000040s00007333	62	472	380	8	3	7	0.752046	6.06755	5.12603	0.104311	0.026705	0.085042	4.20388e-05	-5.76979	down
Glyur000040s00007349	109	75	65	3	6	11	1.39125	1.00552	0.898307	0.028095	0.076141	0.14951	0.00115248	-4.00102	down
Glyur000040s00007350	0	7	11	75	55	160	0	0.072869	0.125553	0.932791	0.682516	2.12628	0.00579957	3.9525	up
Glyur000040s00007356	65	148	121	1284	1222	965	0.593096	1.09617	0.695538	12.1352	11.4417	9.89417	3.22058e-06	3.16165	up
Glyur000040s00007357	4	24	25	332	241	358	0.016254	0.274011	0.302945	3.96367	2.88788	4.29234	1.88143e-05	4.0143	up
Glyur000040s00007360	0	0	0	1000	610	1084	0	0	0	13.0129	7.93127	14.9591	1.59403e-23	Inf	up
Glyur000040s00007371	194	157	167	6	0	5	4.45654	3.76383	4.13088	0.129654	0	0.107028	1.8845e-08	-5.86991	down
Glyur000040s00007381	2867	2600	2515	899	1093	961	31.2464	28.3091	28.4151	9.8238	10.8033	11.4167	0.00647596	-1.76479	down
Glyur000040s00007396	112	302	287	2005	1635	1066	1.23832	3.5001	3.43746	24.3008	19.7949	13.6977	8.05361e-05	2.55114	up
Glyur000040s00007400	158	210	254	1188	1020	680	1.39066	1.71605	2.2609	9.9686	8.91159	5.94073	0.00430221	1.94857	up
Glyur000040s00007402	20920	17206	16322	5140	6617	4581	1064.17	912.318	894.692	284.222	365.676	268.733	0.00792489	-2.08784	down
Glyur000041s00007076	2183	1745	1724	23	34	90	48.584	40.4742	41.3336	0.532615	0.799331	2.30193	1.50714e-09	-5.58832	down
Glyur000041s00007081	4	4	3	79	106	103	0.111894	0.123186	0.065544	3.73122	4.75485	5.08127	1.30607e-05	4.38245	up
Glyur000041s00007082	109	69	73	8	9	16	2.11285	1.39181	1.51695	0.169542	0.169564	0.350868	0.00412654	-3.29219	down
Glyur000041s00007091	402	212	238	12	54	20	4.52736	2.2929	2.78871	0.124486	0.734542	0.237548	0.0095958	-3.73356	down
Glyur000041s00007116	3	13	13	250	118	82	0.027192	0.170059	0.175806	3.65715	1.72714	1.26883	0.00344801	3.80299	up
Glyur000041s00007122	143	323	304	3070	1839	2033	1.08629	2.56942	2.49723	26.1398	15.2946	17.9433	1.69778e-06	2.96664	up
Glyur000041s00007123	6	6	2	220	80	97	0.292433	0.306192	0.03188	12.0592	4.24728	5.48728	0.0004944	4.4656	up
Glyur000041s00007125	9	44	34	2475	2123	4587	0.159058	0.974356	0.655476	60.8579	51.5129	117.021	7.24779e-09	6.59479	up
Glyur000042s00005046	723	1235	1223	253	208	383	4.02028	7.15934	7.32768	1.52955	1.25057	2.44889	0.000801745	-2.13989	down
Glyur000042s00005069	15	21	15	1732	1595	1437	0.087814	0.13356	0.099276	17.9579	16.0757	15.4973	8.26195e-18	6.26396	up
Glyur000042s00005075	68	60	72	491	492	499	1.0603	0.982708	1.24518	8.49896	8.61531	9.25831	0.000979233	2.57214	up
Glyur000042s00005076	52	332	252	6027	3981	3922	0.310848	2.18195	1.76548	49.7261	32.3453	34.1417	2.3734e-11	4.32663	up
Glyur000042s00005085	102	165	112	4773	2638	2626	1.53272	2.58844	1.8133	78.4	43.2905	45.75	3.93774e-09	4.46535	up
Glyur000042s00005089	20278	11696	11170	536	636	1982	343.575	206.549	203.921	9.86961	11.7056	38.7147	0.00359088	-4.14814	down
Glyur000042s00005100	10318	5745	5989	575	722	721	241.86	136.078	149.065	14.2392	18.076	19.4892	0.00575148	-3.84854	down
Glyur000042s00005112	106	213	186	13	17	38	2.08768	4.39646	3.97132	0.26676	0.362323	0.857346	0.000690861	-3.09812	down
Glyur000042s00005114	6804	7575	6051	467	715	1712	70.0732	81.2716	67.198	5.21633	7.99357	20.309	1.33818e-06	-3.10714	down
Glyur000042s00005115	306	261	301	21	23	39	5.4011	4.80458	5.71844	0.385185	0.441055	0.775502	2.73606e-05	-3.70063	down
Glyur000043s00003760	871	2965	2657	41	159	205	3.65727	13.1521	12.2386	0.189521	0.719245	0.999113	4.0484e-09	-4.16499	down
Glyur000043s00003764	354	681	546	23	20	59	12.9726	26.0528	21.5733	0.912825	0.768446	2.48805	9.87904e-08	-4.16401	down
Glyur000043s00003766	1764	5821	4821	1010	1143	1033	10.1575	34.8999	29.8789	6.3182	7.13602	6.86321	0.000267784	-2.13657	down
Glyur000043s00003776	99	249	142	6	30	16	3.35453	8.76803	5.15465	0.20884	1.07313	0.622063	0.00019425	-3.46298	down
Glyur000043s00003781	3	0	0	2174	928	1497	0.036831	0	0	43.2325	18.4409	31.5683	2.04924e-17	9.88959	up
Glyur000043s00003793	9611	22282	18775	1643	3714	2006	88.569	213.852	186.344	16.4363	37.1592	21.305	1.54318e-05	-3.0047	down
Glyur000043s00003797	0	4	10	109	329	199	0	0.159255	0.442405	4.49472	13.5636	8.79395	3.74482e-06	5.40781	up
Glyur000043s00003805	44	25	31	5102	6752	8691	0.303325	0.182213	0.227863	48.6136	62.6895	80.8354	5.22796e-24	7.30543	up
Glyur000043s00003810	2295	2528	2199	435	400	1175	31.3634	36.0102	32.3905	6.45462	5.9268	18.5199	0.000673294	-2.08683	down
Glyur000043s00003817	0	0	0	60	83	98	0	0	0	1.39906	1.84893	2.4181	1.41791e-09	Inf	up
Glyur000043s00003822	0	0	0	221	246	204	0	0	0	4.77553	5.28696	4.63304	1.9385e-12	Inf	up
Glyur000043s00003825	47	89	81	1691	1442	1332	1.00261	1.97478	1.85495	39.5519	33.6833	33.0364	7.16184e-10	4.13251	up
Glyur000043s00003842	825	2536	2369	461	746	819	6.79664	21.7905	21.0501	4.12211	6.67089	7.77355	0.00425106	-1.67461	down
Glyur000043s00003854	1865	1360	1277	286	180	356	37.6963	28.6396	27.8057	6.27719	3.93807	8.296	0.00344118	-2.80418	down
Glyur000044s00005123	451	804	719	166	223	176	3.84936	7.19424	6.60534	1.65643	2.05679	1.75723	0.0040589	-2.04673	down
Glyur000044s00005131	1095	1506	1215	497	308	434	50.6244	72.5873	60.5134	24.9737	15.433	23.1115	0.00308739	-1.89332	down
Glyur000044s00005132	3574	9216	7578	525	334	151	44.4784	115.636	98.758	7.07565	4.44629	2.20733	1.74855e-12	-4.54224	down
Glyur000044s00005158	17332	17114	16887	1499	2442	2792	229.284	235.983	240.719	21.5549	35.0943	42.5815	7.93266e-06	-3.24101	down
Glyur000044s00005187	11	14	12	350	290	420	0.072915	0.105548	0.09379	2.75445	2.28538	3.51432	5.29905e-07	4.56324	up
Glyur000044s00005200	0	15	13	370	522	279	0	0.096008	0.083968	3.50672	5.56125	2.88967	3.06472e-08	5.30893	up
Glyur000044s00005208	771	1072	945	362	342	200	12.2338	17.7335	16.1627	6.23804	5.89546	3.65177	0.00468779	-1.90454	down
Glyur000044s00005217	0	38	9	543	1204	1123	0	0.360841	0.11639	5.63197	11.323	11.2419	1.37902e-11	5.89114	up
Glyur000045s00009949	61	50	67	1450	956	921	1.24889	1.07878	1.49484	32.7148	21.5481	22.0465	1.26976e-08	3.90284	up
Glyur000045s00009952	0	0	3	2124	622	1158	0	0	0.050771	54.0134	15.7961	31.2328	3.8288e-09	10.2399	up
Glyur000045s00009955	26	155	134	689	663	426	0.534166	3.46785	3.06295	16.127	15.5214	10.5924	0.00370728	2.35965	up
Glyur000045s00009956	109	251	231	20	18	11	0.618868	1.47255	1.42655	0.117493	0.104842	0.065793	3.3986e-05	-3.80681	down
Glyur000045s00009962	101	219	230	6370	3098	4322	2.55043	5.88255	6.386	175.786	85.9235	126.686	5.23868e-09	4.44543	up
Glyur000045s00009983	264684	132119	139748	1150	2595	3111	2701.06	1419.11	1547.93	20.5565	46.4586	57.4436	0.000130455	-6.7004	down
Glyur000045s00009987	93	526	537	1447	3073	2203	0.378836	2.48519	2.97477	7.22975	14.7252	11.1984	0.000181696	2.40128	up
Glyur000045s00010000	55	58	49	2	4	0	4.16	4.5755	4.00464	0.163151	0.274704	0	1.3251e-06	-5.10728	down
Glyur000045s00010001	694	1332	1081	448	441	246	38.3738	76.8364	64.4509	26.931	26.4607	15.6516	0.00943285	-1.69486	down
Glyur000045s00010003	344	455	349	1803	1680	1211	5.79964	8.04083	6.35783	33.2321	31.0774	23.7902	0.0052268	1.7414	up
Glyur000046s00004787	349	748	630	0	125	416	3.27606	7.46232	6.57427	0	1.16625	4.25665	0.00933082	-1.86056	down
Glyur000046s00004790	128	652	569	3041	1933	1888	0.661152	3.51275	3.16594	17.0881	10.8528	11.3306	0.000620269	2.20742	up
Glyur000046s00004791	83	391	369	4555	4493	4699	0.59169	2.91042	2.84221	35.4371	34.9229	38.7806	1.1702e-09	3.88517	up
Glyur000046s00004794	0	6	0	3901	3218	2432	0	0.041188	0	32.197	26.5358	21.2888	1.69788e-33	10.6103	up
Glyur000046s00004803	17	48	39	15408	18392	9383	0.144295	0.442991	0.375776	149.803	178.684	96.7666	8.74389e-25	8.49679	up
Glyur000046s00004811	148	507	531	33	128	66	2.08233	5.90045	6.56323	0.372767	1.54017	0.870279	0.00107853	-2.5662	down
Glyur000046s00004813	236	252	184	15	22	10	2.00079	2.23313	1.68612	0.134336	0.196552	0.088542	8.06321e-06	-4.17156	down
Glyur000046s00004814	781	622	579	15065	6745	7622	12.7752	10.6118	10.213	268.135	119.952	143.891	8.77636e-05	3.54396	up
Glyur000046s00004834	190	156	170	15	15	30	4.82763	4.1186	4.63451	0.398812	0.388701	0.858486	0.000293862	-3.42476	down
Glyur000046s00004844	21	221	174	775	889	635	0.987622	10.8531	8.81107	39.6866	45.5189	34.5128	0.00241211	2.35717	up
Glyur000046s00004847	330	411	386	29	67	106	30.0523	39.0258	37.9722	2.80597	6.6112	11.1087	0.000731793	-2.75126	down
Glyur000046s00004856	430	375	333	1898	1560	844	8.05694	7.31534	6.72413	38.7	31.7706	18.3678	0.00990875	1.56977	up
Glyur000047s00003966	639	765	769	3185	3205	1809	59.0564	73.6678	76.5749	320.247	321.97	192.872	0.00721054	1.62137	up
Glyur000047s00003970	3	18	3	162	51	169	0.02544	0.280478	0.032285	2.21594	0.822465	2.77092	0.00123298	3.87365	up
Glyur000047s00003972	76	385	438	1464	2111	1666	1.03137	5.66982	6.47357	21.8342	32.1027	26.3576	0.000246707	2.40208	up
Glyur000047s00003973	27910	24085	23345	3669	7057	3483	364.046	327.451	328.113	52.0153	99.9853	52.3898	0.000493648	-2.75649	down
Glyur000047s00003976	102	141	183	2504	2133	2128	1.2865	1.85926	2.5031	34.6534	29.5718	31.3437	2.36545e-09	3.73855	up
Glyur000047s00003982	848	649	657	7461	4476	5658	17.6047	14.0376	14.7013	168.588	101.055	135.654	7.25887e-06	2.68317	up
Glyur000047s00003990	259	92	135	2151	1822	2896	5.15928	1.89986	2.89585	46.679	39.5226	66.6842	8.74073e-09	3.38843	up
Glyur000047s00004004	441	1081	848	5917	4480	4467	4.48356	10.9766	8.94081	63.6262	48.1133	50.7596	9.46963e-05	2.44424	up
Glyur000047s00004005	161	379	382	4487	4547	3542	1.82454	4.47731	4.57982	52.789	53.6368	44.1816	1.01131e-08	3.5645	up
Glyur000047s00004014	1686	5167	4681	1198	1505	726	6.47933	21.5068	19.9293	5.33837	6.42527	3.95159	0.00101699	-1.94133	down
Glyur000047s00004020	123	377	410	1373	1072	1214	0.704107	2.80072	2.76915	9.4319	7.6672	10.1329	0.00806608	1.83659	up
Glyur000048s00002193	1127	3639	2951	13367	17995	15884	11.0934	38.0889	32.0126	144.908	196.187	184.01	0.000712192	2.43568	up
Glyur000048s00002196	9	3	5	1906	1020	1163	0.03807	0.014417	0.028756	22.4873	9.57835	12.4023	3.33699e-18	7.47139	up
Glyur000048s00002216	114	277	319	3585	5215	4449	1.29872	3.51471	3.65555	42.065	60.78	52.5913	1.89477e-10	4.02581	up
Glyur000048s00002217	3	13	21	105	150	84	0.055286	0.446027	0.611625	3.69222	5.45839	2.51337	0.00241995	3.04352	up
Glyur000048s00002218	289	833	771	12405	11485	10592	2.02239	6.23975	5.95786	95.877	89.2655	87.8281	5.28082e-09	4.0025	up
Glyur000048s00002229	8	2	0	77	47	89	0.161109	0.02558	0	1.87962	1.11627	2.25854	3.42829e-05	3.83707	up
Glyur000048s00002233	0	5	0	59	43	58	0	0.079291	0	1.20788	0.808718	1.1363	4.35453e-06	4.98416	up
Glyur000048s00002234	331	1568	1456	3418	5320	4367	3.92515	17.5621	16.5933	58.6227	80.6786	75.872	0.00636462	1.81851	up
Glyur000048s00002236	247	761	726	2556	3157	2865	1.47492	4.74906	4.67951	16.6403	20.5412	19.7819	0.000730492	2.12844	up
Glyur000048s00002242	83	271	190	789	1808	816	1.53001	5.229	3.80003	15.9149	36.4567	17.4504	0.00509043	2.45423	up
Glyur000048s00002243	0	11	0	56	75	125	0	0.148809	0	1.09359	1.17654	3.52873	2.73616e-05	4.5307	up
Glyur000048s00002244	678	698	661	8572	7016	5786	15.6887	16.8576	16.4935	215.925	176.603	154.596	6.5037e-07	3.07816	up
Glyur000048s00002246	37	174	151	947	822	701	0.481745	2.4039	2.15828	13.7037	11.889	10.7577	0.000440703	2.62323	up
Glyur000048s00002253	40	122	128	9	18	10	0.600928	1.93843	2.0887	0.156367	0.293974	0.174335	0.000709571	-3.1577	down
Glyur000048s00002271	0	52	28	512	852	528	0	0.573633	0.298531	6.28016	9.97127	6.5292	8.56592e-08	4.49933	up
Glyur000048s00002278	11127	36973	32829	4622	5850	8785	51.1266	177.202	162.665	23.0349	29.1497	46.4684	0.0023601	-2.23346	down
Glyur000049s00003104	119	106	88	800	604	362	2.50923	1.27853	1.48408	18.919	13.502	4.83144	0.00351163	2.1485	up
Glyur000049s00003127	1981	2371	2068	522	1137	720	14.3334	17.883	16.1225	4.10347	8.93018	6.00796	0.00630472	-1.73476	down
Glyur000049s00003149	2243	2922	2920	219	121	161	14.0204	19.0431	19.6682	1.48314	0.821875	1.15857	5.53477e-12	-4.2806	down
Glyur000049s00003158	102	133	110	14	5	18	2.35267	3.19275	2.71872	0.349566	0.121891	0.471916	0.000290976	-3.48327	down
Glyur000049s00003164	4	92	112	8303	6916	6776	0.174899	5.1561	6.49663	486.977	405.312	421.573	5.75518e-20	6.63617	up
Glyur000049s00003170	10	4	7	302	182	249	0.207403	0.068701	0.14173	7.32392	4.34527	6.23807	6.62453e-07	4.72201	up
Glyur000050s00005671	2392	2212	2184	681	572	396	53.5513	51.6354	52.6965	16.5785	13.9102	10.2038	0.000138002	-2.37105	down
Glyur000050s00005675	9157	11882	11620	1500	1415	1124	71.0408	96.079	97.1347	12.6457	11.9227	10.0482	1.04409e-06	-3.29425	down
Glyur000050s00005679	0	16	17	74	169	133	0	0.210714	0.289852	1.53624	3.54293	2.94493	0.000809885	3.43488	up
Glyur000050s00005680	5	0	2	326	183	504	0.082096	0	0.05419	7.22162	4.0453	11.8852	9.4362e-08	6.64037	up
Glyur000050s00005683	226	505	342	49	37	75	1.64978	3.84675	2.92322	0.443335	0.318047	0.628566	0.000293455	-2.94264	down
Glyur000050s00005686	799	1749	1641	6777	8945	6687	7.05794	16.1058	15.6231	65.091	85.8571	68.3319	0.000725592	2.20254	up
Glyur000050s00005694	0	0	0	198	255	248	0	0	0	2.97542	3.83175	3.96174	1.21197e-12	Inf	up
Glyur000050s00005706	161	468	369	2	13	6	1.04729	3.23805	2.6214	0.01325	0.092348	0.042046	7.02842e-10	-5.77673	down
Glyur000050s00005707	10	29	17	446	248	183	0.261798	0.774289	0.483216	12.7957	7.11144	5.56782	9.07772e-05	3.77045	up
Glyur000051s00003381	75	147	128	2487	2206	968	1.26488	2.43104	2.19372	49.1	42.293	16.68	3.66576e-06	3.77615	up
Glyur000051s00003383	14	106	104	587	480	513	0.083954	0.691883	0.689012	4.23159	3.31073	3.86047	0.00120157	2.70295	up
Glyur000051s00003389	241	196	151	32	25	58	10.0147	8.47074	6.73237	1.43033	1.11048	2.77757	0.0045585	-2.69571	down
Glyur000051s00003396	9	200	142	3724	2597	2582	0.053212	1.35695	0.98783	25.8986	18.2638	18.9701	2.81337e-12	4.58367	up
Glyur000051s00003410	110	69	58	0	0	0	1.87231	1.25066	1.08582	0	0	0	3.76301e-06	#NAME?	down
Glyur000051s00003411	689	2875	2679	10649	9435	7866	3.19428	13.9119	13.4005	53.7455	47.5852	42.1085	0.00421299	2.00738	up
Glyur000051s00003413	304	226	301	2044	1536	1517	4.09929	3.09009	4.34709	30.0648	22.6679	23.6755	0.000150233	2.28061	up
Glyur000051s00003416	17181	28460	25432	3363	4161	5235	92.765	160.165	147.964	19.7378	24.404	32.5894	0.000250009	-2.71924	down
Glyur000051s00003431	0	0	0	536	175	447	0	0	0	8.44777	2.68504	7.38701	4.02484e-11	Inf	up
Glyur000051s00003439	401	628	594	100	124	112	4.43476	7.24989	7.08162	1.19899	1.4857	1.42296	0.000739654	-2.52523	down
Glyur000051s00003440	102	339	310	4011	3420	3351	0.606029	2.42779	2.56599	25.9718	25.1313	26.1332	4.75816e-09	3.67284	up
Glyur000051s00003446	190	61	77	22667	12409	12456	3.19611	1.04787	1.41669	411.975	225.371	240.128	2.20109e-15	6.71061	up
Glyur000051s00003455	20	126	134	1011	464	657	0.091134	0.60818	0.665936	5.10054	2.33835	3.51715	0.000314745	2.80885	up
Glyur000051s00003462	365	287	313	2971	1977	1472	7.57313	6.22149	7.01235	67.1737	44.6662	35.3009	4.76609e-05	2.3877	up
Glyur000051s00003469	220	440	445	2431	2350	1743	2.20643	4.07249	4.40886	24.0853	23.5077	18.3215	0.000158238	2.33804	up
Glyur000051s00003471	0	0	9	2499	1252	960	0	0	0.137627	43.1529	21.5916	17.5796	2.74798e-10	8.91431	up
Glyur000051s00003472	118	125	142	12324	6617	8204	2.2758	2.51635	2.95118	259.501	139.224	183.245	1.07668e-15	5.84859	up
Glyur000052s00005747	24	68	42	2806	2862	1704	0.285375	0.866279	0.554371	37.9585	38.4964	24.3451	1.53226e-16	5.57703	up
Glyur000052s00005758	0	5	6	56	65	76	0	0.016362	0.024442	0.233445	0.273144	0.340869	7.3001e-05	4.09337	up
Glyur000052s00005784	42	204	274	1247	755	664	0.676116	3.4838	4.83759	22.2283	13.448	12.547	0.00272848	2.21915	up
Glyur000052s00005790	408	1193	969	3669	3373	2809	2.8016	8.53891	7.16683	27.3967	25.1731	22.2527	0.00658741	1.74993	up
Glyur000052s00005800	12	24	29	1262	890	819	0.195658	0.383254	0.503797	23.7825	16.3289	16.296	4.73183e-12	5.30207	up
Glyur000052s00005813	251	1191	1046	7687	8725	10500	2.91258	14.4109	13.0936	97.0895	110.12	140.667	8.32586e-07	3.29551	up
Glyur000052s00005814	30290	106191	91029	406	2515	8947	224.541	820.115	726.156	3.24564	20.2743	76.5688	8.80884e-07	-4.3965	down
Glyur000053s00006432	0	13	16	13590	6275	6449	0	0.174691	0.210241	191.65	88.4238	96.4683	5.47126e-14	9.75277	up
Glyur000053s00006444	739	1797	1350	68	268	159	18.0174	45.6816	35.4787	1.7863	7.08839	4.46977	3.95218e-07	-3.19248	down
Glyur000053s00006446	1838	1611	1534	416	338	524	16.6676	15.2252	14.9869	4.09994	3.33059	5.47761	0.000412904	-2.28843	down
Glyur000053s00006486	57	67	45	0	3	23	1.16129	1.45041	1.11855	0	0.045153	0.605608	0.00180298	-2.96429	down
Glyur000054s00005307	245	190	221	0	5	11	9.20543	7.45514	8.95921	0	0.197953	0.465602	1.4e-08	-5.67488	down
Glyur000054s00005314	391	3167	1606	15308	30303	22111	2.6248	23.4574	11.9835	118.729	233.032	180.036	1.8466e-06	3.59238	up
Glyur000054s00005317	154	293	196	21	24	64	0.970222	1.93506	1.37509	0.141871	0.163404	0.462856	0.00172217	-2.77948	down
Glyur000054s00005319	3401	7104	6622	926	1349	1523	41.3313	89.9891	86.7139	12.2221	17.7978	21.3434	9.69667e-05	-2.38671	down
Glyur000054s00005322	176	257	256	1374	1204	1233	1.96613	4.24983	2.95974	17.085	14.8698	16.6534	0.000658704	2.2104	up
Glyur000054s00005323	536	847	776	107	137	170	2.48507	4.58763	4.52678	1.29908	0.890205	1.4277	0.000170807	-2.62933	down
Glyur000054s00005336	49	85	67	655	932	773	0.587693	1.41343	1.19103	12.2299	14.9144	14.0041	7.33345e-06	3.30367	up
Glyur000054s00005344	10	9	10	12781	7940	8634	0.259586	0.245141	0.280849	363.345	225.567	260.355	4.89083e-31	9.66486	up
Glyur000054s00005354	232	820	683	4243	5012	2782	2.18087	6.79862	7.08143	44.0574	50.7077	30.7593	2.74556e-05	2.61642	up
Glyur000055s00004572	121	128	134	6	10	34	1.3027	1.4356	1.55745	0.059048	0.116636	0.413396	0.000774888	-3.20913	down
Glyur000055s00004597	34	95	74	26907	23914	19329	0.188347	0.60917	0.450884	184.619	161.521	140.938	1.63288e-21	8.2381	up
Glyur000056s00004107	2	0	5	309	215	547	0.046794	0	0.102554	8.92098	6.20976	16.7147	1.07935e-07	6.9686	up
Glyur000056s00004108	381	1094	1018	3082	3554	2522	1.93409	5.69515	5.07393	15.5258	17.9152	14.5668	0.00906598	1.68724	up
Glyur000056s00004115	190	578	436	1532	8942	7673	3.96685	11.8	9.14808	32.3915	187.156	170.875	0.00824067	3.72661	up
Glyur000056s00004118	7997	5491	6272	1464	2146	1439	87.3456	62.5161	73.8149	17.3739	25.4617	18.1194	0.00786851	-2.33606	down
Glyur000056s00004119	76	95	102	18	2	19	1.18422	1.52846	1.69823	0.292513	0.017304	0.327761	0.00138464	-3.05664	down
Glyur000056s00004129	404	464	421	84	138	68	6.75315	8.08375	7.57997	1.52655	2.5034	1.30113	0.00214556	-2.46243	down
Glyur000056s00004139	82	92	146	2439	1456	1510	1.14738	1.38801	2.21712	39.6183	23.5507	26.0587	2.59591e-09	3.81361	up
Glyur000056s00004149	144	123	179	0	6	28	1.26769	1.22599	2.00888	0	0.052312	0.276445	3.41879e-05	-3.9846	down
Glyur000056s00004163	0	5	0	62	145	295	0	0.053348	0	0.845755	1.99956	4.31921	0.00109778	6.64579	up
Glyur000056s00004164	175	210	180	23	50	23	3.82637	4.796	4.23274	0.527779	1.18934	0.57443	0.00205934	-2.86652	down
Glyur000056s00004166	1201	1247	1136	459	388	134	28.2159	30.5485	28.7667	11.7233	9.89004	3.60969	0.000824214	-2.19534	down
Glyur000057s00008974	1112	814	792	5	11	57	25.1414	19.1796	19.2891	0.105913	0.262175	1.46603	2.90302e-07	-5.54233	down
Glyur000057s00008983	127	289	181	1250	783	732	2.80521	6.66396	4.30388	30.1261	18.8804	18.7314	0.00480756	1.99016	up
Glyur000057s00009012	13665	10534	11044	168	158	355	101.007	81.1452	87.9782	1.49033	1.388	3.13475	2.54083e-10	-6.02399	down
Glyur000057s00009018	3	104	92	4597	4705	5329	0.051533	2.7821	2.52817	128.323	131.24	157.783	1.28043e-18	6.12516	up
Glyur000058s00006145	1636	1116	1155	309	217	257	37.0615	26.4163	28.1884	7.47291	5.22796	6.64436	0.00615348	-2.68328	down
Glyur000058s00006163	0	9	3	698	996	976	0	0.097635	0.025234	13.7805	19.7928	20.5211	1.94215e-17	7.75223	up
Glyur000058s00006167	794	790	692	6675	4409	4130	7.76284	8.06008	7.35904	71.0397	46.8822	46.6217	5.03711e-05	2.42022	up
Glyur000058s00006168	819	551	500	9400	4125	5477	18.369	12.8873	12.0647	229.458	100.607	142.011	0.000178467	2.97094	up
Glyur000058s00006183	3563	3038	3000	682	545	495	28.5405	25.3749	26.0328	5.12333	4.09	3.94745	4.36889e-05	-2.81656	down
Glyur000058s00006191	3	7	5	589	748	721	0.03849	0.118784	0.081323	11.9858	15.2288	15.5766	3.2254e-14	6.8863	up
Glyur000058s00006193	276	1598	1567	6300	5043	3995	2.43663	14.726	14.9877	60.8599	48.4276	40.7152	0.00239794	2.02206	up
Glyur000058s00006194	213	1051	808	7920	6815	7263	0.993031	5.11278	4.06216	40.19	34.5561	39.0959	6.05906e-07	3.26705	up
Glyur000059s00006277	490	337	399	2370	1857	1587	3.93408	2.80282	3.4523	20.3711	15.8037	14.3837	0.00124473	1.88634	up
Glyur000059s00006305	12	82	61	261	952	1330	0.115643	0.894142	0.683618	2.96754	10.8205	16.0447	0.0088001	3.92259	up
Glyur000059s00006310	10	3	2	88	50	45	0.56343	0.126067	0.113662	5.38658	3.05017	2.90119	0.000483008	3.09107	up
Glyur000059s00006314	720	1031	906	60594	49474	56033	6.15734	9.03202	13.509	647.188	496.336	635.407	1.66016e-10	5.70187	up
Glyur000059s00006320	439	432	416	15	65	161	4.28107	4.33725	4.35675	0.139216	0.626657	1.79386	0.00065062	-2.70917	down
Glyur000059s00006323	3	0	0	3521	1847	2019	0.047377	0	0	90.0648	47.193	54.7711	1.17715e-22	10.5674	up
Glyur000059s00006330	106	320	281	1896	1888	1760	0.591556	2.54121	2.07009	10.7359	10.6826	10.5711	1.19934e-05	2.78968	up
Glyur000059s00006333	0	180	219	2480	6789	5854	0	2.11354	2.44707	31.5761	81.8732	73.1345	1.77255e-07	5.16779	up
Glyur000060s00004726	615	396	378	2648	1648	2069	13.9903	8.80731	9.19253	63.5761	38.7967	52.2313	0.00153033	1.81815	up
Glyur000060s00004728	2	3	8	4923	3395	3901	0.033811	0.037491	0.148184	96.4264	66.0664	80.5925	1.69844e-32	9.67716	up
Glyur000060s00004754	245	316	217	2389	1172	1690	1.69363	2.27553	1.61272	17.9601	8.80319	13.4761	5.74653e-05	2.46708	up
Glyur000060s00004758	51	163	134	1009	1022	838	0.619963	1.87898	1.52764	12.7798	12.8602	9.24014	5.79468e-05	2.8632	up
Glyur000060s00004762	128	184	174	2059	1870	1086	1.0256	1.27634	1.2592	15.3769	14.1829	9.95755	8.7933e-07	3.09564	up
Glyur000060s00004764	0	4	0	74	46	82	0	0.047848	0	1.06443	0.655959	1.23108	7.88584e-07	5.6473	up
Glyur000060s00004780	49	169	126	483	842	1051	0.501501	1.83524	1.36563	5.45307	9.43935	12.3602	0.000442538	2.62164	up
Glyur000061s00006510	259	252	222	34	10	69	7.09723	7.21962	6.5598	0.992102	0.269252	2.18775	0.000792363	-2.98975	down
Glyur000061s00006513	316	940	1000	206	187	144	2.24358	7.6	8.18155	1.5675	1.56318	1.27861	0.000839514	-2.25187	down
Glyur000061s00006533	1000	1561	1250	304	108	104	12.6899	20.6531	17.0754	4.19507	1.48557	1.51073	7.67249e-07	-3.14448	down
Glyur000061s00006537	1999	2427	2286	404	550	442	20.2115	27.0383	25.301	4.48021	6.35259	5.27196	2.64973e-05	-2.55598	down
Glyur000061s00006549	4	59	59	679	410	435	0.02901	0.531613	0.56379	6.41423	3.88489	4.36199	3.02617e-05	3.54976	up
Glyur000061s00006550	59	246	161	5	8	6	1.44033	6.3429	4.23157	0.131291	0.207166	0.155322	9.17111e-07	-4.7798	down
Glyur000061s00006551	17	27	40	375	341	325	0.154147	0.247446	0.384967	3.71233	3.36813	3.4065	0.000117324	3.40374	up
Glyur000061s00006555	6	61	41	8852	7132	3144	0.044524	0.465308	0.339257	73.3382	61.361	28.72	2.19319e-11	7.35284	up
Glyur000061s00006562	141	107	128	0	5	7	3.38081	2.6531	3.2911	0	0.1049	0.188371	3.96754e-07	-5.30037	down
Glyur000061s00006568	5	0	7	439	272	410	0.075586	0	0.101284	7.77553	4.8641	8.35087	2.62597e-10	6.16543	up
Glyur000061s00006574	4000	3432	3194	164	223	244	59.6346	59.7656	55.1704	1.93036	2.81209	3.51488	4.30083e-08	-4.41037	down
Glyur000061s00006578	21082	15391	14754	317	410	1535	217.601	165.575	164.089	3.54617	4.5894	18.269	4.49394e-06	-4.83409	down
Glyur000062s00005454	157	128	122	1313	613	619	2.93651	2.48838	2.45934	26.7669	12.4721	13.3704	0.00502365	2.29971	up
Glyur000062s00005476	0	0	0	1674	354	677	0	0	0	17.7981	3.75504	7.62736	1.73741e-06	Inf	up
Glyur000062s00005478	418	1033	846	11937	9665	8864	4.51491	11.6402	9.85627	140.315	113.522	110.523	1.23613e-07	3.52551	up
Glyur000062s00005488	3	53	44	16639	11956	11380	0.010182	0.285619	0.23494	107.391	72.634	72.2142	6.22076e-25	8.55428	up
Glyur000062s00005494	541	422	422	2940	1539	1899	9.75517	7.92849	8.21192	57.7052	30.1945	39.5326	0.00148055	1.85781	up
Glyur000062s00005500	45283	32362	31892	7339	7084	11735	1338.19	996.813	1015.54	235.749	227.409	399.9	0.00917585	-2.41899	down
Glyur000062s00005508	1073	9524	7673	137	33	55	13.7084	126.919	105.713	1.89537	0.454373	0.802053	2.17797e-05	-6.44736	down
Glyur000063s00005818	0	9	1	96	164	204	0	0.658623	0.076408	8.12556	13.9075	18.4045	5.32201e-07	5.5103	up
Glyur000063s00005820	94	262	206	3210	2254	2539	0.979093	3.08046	2.09108	33.5532	23.6024	28.3134	6.20726e-09	3.6431	up
Glyur000063s00005824	0	7	4	1477	1783	1874	0	0.082498	0.036785	18.1839	21.9331	24.4744	2.10072e-25	8.81183	up
Glyur000063s00005825	7223	6642	6036	1858	2696	1855	70.8492	67.9043	63.7947	19.8111	28.7242	20.9749	0.00409473	-1.9717	down
Glyur000063s00005828	102	387	389	21	31	27	2.36732	9.36748	9.737	0.519991	0.778074	0.706667	2.16341e-05	-3.63489	down
Glyur000063s00005829	3467	10490	8688	2049	2109	2264	162.415	512.303	438.623	104.367	107.344	122.322	0.00138591	-1.99806	down
Glyur000063s00005830	1235	3050	2589	275	298	247	58.2134	149.927	131.577	14.0641	15.2347	13.4151	3.79011e-08	-3.27234	down
Glyur000063s00005836	40	179	151	757	899	794	0.379056	2.03092	1.55404	7.89569	9.39829	8.78898	0.000560581	2.57646	up
Glyur000063s00005837	96	401	336	1435	1953	1575	1.04904	4.5729	3.96724	17.1064	23.2655	19.9169	0.000220335	2.41691	up
Glyur000063s00005843	340	777	817	36	48	61	4.11103	10.4646	11.4453	0.43045	0.659929	0.767239	1.16359e-07	-3.93434	down
Glyur000063s00005847	47	33	35	869	512	321	1.76939	1.30326	1.41629	36.005	21.1823	14.1003	0.000200105	3.5198	up
Glyur000063s00005851	702	252	468	6200	3909	2439	16.1675	5.53601	10.6275	153.542	89.5658	59.3161	0.000610253	2.71464	up
Glyur000063s00005864	4	5	3	55	61	75	0.03569	0.069656	0.036145	1.09751	0.83919	1.0343	0.000130508	3.69249	up
Glyur000063s00005868	324	880	655	5768	3986	3770	7.78167	22.0964	16.9899	150.125	103.369	105.504	1.81395e-05	2.66689	up
Glyur000063s00005869	14	72	37	507	362	285	0.988564	5.39482	2.82052	39.6132	28.2152	23.6217	0.000487198	3.08261	up
Glyur000063s00005870	181	511	431	73	66	50	17.578	51.893	45.2942	7.67427	6.92062	5.62178	0.000550593	-2.76353	down
Glyur000063s00005878	77	188	173	13	16	43	0.823939	2.01788	1.89725	0.141542	0.174683	0.501048	0.00226811	-2.78282	down
Glyur000064s00005595	0	0	2	418	469	532	0	0	0.016299	6.60233	7.26717	8.86252	2.2204e-15	9.35939	up
Glyur000064s00005596	661	679	622	27	63	94	13.3861	14.3398	13.5729	0.576369	1.36977	2.19625	5.56038e-07	-3.71671	down
Glyur000064s00005609	222	206	275	4	9	16	3.09689	3.16163	4.3734	0.057371	0.128849	0.246785	2.58232e-07	-4.88814	down
Glyur000064s00005629	9	15	12	456	547	649	0.085823	0.172099	0.137569	5.31154	6.3656	8.03042	1.18462e-09	5.27319	up
Glyur000064s00005632	225	175	179	28	19	77	5.54046	4.4915	4.74381	0.737578	0.490229	2.19291	0.0064369	-2.54364	down
Glyur000064s00005635	315	668	671	86	111	228	6.11158	13.5359	14.0398	1.81661	2.33028	5.09331	0.00305839	-2.15623	down
Glyur000064s00005638	226	322	301	1614	1628	1444	1.81765	2.68662	2.60821	14.1315	14.3275	13.4421	0.000461911	2.19807	up
Glyur000064s00005641	115	157	122	5288	3090	2523	2.07929	2.95396	2.38449	105.262	61.3829	54.3591	4.3002e-08	4.50778	up
Glyur000064s00005647	432	544	559	7628	5446	6527	8.12281	10.6639	11.3426	156.228	111.468	141.792	5.3027e-08	3.4018	up
Glyur000064s00005657	2359	1716	1780	0	28	27	22.5196	17.0748	18.3093	0	0.288236	0.287905	2.08684e-10	-7.09212	down
Glyur000064s00005660	4	17	14	1304	707	1000	0.046736	0.19794	0.176963	17.3186	9.36026	14.0753	8.22245e-15	6.28	up
Glyur000064s00005665	991	1362	1281	208	337	406	9.67881	13.8604	13.4818	2.20217	3.57034	4.56822	0.000553047	-2.19849	down
Glyur000065s00004258	4138	2481	2402	27	13	51	286.054	178.796	178.951	1.99475	0.936175	4.0082	3.4409e-06	-6.99908	down
Glyur000065s00004261	256	420	360	75	81	90	2.621	4.61467	4.0523	0.83321	0.889539	1.05356	0.00481021	-2.32167	down
Glyur000065s00004263	36	32	50	965	359	487	0.423722	0.392686	0.636338	12.4171	4.68281	6.70775	0.00071003	3.64619	up
Glyur000065s00004264	983	3334	2780	41510	32317	28574	8.34742	29.5257	25.4753	392.916	311.31	283.091	3.40789e-06	3.67799	up
Glyur000065s00004266	97	75	34	3484	2501	3127	0.844185	0.681646	0.314064	33.8201	24.2466	31.8692	1.28488e-15	5.0783	up
Glyur000065s00004273	86	135	115	17	11	17	0.765513	1.25244	1.09325	0.155519	0.100825	0.174065	0.000936889	-3.14832	down
Glyur000065s00004288	1578	1404	1347	280	451	353	27.6111	25.596	25.3953	5.31843	8.55817	7.11353	0.000276861	-2.33399	down
Glyur000065s00004290	46	163	189	880	1630	1754	0.370577	1.357	1.6353	7.70788	14.2933	16.3227	1.04409e-06	3.26317	up
Glyur000065s00004291	436	309	358	1911	2271	2533	8.33722	6.15939	7.37979	39.7726	47.2219	55.9058	0.000108486	2.25486	up
Glyur000065s00004292	16878	12992	13156	328	601	1154	195.021	156.469	163.799	4.11925	7.53307	15.3711	3.22802e-07	-4.70283	down
Glyur000065s00004295	10	32	30	246	186	206	0.894687	2.97649	2.85785	24.3837	18.369	21.6761	0.00188539	2.97614	up
Glyur000065s00004296	7	22	36	474	623	500	0.033678	0.141942	0.215528	3.20992	4.25103	3.64821	1.74364e-07	4.45368	up
Glyur000065s00004303	4095	3639	3406	1019	1258	1028	32.3916	29.9749	28.9757	9.20038	11.2296	9.75449	0.00115552	-2.08987	down
Glyur000065s00004311	42	24	23	2364	713	671	0.820978	0.30595	0.654139	42.1845	12.8003	12.8084	0.00584597	4.99508	up
Glyur000065s00004316	550	571	600	3846	2273	2166	11.0786	12.1091	13.1833	80.2905	47.6217	47.9433	0.00091701	1.96421	up
Glyur000065s00004317	11	43	33	1517	929	1235	0.302521	1.25162	0.901611	39.6776	24.6015	34.4005	9.46558e-13	5.24759	up
Glyur000065s00004321	28	202	143	638	640	541	0.249862	1.87791	1.37135	6.18936	6.20689	5.56412	0.00834202	2.16314	up
Glyur000065s00004332	307	2003	1962	64	126	402	1.73272	12.45	12.2326	0.387514	0.77242	2.61282	0.00782897	-2.94783	down
Glyur000066s00006202	0	23	35	2537	2255	1740	0	0.48532	0.745227	56.063	49.7894	40.7823	3.23634e-20	6.7328	up
Glyur000066s00006215	1783	1984	1791	655	619	600	19.3003	22.4231	20.9038	7.70183	7.28892	7.87782	0.00305754	-1.87008	down
Glyur000066s00006236	564	1140	1001	63	177	426	3.57526	7.43317	6.64508	0.615219	1.92401	3.09173	0.000626881	-2.22278	down
Glyur000066s00006242	1822	3221	2806	18	0	1	41.9753	77.3706	69.682	0.440924	0	0.0264	4.89083e-31	-8.92673	down
Glyur000066s00006244	1723	4392	3152	104	34	86	41.1642	109.404	81.1679	2.70096	0.871062	2.36782	6.14012e-18	-5.55998	down
Glyur000066s00006245	715	1107	912	14	14	20	13.2843	21.4559	18.2707	0.274259	0.277499	0.417244	1.55702e-15	-6.08353	down
Glyur000066s00006260	4726	7032	6588	717	540	1059	25.132	39.0091	37.7776	4.14086	3.15577	6.59149	2.37409e-07	-3.23089	down
Glyur000067s00006340	400	357	369	62	31	74	6.69308	6.23334	6.65794	1.12817	0.556224	1.41931	0.000206109	-3.0641	down
Glyur000067s00006344	265	573	503	3176	2034	2053	3.36207	7.57866	6.87157	43.8189	28.0461	30.0518	0.000327278	2.22261	up
Glyur000067s00006365	995	1057	1047	6255	5789	6610	15.5388	17.2106	17.6257	106.274	98.2781	119.129	0.000188765	2.28973	up
Glyur000067s00006366	4664	3334	3432	420	659	530	53.1379	39.3805	42.4404	5.32842	8.30401	7.51216	0.000722001	-3.19359	down
Glyur000067s00006372	145	232	174	2	0	0	1.46995	2.45619	1.90174	0.021281	0	0	1.24976e-11	-8.36492	down
Glyur000067s00006388	183	689	495	3549	6082	6387	1.51599	5.97462	4.4325	32.1233	55.0131	61.3201	9.49137e-08	3.38723	up
Glyur000067s00006390	249	447	444	2132	2083	1920	3.24077	6.08588	6.22518	30.2225	29.5252	28.8429	0.000400536	2.19483	up
Glyur000067s00006393	1015	1965	1881	626	421	438	14.7095	29.6915	29.4064	9.86237	6.62296	7.30309	0.00141768	-1.93436	down
Glyur000067s00006398	122	80	95	6	0	1	5.16337	3.55012	4.34244	0.252967	0	0.048518	1.37203e-06	-5.76245	down
Glyur000067s00006403	11	190	109	3093	4050	2667	0.150132	2.9894	1.77907	50.0669	63.2378	44.5901	1.21123e-13	4.89136	up
Glyur000067s00006406	0	55	0	510	423	313	0	0.638751	0	6.25024	5.17809	4.07142	1.25543e-06	4.47521	up
Glyur000068s00006821	114	269	195	4725	3268	2794	0.643177	1.43931	1.14	29.5173	20.2263	18.41	1.56594e-10	4.00814	up
Glyur000068s00006822	14	117	128	1576	2440	924	0.150305	1.33809	1.51971	18.9419	29.3065	11.7765	3.89221e-06	4.12295	up
Glyur000068s00006836	687	393	437	2868	1465	1889	7.47679	4.46087	5.12962	44.1457	17.3367	23.728	0.00446518	1.65032	up
Glyur000068s00006838	71	56	43	1484	625	599	2.06323	1.70853	1.34785	47.4705	19.9637	20.2981	0.00119899	3.62967	up
Glyur000068s00006859	2654	4337	3742	804	925	2191	21.8456	37.2183	33.1924	7.19614	8.27254	20.7963	0.00622078	-1.68402	down
Glyur000068s00006861	284	225	228	2181	1836	2268	3.26315	2.68615	2.82249	27.2946	22.9582	30.1103	3.61468e-06	2.75081	up
Glyur000068s00006864	0	9	0	989	877	939	0	0.126912	0	16.9638	14.6029	16.7277	6.62057e-19	8.26384	up
Glyur000068s00006876	20	15	17	123	174	272	0.228678	0.176734	0.209934	1.59593	2.26518	3.75395	0.000710441	3.11573	up
Glyur000069s00004027	133	403	318	6201	3306	3811	1.00018	3.5557	2.91523	55.5397	30.2017	37.2986	5.89894e-08	3.78271	up
Glyur000069s00004031	0	0	0	588	658	2172	0	0	0	19.7448	22.1451	77.5813	6.77624e-06	Inf	up
Glyur000069s00004032	0	0	0	1728	1311	3451	0	0	0	75.8491	57.5112	160.71	2.37313e-12	Inf	up
Glyur000069s00004034	50	8	29	901	745	1564	0.404843	0.062048	0.230928	8.45613	6.8119	13.8824	2.84458e-07	4.74784	up
Glyur000069s00004049	115	104	76	1966	1497	1336	1.49768	1.41413	1.06856	27.4028	21.2552	20.202	6.80204e-09	3.67742	up
Glyur000069s00004058	828	2231	1914	140	316	521	18.4189	51.7531	45.8871	3.36457	7.62026	13.3651	2.03165e-05	-2.52721	down
Glyur000069s00004063	554	1138	1057	229	327	222	6.09708	12.3567	11.909	2.55749	3.73633	2.77538	0.00179203	-2.0475	down
Glyur000069s00004071	1782	777	1000	3	3	10	20.0446	9.10418	12.1182	0.024627	0.024609	0.128873	2.15839e-05	-8.1928	down
Glyur000069s00004074	0	154	131	950	4558	3413	0	2.09622	1.87694	14.0196	65.7954	53.2231	0.000519519	4.89611	up
Glyur000069s00004075	95	103	135	6	6	8	1.5375	1.72501	2.35866	0.093509	0.092969	0.149538	1.27348e-05	-4.33371	down
Glyur000069s00004089	31	46	68	2190	2308	1726	0.361387	0.589545	1.12724	44.6239	47.2496	36.6643	1.10743e-14	5.18348	up
Glyur000070s00008044	460	8916	7429	74	156	289	7.6125	152.698	130.937	1.29373	2.73062	5.46814	0.00335151	-5.08782	down
Glyur000070s00008058	17	38	35	566	305	283	0.125099	0.303327	0.292347	4.77297	2.56712	2.53342	6.98524e-05	3.4701	up
Glyur000070s00008060	228	536	546	0	4	4	8.04247	19.7576	20.8062	0	0.140302	0.123197	1.66362e-14	-7.55557	down
Glyur000070s00008065	5118	5820	5235	1539	1975	1545	55.6744	65.5467	62.2404	19.0776	22.551	19.8468	0.00249451	-1.97969	down
Glyur000070s00008067	13	22	42	167	122	227	0.070713	0.134175	0.264192	1.06576	0.776989	1.53774	0.00874706	2.54913	up
Glyur000070s00008069	1599	497	663	0	4	0	41.0801	13.2811	18.3291	0	0.084153	0	0.000302313	-9.95869	down
Glyur000070s00008078	299	294	199	23	28	63	4.51006	4.6151	3.2316	0.364224	0.452589	1.08219	0.00045132	-3.11404	down
Glyur000070s00008088	58	139	94	20515	13680	21916	1.9776	4.99033	3.48758	771.039	513.78	873.71	1.07845e-19	7.38799	up
Glyur000070s00008094	157	411	345	2528	1164	1412	7.75941	21.1637	18.35	135.893	62.4882	80.507	0.00303848	2.29029	up
Glyur000071s00005232	48	36	6	659	546	556	0.64661	0.499925	0.073564	9.74093	8.07251	8.72405	5.06111e-07	3.86375	up
Glyur000071s00005237	0	3	9	217	82	61	0	0.022408	0.100037	2.86029	0.997929	0.743906	0.00600765	4.81209	up
Glyur000071s00005240	24	179	124	4891	7679	5934	0.091416	1.26611	0.87901	36.7559	58.2544	47.6966	1.20475e-16	5.69905	up
Glyur000071s00005243	7	38	29	308	247	255	0.113262	0.700358	0.546007	5.99891	4.81102	5.26104	0.000428489	3.31686	up
Glyur000071s00005247	86	111	78	0	4	18	1.64073	2.20623	1.59457	0	0.081839	0.395719	6.64642e-05	-3.89912	down
Glyur000071s00005251	832	812	646	4995	6576	4189	31.4963	32.0617	26.345	205.7	270.614	182.978	3.8792e-05	2.44599	up
Glyur000071s00005262	155	561	465	1445	1857	1706	1.15882	3.75118	3.23308	10.7713	12.2733	11.618	0.00384993	1.91726	up
Glyur000071s00005263	148	963	812	4087	4739	3493	3.28894	22.409	19.5294	98.8545	114.978	89.9539	6.47443e-05	2.54895	up
Glyur000071s00005277	85	427	375	1834	1404	1502	0.476961	2.50164	2.26852	11.2138	8.57308	9.73641	0.000620672	2.27934	up
Glyur000071s00005283	3269	2344	2433	275	168	285	19.4124	14.5067	15.5669	1.77526	1.08264	1.95037	8.03786e-05	-3.81616	down
Glyur000072s00008101	14	7	8	1197	488	1285	0.103092	0.049747	0.059943	10.2762	4.18184	11.7012	5.93647e-09	6.28508	up
Glyur000072s00008105	14	17	41	6527	4746	6406	0.128262	0.15953	0.396018	65.0361	47.2571	67.7012	2.0448e-25	7.71675	up
Glyur000072s00008109	126	147	107	2977	1710	1690	1.87348	2.28936	1.71124	48.4201	27.7808	29.1528	1.62973e-08	3.76306	up
Glyur000072s00008110	295	814	711	4196	2549	2058	2.5487	7.42411	6.61675	39.8126	23.8886	20.651	0.00148055	2.0818	up
Glyur000072s00008118	27	23	25	9556	4609	7964	0.391701	0.352125	0.390163	153.16	73.8026	135.385	2.15723e-19	7.88407	up
Glyur000072s00008123	9	15	5	144	378	604	0.066533	0.174186	0.035906	2.18339	5.29316	7.90394	0.000757148	5.00916	up
Glyur000072s00008124	725	5296	4855	14284	18601	14663	4.86068	37.431	36.1841	106.227	137.085	115.494	0.00888712	2.005	up
Glyur000072s00008129	27	96	62	294	443	388	0.270726	1.01503	0.628359	3.38979	4.73276	4.69988	0.00582661	2.42983	up
Glyur000072s00008139	158	801	694	2694	2231	1683	2.62621	13.8959	12.453	48.7716	40.3437	32.308	0.00496127	1.85495	up
Glyur000072s00008140	50	97	95	51455	34660	43386	0.776732	1.59121	1.61251	886.382	597.289	792.985	4.82626e-20	8.84464	up
Glyur000072s00008147	1341	2489	2407	847	687	609	8.4174	16.2881	16.286	5.78186	4.68631	4.4046	0.00333182	-1.77216	down
Glyur000072s00008155	1917	2962	2846	647	989	1112	14.9179	23.9648	23.8972	5.52698	8.42318	9.85747	0.00444974	-1.74051	down
Glyur000073s00007764	536	615	556	90894	62822	62656	6.98303	8.35118	7.80996	1288.89	890.198	942.453	4.30164e-12	6.68939	up
Glyur000073s00007770	0	9	0	2251	1418	5729	0	0.123608	0	36.0207	22.6704	97.2684	8.66967e-06	10.0336	up
Glyur000073s00007773	23	21	10	1105	679	749	0.849577	0.824458	0.405393	45.9957	28.2347	33.0566	2.04669e-11	5.18947	up
Glyur000073s00007793	66	70	74	13	9	20	0.411694	0.457275	0.501429	0.085327	0.055565	0.139779	0.00710546	-2.6054	down
Glyur000073s00007816	35	89	65	310	425	756	0.316243	0.856193	0.646701	3.1323	4.58209	8.09817	0.0040589	2.79012	up
Glyur000073s00007818	0	64	30	1181	1532	1190	0	0.686805	0.32888	13.3142	17.2561	14.2215	7.12788e-13	5.31914	up
Glyur000074s00005517	192	375	331	6366	4539	4364	4.15314	8.45159	7.74634	149.969	106.719	109.204	8.24146e-10	3.8606	up
Glyur000074s00005525	501	725	782	16	19	115	4.33929	6.54873	7.30493	0.142343	0.17612	1.14885	7.46346e-08	-3.96033	down
Glyur000074s00005542	704	644	583	4550	5673	5304	9.68795	10.6984	9.40285	68.8329	85.4579	85.0692	7.10759e-06	2.67561	up
Glyur000074s00005543	27	53	43	7286	3673	4845	0.465068	0.962298	0.79124	138.142	69.5832	97.4355	4.60965e-16	6.78063	up
Glyur000074s00005548	3316	3269	2940	775	1303	1284	43.4312	44.9379	41.5626	11.0538	18.614	19.3459	0.00469107	-1.82205	down
Glyur000074s00005566	73	58	73	1951	1096	1184	1.50447	1.24862	1.62442	43.9528	24.6546	28.2825	8.59105e-10	4.04556	up
Glyur000074s00005567	0	15	15	4896	3534	2971	0	0.116157	0.120312	42.159	30.4112	27.1341	3.18946e-28	8.49872	up
Glyur000074s00005574	77	118	130	2	0	3	0.933103	1.496	1.70098	0.025137	0	0.028331	1.78714e-08	-6.23392	down
Glyur000075s00007163	160	895	821	24	52	94	1.5476	9.20253	8.73657	0.242272	0.537844	1.04917	0.000616716	-3.5822	down
Glyur000075s00007170	450	1111	898	133	125	203	4.96992	12.8008	10.6922	1.58905	1.49464	2.58522	9.37946e-05	-2.60816	down
Glyur000075s00007198	445	274	244	2006	1437	1347	4.42595	2.81058	2.6182	21.7479	15.0659	15.5013	0.00102784	1.91988	up
Glyur000076s00018587	294	523	456	5	15	39	21.9678	40.8066	36.8207	0.353284	1.22018	3.32999	2.88281e-08	-4.64605	down
Glyur000076s00018588	3868	5793	5661	46	157	503	130.541	203.8	205.881	1.65455	5.75539	19.5691	2.39915e-13	-4.66652	down
Glyur000076s00018593	0	0	0	47	71	87	0	0	0	0.921788	1.38939	1.79443	2.46295e-09	Inf	up
Glyur000077s00006683	2	2	13	107	371	279	0.091999	0.119463	0.996867	8.90514	30.7813	24.5691	1.0085e-05	5.28312	up
Glyur000077s00006699	33	122	133	508	593	507	0.429467	1.69395	1.90774	7.38182	8.60692	7.80361	0.00471229	2.31997	up
Glyur000077s00006702	707	1519	1294	30	15	28	6.70418	15.0065	13.2194	0.308384	0.14506	0.303414	4.71283e-16	-5.79776	down
Glyur000077s00006704	17	65	44	5094	3947	2962	0.506499	1.75518	1.17301	135.535	104.745	83.6683	2.28133e-20	6.40474	up
Glyur000077s00006712	10901	9916	9650	806	937	1659	110.645	104.906	105.535	8.89128	10.3272	19.4125	3.23375e-07	-3.47714	down
Glyur000077s00006724	0	0	0	2359	1226	1043	0	0	0	52.2549	27.1441	24.5023	1.83745e-16	Inf	up
Glyur000078s00005359	210	79	100	0	0	0	3.83876	1.51116	1.96548	0	0	0	0.000147888	#NAME?	down
Glyur000078s00005375	232	281	282	1240	1828	977	6.82233	8.60216	8.93374	39.6521	58.423	33.138	0.00117681	2.05194	up
Glyur000078s00005378	98	239	218	0	7	26	3.32212	8.46467	7.98762	0	0.243309	0.989665	5.45386e-06	-4.23872	down
Glyur000078s00005388	25677	21224	20696	2218	5229	7070	311.174	268.091	270.256	29.2153	68.8394	98.8046	0.00106362	-2.55307	down
Glyur000078s00005400	71	159	74	361	657	729	0.816519	1.91947	0.910121	4.55215	8.29528	9.75779	0.00327719	2.2943	up
Glyur000078s00005433	7211	3727	4427	198	200	127	327.109	176.203	216.364	9.73684	9.84173	6.62101	0.000437307	-5.28016	down
Glyur000078s00005440	149	351	392	1029	2049	1407	2.02118	5.2136	5.74341	15.8388	32.6311	22.7932	0.00112335	2.12473	up
Glyur000079s00008908	0	25	15	144	275	538	0	0.380572	0.277468	2.72511	4.96471	10.5151	0.00422142	4.53981	up
Glyur000079s00008920	659	632	585	4782	2740	2855	9.02128	9.03985	7.40575	71.7866	41.0546	45.4107	0.000255394	2.14645	up
Glyur000079s00008925	275	223	224	10	46	25	1.20615	1.49006	1.57934	0.071197	0.279052	0.120019	0.000123067	-3.51357	down
Glyur000079s00008931	119	64	93	2844	1397	1928	5.23348	2.92211	4.39486	136.752	67.127	98.3184	8.74664e-09	4.10849	up
Glyur000080s00008670	42	20	31	11698	7295	10090	2.38953	1.18639	1.89144	736.31	458.826	673.712	4.64843e-25	7.90204	up
Glyur000080s00008671	233	810	779	2554	2680	2198	4.77625	17.3217	17.2118	56.9824	59.7532	52.0095	0.004036	1.85891	up
Glyur000080s00008672	82	201	159	3	3	17	1.47401	3.7618	3.08194	0.039465	0.041278	0.337973	3.97338e-06	-4.43331	down
Glyur000080s00008674	129	144	134	16	14	24	1.40676	1.6339	1.56596	0.179778	0.164564	0.289763	0.000804643	-3.20201	down
Glyur000080s00008676	1493	1639	1652	369	299	172	24.1084	28.2643	30.2486	6.17031	5.00228	3.0609	6.50557e-06	-2.8153	down
Glyur000080s00008693	313	430	487	16675	12045	11750	6.36219	9.10708	10.6487	368.518	266.001	275.449	1.07325e-11	4.78077	up
Glyur000081s00006734	388	654	626	5	117	57	5.30282	9.31572	9.21314	0.059842	1.73428	0.893073	4.80809e-06	-3.48083	down
Glyur000081s00006738	3	104	85	901	643	842	0.016877	1.25457	0.864246	8.477	6.05886	8.37881	4.4567e-06	3.56417	up
Glyur000081s00006742	245	443	367	2257	2310	2043	4.79987	8.56951	7.70017	48.2477	49.8691	46.8219	8.59583e-05	2.40652	up
Glyur000081s00006743	5	33	47	3470	1119	1539	0.031655	0.261334	0.391161	29.9047	9.63446	13.9893	5.35501e-05	6.05418	up
Glyur000081s00006744	0	10	6	787	461	459	0	0.400753	0.304554	40.3296	23.5921	23.9827	1.8951e-12	6.68041	up
Glyur000081s00006745	2	7	4	620	305	285	0.090372	0.348399	0.180041	33.4483	16.3895	16.2958	2.11635e-08	6.36387	up
Glyur000081s00006746	12	6	9	1504	1735	1129	0.142631	0.080842	0.114459	22.5922	25.453	17.9342	6.16771e-20	6.94222	up
Glyur000081s00006748	17	0	0	205	250	154	0.214198	0	0	2.96429	3.60835	2.35858	1.02294e-06	4.45383	up
Glyur000081s00006755	571	1279	1057	107	148	209	3.91834	9.05504	7.73754	0.755946	1.12058	1.63453	1.15428e-05	-2.85252	down
Glyur000081s00006772	78	196	162	1880	1584	1740	0.578349	1.4915	1.24822	15.2685	12.7834	14.8797	1.58737e-07	3.37874	up
Glyur000081s00006775	0	17	0	495	291	398	0	0.736788	0	23.4887	13.8022	20.0286	1.03276e-09	6.10594	up
Glyur000081s00006789	3620	4540	4320	1151	1531	1401	36.8239	48.1396	47.3591	12.7292	16.9124	16.4314	0.00283751	-1.89461	down
Glyur000081s00006793	4	360	206	36963	38577	50290	0.048774	6.04371	3.57474	648.957	676.78	936.67	1.34257e-16	7.73038	up
Glyur000081s00006794	0	0	0	68	124	92	0	0	0	2.80564	5.12779	4.02804	7.16184e-10	Inf	up
Glyur000081s00006802	22	48	22	309	282	690	0.366299	0.830106	0.390041	6.57746	5.77512	14.0923	0.00286902	3.58336	up
Glyur000082s00007567	79	107	134	4222	3392	3547	0.656671	0.928723	1.20158	38.2422	30.6982	34.0764	2.95842e-14	4.86989	up
Glyur000082s00007593	1009	836	953	6588	6253	5234	14.7239	12.7053	14.9772	104.522	99.1255	88.0743	8.97006e-05	2.35763	up
Glyur000082s00007602	2155	1362	1223	76	122	339	90.8135	59.8132	55.5344	3.45166	5.56035	16.455	0.00620755	-3.50708	down
Glyur000082s00007605	483	1554	1009	60	158	175	3.1084	11.1697	7.14721	0.406696	1.28119	1.47087	1.27857e-06	-3.13286	down
Glyur000082s00007606	12974	14521	13793	1569	2729	3018	102.475	119.547	117.39	13.4657	23.4104	27.4869	7.22701e-05	-2.79151	down
Glyur000082s00007607	12346	12563	12116	3463	4554	3626	68.0284	75.3002	74.7331	25.0696	34.5102	27.5913	0.00665037	-1.98413	down
Glyur000082s00007612	808	2586	2323	60	158	237	19.0124	63.4912	58.949	1.52845	4.03045	6.43603	2.36351e-09	-3.81529	down
Glyur000082s00007615	515	1014	875	3714	7865	4173	11.5063	23.6009	21.0652	90.2209	190.937	107.54	0.000349421	2.47188	up
Glyur000083s00006941	19	103	115	716	425	555	0.304813	1.72019	1.93248	12.2205	7.14383	9.90749	0.000904111	2.71091	up
Glyur000083s00006959	176	422	373	3927	3676	3207	1.80582	2.659	2.40421	29.5543	28.8846	25.9668	1.10934e-07	3.27111	up
Glyur000083s00006968	160	122	127	40680	26661	29744	2.12476	1.69426	1.82713	590.551	386.757	458.018	3.52666e-18	7.54332	up
Glyur000083s00007003	95	403	347	2291	2013	1437	1.22199	5.89116	4.93854	34.1336	30.7951	23.533	4.87198e-05	2.6065	up
Glyur000084s00009472	196	99	88	0	0	0	6.1552	3.2258	2.96608	0	0	0	3.23266e-05	#NAME?	down
Glyur000084s00009480	0	31	18	561	300	217	0	0.435894	0.261994	8.36654	4.4543	3.42419	8.10107e-05	4.39884	up
Glyur000084s00009498	134	101	79	1259	714	494	1.2036	0.843599	0.692092	10.445	6.76726	4.78101	0.0020983	2.5992	up
Glyur000084s00009514	266	253	316	3497	2958	3322	4.16362	4.13884	5.33211	59.666	50.4455	60.1318	5.85665e-08	3.24786	up
Glyur000084s00009519	45	46	41	2	9	13	2.37181	2.52372	2.31123	0.106645	0.490725	0.753752	0.0035322	-2.76401	down
Glyur000084s00009535	11	11	17	1293	621	928	0.110238	0.109493	0.18494	14.4687	7.07854	11.7748	9.46558e-13	5.91135	up
Glyur000085s00008839	1443	1468	1482	226	220	305	7.46311	7.91109	8.25936	1.26951	1.23272	1.81414	5.87464e-06	-2.84937	down
Glyur000085s00008864	2334	852	1138	19387	19222	18977	18.7394	7.13088	9.84437	169.287	167.72	175.775	9.85802e-07	3.28985	up
Glyur000085s00008873	404	3294	2734	13399	21324	20069	5.13703	45.8353	39.4755	195.324	314.978	313.243	5.62515e-05	2.97596	up
Glyur000085s00008880	1045	776	791	15368	11737	11829	25.9455	20.0792	20.9293	410.194	312.84	334.836	8.00425e-08	3.54288	up
Glyur000085s00008884	45	29	37	6369	4612	3614	0.828005	0.55066	0.747159	130.337	94.385	78.9418	4.07779e-22	6.67371	up
Glyur000085s00008885	5419	4294	4839	283	113	289	55.9252	46.3355	53.8816	3.18761	1.26461	3.44986	3.94172e-09	-4.73218	down
Glyur000085s00008897	0	0	0	267	145	178	0	0	0	3.40647	1.80192	2.35492	6.54665e-12	Inf	up
Glyur000086s00011491	38	874	797	1621	4181	3238	1.06029	25.7438	24.2694	49.7823	128.355	105.499	0.00543463	2.31331	up
Glyur000086s00011494	40	43	39	2	0	2	0.626639	0.694932	0.644396	0.033331	0	0.036085	6.69753e-07	-5.20764	down
Glyur000086s00011526	32	4	8	2687	1943	4455	0.402409	0.04139	0.085577	36.5852	26.8705	64.6498	7.07972e-11	7.1499	up
Glyur000086s00011533	961	638	996	27	28	13	35.8077	24.7632	40.0122	1.07916	1.1037	0.527493	1.99324e-09	-5.60774	down
Glyur000086s00011534	881	888	887	55	159	61	13.1005	13.7586	14.5991	0.888362	2.5615	1.04042	2.25201e-07	-3.60246	down
Glyur000086s00011538	67	40	60	0	2	2	1.1236	0.693852	1.07589	0	0.036127	0.0195	3.03016e-06	-5.74368	down
Glyur000086s00011540	158	366	374	1669	2138	2241	1.62778	3.99864	4.21382	19.0926	24.4296	26.8955	4.74241e-05	2.55093	up
Glyur000086s00011550	0	3	21	707	1323	1135	0	0.032994	0.343365	12.0831	22.5804	20.5638	7.85492e-17	6.93695	up
Glyur000086s00011551	684	689	657	5038	3697	4796	18.0176	18.9107	18.6253	144.289	105.763	145.69	4.56757e-05	2.42884	up
Glyur000086s00011552	377	505	487	2650	2866	3088	6.33865	8.84518	8.82193	48.4962	52.4056	59.9547	6.96978e-05	2.38245	up
Glyur000087s00008532	516	1077	850	3751	2288	3325	4.1567	9.03724	7.37742	32.8845	18.4845	30.5099	0.00646454	1.72215	up
Glyur000087s00008534	29	91	62	1151	456	500	0.280883	0.939952	0.667754	12.508	4.95453	5.76339	0.00344801	3.35179	up
Glyur000087s00008537	1357	2970	2710	57	118	241	32.4252	73.9608	69.782	1.46724	3.05987	6.61559	3.42794e-12	-4.275	down
Glyur000087s00008550	28	13	30	317	307	241	0.605328	0.315293	0.660397	6.13382	5.96098	5.04718	0.00019861	3.24213	up
Glyur000087s00008551	1102	1360	1258	286	249	174	12.01	15.4497	14.7663	3.38955	2.94792	2.18687	2.75729e-05	-2.68235	down
Glyur000087s00008553	384	166	206	1352	735	1094	6.70726	2.9128	4.02701	24.8516	13.677	21.6809	0.00647596	1.65445	up
Glyur000087s00008561	288	294	253	10	7	30	3.1539	3.35411	2.99085	0.108663	0.08078	0.369744	9.50776e-07	-4.43923	down
Glyur000087s00008564	4900	4332	4000	1190	1099	1240	38.0646	35.0784	33.4819	10.0501	9.27525	11.1078	0.000561016	-2.23876	down
Glyur000087s00008565	146	139	104	3	7	18	1.93878	1.92294	1.4748	0.029083	0.087189	0.274363	3.01677e-05	-4.10855	down
Glyur000087s00008570	572	625	576	73	83	121	8.52869	9.57598	9.11157	1.14861	1.31036	2.04006	6.63611e-05	-2.97273	down
Glyur000087s00008577	471	413	416	5057	3426	3548	2.86946	2.49955	2.62086	48.3646	29.7141	32.514	1.06339e-06	2.88056	up
Glyur000087s00008581	11	21	44	17987	12749	15805	0.138859	0.293812	0.64918	269.7	191.021	251.382	2.60618e-26	9.07054	up
Glyur000088s00007693	463	596	520	46	93	299	4.33748	5.72342	5.16084	0.459585	0.929214	3.17463	0.00516953	-2.10441	down
Glyur000088s00007710	1023	707	673	106	57	135	10.8519	7.81886	7.68765	1.21179	0.654836	1.64898	0.00164836	-3.36705	down
Glyur000088s00007718	0	155	119	277	515	654	0	1.25584	0.998279	2.50903	4.62141	5.97624	0.0079942	2.34325	up
Glyur000088s00007722	2160	2374	2296	289	348	626	35.5785	40.9018	40.9388	5.14035	6.0804	11.8392	7.24246e-06	-2.72103	down
Glyur000088s00007726	9	23	31	460	682	553	0.096996	0.270667	0.678439	8.05709	12.6589	10.6492	5.9859e-08	4.56262	up
Glyur000088s00007731	238	1338	1348	4942	3990	3432	0.853621	5.08196	5.29057	19.5872	15.725	14.4404	0.0032599	1.94589	up
Glyur000088s00007738	34	133	124	1325	987	509	0.348949	1.6479	1.45686	17.7032	13.2762	7.3435	0.000178807	3.11041	up
Glyur000088s00007743	4360	4878	4798	421	644	783	63.3989	75.3086	76.6354	6.64824	10.2674	13.0656	2.30714e-07	-3.21596	down
Glyur000088s00007746	522	580	466	135	136	179	5.19852	6.02124	4.99107	1.45328	1.46416	2.05438	0.00635228	-2.10301	down
Glyur000088s00007753	70	278	223	990	835	888	0.505019	2.18556	1.74919	8.01868	6.92274	7.62414	0.00431169	2.09132	up
Glyur000088s00007754	0	11	2	153	59	123	0	0.289657	0.056096	4.58377	1.76487	3.88678	1.34687e-05	4.66275	up
Glyur000089s00008781	136	104	103	13	14	31	9.85725	7.83992	8.05362	0.956466	1.04253	2.56824	0.00316023	-2.89936	down
Glyur000089s00008783	113	81	77	9	6	31	1.44051	1.07502	1.05399	0.125404	0.081208	0.457284	0.00463778	-2.89223	down
Glyur000089s00008790	259	2	269	1312	3457	1376	2.77855	0.03044	3.12602	16.5665	42.3231	22.5197	0.00338278	3.08588	up
Glyur000089s00008791	0	25	47	241	317	233	0	0.319556	0.670112	3.41235	4.35798	3.59636	0.00044669	3.36897	up
Glyur000089s00008813	14884	5401	7405	146172	88809	104413	186.996	70.6689	100.261	1994.41	1210.66	1511.13	0.00059179	3.17416	up
Glyur000089s00008815	222	173	183	14	33	75	2.81632	2.28078	2.50089	0.192248	0.444085	1.09184	0.00601568	-2.56914	down
Glyur000089s00008819	142	473	393	3376	3657	2980	1.48399	5.59664	4.26368	37.8643	41.6009	34.783	4.28887e-07	3.13593	up
Glyur000089s00008825	1362	3326	2864	275	256	341	16.8135	43.088	38.4322	3.70288	3.43962	4.81943	2.26873e-08	-3.31073	down
Glyur000090s00011380	1539	948	1066	220	148	179	19.7242	12.6521	14.7288	3.05412	2.05366	2.62914	0.00543212	-3.07352	down
Glyur000090s00011387	86	183	163	2214	1272	1053	1.79069	3.96786	3.66696	50.2475	28.8465	25.3457	3.67554e-05	3.17433	up
Glyur000090s00011399	31	99	130	763	419	542	0.373659	1.26831	1.7242	10.2689	5.63651	7.72881	0.0014034	2.56833	up
Glyur000090s00011408	8	13	38	621	679	182	0.100167	0.191841	0.590728	9.74871	10.6725	3.00851	0.000131538	4.4408	up
Glyur000090s00011414	3801	2499	3000	88675	75603	72013	101.147	69.2765	86.0085	2562.8	2186.35	2209.01	1.44622e-06	4.30383	up
Glyur000090s00011424	320	1129	997	18999	13315	14190	1.75307	6.46161	5.89959	113.443	79.4417	89.8699	1.09904e-08	4.08385	up
Glyur000090s00011431	188	999	907	147	167	151	0.803794	4.45486	4.17826	0.682121	0.773612	0.740619	0.00859043	-2.30879	down
Glyur000091s00010514	120	105	123	0	0	16	2.39777	2.18628	2.63588	0	0	0.366705	2.98581e-06	-4.70587	down
Glyur000091s00010527	35	53	41	922	479	506	0.313294	0.498238	0.407546	9.37322	4.84602	5.45121	3.09058e-06	3.62171	up
Glyur000091s00010537	355	547	511	83	67	156	2.17713	3.49677	3.37317	0.549345	0.444284	1.09823	0.00139858	-2.44392	down
Glyur000091s00010541	202	680	624	20	81	70	4.64253	16.3337	15.4905	0.489588	2.01796	1.85507	1.31889e-05	-3.31161	down
Glyur000091s00010544	138	312	192	12	15	28	3.50797	8.29828	5.27168	0.307677	0.393756	0.797212	3.40941e-05	-3.75277	down
Glyur000092s00007481	15	14	11	10558	8973	7349	0.108764	0.109008	0.081898	86.6526	73.5903	63.9755	1.81714e-29	9.05318	up
Glyur000092s00007484	135	200	183	14	18	22	4.68729	7.26239	6.84887	0.51937	0.670706	0.861917	0.000160999	-3.51752	down
Glyur000092s00007490	189	574	489	1700	2037	1748	1.37203	4.10912	4.05803	12.5378	15.0142	13.6539	0.00270151	1.94786	up
Glyur000092s00007500	5405	2506	2694	21	48	31	280.977	135.756	150.889	1.13971	2.67175	1.83883	0.000180971	-7.1635	down
Glyur000092s00007503	428	1775	1619	6581	6171	5026	3.05976	13.2751	12.5244	51.206	48.2251	41.4494	0.00188539	2.06126	up
Glyur000092s00007528	0	9	12	3271	2329	1876	0	0.100991	0.164707	42.9215	30.5453	26.0526	1.14219e-26	8.39721	up
Glyur000092s00007529	377	4954	4163	11993	22391	12766	1.68893	23.1414	20.1011	58.4339	109.021	65.9814	0.00359494	2.2045	up
Glyur000092s00007532	43	67	92	4954	3293	3152	0.401765	0.576877	0.832381	49.5346	32.987	33.0601	3.53023e-17	5.58472	up
Glyur000092s00007534	21	23	23	2601	1639	1833	0.540139	0.604422	0.631641	73.7427	46.4443	55.1169	9.12828e-19	6.20652	up
Glyur000092s00007546	27	213	180	3909	2052	1029	0.496713	4.10628	3.5809	78.9086	41.3734	21.998	0.00482005	3.93328	up
Glyur000092s00007550	9475	17258	15401	1405	1929	2634	227.147	430.415	396.309	36.3856	48.9912	72.4071	7.83698e-06	-3.04721	down
Glyur000092s00007551	66	158	169	1847	1536	2204	0.483384	1.13636	1.29367	14.7961	12.264	18.3025	1.68301e-08	3.63969	up
Glyur000093s00009365	10	22	12	523	675	666	0.090116	0.225913	0.12653	7.75614	9.53629	10.4627	8.24146e-10	5.17588	up
Glyur000093s00009366	437	895	771	34	69	120	3.04014	6.43005	6.01978	0.20438	0.488638	0.932385	1.38829e-06	-3.44569	down
Glyur000093s00009378	1144	2366	2238	99	41	68	7.09194	21.0457	20.7025	0.68767	0.2956	0.667211	8.87186e-15	-4.99789	down
Glyur000093s00009387	250	828	711	19	15	7	2.63028	9.10211	8.08628	0.215038	0.1704	0.081045	6.92324e-12	-5.63109	down
Glyur000093s00009388	7	3	1	86	66	84	0.53984	0.175839	0.032721	7.83288	5.93969	8.08311	3.40696e-05	3.93325	up
Glyur000093s00009394	3	6	13	128	94	237	0.02313	0.058066	0.122788	1.30265	0.971299	2.56068	0.000307393	4.21495	up
Glyur000093s00009395	1175	1072	1097	5946	4091	3881	32.5634	32.256	34.4054	150.348	121.477	100.035	0.00392839	1.73325	up
Glyur000093s00009396	119	273	188	9	18	3	2.44478	5.85491	4.17846	0.200729	0.40216	0.069647	2.09505e-06	-4.51885	down
Glyur000093s00009399	301	203	179	0	0	0	3.44529	2.40383	2.18881	0	0	0	4.57291e-09	#NAME?	down
Glyur000093s00009403	154	122	122	0	9	7	2.43009	2.00444	2.07538	0	0.138046	0.109994	1.18121e-06	-4.99012	down
Glyur000094s00007856	185	668	598	37294	26841	28857	1.50339	5.54377	5.29079	291.168	235.241	275.275	1.41976e-12	5.83937	up
Glyur000094s00007864	39	18	15	913	621	728	1.77926	0.834502	0.693334	45.2993	30.7859	38.3102	2.05567e-09	4.53372	up
Glyur000094s00007867	74	219	198	3	3	0	0.956722	2.94985	2.76136	0.028412	0.037205	0	1.87366e-09	-6.5655	down
Glyur000094s00007890	266	849	725	3416	11037	5519	2.65704	8.59228	7.78352	36.4811	117.48	62.1375	0.00416289	3.24833	up
Glyur000094s00007893	1460	2853	2408	127	97	70	12.2837	25.031	21.8432	1.15494	0.884946	0.69888	5.73705e-14	-4.74838	down
Glyur000095s00007012	184	1041	871	4713	8334	4032	1.16228	6.83467	5.92404	32.3868	57.1647	29.3655	3.52988e-05	2.87902	up
Glyur000095s00007024	2952	4252	3717	1516	1501	1154	14.0987	21.1038	19.076	7.86275	7.78116	6.33379	0.00896176	-1.65954	down
Glyur000095s00007026	163	780	650	9	31	20	0.690893	3.4558	2.97686	0.040657	0.141745	0.097383	1.54449e-06	-4.88498	down
Glyur000095s00007029	29	193	92	466	712	577	1.08226	7.50619	3.68205	18.9666	28.9693	24.9059	0.00402456	2.35267	up
Glyur000095s00007031	0	3	5	678	171	434	0	0.031869	0.075445	11.1786	2.80664	7.59944	4.12967e-06	7.25735	up
Glyur000095s00007045	315	2485	2267	59	245	171	5.84616	48.1082	45.3804	1.17376	4.9403	3.65715	0.00437657	-3.53906	down
Glyur000095s00007052	656	775	678	12643	7945	7357	7.14799	8.80505	8.25203	150.166	94.2561	92.544	9.59581e-08	3.43269	up
Glyur000095s00007066	97	432	330	3777	3777	3611	0.731946	3.41249	2.69352	31.1522	31.1236	31.5909	1.68413e-08	3.54937	up
Glyur000096s00005908	0	9	9	8167	6924	9143	0	0.272214	0.267713	258.795	219.23	307.292	5.44273e-33	10.3318	up
Glyur000096s00005917	50	83	83	0	0	3	1.01431	1.76451	1.81654	0	0	0.047381	2.32998e-08	-6.3533	down
Glyur000096s00005931	57	59	74	11627	4787	7149	0.532131	0.717622	0.736599	117.52	48.3428	76.6392	2.20213e-10	6.66874	up
Glyur000096s00005932	86	321	243	1067	1370	573	2.14461	7.95687	6.47839	29.7612	38.1734	16.5974	0.00426306	2.03131	up
Glyur000096s00005937	303	702	651	2471	2558	1916	2.60115	6.29152	6.03332	23.1086	24.0475	19.0076	0.0032599	1.85768	up
Glyur000096s00005947	0	0	3	202	1123	1220	0	0	0.031771	3.20707	17.8589	20.5987	1.0326e-06	9.61693	up
Glyur000096s00005948	0	0	0	167	110	88	0	0	0	3.37328	2.07613	1.68722	2.08684e-10	Inf	up
Glyur000096s00005950	0	0	0	277	334	440	0	0	0	4.51187	5.23758	7.49908	7.86154e-15	Inf	up
Glyur000096s00005952	29	24	35	1144	1246	421	0.175065	0.151496	0.22622	8.82458	9.65762	3.35809	1.28448e-06	4.66694	up
Glyur000097s00008282	883	849	859	112	148	152	10.6353	10.6698	11.1516	1.45568	1.9335	2.09964	1.52078e-05	-2.96816	down
Glyur000097s00008300	504	615	507	10298	8216	6991	4.086	5.19722	4.42639	90.8039	72.3936	65.3901	9.89884e-09	3.67609	up
Glyur000097s00008306	295	2208	1995	4527	5506	7499	1.76809	13.8064	12.8925	29.525	36.2778	52.8508	0.00779702	1.85205	up
Glyur000097s00008313	85	89	46	1423	733	839	1.1982	0.950188	0.506566	17.9915	8.25784	10.1203	1.12933e-06	3.43059	up
Glyur000097s00008314	151	173	176	683	1135	1558	15.9511	19.1082	20.0915	78.9209	130.979	190.93	0.000631186	2.47277	up
Glyur000097s00008334	11	22	23	133	112	184	0.129574	0.29229	0.317995	1.88782	1.55656	2.77251	0.00524207	2.73044	up
Glyur000098s00007965	0	0	0	135	118	295	0	0	0	1.89143	1.67723	4.46817	1.10941e-07	Inf	up
Glyur000098s00007969	2439	2066	1944	33	38	91	82.2909	72.6651	70.6946	1.204	1.38255	3.51615	1.04099e-10	-5.63574	down
Glyur000098s00007980	15627	12792	11668	892	276	877	487.843	408.153	384.803	29.6338	10.5791	30.9056	2.82129e-07	-4.62296	down
Glyur000098s00007986	809	2704	2058	242	174	176	15.3361	53.6098	42.24	4.97695	3.57217	3.8708	5.39533e-08	-3.40813	down
Glyur000098s00008022	70	262	190	5	26	61	0.683052	2.67573	2.00667	0.043043	0.267502	0.689742	0.0027721	-2.647	down
Glyur000099s00014924	22	419	288	1783	1996	1887	0.127054	2.6982	1.91664	11.9739	13.3956	13.4446	1.29162e-05	2.87337	up
Glyur000099s00014926	127	352	347	8008	11709	9455	1.36953	3.63995	3.59696	94.2261	136.668	119.118	7.11214e-13	4.95278	up
Glyur000099s00014931	264	260	208	42	59	70	3.00846	3.09794	2.55432	0.516622	0.725709	0.911285	0.00753947	-2.4203	down
Glyur000099s00014945	3289	4264	3435	533	443	350	33.3625	45.0824	37.5465	5.86902	4.87214	4.08944	5.12407e-08	-3.33978	down
Glyur000099s00014950	648	970	1033	5594	3827	3510	7.37518	11.4972	12.661	69.2192	47.3238	46.071	0.000946266	2.03376	up
Glyur000099s00014961	40	25	15	1292	1678	1405	0.553882	0.362644	0.225228	18.1592	23.1722	21.9243	9.69199e-15	5.35573	up
Glyur000100s00008371	5	126	103	903	541	384	0.127451	3.36274	2.83851	25.1324	15.0463	11.3259	0.00107277	2.87993	up
Glyur000100s00008372	6421	6533	6301	1140	949	933	66.2396	70.137	70.306	12.2582	10.1801	10.7111	3.68272e-06	-2.98242	down
Glyur000100s00008378	9	20	7	442	547	856	0.05766	0.139008	0.041727	3.20476	4.6821	7.68515	2.61705e-10	5.45016	up
Glyur000100s00008382	1694	1250	1259	61	87	310	22.235	15.352	15.9794	0.773428	1.09477	4.18465	0.000174746	-3.5265	down
Glyur000100s00008383	400	935	848	12669	8266	7469	2.86094	6.97041	6.53447	98.544	64.2508	61.6263	1.22573e-07	3.49507	up
Glyur000101s00010291	285	612	414	2762	2456	1722	2.67543	6.12965	4.3629	25.5317	26.0617	17.3497	0.000420453	2.17327	up
Glyur000101s00010296	513	769	767	4041	4415	2223	13.2149	20.0206	18.7828	98.8169	108.224	58.4253	0.000463942	2.11556	up
Glyur000101s00010308	18	20	16	91	199	159	0.097995	0.114398	0.089487	0.829236	1.19153	1.02319	0.00349856	2.74258	up
Glyur000101s00010309	299	627	519	4338	4243	3025	3.33057	6.96278	6.06862	46.2971	47.8561	32.7094	5.32753e-06	2.77907	up
Glyur000101s00010312	60	62	55	11	12	3	1.04465	1.13157	1.01356	0.206394	0.196269	0.053876	0.00146176	-3.10068	down
Glyur000101s00010316	61	52	68	0	7	29	2.55646	2.25472	3.0892	0	0.280966	1.38754	0.00670235	-2.61115	down
Glyur000101s00010318	65	22	34	879	600	701	1.20752	0.430396	0.677256	17.9221	12.219	15.1678	2.96744e-07	3.72916	up
Glyur000101s00010327	143	58	203	0	0	0	1.7656	0.749754	2.71092	0	0	0	4.81736e-08	#NAME?	down
Glyur000102s00010935	35	9	5	239	110	157	1.36662	0.288521	0.154343	9.89866	4.34891	6.51937	0.00106572	2.83069	up
Glyur000102s00010943	422	520	456	0	5	0	5.51483	7.08631	6.42143	0	0.057175	0	2.00442e-16	-8.47472	down
Glyur000102s00010944	8213	6722	6800	596	818	1773	54.0854	46.1774	48.3121	4.25779	5.80987	13.4891	4.19808e-05	-3.09271	down
Glyur000102s00010950	197	117	114	6090	1717	2848	1.96107	1.21207	1.22123	65.3883	18.2336	32.3551	0.00191909	4.25076	up
Glyur000102s00010953	146	91	69	1592	787	1258	3.8153	2.36055	1.91697	45.4304	21.6722	37.3256	6.32331e-07	3.1773	up
Glyur000102s00010974	101	169	128	1736	1565	1089	1.1185	1.95519	1.5349	21.0394	18.9476	13.996	6.87479e-07	3.20465	up
Glyur000103s00007411	1073	1284	1204	17	47	306	10.1396	12.6493	12.263	0.171242	0.473124	3.32473	5.38728e-08	-3.51445	down
Glyur000103s00007417	0	0	0	2529	921	1407	0	0	0	56.8862	20.541	33.3222	7.57529e-14	Inf	up
Glyur000103s00007420	271	277	286	50	25	60	3.75453	3.99348	4.27363	0.748462	0.36593	0.954462	0.000821574	-2.91759	down
Glyur000103s00007429	94	266	313	23	10	6	0.528388	1.81296	3.09957	0.135922	0.060926	0.038419	2.83415e-06	-4.29311	down
Glyur000103s00007431	120	339	364	93	42	71	2.18267	6.44927	7.14886	1.82921	0.818828	1.49487	0.00952042	-2.17081	down
Glyur000103s00007434	243	457	438	1838	1277	1229	2.58444	5.07301	5.03268	21.3221	14.794	15.1184	0.00942728	1.70426	up
Glyur000103s00007441	77	302	184	1703	986	910	0.924263	4.16968	2.35349	21.4356	14.027	12.213	0.000232241	2.51135	up
Glyur000103s00007445	658	598	490	51	91	187	7.93493	7.51369	6.36512	0.662654	1.19253	2.59753	0.000281149	-2.72813	down
Glyur000103s00007470	50	325	282	7366	6849	5614	0.225359	1.55076	1.39017	40.4772	37.8671	32.8064	8.64011e-13	4.78742	up
Glyur000103s00007473	2997	5477	5064	1202	2247	1516	29.1271	55.4825	53.0417	12.6939	23.7278	16.9892	0.00721886	-1.68835	down
Glyur000104s00005976	4220	3693	3529	1235	1590	1282	54.8061	49.9943	49.3901	17.4369	22.4286	19.1907	0.00601037	-1.8164	down
Glyur000104s00005986	3360	1579	1825	174	152	85	44.4731	21.7867	26.0321	2.4969	2.17837	1.28598	0.00688795	-4.46789	down
Glyur000104s00005994	0	19	18	440	404	426	0	0.294736	0.285019	8.24911	7.52947	8.26023	6.56758e-08	5.03508	up
Glyur000104s00006002	18	36	69	2233	1694	1201	0.143418	0.328873	0.720929	24.9207	18.4719	14.1783	6.33562e-14	5.1847	up
Glyur000104s00006015	40	0	19	574	1371	760	0.695941	0	0.348164	10.9276	26.1095	15.368	2.01238e-08	4.96981	up
Glyur000104s00006022	59	126	133	985	499	665	0.955686	2.12078	2.3314	17.4665	8.8368	12.5	0.000691536	2.55183	up
Glyur000104s00006029	3	41	38	13708	14865	21191	0.056415	1.19983	1.13227	418.859	453.817	686.812	6.61505e-26	9.15735	up
Glyur000104s00006040	450	474	539	12715	4780	7276	9.54276	10.17	12.1205	287.898	106.975	173.989	0.000145705	3.79226	up
Glyur000105s00014169	41	131	116	1655	902	1172	0.762624	2.56394	2.34251	33.8931	18.4453	25.455	2.62712e-07	3.52417	up
Glyur000105s00014171	161	79	103	1040	973	519	7.53293	3.84886	5.16087	52.9596	49.4946	28.0009	0.000205215	2.47169	up
Glyur000105s00014176	702	1059	906	123	168	152	5.74301	9.04304	8.00579	1.10346	1.49684	1.43055	2.20735e-05	-2.8527	down
Glyur000105s00014179	684	3036	2825	10	11	8	9.42114	43.5854	41.9317	0.13892	0.163809	0.121059	3.96807e-12	-7.9717	down
Glyur000105s00014183	6	26	14	98	166	85	0.125492	0.674241	0.351038	2.6319	4.471	2.44352	0.00588029	2.75305	up
Glyur000105s00014189	844	1437	1371	78	96	129	15.5273	27.5618	27.1843	1.55941	1.91427	2.73233	4.24062e-09	-3.82485	down
Glyur000105s00014211	46	140	103	5	0	3	3.07758	9.73907	7.39531	0.306383	0	0.155479	2.46872e-07	-5.33696	down
Glyur000105s00014214	58	215	182	4	12	14	4.00532	15.49	13.5038	0.236101	0.859546	1.08098	1.44203e-05	-4.08166	down
Glyur000106s00011721	3416	5040	4663	1229	2134	1287	32.723	50.2904	48.1296	12.6675	21.9585	14.1344	0.00555157	-1.76701	down
Glyur000106s00011738	104	54	86	452	460	605	2.12914	1.15522	1.89562	10.0947	10.2814	14.3426	0.00260835	2.26525	up
Glyur000107s00007220	450	522	378	5171	2870	3973	8.44859	10.2144	7.63407	105.542	58.5326	86.0124	1.65486e-06	2.85239	up
Glyur000107s00007222	1244	1138	1029	167	194	578	23.7097	22.5981	21.1166	3.5523	4.01588	12.6994	0.00151927	-2.1676	down
Glyur000107s00007223	285	398	446	3517	2605	2727	5.18968	7.56162	8.76077	69.8173	51.6712	57.4162	6.5335e-06	2.71393	up
Glyur000107s00007225	3	6	3	3409	1902	2782	0.052978	0.137683	0.056896	97.6373	54.4003	84.5025	7.94755e-30	9.16013	up
Glyur000107s00007229	15	69	69	14018	10720	14041	0.85613	4.08653	4.26202	875.245	668.808	929.956	1.13662e-22	7.84662	up
Glyur000107s00007252	2	0	61	701	1197	805	0.029665	0	1.79578	21.1182	36.0678	25.7266	2.65723e-11	5.27792	up
Glyur000107s00007253	64	449	312	4961	4249	3815	0.603876	5.0535	3.42879	54.7416	44.5884	42.6533	1.64463e-09	3.85765	up
Glyur000107s00007274	21	0	0	371	163	259	0.080055	0	0	1.67471	0.792911	1.38535	3.08351e-07	4.54616	up
Glyur000108s00010406	379	981	1167	78	89	69	1.95921	5.48357	6.68699	0.424049	0.509183	0.399041	1.60253e-07	-3.61119	down
Glyur000108s00010408	1252	1104	1017	146	128	243	20.8803	19.1898	18.2688	2.64209	2.30193	4.66284	1.74329e-05	-3.02774	down
Glyur000108s00010412	0	0	3	436	618	312	0	0	0.028941	6.34443	9.00305	4.82917	1.83604e-14	8.70371	up
Glyur000108s00010426	429	450	438	73	100	75	6.8058	7.49909	7.63407	1.25525	1.72465	1.37075	0.000643405	-2.72012	down
Glyur000108s00010432	2342	3957	3451	6	41	170	27.7308	48.8442	44.0308	0.076388	0.522484	2.3163	1.96447e-18	-5.70004	down
Glyur000108s00010435	17	8	28	4286	2376	2146	0.430526	0.209922	0.750027	118.086	65.4134	62.6995	8.83782e-14	7.05796	up
Glyur000108s00010446	302	835	674	4153	2850	2469	2.29199	6.60288	5.51623	34.2868	23.51	21.6208	0.000435773	2.19353	up
Glyur000109s00010612	559	479	549	0	13	10	8.37996	7.47452	8.8559	0	0.195787	0.164708	2.40356e-13	-6.4412	down
Glyur000109s00010613	298	191	236	3148	2929	2548	3.94692	2.63229	3.3651	45.4697	42.2701	38.9801	5.097e-08	3.2056	up
Glyur000109s00010619	98	304	303	16	38	31	1.14448	3.71136	3.82916	0.195481	0.483774	0.417896	0.000220879	-3.23126	down
Glyur000109s00010621	1758	2045	1850	303	227	255	19.6534	24.7277	22.8279	3.65386	2.83587	3.22639	3.25681e-07	-3.14059	down
Glyur000109s00010626	118	360	265	1634	1227	1616	0.96258	3.07486	2.34258	14.5902	10.9436	15.3014	0.000235054	2.41267	up
Glyur000109s00010631	803	511	349	5845	5960	3988	10.8311	7.22799	5.18304	86.2038	87.92	62.4141	1.10745e-06	2.83603	up
Glyur000109s00010634	557	530	518	47	103	18	40.0116	39.7275	40.0858	3.66939	8.03222	1.48767	3.99886e-06	-3.60566	down
Glyur000109s00010637	0	29	34	223	246	233	0	0.872114	1.09251	7.29492	8.11828	8.12697	0.000502617	3.40496	up
Glyur000109s00010638	18	48	42	1063	1888	1403	0.093554	0.264837	0.33994	7.49289	14.0657	11.2387	3.63998e-13	5.13442	up
Glyur000109s00010639	62	7	24	2462	2196	2240	0.548297	0.147045	0.521656	46.6924	40.8846	45.3672	4.11923e-18	5.68865	up
Glyur000109s00010644	3203	2496	2531	696	577	1233	49.5772	40.273	42.2164	11.7122	9.6908	22.0097	0.00808434	-2.04812	down
Glyur000109s00010667	3990	4352	4121	666	796	1033	36.3787	41.2931	40.3829	6.5709	7.82024	10.7245	2.43177e-05	-2.61619	down
Glyur000110s00011760	62	114	48	3	0	3	0.916894	3.04805	0.75363	0.047472	0	0.040252	2.87143e-07	-5.45399	down
Glyur000110s00011762	12845	9149	9426	101	108	100	210.29	156.117	167.308	1.79169	1.91516	1.95839	8.59261e-10	-7.03027	down
Glyur000110s00011765	205	720	611	95	90	80	3.00735	11.0232	9.66752	1.5151	1.42944	1.34904	0.000264633	-2.70464	down
Glyur000110s00011771	270	1399	1125	21772	13396	14255	2.11916	11.4665	9.53036	186.12	114.432	129.264	3.04802e-08	4.00715	up
Glyur000110s00011783	242	1461	1341	48336	35636	41730	1.08726	6.86058	6.51176	236.857	174.501	216.908	8.33927e-10	5.24249	up
Glyur000110s00011791	97	211	127	2513	1861	2126	0.86149	2.17	1.43443	28.1161	20.6025	25.8655	5.59618e-09	3.67673	up
Glyur000111s00011046	0	9	7	54	63	80	0	0.108065	0.085131	0.719387	0.841916	1.12921	0.000473307	3.56458	up
Glyur000111s00011057	7188	5665	6136	53586	36595	34616	63.0308	51.3844	57.1101	570.491	390.426	395.579	0.00248607	2.37367	up
Glyur000111s00011062	879	610	563	8511	4286	4895	15.7537	11.3931	10.8661	165.982	83.5115	101.247	6.2335e-05	2.73774	up
Glyur000111s00011072	299	171	389	61	59	42	10.2786	6.12128	14.3985	2.24846	2.16872	1.63944	0.00182854	-2.74332	down
Glyur000111s00011079	668	630	623	152	168	156	8.57965	8.4341	8.62317	2.11109	2.34153	2.29672	0.00152156	-2.33458	down
Glyur000112s00012301	19	61	36	1810	576	810	0.482686	1.67337	1.09071	52.5499	16.7083	25.063	0.000983495	4.60488	up
Glyur000112s00012322	825	266	302	4	4	0	43.1907	14.4979	17.0053	0.182633	0.192812	0	0.00316397	-7.94908	down
Glyur000112s00012332	419	585	558	2122	1973	1700	3.538	5.16202	5.09371	22.3049	18.8718	17.5571	0.0090762	1.62278	up
Glyur000112s00012340	68	242	223	24	4	3	1.0855	4.03468	3.8286	0.416196	0.063062	0.053817	5.32093e-06	-4.27031	down
Glyur000112s00012343	2040	5786	5011	70	47	83	26.9869	79.7768	71.4303	0.999224	0.662462	1.2599	1.48346e-20	-6.18011	down
Glyur000113s00009414	344	226	436	25	27	92	2.98983	2.04744	4.08993	0.234342	0.250722	0.923156	0.00023298	-3.10289	down
Glyur000113s00009421	627	298	365	3210	3125	3732	13.3762	6.62675	8.39322	74.5468	72.5265	91.9401	6.70262e-06	2.55622	up
Glyur000113s00009441	1349	987	866	4832	4077	2800	25.2873	19.2848	17.4666	98.5083	83.0661	60.5918	0.00984742	1.49701	up
Glyur000114s00010455	111	352	286	2423	5089	4486	1.20417	4.38677	3.41885	27.8469	57.5571	53.8693	1.47828e-08	3.82136	up
Glyur000114s00010458	11	0	0	170	83	87	0.537282	0	0	9.84708	4.78302	5.33913	5.53975e-06	4.25085	up
Glyur000114s00010459	289	148	182	2	24	3	4.46381	2.3739	3.01376	0.019726	0.401326	0.03587	0.0011972	-4.85841	down
Glyur000114s00010460	55	118	108	1699	808	912	0.369424	0.829765	0.785959	12.4747	5.92416	7.09969	5.35501e-05	3.39254	up
Glyur000114s00010461	633	1298	987	55	188	139	9.14267	19.5394	15.3491	0.85659	2.94639	2.30674	1.65464e-06	-3.16708	down
Glyur000114s00010467	0	4	0	53	80	50	0	0.216893	0	3.47477	5.33581	3.49201	1.08929e-06	5.48476	up
Glyur000114s00010488	0	4	0	142	264	163	0	0.023444	0	0.931626	1.72886	1.14514	2.521e-09	7.12056	up
Glyur000114s00010497	147	172	137	2613	1476	1432	1.64601	2.33635	1.68958	29.9847	17.3645	16.9252	9.65884e-07	3.29688	up
Glyur000114s00010499	1	7	3	58	48	45	0.036089	0.394746	0.074142	3.91724	2.90964	3.20139	0.000214317	3.6553	up
Glyur000114s00010501	14	14	20	150	111	83	0.819176	0.755837	1.21496	8.93962	6.32708	4.7362	0.00756995	2.54887	up
Glyur000115s00008217	0	7	5	108	78	154	0	0.09984	0.066659	1.65991	1.19842	2.5115	8.39925e-06	4.77687	up
Glyur000115s00008231	308	221	249	1689	806	1020	4.84122	3.612	4.18633	28.7411	13.7295	17.5751	0.0043979	1.82573	up
Glyur000115s00008247	219	157	199	26	43	31	12.9665	9.66196	12.7045	1.66366	2.7274	2.05917	0.0022492	-2.87568	down
Glyur000115s00008259	230	230	232	0	0	5	3.31405	3.44945	3.60096	0	0	0.080001	2.06455e-11	-7.36541	down
Glyur000115s00008260	3834	2863	2991	654	576	560	50.1005	38.9948	42.1091	9.28603	8.17444	8.43702	0.000889703	-2.78929	down
Glyur000116s00009201	1162	1157	1099	3	13	5	10.6087	10.8081	10.5536	0.01253	0.080766	0.03174	5.2607e-22	-7.68365	down
Glyur000116s00009212	1	1	1	83	39	136	0.004758	0.001619	0.001958	1.56224	0.721431	2.72294	9.17029e-05	6.13733	up
Glyur000116s00009213	1014	209	265	33169	21065	32543	9.4016	2.05426	2.69761	414.414	262.735	429.301	2.34832e-12	5.34543	up
Glyur000116s00009215	0	4	1	459	147	488	0	0.143087	0.000614	22.4472	7.1511	25.3469	1.27585e-07	7.75129	up
Glyur000116s00009216	171	874	855	3709	2838	3394	0.719242	3.85057	3.90318	17.0555	13.0768	16.5437	0.000439566	2.25317	up
Glyur000116s00009220	38	112	125	3477	1795	2044	0.351917	1.11512	1.27022	36.5853	18.9567	22.7928	7.79916e-09	4.55962	up
Glyur000116s00009229	0	4	0	2041	1405	3334	0	0.018257	0	13.0023	8.9784	22.5304	1.66362e-14	10.7224	up
Glyur000116s00009239	37	56	34	815	1122	909	0.597789	0.778838	0.520814	11.4789	17.3445	14.2389	7.36904e-09	4.20617	up
Glyur000116s00009248	12	120	49	20602	10288	14727	0.099879	1.0407	0.433322	187.281	93.4599	142.012	8.45137e-20	7.88079	up
Glyur000116s00009253	213	1392	1154	12425	9045	6688	1.638	11.8162	10.0934	109.79	77.8072	62.6282	1.74147e-06	3.22198	up
Glyur000116s00009255	81	111	87	1975	978	947	1.29356	1.84424	1.49229	34.3323	16.9812	17.4511	6.00064e-05	3.52633	up
Glyur000117s00007633	2240	1439	1449	9736	5386	7122	37.238	24.936	25.9442	175.976	97.2855	136.551	0.00421596	1.74291	up
Glyur000117s00007639	3135	2566	2376	822	791	640	80.5941	68.7494	65.8153	22.9753	22.0692	18.9695	0.0037046	-2.19207	down
Glyur000117s00007643	3900	2526	2342	0	57	250	57.7736	39.0101	37.3812	0	0.912948	4.26434	7.19719e-05	-5.18224	down
Glyur000117s00007665	93	403	327	1521	1043	948	0.672516	3.05488	2.53632	11.8864	8.16362	7.87836	0.00570641	1.94055	up
Glyur000117s00007682	511	366	363	9240	4692	3458	3.95487	2.95818	3.00062	68.8081	35.4085	33.0992	0.000731793	3.44309	up
Glyur000118s00009646	610	1927	1910	6648	7731	6134	6.15927	18.748	19.0854	68.27	83.2271	67.1898	0.00235065	2.02813	up
Glyur000118s00009648	0	46	57	361	454	443	0	0.235111	0.303341	1.96765	2.4669	2.5858	7.31361e-05	3.53665	up
Glyur000118s00009650	71	396	483	4813	3095	4030	0.618573	3.59394	4.53083	45.591	29.2937	40.4936	2.68274e-08	3.52563	up
Glyur000118s00009665	31	54	68	503	249	278	0.461206	0.833592	1.08063	8.13544	4.02955	4.77982	0.00393753	2.52831	up
Glyur000118s00009666	96	175	227	19779	11920	11466	2.6378	5.02323	6.74543	593.529	357.527	364.984	1.33783e-16	6.21907	up
Glyur000118s00009669	27	131	79	1988	799	1129	0.226062	1.13041	0.658189	17.6391	7.25382	10.9242	8.86667e-05	3.90501	up
Glyur000118s00009673	1094	1061	1009	253	165	394	9.62635	9.73863	9.53514	4.33074	1.57102	4.03299	0.000593937	-2.26423	down
Glyur000118s00009676	113	75	97	2851	1545	2382	2.03872	1.4315	1.86835	56.5261	30.5879	50.0479	1.35664e-11	4.22359	up
Glyur000118s00009680	0	8	4	65	219	145	0	0.153094	0.073779	1.3716	4.34492	3.26228	3.43246e-05	5.09695	up
Glyur000119s00012141	1929	5572	4895	42880	47247	44364	13.8332	41.6658	37.8385	334.445	368.242	367.04	8.65855e-05	3.25402	up
Glyur000119s00012143	845	665	688	268	176	139	8.02962	6.58946	7.03993	2.76232	1.81205	1.5167	0.00257955	-2.26343	down
Glyur000119s00012158	299	266	197	69	40	57	4.04684	3.75385	2.8671	1.01282	0.588887	0.880652	0.00494872	-2.53902	down
Glyur000120s00006049	61	19	35	523	668	538	1.06002	0.339432	0.651138	9.92504	12.6626	10.8279	4.16387e-06	3.46375	up
Glyur000120s00006055	65	88	90	8	3	4	1.44739	2.05865	2.17243	0.182934	0.049141	0.088156	1.63711e-05	-4.28046	down
Glyur000120s00006061	0	3	1	59	102	275	0	0.030256	0.014179	0.919931	1.59502	4.5628	0.00388822	6.74631	up
Glyur000120s00006082	658	512	550	22	43	33	7.60607	6.27868	6.95826	0.260488	0.749551	0.653811	1.91078e-07	-4.48369	down
Glyur000120s00006083	45	201	180	1228	1699	1539	0.420566	2.11577	1.91816	13.7232	18.8179	18.1423	1.11906e-06	3.24046	up
Glyur000120s00006104	28	94	58	1263	985	996	0.142992	0.5094	0.326233	7.49503	5.81575	6.31231	2.26848e-08	3.99386	up
Glyur000120s00006107	75	401	274	804	1336	1888	0.428418	2.54901	1.79356	5.05137	8.95655	13.6396	0.00527834	2.29515	up
Glyur000121s00009688	85	105	72	10098	9270	11018	1.86473	2.40043	1.69423	242.031	222.029	281.599	1.96857e-19	6.56118	up
Glyur000121s00009701	146	151	185	26	29	46	1.00325	1.08177	1.36617	0.193806	0.211061	0.359048	0.00697865	-2.53791	down
Glyur000121s00009709	747	1635	1353	5435	5152	4619	4.29202	9.7981	8.21215	34.2455	32.2618	30.6338	0.00499919	1.80789	up
Glyur000121s00009710	552	1793	1321	6557	6620	5690	5.00176	16.9444	12.9048	64.6356	65.2102	59.5032	0.000827649	2.18327	up
Glyur000121s00009718	213	777	631	3208	5441	3567	1.68503	6.40154	5.36947	27.6734	46.7136	32.8612	1.12129e-05	2.73987	up
Glyur000121s00009721	0	0	9	117	215	105	0	0	0.15999	2.34707	4.30292	2.22969	4.87405e-07	5.47288	up
Glyur000121s00009724	59	194	231	13	12	28	0.879324	3.03646	3.72606	0.197326	0.194119	0.482237	0.00023478	-3.33844	down
Glyur000121s00009727	167	619	633	2563	1653	1294	1.47704	5.72035	6.05361	24.742	15.9451	13.2448	0.0068851	1.79421	up
Glyur000122s00010166	182	170	108	1729	11275	6910	6.75634	6.57403	4.31642	70.0761	456.692	297.082	0.00151042	5.07636	up
Glyur000122s00010169	756	1152	1204	400	338	376	5.64122	8.99526	9.68444	3.50058	2.81179	3.53884	0.00814083	-1.72976	down
Glyur000122s00010180	0	0	0	200	635	904	0	0	0	2.07896	5.41304	8.10089	4.02198e-08	Inf	up
Glyur000122s00010195	6305	4508	4726	729	1024	1172	142.25	105.991	114.875	17.8635	25.0796	30.4759	0.00218878	-2.76543	down
Glyur000122s00010197	830	1447	1422	74	188	148	4.66511	8.67914	8.87071	0.438617	1.13727	0.969461	1.0139e-07	-3.41479	down
Glyur000122s00010220	0	0	0	1708	334	522	0	0	0	65.0323	12.6979	21.0686	3.7794e-05	Inf	up
Glyur000123s00008411	295	311	417	2796	2089	1274	3.39605	3.80812	5.16808	36.1657	27.1258	17.5996	0.000138227	2.29755	up
Glyur000123s00008422	116	277	233	1304	2719	1496	1.81777	4.4143	3.86538	21.6748	45.5335	26.2389	2.84106e-05	2.92198	up
Glyur000123s00008434	516	563	545	8192	5762	6503	5.58474	6.45135	6.49693	99.2119	70.3258	84.424	6.93616e-08	3.35718	up
Glyur000123s00008435	57	100	68	460	755	319	0.261071	0.473312	0.331124	3.01982	3.75786	1.6841	0.00157981	2.50211	up
Glyur000123s00008455	100	152	123	756	735	852	1.03061	1.90945	1.24854	9.95494	9.7042	11.9462	0.000910347	2.38398	up
Glyur000123s00008468	368	44	73	1485	931	2801	10.25	1.25538	2.19168	45.0774	28.2372	90.1803	0.00869791	2.87531	up
Glyur000124s00011942	104	229	136	4	3	6	1.09286	2.54835	1.56826	0.044821	0.02339	0.062071	1.11707e-07	-5.38542	down
Glyur000124s00011952	7095	12687	10232	745	2226	1636	46.1	85.9043	71.7317	5.25556	15.7538	12.3062	7.35252e-06	-2.95225	down
Glyur000125s00010033	478	1017	895	1	3	4	44.1321	97.9792	89.1926	0.048588	0.242432	0.326183	1.28931e-20	-8.43194	down
Glyur000125s00010034	181	435	342	1	1	3	9.03391	22.7033	18.4304	0.026347	0.026877	0.123566	3.553e-13	-7.76531	down
Glyur000125s00010035	1887	3344	3340	4	15	24	27.9202	51.5806	53.2493	0.062938	0.240354	0.402861	1.82953e-27	-7.85964	down
Glyur000125s00010046	4	13	0	183	119	163	0.055145	0.17585	0	2.77651	1.79719	2.61307	7.36281e-06	4.56719	up
Glyur000125s00010047	0	6	5	4400	1672	2769	0	0.084828	0.059928	66.0594	25.0762	44.097	1.70789e-13	9.59364	up
Glyur000125s00010054	40	57	55	5	7	19	0.392365	0.813666	0.585873	0.044747	0.065258	0.340093	0.00649972	-2.53367	down
Glyur000126s00013634	105	93	72	15	4	14	9.70214	8.9639	7.14445	1.46372	0.343923	1.43239	0.00065317	-3.35938	down
Glyur000126s00013646	10323	18217	16268	787	1651	1919	86.3729	159.07	147.002	7.24664	15.0786	18.7744	2.09311e-07	-3.59709	down
Glyur000126s00013651	11097	9076	9196	1163	994	1079	109.264	93.2929	97.6011	12.5231	10.71	12.5005	4.56924e-06	-3.52095	down
Glyur000126s00013656	171	1019	893	3	5	31	2.15984	14.0355	11.9362	0.025938	0.051839	0.421994	2.60063e-06	-5.82966	down
Glyur000126s00013663	0	65	0	885	312	476	0	0.942605	0	13.6013	4.76799	7.79114	0.000155075	4.67021	up
Glyur000126s00013668	515	730	629	3	6	4	3.1317	4.62944	4.1237	0.016877	0.039565	0.022093	1.3042e-16	-7.4494	down
Glyur000127s00009137	118	340	292	2301	1958	1396	1.77044	5.34006	4.73302	37.7125	32.0701	24.2587	1.74329e-05	2.72356	up
Glyur000127s00009138	233	235	223	2035	1287	1271	2.37643	2.51005	2.45093	22.6616	14.3106	15.0047	8.77736e-05	2.41972	up
Glyur000127s00009149	89	415	348	2079	1596	1530	0.546053	2.48836	2.17867	14.5876	10.7475	11.2047	0.000160271	2.46485	up
Glyur000127s00009157	3	11	12	1606	1702	1542	0.024652	0.134006	0.151769	21.3674	22.626	21.7635	3.11223e-21	7.38276	up
Glyur000127s00009158	128	44	54	728	467	531	2.90002	1.01752	1.29877	17.9327	11.4918	13.8683	0.000506831	2.47464	up
Glyur000127s00009168	13	0	9	1798	357	514	0.196772	0	0.141432	31.8539	6.31747	9.65852	0.00489975	6.43803	up
Glyur000127s00009169	0	0	0	131	57	190	0	0	0	2.85161	1.22057	4.40761	2.46872e-07	Inf	up
Glyur000127s00009172	114	90	87	1576	848	959	1.79559	1.4502	1.44023	26.5418	14.2127	16.9991	1.15268e-06	3.19207	up
Glyur000127s00009193	7609	5891	5839	1508	1767	2643	66.9426	54.3757	54.9337	14.3177	16.9523	26.8448	0.00923037	-2.05007	down
Glyur000128s00010764	2962	4263	3575	123	122	194	130.992	196.546	170.395	5.87699	5.85519	9.85104	1.54552e-14	-4.87921	down
Glyur000128s00010766	2231	1033	1219	108	49	111	25.738	12.4695	15.175	1.34725	0.603942	1.46972	0.0069016	-4.46904	down
Glyur000128s00010767	1105	906	818	19	19	77	75.6151	64.6395	60.3518	1.34908	1.40684	6.01099	9.8851e-08	-4.93873	down
Glyur000128s00010769	49	62	55	2693	3533	2219	0.335842	0.451618	0.431255	36.2053	44.6289	34.6165	2.38549e-16	5.37634	up
Glyur000128s00010771	56	334	252	25	14	21	1.10258	6.96417	5.41958	0.533906	0.304261	0.483242	0.000922801	-3.54292	down
Glyur000128s00010774	48	55	55	11	13	5	1.22681	1.46494	1.51316	0.29373	0.351648	0.143592	0.00409334	-2.75298	down
Glyur000128s00010775	597	507	477	6980	4027	5764	15.1621	13.41	13.0526	192.774	111.135	168.843	3.37331e-07	3.07366	up
Glyur000128s00010779	20	37	51	629	1120	1089	0.097858	0.196176	0.408583	4.42115	7.55855	8.50269	1.65895e-09	4.50169	up
Glyur000128s00010798	627	1219	938	62	71	29	14.7164	29.8407	23.7502	1.56333	1.79049	0.765851	5.65814e-10	-4.35077	down
Glyur000128s00010807	1518	2506	2357	859	1026	557	17.2844	29.7433	28.9175	10.6282	12.6832	7.30882	0.00791504	-1.64152	down
Glyur000128s00010811	134	179	209	1080	855	657	1.58596	2.21809	2.68408	13.9923	11.0623	9.02708	0.00344761	2.04653	up
Glyur000128s00010817	388	723	572	6509	4935	4878	7.18994	13.9716	11.4307	131.314	99.4987	104.381	9.17111e-07	3.04088	up
Glyur000129s00012427	12	7	5	75	79	61	0.237688	0.135876	0.095674	1.74877	1.84478	1.49574	0.00245481	2.74303	up
Glyur000129s00012434	610	1908	1551	44	36	26	11.0503	36.0555	30.3054	0.853543	0.709248	0.531168	1.98648e-15	-5.44681	down
Glyur000129s00012437	14	26	23	2104	1366	1280	0.192562	0.412736	0.3796	35.2484	22.7571	22.5387	1.02825e-16	6.00287	up
Glyur000129s00012439	106	73	94	11	3	5	3.68586	2.65327	3.51491	0.410605	0.076361	0.161846	3.35269e-05	-4.18883	down
Glyur000129s00012441	0	1	5	120	83	56	0	0.020537	0.253136	7.04479	4.84925	3.45958	1.36144e-06	5.32682	up
Glyur000129s00012444	1106	438	255	8490	5670	4510	7.41275	4.0874	1.88212	92.0708	61.3881	48.1567	6.25677e-07	2.88735	up
Glyur000129s00012447	37	71	92	714	464	360	0.46205	0.887007	1.23685	9.81826	6.64022	5.31498	0.000733565	2.72666	up
Glyur000129s00012448	1637	1458	1382	112	127	223	13.8643	12.8675	12.4849	0.978654	1.15892	2.12316	2.6705e-07	-3.59604	down
Glyur000129s00012455	31	20	21	4307	2270	2896	0.386173	0.233071	0.290662	61.2193	32.0555	49.5228	7.28866e-18	6.6685	up
Glyur000129s00012460	406	287	312	1912	3235	4475	10.2893	7.57605	8.63478	52.59	88.8018	134.083	0.000156938	2.90842	up
Glyur000129s00012463	521	192	262	1778	1232	1599	7.90733	3.02668	4.28519	29.3578	20.3242	28.0113	0.00160864	1.80355	up
Glyur000129s00012466	13859	9250	9474	2314	1668	1668	114.328	79.5308	84.2043	20.7506	14.9391	15.8628	0.00517196	-2.89923	down
Glyur000129s00012470	2659	2437	2680	447	302	403	27.1937	26.6663	30.1925	5.06846	3.43194	4.84857	5.34868e-07	-3.06756	down
Glyur000129s00012477	1020	3715	3007	22380	19798	16545	7.0736	26.7782	22.5426	168.696	149.316	132.373	0.000180548	2.75473	up
Glyur000129s00012485	7308	4919	5311	255	180	105	119.1	83.5431	93.2561	4.50563	3.17852	1.95542	1.65808e-06	-5.39601	down
Glyur000130s00006878	736	628	577	5459	2498	3552	18.2684	16.2505	15.4425	147.427	67.4103	101.741	0.000808745	2.23301	up
Glyur000130s00006880	109	338	560	9	16	51	4.53026	14.6712	25.0987	0.378019	0.702068	2.40611	0.000990423	-3.86232	down
Glyur000130s00006885	2854	6167	5641	325	1064	1960	27.2867	61.3609	58.2069	3.53271	11.1401	21.6928	0.000104988	-2.32793	down
Glyur000130s00006900	34	157	148	1400	1747	1214	0.393698	1.92589	1.88189	17.9987	22.6342	16.6905	1.46221e-07	3.53361	up
Glyur000130s00006902	479	734	820	29	33	18	5.16649	8.25061	9.53708	0.337218	0.380186	0.214322	1.95072e-10	-4.92409	down
Glyur000130s00006906	3	17	28	86	160	259	0.03038	0.257972	0.449357	1.40034	2.60696	4.49492	0.00494872	3.27945	up
Glyur000130s00006910	1050	1367	1272	379	126	310	8.98274	12.1911	11.7222	3.51553	1.16208	3.05459	0.000116789	-2.44203	down
Glyur000130s00006915	478	484	497	2507	1560	1781	6.67484	9.08992	7.99738	37.5686	23.7367	28.6008	0.00495905	1.69781	up
Glyur000130s00006930	170	65	95	1	3	3	7.52761	2.97788	4.55582	0.039297	0.097361	0.148823	0.00254368	-5.98987	down
Glyur000131s00012967	828	892	744	7120	4460	8280	17.6929	19.253	16.5781	158.312	100.238	197.469	1.0378e-05	2.71174	up
Glyur000131s00012973	10	158	107	2286	1036	907	0.81773	13.4532	9.38199	203.394	92.0524	85.5465	0.00104616	3.85253	up
Glyur000131s00012974	64	95	111	1	1	2	3.59854	5.63942	6.78598	0.015984	0.016642	0.084946	2.19468e-08	-6.30948	down
Glyur000131s00012988	0	0	4	5669	1910	2227	0	0	0.070277	133.957	45.0678	55.7865	6.15152e-09	11.1474	up
Glyur000131s00012995	18	5	15	1270	874	736	0.230699	0.056485	0.204232	18.6393	12.7906	11.4207	5.14585e-14	5.82959	up
Glyur000131s00012996	79	72	84	6046	4435	3978	0.819844	0.802448	0.954236	69.5164	51.0723	48.9519	1.55453e-17	5.62657	up
Glyur000131s00013013	69	1613	1239	0	3	0	0.639773	15.6898	12.4576	0	0.020348	0	1.03103e-05	-10.0681	down
Glyur000132s00015923	567	1272	1194	6202	8953	7413	6.56622	15.4213	15.0034	78.6348	113.416	99.7125	3.05788e-05	2.68325	up
Glyur000132s00015924	434	488	755	150	194	112	26.3831	30.922	49.4759	9.89197	12.8221	7.84769	0.00410508	-2.15581	down
Glyur000132s00015925	81	148	136	2	0	0	1.86819	3.56356	3.38	0.050494	0	0	4.07414e-10	-7.74484	down
Glyur000132s00015932	333	1023	801	172	156	230	1.7552	5.62356	4.54968	0.985683	0.889379	1.39728	0.00171294	-2.12425	down
Glyur000132s00015937	147	250	215	1373	788	1092	2.66415	4.72747	4.20605	27.1062	15.5375	22.8633	0.00124069	2.17088	up
Glyur000132s00015952	21	3	5	137	144	123	0.187118	0.019504	0.040326	1.38163	1.45119	1.31284	0.000278982	3.24361	up
Glyur000133s00010350	22	71	79	366	365	252	0.548925	0.66575	0.762682	3.87555	3.46776	3.12591	0.00990875	2.33975	up
Glyur000133s00010370	30	16	26	2551	1415	1617	0.382992	0.202139	0.348426	36.2384	21.5515	24.0008	4.78605e-16	5.9082	up
Glyur000133s00010374	0	5	5	1072	540	737	0	0.044839	0.046354	15.6936	8.4475	12.7999	1.12595e-16	7.81243	up
Glyur000133s00010387	216	232	333	10	14	60	3.03344	3.40273	5.049	0.152826	0.200608	0.962681	8.21381e-05	-3.46252	down
Glyur000133s00010394	8398	2593	3491	0	0	2	124.085	39.9219	55.5762	0	0	0.019796	9.2217e-06	-13.2337	down
Glyur000134s00009741	1210	1032	1808	285	326	481	14.7706	12.4843	22.3681	3.67594	4.09254	6.49913	0.000598793	-2.1777	down
Glyur000134s00009746	1031	1134	1028	371	300	382	6.28033	7.20365	6.74653	2.45544	1.98341	2.68459	0.00434254	-1.89836	down
Glyur000134s00009747	565	544	419	6129	3033	3771	5.01992	5.85119	6.47745	60.5263	28.2889	39.8845	3.70629e-05	2.75278	up
Glyur000134s00009753	153	132	96	15	25	35	7.92952	7.01845	5.30186	0.767692	1.29062	2.01767	0.00621105	-2.6892	down
Glyur000134s00009766	234	187	185	2142	1232	1472	4.27654	3.55766	3.63182	42.6147	24.4914	31.0772	1.26949e-05	2.65665	up
Glyur000134s00009772	1994	2480	2166	327	394	320	21.7609	28.5648	25.6607	3.94816	4.83112	3.88322	1.09363e-06	-2.96403	down
Glyur000134s00009775	189	404	395	3	3	24	2.97561	6.63102	6.70905	0.034539	0.034515	0.428221	7.99805e-09	-5.21298	down
Glyur000134s00009780	709	457	542	83	111	152	7.30008	4.90569	6.00639	0.922547	1.23472	1.79447	0.00601776	-2.66293	down
Glyur000134s00009786	1972	1983	1992	135	231	515	13.05	13.6799	14.2032	0.970773	1.66005	3.92775	6.45542e-07	-3.04582	down
Glyur000134s00009789	858	1025	1081	4784	3290	3856	7.57374	9.43317	10.2857	45.9303	31.5653	39.2655	0.00471229	1.72983	up
Glyur000134s00009792	1057	1864	1351	13	71	138	20.0632	36.8189	27.5099	0.259581	1.42301	2.97183	5.9203e-12	-4.49582	down
Glyur000135s00007293	508	371	392	61	106	48	5.36468	4.08867	4.45705	0.690251	1.21178	0.580188	0.000951846	-2.93464	down
Glyur000135s00007297	447	302	313	79	27	31	8.82676	6.21379	6.66229	1.6895	0.569019	0.704457	0.00154305	-3.32159	down
Glyur000135s00007319	628	1331	1168	5351	6727	4787	5.96282	8.99904	8.27898	39.8005	52.6289	35.4041	0.000475524	2.20735	up
Glyur000136s00007899	0	24	8	387	234	344	0	0.391078	0.123072	6.81235	4.10851	6.42525	5.83073e-07	4.87601	up
Glyur000136s00007900	0	0	3	174	242	279	0	0	0.020787	1.93821	2.59824	3.32852	1.47621e-10	7.74517	up
Glyur000136s00007904	196	489	484	3562	3809	2969	1.30423	3.39085	3.56229	25.6089	27.4954	23.0354	1.6573e-06	2.94491	up
Glyur000136s00007905	723	527	553	7637	5585	6395	5.57201	4.23067	4.59133	64.0105	46.7778	56.8578	3.49007e-07	3.09006	up
Glyur000136s00007906	122	156	134	11159	10621	14929	0.616535	0.817027	0.7275	61.3309	58.3322	87.036	2.79673e-17	6.20067	up
Glyur000136s00007910	209	1070	1011	6906	5304	4980	1.74755	9.07084	9.20949	61.7543	46.975	47.1407	1.74597e-05	2.76928	up
Glyur000136s00007912	251	448	529	25	12	19	1.60694	3.07915	3.68736	0.162613	0.078993	0.128919	3.39785e-08	-4.672	down
Glyur000136s00007923	1451	446	1275	3995	4706	3407	13.7131	4.3877	12.9809	41.0545	48.323	37.142	0.00714751	1.52495	up
Glyur000136s00007927	11	35	32	227	246	353	0.085341	0.302067	0.282889	2.08013	2.26098	3.4532	0.000488362	3.23791	up
Glyur000136s00007947	10858	5591	5991	80	169	604	431.977	231.824	256.826	3.44431	7.28349	27.705	0.00127989	-5.09661	down
Glyur000136s00007955	7	0	0	471	156	513	0.053706	0	0	4.55917	1.5045	5.25438	2.16e-07	6.66594	up
Glyur000136s00007956	67	462	336	1501	1164	1036	0.495987	3.46889	2.61581	12.3031	9.74176	9.23766	0.00525869	1.97314	up
Glyur000137s00013322	1494	221	413	0	3	0	31.7597	4.87755	9.45689	0	0.047121	0	0.00949728	-10.0718	down
Glyur000137s00013323	2531	1204	1603	25	52	224	19.5788	9.47905	13.2761	0.196965	0.417701	1.93626	0.00251407	-4.52016	down
Glyur000137s00013331	9526	7020	6997	36	180	606	324.598	249.324	256.898	1.33089	6.65394	23.8069	4.56303e-07	-5.16759	down
Glyur000137s00013337	2	2	3	5863	1923	10218	0.094838	0.059311	0.12263	360.268	118.035	665.991	2.09878e-07	11.0712	up
Glyur000138s00011653	7	0	7	1525	533	904	0.059801	0	0.057535	14.9977	5.1534	8.98568	7.96679e-09	7.29592	up
Glyur000138s00011656	438	845	729	102	146	97	17.8954	36.0221	32.1179	4.51159	6.46249	4.56708	9.48321e-05	-2.78114	down
Glyur000138s00011657	14977	20492	19757	5609	5366	4875	119.044	169.771	169.211	48.4605	46.3288	44.6844	0.005493	-2.07075	down
Glyur000138s00011659	546	811	756	2600	2973	2465	9.94568	14.3643	13.7718	48.1354	55.3884	48.0686	0.00678143	1.66515	up
Glyur000138s00011669	277	161	190	2356	1191	1273	3.96469	2.40461	2.93287	36.8752	18.4934	21.0279	0.000278705	2.55821	up
Glyur000138s00011671	108	881	683	3213	3525	1582	0.633305	5.43022	4.35243	20.6621	22.6541	11.6182	0.00102059	2.18792	up
Glyur000138s00011679	17122	10789	10795	608	454	469	349.395	229.478	237.37	13.4779	10.0488	11.0266	8.48892e-05	-5.04149	down
Glyur000138s00011703	19	33	55	268	526	353	0.122019	0.232645	0.397498	2.19153	4.42766	2.94929	0.000220396	3.20215	up
Glyur000139s00009286	2007	12474	11275	65115	49107	39978	12.1839	76.942	71.6165	415.122	312.747	269.858	0.0062832	2.45161	up
Glyur000139s00009290	29	119	46	428	395	357	0.382457	1.94116	0.649102	7.38159	6.70237	6.44714	0.00533565	2.4368	up
Glyur000139s00009292	8	133	108	3223	5045	2698	0.084783	1.53614	1.29377	38.488	60.1977	34.2874	1.17834e-15	5.35917	up
Glyur000139s00009296	5	18	9	632	470	253	0.034637	0.160706	0.084928	6.04573	4.52485	2.54436	1.43083e-08	5.21956	up
Glyur000139s00009305	127	193	191	1871	2541	1071	2.03371	3.21638	3.29565	32.6496	44.3009	19.8215	2.91125e-06	3.15504	up
Glyur000140s00011455	74	185	179	905	951	1479	0.453083	1.21144	1.2362	6.44584	6.37732	10.8063	6.201e-05	2.74222	up
Glyur000140s00011459	152	179	150	14	8	61	0.95436	1.17066	1.01626	0.092843	0.052661	0.441348	0.00269276	-2.79463	down
Glyur000140s00011471	4571	3467	3525	803	1137	1495	42.9983	33.9933	35.7293	8.2121	11.6166	16.2128	0.00892274	-2.09692	down
Glyur000140s00011472	56	269	261	19	28	6	0.666174	3.21664	3.14688	0.201162	0.30924	0.069942	0.000229878	-3.6329	down
Glyur000140s00011488	10	0	6	1041	2333	9951	0.191667	0	0.133249	23.9242	53.5947	242.748	0.00614943	9.22823	up
Glyur000141s00009797	5	64	35	5244	3389	3704	0.04743	0.783651	0.433986	67.1387	43.4217	50.3063	1.13539e-21	6.79843	up
Glyur000141s00009805	0	0	5	41	132	46	0	0	0.081762	0.840855	2.68647	0.988791	0.00179249	5.31583	up
Glyur000141s00009809	0	21	13	6298	5747	5818	0	0.694627	0.444316	224.675	204.868	220.188	1.60422e-29	8.98004	up
Glyur000141s00009812	0	0	3	137	450	153	0	0	0.195361	11.7566	38.6452	13.96	4.20329e-05	7.80887	up
Glyur000141s00009813	0	0	3	1725	2195	1310	0	0	0.025289	21.0177	26.7384	16.9168	3.04272e-29	10.6438	up
Glyur000141s00009816	0	0	0	144	372	1622	0	0	0	1.80665	4.69317	21.7248	0.00335427	Inf	up
Glyur000141s00009831	0	5	0	7843	4424	4813	0	0.054549	0	110.798	62.4477	72.1194	1.73269e-31	11.7181	up
Glyur000142s00009099	32	165	63	4482	2404	2809	0.365592	1.98428	0.775911	55.9392	30.357	37.7335	1.11368e-11	5.07749	up
Glyur000142s00009101	3557	2828	3007	139	270	186	44.3076	36.7188	40.3658	1.88119	3.65263	2.66859	1.35725e-07	-4.33036	down
Glyur000142s00009117	264	184	211	10	9	10	6.85784	4.97247	5.88376	0.261709	0.227412	0.291288	1.81041e-06	-4.86086	down
Glyur000142s00009127	2944	1691	1565	33	9	5	93.9988	56.2801	53.8488	1.13269	0.308061	0.15127	7.61291e-06	-7.45042	down
Glyur000142s00009129	82	99	103	327	1203	744	1.57993	2.00893	2.185	6.94457	25.392	16.6618	0.00873218	2.70825	up
Glyur000143s00011185	1620	1076	1062	23	70	221	13.7564	9.67627	9.7145	0.20706	0.638283	2.15696	0.000600315	-3.92781	down
Glyur000143s00011197	44	23	29	1464	849	1118	0.47667	0.273606	0.429395	18.858	11.5562	15.579	1.13599e-11	4.76952	up
Glyur000143s00011201	243	311	245	6	27	20	2.84911	3.80481	3.09718	0.075111	0.34355	0.260057	3.44611e-06	-4.20967	down
Glyur000143s00011212	1089	1057	1137	6924	5375	6412	22.6308	22.8884	25.4556	156.439	121.348	153.667	0.000319328	2.20335	up
Glyur000143s00011218	17	23	18	203	163	195	0.265554	0.370919	0.300361	3.51015	2.81552	3.57926	0.00138169	2.99702	up
Glyur000143s00011225	124	155	142	0	17	49	1.32724	1.73504	1.64485	0	0.194132	0.605285	0.001854	-2.92839	down
Glyur000143s00011226	685	859	841	6424	5455	4045	4.36549	5.5488	5.77562	42.2305	35.41	27.8601	5.40967e-05	2.45462	up
Glyur000143s00011229	0	9	2	8000	6188	4719	0	0.150504	0.027532	143.695	111.075	89.9098	1.8703e-34	10.704	up
Glyur000144s00012207	66	318	235	4180	7338	7015	0.577232	2.97819	2.26914	40.8488	71.3763	72.6912	7.53018e-13	4.75848	up
Glyur000144s00012209	51	71	54	1466	909	921	0.722927	1.12769	0.803877	23.7586	14.6162	15.5159	1.34799e-08	3.94976	up
Glyur000144s00012226	169	441	477	3	9	3	2.6665	6.82331	8.66259	0.029524	0.117521	0.031318	2.22078e-11	-6.39077	down
Glyur000144s00012234	65	39	54	675	571	1045	0.844891	0.538069	0.753281	10.7151	9.86674	19.2746	1.33009e-06	3.50434	up
Glyur000144s00012236	146	225	250	12	33	26	3.10432	4.99941	5.74062	0.270293	0.742972	0.616876	0.000200342	-3.37958	down
Glyur000144s00012237	559	317	344	1527	2430	1744	15.0206	8.87604	9.9552	44.5892	70.9442	54.028	0.00143023	1.82438	up
Glyur000144s00012247	0	0	0	849	468	355	0	0	0	9.21462	5.074	4.07704	1.18803e-13	Inf	up
Glyur000144s00012248	482	1229	1063	25	59	245	5.17767	13.7789	12.3145	0.291209	0.685701	3.03557	8.71719e-07	-3.24023	down
Glyur000144s00012253	21160	13044	13795	2565	2343	1820	535.017	343.771	375.829	70.4862	64.3323	53.0515	0.00567814	-3.22098	down
Glyur000145s00010118	0	0	0	115	185	91	0	0	0	2.37323	3.84236	2.00504	1.40833e-10	Inf	up
Glyur000145s00010129	9788	6915	6919	819	878	903	102.218	75.1264	77.686	7.31818	8.62622	9.72924	0.000412558	-3.54706	down
Glyur000145s00010143	2580	2126	1997	528	760	472	12.8805	11.0716	10.7386	2.99081	4.11618	2.86969	0.0022341	-2.28305	down
Glyur000145s00010146	169	361	385	1189	1168	1240	2.08868	4.75077	5.266	15.7566	15.6193	17.4109	0.00952042	1.76733	up
Glyur000145s00010151	451	881	739	85	142	125	4.93913	9.061	7.95863	1.00691	1.59861	1.47973	7.92505e-05	-2.78793	down
Glyur000145s00010156	0	9	3	677	495	646	0	0.051524	0.013316	11.6864	8.81629	4.57049	7.6766e-14	7.20301	up
Glyur000145s00010164	102	286	250	1170	985	818	1.40932	2.53406	2.13766	10.9492	9.35249	8.09077	0.0040674	2.02965	up
Glyur000146s00016291	321	185	192	1110	1951	1118	3.41165	2.00964	2.18873	12.9299	22.7247	13.8589	0.00027354	2.17662	up
Glyur000146s00016305	128	382	368	1370	1513	1268	0.978021	2.93172	3.00526	10.6563	12.082	10.6713	0.00207675	2.05896	up
Glyur000146s00016315	130	133	135	2183	1742	1263	1.66129	1.65274	1.72752	29.3548	22.8597	17.4103	5.9859e-08	3.39237	up
Glyur000147s00013826	0	239	126	2281	2306	2388	0	5.95368	2.27419	58.0426	59.6279	65.8211	2.22059e-10	4.20298	up
Glyur000147s00013840	9	73	49	3903	4516	3156	0.126711	1.19152	0.817402	66.745	77.1814	57.2433	6.34121e-20	6.34483	up
Glyur000147s00013844	16	154	90	783	554	316	0.401756	4.33903	2.92468	21.6539	18.002	9.57507	0.00210379	2.55477	up
Glyur000147s00013845	283	227	218	21	41	62	6.09764	5.19451	5.05037	0.465112	0.936706	1.51411	0.00139681	-2.89062	down
Glyur000147s00013849	2644	5323	4991	920	1009	810	38.6811	81.1876	78.7026	14.634	16.0324	13.6531	4.00062e-05	-2.46686	down
Glyur000148s00009027	153	147	128	989	614	630	1.94233	1.92717	2.08556	15.2055	9.53863	10.3667	0.00339361	2.05851	up
Glyur000148s00009047	536	730	644	3320	2516	1921	3.09966	5.21534	4.45526	25.0685	18.1448	14.2771	0.00405709	1.74411	up
Glyur000148s00009079	0	27	19	709	518	511	0	0.230961	0.15769	5.76704	3.99222	4.30254	3.68156e-09	5.17912	up
Glyur000149s00009546	2632	1913	1989	150	155	235	97.5978	73.9282	79.4638	6.01303	6.24027	10.0251	3.45673e-05	-3.9453	down
Glyur000149s00009572	3	39	15	8062	2123	5680	0.011223	0.221446	0.089855	49.1887	12.9054	36.7859	6.67448e-08	8.04332	up
Glyur000149s00009581	192	312	282	1426	951	1001	2.76498	4.62663	4.30445	22.048	14.9755	16.4811	0.00552965	1.85605	up
Glyur000149s00009585	1619	7114	5588	618	539	269	9.16431	43.4925	34.0753	3.95678	3.31365	1.75125	3.76249e-05	-3.48983	down
Glyur000150s00014553	0	0	0	65	52	85	0	0	0	1.01587	0.813035	1.31126	2.60865e-09	Inf	up
Glyur000150s00014554	50	488	520	3487	2863	2471	0.30667	3.14887	3.46976	23.5022	19.2782	17.6642	3.35879e-06	2.95032	up
Glyur000150s00014557	0	0	4	1117	2474	1106	0	0	0.044083	12.4604	27.5728	13.0823	4.19367e-14	10.0665	up
Glyur000150s00014564	61	84	106	0	0	0	0.432977	0.622387	0.818579	0	0	0	1.0979e-10	#NAME?	down
Glyur000150s00014570	1381	1584	1525	478	263	538	22.424	26.822	26.6893	8.43671	4.63475	10.0772	0.000845226	-2.0921	down
Glyur000150s00014583	24	24	42	3501	2077	2245	0.203128	0.213387	0.376949	33.8454	20.0303	23.0719	2.20676e-19	6.16935	up
Glyur000150s00014599	1731	1034	842	4	12	76	63.2181	39.3612	33.106	0.11938	0.438306	3.18675	0.000401423	-5.65652	down
Glyur000151s00010727	86	233	189	1702	811	840	0.941835	2.67483	2.24429	20.5701	9.78275	10.734	0.00262933	2.5301	up
Glyur000151s00010735	45	228	176	28	29	19	1.74254	8.08058	6.98933	1.12928	1.03727	0.784115	0.00256584	-2.71092	down
Glyur000151s00010740	132	297	259	1282	1006	839	1.65288	3.90911	3.5373	17.5565	13.8436	12.2341	0.00433516	1.97062	up
Glyur000151s00010751	146	406	353	1568	1306	1093	2.16623	5.68791	5.01881	24.6686	20.2636	18.4647	0.00395092	1.9406	up
Glyur000151s00010755	1429	1399	1224	76	254	391	11.0671	11.2951	10.2106	0.632989	2.13614	3.49129	1.07431e-05	-2.80142	down
Glyur000151s00010756	371	329	314	21	13	24	2.80493	2.5872	2.55736	0.169128	0.106046	0.201227	4.09646e-07	-4.44867	down
Glyur000152s00012710	114	198	215	898	905	832	1.27115	2.27258	2.51207	11.1686	10.7943	10.494	0.00319325	2.08871	up
Glyur000152s00012715	155	406	306	2851	1529	1663	0.799022	2.5539	1.98753	16.8432	10.1514	11.2631	6.71164e-05	2.60386	up
Glyur000152s00012718	9501	31083	26271	2390	2311	2415	40.746	138.943	121.401	11.1393	10.766	11.9396	1.69778e-06	-3.40468	down
Glyur000152s00012734	0	2	2	41	41	89	0	0.059304	0.060066	1.25266	1.26575	2.91113	8.12042e-05	5.36591	up
Glyur000154s00013392	0	10	14	823	841	940	0	0.167208	0.233535	18.1861	18.2249	20.2635	8.70782e-15	6.68776	up
Glyur000154s00013400	823	746	696	143	140	181	15.4473	14.6054	14.083	2.91884	2.85267	3.90666	0.000219479	-2.61206	down
Glyur000154s00013407	183	773	666	2485	2469	2141	3.01719	13.3422	11.8852	44.7438	44.4222	40.8731	0.00229038	1.97414	up
Glyur000154s00013409	19	9	9	79	213	253	0.307275	0.142346	0.147157	1.43874	3.92286	4.93621	0.000642254	3.45834	up
Glyur000154s00013433	523	1311	1033	3871	6597	7147	16.3143	42.6588	34.7678	131.418	223.852	257.421	0.000143521	2.41909	up
Glyur000154s00013439	0	11	8	245	296	145	0	0.80815	0.64137	19.8972	24.0853	12.4756	7.21251e-07	5.10015	up
Glyur000155s00012791	81	72	77	2305	782	1117	0.794273	0.748062	0.819444	25.0167	8.75512	12.8449	0.00109539	3.87243	up
Glyur000155s00012823	250	205	152	1087	1018	974	3.91069	3.33524	2.54356	18.4993	17.3969	17.5829	0.00190864	1.98269	up
Glyur000156s00011985	123	174	221	5475	1700	3586	1.29939	1.92046	2.51726	63.1354	19.5873	43.8658	0.000237201	4.13805	up
Glyur000156s00011997	11	0	0	4431	2769	4390	0.187047	0	0	84.2203	52.5826	88.5022	7.98629e-33	9.34958	up
Glyur000156s00012003	0	0	0	43	68	80	0	0	0	0.798722	1.26798	1.57591	3.06367e-09	Inf	up
Glyur000156s00012015	168	231	182	2469	1542	1608	2.04936	2.96433	2.39859	33.2385	20.7429	22.9002	1.21951e-06	2.9968	up
Glyur000156s00012017	651	1667	1222	5485	5089	3702	4.80681	12.6158	9.31873	43.1521	40.1262	30.2161	0.00517823	1.80422	up
Glyur000157s00015818	774	948	855	100	226	465	5.74957	7.33791	6.841	0.801619	1.82047	4.06389	0.00359149	-1.97339	down
Glyur000157s00015821	41	40	26	1068	299	451	0.693347	0.705603	0.464415	19.9938	5.54287	8.94293	0.0086374	3.75268	up
Glyur000157s00015845	29	74	55	8782	5538	5738	0.539439	1.4761	1.12755	183.251	115.48	127.003	2.69792e-21	6.78686	up
Glyur000157s00015852	39	16	22	226	354	291	0.878893	0.256486	0.512928	3.87872	6.10878	5.42854	0.000295368	3.07037	up
Glyur000158s00011333	37	43	0	274	225	279	0.657076	0.798146	0	5.367	4.40461	5.78866	0.000842104	2.91092	up
Glyur000158s00011341	9	33	37	3350	2029	1762	0.123264	0.51575	0.606822	56.0109	33.8893	31.2387	1.15834e-14	6.33782	up
Glyur000158s00011354	2610	1186	1424	7987	6692	6121	70.9355	33.5788	41.6902	236.016	197.588	191.851	0.00755133	1.57287	up
Glyur000158s00011356	4092	1957	2187	177	86	170	33.7267	16.8076	19.4199	1.57776	0.769029	1.60784	0.0049875	-4.65556	down
Glyur000158s00011369	903	485	575	2760	1797	2800	93.1514	52.0753	63.9361	309.631	201.455	333.212	0.00742354	1.51908	up
Glyur000159s00010254	31	53	25	1440	764	750	0.387352	0.701554	0.33286	20.0394	10.6119	11.0654	7.06458e-08	4.49258	up
Glyur000159s00010260	298	931	828	4778	2668	3531	3.32621	10.5665	9.74864	56.973	31.3327	44.1157	0.000373975	2.24383	up
Glyur000159s00010272	0	0	13	508	331	242	0	0	0.198493	8.03382	5.1875	4.02309	7.19527e-10	6.25895	up
Glyur000159s00010279	68	216	78	2546	1557	2109	0.699798	2.44279	0.920539	30.9958	19.087	27.0665	1.22176e-09	3.9123	up
Glyur000159s00010280	419	1138	903	4500	2919	3359	3.18685	9.01761	7.3998	37.2085	24.1128	29.4581	0.00224261	1.94045	up
Glyur000159s00010285	314	724	717	0	23	37	2.76977	6.66202	6.82203	0	0.211527	0.372252	2.32848e-10	-5.06	down
Glyur000160s00019156	137	424	309	37	51	55	1.59241	5.14933	3.87716	0.485495	0.630426	0.725873	0.000890962	-2.78567	down
Glyur000161s00011251	1929	393	663	5	3	7	39.437	8.61147	14.3932	0.087467	0.043922	0.139249	0.00944888	-8.1306	down
Glyur000161s00011268	108	51	55	281	2141	1650	2.25769	1.14257	1.26786	6.56124	50.0214	40.8391	0.0092903	3.82117	up
Glyur000161s00011286	220	219	161	5794	2835	3924	4.865	5.05518	3.84986	139.89	68.3888	100.485	1.62973e-08	4.06272	up
Glyur000161s00011292	81	189	164	1775	1340	892	0.878122	2.65046	1.91429	25.8297	19.63	13.7634	5.82473e-06	2.99348	up
Glyur000162s00009890	2799	2562	2430	617	750	594	57.2674	54.6302	53.577	13.7227	16.6626	14.0045	0.000197601	-2.3223	down
Glyur000162s00009892	96	235	183	5	14	13	2.32874	5.93193	4.78045	0.11226	0.360467	0.352539	8.39226e-06	-4.21233	down
Glyur000162s00009907	0	0	0	63	128	53	0	0	0	0.30817	0.631456	0.275168	8.46127e-09	Inf	up
Glyur000162s00009909	50	81	74	1962	4589	1816	0.817296	1.34413	1.27006	33.9262	78.902	33.1925	9.95208e-06	5.08323	up
Glyur000162s00009912	3	12	12	191	252	341	0.052552	0.275776	0.327052	4.91772	6.6277	9.5917	1.53354e-06	4.71272	up
Glyur000162s00009926	315	393	367	4521	4122	3533	3.09944	4.03075	3.88738	48.3654	44.0657	40.0915	9.70023e-08	3.21618	up
Glyur000162s00009930	1004	1588	1327	17	398	469	24.6338	40.6271	35.1115	0.433985	10.5916	13.2767	0.00012591	-2.39907	down
Glyur000162s00009935	568	1130	956	3530	3720	3165	6.67692	13.8641	12.1463	45.6116	47.6559	43.3145	0.00552908	1.74339	up
Glyur000162s00009936	386	434	365	1975	3675	3302	5.04528	5.91808	5.14821	28.0983	52.2552	49.8378	9.67497e-06	2.61148	up
Glyur000162s00009937	86	133	120	17	7	24	3.6341	5.86109	5.47576	0.780674	0.308154	1.16407	0.00124393	-3.05449	down
Glyur000162s00009938	595	512	496	2778	2185	2260	9.50143	8.52219	8.5353	48.2871	37.9576	41.6714	0.00168592	1.83686	up
Glyur000163s00011110	3501	4732	4554	1098	1011	1079	14.4079	20.2994	20.1962	4.908	4.52025	5.12075	0.000233598	-2.27253	down
Glyur000163s00011116	224	1253	1115	2759	5924	5564	3.06052	17.9404	16.4184	41.133	87.5107	87.3582	0.000608516	2.32422	up
Glyur000163s00011122	134	437	389	6103	3531	3764	1.31124	4.46257	4.10357	65.1049	37.6411	42.5983	8.2239e-09	3.63109	up
Glyur000164s00014484	182	840	805	29	17	87	0.586166	2.89127	2.88851	0.099195	0.055464	0.319497	4.59027e-05	-3.89373	down
Glyur000164s00014494	4	165	110	2510	1315	788	0.034508	1.92353	1.33587	30.6423	16.0022	10.1916	0.00180133	3.97001	up
Glyur000164s00014501	0	4	11	111	59	68	0	0.071422	0.217752	2.5013	1.32166	1.62194	0.000149256	3.90033	up
Glyur000165s00008484	2554	3742	3498	493	301	1425	41.1803	62.8929	60.7713	8.6391	5.25821	26.4868	6.90895e-05	-2.37294	down
Glyur000165s00008501	6058	6345	5815	1984	2345	1491	82.4936	90.4832	85.6298	28.9972	31.4328	21.2307	0.00340931	-1.96404	down
Glyur000165s00008514	4232	2639	2820	367	374	291	67.7657	44.0496	48.666	6.37666	6.49044	5.37179	0.00187486	-3.61504	down
Glyur000165s00008526	2037	2253	2537	955	579	916	14.802	17.0668	19.8709	7.5411	4.56654	7.66985	0.00486259	-1.75931	down
Glyur000166s00010568	80940	162416	130073	4176	11583	24233	500.951	1048.49	861.265	28.4447	78.8283	175.54	0.000672319	-3.43152	down
Glyur000166s00010569	1972	3671	2760	90	336	573	72.013	139.713	108.592	3.55939	13.3107	24.0976	3.28462e-08	-3.29717	down
Glyur000166s00010574	372	791	679	277612	157332	154977	1.7645	3.91513	3.47887	2482.96	1368.42	1455.83	1.29294e-10	8.10531	up
Glyur000166s00010579	2737	3847	3668	773	924	758	15.5668	21.7868	21.1505	5.16703	5.49556	4.92122	0.000126464	-2.33105	down
Glyur000166s00010593	269	75	67	953	601	752	3.1659	0.904952	0.896858	12.8127	8.40042	10.8186	0.00177194	1.98138	up
Glyur000167s00012260	6	3	0	444	129	242	0.165071	0.085738	0	13.942	3.98489	7.77816	1.92872e-05	6.00176	up
Glyur000167s00012269	434	366	346	72	62	76	4.87557	4.15691	4.05036	0.892688	0.745071	0.936021	0.000758588	-2.78446	down
Glyur000167s00012272	40	4	12	1412	798	842	0.569181	0.044786	0.138147	20.0662	10.7628	12.2203	5.53048e-13	5.21855	up
Glyur000167s00012277	140	323	259	4771	9892	8883	1.31161	2.59752	2.15304	59.8882	113.801	118.579	1.10015e-11	4.81428	up
Glyur000167s00012286	35	243	193	1574	2098	1334	0.181815	1.43815	1.16548	9.41403	12.5915	8.43964	6.73909e-07	3.27959	up
Glyur000167s00012292	0	93	39	2300	2006	2356	0	0.784653	0.34092	20.9363	18.286	22.4234	8.63828e-16	5.61113	up
Glyur000168s00018573	533	394	393	23	38	22	8.53357	6.52264	6.24555	0.478543	0.936048	0.358591	1.10216e-05	-4.35982	down
Glyur000169s00018349	4706	4354	4603	708	138	199	72.5826	70.0013	76.5046	11.866	2.31219	3.52251	2.26154e-10	-4.02433	down
Glyur000169s00018354	55	130	121	104361	94323	84381	0.632593	1.59068	1.52169	1333.47	1204.45	1143.7	2.34065e-17	9.64843	up
Glyur000169s00018357	9411	7968	7588	76	202	439	154.286	136.162	134.049	1.35208	3.59465	8.30053	1.72616e-10	-5.44172	down
Glyur000169s00018365	24514	11569	13221	271	348	193	246.933	121.462	143.497	2.95888	3.80673	2.23161	0.000326111	-6.3531	down
Glyur000169s00018366	802	739	616	15	41	107	11.3767	10.9166	9.41142	0.227935	0.631486	1.74	1.87511e-07	-4.03662	down
Glyur000170s00010987	656	1358	1104	96	187	128	5.74784	12.4075	10.4273	0.907691	1.78031	1.28541	1.31504e-06	-3.15449	down
Glyur000170s00011001	15	42	34	2822	3021	2676	0.102276	0.295765	0.259536	22.9702	24.6697	22.825	5.45331e-20	6.3567	up
Glyur000170s00011014	100	721	523	1818	2082	1952	0.727257	4.82744	3.563	12.918	15.2801	15.0719	0.00272096	2.00156	up
Glyur000170s00011021	12	13	8	1270	992	1858	0.254684	0.28879	0.181864	31.7365	24.7749	49.1953	3.43035e-15	6.6512	up
Glyur000170s00011027	170	177	186	2187	1148	1387	1.86363	2.0213	2.20613	26.1651	13.7165	17.5958	4.94789e-06	2.8483	up
Glyur000171s00016600	123	227	177	1907	1468	1552	1.82644	3.54291	2.85021	31.1145	23.9271	26.8527	2.5632e-06	2.98742	up
Glyur000171s00016605	1929	3246	3144	1109	1064	888	13.8134	24.3146	24.9722	8.63135	8.57332	7.89588	0.00589914	-1.68652	down
Glyur000172s00014875	141	144	169	637	920	842	3.77106	4.01335	4.86002	18.5633	26.8141	26.0479	0.00267995	2.10212	up
Glyur000172s00014880	124	399	322	52	44	41	1.79404	6.02159	5.01706	0.80533	0.683623	0.670851	0.000875751	-2.8023	down
Glyur000172s00014882	27	19	20	777	576	511	0.44938	0.322126	0.361588	14.2026	10.6822	9.91037	2.06018e-08	4.45648	up
Glyur000172s00014886	0	34	48	405	396	705	0	1.12031	1.62378	13.9682	13.6469	25.819	1.94157e-06	4.13474	up
Glyur000172s00014889	9	7	19	188	118	130	0.29874	0.24184	0.725091	7.5443	4.74417	5.52113	0.000475646	3.36777	up
Glyur000172s00014900	590	7173	6450	149	82	69	3.22331	40.893	38.0125	0.885238	0.482573	0.4316	0.000485205	-5.66725	down
Glyur000172s00014913	601	429	427	12191	10291	10522	12.3395	9.26672	9.43912	272.133	230.781	256.192	3.42059e-10	4.13915	up
Glyur000172s00014917	670	1876	1679	394	525	416	10.2138	29.8451	27.6292	6.51696	8.69362	7.2421	0.00219326	-1.85369	down
Glyur000173s00011803	10163	17946	15660	16	30	36	321.661	592.055	534.113	0.545029	1.01151	1.29323	1.13688e-27	-9.29505	down
Glyur000173s00011804	697	144	263	0	0	0	7.18894	1.54706	2.92291	0	0	0	0.000941444	#NAME?	down
Glyur000173s00011805	76089	63008	43747	196	985	678	856.986	739.685	530.919	2.38921	12.041	8.80475	1.44465e-08	-6.99083	down
Glyur000173s00011818	0	6	2	554	1492	940	0	0.080451	0.029169	10.3304	28.6786	19.0528	1.23855e-12	8.48816	up
Glyur000173s00011819	2	7	0	328	305	682	0.030971	0.194615	0	6.02517	5.59478	13.5274	1.26778e-07	7.00567	up
Glyur000173s00011825	0	5	0	427	670	449	0	0.050963	0	5.00614	7.85766	5.59623	1.46401e-14	8.2427	up
Glyur000173s00011831	21	96	79	1113	602	478	0.18577	1.20534	1.11692	15.1067	8.34634	7.28633	0.000309858	3.33359	up
Glyur000173s00011832	1845	3493	2966	1171	598	611	10.5137	20.5359	18.0534	7.41546	3.87172	3.98199	0.000652224	-2.03436	down
Glyur000173s00011835	131	195	192	1378	800	1008	1.9959	3.11051	3.15684	22.9604	13.3178	17.8137	0.000419384	2.36882	up
Glyur000173s00011836	41	124	101	2487	1359	1268	0.532997	1.81401	1.65563	39.6036	21.2414	21.4262	5.45586e-07	4.08201	up
Glyur000173s00011844	1683	6828	5881	56729	48528	52005	17.9404	75.8053	67.1849	641.336	575.587	640.515	0.000133299	3.29586	up
Glyur000173s00011845	45	370	331	10772	7986	6812	0.333361	2.85881	2.64168	87.0683	64.438	58.4619	5.12937e-13	4.98341	up
Glyur000174s00018471	76	530	521	1322	1974	1439	0.767378	4.28236	4.58978	12.1656	16.6352	15.0895	0.00445135	1.94382	up
Glyur000174s00018477	113	333	282	14	9	58	1.08226	3.32395	2.9074	0.143075	0.093629	0.630438	0.000127351	-3.3162	down
Glyur000174s00018486	5	38	39	478	158	246	0.028507	0.278674	0.297347	3.68972	1.21196	2.01015	0.00593669	3.31646	up
Glyur000175s00012026	153	235	186	2457	2201	2022	1.98104	3.18042	2.60291	34.7902	31.4808	30.364	9.98398e-08	3.2772	up
Glyur000175s00012028	546	2020	1693	381	501	432	4.23079	16.0213	13.8887	3.04851	4.13679	3.70397	0.00178003	-1.86277	down
Glyur000175s00012034	1741	1225	1224	394	310	299	26.258	19.2606	19.8957	6.45403	5.06743	5.18961	0.0098776	-2.4281	down
Glyur000175s00012035	237	343	244	1251	1368	1184	2.29448	3.45943	2.54188	13.1735	14.3978	13.2324	0.0027648	1.92852	up
Glyur000175s00012048	195	307	301	17639	13661	12809	0.768068	1.26002	1.27865	108.241	96.3364	102.126	3.84313e-14	5.52977	up
Glyur000175s00012061	2281	2266	2002	530	787	626	43.1863	44.7205	40.8475	10.8998	16.1907	13.6608	0.00094867	-2.07707	down
Glyur000175s00012064	0	1	5	210	253	321	0	0.010967	0.048589	2.54445	3.0677	4.13448	5.81147e-10	6.93599	up
Glyur000176s00012100	4392	6482	5186	83	159	895	33.2104	51.0964	42.263	0.674372	1.30053	7.80322	1.10975e-10	-4.04954	down
Glyur000176s00012110	231	460	391	1420	1561	1161	2.84242	5.83946	5.13911	19.0733	20.6553	16.3432	0.00976659	1.70534	up
Glyur000176s00012116	89	59	74	0	0	0	1.39019	0.959971	1.24816	0	0	0	2.07012e-09	#NAME?	down
Glyur000176s00012122	0	13	10	206	202	278	0	0.135725	0.116042	2.40688	2.36482	3.45683	2.00514e-06	4.84271	up
Glyur000176s00012124	1801	2462	1696	11986	14435	11593	19.0065	26.8992	18.8019	141.114	167.828	144.906	0.000350316	2.38428	up
Glyur000177s00010888	12	22	26	2550	2880	2261	0.313366	0.536191	0.597349	71.0998	78.0572	64.8737	1.60238e-21	6.77591	up
Glyur000177s00010907	413	519	511	11111	8544	6703	4.92656	6.45517	6.56424	144.484	110.998	92.4277	1.7779e-09	3.90828	up
Glyur000177s00010924	751	980	1035	258	303	313	15.6372	21.2706	23.2353	5.83353	6.83929	7.50856	0.00395092	-1.93103	down
Glyur000178s00013185	2562	9009	8314	1510	1783	1151	10.6235	39.3304	37.1717	6.81785	8.03124	5.50436	0.000171299	-2.33555	down
Glyur000179s00010685	239	812	638	2235	2759	1784	2.75783	9.28109	7.93576	29.0106	35.6321	24.7193	0.0047324	1.82438	up
Glyur000179s00010702	130	450	422	37	122	92	0.822966	3.17348	2.89163	0.279952	0.835958	1.09696	0.00710817	-2.17049	down
Glyur000179s00010708	47	123	147	865	837	890	0.338822	1.05602	1.29858	7.50731	7.09777	8.22347	9.05674e-05	2.84823	up
Glyur000179s00010711	3967	1752	2138	20	48	28	65.7999	30.2923	38.2009	0.34288	0.864635	0.519184	0.000264926	-6.79015	down
Glyur000179s00010716	15	19	8	93	74	144	1.41144	1.86002	0.770138	9.6874	7.70959	15.9214	0.0065376	2.5851	up
Glyur000180s00014048	0	7	0	522	810	834	0	0.313079	0	26.2391	40.6508	44.466	7.76393e-17	8.25283	up
Glyur000180s00014049	0	6	0	495	716	810	0	0.44599	0	39.451	57.0588	68.5341	1.37913e-16	8.37733	up
Glyur000180s00014060	385	202	190	2595	1253	1365	7.27721	4.04141	3.90619	53.7713	26.1216	30.4222	0.00159297	2.33239	up
Glyur000180s00014078	94	92	90	1152	788	817	1.78047	1.77364	1.82741	23.6185	16.1214	17.709	1.26479e-05	3.00557	up
Glyur000180s00014080	419	835	628	6440	6196	5410	5.03852	10.4865	8.15135	84.3579	81.1097	75.1736	1.24743e-06	3.0286	up
Glyur000181s00013073	55507	55590	53312	3266	2789	3420	675.753	705.401	699.354	43.2041	36.8761	47.9979	6.78759e-07	-4.42626	down
Glyur000181s00013077	362	211	210	1813	2234	1376	4.2463	2.56298	2.63442	22.7963	28.9367	18.5521	4.1494e-05	2.38805	up
Glyur000181s00013080	3909	6024	5358	207	469	2127	37.7972	60.3311	55.5211	2.20494	5.32281	23.9231	1.15782e-05	-2.66935	down
Glyur000181s00013091	117	178	166	3968	1759	2139	0.727593	1.71239	1.50622	48.2251	20.8735	27.9098	2.53655e-05	3.84007	up
Glyur000181s00013101	407	410	335	16	50	110	16.7473	17.5934	14.8638	0.69096	2.20464	5.19826	0.000234171	-3.01216	down
Glyur000181s00013106	429	368	442	3592	2539	2651	7.00363	6.26566	7.7844	63.8832	45.1227	50.0105	1.94354e-05	2.50434	up
Glyur000181s00013109	78	235	216	5274	2774	3204	0.716924	2.25007	2.13942	52.8216	27.756	34.0354	9.67169e-09	4.23385	up
Glyur000182s00014515	230	274	305	1919	1168	1240	5.21074	6.78773	7.78058	48.6081	29.2511	33.8137	0.000682267	2.14096	up
Glyur000182s00014523	818	1268	1256	26429	13426	17839	9.18927	14.8244	14.9383	342.924	173.736	245.283	7.23215e-08	3.86396	up
Glyur000182s00014526	110	215	153	2364	1523	1325	1.07672	2.20441	1.62311	25.3432	16.3108	15.0694	4.24907e-07	3.20983	up
Glyur000182s00014528	161	1645	1304	8165	21455	18757	1.88062	20.1445	16.5009	104.307	273.909	254.191	1.47454e-05	3.85229	up
Glyur000182s00014545	55	400	329	18664	11893	16840	0.674174	5.18377	4.35175	252.481	160.762	241.537	2.03819e-14	5.80506	up
Glyur000183s00013019	94	331	34	46373	50301	56067	0.31289	1.14955	0.120814	168.401	182.537	215.976	3.22354e-17	8.18569	up
Glyur000183s00013020	0	179	424	132302	81338	161168	0	1.13432	2.77462	874.502	537.255	1130.02	1.44329e-14	9.20519	up
Glyur000183s00013022	61	293	282	1550	1107	1029	0.35537	1.82956	1.85253	10.2604	7.29327	7.19644	0.000502388	2.39207	up
Glyur000183s00013034	3360	2976	2673	748	984	821	62.962	58.121	53.9705	15.2211	20.0224	17.7387	0.0011374	-2.15872	down
Glyur000183s00013035	797	566	572	10443	31746	19433	9.59139	6.4481	6.79491	132.237	361.03	228.818	6.95937e-06	4.61874	up
Glyur000183s00013050	4116	10031	8608	584	487	1104	54.5805	138.661	123.015	8.41289	7.00726	16.8709	1.37513e-08	-3.57285	down
Glyur000183s00013059	0	22	21	497	307	309	0	0.187711	0.17934	4.46207	2.757	2.9464	8.64423e-07	4.62678	up
Glyur000184s00008164	317	1168	1150	3879	3525	3057	2.46346	9.34732	9.5533	33.7959	30.0624	27.6432	0.00508462	1.82619	up
Glyur000184s00008179	372	434	357	3456	3147	2671	5.77784	7.38286	6.38274	61.8539	56.007	50.2833	5.33398e-06	2.69316	up
Glyur000184s00008186	52	209	186	4342	3391	2930	0.25597	1.06284	0.98441	23.0451	17.936	16.434	5.66983e-12	4.41821	up
Glyur000184s00008190	253	234	203	2277	2508	1860	1.64851	1.88917	1.59032	16.4554	19.8148	14.8692	8.70731e-07	2.93064	up
Glyur000184s00008208	563	665	557	4251	3349	2977	6.21643	7.67158	6.64525	51.2991	40.49	38.1143	0.000130305	2.26848	up
Glyur000185s00016443	1131	4246	3815	160	501	774	9.54952	37.3802	34.7222	1.46237	4.58395	7.52339	7.45737e-05	-2.82876	down
Glyur000185s00016457	594	2464	2222	324	533	662	6.01569	25.7629	24.5377	2.9112	6.17862	8.71746	0.00552367	-1.94521	down
Glyur000185s00016467	156	494	464	2751	4015	1843	11.4144	37.7392	36.647	219.502	320.184	155.978	8.92269e-06	2.76119	up
Glyur000185s00016471	0	3	0	2739	1393	1102	0	0.018095	0	26.4306	13.5089	11.2785	6.6978e-13	10.7441	up
Glyur000186s00009857	51	491	368	32	42	4	0.689684	6.95969	5.39069	0.472822	0.60645	0.061869	0.00712218	-3.67918	down
Glyur000188s00019471	74	77	90	0	6	0	2.29191	2.49249	3.00485	0	0.170645	0	2.16222e-07	-5.6829	down
Glyur000188s00019480	42	177	99	846	1721	2293	1.01773	4.71813	2.52831	22.9857	42.9064	66.1085	0.000118434	3.78208	up
Glyur000189s00009596	5	6	7	153	197	516	0.05752	0.063038	0.083732	1.95562	2.51924	9.55823	0.00250471	5.33443	up
Glyur000189s00009597	169	91	114	1736	579	1059	2.87213	1.60762	2.08225	32.1385	10.7084	20.7899	0.00359149	2.79125	up
Glyur000189s00009598	3	34	7	587	348	468	0.026457	0.46328	0.088745	8.5736	5.0765	7.26767	5.75614e-08	4.90611	up
Glyur000189s00009605	89	264	204	13	14	61	1.28618	3.98374	3.17687	0.18973	0.20492	1.00528	0.00144972	-2.81614	down
Glyur000189s00009616	5	59	60	2578	2772	3850	0.035309	0.489234	0.514747	22.4742	24.1712	35.6214	9.64766e-19	6.1198	up
Glyur000189s00009623	0	51	44	322	195	204	0	0.412933	0.366514	2.72333	1.64243	1.83111	0.00364122	2.85977	up
Glyur000189s00009626	48	166	135	10	8	26	0.411602	1.95558	1.04287	0.078039	0.061251	0.211091	0.000644168	-3.13337	down
Glyur000191s00015626	95	221	184	1304	1712	923	0.825671	1.97324	1.77226	12.4195	16.2886	9.24272	2.84006e-05	2.75764	up
Glyur000191s00015633	820	2050	1809	254	379	360	5.75548	14.8431	13.6474	2.08889	3.11465	3.07604	4.99183e-05	-2.43614	down
Glyur000191s00015637	931	1854	1468	7429	15767	13834	17.4287	33.3184	28.0295	147.621	313.965	299.794	1.84874e-05	2.89079	up
Glyur000192s00009313	437	488	510	25	13	43	5.15886	5.64887	6.08708	0.280317	0.142697	0.520404	5.12418e-08	-4.41743	down
Glyur000192s00009318	44	87	65	9	9	3	1.45131	3.01716	2.32403	0.294127	0.293184	0.077999	0.000267784	-3.47067	down
Glyur000192s00009332	81	119	78	18	15	26	2.07063	3.17045	2.14597	0.492148	0.407747	0.756009	0.00949527	-2.50194	down
Glyur000192s00009333	246	490	443	2277	2435	2274	4.12609	8.57201	8.00797	41.5387	44.3955	43.9972	0.000142429	2.34239	up
Glyur000192s00009341	4090	4447	3909	852	862	864	35.8941	40.6838	36.9677	8.12325	8.21183	8.73607	3.51488e-05	-2.57727	down
Glyur000193s00013955	804	1407	1256	3	27	0	11.6578	21.2603	19.6081	0.03145	0.409353	0	2.48759e-20	-7.14571	down
Glyur000193s00013962	181	248	228	6293	2371	2224	2.66186	3.77301	3.52942	92.2241	33.7212	28.8403	0.00522184	3.77949	up
Glyur000193s00013970	3745	3378	3344	52	182	419	87.8171	82.5666	84.4873	1.30699	4.62919	11.3222	3.32801e-10	-4.30839	down
Glyur000193s00013985	11128	16606	15746	3285	3325	3262	175.119	272.359	266.934	56.0058	56.5352	58.9477	0.000641874	-2.39654	down
Glyur000193s00013987	679	2446	2172	125	178	469	6.00071	22.5509	20.698	1.1931	1.70922	4.77841	2.24852e-05	-2.92074	down
Glyur000194s00016329	0	77	48	13283	9865	11047	0	0.714339	0.458338	133.055	99.1657	117.342	1.16871e-23	8.04016	up
Glyur000194s00016333	1210	3489	2815	17341	11941	12763	12.9943	39.0849	32.6081	202.965	139.655	158.461	0.00122935	2.29865	up
Glyur000194s00016345	219	280	326	1283	2434	1266	1.90082	2.23355	2.94897	13.2513	24.0281	11.61	0.000188765	2.31389	up
Glyur000194s00016349	0	11	0	10792	6373	6792	0	0.051299	0	59.7351	35.2466	39.9659	1.20337e-34	11.0684	up
Glyur000194s00016351	8379	13219	11847	827	813	1206	46.8632	77.0646	71.3987	5.02676	4.93785	7.77747	1.72042e-08	-3.7993	down
Glyur000195s00012832	0	3	3	6767	2997	3278	0	0.016927	0.017499	127.358	55.723	65.3983	6.77793e-15	11.0188	up
Glyur000195s00012834	258	707	647	2707	3643	2351	3.9303	11.2426	10.6329	44.9353	60.4345	41.3888	0.000322541	2.23534	up
Glyur000195s00012839	597	1325	1217	6843	4148	3084	6.15947	14.2601	13.539	76.8213	46.5302	36.7215	0.0048817	1.95008	up
Glyur000195s00012841	16468	25541	24146	193	241	606	173.374	280.564	276.048	2.34912	2.8119	7.56433	4.35781e-15	-6.22302	down
Glyur000195s00012843	29	96	89	876	917	2406	0.199565	0.695973	0.670171	6.67469	6.9894	19.4667	0.00560903	4.14458	up
Glyur000195s00012851	20312	18568	17854	973	1651	2664	529.889	504.893	501.862	27.5696	46.7734	80.1407	4.24723e-07	-3.73895	down
Glyur000195s00012853	2513	3795	3413	138	612	272	32.6547	51.4071	47.7898	1.93759	8.62876	4.07321	7.31699e-09	-3.52751	down
Glyur000195s00012863	427	316	365	31	23	14	16.254	12.5173	14.9703	1.24432	0.910782	0.59305	7.71903e-07	-4.38104	down
Glyur000195s00012869	4	12	10	100	60	79	0.241562	0.891957	0.77811	8.25644	4.95136	6.91957	0.00225062	3.02301	up
Glyur000196s00010855	3446	3737	3127	562	905	945	35.8081	40.4749	35.013	6.33823	10.1506	11.3164	0.000105643	-2.40384	down
Glyur000196s00010869	111	80	79	1378	965	856	2.47581	1.85462	1.90229	33.3598	23.3246	21.9625	1.29283e-06	3.20272	up
Glyur000196s00010878	0	0	0	84	167	81	0	0	0	0.897739	1.78507	0.91768	3.39306e-10	Inf	up
Glyur000197s00010056	10157	4176	5120	152	113	95	121.293	51.9832	65.8851	1.96332	1.45972	1.30521	0.00151654	-6.19256	down
Glyur000197s00010061	13	18	32	1102	607	672	0.407759	0.60163	1.15312	40.4195	22.2317	26.1393	2.73424e-10	5.00924	up
Glyur000197s00010075	148	136	162	3619	2246	2287	2.02019	2.26849	2.51233	58.4055	38.4541	40.9504	2.48752e-10	3.8802	up
Glyur000197s00010078	1788	1467	1348	229	157	347	15.8794	13.5744	12.9002	2.20644	1.5041	3.53483	0.000223669	-2.98183	down
Glyur000197s00010089	13	60	35	1626	737	981	0.128855	0.66467	0.392538	18.864	8.53616	12.068	1.19176e-07	4.8061	up
Glyur000197s00010106	127	250	198	4665	2701	3317	2.45121	5.05172	4.13382	98.4981	56.9814	74.2844	1.65061e-10	3.98922	up
Glyur000198s00008721	141	541	469	2103	2137	1887	2.26549	9.15052	8.07638	35.2863	37.5201	35.3041	0.000452491	2.25036	up
Glyur000198s00008738	140	213	212	3330	1840	1991	2.49701	3.97037	4.08055	64.9301	35.853	41.171	1.58827e-07	3.41274	up
Glyur000198s00008740	7	75	27	840	801	881	0.079931	1.02547	0.384726	12.5593	11.8989	14.1357	1.43083e-08	4.43551	up
Glyur000198s00008761	105	243	242	1737	1053	1387	0.844501	2.09878	2.14499	15.6643	9.46423	13.1968	6.30556e-05	2.62556	up
Glyur000198s00008763	83	265	271	10522	21327	15534	1.61899	5.65151	5.63064	240.215	488.499	374.706	1.20352e-15	6.0799	up
Glyur000199s00018198	620	623	535	27	24	59	6.99144	7.32527	6.49573	0.321035	0.291731	0.757958	2.58276e-08	-4.31527	down
Glyur000199s00018208	1874	1505	1530	9	0	3	23.9871	20.0707	21.0924	0.116827	0	0.029723	2.48157e-17	-9.00488	down
Glyur000199s00018219	0	13	3	10843	6171	8450	0	0.487197	0.081323	441.838	251.247	365.22	1.78215e-33	10.6023	up
Glyur000199s00018224	123	88	86	21	6	5	1.25349	0.932711	0.940306	0.233342	0.058403	0.056275	0.000590747	-3.57994	down
Glyur000199s00018227	652	1008	858	72	104	35	8.41956	13.5668	11.9311	1.00314	1.45784	0.519069	4.62769e-08	-3.85397	down
Glyur000200s00011152	7	12	4	13506	5480	9765	0.065213	0.134811	0.035135	158.507	64.2647	121.564	6.16192e-18	10.019	up
Glyur000200s00011161	53	152	99	2545	2353	2378	0.398404	1.21891	0.818312	21.2086	19.611	20.9949	1.02035e-11	4.38836	up
Glyur000200s00011162	345	200	188	17	11	36	7.86668	4.72986	4.61729	0.41881	0.24921	0.927031	0.00625708	-3.89429	down
Glyur000200s00011167	163	253	292	1781	840	924	1.7859	2.85675	3.49141	21.4331	9.99252	11.8416	0.00601037	2.08297	up
Glyur000200s00011170	543	1684	1362	5871	4912	3900	5.63295	18.225	15.2267	66.2763	55.4081	46.6986	0.00470318	1.8488	up
Glyur000201s00012351	2	0	0	56	52	89	0.060688	0	0	2.41071	2.2331	4.10021	9.83056e-08	5.9333	up
Glyur000201s00012359	39	64	91	966	718	998	0.418775	0.7233	1.06931	11.5084	8.54902	12.6172	8.82326e-07	3.5701	up
Glyur000201s00012361	0	0	0	42	82	108	0	0	0	0.355346	0.823396	1.23598	6.87457e-09	Inf	up
Glyur000201s00012367	289	1071	775	3655	2197	2788	1.63763	7.1423	5.01555	25.0258	13.7673	18.3667	0.00420456	1.85499	up
Glyur000201s00012384	73	469	386	1277	1629	1316	0.35026	2.35426	2.006	6.69262	8.5364	7.3188	0.00279495	2.05602	up
Glyur000201s00012389	138	1333	1113	4469	4827	4137	1.5957	16.7123	13.8658	56.2965	59.5535	53.7839	0.000546248	2.26889	up
Glyur000201s00012390	22	39	24	1459	1915	1464	0.235847	0.438103	0.273288	17.108	22.4508	18.2078	2.46072e-15	5.57247	up
Glyur000202s00015388	2	3	11	82	112	233	0.036566	0.074732	0.411008	3.17179	4.31113	9.54366	0.00101569	4.56907	up
Glyur000202s00015389	10810	8548	7738	1161	1440	2649	78.9058	65.0356	60.8579	9.20563	11.417	22.2943	0.00167853	-2.70718	down
Glyur000202s00015404	2145	1860	1577	29642	25650	23377	37.9842	34.3321	30.0922	570.885	493.66	477.582	1.63621e-06	3.47265	up
Glyur000202s00015414	0	0	0	45	53	73	0	0	0	0.36033	0.424163	0.628441	4.23201e-09	Inf	up
Glyur000202s00015418	9036	6841	6917	320	372	545	114.363	90.2442	94.3278	4.40123	5.11277	7.9518	1.31281e-06	-4.54811	down
Glyur000203s00012876	2	11	4	731	869	1149	0.039484	0.207997	0.06468	15.7809	18.7514	26.3179	1.27612e-16	7.20257	up
Glyur000203s00012890	0	9	15	4036	3668	3355	0	0.059076	0.106878	30.8764	28.0405	27.2271	3.56476e-29	8.76644	up
Glyur000203s00012895	106	153	139	2203	2245	1320	1.13373	1.70664	1.61	25.7636	26.2315	16.3662	1.24041e-08	3.58396	up
Glyur000203s00012900	2768	4209	3664	631	1155	1556	26.9889	42.7715	38.4981	6.68928	12.2289	17.4874	0.00173729	-1.92265	down
Glyur000203s00012902	20	42	62	2387	1732	1761	0.427761	0.985902	1.46844	60.0944	39.1516	42.2814	4.50535e-15	5.37007	up
Glyur000203s00012904	94	276	140	1029	553	747	1.38909	4.41613	2.11913	16.0839	8.81884	12.8689	0.00743244	1.99981	up
Glyur000204s00012391	289	1032	875	228	268	218	1.4943	6.26396	5.22143	1.56911	2.11123	1.85003	0.00763744	-1.79089	down
Glyur000204s00012406	172	207	182	3	25	95	1.95677	1.91173	1.73345	0.019445	0.232985	0.964305	0.00752912	-2.44729	down
Glyur000204s00012407	64	168	151	2726	3277	3725	0.954717	2.63472	2.44668	44.7343	53.7493	64.8602	2.4525e-12	4.47634	up
Glyur000204s00012410	0	0	0	363	97	217	0	0	0	3.48099	0.94508	2.42081	1.30974e-07	Inf	up
Glyur000204s00012411	300	306	294	2345	2230	2063	3.86556	4.3254	3.38518	33.5184	31.5242	28.7984	1.5869e-05	2.57098	up
Glyur000205s00012916	3	64	64	637	714	417	0.061019	2.00289	2.07106	20.9786	23.4923	14.5388	9.52657e-06	3.65822	up
Glyur000205s00012926	1227	759	822	59	64	35	67.1968	43.3332	48.51	3.48149	3.76781	2.20308	0.00021442	-4.54179	down
Glyur000205s00012953	485	309	366	90	45	4	6.09252	4.04325	4.95574	1.22277	0.608888	0.046886	0.00118389	-3.44681	down
Glyur000205s00012961	103	131	112	9505	5438	6372	1.38868	1.79601	1.6287	139.461	79.6954	99.2344	7.85492e-17	5.66292	up
Glyur000206s00012562	6564	5991	5725	1776	1940	1335	63.3367	60.2584	59.5272	18.6288	20.3345	14.8454	0.00101686	-2.19006	down
Glyur000206s00012564	669	628	546	117	103	68	9.74332	9.52888	8.56195	1.8436	1.62249	1.13656	5.48916e-05	-3.0139	down
Glyur000206s00012575	326	344	314	75	103	38	3.70386	4.06667	3.83582	0.916502	1.26146	0.495372	0.003337	-2.51364	down
Glyur000206s00012581	11	69	22	564	467	572	0.148381	1.17665	0.331395	10.076	8.32083	10.993	4.56924e-06	3.8469	up
Glyur000206s00012585	1374	1123	1062	284	264	252	10.9442	9.31993	9.11375	2.45572	2.27869	2.30867	0.00099829	-2.49933	down
Glyur000206s00012590	44	164	114	488	639	748	0.428821	2.35076	1.69224	7.25037	8.04604	11.8167	0.00266691	2.37917	up
Glyur000206s00012593	34	66	70	1018	1870	1622	0.365145	0.799119	0.878864	12.9806	23.8258	21.9335	3.62899e-11	4.5067	up
Glyur000207s00015905	49	310	252	695	1917	1486	1.01471	4.29936	3.24466	11.782	27.2429	23.2173	0.00203709	2.61326	up
Glyur000207s00015908	0	30	18	348	278	383	0	0.563556	0.275888	6.24721	4.76323	7.51613	4.80082e-06	4.34311	up
Glyur000207s00015912	0	19	11	69	88	56	0	0.302948	0.145606	1.4084	1.54632	1.09547	0.00721377	2.76304	up
Glyur000208s00014261	82	138	124	1638	1160	1252	1.61139	2.84787	2.6453	35.4181	25.056	28.7165	4.70487e-07	3.31463	up
Glyur000208s00014262	2	0	7	50	38	36	0.033308	0	0.217356	1.74667	1.32568	1.30113	0.000168977	3.51715	up
Glyur000208s00014268	7	3	3	8174	5346	5471	0.052081	0.018095	0.018706	76.6168	50.1786	54.3925	6.89079e-34	10.0709	up
Glyur000208s00014276	303	286	337	1817	1268	1178	3.69591	3.76076	4.70716	25.0846	17.3003	17.2767	0.00234438	1.89265	up
Glyur000208s00014282	9	63	13	811	268	438	0.165935	1.33638	0.268202	18.1586	5.98803	10.3913	0.000901619	4.04019	up
Glyur000208s00014283	10	4	0	78	89	169	0.139603	0.056777	0	1.29723	1.48179	2.98181	4.393e-05	4.06272	up
Glyur000208s00014302	1275	1032	886	18	63	40	62.1561	52.4615	46.5414	0.947513	3.3144	2.20002	3.65705e-07	-5.08555	down
Glyur000208s00014304	1798	11911	10842	714	1530	1162	51.4105	355.072	334.128	22.1944	47.5285	38.3156	0.00603959	-2.97921	down
Glyur000209s00013450	341	354	348	53	50	53	4.0104	4.34135	4.41141	0.675369	0.629978	0.709291	0.000284212	-3.0463	down
Glyur000209s00013464	7440	13026	11802	4100	3159	3351	41.9148	76.4939	71.6504	25.111	19.3284	21.767	0.00725766	-1.84239	down
Glyur000209s00013465	683	2066	1845	480	537	335	5.48991	17.2986	15.8725	4.87894	4.94014	3.27313	0.00108617	-1.95293	down
Glyur000209s00013476	0	56	26	1684	1313	1400	0	0.439822	0.222821	15.6638	12.3344	13.8173	1.17237e-14	5.69459	up
Glyur000209s00013480	7954	2758	3136	3	0	0	252.878	91.3695	107.434	0.069593	0	0	1.06132e-05	-12.6374	down
Glyur000209s00013483	26	126	94	894	693	676	0.474598	2.57094	1.89876	18.7326	14.277	14.9489	6.3052e-05	3.05703	up
Glyur000209s00013485	81	127	115	1014	556	607	1.30596	2.29058	1.89441	20.8725	11.4498	13.4338	0.000672319	2.50113	up
Glyur000210s00014457	606	2163	1779	248	230	375	3.85082	14.3312	12.1037	1.71918	1.57392	2.71364	4.00282e-05	-2.57123	down
Glyur000210s00014460	23	192	83	562	453	514	0.153232	1.47185	0.792359	5.57929	4.15137	4.8501	0.00835835	2.24964	up
Glyur000210s00014467	46	181	132	800	1244	969	3.74091	15.4371	11.6235	71.1832	110.552	91.4223	4.12956e-05	2.90329	up
Glyur000211s00017627	465	851	663	46	77	80	11.4035	21.7696	17.5335	1.2256	2.04337	2.2407	1.39695e-06	-3.52382	down
Glyur000211s00017633	91	697	649	2255	4890	2498	0.53329	4.27375	4.11277	14.4318	31.2815	16.9625	0.00111407	2.61569	up
Glyur000211s00017634	8	21	15	77	153	127	0.304273	0.821964	0.59666	3.18201	6.28961	5.54487	0.00427333	2.81624	up
Glyur000211s00017655	38	18	39	514	353	336	0.687368	0.339329	0.763716	10.1994	7.0009	7.0725	6.3168e-05	3.29857	up
Glyur000212s00017504	440	787	697	11854	10651	10712	4.77898	8.91528	8.15588	140.187	125.86	134.362	8.52121e-09	3.87278	up
Glyur000212s00017509	2625	2092	2105	59	52	162	12.9873	10.7846	11.2223	0.312052	0.275622	0.92073	2.03266e-08	-4.96469	down
Glyur000212s00017512	2745	5967	5303	795	602	690	14.4345	32.703	30.0482	4.54433	3.43465	4.17836	8.40031e-07	-2.95873	down
Glyur000212s00017514	40	77	69	3	15	7	0.486443	0.97609	0.898767	0.026785	0.188207	0.09188	0.000849288	-3.14169	down
Glyur000212s00017533	747	319	403	7	5	2	12.1278	5.39674	7.17075	0.10661	0.071023	0.025228	0.000234098	-7.15159	down
Glyur000212s00017536	1912	1247	1095	139	199	195	48.9653	33.2919	30.2094	3.85139	5.51477	5.74551	0.00622612	-3.38225	down
Glyur000213s00016087	0	16	5	47	39	82	0	0.279962	0.076053	0.890054	0.734158	1.64653	0.00357418	2.97105	up
Glyur000213s00016091	134	349	273	917	1211	984	1.3	3.58591	2.85597	10.2569	12.852	11.2776	0.00857601	1.83904	up
Glyur000213s00016093	2769	5118	4489	358	940	1056	39.9655	77.0021	69.8277	5.61289	14.7378	17.5657	1.2174e-05	-2.62482	down
Glyur000213s00016098	5	3	6	302	195	196	0.077121	0.035502	0.10449	5.45391	3.52719	3.67166	1.21207e-07	5.29447	up
Glyur000213s00016109	136	1006	824	40005	58762	32366	1.15699	8.85202	7.24487	343.714	525.222	296.671	1.30807e-11	5.9298	up
Glyur000214s00016007	1283	4526	3794	61	141	479	10.6302	39.1393	33.9124	0.539988	1.26295	4.59148	3.03946e-08	-3.95605	down
Glyur000214s00016017	1164	1241	1065	6129	7408	6476	19.2701	21.4083	18.9992	110.34	133.28	123.686	0.000312397	2.21496	up
Glyur000214s00016022	3060	2470	2591	415	426	674	30.7983	25.9618	28.1888	4.64219	4.70805	7.96736	0.000146155	-2.75296	down
Glyur000214s00016029	23	33	21	453	449	190	0.225782	0.332179	0.220774	4.88363	4.83017	2.17101	4.49127e-05	3.53074	up
Glyur000214s00016032	117	426	337	3697	2444	2852	2.59055	9.9008	8.10304	89.7208	59.2701	73.4067	3.10514e-07	3.19024	up
Glyur000214s00016035	34003	27655	27171	27	140	227	344.144	291.736	296.318	0.28652	1.53157	2.63931	3.82406e-16	-8.14706	down
Glyur000214s00016036	155	424	399	2	49	41	1.54011	4.44226	4.33871	0.016657	0.685644	0.45674	1.97111e-05	-3.60276	down
Glyur000215s00017031	5218	4091	3870	88	144	602	53.2157	43.4732	42.5148	0.97372	1.57437	7.07248	3.4409e-06	-4.30163	down
Glyur000215s00017032	167	766	675	27	0	0	2.12852	10.2107	9.29973	0.37497	0	0	1.65641e-08	-6.04226	down
Glyur000216s00014141	488	552	554	29	81	153	6.11752	7.20975	7.48071	0.395044	1.0907	2.20109	0.000148498	-2.87603	down
Glyur000216s00014153	79	46	55	3	12	0	1.48237	0.884644	1.10285	0.050742	0.22823	0	0.00182271	-4.01427	down
Glyur000216s00014164	996	884	863	218	288	468	12.3511	11.4201	11.5266	2.92819	3.88049	6.68866	0.00891108	-1.81325	down
Glyur000216s00014165	303	1010	802	3007	3121	2684	2.61882	8.92466	7.3922	28.5158	28.784	26.2318	0.00332115	1.88255	up
Glyur000217s00014833	424	604	677	38	94	54	7.10707	10.5512	12.2383	0.692983	1.69825	1.04151	4.85231e-06	-3.46375	down
Glyur000217s00014839	1672	1106	1256	7789	4834	6430	34.8442	24.0118	28.2073	176.483	109.461	154.556	0.00177205	1.87906	up
Glyur000217s00014845	47	85	88	0	0	2	1.21149	2.15699	2.31773	0	0	0.049875	6.30556e-09	-6.95271	down
Glyur000217s00014846	267	397	392	4982	4579	3988	4.74456	6.876	7.11719	98.0253	86.9529	80.4297	2.38107e-08	3.42324	up
Glyur000217s00014848	950	974	845	34	176	51	14.2323	15.1952	13.6099	0.553209	2.85766	0.870076	6.67569e-08	-3.75104	down
Glyur000217s00014860	606	745	681	128	173	109	27.1389	34.7557	32.8348	6.22242	8.37408	5.59619	0.000298741	-2.60424	down
Glyur000217s00014862	5	27	10	59	180	225	0.160573	1.00758	0.391919	2.36592	7.2293	9.61232	0.00662058	3.32941	up
Glyur000217s00014863	91	160	159	1757	1108	1393	2.70474	4.99451	5.13136	57.3852	36.1638	48.2626	1.38215e-06	3.14624	up
Glyur000217s00014865	230	234	207	1685	1149	882	3.62356	3.84945	3.51827	28.9196	19.7068	16.0587	0.000675347	2.14955	up
Glyur000218s00011602	36	168	197	86900	85247	96714	0.568213	2.3639	2.85256	1275.87	1250.72	1506.23	1.28527e-16	9.2506	up
Glyur000218s00011610	1629	1895	1882	279	302	446	21.2448	25.7545	26.4449	3.94716	4.2738	6.69728	1.21622e-05	-2.67704	down
Glyur000218s00011613	0	9	15	65	63	74	0	0.119792	0.201356	0.897241	0.874352	1.09299	0.00316467	2.99658	up
Glyur000218s00011631	6	3	0	449	167	274	0.098666	0.057047	0	9.91316	3.83933	7.04401	8.5532e-08	6.1277	up
Glyur000218s00011632	918	2477	2134	49	91	52	22.0251	67.2036	58.8245	1.18221	2.0001	1.42477	6.78842e-15	-5.05134	down
Glyur000218s00011642	8933	12376	11240	2970	3272	3489	105.873	152.714	143.578	38.321	42.1459	47.5885	0.00380144	-2.01007	down
Glyur000218s00011643	9	0	14	61	276	170	0.131866	0	0.219079	1.38448	4.97088	3.54718	0.00186589	4.07793	up
Glyur000219s00011562	55	483	381	0	0	0	1.27435	11.8366	9.64149	0	0	0	8.1857e-08	#NAME?	down
Glyur000219s00011566	1455	2818	2453	641	679	677	47.9712	96.8237	87.1289	22.9648	24.301	25.7176	0.000901586	-1.97998	down
Glyur000219s00011578	0	10	18	104	122	308	0	0.176159	0.311906	1.91769	2.24314	6.03466	0.0085186	4.19217	up
Glyur000219s00011587	5833	8113	7504	1794	1763	1481	57.8491	80.6992	77.8281	19.867	19.573	15.878	0.000267917	-2.36131	down
Glyur000220s00014769	314	326	340	2029	1659	1803	4.76677	5.19061	5.59436	33.7688	27.5797	31.8087	0.000308289	2.18504	up
Glyur000220s00014783	6	38	41	1564	1810	1693	0.041713	0.274637	0.416276	15.5851	18.7605	18.845	9.21345e-16	5.77141	up
Glyur000220s00014792	0	2	0	147	199	107	0	0.057433	0	5.59044	7.55992	4.29335	1.67674e-09	7.7901	up
Glyur000221s00012489	7	7	9	161	292	316	0.054271	0.05735	0.08514	1.78473	3.23394	3.70429	7.2642e-07	4.77043	up
Glyur000221s00012508	314	1163	1051	43	278	147	2.14806	8.32726	7.637	0.306388	2.03521	1.13531	0.000229893	-2.61143	down
Glyur000221s00012510	8307	5360	5472	1110	796	656	110.647	74.4056	78.5381	16.07	11.5077	10.0716	0.00346424	-3.28135	down
Glyur000221s00012512	59	30	8	14790	10653	11263	1.22635	0.644058	0.128165	338.307	243.192	273.069	4.89488e-25	8.08859	up
Glyur000221s00012527	159	368	316	1779	1482	1805	1.92752	4.70701	4.40625	25.8521	20.2396	32.8181	0.000190029	2.38306	up
Glyur000221s00012531	336	451	424	1709	1590	1572	4.82672	6.7586	6.56556	26.7266	24.8508	26.0756	0.00568387	1.73579	up
Glyur000223s00013789	4	111	100	1249	541	1380	0.050654	1.59955	1.48414	19.9566	9.13118	23.4307	7.6182e-05	3.81683	up
Glyur000223s00013793	0	8	35	233	207	181	0	0.103374	0.555739	4.02507	3.46935	3.34575	0.000149303	3.75261	up
Glyur000223s00013822	436	696	612	2340	1949	2122	4.24305	6.86169	6.4979	24.6943	19.5399	23.004	0.00925541	1.62777	up
Glyur000224s00017383	196	644	549	2466	1924	1871	1.36843	4.69954	4.14196	18.7813	14.6566	15.1288	0.0018919	1.99877	up
Glyur000225s00014714	9	113	117	1811	1311	1276	0.048268	0.705768	0.750505	11.8529	8.57525	8.81452	2.82744e-09	4.10265	up
Glyur000225s00014715	1354	2111	2169	465	395	689	16.9362	27.5351	29.25	6.31495	5.36705	9.94214	0.000486532	-2.0993	down
Glyur000225s00014732	386	485	468	2817	3474	5156	5.66855	7.43075	7.41967	45.0627	55.5193	87.49	5.07196e-06	2.82454	up
Glyur000225s00014738	133	491	418	4894	4059	3606	2.77166	10.7866	9.61137	113.464	93.2004	86.4913	4.75599e-08	3.42613	up
Glyur000226s00010822	7	13	16	1211	878	1250	0.062885	0.123816	0.151942	12.0405	8.71964	13.1888	8.69332e-16	6.32362	up
Glyur000226s00010828	84	286	278	1391	1128	843	1.01606	3.60572	3.60241	18.3714	14.8298	11.7717	0.00146237	2.20325	up
Glyur000226s00010832	39	346	247	1253	2055	1473	0.451655	4.60598	3.15341	17.115	27.9321	21.2545	2.54344e-05	2.8028	up
Glyur000226s00010849	2022	1981	2262	926	801	702	23.8574	23.6767	28.8488	11.9051	10.2298	9.44094	0.00905872	-1.67483	down
Glyur000227s00015103	10180	5916	6612	361	395	173	193.839	117.418	135.678	7.46717	8.15316	3.79145	0.000167852	-5.01242	down
Glyur000227s00015114	8220	4587	4757	622	557	805	218.418	127.054	136.201	17.9538	16.0532	24.6488	0.00985233	-3.53746	down
Glyur000227s00015126	66043	58717	54086	190	1088	331	1695.98	1571.67	1496.61	5.28425	30.3499	9.79013	5.10718e-13	-7.15787	down
Glyur000227s00015127	454	255	305	39	15	70	6.793	3.97593	4.91703	0.632411	0.239405	1.19986	0.00603959	-3.39315	down
Glyur000227s00015129	1679	2269	1553	87	460	444	99.6225	140.319	99.256	5.55024	29.6413	30.3715	6.68582e-06	-2.7603	down
Glyur000227s00015141	1335	1290	1280	384	441	336	11.5726	11.661	11.9576	3.61883	4.15371	3.36027	0.00145599	-2.07168	down
Glyur000227s00015144	2458	3960	3390	908	872	536	26.8242	41.2259	38.2746	10.6606	10.2135	6.42913	0.000104425	-2.34284	down
Glyur000228s00011902	28	156	123	1460	779	809	0.156304	0.946824	0.815137	9.54041	5.05978	5.60787	1.98826e-05	3.17799	up
Glyur000228s00011907	890	402	487	3455	5799	4681	18.1103	8.46714	10.743	76.3713	127.881	110.608	8.23334e-06	2.54468	up
Glyur000228s00011908	1132	1084	977	283	341	427	6.92039	6.90392	6.43379	1.87542	2.26113	3.00986	0.00427333	-1.92198	down
Glyur000228s00011909	1929	5822	5585	1420	1736	1556	6.04564	20.5297	20.5352	5.16066	6.38112	6.10786	0.00507139	-1.68098	down
Glyur000228s00011929	1929	1568	1716	89	32	30	46.4705	34.5721	39.0791	2.06181	0.779602	0.802526	3.263e-11	-5.44663	down
Glyur000229s00018889	234	947	306	3239	2561	2835	1.71523	7.16589	2.39217	26.1972	20.5341	24.0604	0.000157698	2.37022	up
Glyur000230s00016872	125	330	291	1903	2480	1640	1.71057	4.65364	4.22872	27.5835	35.9434	25.2371	7.53482e-06	2.81195	up
Glyur000230s00016893	243	196	329	31	55	77	2.6421	2.44132	3.16595	0.34774	0.423059	0.974937	0.00433245	-2.53454	down
Glyur000230s00016901	0	0	7	838	153	315	0	0	0.106297	13.0608	2.36596	5.2081	0.00113191	7.43686	up
Glyur000231s00022065	21	92	82	402	662	305	0.220972	1.1022	1.00956	4.93305	8.01943	4.01862	0.00179577	2.64725	up
Glyur000231s00022067	247	316	348	5	7	3	3.58498	4.76961	5.44582	0.063584	0.095627	0.033724	2.22059e-10	-6.2101	down
Glyur000231s00022068	3301	1413	756	20	14	22	130.587	58.2495	32.2258	0.846952	0.592089	0.98379	0.00907444	-7.07867	down
Glyur000231s00022082	115	120	139	842	730	727	2.02919	1.6745	2.0049	12.295	10.8183	11.2636	0.00106793	2.3244	up
Glyur000231s00022083	1178	790	795	116	155	125	28.2352	19.734	20.5369	3.0028	4.0294	3.44358	0.00283107	-3.17895	down
Glyur000232s00013744	135	59	59	0	3	5	4.08595	1.46747	1.50096	0	0.05245	0.121756	0.00880053	-5.40734	down
Glyur000232s00013759	124	199	130	4	25	47	1.00864	1.68957	1.14397	0.033519	0.221612	0.436974	0.00246992	-2.82268	down
Glyur000232s00013765	599	745	590	21	11	21	13.379	17.3239	14.5635	0.473755	0.260207	0.489429	8.51826e-12	-5.4702	down
Glyur000232s00013766	141	162	166	3	9	20	1.47743	1.75137	1.87094	0.021152	0.097432	0.241344	1.67514e-05	-4.14245	down
Glyur000232s00013768	3310	2767	2774	112	109	363	38.9316	33.924	35.1649	1.42393	1.38364	4.92014	6.1679e-08	-4.23428	down
Glyur000232s00013771	3	44	18	9938	5895	5440	0.020893	0.467081	0.201191	112.098	66.4521	65.091	4.71695e-21	8.26679	up
Glyur000232s00013772	20	6	0	1943	358	568	0.371524	0.094626	0	41.1481	7.47731	12.59	0.00629841	6.22096	up
Glyur000234s00015064	39317	19695	22011	11	0	0	481.39	251.349	290.395	0.134001	0	0	1.8574e-10	-13.257	down
Glyur000234s00015066	331	236	242	4280	3321	3946	7.23754	5.4371	5.71422	102.226	79.1295	100.181	5.23186e-09	3.47741	up
Glyur000235s00019543	15696	20879	18548	3386	5647	3901	133.927	185.684	170.534	31.4045	52.3375	38.3809	0.00128235	-2.37561	down
Glyur000235s00019546	111	244	201	1203	1890	1390	1.4347	3.67403	2.10621	11.8484	25.898	18.6313	1.5517e-05	2.78961	up
Glyur000235s00019549	1677	1478	1351	293	242	308	14.3047	13.1446	12.418	2.71147	2.24104	3.03021	6.98524e-05	-2.74917	down
Glyur000235s00019557	569	403	406	3	3	10	54.6868	40.4136	42.0627	0.25911	0.274364	1.08302	1.40356e-08	-6.76611	down
Glyur000235s00019564	7	0	8	200	131	70	0.168995	0	0.203338	5.78847	3.79593	2.13934	2.30206e-05	4.31462	up
Glyur000235s00019565	102	218	193	8393	8370	7880	1.80453	1.70257	1.71347	155.715	162.17	152.46	5.03873e-15	5.36912	up
Glyur000236s00014221	1183	967	1032	133	165	225	15.3697	13.0965	14.4447	1.87406	2.32737	3.36702	3.2479e-05	-2.93543	down
Glyur000236s00014222	51	97	57	963	990	1094	1.38104	2.7373	1.66644	28.4399	29.206	34.2835	2.13665e-07	3.65061	up
Glyur000236s00014231	31	66	38	6201	4656	6054	1.69574	3.71588	2.22461	369.308	277.068	382.425	1.33742e-21	6.74258	up
Glyur000236s00014232	124	253	243	866	1238	598	1.45386	3.09632	3.08076	11.0795	15.8301	8.11286	0.0076108	1.89176	up
Glyur000236s00014238	3553	6945	6360	1076	985	589	33.7634	67.9669	64.2666	11.1139	10.2229	6.85225	2.27082e-06	-2.90306	down
Glyur000236s00014245	9	23	30	201	114	199	0.388878	1.00995	1.376	9.60407	5.42142	10.0607	0.00324981	2.87727	up
Glyur000236s00014248	250	651	513	76	75	100	7.60729	20.6432	16.795	2.51441	2.45493	3.50739	0.000396977	-2.68607	down
Glyur000237s00014413	1688	992	1032	7	13	56	29.7962	18.2566	19.627	0.118736	0.245305	1.13769	2.80696e-05	-5.96748	down
Glyur000237s00014414	16	0	0	221	351	198	0.200035	0	0	3.41013	5.38684	3.2643	9.37628e-08	4.8773	up
Glyur000237s00014415	106	525	510	7403	4724	5227	0.646144	3.34387	3.35346	49.4057	31.4956	36.8492	4.57291e-09	3.78903	up
Glyur000237s00014422	4886	4949	4194	283	1007	1031	51.4214	54.2821	47.5634	3.22952	11.5135	12.5058	3.5438e-06	-2.91361	down
Glyur000238s00016773	53	33	54	17801	13599	14235	0.469353	0.308677	0.515113	174.013	132.841	147.606	2.92642e-23	8.00284	up
Glyur000238s00016796	1333	785	821	8	76	143	12.636	7.75788	8.38177	0.0804	0.773769	1.55722	0.00190329	-4.06686	down
Glyur000238s00016803	61	51	84	553	282	300	0.337093	0.296938	0.506258	3.36856	1.71636	1.93402	0.00707147	2.23207	up
Glyur000239s00017874	40	21	20	449	641	443	1.73796	0.923082	0.951399	21.5677	30.7568	22.5791	1.41275e-06	3.8207	up
Glyur000239s00017890	26	187	167	1025	706	932	0.099698	0.778501	0.703451	6.04016	3.17667	4.77258	0.000278982	2.69474	up
Glyur000239s00017891	0	0	0	1356	412	298	0	0	0	35.3869	10.7332	8.23978	3.19548e-05	Inf	up
Glyur000239s00017894	0	7	7	57	128	102	0	0.079128	0.081711	0.767791	1.73707	1.4596	4.31664e-05	4.28394	up
Glyur000239s00017904	546	426	373	3661	2806	2511	5.04564	4.24389	3.83027	37.9067	28.9484	27.5803	3.6558e-05	2.37969	up
Glyur000240s00016374	122	215	175	676	3134	2100	10.7901	19.9309	16.7227	65.3869	303.058	215.519	0.00781276	3.2762	up
Glyur000241s00022763	734	2905	2542	202	136	100	5.25919	20.1715	19.4148	1.56369	0.932364	0.731796	9.54489e-07	-3.98062	down
Glyur000242s00021042	91	220	236	7	21	21	0.949563	2.39031	2.65644	0.079201	0.237512	0.249615	6.24157e-05	-3.6763	down
Glyur000243s00013112	8	62	70	1408	983	878	0.086005	0.961999	1.17987	23.9035	17.0127	15.8375	1.66184e-09	4.42797	up
Glyur000243s00013121	55	50	57	993	907	788	1.27882	1.23059	1.42857	25.4943	23.2798	21.4741	1.73176e-07	3.73323	up
Glyur000243s00013133	560	856	578	8316	5355	4674	4.95739	7.8996	5.51583	80.1006	51.5518	47.7542	2.05231e-06	2.9298	up
Glyur000243s00013139	46	39	35	756	398	291	0.235921	0.207045	0.192189	4.28903	2.25826	1.74895	0.000795493	3.24291	up
Glyur000243s00013140	1364	1044	833	23	19	33	11.9486	9.52842	7.85715	0.217711	0.172198	0.330613	1.1172e-06	-5.78831	down
Glyur000243s00013143	358	599	446	55	136	115	13.9059	24.2909	18.6847	2.2889	5.72942	5.12581	0.00149062	-2.45396	down
Glyur000243s00013144	108	283	268	1002	1206	1095	0.824446	2.26052	2.26164	8.47182	10.047	9.80614	0.00193491	2.13179	up
Glyur000243s00013147	409	86	149	0	3	0	8.59736	1.87138	3.36114	0	0.047224	0	0.0092903	-8.30895	down
Glyur000244s00014794	237	2468	1750	82	72	121	4.53596	49.2314	36.0993	1.69301	1.49524	2.65477	0.00425732	-4.11011	down
Glyur000244s00014800	116	158	165	827	743	490	1.81614	2.53344	2.71234	13.9392	12.4751	8.73237	0.00796535	1.95868	up
Glyur000244s00014814	103	123	146	802	515	444	3.47388	4.31105	5.30011	29.4147	18.8788	17.2723	0.00990875	1.96562	up
Glyur000244s00014824	0	2	0	2158	1814	2493	0	0.041246	0	48.1891	40.4695	59.0596	1.78447e-32	11.6433	up
Glyur000244s00014829	3722	3053	3015	815	813	1291	34.1545	29.1971	29.8137	8.13132	8.09846	13.6581	0.0033653	-2.07795	down
Glyur000244s00014830	302	211	198	13	12	32	3.06319	2.232	2.16555	0.141695	0.131999	0.366596	0.000334529	-3.99044	down
Glyur000245s00014685	525	864	664	5569	5478	4863	5.79838	9.94046	7.89549	66.8814	65.7385	61.948	1.09918e-05	2.69792	up
Glyur000245s00014692	3	0	2	148	43	74	0.044662	0	0.047465	3.55894	1.03608	1.88423	0.000329346	5.24168	up
Glyur000245s00014696	0	14	17	61	94	146	0	0.408465	0.508492	1.87899	2.90705	4.78517	0.0018163	3.21675	up
Glyur000245s00014697	194	738	529	1964	2168	2401	1.61164	6.39666	4.74405	17.7674	19.5976	23.037	0.00196882	1.99921	up
Glyur000246s00016997	97	452	375	5110	2946	2652	1.07809	5.26321	4.51728	62.1346	35.7904	34.2068	4.09756e-06	3.38746	up
Glyur000246s00016999	1434	4939	4300	613	592	1307	13.4246	48.2123	43.3933	6.22126	6.0236	14.0823	0.000210226	-2.23888	down
Glyur000247s00015492	41	9	5	272	200	108	0.697205	0.14522	0.075189	5.11925	3.75987	2.15744	0.000834683	2.82824	up
Glyur000247s00015494	30	9	15	124	933	700	2.44266	0.753615	1.31248	10.9509	82.9038	66.0363	0.00308792	4.55994	up
Glyur000247s00015502	722	1707	1566	414	200	608	5.48592	13.5282	12.8322	3.41659	1.65099	5.33165	0.00179656	-1.89286	down
Glyur000247s00015505	80	282	311	4094	2371	2291	0.501079	1.8495	2.10916	28.0651	16.2392	16.654	2.2503e-07	3.53959	up
Glyur000247s00015517	78	256	213	21	29	25	1.05257	3.63054	3.13005	0.307096	0.417196	0.381929	0.000691755	-3.0434	down
Glyur000248s00011316	332	662	597	24	41	37	5.46529	11.4075	10.6183	0.427017	1.01646	0.832665	9.32982e-08	-4.1887	down
Glyur000248s00011317	361	723	663	0	0	0	6.13539	12.8128	12.1509	0	0	0	9.11425e-22	#NAME?	down
Glyur000248s00011320	118	273	268	1301	753	901	1.72745	4.17787	4.23278	20.78	12.009	15.2604	0.00524138	1.9644	up
Glyur000248s00011325	113	282	255	2	5	0	2.3326	6.06677	5.65771	0.043441	0.11043	0	2.44238e-10	-6.77753	down
Glyur000248s00011330	3328	3946	3877	20	6	8	45.4024	56.1144	56.997	0.294613	0.07759	0.117103	3.04516e-30	-8.64108	down
Glyur000249s00015856	2	37	61	731	8721	5867	0.094409	1.81031	3.09756	38.0631	453.856	324.092	0.000497748	7.15328	up
Glyur000249s00015857	0	10	6	2063	5702	3729	0	0.244174	0.154434	52.6276	144.375	100.301	8.64115e-15	9.42182	up
Glyur000249s00015865	9	103	156	3822	3263	4566	0.111292	1.36159	2.14318	52.9922	45.2042	67.1508	1.40096e-15	5.34497	up
Glyur000249s00015870	23	113	80	734	690	658	0.316212	1.699	1.25137	11.3351	10.6202	10.7809	6.11628e-05	3.12434	up
Glyur000249s00015884	61	890	803	18933	26083	21824	1.03196	15.9825	14.8547	353.876	487.114	432.578	3.43479e-11	5.1549	up
Glyur000250s00014108	0	8	8	94	98	192	0	0.104393	0.156716	1.21781	1.28018	2.87307	3.11576e-05	4.53094	up
Glyur000250s00014114	59	50	55	0	3	11	1.57143	1.39612	1.57297	0	0.059006	0.332559	8.47261e-05	-3.84655	down
Glyur000250s00014120	1960	967	888	14	34	80	21.7508	11.1855	10.6161	0.157831	0.408824	1.01907	0.00373881	-5.30256	down
Glyur000251s00019371	0	6	28	1189	556	436	0	0.05079	0.282388	12.5631	5.89147	4.90182	1.06905e-05	5.90204	up
Glyur000251s00019381	8084	11760	11110	2697	3129	2508	46.1568	70.3741	67.0788	16.748	19.6863	16.5552	0.00153033	-2.15823	down
Glyur000252s00012650	35	258	239	3749	1505	1635	0.168823	1.30587	1.24566	19.8556	7.94663	9.17253	0.00225062	3.57789	up
Glyur000252s00012651	582	749	655	74	95	269	5.56714	7.46615	6.64355	0.755601	0.971169	2.92313	0.000623641	-2.4394	down
Glyur000252s00012653	88	273	242	1018	866	926	1.15702	3.02739	2.7096	9.96027	9.35975	11.6415	0.00452763	2.04424	up
Glyur000252s00012657	1588	1951	1939	8958	6672	6661	14.7463	18.7217	18.7932	87.1962	65.6109	67.9035	0.00687327	1.74335	up
Glyur000252s00012660	1819	2987	2592	126	205	715	17.2788	29.5721	26.4982	1.29904	2.11512	7.83108	2.90705e-07	-3.04273	down
Glyur000252s00012684	0	0	0	1008	169	333	0	0	0	15.4291	3.19936	5.6847	0.000116919	Inf	up
Glyur000252s00012685	0	0	6	114	62	217	0	0	0.077898	1.54197	0.879982	3.09188	0.000317166	5.9425	up
Glyur000253s00020230	3503	6231	5689	1337	2079	1296	30.4206	56.4001	53.2328	12.615	19.6114	12.9726	0.00179263	-1.95687	down
Glyur000253s00020245	1244	1095	1744	3332	7422	5327	20.0431	18.3855	30.272	58.3593	129.907	98.9792	0.0067076	1.67226	up
Glyur000254s00017620	539	1139	959	3855	3432	2533	3.86295	8.51044	7.40888	30.0654	26.7425	20.9512	0.00820689	1.67248	up
Glyur000255s00016808	281	194	213	7	17	8	25.9166	18.6913	21.1671	0.617476	1.68388	0.81176	6.55902e-06	-4.80409	down
Glyur000255s00016816	318	912	823	3116	2923	1581	2.45426	6.33703	5.92587	25.7461	24.1216	13.1328	0.00839058	1.69742	up
Glyur000256s00016258	735	655	667	4497	4570	3592	5.54135	5.14616	5.41908	36.8896	37.4603	31.26	9.84493e-05	2.29	up
Glyur000256s00016260	87	907	761	9	19	65	1.92623	20.9602	18.1778	0.192957	0.434608	1.6462	0.00272176	-4.31264	down
Glyur000256s00016271	0	1	2	42	60	62	0	0.054612	0.140152	3.07078	4.39072	4.84097	5.82421e-07	5.68965	up
Glyur000257s00022022	1181	2525	1994	527	511	208	39.2733	87.579	71.4888	19.0489	18.4423	7.98099	4.97119e-05	-2.42792	down
Glyur000258s00015248	49	119	96	429	628	406	0.840216	2.09472	1.75778	8.56631	11.7889	8.35004	0.00587402	2.25673	up
Glyur000258s00015255	610	487	416	4878	3915	3739	6.93694	5.77185	5.0965	60.355	48.403	49.0688	3.94739e-06	2.69423	up
Glyur000258s00015264	788	463	618	6	38	146	16.3971	10.0413	13.8452	0.133705	0.857684	3.49767	0.000966037	-3.63701	down
Glyur000258s00015279	14264	14383	13742	3534	4460	4355	251.759	268.059	259.362	68.5301	85.12	89.5548	0.00457514	-2.09212	down
Glyur000259s00016765	11160	19464	17082	154	230	477	266.104	483.756	438.913	3.96626	5.93687	13.0976	1.31286e-15	-6.01587	down
Glyur000260s00013522	414	401	311	4606	3968	5227	4.99789	4.67692	4.47055	59.0529	51.2069	70.0593	4.32696e-08	3.29029	up
Glyur000260s00013529	0	0	3	55	136	141	0	0	0.019939	0.544563	1.35325	1.48528	3.34481e-08	6.67714	up
Glyur000260s00013534	0	0	0	86	90	293	0	0	0	2.90857	3.04461	10.5593	0.000176388	Inf	up
Glyur000261s00014345	796	905	829	58302	21847	32736	7.16047	8.44853	8.20121	563.411	211.062	336.857	2.48724e-06	5.18811	up
Glyur000262s00020208	236	651	583	7373	6452	5451	0.546618	2.58082	2.39658	31.0168	26.4275	24.1256	3.66415e-08	3.52161	up
Glyur000263s00013556	1285	1708	1530	7255	7778	6261	9.26795	12.6767	11.7572	60.7211	64.9721	55.0525	0.00206203	1.95502	up
Glyur000263s00013586	535	291	336	12087	5526	7370	10.8991	6.17904	7.37732	267.876	122.374	173.258	5.70151e-07	4.03561	up
Glyur000263s00013588	10089	16660	15012	1312	1755	1267	94.7023	163.012	151.852	13.3891	17.8931	13.7143	3.26736e-07	-3.52142	down
Glyur000264s00019958	120	315	299	1813	1648	1533	2.46189	6.72046	6.6105	40.4424	36.7277	36.2712	6.17913e-05	2.57355	up
Glyur000264s00019964	180	294	307	4462	1937	2462	1.6337	2.78121	2.99745	44.0831	19.1203	25.7937	0.00019929	3.26656	up
Glyur000264s00019965	6	41	23	225	145	191	0.06465	0.861439	0.272527	2.73379	1.74871	2.7665	0.00359225	2.88407	up
Glyur000265s00020602	1290	2040	2494	9586	9285	8597	4.35928	7.68665	9.41778	36.9247	34.7108	35.0851	0.00275094	1.99907	up
Glyur000265s00020609	1787	3589	3073	28	23	62	22.8569	47.8532	42.3554	0.383278	0.311181	0.910164	1.31722e-21	-6.42857	down
Glyur000265s00020626	67	51	47	0	5	23	0.390639	0.313704	0.293571	0	0.030317	0.154442	0.00402892	-2.87945	down
Glyur000266s00012606	29	111	77	563	594	537	0.308271	0.969447	0.754748	4.90104	4.96676	4.50583	0.000516184	2.79897	up
Glyur000266s00012609	231	381	328	5693	3958	5629	6.40111	11.239	9.82808	176.816	122.506	184.998	1.48515e-09	3.78058	up
Glyur000266s00012624	24	201	228	2510	1936	1772	0.292302	2.55639	3.0035	33.4705	25.7724	25.0437	1.82743e-08	3.66491	up
Glyur000266s00012632	188	350	198	1470	1507	1491	2.40486	4.45395	2.62368	19.2033	18.4363	20.2589	0.000217936	2.35236	up
Glyur000266s00012634	91	159	81	1161	764	879	1.02699	1.99695	0.980314	13.8078	10.0953	11.1025	4.77998e-05	2.8233	up
Glyur000266s00012648	8	16	3	592	261	184	0.09549	0.174199	0.024709	7.49083	3.27648	2.46728	0.000575203	4.99236	up
Glyur000267s00016665	89	584	437	1672	1613	1157	1.08709	7.91523	6.15672	23.8254	22.9611	17.4716	0.00682572	1.86999	up
Glyur000267s00016672	1795	2344	1916	7575	9667	7625	19.6343	26.2299	22.0501	84.0039	107.952	88.6438	0.00712573	1.75013	up
Glyur000267s00016679	4670	3702	3644	691	814	1034	37.0656	30.633	31.1731	5.95065	7.01041	9.46193	0.000946266	-2.58473	down
Glyur000268s00013359	284	1800	1410	16648	16972	13273	1.55405	11.4027	9.13067	111.857	113.911	94.2555	4.44442e-07	3.61541	up
Glyur000268s00013364	9	77	63	2595	4741	3235	0.048524	0.443438	0.394373	18.9781	32.4789	23.7036	1.44462e-18	6.02912	up
Glyur000268s00013370	2	11	10	303	108	117	0.012573	0.076159	0.112504	3.68522	1.16467	1.45737	0.00248198	4.38805	up
Glyur000268s00013391	0	7	5	274	232	328	0	0.103733	0.079155	4.45665	3.77481	5.65636	8.77742e-09	6.06507	up
Glyur000269s00013897	389	858	787	3974	2312	3346	3.39846	7.82017	7.41211	37.806	21.7885	33.6872	0.00108434	2.03884	up
Glyur000269s00013906	1377	1146	1133	241	262	436	18.8169	15.8844	16.4437	3.55899	3.77824	6.6792	0.00110025	-2.28961	down
Glyur000269s00013912	96	223	138	1149	903	865	1.18368	2.94977	2.01433	18.4692	14.2471	14.6668	0.00041563	2.45535	up
Glyur000269s00013915	0	30	17	845	655	392	0	1.54167	0.895031	45.7219	35.3875	22.4575	1.18462e-09	5.26741	up
Glyur000269s00013916	54	206	137	16	14	14	3.50594	13.9878	9.6399	1.10647	0.974678	1.02249	0.000301221	-3.33832	down
Glyur000270s00013273	44	90	85	471	434	358	0.916072	1.8843	1.92583	10.5243	9.56422	8.34355	0.00617329	2.30595	up
Glyur000270s00013286	0	4	15	129	75	91	0	0.045992	0.200184	2.15682	1.1756	1.49784	0.000175608	3.86491	up
Glyur000270s00013301	0	0	0	191	66	107	0	0	0	2.16671	0.739902	1.28043	6.29455e-08	Inf	up
Glyur000270s00013309	798	1597	1342	2755	6158	6437	33.7949	70.5312	61.2622	126.948	283.556	314.67	0.00694244	1.81395	up
Glyur000271s00015157	119	34	59	1407	642	782	1.93601	0.540415	0.874845	24.1921	10.6784	14.1406	4.62342e-05	3.28193	up
Glyur000271s00015162	1193	4774	3334	108	230	94	5.87801	24.5238	17.6621	0.567921	1.20114	0.524022	7.8254e-08	-4.60664	down
Glyur000271s00015164	8	24	29	3474	3124	1591	0.036589	0.127561	0.157481	19.6089	17.6158	9.52087	6.02288e-17	6.8855	up
Glyur000272s00017846	93	744	574	3403	3540	2663	0.592488	5.77418	4.60542	28.0539	28.9814	23.1168	3.07618e-05	2.64761	up
Glyur000272s00017861	238	900	768	4698	3873	3062	1.78956	7.05947	6.23668	38.5028	31.7131	26.6183	0.000102448	2.44448	up
Glyur000272s00017862	136	239	157	0	9	62	1.28042	2.6855	1.58926	0	0.082385	0.665623	0.000613717	-3.11388	down
Glyur000273s00014643	49524	39490	40314	6082	4428	4174	571.646	475.111	501.417	76.3123	55.5176	55.5488	4.9527e-05	-3.48365	down
Glyur000273s00014644	51	52	126	5	9	29	0.76417	0.806472	2.02658	0.080514	0.131181	0.484355	0.00518413	-2.63389	down
Glyur000273s00014645	429	765	734	100	97	179	3.49005	6.65326	6.68454	0.845783	0.832659	1.60637	0.00029359	-2.57952	down
Glyur000273s00014661	0	114	146	6941	8156	9625	0	0.570178	0.810421	42.8064	50.0878	63.0504	5.43537e-19	6.50062	up
Glyur000273s00014663	3556	3986	2445	498	984	714	24.8592	28.9861	17.6075	3.67294	7.53012	5.48982	0.000212137	-2.51233	down
Glyur000274s00012536	1033	3593	3114	554	647	1192	6.38434	23.8543	21.0234	4.00564	5.24822	8.71657	0.00162626	-1.84788	down
Glyur000274s00012541	108	74	87	0	0	4	2.09873	1.53529	1.86236	0	0	0.065102	8.57438e-08	-6.37146	down
Glyur000274s00012554	385	536	471	2583	2939	2136	3.30108	4.92621	4.47835	24.618	28.2188	21.5911	0.000274298	2.18322	up
Glyur000274s00012555	87	237	220	3691	1714	2352	2.25965	6.43905	6.16728	104.675	48.5719	70.7373	3.56941e-06	3.65015	up
Glyur000275s00017046	92	382	319	1968	1251	1056	0.911822	3.97564	3.46191	21.4911	13.6432	12.3236	0.000686504	2.27384	up
Glyur000275s00017047	913	586	655	166	152	85	4.75318	3.78264	4.234	0.959552	1.27629	0.506687	0.00674046	-2.79937	down
Glyur000275s00017051	298	210	204	46	41	38	6.68246	4.91275	4.82244	1.11493	1.01053	1.02767	0.00387435	-2.87782	down
Glyur000275s00017053	857	284	316	3937	2072	3081	15.1925	5.23046	6.0258	75.874	39.9004	62.99	0.000167852	2.17487	up
Glyur000275s00017056	0	7	0	195	179	188	0	0.110169	0	3.6906	3.39299	3.78293	2.57564e-08	6.30669	up
Glyur000276s00017151	117	244	194	37	16	42	0.916403	2.00363	1.64277	0.313619	0.134815	0.380233	0.00221602	-2.75316	down
Glyur000276s00017166	310	122	140	1347	912	935	13.1684	5.87283	7.06625	67.125	45.393	51.1759	0.000821515	2.0364	up
Glyur000276s00017177	3519	1969	1796	30731	19856	29061	41.2071	24.0304	22.6608	391.343	252.673	392.553	1.72131e-05	3.05067	up
Glyur000276s00017180	171	395	315	46	77	63	2.30507	5.5655	4.59039	0.670423	1.13236	0.972528	0.00351536	-2.45886	down
Glyur000277s00017307	292	489	334	3479	3353	3553	2.94631	7.206	4.89141	46.3652	45.5446	52.6422	9.10324e-07	2.96399	up
Glyur000278s00017285	4256	3583	3036	113	215	94	62.1905	54.6486	43.8494	1.029	3.16228	0.895099	8.41542e-08	-5.05175	down
Glyur000278s00017293	139	550	446	2723	2685	2012	0.809937	4.11257	3.34164	21.2737	21.0122	16.1918	5.13289e-05	2.54514	up
Glyur000278s00017297	56	112	114	3	7	9	0.640587	1.3446	1.41045	0.025222	0.087853	0.107376	2.43052e-05	-4.10334	down
Glyur000279s00013238	71	70	79	1719	1066	1056	0.913257	0.940075	1.12167	25.6794	15.8641	16.5636	9.96372e-09	3.82041	up
Glyur000279s00013241	0	0	0	125	162	524	0	0	0	2.24456	2.90997	9.98563	0.000195541	Inf	up
Glyur000279s00013245	2363	3070	2626	11073	25349	16486	85.9872	116.463	102.967	438.117	1002.32	691.94	0.000492857	2.4235	up
Glyur000279s00013256	93	186	182	522	1027	586	6.93429	14.4984	14.629	42.5387	83.6145	50.6264	0.00822712	1.97974	up
Glyur000279s00013259	155	235	168	6682	5840	5189	2.41875	3.81896	2.81398	113.53	99.1478	93.5161	2.9036e-13	4.71777	up
Glyur000280s00015680	562	886	854	47	136	107	9.1471	15.0489	14.9812	0.817725	2.40236	2.01079	3.70869e-06	-3.24383	down
Glyur000280s00015681	84	128	75	1596	1063	1124	1.27552	2.00631	1.22497	26.6482	17.7752	19.8429	2.00664e-07	3.44537	up
Glyur000280s00015689	389	279	236	0	6	6	7.56207	5.6502	4.93925	0	0.115485	0.124879	6.69753e-07	-6.60765	down
Glyur000280s00015690	15	55	60	687	320	392	0.356671	1.40156	1.57048	18.2875	8.49431	11.0481	0.000112558	3.27214	up
Glyur000281s00018231	196	1032	623	5532	9122	6336	1.75243	9.7944	5.79756	59.6108	86.3939	65.0044	2.51014e-07	3.35537	up
Glyur000281s00018236	28	12	19	208	308	386	0.261401	0.119895	0.19562	2.32753	3.22477	4.3089	4.58465e-05	3.53267	up
Glyur000281s00018249	14	32	40	1188	2461	1988	0.095126	0.248752	0.319841	9.73005	19.6592	18.0148	1.15771e-15	5.83377	up
Glyur000282s00015777	13225	11526	10433	1624	2046	2523	122.269	111.062	103.927	16.3177	20.5471	26.8858	8.04293e-05	-2.83951	down
Glyur000283s00016938	1330	3349	2506	967	498	982	10.8246	28.4092	21.9743	8.55141	4.4037	9.21785	0.00299636	-1.7455	down
Glyur000283s00016952	0	11	3	304	235	324	0	0.121652	0.02522	3.87452	2.96403	4.33638	1.42051e-08	5.91024	up
Glyur000283s00016955	7136	5271	5392	614	479	689	80.3833	61.8568	65.4559	7.62863	5.90113	9.02137	7.06181e-05	-3.66897	down
Glyur000283s00016958	0	85	63	1463	899	2653	0	0.898798	0.683943	16.199	9.94176	31.1668	0.000167852	5.04151	up
Glyur000283s00016960	13	37	38	620	753	244	0.191076	0.591593	0.633227	10.7702	13.0799	4.46723	3.35231e-05	3.99974	up
Glyur000283s00016963	1044	4504	3722	93	148	38	13.4587	60.3218	51.2665	1.19246	1.99179	0.485252	3.36563e-08	-5.22875	down
Glyur000285s00030797	107	108	152	931	643	526	1.14938	1.20223	1.80612	11.1966	7.19846	6.42954	0.0022173	2.22589	up
Glyur000286s00016487	4311	3674	3781	2059	936	816	181.638	161.339	171.689	94.3279	42.807	39.6479	0.00311067	-1.96143	down
Glyur000286s00016500	2141	1955	1703	747	582	683	22.2835	21.2091	19.1014	8.45476	6.58127	8.19934	0.003875	-1.85721	down
Glyur000286s00016505	1224	2042	1630	364	383	317	19.0847	32.8456	27.6247	6.2584	6.29154	5.79895	5.82083e-05	-2.45623	down
Glyur000286s00016509	101	296	308	4	34	20	1.77178	5.44065	5.851	0.068482	0.635714	0.391617	2.19443e-05	-3.79594	down
Glyur000286s00016512	146	110	120	16	22	25	2.62612	2.0725	2.32778	0.306104	0.420809	0.509785	0.00286732	-2.92266	down
Glyur000287s00022142	367	1286	1096	364	134	231	3.40661	12.3392	11.0377	3.25667	1.19997	2.18827	0.00112071	-2.0746	down
Glyur000287s00022143	55	138	124	3403	1734	2654	0.996374	2.62716	2.43732	67.8954	34.5636	56.1591	1.56104e-10	4.42838	up
Glyur000288s00019859	2137	2631	2456	79	39	5	25.4535	32.6706	31.5345	1.01427	0.50413	0.055216	6.34121e-20	-6.17698	down
Glyur000288s00019866	383	378	471	2069	1996	1768	7.20549	7.32296	8.70519	42.3319	41.3822	39.1017	0.00128014	1.94226	up
Glyur000288s00019872	304	717	583	5617	5093	5267	4.39763	10.84	9.13688	88.753	80.4433	88.2884	6.5037e-07	3.10923	up
Glyur000288s00019876	3	228	233	1421	1170	1588	0.01976	2.32523	2.4618	15.1588	12.4712	17.9658	6.55496e-06	3.10286	up
Glyur000288s00019877	652	1686	1514	115	143	506	10.222	27.56	25.5788	1.95489	2.43433	9.13879	3.91837e-05	-2.50097	down
Glyur000289s00018723	231	738	701	18	38	18	1.49168	5.24184	5.49388	0.109476	0.227887	0.119655	3.6554e-09	-4.68507	down
Glyur000289s00018725	4133	1618	1923	0	2	9	49.2944	20.1082	24.7121	0	0.025602	0.121172	2.3304e-05	-9.85289	down
Glyur000289s00018735	53	159	127	874	622	653	0.730728	2.79822	2.1692	15.6019	10.9022	12.3429	0.00109046	2.48201	up
Glyur000290s00015790	899	761	816	39	152	342	12.9543	11.4215	12.6626	0.60956	2.38049	5.67898	0.00025357	-2.52643	down
Glyur000290s00015796	318	279	287	35037	26695	35709	10.0354	9.18977	9.78797	1205.63	917.938	1303.41	8.96557e-15	6.46101	up
Glyur000290s00015797	42	64	54	0	0	0	1.70948	2.70465	2.37869	0	0	0	6.15456e-10	#NAME?	down
Glyur000290s00015798	283	390	444	1840	1525	1421	2.77513	3.99985	4.6558	20.1965	16.4399	16.4074	0.00361117	1.83969	up
Glyur000290s00015803	0	0	0	401	100	366	0	0	0	7.56455	1.87794	7.28356	3.16468e-08	Inf	up
Glyur000290s00015807	166	380	311	1539	1202	892	2.61104	6.25488	5.29969	26.4583	20.6447	16.2514	0.00561854	1.86797	up
Glyur000290s00015810	44	240	196	1493	851	1186	0.236089	1.36751	1.1375	8.97192	5.08044	7.52205	7.2175e-05	2.74895	up
Glyur000291s00016215	338	1411	1287	5071	5788	4957	1.78018	7.49017	6.97943	27.6376	34.9044	28.9144	0.000615141	2.22591	up
Glyur000291s00016227	1173	3221	1791	194	243	666	9.13632	25.8893	14.4545	1.53023	1.91856	5.638	5.01788e-06	-2.66651	down
Glyur000292s00034054	160	224	162	3471	2141	2617	3.52413	5.14221	3.84432	83.2709	51.3264	66.5892	2.88746e-09	3.63805	up
Glyur000293s00015223	443	735	664	2011	2658	3100	5.5461	9.60316	8.96501	27.4265	36.2247	44.8411	0.00297358	1.83411	up
Glyur000293s00015224	666	3357	2	8541	12248	11872	13.9341	73.2925	0.027492	194.494	278.702	286.752	2.75729e-05	2.86186	up
Glyur000293s00015226	242	149	189	16	36	25	4.73666	2.67363	3.458	0.237309	0.709968	0.391782	0.00163654	-3.29	down
Glyur000293s00015231	649	670	666	3799	2801	2354	10.896	11.7188	11.9545	69.2262	50.8242	45.507	0.00164014	1.86398	up
Glyur000293s00015238	609	2554	1933	537	406	565	5.60972	23.8398	18.3304	5.58027	4.15086	6.18937	0.00471188	-1.90529	down
Glyur000294s00011847	5	87	86	479	568	522	0.059723	1.32051	1.35505	7.64116	9.05669	8.82855	0.000296667	3.04802	up
Glyur000294s00011853	7657	6021	5944	1248	834	868	82.6956	67.7357	68.7524	14.6537	9.86894	11.1198	0.000178111	-3.0813	down
Glyur000294s00011857	85	137	168	5731	4735	3659	0.576238	1.04575	1.39652	49.5693	41.1721	33.7983	2.40617e-14	4.93945	up
Glyur000294s00011862	49	861	733	2876	2840	2435	0.72312	13.5434	11.941	46.588	45.9663	41.8882	0.000729157	2.2195	up
Glyur000294s00011868	0	3	0	3429	2067	1973	0	0.024924	0	44.4271	26.7484	27.1111	4.47017e-29	11.2596	up
Glyur000295s00015289	0	0	0	220	48	56	0	0	0	3.18142	0.629879	0.94675	0.00182676	Inf	up
Glyur000295s00015291	0	5	13	94	141	159	0	0.053665	0.178364	1.30233	1.96401	2.3472	2.79103e-05	4.36608	up
Glyur000295s00015298	42384	26026	25887	3176	3015	3649	722.129	462.188	475.256	58.8221	55.8057	71.6777	0.00351037	-3.64321	down
Glyur000296s00018746	607	680	564	7	40	85	7.46211	8.61666	7.13405	0.071218	0.522066	1.18295	7.22879e-08	-4.09449	down
Glyur000296s00018750	45	154	114	0	2	7	0.559786	1.98087	1.53005	0	0.019541	0.078455	2.70631e-07	-5.26024	down
Glyur000296s00018767	0	0	0	1814	843	1389	0	0	0	32.0592	14.8761	26.0278	1.0521e-22	Inf	up
Glyur000296s00018768	1866	4604	3796	116909	51903	60370	9.31969	24.2223	20.4354	636.717	283.092	348.678	1.15302e-05	4.28039	up
Glyur000297s00023380	241	1518	1266	105	105	117	5.40094	35.7361	30.4674	2.53376	2.54468	3.19504	0.00192017	-3.33383	down
Glyur000297s00023382	764	3231	2704	347	453	469	9.97091	43.9998	38.0714	4.92752	6.42892	7.06738	0.000599624	-2.55203	down
Glyur000297s00023395	1927	2633	2281	535	582	499	11.4725	16.344	14.638	3.46342	3.7644	3.42389	9.96468e-05	-2.35854	down
Glyur000297s00023399	6	7	3	198	273	207	0.489933	0.565231	0.183946	18.159	25.1098	20.1724	3.05391e-07	5.07061	up
Glyur000297s00023405	100	258	169	2120	2748	1205	0.714766	1.98418	1.366	17.1589	21.583	10.3962	4.79249e-07	3.30733	up
Glyur000299s00021237	302	609	464	32	22	91	3.59256	7.56412	5.95411	0.412218	0.272414	1.2382	9.9836e-06	-3.44588	down
Glyur000299s00021244	0	4	8	338	370	497	0	0.064077	0.137609	9.5392	11.1319	17.0283	9.8609e-11	6.57236	up
Glyur000300s00017252	304	799	677	87	95	93	3.04799	8.35141	7.31419	0.942277	1.02557	1.07064	7.06728e-05	-2.88954	down
Glyur000300s00017258	65	59	67	11827	6364	5305	0.821527	0.857862	1.02264	183.595	98.8516	87.5289	1.69728e-10	6.62288	up
Glyur000301s00024484	320	313	305	25	50	73	3.91938	3.99908	4.0314	0.332201	0.656323	1.02589	0.000527964	-2.97056	down
Glyur000301s00024497	6	103	91	11078	6752	21158	0.075951	1.60719	1.47226	181.703	110.671	368.136	1.24922e-06	7.53923	up
Glyur000301s00024498	10	145	97	15244	8267	13965	0.082192	1.2462	0.865817	148.779	80.0183	144.784	5.40438e-20	7.13448	up
Glyur000304s00027641	774	970	775	1	0	12	11.543	15.0903	12.4584	0.008497	0	0.192398	4.76815e-20	-7.83517	down
Glyur000305s00025117	14	44	16	1090	409	362	0.194931	0.702319	0.123489	14.0872	5.74097	5.70451	0.00299543	4.45587	up
Glyur000306s00014032	110	165	153	24	15	14	9.3002	14.5694	13.9633	2.16209	1.34141	1.27562	0.000528464	-3.27234	down
Glyur000306s00014034	169	156	236	7	0	3	1.27166	1.22429	1.88815	0.049698	0	0.017118	5.67304e-09	-6.08739	down
Glyur000306s00014036	1683	3057	2604	258	326	643	22.3752	42.0726	36.269	3.85327	4.80884	10.0383	2.07693e-06	-2.80311	down
Glyur000306s00014038	14	110	93	367	592	447	0.101907	0.795186	0.790234	2.71048	4.35779	3.58261	0.00269556	2.57474	up
Glyur000309s00018420	723	2891	2535	10295	8948	7846	5.33646	22.2573	20.1811	82.7074	71.8228	66.8459	0.00459942	1.98081	up
Glyur000309s00018428	43	49	60	1670	1554	1000	0.505757	0.604906	0.834834	22.6169	20.9776	14.0948	3.35714e-11	4.5092	up
Glyur000310s00013601	70	260	237	2062	1549	1300	1.77602	3.57803	3.40121	30.1898	22.6382	20.1892	5.94092e-06	2.95039	up
Glyur000310s00013614	1153	1459	1512	376	392	404	15.5178	20.4665	21.9277	5.48897	5.73116	6.26815	0.000922779	-2.08935	down
Glyur000310s00013619	541	1326	1115	4222	4034	3065	5.74249	15.4722	14.2824	33.2302	21.2146	25.4653	0.00739942	1.71726	up
Glyur000310s00013626	495	1074	979	2547	3694	3260	5.08214	11.439	10.8677	26.5657	39.5742	37.1068	0.00806978	1.68306	up
Glyur000313s00016908	88	180	142	0	0	0	1.21397	2.60023	2.11778	0	0	0	5.22052e-12	#NAME?	down
Glyur000314s00018019	1019	1317	1149	410	418	478	11.8652	19.7962	18.0058	6.43536	6.38172	8.0116	0.00991058	-1.69452	down
Glyur000314s00018024	0	61	79	8390	6948	5475	0	0.668476	0.901192	97.1924	80.4276	67.2739	4.17669e-22	7.13746	up
Glyur000314s00018029	0	9	6	69	435	179	0	0.098493	0.066439	0.87279	5.53586	2.40837	0.00786851	5.42774	up
Glyur000315s00012747	0	0	7	1410	708	860	0	0	0.065968	15.5908	7.82114	10.085	2.8567e-17	8.62184	up
Glyur000315s00012756	1098	440	629	25	55	24	12.0437	5.03246	7.43185	0.287035	0.647911	0.3027	0.00660723	-4.82421	down
Glyur000315s00012761	38	133	109	934	805	882	0.414898	1.78338	1.48513	11.6573	12.2127	12.753	2.91437e-05	3.06	up
Glyur000315s00012762	178	1022	984	5694	4760	4624	0.845669	5.27277	5.21124	30.5459	25.444	26.3044	3.57468e-05	2.65613	up
Glyur000315s00012767	4102	15834	13624	2733	3471	2555	22.644	91.2348	81.1307	16.3883	20.8291	16.2558	0.00114954	-2.10323	down
Glyur000315s00012777	31	128	123	766	599	499	0.79482	3.44849	3.53659	25.8214	19.2999	15.0286	0.00121409	2.56935	up
Glyur000315s00012782	388	716	639	2650	13292	8833	6.83181	13.1544	12.1405	50.8216	254.748	179.7	0.00642316	3.58585	up
Glyur000315s00012787	21	274	213	1528	1208	1608	0.188664	2.6587	2.14151	15.5145	12.2579	17.3199	9.59072e-06	3.00623	up
Glyur000316s00018271	0	6	5	406	420	508	0	0.090843	0.088225	7.30947	7.548	9.69669	1.22749e-11	6.86186	up
Glyur000316s00018274	965	1113	953	35	29	33	14.0422	16.8957	14.9413	0.546084	0.443227	0.54105	2.35042e-13	-5.26194	down
Glyur000316s00018287	2000	1799	1710	404	617	670	52.013	48.7827	47.9657	11.3619	17.548	20.2591	0.00138038	-2.03199	down
Glyur000319s00018960	109	442	402	6095	5385	3986	1.43388	8.46971	7.39401	104.064	98.227	74.307	1.54761e-09	3.86077	up
Glyur000319s00018963	0	7	26	2026	2487	1594	0	0.10824	0.480184	37.9671	46.5468	31.6716	1.85087e-22	7.42852	up
Glyur000319s00018985	469	588	589	112	56	51	3.87367	5.0612	5.24517	1.00008	0.501586	0.483528	2.63694e-05	-3.18942	down
Glyur000320s00014313	3540	2567	2612	289	506	895	60.7363	45.9052	48.2849	5.38269	9.41213	17.7053	0.00293025	-2.71252	down
Glyur000320s00014331	688	1360	1241	11	12	10	3.596	7.41989	7.00079	0.057287	0.063014	0.056281	3.10606e-19	-6.86629	down
Glyur000320s00014335	2089	2558	2273	445	508	415	13.9146	17.7626	16.3119	3.21866	3.67103	3.17373	1.50241e-05	-2.63065	down
Glyur000320s00014338	410	1373	1201	152	270	264	4.4291	14.7159	13.1802	1.67048	2.96012	3.12043	0.000289714	-2.29223	down
Glyur000321s00019389	83	97	71	0	2	0	2.67322	3.27977	2.47552	0	0.064255	0	4.13931e-09	-7.33625	down
Glyur000321s00019390	258	1266	1135	29033	12366	15764	1.88173	9.63087	8.92492	230.465	98.0885	132.733	1.56548e-05	4.28849	up
Glyur000321s00019396	3611	3798	3679	666	581	1894	30.7172	33.6836	33.7268	6.15584	5.36137	18.5779	0.000734657	-2.10061	down
Glyur000321s00019398	0	8	9	793	1328	3382	0	0.075763	0.079857	8.75323	13.2886	35.9413	0.000147189	8.28926	up
Glyur000321s00019405	572	406	423	92	70	107	14.1395	10.4641	11.259	2.45956	1.8576	3.03999	0.00290253	-2.73334	down
Glyur000321s00019413	2041	4589	3695	2	3	10	89.7197	210.261	175.037	0.048113	0.117955	0.462898	7.69726e-34	-9.61317	down
Glyur000322s00020909	0	114	97	1521	1277	865	0	1.78819	1.54473	25.9756	21.5993	18.5804	1.57904e-08	4.04647	up
Glyur000323s00028430	0	5	0	480	252	168	0	0.060451	0	10.6015	5.90655	3.11612	2.57256e-07	7.46499	up
Glyur000323s00028431	5	32	51	335	303	200	0.085278	0.649174	1.05264	7.83036	7.14729	4.93329	0.00088197	3.12182	up
Glyur000323s00028436	64	73	99	253	570	435	0.418868	0.493376	0.694568	1.80407	4.05652	3.34767	0.00925757	2.13499	up
Glyur000323s00028446	3	146	58	472	869	1090	0.032151	2.41899	0.985933	8.19276	15.065	20.062	4.35269e-05	3.49909	up
Glyur000324s00015425	453	305	356	73	106	109	7.20881	5.06513	6.10378	1.26246	1.81992	1.98689	0.00953559	-2.31179	down
Glyur000324s00015434	199	200	165	5	18	108	2.91734	3.08857	2.57972	0.065944	0.264538	1.78884	0.00985333	-2.38772	down
Glyur000324s00015435	3	36	29	1132	4396	3408	0.032754	0.608928	0.508162	20.0707	77.9413	64.14	3.27564e-07	6.93332	up
Glyur000324s00015440	545	962	692	48	41	86	9.91626	18.2558	13.5816	0.937318	0.808633	1.79709	7.37061e-08	-3.8838	down
Glyur000324s00015445	163	406	351	1458	1991	1140	2.0813	5.18408	4.84537	19.5629	27.173	16.4646	0.00116151	2.10782	up
Glyur000324s00015449	2	8	20	3538	2172	3143	0.02778	0.129389	0.281305	59.2838	36.0452	55.7177	1.88531e-26	8.07351	up
Glyur000326s00025792	324	296	283	81	29	103	6.66428	6.33548	6.25887	1.79106	0.628511	2.42653	0.00571469	-2.39088	down
Glyur000326s00025800	82	142	99	915	1196	1079	0.582517	1.08563	0.763193	7.22883	9.60493	9.14991	7.36671e-06	3.05063	up
Glyur000327s00026470	3	9	8	378	255	304	0.01234	0.057153	0.046541	3.11767	1.69125	2.70085	4.58024e-08	5.37264	up
Glyur000328s00018339	590	1452	1115	4734	3980	4173	4.90815	12.5404	9.33149	40.5807	35.4415	38.7038	0.00440641	1.82538	up
Glyur000328s00018342	61	130	85	12	22	10	3.02294	6.6922	4.49418	0.641272	1.13237	0.535592	0.0023248	-2.89198	down
Glyur000329s00019815	194	305	278	5357	5391	5333	2.04643	3.35219	3.15963	61.4997	61.8511	64.9456	7.0773e-11	4.11882	up
Glyur000329s00019821	1893	2188	2037	392	376	330	11.367	13.6902	13.1753	2.55497	2.44769	2.28184	5.59518e-06	-2.77438	down
Glyur000329s00019832	0	7	4	77	75	135	0	0.158798	0.068101	2.42758	2.21213	4.3867	1.32952e-05	4.66204	up
Glyur000329s00019836	239	625	520	0	20	72	3.54554	9.25966	8.40217	0	0.306348	1.15282	3.07691e-07	-4.07401	down
Glyur000329s00019843	0	71	57	3725	3644	2950	0	0.950621	0.71831	48.5151	44.1654	36.8774	2.40298e-19	6.26579	up
Glyur000329s00019852	1444	2479	2317	5996	16884	9753	19.1492	34.5601	33.543	91.9007	253.926	159.663	0.00966915	2.13406	up
Glyur000329s00019853	444	972	883	239	201	211	16.4318	37.4932	35.2282	9.60072	8.08528	8.97091	0.00270372	-2.03151	down
Glyur000330s00019510	357	455	447	6900	5436	4833	3.30566	4.38656	4.45911	70.3062	56.4147	53.9514	1.72042e-08	3.49053	up
Glyur000330s00019524	330	334	274	4931	2857	3491	7.04653	7.43859	6.3122	114.63	66.3699	86.0786	4.41843e-08	3.27051	up
Glyur000330s00019526	148	142	89	0	13	4	2.4999	2.50834	1.61081	0	0.226069	0.076081	2.83424e-06	-4.85311	down
Glyur000330s00019528	656	1025	866	64	185	279	4.90868	8.12596	6.79651	0.512724	1.51556	2.4381	0.000179057	-2.51635	down
Glyur000330s00019538	304	1584	1334	2	496	130	5.95788	32.4052	28.2186	0.042498	10.5641	2.9307	0.00942728	-2.53137	down
Glyur000332s00014974	283	1115	1062	10216	13047	8405	2.34402	9.65645	9.5087	92.2907	117.788	80.5379	1.95642e-07	3.52192	up
Glyur000332s00014975	32	43	39	2231	2056	1632	0.235108	0.329709	0.328113	18.314	17.9727	14.973	1.36184e-15	5.4203	up
Glyur000333s00033018	8183	8800	8454	670	1264	1353	117.417	131.603	130.703	10.436	19.6893	22.3806	8.69926e-07	-3.25292	down
Glyur000334s00019192	0	27	21	512	868	886	0	0.375071	0.344366	8.07301	14.2595	15.4299	6.38075e-11	5.49893	up
Glyur000334s00019194	898	408	510	10499	5514	6806	31.48	14.9085	19.2689	400.395	210.146	275.341	2.35164e-07	3.23775	up
Glyur000334s00019196	3356	3122	2814	836	839	384	42.6466	41.3507	38.5399	11.5447	11.6939	5.80281	6.06898e-05	-2.51514	down
Glyur000334s00019197	6	0	0	1296	3512	13288	0.056752	0	0	21.1146	55.2722	221.86	0.00135347	10.8901	up
[truncated: 2,289 more rows]
