# Supplementary material for: Integrated Analysis of mRNA and microRNA Elucidates the Regulation of Glycyrrhizic Acid Biosynthesis in Glycyrrhiza uralensis Fisch
Source: Int J Mol Sci. 2020 Apr 28;21(9):3101. doi: 10.3390/ijms21093101 (PMC7247157; doi:10.3390/ijms21093101)
Supplement: Supplementary file 1 [file ijms-21-03101-s001.zip › Supplemental Tables/Supplemental Tables/Table S9. DEGs annotated in different databases..xlsx]

## Sheet: Sheet1
Supplemental Table S9
DEGs annotated in different databases.
Note: DEG Set: differential expression gene set name; Total: the number of differentially expressed genes annotated; the third to last column indicates the number of differentially expressed genes annotated by each functional database.
DEG Set	Total	COG	GO	KEGG	KOG	NR	Pfam	Swiss-Prot	eggNOG
R1_R2_R3_vs_L1_L2_L3	4135	1778	3194	1473	1951	4082	3419	3316	3889
ID	R1_Count	R2_Count	R3_Count	L1_Count	L2_Count	L3_Count	R1_FPKM	R2_FPKM	R3_FPKM	L1_FPKM	L2_FPKM	L3_FPKM	FDR	log2FC	regulated	COG_class	COG_class_annotation	GO_annotation	KEGG_annotation	KEGG_pathway_annotation	KOG_class	KOG_class_annotation	Pfam_annotation	Swiss-Prot_annotation	eggNOG_class	eggNOG_class_annotation	NR_annotation
Glyur001100s00028605	154	98	108	0	1	0	0.749876	0.498332	0.564902	0	0.004617	0	5.31858e-08	-8.92533	down	--	--	--	--	--	--	--	AP2 domain	Ethylene-responsive transcription factor ERF025 OS=Arabidopsis thaliana OX=3702 GN=ERF025 PE=2 SV=1	S	Function unknown	PREDICTED: uncharacterized protein LOC101495508 isoform X2 [Cicer arietinum]
Glyur000009s00001400	82	48	56	6730	4411	3744	1.00164	0.698147	0.763742	84.1897	55.1634	49.6926	2.20793e-18	5.93707	up	--	--	Biological Process: photosystem II assembly (GO:0010207);;	--	--	--	--	Thylakoid formation protein	Protein THYLAKOID FORMATION1, chloroplastic OS=Solanum tuberosum OX=4113 GN=THF1 PE=2 SV=1	S	Function unknown	PREDICTED: protein THYLAKOID FORMATION1, chloroplastic-like [Glycine max]
Glyur000081s00006745	2	7	4	620	305	285	0.090372	0.348399	0.180041	33.4483	16.3895	16.2958	2.11635e-08	6.36387	up	--	--	Cellular Component: integral component of membrane (GO:0016021);;	--	--	--	--	--	--	S	Function unknown	PREDICTED: uncharacterized protein LOC100796184 [Glycine max]
Glyur000699s00025416	1881	4114	3902	516	1161	918	38.0255	89.1737	84.0642	10.3858	25.8718	19.6846	0.000289858	-2.14735	down	--	--	--	--	--	--	--	--	Transcription factor bHLH66 OS=Arabidopsis thaliana OX=3702 GN=BHLH66 PE=1 SV=1	K	Transcription	hypothetical protein TanjilG_26192 [Lupinus angustifolius]
Glyur002418s00033277	46	89	75	3	11	14	0.415025	1.01054	1.02764	0.020063	0.101442	0.171592	0.000876973	-3.12998	down	[I]	Lipid transport and metabolism	Molecular Function: magnesium ion binding (GO:0000287);; Biological Process: metabolic process (GO:0008152);; Molecular Function: ent-kaurene synthase activity (GO:0009899);;	K04121|0|cam:101506236|K04121 ent-kaurene synthase [EC:4.2.3.19] | (RefSeq) ent-kaur-16-ene synthase, chloroplastic	Diterpenoid biosynthesis (ko00904)	--	--	Terpene synthase family, metal binding domain;; Terpene synthase, N-terminal domain	Ent-kaur-16-ene synthase, chloroplastic OS=Cucurbita maxima OX=3661 PE=1 SV=1	I	Lipid transport and metabolism	PREDICTED: ent-kaur-16-ene synthase, chloroplastic [Cicer arietinum]
Glyur000561s00023451	16098	28188	24978	24	55	214	183.15	327.256	297.261	0.252521	0.635609	2.66729	3.23114e-21	-8.09322	down	[QV]	Secondary metabolites biosynthesis, transport and catabolism;; Defense mechanisms	Molecular Function: monooxygenase activity (GO:0004497);; Molecular Function: iron ion binding (GO:0005506);; Cellular Component: integral component of membrane (GO:0016021);; Molecular Function: oxidoreductase activity, acting on paired donors, with incorporation or reduction of molecular oxygen (GO:0016705);; Molecular Function: heme binding (GO:0020037);; Biological Process: oxidation-reductio…	K17875|0|cam:101496150|K17875 beta-amyrin 11-oxidase [EC:1.14.13.134] | (RefSeq) beta-amyrin 11-oxidase-like	--	[QI]	Secondary metabolites biosynthesis, transport and catabolism;; Lipid transport and metabolism	Cytochrome P450	Beta-amyrin 11-oxidase OS=Glycyrrhiza uralensis OX=74613 GN=CYP88D6 PE=1 SV=1	Q	Secondary metabolites biosynthesis, transport and catabolism	RecName: Full=Beta-amyrin 11-oxidase; AltName: Full=Cytochrome P450 88D6
Glyur000952s00025626	1020	997	931	429	246	266	5.3015	5.3562	5.22028	2.42451	1.32804	1.58637	0.00381687	-1.96466	down	[J]	Translation, ribosomal structure and biogenesis	Molecular Function: methyltransferase activity (GO:0008168);; Biological Process: methylation (GO:0032259);;	--	--	[S]	Function unknown	Cupin superfamily protein	--	K	Transcription	PREDICTED: uncharacterized protein LOC102661714 [Glycine max]
Glyur000081s00006734	388	654	626	5	117	57	5.30282	9.31572	9.21314	0.059842	1.73428	0.893073	4.80809e-06	-3.48083	down	[O]	Posttranslational modification, protein turnover, chaperones	Molecular Function: glutathione transferase activity (GO:0004364);; Cellular Component: cytoplasm (GO:0005737);; Biological Process: glutathione metabolic process (GO:0006749);; Biological Process: protein glutathionylation (GO:0010731);;	K00799|2.6894e-98|cam:101508320|K00799 glutathione S-transferase [EC:2.5.1.18] | (RefSeq) glutathione S-transferase L1-like	Glutathione metabolism (ko00480)	[O]	Posttranslational modification, protein turnover, chaperones	Glutathione S-transferase, C-terminal domain;; Glutathione S-transferase, N-terminal domain;; Glutathione S-transferase, C-terminal domain	Glutathione S-transferase L3 OS=Arabidopsis thaliana OX=3702 GN=GSTL3 PE=2 SV=1	O	Posttranslational modification, protein turnover, chaperones	PREDICTED: glutathione S-transferase L3-like isoform X1 [Cicer arietinum]
Glyur000037s00002639	18	28	28	527	622	522	0.15951	0.273207	0.273419	5.3699	6.43961	5.64222	2.44546e-07	4.24434	up	[T]	Signal transduction mechanisms	Molecular Function: protein serine/threonine phosphatase activity (GO:0004722);; Biological Process: protein dephosphorylation (GO:0006470);; Molecular Function: kinase activity (GO:0016301);; Biological Process: phosphorylation (GO:0016310);; Molecular Function: metal ion binding (GO:0046872);;	K14803|0|gmx:100781874|K14803 protein phosphatase PTC2/3 [EC:3.1.3.16] | (RefSeq) probable protein phosphatase 2C 47	--	[T]	Signal transduction mechanisms	Protein phosphatase 2C	Probable protein phosphatase 2C 47 OS=Arabidopsis thaliana OX=3702 GN=At3g51470 PE=1 SV=1	T	Signal transduction mechanisms	putative protein phosphatase 2C 47 [Cajanus cajan]
Glyur002833s00042089	557	897	819	30	89	111	6.71392	11.2689	10.6312	0.384653	1.16402	1.54207	5.44688e-07	-3.54828	down	[M]	Cell wall/membrane/envelope biogenesis	Cellular Component: integral component of membrane (GO:0016021);;	--	--	[R]	General function prediction only	Kelch motif;; Galactose oxidase, central domain;; Kelch motif;; Kelch motif;; Galactose oxidase, central domain	Kelch repeat-containing protein At3g27220 OS=Arabidopsis thaliana OX=3702 GN=At3g27220 PE=2 SV=1	S	Function unknown	PREDICTED: kelch repeat-containing protein At3g27220-like isoform X1 [Cicer arietinum]
Glyur001734s00030846	7	2	9	39	76	51	0.097779	0.024707	0.155912	0.67992	1.33219	0.950294	0.00177194	2.834	up	--	--	--	--	--	--	--	Protein of unknown function (DUF1635);; Ring finger domain;; RING-H2 zinc finger domain;; Zinc finger, C3HC4 type (RING finger)	E3 ubiquitin-protein ligase Os04g0590900 OS=Oryza sativa subsp. japonica OX=39947 GN=Os04g0590900 PE=2 SV=2	S	Function unknown	zinc finger, C3HC4 type (RING finger) protein [Medicago truncatula]
Glyur000019s00002171	305	2112	1736	6230	7625	5766	1.41629	10.7288	7.38347	36.6465	45.5273	34.1374	0.0018261	2.11328	up	[O]	Posttranslational modification, protein turnover, chaperones	Molecular Function: metalloendopeptidase activity (GO:0004222);; Cellular Component: mitochondrion (GO:0005739);; Molecular Function: zinc ion binding (GO:0008270);; Biological Process: protein processing (GO:0016485);; Biological Process: peptide catabolic process (GO:0043171);; Biological Process: proteolysis involved in cellular protein catabolic process (GO:0051603);;	K01408|3.29836e-70|gmx:100804856|K01408 insulysin [EC:3.4.24.56] | (RefSeq) zinc-metallopeptidase, peroxisomal	--	[O]	Posttranslational modification, protein turnover, chaperones	Middle or third domain of peptidase_M16	Insulin-degrading enzyme-like 1, peroxisomal OS=Arabidopsis thaliana OX=3702 GN=PXM16 PE=2 SV=1	O	Posttranslational modification, protein turnover, chaperones	hypothetical protein GLYMA_03G137100 [Glycine max]
Glyur000948s00036428	257	1457	1329	4969	4460	4710	2.05825	12.5096	12.1603	44.7955	40.8343	45.4104	0.00156716	2.08527	up	--	--	Molecular Function: ribonuclease P activity (GO:0004526);; Cellular Component: nucleolar ribonuclease P complex (GO:0005655);; Biological Process: gene silencing by RNA (GO:0031047);; Biological Process: RNA phosphodiester bond hydrolysis, endonucleolytic (GO:0090502);;	--	--	--	--	XH domain;; XS domain;; XS zinc finger domain	Protein INVOLVED IN DE NOVO 2 OS=Arabidopsis thaliana OX=3702 GN=IDN2 PE=1 SV=1	S	Function unknown	PREDICTED: protein INVOLVED IN DE NOVO 2-like [Cicer arietinum]
Glyur001434s00037076	14458	11162	10885	2658	3264	3060	158.902	127.862	128.906	31.7471	38.9609	38.7804	0.00348213	-2.37623	down	--	--	Molecular Function: transcription factor activity, sequence-specific DNA binding (GO:0003700);; Cellular Component: nucleus (GO:0005634);; Biological Process: regulation of transcription, DNA-templated (GO:0006355);; Molecular Function: sequence-specific DNA binding (GO:0043565);;	--	--	--	--	GRAS domain family	Scarecrow-like protein 8 OS=Arabidopsis thaliana OX=3702 GN=SCL8 PE=2 SV=1	S	Function unknown	PREDICTED: scarecrow-like protein 8 [Cicer arietinum]
Glyur000179s00010702	130	450	422	37	122	92	0.822966	3.17348	2.89163	0.279952	0.835958	1.09696	0.00710817	-2.17049	down	--	--	Cellular Component: intracellular (GO:0005622);; Biological Process: intracellular protein transport (GO:0006886);; Biological Process: vesicle-mediated transport (GO:0016192);; Cellular Component: HOPS complex (GO:0030897);; Biological Process: vacuole fusion (GO:0097576);;	K20183|0|cam:101514515|K20183 Vam6/Vps39-like protein vacuolar protein sorting-associated protein 39 | (RefSeq) vam6/Vps39-like protein	--	[U]	Intracellular trafficking, secretion, and vesicular transport	Vacuolar sorting protein 39 domain 2;; Vacuolar sorting protein 39 domain 1;; CNH domain;; Region in Clathrin and VPS	--	U	Intracellular trafficking, secretion, and vesicular transport	PREDICTED: vam6/Vps39-like protein isoform X2 [Cicer arietinum]
Glyur000075s00007163	160	895	821	24	52	94	1.5476	9.20253	8.73657	0.242272	0.537844	1.04917	0.000616716	-3.5822	down	--	--	--	--	--	--	--	--	--	S	Function unknown	hypothetical protein PHAVU_001G187300g [Phaseolus vulgaris]
Glyur001058s00023530	16210	11432	11969	51	98	177	578.171	424.99	460.002	1.96538	3.78858	7.25352	3.45292e-10	-7.27196	down	--	--	--	--	--	--	--	--	--	--	--	uncharacterized protein DDB_G0290685-like [Cajanus cajan]
Glyur000615s00024001	25896	24355	22949	4560	6455	3008	455.414	447.755	438.518	87.2518	123.549	61.559	0.000510789	-2.72222	down	--	--	Molecular Function: translation initiation factor activity (GO:0003743);; Cellular Component: cytoplasm (GO:0005737);; Biological Process: translational initiation (GO:0006413);;	K03259|8.10031e-145|vra:106766475|K03259 translation initiation factor 4E | (RefSeq) eukaryotic translation initiation factor NCBP	RNA transport (ko03013)	[J]	Translation, ribosomal structure and biogenesis	Eukaryotic initiation factor 4E	Eukaryotic translation initiation factor NCBP OS=Triticum aestivum OX=4565 GN=NCBP PE=2 SV=1	J	Translation, ribosomal structure and biogenesis	putative eukaryotic translation initiation factor 4E isoform 1 [Glycine max]
Glyur000450s00024055	186	447	365	4224	3077	2958	2.80599	7.06835	5.96761	69.8291	50.8215	51.8602	2.85037e-07	3.15556	up	[R]	General function prediction only	Molecular Function: NADH dehydrogenase activity (GO:0003954);; Biological Process: response to oxidative stress (GO:0006979);; Cellular Component: thylakoid (GO:0009579);; Cellular Component: plastoglobule (GO:0010287);; Molecular Function: coenzyme binding (GO:0050662);; Biological Process: oxidation-reduction process (GO:0055114);; Biological Process: ubiquinone-6 biosynthetic process (GO:19010…	--	--	[R]	General function prediction only	NAD dependent epimerase/dehydratase family	Uncharacterized protein At1g32220, chloroplastic OS=Arabidopsis thaliana OX=3702 GN=At1g32220 PE=1 SV=1	GM	Carbohydrate transport and metabolism;; Cell wall/membrane/envelope biogenesis	Hypothetical protein glysoja_014946 [Glycine soja]
Glyur000250s00014108	0	8	8	94	98	192	0	0.104393	0.156716	1.21781	1.28018	2.87307	3.11576e-05	4.53094	up	[T]	Signal transduction mechanisms	Molecular Function: voltage-gated chloride channel activity (GO:0005247);; Biological Process: chloride transport (GO:0006821);; Cellular Component: integral component of membrane (GO:0016021);; Biological Process: regulation of anion transmembrane transport (GO:1903959);;	K05016|0|mtr:MTR_2g005410|K05016 chloride channel 7 | (RefSeq) chloride channel ClC1 protein	--	[P]	Inorganic ion transport and metabolism	Voltage gated chloride channel;; CBS domain	Chloride channel protein CLC-c OS=Arabidopsis thaliana OX=3702 GN=CLC-C PE=1 SV=1	P	Inorganic ion transport and metabolism	chloride channel ClC1 protein [Medicago truncatula]
Glyur000143s00011226	685	859	841	6424	5455	4045	4.36549	5.5488	5.77562	42.2305	35.41	27.8601	5.40967e-05	2.45462	up	--	--	Molecular Function: DNA binding (GO:0003677);; Cellular Component: nucleus (GO:0005634);; Cellular Component: cytosol (GO:0005829);; Biological Process: regulation of transcription, DNA-templated (GO:0006355);; Cellular Component: plasmodesma (GO:0009506);;	--	--	[K]	Transcription	Associated with HOX;; Associated with HOX	Homeobox protein BEL1 homolog OS=Arabidopsis thaliana OX=3702 GN=BEL1 PE=1 SV=2	K	Transcription	hypothetical protein PHAVU_002G292000g [Phaseolus vulgaris]
Glyur003456s00036215	2050	2051	1960	90	206	165	75.2461	78.4438	77.4986	3.56188	8.21487	6.98128	1.50402e-10	-4.0354	down	[R]	General function prediction only	Molecular Function: alcohol dehydrogenase (NAD) activity (GO:0004022);; Cellular Component: cytoplasm (GO:0005737);; Molecular Function: zinc ion binding (GO:0008270);; Biological Process: oxidation-reduction process (GO:0055114);;	K18857|1.53757e-114|mtr:MTR_3g089940|K18857 alcohol dehydrogenase class-P [EC:1.1.1.1] | (RefSeq) zinc-binding alcohol dehydrogenase family protein	Glycolysis / Gluconeogenesis (ko00010);; Fatty acid degradation (ko00071);; Tyrosine metabolism (ko00350);; alpha-Linolenic acid metabolism (ko00592)	[Q]	Secondary metabolites biosynthesis, transport and catabolism	Zinc-binding dehydrogenase;; Alcohol dehydrogenase GroES-like domain	Alcohol dehydrogenase 1 OS=Pisum sativum OX=3888 PE=1 SV=1	C	Energy production and conversion	zinc-binding alcohol dehydrogenase family protein [Medicago truncatula]
Glyur000250s00014114	59	50	55	0	3	11	1.57143	1.39612	1.57297	0	0.059006	0.332559	8.47261e-05	-3.84655	down	--	--	--	--	--	--	--	--	--	--	--	PREDICTED: uncharacterized protein LOC101492674 [Cicer arietinum]
Glyur000477s00024405	55	102	98	7	3	8	0.86401	1.67785	1.69243	0.112823	0.033742	0.142196	3.16661e-05	-4.03741	down	--	--	--	--	--	--	--	--	--	S	Function unknown	hypothetical protein glysoja_009012 [Glycine soja]
Glyur001200s00029484	550	937	687	3433	4716	2969	5.95104	10.5616	8.00649	41.0387	55.4511	37.5164	0.000561253	2.09393	up	[C]	Energy production and conversion	Molecular Function: 3-methyl-2-oxobutanoate dehydrogenase (2-methylpropanoyl-transferring) activity (GO:0003863);; Biological Process: oxidation-reduction process (GO:0055114);;	K00167|0|cam:101489657|K00167 2-oxoisovalerate dehydrogenase E1 component beta subunit [EC:1.2.4.4] | (RefSeq) 2-oxoisovalerate dehydrogenase subunit beta 1, mitochondrial	Valine, leucine and isoleucine degradation (ko00280);; Propanoate metabolism (ko00640)	[C]	Energy production and conversion	Transketolase, C-terminal domain;; Transketolase, pyrimidine binding domain	2-oxoisovalerate dehydrogenase subunit beta 1, mitochondrial OS=Arabidopsis thaliana OX=3702 GN=BCDH BETA1 PE=2 SV=1	C	Energy production and conversion	PREDICTED: 2-oxoisovalerate dehydrogenase subunit beta 1, mitochondrial isoform X1 [Cicer arietinum]
Glyur002762s00040584	4603	3693	3760	1289	1331	1090	62.7115	57.6223	61.1701	18.7133	21.3962	18.7463	0.00385604	-2.0472	down	[T]	Signal transduction mechanisms	Molecular Function: structural molecule activity (GO:0005198);; Biological Process: intracellular protein transport (GO:0006886);; Biological Process: vesicle-mediated transport (GO:0016192);; Cellular Component: membrane coat (GO:0030117);;	K17302|0|cam:101502055|K17302 coatomer subunit beta' | (RefSeq) coatomer subunit beta'-2-like	--	[U]	Intracellular trafficking, secretion, and vesicular transport	WD domain, G-beta repeat;; Nucleoporin Nup120/160	Coatomer subunit beta&apos;-2 OS=Arabidopsis thaliana OX=3702 GN=At1g52360 PE=1 SV=1	S	Function unknown	hypothetical protein GOBAR_AA23801 [Gossypium barbadense]
Glyur000709s00024194	9797	6508	6789	146	395	1347	125.632	86.9918	93.8168	2.02523	5.49081	19.9069	0.000320125	-3.95412	down	[S]	Function unknown	Cellular Component: integral component of membrane (GO:0016021);; Molecular Function: oxidoreductase activity (GO:0016491);; Biological Process: oxidation-reduction process (GO:0055114);;	--	--	[S]	Function unknown	Saccharopine dehydrogenase NADP binding domain	Probable mitochondrial saccharopine dehydrogenase-like oxidoreductase At5g39410 OS=Arabidopsis thaliana OX=3702 GN=At5g39410 PE=1 SV=2	S	Function unknown	saccharopine dehydrogenase-like protein [Medicago truncatula]
Glyur000221s00012512	59	30	8	14790	10653	11263	1.22635	0.644058	0.128165	338.307	243.192	273.069	4.89488e-25	8.08859	up	[P]	Inorganic ion transport and metabolism	Molecular Function: thiosulfate sulfurtransferase activity (GO:0004792);; Cellular Component: integral component of membrane (GO:0016021);;	--	--	[P]	Inorganic ion transport and metabolism	Rhodanese-like domain	Rhodanese-like domain-containing protein 15, chloroplastic OS=Arabidopsis thaliana OX=3702 GN=STR15 PE=2 SV=1	P	Inorganic ion transport and metabolism	PREDICTED: thiosulfate sulfurtransferase 16, chloroplastic-like isoform X1 [Cicer arietinum]
Glyur000092s00007529	377	4954	4163	11993	22391	12766	1.68893	23.1414	20.1011	58.4339	109.021	65.9814	0.00359494	2.2045	up	[V]	Defense mechanisms	Molecular Function: ATP binding (GO:0005524);; Cellular Component: integral component of membrane (GO:0016021);; Molecular Function: ATPase activity, coupled to transmembrane movement of substances (GO:0042626);; Biological Process: transmembrane transport (GO:0055085);;	K05666|0|gmx:100777836|K05666 ATP-binding cassette, subfamily C (CFTR/MRP), member 2 | (RefSeq) ABC transporter C family member 3-like	--	[Q]	Secondary metabolites biosynthesis, transport and catabolism	ABC transporter;; ABC transporter transmembrane region;; P-loop containing region of AAA domain;; 50S ribosome-binding GTPase	ABC transporter C family member 3 OS=Arabidopsis thaliana OX=3702 GN=ABCC3 PE=1 SV=1	V	Defense mechanisms	PREDICTED: ABC transporter C family member 3-like [Glycine max]
Glyur002448s00031642	109	170	197	6141	3710	4171	0.897818	1.45741	1.75737	55.3778	33.4839	39.8684	4.20323e-13	4.64095	up	[R]	General function prediction only	Cellular Component: chloroplast (GO:0009507);;	--	--	[G]	Carbohydrate transport and metabolism	NAD(P)H-binding;; NmrA-like family;; NAD dependent epimerase/dehydratase family;; GAG-pre-integrase domain	--	GM	Carbohydrate transport and metabolism;; Cell wall/membrane/envelope biogenesis	PREDICTED: uncharacterized protein LOC108320603 [Vigna angularis]
Glyur000501s00030933	1157	824	780	14	38	61	10.0715	7.47925	7.31729	0.123858	0.351117	0.612022	9.27332e-06	-4.96534	down	[K]	Transcription	Molecular Function: protein kinase activity (GO:0004672);; Molecular Function: ATP binding (GO:0005524);; Cellular Component: plasma membrane (GO:0005886);; Biological Process: protein phosphorylation (GO:0006468);; Cellular Component: plasmodesma (GO:0009506);; Cellular Component: integral component of membrane (GO:0016021);;	--	--	--	--	Protein tyrosine kinase;; Protein kinase domain;; Leucine rich repeat;; Leucine Rich repeats (2 copies);; Leucine Rich Repeat	Putative kinase-like protein TMKL1 OS=Arabidopsis thaliana OX=3702 GN=TMKL1 PE=1 SV=1	S	Function unknown	hypothetical protein PHAVU_008G122400g [Phaseolus vulgaris]
Glyur001104s00026659	1079	1470	1281	107	121	303	10.1773	14.4477	13.019	1.09118	1.23693	3.29008	9.54489e-07	-3.10442	down	--	--	--	--	--	--	--	--	--	S	Function unknown	PREDICTED: uncharacterized protein LOC101510437 [Cicer arietinum]
Glyur000036s00004642	0	0	3	73	59	158	0	0	0.073695	2.68131	2.14447	6.17478	5.66617e-05	6.50097	up	--	--	--	--	--	--	--	Peptidase inhibitor I9	Subtilisin-like protease SBT2.5 OS=Arabidopsis thaliana OX=3702 GN=SBT2.5 PE=2 SV=1	S	Function unknown	PREDICTED: subtilisin-like protease SBT2.5 [Vigna angularis]
Glyur000377s00019614	5	353	275	28681	18770	18339	0.061972	5.67032	4.56575	480.634	314.326	326	5.07321e-16	6.63021	up	--	--	--	--	--	--	--	BURP domain	BURP domain-containing protein 3 OS=Oryza sativa subsp. japonica OX=39947 GN=BURP3 PE=2 SV=1	S	Function unknown	Dehydration-responsive protein RD22, partial [Cajanus cajan]
Glyur000151s00010740	132	297	259	1282	1006	839	1.65288	3.90911	3.5373	17.5565	13.8436	12.2341	0.00433516	1.97062	up	--	--	--	--	--	--	--	--	--	S	Function unknown	PREDICTED: uncharacterized protein LOC100793415 [Glycine max]
Glyur002036s00032100	14541	11814	11451	2515	4153	2355	188.738	159.837	160.162	35.4803	58.5493	35.2364	0.00134782	-2.42303	down	--	--	--	--	--	[C]	Energy production and conversion	CBS domain	CBS domain-containing protein CBSX5 OS=Arabidopsis thaliana OX=3702 GN=CBSX5 PE=2 SV=2	S	Function unknown	PREDICTED: CBS domain-containing protein CBSX5-like [Vigna angularis]
Glyur000450s00024062	2082	2109	2092	9950	11072	6664	28.8819	30.4871	31.2638	150.095	166.874	106.61	0.00470226	1.82086	up	[G]	Carbohydrate transport and metabolism	Molecular Function: hydrolase activity, hydrolyzing O-glycosyl compounds (GO:0004553);; Cellular Component: cell wall (GO:0005618);; Biological Process: xyloglucan metabolic process (GO:0010411);; Molecular Function: xyloglucan:xyloglucosyl transferase activity (GO:0016762);; Biological Process: cell wall biogenesis (GO:0042546);; Cellular Component: apoplast (GO:0048046);; Biological Process: ce…	K08235|4.12384e-177|gmx:100786236|K08235 xyloglucan:xyloglucosyl transferase [EC:2.4.1.207] | (RefSeq) probable xyloglucan endotransglucosylase/hydrolase protein 30	--	--	--	Glycosyl hydrolases family 16;; Xyloglucan endo-transglycosylase (XET) C-terminus	Probable xyloglucan endotransglucosylase/hydrolase protein 30 OS=Arabidopsis thaliana OX=3702 GN=XTH30 PE=2 SV=2	G	Carbohydrate transport and metabolism	xyloglucan endotransglucosylase/hydrolase family protein [Medicago truncatula]
Glyur001405s00033411	0	21	17	200	105	104	0	0.299214	0.209187	2.67412	1.65786	1.56538	0.00103926	3.36438	up	--	--	--	--	--	--	--	--	--	S	Function unknown	hypothetical protein TanjilG_02919 [Lupinus angustifolius]
Glyur000243s00013140	1364	1044	833	23	19	33	11.9486	9.52842	7.85715	0.217711	0.172198	0.330613	1.1172e-06	-5.78831	down	[O]	Posttranslational modification, protein turnover, chaperones	Molecular Function: serine-type endopeptidase activity (GO:0004252);; Cellular Component: cell wall (GO:0005618);; Biological Process: proteolysis (GO:0006508);;	--	--	--	--	Subtilase family;; Peptidase inhibitor I9	Subtilisin-like protease SBT1.9 OS=Arabidopsis thaliana OX=3702 GN=SBT1.9 PE=2 SV=1	O	Posttranslational modification, protein turnover, chaperones	subtilisin-like serine protease [Medicago truncatula]
Glyur000074s00005548	3316	3269	2940	775	1303	1284	43.4312	44.9379	41.5626	11.0538	18.614	19.3459	0.00469107	-1.82205	down	--	--	Cellular Component: nucleosome (GO:0000786);; Molecular Function: DNA binding (GO:0003677);; Cellular Component: nucleus (GO:0005634);; Biological Process: nucleosome assembly (GO:0006334);;	--	--	--	--	linker histone H1 and H5 family	HMG-Y-related protein A OS=Zea mays OX=4577 GN=HMGIY2 PE=1 SV=1	S	Function unknown	linker histone H1 and h5 family protein [Medicago truncatula]
Glyur000077s00006712	10901	9916	9650	806	937	1659	110.645	104.906	105.535	8.89128	10.3272	19.4125	3.23375e-07	-3.47714	down	[C]	Energy production and conversion	Molecular Function: calmodulin binding (GO:0005516);; Cellular Component: vacuolar membrane (GO:0005774);; Cellular Component: plasma membrane (GO:0005886);; Biological Process: lignin metabolic process (GO:0009808);; Biological Process: unidimensional cell growth (GO:0009826);; Biological Process: plant-type secondary cell wall biogenesis (GO:0009834);; Cellular Component: integral component of …	K09828|0|gmx:100814521|K09828 Delta24-sterol reductase [EC:1.3.1.72 1.3.1.-] | (RefSeq) delta(24)-sterol reductase	Steroid biosynthesis (ko00100)	[R]	General function prediction only	FAD binding domain	Delta(24)-sterol reductase OS=Pisum sativum OX=3888 GN=DIM PE=1 SV=1	C	Energy production and conversion	PREDICTED: delta(24)-sterol reductase [Lupinus angustifolius]
Glyur002316s00041003	0	34	34	1799	2338	1757	0	0.305411	0.356873	18.8001	24.2968	19.89	2.25067e-18	6.36345	up	--		Molecular Function: nucleotide binding (GO:0000166);; Molecular Function: protein serine/threonine kinase activity (GO:0004674);; Cellular Component: plasma membrane (GO:0005886);; Biological Process: cell surface receptor signaling pathway (GO:0007166);; Biological Process: phosphorylation (GO:0016310);; Molecular Function: ion binding (GO:0043167);;	K04733|0|gmx:106795446|K04733 interleukin-1 receptor-associated kinase 4 [EC:2.7.11.1] | (RefSeq) putative wall-associated receptor kinase-like 16	--	--	--	Protein kinase domain;; Protein tyrosine kinase;; Wall-associated receptor kinase galacturonan-binding;; Calcium-binding EGF domain;; Wall-associated kinase	Wall-associated receptor kinase 2 OS=Arabidopsis thaliana OX=3702 GN=WAK2 PE=1 SV=1	T	Signal transduction mechanisms	putative wall-associated receptor kinase-like 16 [Cajanus cajan]
Glyur000481s00027079	0	0	0	220	193	288	0	0	0	4.17324	3.64663	5.78336	1.18231e-12	Inf	up	--	--	Biological Process: phosphorelay signal transduction system (GO:0000160);; Cellular Component: nucleus (GO:0005634);; Cellular Component: cytoplasm (GO:0005737);; Biological Process: cytokinin-activated signaling pathway (GO:0009736);; Molecular Function: histidine phosphotransfer kinase activity (GO:0009927);; Biological Process: xylem development (GO:0010089);; Biological Process: phosphorylati…	K14490|4.88065e-64|gmx:100777831|K14490 histidine-containing phosphotransfer peotein | (RefSeq) pseudo histidine-containing phosphotransfer protein 6-like	Plant hormone signal transduction (ko04075)	[T]	Signal transduction mechanisms	Hpt domain	Pseudo histidine-containing phosphotransfer protein 6 OS=Arabidopsis thaliana OX=3702 GN=AHP6 PE=1 SV=2	T	Signal transduction mechanisms	PREDICTED: pseudo histidine-containing phosphotransfer protein 6-like [Glycine max]
Glyur001929s00041463	97	73	82	1780	892	784	4.23458	3.30941	3.87462	85.0533	42.5859	39.7384	0.000167345	3.4294	up	--	--	--	K14488|2.26152e-57|pvu:PHAVU_001G108500g|K14488 SAUR family protein | (RefSeq) hypothetical protein	Plant hormone signal transduction (ko04075)	--	--	Auxin responsive protein	Auxin-responsive protein SAUR36 OS=Arabidopsis thaliana OX=3702 GN=SAUR36 PE=2 SV=1	S	Function unknown	PREDICTED: auxin-responsive protein SAUR36 [Vigna angularis]
Glyur000363s00015359	1935	789	952	19348	12544	14970	28.3512	12.05	15.0316	308.222	199.683	252.968	7.84517e-07	3.23901	up	[C]	Energy production and conversion	Biological Process: carbohydrate metabolic process (GO:0005975);; Biological Process: tricarboxylic acid cycle (GO:0006099);; Biological Process: malate metabolic process (GO:0006108);; Molecular Function: L-malate dehydrogenase activity (GO:0030060);;	K00026|0|mtr:MTR_4g092690|K00026 malate dehydrogenase [EC:1.1.1.37] | (RefSeq) glyoxysomal malate dehydrogenase	Citrate cycle (TCA cycle) (ko00020);; Cysteine and methionine metabolism (ko00270);; Pyruvate metabolism (ko00620);; Glyoxylate and dicarboxylate metabolism (ko00630);; Carbon fixation in photosynthetic organisms (ko00710);; Carbon metabolism (ko01200)	[C]	Energy production and conversion	lactate/malate dehydrogenase, alpha/beta C-terminal domain;; lactate/malate dehydrogenase, NAD binding domain;; 3-beta hydroxysteroid dehydrogenase/isomerase family	Malate dehydrogenase, glyoxysomal OS=Cucumis sativus OX=3659 GN=MDHG PE=2 SV=1	C	Energy production and conversion	putative malate dehydrogenase [Pisum sativum]
Glyur000694s00023245	0	7	4	2107	587	601	0	0.332248	0.182608	105.925	29.4476	32.0402	0.000259449	8.17111	up	--	--	--	--	--	--	--	--	Protein BIC2 OS=Arabidopsis thaliana OX=3702 GN=BIC2 PE=4 SV=1	--	--	hypothetical protein TSUD_107220 [Trifolium subterraneum]
Glyur000025s00003333	111	97	66	598	552	329	2.29712	2.08534	1.46292	13.5177	12.4776	7.89353	0.00632812	2.06968	up	[E]	Amino acid transport and metabolism	Cellular Component: chloroplast (GO:0009507);;	--	--	[E]	Amino acid transport and metabolism	Ornithine cyclodeaminase/mu-crystallin family;; Shikimate / quinate 5-dehydrogenase	Protein SAR DEFICIENT 4 OS=Arabidopsis thaliana OX=3702 GN=SARD4 PE=1 SV=1	E	Amino acid transport and metabolism	ornithine cyclodeaminase/mu-crystallin [Medicago truncatula]
Glyur005429s00043774	1047	3565	2303	581	788	590	6.50223	39.8151	15.3767	3.89962	5.3083	4.21197	0.00056059	-2.00127	down	--	--	Molecular Function: nucleotide binding (GO:0000166);; Biological Process: transcription, RNA-templated (GO:0001172);; Molecular Function: RNA-directed 5'-3' RNA polymerase activity (GO:0003968);;	K11699|0|mtr:MTR_1g032630|K11699 RNA-dependent RNA polymerase [EC:2.7.7.48] | (RefSeq) RNA-directed RNA polymerase	--	[A]	RNA processing and modification	RNA dependent RNA polymerase	RNA-dependent RNA polymerase 1 OS=Arabidopsis thaliana OX=3702 GN=RDR1 PE=2 SV=1	K	Transcription	RNA-directed RNA polymerase [Medicago truncatula]
Glyur000713s00015591	38	282	160	4633	1817	2558	0.530514	4.51361	2.64848	74.3645	29.5088	43.4115	9.13787e-05	4.11645	up	--	--	--	--	--	--	--	--	Probable plastid-lipid-associated protein 12, chloroplastic OS=Arabidopsis thaliana OX=3702 GN=PAP12 PE=1 SV=1	--	--	PREDICTED: probable plastid-lipid-associated protein 12, chloroplastic isoform X2 [Vigna angularis]
Glyur000372s00017103	861	377	430	5824	2729	3360	24.3677	11.1424	13.1194	179.682	84.2843	109.855	0.000784641	2.40992	up	[J]	Translation, ribosomal structure and biogenesis	Molecular Function: structural constituent of ribosome (GO:0003735);; Cellular Component: mitochondrion (GO:0005739);; Cellular Component: plastid (GO:0009536);; Cellular Component: small ribosomal subunit (GO:0015935);; Biological Process: mitochondrial translation (GO:0032543);;	K02959|3.26113e-43|aip:107626937|K02959 small subunit ribosomal protein S16 | (RefSeq) 30S ribosomal protein S16-like	Ribosome (ko03010)	[J]	Translation, ribosomal structure and biogenesis	Ribosomal protein S16	30S ribosomal protein S16-2, chloroplastic/mitochondrial OS=Arabidopsis thaliana OX=3702 GN=RPS16-2 PE=2 SV=1	J	Translation, ribosomal structure and biogenesis	30S ribosomal protein S16 [Cajanus cajan]
Glyur000762s00020833	36	57	36	9881	6557	7170	0.664266	1.08329	0.70079	199.21	132.095	153.347	6.90406e-23	7.24978	up	[GR]	Carbohydrate transport and metabolism;; General function prediction only	Molecular Function: riboflavin kinase activity (GO:0008531);; Cellular Component: chloroplast stroma (GO:0009570);; Cellular Component: chloroplast envelope (GO:0009941);; Biological Process: phosphorylation (GO:0016310);; Molecular Function: hydrolase activity (GO:0016787);;	--	--	[R]	General function prediction only	Haloacid dehalogenase-like hydrolase;; haloacid dehalogenase-like hydrolase;; HAD-hyrolase-like	CBBY-like protein OS=Arabidopsis thaliana OX=3702 GN=CBBY PE=1 SV=1	S	Function unknown	PREDICTED: haloacid dehalogenase-like hydrolase domain-containing protein At3g48420 [Cicer arietinum]
Glyur001681s00028853	3153	3408	3263	1126	903	1201	34.2901	35.0932	34.574	11.9734	9.72649	14.8892	0.00259247	-1.9013	down	--	--	Molecular Function: sphingomyelin phosphodiesterase activity (GO:0004767);; Molecular Function: GTP binding (GO:0005525);; Cellular Component: intracellular (GO:0005622);; Biological Process: small GTPase mediated signal transduction (GO:0007264);;	K04392|4.91919e-51|cit:102612652|K04392 Ras-related C3 botulinum toxin substrate 1 | (RefSeq) rac-like GTP-binding protein 5	Phagosome (ko04145);; AGE-RAGE signaling pathway in diabetic complications (ko04933)	[R]	General function prediction only	Ras family;; Ras of Complex, Roc, domain of DAPkinase	Rac-like GTP-binding protein RHO1 OS=Beta vulgaris OX=161934 GN=RHO1 PE=2 SV=1	S	Function unknown	hypothetical protein CISIN_1g029215mg [Citrus sinensis]
Glyur000380s00017146	148	143	121	1829	1084	1212	1.53469	1.54797	1.43345	20.677	12.2483	14.53	2.18349e-06	2.99948	up	--	--	Molecular Function: binding (GO:0005488);;	--	--	--	--	--	Transcription factor ICE1 OS=Arabidopsis thaliana OX=3702 GN=SCRM PE=1 SV=1	--	--	unknown [Lotus japonicus]
Glyur000089s00008813	14884	5401	7405	146172	88809	104413	186.996	70.6689	100.261	1994.41	1210.66	1511.13	0.00059179	3.17416	up	[G]	Carbohydrate transport and metabolism	Molecular Function: fructose-bisphosphate aldolase activity (GO:0004332);; Biological Process: glycolytic process (GO:0006096);;	K01623|0|vra:106780539|K01623 fructose-bisphosphate aldolase, class I [EC:4.1.2.13] | (RefSeq) fructose-bisphosphate aldolase 1, chloroplastic	Glycolysis / Gluconeogenesis (ko00010);; Pentose phosphate pathway (ko00030);; Fructose and mannose metabolism (ko00051);; Carbon fixation in photosynthetic organisms (ko00710);; Carbon metabolism (ko01200);; Biosynthesis of amino acids (ko01230)	[G]	Carbohydrate transport and metabolism	Fructose-bisphosphate aldolase class-I	Fructose-bisphosphate aldolase 1, chloroplastic OS=Arabidopsis thaliana OX=3702 GN=FBA1 PE=1 SV=2	G	Carbohydrate transport and metabolism	fructose-bisphosphate aldolase 1, chloroplastic-like [Cajanus cajan]
Glyur000173s00011835	131	195	192	1378	800	1008	1.9959	3.11051	3.15684	22.9604	13.3178	17.8137	0.000419384	2.36882	up	--	--	Cellular Component: integral component of membrane (GO:0016021);;	--	--	--	--	Phospholipase_D-nuclease N-terminal	--	S	Function unknown	unknown [Lotus japonicus]
Glyur000005s00001057	841	717	747	5454	3867	4716	9.47693	8.41313	9.06382	66.8028	47.3386	61.2723	0.000120238	2.27765	up	[J]	Translation, ribosomal structure and biogenesis	Molecular Function: RNA binding (GO:0003723);; Molecular Function: structural constituent of ribosome (GO:0003735);; Cellular Component: ribosome (GO:0005840);; Biological Process: translation (GO:0006412);;	K02945|0|cam:101490519|K02945 small subunit ribosomal protein S1 | (RefSeq) 30S ribosomal protein S1, chloroplastic	Ribosome (ko03010)	--	--	S1 RNA binding domain	30S ribosomal protein S1, chloroplastic OS=Spinacia oleracea OX=3562 GN=RPS1 PE=1 SV=1	J	Translation, ribosomal structure and biogenesis	PREDICTED: 30S ribosomal protein S1, chloroplastic [Cicer arietinum]
Glyur000122s00010195	6305	4508	4726	729	1024	1172	142.25	105.991	114.875	17.8635	25.0796	30.4759	0.00218878	-2.76543	down	[C]	Energy production and conversion	Molecular Function: NADPH:quinone reductase activity (GO:0003960);; Molecular Function: FMN binding (GO:0010181);; Biological Process: negative regulation of transcription, DNA-templated (GO:0045892);; Biological Process: oxidation-reduction process (GO:0055114);;	K03809|4.42108e-133|cam:101498862|K03809 NAD(P)H dehydrogenase (quinone) [EC:1.6.5.2] | (RefSeq) qor; flavoprotein WrbA-like	Ubiquinone and other terpenoid-quinone biosynthesis (ko00130)	[R]	General function prediction only	NADPH-dependent FMN reductase;; Flavodoxin-like fold	NAD(P)H dehydrogenase (quinone) FQR1 OS=Arabidopsis thaliana OX=3702 GN=FQR1 PE=1 SV=1	S	Function unknown	flavoprotein WrbA-like [Cicer arietinum]
Glyur000007s00002840	11	15	31	180	311	196	0.588013	0.810514	1.7923	10.7794	18.6442	12.4449	0.000336623	3.35612	up	--	--	--	--	--	--	--	--	--	S	Function unknown	PREDICTED: NAC domain-containing protein 90-like [Glycine max]
Glyur000011s00000733	13	62	25	4096	4086	3135	0.094201	0.508985	0.206305	35.979	36.3999	30.0711	2.08855e-21	6.66567	up	--	--	Biological Process: chloroplast relocation (GO:0009902);;	--	--	[R]	General function prediction only	--	J domain-containing protein required for chloroplast accumulation response 1 OS=Arabidopsis thaliana OX=3702 GN=JAC1 PE=1 SV=1	S	Function unknown	hypothetical protein GLYMA_06G033700 [Glycine max]
Glyur000038s00004517	47	119	82	0	0	3	0.673644	1.80222	1.27123	0	0	0.033839	1.14293e-08	-6.51655	down	--	--	Cellular Component: plasma membrane (GO:0005886);; Cellular Component: integral component of membrane (GO:0016021);; Biological Process: carbohydrate transmembrane transport (GO:0034219);; Molecular Function: sugar transmembrane transporter activity (GO:0051119);;	K15382|6.86562e-135|pvu:PHAVU_009G162700g|K15382 solute carrier family 50 (sugar transporter) | (RefSeq) hypothetical protein	--	[R]	General function prediction only	Sugar efflux transporter for intercellular exchange	Bidirectional sugar transporter SWEET10 OS=Arabidopsis thaliana OX=3702 GN=SWEET10 PE=1 SV=1	U	Intracellular trafficking, secretion, and vesicular transport	PREDICTED: bidirectional sugar transporter SWEET10-like [Vigna angularis]
Glyur000083s00007003	95	403	347	2291	2013	1437	1.22199	5.89116	4.93854	34.1336	30.7951	23.533	4.87198e-05	2.6065	up	--	--	Molecular Function: nucleic acid binding (GO:0003676);; Cellular Component: integral component of membrane (GO:0016021);; Molecular Function: metal ion binding (GO:0046872);;	--	--	[A]	RNA processing and modification	G-patch domain;; Zinc-finger double-stranded RNA-binding;; G-patch domain	Septin and tuftelin-interacting protein 1 homolog 2 OS=Arabidopsis thaliana OX=3702 GN=STIPL2 PE=2 SV=1	S	Function unknown	G patch domain-containing protein 8 [Cajanus cajan]
Glyur000606s00017345	13986	62537	51918	2528	6805	20370	215.598	1004.82	862.401	42.3612	113.949	362.105	0.00677015	-2.23431	down	[F]	Nucleotide transport and metabolism	Molecular Function: catalytic activity (GO:0003824);; Biological Process: nucleoside metabolic process (GO:0009116);; Cellular Component: integral component of membrane (GO:0016021);;	--	--	--	--	Phosphorylase superfamily	Bark storage protein A OS=Populus deltoides OX=3696 GN=BSPA PE=2 SV=1	F	Nucleotide transport and metabolism	hypothetical protein GLYMA_06G084200 [Glycine max]
Glyur001233s00029987	0	0	0	180	340	1127	0	0	0	1.78165	3.63831	11.7064	0.000409284	Inf	up	[QV]	Secondary metabolites biosynthesis, transport and catabolism;; Defense mechanisms	Molecular Function: iron ion binding (GO:0005506);; Cellular Component: integral component of membrane (GO:0016021);; Molecular Function: oxidoreductase activity, acting on paired donors, with incorporation or reduction of molecular oxygen, NAD(P)H as one donor, and incorporation of one atom of oxygen (GO:0016709);; Molecular Function: heme binding (GO:0020037);; Biological Process: secondary met…	--	--	[Q]	Secondary metabolites biosynthesis, transport and catabolism	Cytochrome P450	Isoleucine N-monooxygenase 2 OS=Lotus japonicus OX=34305 GN=CYP79D4 PE=1 SV=1	Q	Secondary metabolites biosynthesis, transport and catabolism	Cytochrome P450 [Macleaya cordata]
Glyur000470s00020944	88	253	296	1442	1030	787	1.34644	4.07897	5.15563	25.1771	17.8072	14.4576	0.00172692	2.17393	up	--	--	--	--	--	--	--	Protein of unknown function (DUF3531)	--	S	Function unknown	oxidoreductase/transition metal ion-binding protein [Medicago truncatula]
Glyur000505s00021218	171	914	759	3717	13440	6086	1.90649	10.6778	9.15768	45.2904	163.657	78.6675	0.00841447	3.501	up	[E]	Amino acid transport and metabolism	Molecular Function: proline dehydrogenase activity (GO:0004657);; Biological Process: proline catabolic process (GO:0006562);; Biological Process: oxidation-reduction process (GO:0055114);;	K00318|0|gmx:100797464|K00318 proline dehydrogenase [EC:1.5.-.-] | (RefSeq) proline dehydrogenase 2, mitochondrial-like	Arginine and proline metabolism (ko00330)	[E]	Amino acid transport and metabolism	Proline dehydrogenase	Proline dehydrogenase 2, mitochondrial OS=Arabidopsis thaliana OX=3702 GN=POX2 PE=2 SV=1	E	Amino acid transport and metabolism	PREDICTED: proline dehydrogenase 2, mitochondrial-like [Glycine max]
Glyur001136s00034202	0	5	5	79	81	77	0	0.076387	0.092109	1.56398	1.58397	1.5957	2.06842e-05	4.49749	up	--	--	--	--	--	--	--	Domain of unknown function (DUF4228)	--	S	Function unknown	DUF4228 domain protein [Medicago truncatula]
Glyur000131s00012996	79	72	84	6046	4435	3978	0.819844	0.802448	0.954236	69.5164	51.0723	48.9519	1.55453e-17	5.62657	up	[O]	Posttranslational modification, protein turnover, chaperones	Molecular Function: ATP binding (GO:0005524);; Cellular Component: chloroplast stroma (GO:0009570);; Biological Process: iron-sulfur cluster assembly (GO:0016226);; Molecular Function: iron-sulfur cluster binding (GO:0051536);;	--	--	[D]	Cell cycle control, cell division, chromosome partitioning	NUBPL iron-transfer P-loop NTPase;; Iron-sulfur cluster assembly protein;; CobQ/CobB/MinD/ParA nucleotide binding domain;; Protein of unknown function (DUF971);; AAA domain;; ATPase MipZ	Fe-S cluster assembly factor HCF101, chloroplastic OS=Arabidopsis thaliana OX=3702 GN=HCF101 PE=1 SV=1	D	Cell cycle control, cell division, chromosome partitioning	PREDICTED: fe-S cluster assembly factor HCF101, chloroplastic-like [Glycine max]
Glyur001089s00021518	1431	1972	1905	180	54	385	21.8145	31.3317	31.3036	2.98178	0.890742	6.75644	4.86148e-08	-3.33611	down	--	--	Molecular Function: aspartic-type endopeptidase activity (GO:0004190);; Biological Process: proteolysis (GO:0006508);; Biological Process: protein catabolic process (GO:0030163);;	--	--	[O]	Posttranslational modification, protein turnover, chaperones	Xylanase inhibitor N-terminal;; Xylanase inhibitor C-terminal;; Eukaryotic aspartyl protease	Aspartic proteinase nepenthesin-1 OS=Nepenthes gracilis OX=150966 GN=nep1 PE=1 SV=1	O	Posttranslational modification, protein turnover, chaperones	aspartic proteinase nepenthesin [Medicago truncatula]
Glyur000010s00000946	216	902	769	4976	3092	2463	2.23439	9.72219	8.56863	55.9611	34.7528	29.3808	0.000554306	2.32372	up	--	--	--	--	--	--	--	--	--	--	--	hypothetical protein GLYMA_08G121600 [Glycine max]
Glyur003570s00039992	7909	16620	15789	402	453	536	163.253	327.193	328.963	7.43442	8.44221	10.5806	8.2767e-13	-5.06877	down	[G]	Carbohydrate transport and metabolism	Cellular Component: phosphopyruvate hydratase complex (GO:0000015);; Molecular Function: magnesium ion binding (GO:0000287);; Molecular Function: phosphopyruvate hydratase activity (GO:0004634);; Biological Process: glycolytic process (GO:0006096);;	K01689|0|gmx:100787663|K01689 enolase [EC:4.2.1.11] | (RefSeq) enolase	Glycolysis / Gluconeogenesis (ko00010);; Carbon metabolism (ko01200);; Biosynthesis of amino acids (ko01230);; RNA degradation (ko03018)	[G]	Carbohydrate transport and metabolism	Enolase, C-terminal TIM barrel domain;; Enolase, N-terminal domain	Enolase OS=Oryza sativa subsp. japonica OX=39947 GN=ENO1 PE=1 SV=2	G	Carbohydrate transport and metabolism	PREDICTED: enolase [Glycine max]
Glyur001290s00040713	273	89	131	1	3	6	5.1837	1.75866	2.67302	0.017228	0.041652	0.120703	0.00725873	-6.06031	down	--	--	--	--	--	--	--	Fasciclin domain	Putative fasciclin-like arabinogalactan protein 20 OS=Arabidopsis thaliana OX=3702 GN=FLA20 PE=3 SV=1	--	--	PREDICTED: putative fasciclin-like arabinogalactan protein 20 [Cicer arietinum]
Glyur000627s00029179	0	38	28	916	1543	498	0	0.442057	0.328666	11.1182	18.7271	6.4124	2.81543e-06	5.40336	up	--	--	Molecular Function: transporter activity (GO:0005215);; Biological Process: transport (GO:0006810);; Cellular Component: integral component of membrane (GO:0016021);;	--	--	--	--	Purine nucleobase transmembrane transport;; Nucleotide-sugar transporter;; EamA-like transporter family	Purine permease 1 OS=Arabidopsis thaliana OX=3702 GN=PUP1 PE=1 SV=1	U	Intracellular trafficking, secretion, and vesicular transport	purine permease [Medicago truncatula]
Glyur000144s00012207	66	318	235	4180	7338	7015	0.577232	2.97819	2.26914	40.8488	71.3763	72.6912	7.53018e-13	4.75848	up	[I]	Lipid transport and metabolism	Biological Process: long-chain fatty acid metabolic process (GO:0001676);; Molecular Function: long-chain fatty acid-CoA ligase activity (GO:0004467);;	K01897|0|aip:107618477|K01897 long-chain acyl-CoA synthetase [EC:6.2.1.3] | (RefSeq) long chain acyl-CoA synthetase 1-like	Fatty acid biosynthesis (ko00061);; Fatty acid degradation (ko00071);; Fatty acid metabolism (ko01212);; Peroxisome (ko04146)	[I]	Lipid transport and metabolism	AMP-binding enzyme;; AMP-binding enzyme C-terminal domain	Long chain acyl-CoA synthetase 1 OS=Arabidopsis thaliana OX=3702 GN=LACS1 PE=2 SV=1	I	Lipid transport and metabolism	long chain acyl-CoA synthetase 1 [Arachis ipaensis]
Glyur000048s00002278	11127	36973	32829	4622	5850	8785	51.1266	177.202	162.665	23.0349	29.1497	46.4684	0.0023601	-2.23346	down	--	--	Cellular Component: plasma membrane (GO:0005886);; Molecular Function: zinc ion binding (GO:0008270);; Cellular Component: integral component of membrane (GO:0016021);; Molecular Function: cellulose synthase (UDP-forming) activity (GO:0016760);; Biological Process: cellulose biosynthetic process (GO:0030244);; Biological Process: cell wall organization (GO:0071555);;	K10999|5.45959e-43|cam:101504937|K10999 cellulose synthase A [EC:2.4.1.12] | (RefSeq) cellulose synthase A catalytic subunit 6 [UDP-forming]-like	--	--	--	--	Cellulose synthase A catalytic subunit 6 [UDP-forming] OS=Arabidopsis thaliana OX=3702 GN=CESA6 PE=1 SV=2	M	Cell wall/membrane/envelope biogenesis	PREDICTED: cellulose synthase A catalytic subunit 6 [UDP-forming]-like [Cicer arietinum]
Glyur004944s00043918	7197	6356	5846	1514	1248	524	81.8728	75.3623	71.6604	18.7148	15.4129	6.86615	3.71289e-05	-2.9094	down	[R]	General function prediction only	Molecular Function: oxidoreductase activity (GO:0016491);; Biological Process: oxidation-reduction process (GO:0055114);;	--	--	[GQ]	Carbohydrate transport and metabolism;; Secondary metabolites biosynthesis, transport and catabolism	Oxidoreductase family, NAD-binding Rossmann fold	Uncharacterized oxidoreductase At4g09670 OS=Arabidopsis thaliana OX=3702 GN=At4g09670 PE=1 SV=1	S	Function unknown	PREDICTED: uncharacterized oxidoreductase At4g09670-like [Cicer arietinum]
Glyur000031s00004344	675	433	429	31	14	14	62.3893	41.6878	42.6883	3.02625	1.34361	1.44952	6.65137e-05	-5.08322	down	--	--	--	--	--	--	--	--	--	S	Function unknown	PREDICTED: uncharacterized protein LOC108331225 [Vigna angularis]
Glyur000005s00001110	215	1060	863	27112	27009	22942	1.96309	8.66019	7.75237	435.061	389.154	473.714	1.47164e-10	5.02677	up	[C]	Energy production and conversion	Molecular Function: oxidoreductase activity, acting on CH-OH group of donors (GO:0016614);; Molecular Function: flavin adenine dinucleotide binding (GO:0050660);; Biological Process: oxidation-reduction process (GO:0055114);;	--	--	--	--	FAD binding domain;; Oxygen evolving enhancer protein 3 (PsbQ);; Berberine and berberine like	Berberine bridge enzyme-like 21 OS=Arabidopsis thaliana OX=3702 GN=At4g20840 PE=2 SV=1	C	Energy production and conversion	PREDICTED: reticuline oxidase-like protein [Glycine max]
Glyur000217s00014833	424	604	677	38	94	54	7.10707	10.5512	12.2383	0.692983	1.69825	1.04151	4.85231e-06	-3.46375	down	[V]	Defense mechanisms	Molecular Function: ATP binding (GO:0005524);; Cellular Component: plasma membrane (GO:0005886);; Biological Process: response to abscisic acid (GO:0009737);; Cellular Component: integral component of membrane (GO:0016021);; Molecular Function: ATPase activity, coupled to transmembrane movement of substances (GO:0042626);; Biological Process: transmembrane transport (GO:0055085);; Biological Proc…	--	--	[Q]	Secondary metabolites biosynthesis, transport and catabolism	ABC transporter;; AAA domain, putative AbiEii toxin, Type IV TA system	ABC transporter G family member 25 OS=Arabidopsis thaliana OX=3702 GN=ABCG25 PE=2 SV=1	V	Defense mechanisms	PREDICTED: ABC transporter G family member 25 [Cicer arietinum]
Glyur000557s00018776	667	1037	870	43	200	354	11.1246	18.0188	15.6351	0.765686	3.60938	6.79235	0.000433237	-2.3507	down	--	--	Molecular Function: aspartic-type endopeptidase activity (GO:0004190);; Biological Process: proteolysis (GO:0006508);; Molecular Function: transferase activity (GO:0016740);; Biological Process: protein catabolic process (GO:0030163);;	--	--	[O]	Posttranslational modification, protein turnover, chaperones	Xylanase inhibitor C-terminal;; Xylanase inhibitor N-terminal	Basic 7S globulin OS=Glycine max OX=3847 GN=BG PE=1 SV=2	O	Posttranslational modification, protein turnover, chaperones	basic 7S globulin-like [Cajanus cajan]
Glyur000525s00018814	0	10	4	42	147	146	0	0.36137	0.154514	1.62976	5.7167	6.0256	0.000395568	4.53219	up	--	--	Biological Process: microtubule-based process (GO:0007017);; Cellular Component: dynein complex (GO:0030286);;	K10418|1.36836e-57|gmx:100790593|K10418 dynein light chain LC8-type | (RefSeq) dynein light chain, cytoplasmic-like	--	[Z]	Cytoskeleton	Dynein light chain type 1	Dynein 8 kDa light chain, flagellar outer arm OS=Chlamydomonas reinhardtii OX=3055 PE=1 SV=1	S	Function unknown	Dynein light chain, cytoplasmic [Cajanus cajan]
Glyur000986s00028880	111	260	225	1250	1082	986	0.870114	2.11416	1.93331	10.4782	8.99921	8.48542	0.000855807	2.26888	up	[G]	Carbohydrate transport and metabolism	Molecular Function: beta-glucosidase activity (GO:0008422);; Biological Process: glucan catabolic process (GO:0009251);; Molecular Function: scopolin beta-glucosidase activity (GO:0102483);;	K05349|0|cam:101514797|K05349 beta-glucosidase [EC:3.2.1.21] | (RefSeq) lysosomal beta glucosidase-like	Cyanoamino acid metabolism (ko00460);; Starch and sucrose metabolism (ko00500);; Phenylpropanoid biosynthesis (ko00940)	--	--	Glycosyl hydrolase family 3 N terminal domain;; Glycosyl hydrolase family 3 C-terminal domain	Beta-xylosidase/alpha-L-arabinofuranosidase 2 OS=Medicago sativa subsp. varia OX=36902 GN=Xyl2 PE=2 SV=1	G	Carbohydrate transport and metabolism	PREDICTED: lysosomal beta glucosidase-like [Cicer arietinum]
Glyur001653s00028824	1917	5041	4330	949	940	2412	14.3051	39.2197	34.8261	7.6997	7.62273	20.7598	0.00849346	-1.56637	down	[HI]	Coenzyme transport and metabolism;; Lipid transport and metabolism	Molecular Function: 1-deoxy-D-xylulose-5-phosphate synthase activity (GO:0008661);; Biological Process: terpenoid biosynthetic process (GO:0016114);;	K01662|0|gmx:100798930|K01662 1-deoxy-D-xylulose-5-phosphate synthase [EC:2.2.1.7] | (RefSeq) probable 1-deoxy-D-xylulose-5-phosphate synthase 2, chloroplastic	Thiamine metabolism (ko00730);; Terpenoid backbone biosynthesis (ko00900)	[G]	Carbohydrate transport and metabolism	1-deoxy-D-xylulose-5-phosphate synthase;; Transketolase, C-terminal domain;; Transketolase, pyrimidine binding domain	Probable 1-deoxy-D-xylulose-5-phosphate synthase 2, chloroplastic OS=Oryza sativa subsp. japonica OX=39947 GN=Os07g0190000 PE=2 SV=1	H	Coenzyme transport and metabolism	PREDICTED: probable 1-deoxy-D-xylulose-5-phosphate synthase 2, chloroplastic [Glycine max]
Glyur000208s00014304	1798	11911	10842	714	1530	1162	51.4105	355.072	334.128	22.1944	47.5285	38.3156	0.00603959	-2.97921	down	--	--	--	--	--	[R]	General function prediction only	Reverse transcriptase-like	Putative ribonuclease H protein At1g65750 OS=Arabidopsis thaliana OX=3702 GN=At1g65750 PE=3 SV=1	S	Function unknown	unknown [Lotus japonicus]
Glyur000078s00005433	7211	3727	4427	198	200	127	327.109	176.203	216.364	9.73684	9.84173	6.62101	0.000437307	-5.28016	down	--	--	Molecular Function: transcription factor activity, sequence-specific DNA binding (GO:0003700);; Biological Process: regulation of transcription, DNA-templated (GO:0006355);; Molecular Function: sequence-specific DNA binding (GO:0043565);;	--	--	--	--	bZIP transcription factor;; Basic region leucine zipper	bZIP transcription factor 44 OS=Arabidopsis thaliana OX=3702 GN=BZIP44 PE=1 SV=1	K	Transcription	hypothetical protein PHAVU_009G005800g [Phaseolus vulgaris]
Glyur002159s00040571	207	520	397	102	58	59	0.989175	2.59939	2.05134	0.527013	0.300987	0.321971	0.00132691	-2.56212	down	[U]	Intracellular trafficking, secretion, and vesicular transport	Biological Process: defense response (GO:0006952);; Molecular Function: ADP binding (GO:0043531);;	--	--	[T]	Signal transduction mechanisms	NB-ARC domain;; Leucine rich repeat;; Leucine Rich repeats (2 copies)	Putative disease resistance protein RGA4 OS=Solanum bulbocastanum OX=147425 GN=RGA4 PE=2 SV=1	S	Function unknown	NBS-LRR type disease resistance protein [Medicago truncatula]
Glyur000927s00024240	8	35	62	4328	4990	3332	0.052178	0.273328	0.506222	36.1404	41.7076	29.491	9.4288e-22	6.76606	up	--	--	Molecular Function: protein serine/threonine kinase activity (GO:0004674);; Cellular Component: plasma membrane (GO:0005886);; Biological Process: protein phosphorylation (GO:0006468);; Cellular Component: plasmodesma (GO:0009506);; Biological Process: defense response to bacterium (GO:0042742);;	--	--	--	--	Salt stress response/antifungal;; Protein tyrosine kinase;; Protein kinase domain;; TMEM154 protein family	Cysteine-rich receptor-like protein kinase 27 OS=Arabidopsis thaliana OX=3702 GN=CRK27 PE=3 SV=2	S	Function unknown	hypothetical protein TSUD_47360 [Trifolium subterraneum]
Glyur001819s00039497	341	1243	1133	9	236	301	4.26164	16.2098	15.2762	0.1125	3.20289	4.33116	0.000455256	-2.4707	down	--	--	--	--	--	--	--	--	--	--	--	hypothetical protein TSUD_265590 [Trifolium subterraneum]
Glyur000658s00024842	4	9	8	6443	2502	3090	0.037874	0.094507	0.084128	70.7847	27.4638	36.0042	2.41707e-10	8.95558	up	[K]	Transcription	Molecular Function: DNA binding (GO:0003677);; Molecular Function: transcription factor activity, sequence-specific DNA binding (GO:0003700);; Biological Process: DNA-templated transcription, initiation (GO:0006352);; Biological Process: regulation of transcription, DNA-templated (GO:0006355);; Molecular Function: sigma factor activity (GO:0016987);;	--	--	--	--	Sigma-70, region 4;; Sigma-70 region 3;; Sigma-70 region 2	RNA polymerase sigma factor sigF, chloroplastic OS=Arabidopsis thaliana OX=3702 GN=SIGF PE=1 SV=1	K	Transcription	hypothetical protein PHAVU_007G149600g [Phaseolus vulgaris]
Glyur000048s00002193	1127	3639	2951	13367	17995	15884	11.0934	38.0889	32.0126	144.908	196.187	184.01	0.000712192	2.43568	up	[DPM]	Cell cycle control, cell division, chromosome partitioning;; Inorganic ion transport and metabolism;; Cell wall/membrane/envelope biogenesis	Molecular Function: copper ion binding (GO:0005507);; Cellular Component: extracellular region (GO:0005576);; Molecular Function: oxidoreductase activity (GO:0016491);; Biological Process: oxidation-reduction process (GO:0055114);;	--	--	[Q]	Secondary metabolites biosynthesis, transport and catabolism	Multicopper oxidase;; Multicopper oxidase;; Multicopper oxidase	L-ascorbate oxidase OS=Cucumis sativus OX=3659 PE=1 SV=1	Q	Secondary metabolites biosynthesis, transport and catabolism	syringolide-induced protein B13-1-1 [Glycine max]
Glyur002399s00033218	0	8	5	473	343	337	0	0.065587	0.036471	4.92034	3.57231	3.70443	3.00146e-10	6.41279	up	--	--	Biological Process: phloem or xylem histogenesis (GO:0010087);; Biological Process: leaf vascular tissue pattern formation (GO:0010305);; Biological Process: cotyledon vascular tissue pattern formation (GO:0010588);; Biological Process: primary root development (GO:0080022);;	--	--	--	--	NPH3 family	BTB/POZ domain-containing protein DOT3 OS=Arabidopsis thaliana OX=3702 GN=DOT3 PE=2 SV=1	S	Function unknown	hypothetical protein VIGAN_01087000 [Vigna angularis var. angularis]
Glyur000470s00020960	111	268	230	12	30	57	2.733	6.91176	6.14953	0.323724	0.786122	1.62996	0.00149454	-2.80828	down	--	--	--	--	--	--	--	Probable lipid transfer;; Protease inhibitor/seed storage/LTP family	Protein YLS3 OS=Arabidopsis thaliana OX=3702 GN=YLS3 PE=2 SV=1	S	Function unknown	Lipid transfer protein [Medicago truncatula]
Glyur000116s00009216	171	874	855	3709	2838	3394	0.719242	3.85057	3.90318	17.0555	13.0768	16.5437	0.000439566	2.25317	up	--	--	Molecular Function: RNA binding (GO:0003723);;	K14790|0|gmx:100797960|K14790 nucleolar protein 9 | (RefSeq) pumilio homolog 23	--	[J]	Translation, ribosomal structure and biogenesis	Pumilio-family RNA binding repeat	Pumilio homolog 23 OS=Arabidopsis thaliana OX=3702 GN=APUM23 PE=1 SV=1	J	Translation, ribosomal structure and biogenesis	pumilio 23-like protein [Trifolium pratense]
Glyur000103s00007441	77	302	184	1703	986	910	0.924263	4.16968	2.35349	21.4356	14.027	12.213	0.000232241	2.51135	up	--	--	Biological Process: regulation of transcription, DNA-templated (GO:0006355);; Cellular Component: chloroplast stroma (GO:0009570);; Biological Process: chloroplast organization (GO:0009658);;	--	--	--	--	--	Thioredoxin-like fold domain-containing protein MRL7L, chloroplastic OS=Arabidopsis thaliana OX=3702 GN=MRL7L PE=2 SV=1	S	Function unknown	thioredoxin superfamily protein, putative [Medicago truncatula]
Glyur000383s00019462	585	596	560	0	5	5	6.92528	7.35594	7.1458	0	0.051839	0.055028	7.91155e-17	-7.75546	down	[QV]	Secondary metabolites biosynthesis, transport and catabolism;; Defense mechanisms	Molecular Function: iron ion binding (GO:0005506);; Cellular Component: membrane (GO:0016020);; Molecular Function: oxidoreductase activity, acting on paired donors, with incorporation or reduction of molecular oxygen, NAD(P)H as one donor, and incorporation of one atom of oxygen (GO:0016709);; Molecular Function: heme binding (GO:0020037);; Biological Process: secondary metabolite biosynthetic p…	--	--	[Q]	Secondary metabolites biosynthesis, transport and catabolism	Cytochrome P450	Geraniol 8-hydroxylase OS=Catharanthus roseus OX=4058 GN=CYP76B6 PE=1 SV=1	Q	Secondary metabolites biosynthesis, transport and catabolism	Cytochrome P450 76C1 [Glycine soja]
Glyur000341s00020139	0	64	48	953	591	1304	0	0.316684	0.242233	5.25437	3.23217	7.40223	3.23612e-07	4.62127	up	[V]	Defense mechanisms	Molecular Function: ATP binding (GO:0005524);; Cellular Component: integral component of membrane (GO:0016021);; Molecular Function: ATPase activity, coupled to transmembrane movement of substances (GO:0042626);; Biological Process: transmembrane transport (GO:0055085);;	K05658|0|vra:106777606|K05658 ATP-binding cassette, subfamily B (MDR/TAP), member 1 [EC:3.6.3.44] | (RefSeq) ABC transporter B family member 2-like	ABC transporters (ko02010)	[Q]	Secondary metabolites biosynthesis, transport and catabolism	ABC transporter transmembrane region;; ABC transporter;; RecF/RecN/SMC N terminal domain;; Predicted ATPase of the ABC class;; P-loop containing region of AAA domain;; Zeta toxin	ABC transporter B family member 2 OS=Arabidopsis thaliana OX=3702 GN=ABCB2 PE=1 SV=3	V	Defense mechanisms	ABC transporter B family member 2-like [Cajanus cajan]
Glyur000087s00008537	1357	2970	2710	57	118	241	32.4252	73.9608	69.782	1.46724	3.05987	6.61559	3.42794e-12	-4.275	down	[I]	Lipid transport and metabolism	Biological Process: lipid metabolic process (GO:0006629);; Cellular Component: integral component of membrane (GO:0016021);; Molecular Function: hydrolase activity (GO:0016787);;	--	--	[I]	Lipid transport and metabolism	Lipase (class 3);; Protein of unknown function (DUF2974)	Phospholipase A1-Igamma2, chloroplastic OS=Arabidopsis thaliana OX=3702 GN=At2g30550 PE=1 SV=2	S	Function unknown	PREDICTED: uncharacterized protein LOC101491507 [Cicer arietinum]
Glyur000072s00008140	50	97	95	51455	34660	43386	0.776732	1.59121	1.61251	886.382	597.289	792.985	4.82626e-20	8.84464	up	--	--	Biological Process: response to light stimulus (GO:0009416);; Cellular Component: photosystem I (GO:0009522);; Cellular Component: chloroplast thylakoid membrane (GO:0009535);; Biological Process: photosynthesis, light harvesting in photosystem I (GO:0009768);; Cellular Component: chloroplast envelope (GO:0009941);; Cellular Component: plastoglobule (GO:0010287);; Cellular Component: integral com…	K08908|7.68507e-152|mtr:MTR_8g023790|K08908 light-harvesting complex I chlorophyll a/b binding protein 2 | (RefSeq) light-harvesting complex I chlorophyll A/B-binding protein	Photosynthesis - antenna proteins (ko00196)	--	--	Chlorophyll A-B binding protein	Chlorophyll a-b binding protein 7, chloroplastic OS=Solanum lycopersicum OX=4081 GN=CAB7 PE=3 SV=1	S	Function unknown	hypothetical protein GLYMA_07G047600 [Glycine max]
Glyur000042s00005069	15	21	15	1732	1595	1437	0.087814	0.13356	0.099276	17.9579	16.0757	15.4973	8.26195e-18	6.26396	up	--	--	--	--	--	--	--	NPH3 family;; BTB/POZ domain	BTB/POZ domain-containing protein SR1IP1 OS=Arabidopsis thaliana OX=3702 GN=SR1IP1 PE=1 SV=2	S	Function unknown	PREDICTED: BTB/POZ domain-containing protein At5g67385 isoform X2 [Glycine max]
Glyur001006s00028650	6356	8857	8985	425	718	1209	75.3551	109.453	114.785	5.47154	9.24343	16.5281	2.53146e-08	-3.61361	down	[G]	Carbohydrate transport and metabolism	Biological Process: glucose metabolic process (GO:0006006);; Molecular Function: oxidoreductase activity, acting on the aldehyde or oxo group of donors, NAD or NADP as acceptor (GO:0016620);; Molecular Function: NADP binding (GO:0050661);; Molecular Function: NAD binding (GO:0051287);; Biological Process: oxidation-reduction process (GO:0055114);;	K00134|0|mtr:MTR_2g065470|K00134 glyceraldehyde 3-phosphate dehydrogenase [EC:1.2.1.12] | (RefSeq) glyceraldehyde-3-phosphate dehydrogenase	Glycolysis / Gluconeogenesis (ko00010);; Carbon fixation in photosynthetic organisms (ko00710);; Carbon metabolism (ko01200);; Biosynthesis of amino acids (ko01230)	[G]	Carbohydrate transport and metabolism	Glyceraldehyde 3-phosphate dehydrogenase, C-terminal domain;; Glyceraldehyde 3-phosphate dehydrogenase, NAD binding domain	Glyceraldehyde-3-phosphate dehydrogenase GAPCP1, chloroplastic OS=Arabidopsis thaliana OX=3702 GN=GAPCP1 PE=1 SV=1	G	Carbohydrate transport and metabolism	glyceraldehyde-3-phosphate dehydrogenase cytosolic-like [Trifolium pratense]
Glyur002497s00039057	0	3	0	517	359	397	0	0.027966	0	7.5145	5.21171	6.11795	5.6009e-14	8.70947	up	--	--	Molecular Function: transferase activity (GO:0016740);;	--	--	--	--	Transferase family	Protein ECERIFERUM 2 OS=Arabidopsis thaliana OX=3702 GN=CER2 PE=1 SV=1	S	Function unknown	PREDICTED: protein ECERIFERUM 1-like [Glycine max]
Glyur001066s00037421	265	2225	1842	6317	5756	5499	1.61917	14.2056	12.1599	42.0779	38.3093	38.8525	0.00575732	1.90727	up	--	--	Molecular Function: DNA binding (GO:0003677);;	--	--	[K]	Transcription	Myb/SANT-like DNA-binding domain;; Alcohol dehydrogenase transcription factor Myb/SANT-like;; Myb-like DNA-binding domain	Trihelix transcription factor GT-2 OS=Arabidopsis thaliana OX=3702 GN=GT-2 PE=2 SV=1	K	Transcription	hypothetical protein KK1_027613 [Cajanus cajan]
Glyur000192s00009313	437	488	510	25	13	43	5.15886	5.64887	6.08708	0.280317	0.142697	0.520404	5.12418e-08	-4.41743	down	--	--	Cellular Component: integral component of membrane (GO:0016021);;	--	--	--	--	--	--	S	Function unknown	hypothetical protein PHAVU_006G219100g [Phaseolus vulgaris]
Glyur000018s00003741	0	28	35	322	2042	788	0	0.186575	0.200267	2.61554	13.5783	5.7367	0.00768802	5.54787	up	[T]	Signal transduction mechanisms	Molecular Function: protein serine/threonine kinase activity (GO:0004674);; Molecular Function: ATP binding (GO:0005524);; Cellular Component: plasma membrane (GO:0005886);; Biological Process: protein phosphorylation (GO:0006468);; Cellular Component: integral component of membrane (GO:0016021);;	--	--	--	--	Protein tyrosine kinase;; Protein kinase domain	Probable leucine-rich repeat receptor-like serine/threonine-protein kinase At3g14840 OS=Arabidopsis thaliana OX=3702 GN=LRR-RLK PE=1 SV=1	S	Function unknown	hypothetical protein CRG98_025321 [Punica granatum]
Glyur000243s00013133	560	856	578	8316	5355	4674	4.95739	7.8996	5.51583	80.1006	51.5518	47.7542	2.05231e-06	2.9298	up	[QV]	Secondary metabolites biosynthesis, transport and catabolism;; Defense mechanisms	Molecular Function: iron ion binding (GO:0005506);; Cellular Component: chloroplast envelope (GO:0009941);; Molecular Function: carotene beta-ring hydroxylase activity (GO:0010291);; Biological Process: xanthophyll biosynthetic process (GO:0016123);; Molecular Function: oxidoreductase activity, acting on paired donors, with incorporation or reduction of molecular oxygen (GO:0016705);; Molecular F…	K15747|0|gmx:100780770|K15747 beta-ring hydroxylase [EC:1.14.-.-] | (RefSeq) CYP97C10; protein LUTEIN DEFICIENT 5, chloroplastic	Carotenoid biosynthesis (ko00906)	[QI]	Secondary metabolites biosynthesis, transport and catabolism;; Lipid transport and metabolism	Cytochrome P450	Protein LUTEIN DEFICIENT 5, chloroplastic OS=Arabidopsis thaliana OX=3702 GN=CYP97A3 PE=1 SV=1	Q	Secondary metabolites biosynthesis, transport and catabolism	PREDICTED: protein LUTEIN DEFICIENT 5, chloroplastic [Glycine max]
Glyur001600s00030348	157	303	240	3	13	20	1.92611	3.88768	3.18293	0.026986	0.170629	0.270699	1.13005e-06	-4.50202	down	[E]	Amino acid transport and metabolism	Molecular Function: 1-aminocyclopropane-1-carboxylate synthase activity (GO:0016847);; Molecular Function: pyridoxal phosphate binding (GO:0030170);; Biological Process: 1-aminocyclopropane-1-carboxylate biosynthetic process (GO:0042218);;	K01762|0|gmx:100797692|K01762 1-aminocyclopropane-1-carboxylate synthase [EC:4.4.1.14] | (RefSeq) 1-aminocyclopropane-1-carboxylate synthase 7-like	Cysteine and methionine metabolism (ko00270)	[T]	Signal transduction mechanisms	Aminotransferase class I and II	1-aminocyclopropane-1-carboxylate synthase 7 OS=Arabidopsis thaliana OX=3702 GN=ACS7 PE=1 SV=1	E	Amino acid transport and metabolism	PREDICTED: 1-aminocyclopropane-1-carboxylate synthase 7-like [Glycine max]
Glyur000249s00015856	2	37	61	731	8721	5867	0.094409	1.81031	3.09756	38.0631	453.856	324.092	0.000497748	7.15328	up	--	--	--	--	--	--	--	Glycine rich protein family;; Sar8.2 family	--	--	--	glycine-rich cell wall structural protein [Vigna radiata var. radiata]
Glyur000363s00015366	76	113	112	9951	6978	7527	0.496786	0.774039	0.79111	71.403	50.0347	57.2869	4.17386e-18	6.09006	up	[P]	Inorganic ion transport and metabolism	Biological Process: potassium ion transport (GO:0006813);; Molecular Function: solute:proton antiporter activity (GO:0015299);; Cellular Component: integral component of membrane (GO:0016021);; Biological Process: hydrogen ion transmembrane transport (GO:1902600);;	--	--	[P]	Inorganic ion transport and metabolism	Sodium/hydrogen exchanger family;; TrkA-N domain	K(+) efflux antiporter 3, chloroplastic OS=Arabidopsis thaliana OX=3702 GN=KEA3 PE=1 SV=2	P	Inorganic ion transport and metabolism	PREDICTED: K(+) efflux antiporter 3, chloroplastic isoform X2 [Glycine max]
Glyur000947s00021202	100	33	44	1199	2455	1491	2.78792	0.954053	1.31459	37.0761	83.4945	48.1805	1.50154e-10	4.39003	up	[O]	Posttranslational modification, protein turnover, chaperones	Biological Process: response to oxidative stress (GO:0006979);; Molecular Function: peptide-methionine (S)-S-oxide reductase activity (GO:0008113);; Biological Process: protein repair (GO:0030091);; Biological Process: oxidation-reduction process (GO:0055114);;	K07304|2.18258e-105|cam:101499798|K07304 peptide-methionine (S)-S-oxide reductase [EC:1.8.4.11] | (RefSeq) peptide methionine sulfoxide reductase-like	--	[O]	Posttranslational modification, protein turnover, chaperones	Peptide methionine sulfoxide reductase	Peptide methionine sulfoxide reductase (Fragment) OS=Solanum lycopersicum OX=4081 GN=E4 PE=3 SV=1	O	Posttranslational modification, protein turnover, chaperones	peptide methionine sulfoxide reductase-like [Cajanus cajan]
Glycyrrhiza_uralensis_newGene_2928	4	14	7	183	91	62	0.032827	0.116418	0.06091	1.65934	0.82615	0.589871	0.00320406	3.56546	up	--	--	Molecular Function: nucleic acid binding (GO:0003676);; Cellular Component: membrane (GO:0016020);;	--	--	--	--	Protein of unknown function (DUF 659);; hAT family C-terminal dimerisation region	--	S	Function unknown	PREDICTED: uncharacterized protein LOC100793942 [Glycine max]
Glycyrrhiza_uralensis_newGene_8182	107	426	432	12	6	19	0.705191	2.96662	3.11205	0.08513	0.036506	0.14552	2.74084e-07	-4.83835	down	--	--	--	--	--	--	--	MULE transposase domain;; MuDR family transposase;; SWIM zinc finger;; Transposase, Mutator family	--	S	Function unknown	PREDICTED: uncharacterized protein LOC106798484 [Glycine max]
Glyur000266s00012632	188	350	198	1470	1507	1491	2.40486	4.45395	2.62368	19.2033	18.4363	20.2589	0.000217936	2.35236	up	[C]	Energy production and conversion	Biological Process: dephosphorylation (GO:0016311);; Molecular Function: N-acylneuraminate-9-phosphatase activity (GO:0050124);;	--	--	--	--	--	Haloacid dehalogenase-like hydrolase domain-containing protein At2g33255 OS=Arabidopsis thaliana OX=3702 GN=At2g33255 PE=1 SV=1	S	Function unknown	hypothetical protein GLYMA_10G191200 [Glycine max]
Glyur001431s00032969	268	222	188	18	12	50	16.8817	14.5499	12.7057	1.20479	0.811051	3.63203	0.000190357	-3.4054	down	--	--	--	--	--	--	--	LysM domain	--	S	Function unknown	PREDICTED: uncharacterized protein LOC102670325 [Glycine max]
Glyur002701s00040535	34	56	60	923	449	465	0.37442	0.657005	0.722048	11.3331	5.51014	6.05002	8.45643e-05	3.37611	up	[QV]	Secondary metabolites biosynthesis, transport and catabolism;; Defense mechanisms	Molecular Function: acyl-CoA oxidase activity (GO:0003997);; Molecular Function: monooxygenase activity (GO:0004497);; Molecular Function: iron ion binding (GO:0005506);; Cellular Component: integral component of membrane (GO:0016021);; Molecular Function: oxidoreductase activity, acting on paired donors, with incorporation or reduction of molecular oxygen (GO:0016705);; Molecular Function: heme …	--	--	[QI]	Secondary metabolites biosynthesis, transport and catabolism;; Lipid transport and metabolism	Cytochrome P450	Cytochrome P450 CYP72A219 OS=Panax ginseng OX=4054 PE=2 SV=1	Q	Secondary metabolites biosynthesis, transport and catabolism	cytochrome P450 monooxygenase [Glycyrrhiza uralensis]
Glyur001293s00032184	1041	801	663	178	177	232	28.9135	23.1637	19.8458	5.368	5.34087	7.39417	0.00980759	-2.45066	down	--	--	Cellular Component: integral component of membrane (GO:0016021);;	--	--	--	--	HR-like lesion-inducing	--	S	Function unknown	hypothetical protein glysoja_036942 [Glycine soja]
Glyur001290s00040712	217	984	882	172	133	145	2.08394	9.95415	9.53411	1.66501	1.3232	1.50086	0.00267995	-2.35556	down	--	--	Cellular Component: integral component of membrane (GO:0016021);;	--	--	--	--	--	--	S	Function unknown	PREDICTED: uncharacterized protein LOC109343669 [Lupinus angustifolius]
Glyur000472s00019593	0	3	0	273	82	96	0	0.033739	0	4.76788	1.43001	1.77129	0.00033193	7.21244	up	--	--	--	K09422|5.16306e-101|gmx:100793350|K09422 myb proto-oncogene protein, plant | (RefSeq) transcription factor MYB12-like	--	[K]	Transcription	Myb-like DNA-binding domain;; Myb-like DNA-binding domain	Transcription factor MYB111 OS=Arabidopsis thaliana OX=3702 GN=MYB111 PE=1 SV=1	K	Transcription	MYB transcription factor MYB112 [Medicago truncatula]
Glyur000188s00019480	42	177	99	846	1721	2293	1.01773	4.71813	2.52831	22.9857	42.9064	66.1085	0.000118434	3.78208	up	[Q]	Secondary metabolites biosynthesis, transport and catabolism	--	K07253|6.20132e-64|mtr:MTR_7g059460|K07253 phenylpyruvate tautomerase [EC:5.3.2.1] | (RefSeq) macrophage migration inhibition factor-like protein	Tyrosine metabolism (ko00350);; Phenylalanine metabolism (ko00360)	[V]	Defense mechanisms	Macrophage migration inhibitory factor (MIF)	--	S	Function unknown	macrophage migration inhibition factor-like protein [Medicago truncatula]
Glyur000359s00016701	5435	5413	4181	1362	1448	1577	37.3361	38.4595	30.8968	10.1818	10.7477	12.4416	0.00131003	-2.10118	down	[P]	Inorganic ion transport and metabolism	Molecular Function: zinc ion transmembrane transporter activity (GO:0005385);; Molecular Function: GTP binding (GO:0005525);; Cellular Component: vacuole (GO:0005773);; Biological Process: small GTPase mediated signal transduction (GO:0007264);; Biological Process: response to zinc ion (GO:0010043);; Cellular Component: integral component of membrane (GO:0016021);; Biological Process: regulation …	K14689|3.45018e-177|cam:101512438|K14689 solute carrier family 30 (zinc transporter), member 2 | (RefSeq) metal tolerance protein B	--	[U]	Intracellular trafficking, secretion, and vesicular transport	Cation efflux family;; Ras family;; Ras of Complex, Roc, domain of DAPkinase;; ADP-ribosylation factor family;; 50S ribosome-binding GTPase	Ras-related protein Rab11C OS=Lotus japonicus OX=34305 GN=RAB11C PE=2 SV=1	P	Inorganic ion transport and metabolism	metal tolerance protein B-like [Trifolium pratense]
Glyur000272s00017861	238	900	768	4698	3873	3062	1.78956	7.05947	6.23668	38.5028	31.7131	26.6183	0.000102448	2.44448	up	[D]	Cell cycle control, cell division, chromosome partitioning	Biological Process: activation of MAPKK activity (GO:0000186);; Molecular Function: MAP kinase kinase kinase activity (GO:0004709);; Molecular Function: ubiquitin-protein transferase activity (GO:0004842);; Molecular Function: ATP binding (GO:0005524);; Cellular Component: intracellular (GO:0005622);; Biological Process: protein ubiquitination (GO:0016567);;	--	--	--	--	Protein tyrosine kinase;; U-box domain;; Protein kinase domain	Putative U-box domain-containing protein 50 OS=Arabidopsis thaliana OX=3702 GN=PUB50 PE=3 SV=1	O	Posttranslational modification, protein turnover, chaperones	PREDICTED: putative U-box domain-containing protein 50 [Glycine max]
Glyur000952s00025638	0	11	5	6475	2518	2418	0	0.163051	0.0672	109.376	42.5793	43.3125	2.5178e-08	9.42666	up	--	--	Molecular Function: transcription factor activity, sequence-specific DNA binding (GO:0003700);; Biological Process: transcription, DNA-templated (GO:0006351);; Molecular Function: sequence-specific DNA binding (GO:0043565);; Cellular Component: intracellular part (GO:0044424);;	--	--	[K]	Transcription	GATA zinc finger	Putative GATA transcription factor 22 OS=Arabidopsis thaliana OX=3702 GN=GATA22 PE=3 SV=1	K	Transcription	PREDICTED: GATA transcription factor 21-like isoform X1 [Glycine max]
Glyur002067s00038857	0	0	0	137	253	384	0	0	0	1.04376	1.94538	3.13016	5.56757e-10	Inf	up	--		Molecular Function: nucleotide binding (GO:0000166);; Molecular Function: protein serine/threonine kinase activity (GO:0004674);; Cellular Component: plasma membrane (GO:0005886);; Biological Process: protein phosphorylation (GO:0006468);; Biological Process: defense response (GO:0006952);; Cellular Component: plasmodesma (GO:0009506);;	--	--	--	--	D-mannose binding lectin;; PAN-like domain;; S-locus glycoprotein domain;; Protein tyrosine kinase;; Protein kinase domain	Receptor-like serine/threonine-protein kinase SD1-8 OS=Arabidopsis thaliana OX=3702 GN=SD18 PE=1 SV=1	T	Signal transduction mechanisms	Serine/Threonine kinase family protein [Medicago truncatula]
Glyur000521s00021475	162	598	478	123	132	63	0.872995	3.35207	2.77148	0.715729	0.760004	0.368928	0.00555861	-2.13796	down	--	--	Cellular Component: integral component of membrane (GO:0016021);;	--	--	[R]	General function prediction only	Transferase family;; PPR repeat;; PPR repeat family;; PPR repeat;; Pentatricopeptide repeat domain;; GDSL-like Lipase/Acylhydrolase;; DYW family of nucleic acid deaminases;; Pentacotripeptide-repeat region of PRORP	Pentatricopeptide repeat-containing protein At5g06540 OS=Arabidopsis thaliana OX=3702 GN=PCMP-H88 PE=3 SV=1	S	Function unknown	hypothetical protein PHAVU_006G075200g [Phaseolus vulgaris]
Glycyrrhiza_uralensis_newGene_232	19	35	28	248	281	227	0.121548	0.21094	0.223583	2.79835	2.87533	2.34217	0.00121412	2.9629	up	--	--	Molecular Function: transferase activity (GO:0016740);;	--	--	--	--	--	--	L	Replication, recombination and repair	Copia protein [Cajanus cajan]
Glyur003623s00040043	138	492	417	3430	2813	2066	2.09483	7.80753	6.83203	56.8115	46.5619	36.29	5.97051e-06	2.81706	up	--	--	--	--	--	--	--	--	--	S	Function unknown	uncharacterized protein LOC109803591 [Cajanus cajan]
Glyur001431s00032970	491	634	624	15	34	69	7.19349	9.68494	9.85859	0.22875	0.533144	1.15921	7.01235e-08	-4.14725	down	[IR]	Lipid transport and metabolism;; General function prediction only	Molecular Function: oxidoreductase activity, acting on the CH-CH group of donors, quinone or related compound as acceptor (GO:0016635);; Molecular Function: hydrolase activity, acting on ester bonds (GO:0016788);; Biological Process: single-organism metabolic process (GO:0044710);;	--	--	--	--	GDSL-like Lipase/Acylhydrolase	GDSL esterase/lipase At5g03610 OS=Arabidopsis thaliana OX=3702 GN=At5g03610 PE=2 SV=1	S	Function unknown	GDSL esterase/lipase At5g03610-like [Cajanus cajan]
Glyur002419s00040887	398	2343	1603	112	88	157	4.25999	26.1881	18.5239	1.30282	1.02123	1.93192	0.00058987	-3.72536	down	[R]	General function prediction only	--	--	--	--	--	Domain of unknown function (DUF2828)	--	S	Function unknown	hypothetical protein L195_g003953 [Trifolium pratense]
Glyur000571s00026044	1004	788	851	6417	5306	5098	13.4641	11.0138	12.3017	93.6213	77.4029	78.8913	9.4342e-05	2.32672	up	[R]	General function prediction only	--	--	--	--	--	--	Pathogen-related protein OS=Hordeum vulgare OX=4513 PE=2 SV=2	S	Function unknown	unknown [Lotus japonicus]
Glyur000279s00013241	0	0	0	125	162	524	0	0	0	2.24456	2.90997	9.98563	0.000195541	Inf	up	[Q]	Secondary metabolites biosynthesis, transport and catabolism	Molecular Function: metal ion binding (GO:0046872);; Molecular Function: dioxygenase activity (GO:0051213);; Biological Process: oxidation-reduction process (GO:0055114);;	K06892|0|gmx:100527581|K06892 feruloyl-CoA ortho-hydroxylase [EC:1.14.11.-] | (RefSeq) feruloyl CoA ortho-hydroxylase 1	--	[QR]	Secondary metabolites biosynthesis, transport and catabolism;; General function prediction only	2OG-Fe(II) oxygenase superfamily;; non-haem dioxygenase in morphine synthesis N-terminal	Feruloyl CoA ortho-hydroxylase 1 OS=Arabidopsis thaliana OX=3702 GN=F6&apos;H1 PE=1 SV=1	S	Function unknown	unknown [Lotus japonicus]
Glyur000087s00008577	471	413	416	5057	3426	3548	2.86946	2.49955	2.62086	48.3646	29.7141	32.514	1.06339e-06	2.88056	up	[O]	Posttranslational modification, protein turnover, chaperones	Molecular Function: protein serine/threonine kinase activity (GO:0004674);; Molecular Function: ATP binding (GO:0005524);; Cellular Component: plasma membrane (GO:0005886);; Biological Process: protein phosphorylation (GO:0006468);; Biological Process: cell surface receptor signaling pathway (GO:0007166);; Cellular Component: integral component of membrane (GO:0016021);; Molecular Function: polys…	--	--	[T]	Signal transduction mechanisms	Protein tyrosine kinase;; Protein kinase domain;; Thioredoxin;; Thioredoxin-like;; Thioredoxin-like;; Thioredoxin-like domain;; AhpC/TSA family	Wall-associated receptor kinase-like 14 OS=Arabidopsis thaliana OX=3702 GN=WAKL14 PE=2 SV=2	T	Signal transduction mechanisms	PREDICTED: wall-associated receptor kinase-like 14 [Cicer arietinum]
Glyur001376s00030053	904	1040	1128	110	142	154	5.30178	6.38161	7.07774	0.696552	0.895811	1.02786	1.29283e-06	-3.20343	down	[ET]	Amino acid transport and metabolism;; Signal transduction mechanisms	Molecular Function: G-protein coupled receptor activity (GO:0004930);; Molecular Function: ionotropic glutamate receptor activity (GO:0004970);; Biological Process: ion transport (GO:0006811);; Biological Process: G-protein coupled receptor signaling pathway (GO:0007186);; Cellular Component: integral component of membrane (GO:0016021);; Biological Process: ionotropic glutamate receptor signaling…	K05387|0|cam:101495056|K05387 glutamate receptor, ionotropic, plant | (RefSeq) glutamate receptor 3.6-like	--	[PET]	Inorganic ion transport and metabolism;; Amino acid transport and metabolism;; Signal transduction mechanisms	Receptor family ligand binding region;; Ligand-gated ion channel;; Bacterial extracellular solute-binding proteins, family 3;; Ligated ion channel L-glutamate- and glycine-binding site;; Periplasmic binding protein	Glutamate receptor 3.6 OS=Arabidopsis thaliana OX=3702 GN=GLR3.6 PE=2 SV=1	S	Function unknown	PREDICTED: glutamate receptor 3.6-like [Cicer arietinum]
Glyur000071s00005262	155	561	465	1445	1857	1706	1.15882	3.75118	3.23308	10.7713	12.2733	11.618	0.00384993	1.91726	up	[K]	Transcription	Molecular Function: protein serine/threonine kinase activity (GO:0004674);; Molecular Function: transmembrane receptor protein tyrosine kinase activity (GO:0004714);; Molecular Function: ATP binding (GO:0005524);; Cellular Component: integral component of membrane (GO:0016021);; Biological Process: peptidyl-tyrosine phosphorylation (GO:0018108);;	--	--	--	--	Protein kinase domain;; Protein tyrosine kinase;; Leucine rich repeat	Probable leucine-rich repeat receptor-like protein kinase At5g49770 OS=Arabidopsis thaliana OX=3702 GN=At5g49770 PE=2 SV=1	S	Function unknown	PREDICTED: probable leucine-rich repeat receptor-like protein kinase At5g49770 [Cicer arietinum]
Glyur000061s00006562	141	107	128	0	5	7	3.38081	2.6531	3.2911	0	0.1049	0.188371	3.96754e-07	-5.30037	down	--	--	--	--	--	--	--	Transcriptional repressor, ovate	Transcription repressor OFP8 OS=Arabidopsis thaliana OX=3702 GN=OFP8 PE=1 SV=1	S	Function unknown	LOW QUALITY PROTEIN: transcription repressor OFP8 [Arachis duranensis]
Glyur000088s00007743	4360	4878	4798	421	644	783	63.3989	75.3086	76.6354	6.64824	10.2674	13.0656	2.30714e-07	-3.21596	down	--	--	Cellular Component: nucleus (GO:0005634);; Cellular Component: plasmodesma (GO:0009506);; Biological Process: metal ion transport (GO:0030001);; Molecular Function: metal ion binding (GO:0046872);;	--	--	--	--	--	--	S	Function unknown	metal ion binding protein [Corchorus capsularis]
Glyur000012s00000551	11	0	3	583	814	563	0.078857	0	0.015848	4.97433	6.92859	4.9172	5.27336e-14	6.52908	up	--	--	--	--	--	--	--	WRKY DNA -binding domain	WRKY transcription factor 6 OS=Arabidopsis thaliana OX=3702 GN=WRKY6 PE=1 SV=1	--	--	PREDICTED: WRKY transcription factor 6-like isoform X1 [Glycine max]
Glyur000064s00005632	225	175	179	28	19	77	5.54046	4.4915	4.74381	0.737578	0.490229	2.19291	0.0064369	-2.54364	down	--	--	Molecular Function: NAD+ ADP-ribosyltransferase activity (GO:0003950);;	--	--	--	--	--	--	S	Function unknown	PREDICTED: uncharacterized protein LOC108335329 [Vigna angularis]
Glyur000550s00021753	3	8	3	207	268	141	0.024387	0.09026	0.026278	3.60435	4.66081	2.49341	3.44555e-07	5.23334	up	--	--	Molecular Function: iron ion binding (GO:0005506);; Molecular Function: methyltransferase activity (GO:0008168);; Biological Process: methylation (GO:0032259);; Molecular Function: dioxygenase activity (GO:0051213);; Biological Process: oxidation-reduction process (GO:0055114);;	--	--	[QR]	Secondary metabolites biosynthesis, transport and catabolism;; General function prediction only	--	Flavanone 3-dioxygenase 3 OS=Oryza sativa subsp. japonica OX=39947 GN=F3H-3 PE=1 SV=1	S	Function unknown	leucoanthocyanidin dioxygenase-like protein [Trifolium pratense]
Glyur001189s00033637	624	2681	2048	367	293	409	3.8714	18.0523	13.6405	3.21093	1.95677	3.38764	0.000874955	-2.47043	down	--	--	--	--	--	[T]	Signal transduction mechanisms	Leucine Rich repeats (2 copies)	187-kDa microtubule-associated protein AIR9 OS=Arabidopsis thaliana OX=3702 GN=AIR9 PE=1 SV=1	S	Function unknown	outer arm dynein light chain 1 [Medicago truncatula]
Glyur000064s00005660	4	17	14	1304	707	1000	0.046736	0.19794	0.176963	17.3186	9.36026	14.0753	8.22245e-15	6.28	up	[L]	Replication, recombination and repair	Biological Process: photoreactive repair (GO:0000719);; Molecular Function: deoxyribodipyrimidine photo-lyase activity (GO:0003904);; Biological Process: UV protection (GO:0009650);;	K01669|0|cam:101490127|K01669 deoxyribodipyrimidine photo-lyase [EC:4.1.99.3] | (RefSeq) deoxyribodipyrimidine photo-lyase	--	[LT]	Replication, recombination and repair;; Signal transduction mechanisms	DNA photolyase	Deoxyribodipyrimidine photo-lyase OS=Arabidopsis thaliana OX=3702 GN=PHR1 PE=2 SV=1	L	Replication, recombination and repair	PREDICTED: deoxyribodipyrimidine photo-lyase [Cicer arietinum]
Glyur000086s00011538	67	40	60	0	2	2	1.1236	0.693852	1.07589	0	0.036127	0.0195	3.03016e-06	-5.74368	down	--	--	Biological Process: flavonoid biosynthetic process (GO:0009813);; Cellular Component: intracellular membrane-bounded organelle (GO:0043231);; Biological Process: flavonoid glucuronidation (GO:0052696);; Molecular Function: quercetin 3-O-glucosyltransferase activity (GO:0080043);; Molecular Function: quercetin 7-O-glucosyltransferase activity (GO:0080044);;	K08237|1.25102e-152|vvi:100255865|K08237 hydroquinone glucosyltransferase [EC:2.4.1.218] | (RefSeq) anthocyanidin 3-O-glucosyltransferase 5	--	[GC]	Carbohydrate transport and metabolism;; Energy production and conversion	UDP-glucoronosyl and UDP-glucosyl transferase	Anthocyanidin 3-O-glucosyltransferase 5 OS=Manihot esculenta OX=3983 GN=GT5 PE=2 SV=1	S	Function unknown	flavonol glycosyltransferase UGT72AF1, partial [Lotus japonicus]
Glyur000039s00004253	0	6	3	105	604	567	0	0.136446	0.047494	2.47871	14.3446	14.2922	4.08404e-05	7.09304	up	--	--	--	--	--	--	--	Plant protein 1589 of unknown function (A_thal_3526)	--	S	Function unknown	hypothetical protein MTR_7g022840 [Medicago truncatula]
Glyur004079s00039151	2718	3050	2400	43	22	36	39.8173	47.3971	35.7757	0.61041	0.225848	0.623287	5.08613e-22	-6.6368	down	[IQR]	Lipid transport and metabolism;; Secondary metabolites biosynthesis, transport and catabolism;; General function prediction only	--	K11153|0|gmx:100794347|K11153 retinol dehydrogenase 12 [EC:1.1.1.300] | (RefSeq) short-chain dehydrogenase TIC 32, chloroplastic-like	--	[Q]	Secondary metabolites biosynthesis, transport and catabolism	short chain dehydrogenase;; Enoyl-(Acyl carrier protein) reductase;; KR domain	Short-chain dehydrogenase TIC 32, chloroplastic OS=Arabidopsis thaliana OX=3702 GN=TIC32 PE=2 SV=1	S	Function unknown	PREDICTED: short-chain dehydrogenase TIC 32, chloroplastic-like [Glycine max]
Glyur000696s00018508	59	253	242	3027	1620	1683	0.597175	2.39797	2.37824	30.3479	16.3672	18.7391	5.73764e-06	3.36533	up	[K]	Transcription	Molecular Function: plastid sigma factor activity (GO:0001053);; Molecular Function: DNA binding (GO:0003677);; Molecular Function: transcription factor activity, sequence-specific DNA binding (GO:0003700);; Molecular Function: DNA-directed 5'-3' RNA polymerase activity (GO:0003899);; Biological Process: DNA-templated transcription, initiation (GO:0006352);; Biological Process: regulation of tran…	K03093|0|cam:101498611|K03093 RNA polymerase sigma factor | (RefSeq) RNA polymerase sigma factor sigC	--	--	--	Sigma-70, region 4;; Sigma-70 region 2	RNA polymerase sigma factor sigC OS=Arabidopsis thaliana OX=3702 GN=SIGC PE=2 SV=1	K	Transcription	PREDICTED: RNA polymerase sigma factor sigC [Cicer arietinum]
Glyur001718s00031993	280	937	652	2191	3471	2227	2.80842	9.84575	7.07473	24.0154	38.4304	25.9853	0.0030117	1.89247	up	[DZ]	Cell cycle control, cell division, chromosome partitioning;; Cytoskeleton	--	--	--	[S]	Function unknown	Regulator of chromosome condensation (RCC1) repeat;; Regulator of chromosome condensation (RCC1) repeat	Ultraviolet-B receptor UVR8 OS=Arabidopsis thaliana OX=3702 GN=UVR8 PE=1 SV=1	DZ	Cell cycle control, cell division, chromosome partitioning;; Cytoskeleton	ultraviolet-B receptor UVR8-like isoform X1 [Cajanus cajan]
Glyur001277s00024306	473	72	125	0	0	0	8.7769	1.393	2.48768	0	0	0	0.00834232	#NAME?	down	[IR]	Lipid transport and metabolism;; General function prediction only	Cellular Component: integral component of membrane (GO:0016021);; Molecular Function: hydrolase activity, acting on ester bonds (GO:0016788);; Molecular Function: 9,9'-dicis-carotene:quinone oxidoreductase activity (GO:0052886);; Molecular Function: 7,9,9'-tricis-neurosporene:quinone oxidoreductase activity (GO:0052887);; Biological Process: 9,9'-di-cis-zeta-carotene desaturation to 7,9,7',9'-tet…	--	--	--	--	GDSL-like Lipase/Acylhydrolase	GDSL esterase/lipase At5g45960 OS=Arabidopsis thaliana OX=3702 GN=At5g45960 PE=2 SV=1	S	Function unknown	PREDICTED: GDSL esterase/lipase At5g45960-like [Cicer arietinum]
Glyur000905s00030409	596	2899	2319	266	111	263	3.86052	19.6015	16.2117	1.87032	0.77704	1.96336	0.000244452	-3.31252	down	--	--	--	--	--	--	--	RING-like zinc finger;; Ring finger domain;; Zinc finger, C3HC4 type (RING finger)	Probable E3 ubiquitin-protein ligase EDA40 OS=Arabidopsis thaliana OX=3702 GN=EDA40 PE=2 SV=1	--	--	zinc finger protein [Trifolium pratense]
Glyur000683s00025153	0	0	66	237	141	159	0	0	0.580163	2.11504	1.25433	1.50155	0.00348049	2.91243	up	--	--	Molecular Function: double-stranded DNA binding (GO:0003690);; Cellular Component: mitochondrion (GO:0005739);; Biological Process: regulation of transcription, DNA-templated (GO:0006355);;	K15032|1.06789e-46|cam:101493422|K15032 mTERF domain-containing protein, mitochondrial | (RefSeq) uncharacterized LOC101493422	--	[KR]	Transcription;; General function prediction only	mTERF	--	S	Function unknown	hypothetical protein glysoja_006509 [Glycine soja]
Glyur000080s00008671	233	810	779	2554	2680	2198	4.77625	17.3217	17.2118	56.9824	59.7532	52.0095	0.004036	1.85891	up	--	--	Cellular Component: intracellular (GO:0005622);; Biological Process: vacuolar transport (GO:0007034);;	K12191|1.50844e-105|adu:107457663|K12191 charged multivesicular body protein 2A | (RefSeq) vacuolar protein sorting-associated protein 2 homolog 1	Endocytosis (ko04144)	[U]	Intracellular trafficking, secretion, and vesicular transport	Snf7	Vacuolar protein sorting-associated protein 2 homolog 1 OS=Arabidopsis thaliana OX=3702 GN=VPS2.1 PE=1 SV=2	N	Cell motility	vacuolar protein sorting-associated protein 2 homolog 1 [Arachis duranensis]
Glyur000970s00028368	3	53	42	17796	15939	19192	0.059897	1.11918	0.929912	397.815	356.058	455.086	5.02364e-25	8.99334	up	--	--	Cellular Component: photosystem I reaction center (GO:0009538);; Biological Process: photosynthesis (GO:0015979);;	K02693|3.87864e-35|cam:101507899|K02693 photosystem I subunit IV | (RefSeq) photosystem I reaction center subunit IV A, chloroplastic-like	Photosynthesis (ko00195)	--	--	Photosystem I reaction centre subunit IV / PsaE	Photosystem I reaction center subunit IV A, chloroplastic OS=Nicotiana sylvestris OX=4096 GN=PSAEA PE=1 SV=1	C	Energy production and conversion	photosystem I reaction center subunit IV chloroplastic-like [Trifolium pratense]
Glyur001650s00035480	2942	2532	2481	926	820	816	46.3552	41.5677	42.1111	15.8469	14.0249	14.8085	0.00203709	-1.96949	down	[CR]	Energy production and conversion;; General function prediction only	Molecular Function: NADPH:quinone reductase activity (GO:0003960);; Cellular Component: cytosol (GO:0005829);; Molecular Function: zinc ion binding (GO:0008270);; Biological Process: oxidation-reduction process (GO:0055114);;	--	--	[CR]	Energy production and conversion;; General function prediction only	Zinc-binding dehydrogenase;; Zinc-binding dehydrogenase;; Alcohol dehydrogenase GroES-like domain	--	C	Energy production and conversion	Zn-dependent alcohol dehydrogenase family protein [Medicago truncatula]
Glyur000046s00004794	0	6	0	3901	3218	2432	0	0.041188	0	32.197	26.5358	21.2888	1.69788e-33	10.6103	up	--	--	--	--	--	--	--	--	--	--	--	PREDICTED: uncharacterized protein LOC100798639 [Glycine max]
Glyur000060s00004726	615	396	378	2648	1648	2069	13.9903	8.80731	9.19253	63.5761	38.7967	52.2313	0.00153033	1.81815	up	--	--	Cellular Component: chloroplast (GO:0009507);; Cellular Component: thylakoid (GO:0009579);;	--	--	--	--	Protein of unknown function (DUF2488)	Uncharacterized protein ycf54 OS=Porphyra purpurea OX=2787 GN=ycf54 PE=3 SV=1	S	Function unknown	uncharacterized protein LOC109789183 [Cajanus cajan]
Glyur000013s00003275	0	0	2	1429	435	664	0	0	0.02359	18.1424	5.44502	8.94134	5.0689e-08	10.1951	up	[O]	Posttranslational modification, protein turnover, chaperones	Biological Process: protein peptidyl-prolyl isomerization (GO:0000413);; Molecular Function: peptidyl-prolyl cis-trans isomerase activity (GO:0003755);; Molecular Function: FK506 binding (GO:0005528);; Cellular Component: endoplasmic reticulum membrane (GO:0005789);; Biological Process: chaperone-mediated protein folding (GO:0061077);;	--	--	[O]	Posttranslational modification, protein turnover, chaperones	FKBP-type peptidyl-prolyl cis-trans isomerase;; Tetratricopeptide repeat;; Tetratricopeptide repeat;; Tetratricopeptide repeat	Peptidyl-prolyl cis-trans isomerase FKBP65 OS=Arabidopsis thaliana OX=3702 GN=FKBP65 PE=1 SV=1	O	Posttranslational modification, protein turnover, chaperones	70 kDa peptidyl-prolyl isomerase-like [Cajanus cajan]
Glyur000114s00010499	1	7	3	58	48	45	0.036089	0.394746	0.074142	3.91724	2.90964	3.20139	0.000214317	3.6553	up	[E]	Amino acid transport and metabolism	Molecular Function: DNA binding (GO:0003677);; Cellular Component: integral component of plasma membrane (GO:0005887);; Biological Process: regulation of transcription, DNA-templated (GO:0006355);; Biological Process: cellular response to nitrogen starvation (GO:0006995);; Molecular Function: urea transmembrane transporter activity (GO:0015204);; Molecular Function: solute:sodium symporter activi…	--	--	[E]	Amino acid transport and metabolism	FAR1 DNA-binding domain	Urea-proton symporter DUR3 OS=Arabidopsis thaliana OX=3702 GN=DUR3 PE=1 SV=1	E	Amino acid transport and metabolism	hypothetical protein TSUD_135800 [Trifolium subterraneum]
Glyur001374s00029995	17	25	14	4063	11499	5248	0.515144	0.835645	0.482364	141.926	401.56	194.438	2.04753e-09	8.23703	up	--	--	Biological Process: lipid transport (GO:0006869);; Molecular Function: lipid binding (GO:0008289);;	--	--	--	--	--	Non-specific lipid-transfer protein OS=Prunus avium OX=42229 PE=1 SV=1	--	--	PREDICTED: non-specific lipid-transfer protein 1-like [Lupinus angustifolius]
Glyur000087s00008550	28	13	30	317	307	241	0.605328	0.315293	0.660397	6.13382	5.96098	5.04718	0.00019861	3.24213	up	--	--	Molecular Function: ligase activity (GO:0016874);;	--	--	[R]	General function prediction only	Leucine Rich repeat	F-box protein At5g67140 OS=Arabidopsis thaliana OX=3702 GN=At5g67140 PE=2 SV=1	S	Function unknown	F-box protein [Trifolium pratense]
Glyur000214s00016035	34003	27655	27171	27	140	227	344.144	291.736	296.318	0.28652	1.53157	2.63931	3.82406e-16	-8.14706	down	--	--	Molecular Function: transporter activity (GO:0005215);; Cellular Component: integral component of membrane (GO:0016021);; Biological Process: carbohydrate transmembrane transport (GO:0034219);;	K15283|0|gmx:100804205|K15283 solute carrier family 35, member E1 | (RefSeq) glucose-6-phosphate/phosphate translocator 2, chloroplastic-like	--	[GE]	Carbohydrate transport and metabolism;; Amino acid transport and metabolism	Triose-phosphate Transporter family;; EamA-like transporter family	Glucose-6-phosphate/phosphate translocator 2, chloroplastic OS=Arabidopsis thaliana OX=3702 GN=GPT2 PE=2 SV=2	S	Function unknown	PREDICTED: glucose-6-phosphate/phosphate translocator 2, chloroplastic-like [Glycine max]
Glyur000338s00015568	1142	2015	1799	356	176	321	7.76069	14.2717	13.1691	2.62026	1.26371	2.6912	4.9445e-06	-2.76707	down	--	--	Molecular Function: DNA binding (GO:0003677);; Cellular Component: nucleus (GO:0005634);; Molecular Function: lipid binding (GO:0008289);;	K09338|0|vra:106775937|K09338 homeobox-leucine zipper protein | (RefSeq) homeobox-leucine zipper protein ATHB-14	--	--	--	START domain;; MEKHLA domain;; Homeobox domain	Homeobox-leucine zipper protein HOX32 OS=Oryza sativa subsp. japonica OX=39947 GN=HOX32 PE=2 SV=1	K	Transcription	homeobox-leucine zipper protein ATHB-14-like [Cajanus cajan]
Glyur000051s00003472	118	125	142	12324	6617	8204	2.2758	2.51635	2.95118	259.501	139.224	183.245	1.07668e-15	5.84859	up	[PQ]	Inorganic ion transport and metabolism;; Secondary metabolites biosynthesis, transport and catabolism	Molecular Function: nitrite reductase [NAD(P)H] activity (GO:0008942);; Biological Process: nitrate assimilation (GO:0042128);; Molecular Function: 2 iron, 2 sulfur cluster binding (GO:0051537);; Biological Process: oxidation-reduction process (GO:0055114);;	--	--	--	--	Rieske-like [2Fe-2S] domain;; Rieske [2Fe-2S] domain	--	C	Energy production and conversion	uncharacterized protein LOC107488379 [Arachis duranensis]
Glyur000028s00003502	129	81	82	0	0	0	1.99382	1.30599	1.36366	0	0	0	1.58737e-07	#NAME?	down	--	--	--	--	--	--	--	--	--	S	Function unknown	hypothetical protein GLYMA_04G030900 [Glycine max]
Glyur001486s00034308	6179	6791	6397	1723	1250	1353	110.837	126.975	123.639	33.5884	24.3468	27.9731	0.000147931	-2.46154	down	--	--	Cellular Component: integral component of membrane (GO:0016021);;	--	--	--	--	Protein BYPASS1-related	UPF0496 protein 1 OS=Oryza sativa subsp. japonica OX=39947 GN=Os03g0199100 PE=2 SV=1	S	Function unknown	hypothetical protein glysoja_000428 [Glycine soja]
Glyur000369s00020559	5	68	54	5531	11310	7586	0.056365	0.798389	0.661244	71.6639	144.076	101.533	6.39699e-21	7.48439	up	[O]	Posttranslational modification, protein turnover, chaperones	Molecular Function: protein serine/threonine kinase activity (GO:0004674);; Molecular Function: calcium ion binding (GO:0005509);; Molecular Function: ATP binding (GO:0005524);; Cellular Component: plasma membrane (GO:0005886);; Biological Process: protein phosphorylation (GO:0006468);; Biological Process: cell surface receptor signaling pathway (GO:0007166);; Cellular Component: integral compone…	K04733|3.45775e-169|mtr:MTR_1g010240|K04733 interleukin-1 receptor-associated kinase 4 [EC:2.7.11.1] | (RefSeq) wall associated kinase-like protein, putative	--	--	--	Protein kinase domain;; Protein tyrosine kinase;; Calcium-binding EGF domain	Wall-associated receptor kinase 5 OS=Arabidopsis thaliana OX=3702 GN=WAK5 PE=2 SV=1	T	Signal transduction mechanisms	hypothetical protein TSUD_08690 [Trifolium subterraneum]
Glyur000001s00000020	13950	15472	14340	852	746	784	78.1655	90.3601	86.582	5.18729	4.53661	5.05963	4.2308e-10	-4.49852	down	[K]	Transcription	Molecular Function: protein kinase activity (GO:0004672);; Molecular Function: ATP binding (GO:0005524);; Biological Process: protein phosphorylation (GO:0006468);; Cellular Component: integral component of membrane (GO:0016021);;	--	--	--	--	Leucine rich repeat;; Leucine Rich repeats (2 copies);; Protein kinase domain;; Protein tyrosine kinase;; Leucine Rich Repeat;; Leucine rich repeat N-terminal domain	Leucine-rich repeat receptor-like serine/threonine-protein kinase BAM1 OS=Arabidopsis thaliana OX=3702 GN=BAM1 PE=1 SV=1	S	Function unknown	unnamed protein product, partial [Vitis vinifera]
Glyur001718s00031995	3	17	20	13520	12550	12704	0.038171	0.249371	0.309608	259.861	240.894	259.645	1.79922e-29	9.79122	up	[IQR]	Lipid transport and metabolism;; Secondary metabolites biosynthesis, transport and catabolism;; General function prediction only	Molecular Function: tropine dehydrogenase activity (GO:0050356);; Biological Process: oxidation-reduction process (GO:0055114);;	K08081|2.08812e-129|gmx:100306108|K08081 tropinone reductase I [EC:1.1.1.206] | (RefSeq) uncharacterized LOC100306108	Tropane, piperidine and pyridine alkaloid biosynthesis (ko00960)	[R]	General function prediction only	Enoyl-(Acyl carrier protein) reductase;; short chain dehydrogenase;; KR domain;; short chain dehydrogenase;; Enoyl-(Acyl carrier protein) reductase	Tropinone reductase homolog OS=Datura stramonium OX=4076 PE=2 SV=1	S	Function unknown	hypothetical protein Ccrd_014668 [Cynara cardunculus var. scolymus]
Glyur001344s00037598	0	0	0	433	167	214	0	0	0	18.6697	7.16951	9.77029	1.38734e-09	Inf	up	--	--	Cellular Component: extracellular region (GO:0005576);; Molecular Function: growth factor activity (GO:0008083);; Biological Process: cell proliferation (GO:0008283);; Cellular Component: membrane (GO:0016020);;	--	--	--	--	Phytosulfokine precursor protein (PSK)	Phytosulfokines 3 OS=Arabidopsis thaliana OX=3702 GN=PSK3 PE=2 SV=2	S	Function unknown	phytosulfokine-alpha precursor 2 [Lotus japonicus]
Glyur000294s00011847	5	87	86	479	568	522	0.059723	1.32051	1.35505	7.64116	9.05669	8.82855	0.000296667	3.04802	up	--	--	Molecular Function: transferase activity, transferring acyl groups other than amino-acyl groups (GO:0016747);;	--	--	--	--	Transferase family	Protein ECERIFERUM 2 OS=Arabidopsis thaliana OX=3702 GN=CER2 PE=1 SV=1	S	Function unknown	PREDICTED: protein ECERIFERUM 1-like [Glycine max]
Glyur000678s00024762	2	27	0	860	493	419	0.015858	0.359726	0	12.3163	7.0534	6.36087	3.76702e-10	5.85084	up	[H]	Coenzyme transport and metabolism	Molecular Function: GTP cyclohydrolase II activity (GO:0003935);; Molecular Function: 3,4-dihydroxy-2-butanone-4-phosphate synthase activity (GO:0008686);; Biological Process: riboflavin biosynthetic process (GO:0009231);;	K14652|0|gmx:100786573|K14652 3,4-dihydroxy 2-butanone 4-phosphate synthase / GTP cyclohydrolase II [EC:4.1.99.12 3.5.4.25] | (RefSeq) monofunctional riboflavin biosynthesis protein RIBA 3, chloroplastic-like	Riboflavin metabolism (ko00740)	[H]	Coenzyme transport and metabolism	GTP cyclohydrolase II;; 3,4-dihydroxy-2-butanone 4-phosphate synthase	Monofunctional riboflavin biosynthesis protein RIBA 3, chloroplastic OS=Arabidopsis thaliana OX=3702 GN=RIBA3 PE=1 SV=1	H	Coenzyme transport and metabolism	monofunctional riboflavin biosynthesis protein RIBA 3, chloroplastic [Cajanus cajan]
Glyur003510s00042075	12	27	19	2770	2096	1355	0.121158	0.308398	0.214953	33.1472	25.0555	17.1904	1.39482e-17	6.52009	up	--		Molecular Function: protein serine/threonine kinase activity (GO:0004674);; Molecular Function: ATP binding (GO:0005524);; Biological Process: protein phosphorylation (GO:0006468);; Cellular Component: integral component of membrane (GO:0016021);; Molecular Function: polysaccharide binding (GO:0030247);;	K04733|0|cam:101498849|K04733 interleukin-1 receptor-associated kinase 4 [EC:2.7.11.1] | (RefSeq) glycerophosphodiester phosphodiesterase protein kinase domain-containing GDPDL2-like	--	[T]	Signal transduction mechanisms	Protein kinase domain;; Protein tyrosine kinase;; Wall-associated receptor kinase galacturonan-binding	Rust resistance kinase Lr10 OS=Triticum aestivum OX=4565 GN=LRK10 PE=2 SV=1	T	Signal transduction mechanisms	PREDICTED: glycerophosphodiester phosphodiesterase protein kinase domain-containing GDPDL2-like [Cicer arietinum]
Glyur001288s00027994	232	266	271	4232	2776	3021	3.0611	3.65459	3.84533	60.7466	39.8093	45.996	1.55065e-08	3.41672	up	[H]	Coenzyme transport and metabolism	Cellular Component: chloroplast envelope (GO:0009941);; Biological Process: plastoquinone biosynthetic process (GO:0010236);; Molecular Function: homogentisate farnesyltransferase activity (GO:0010355);; Molecular Function: homogentisate geranylgeranyltransferase activity (GO:0010356);; Molecular Function: homogentisate solanesyltransferase activity (GO:0010357);; Cellular Component: integral com…	K12501|0|cam:101499831|K12501 homogentisate solanesyltransferase [EC:2.5.1.117] | (RefSeq) homogentisate solanesyltransferase, chloroplastic	Ubiquinone and other terpenoid-quinone biosynthesis (ko00130)	--	--	UbiA prenyltransferase family	Homogentisate solanesyltransferase, chloroplastic OS=Arabidopsis thaliana OX=3702 GN=HST PE=1 SV=1	H	Coenzyme transport and metabolism	PREDICTED: homogentisate solanesyltransferase, chloroplastic [Cicer arietinum]
Glyur000062s00005500	45283	32362	31892	7339	7084	11735	1338.19	996.813	1015.54	235.749	227.409	399.9	0.00917585	-2.41899	down	--	--	Biological Process: proteolysis (GO:0006508);; Molecular Function: peptidase activity (GO:0008233);; Biological Process: killing of cells of other organism (GO:0031640);; Biological Process: defense response to fungus (GO:0050832);;	--	--	--	--	Gamma-thionin family	Defensin-like protein OS=Petunia integrifolia OX=4103 PE=2 SV=1	S	Function unknown	defensin precursor [Vigna unguiculata]
Glyur001117s00026959	3027	6214	5200	15	9	35	69.7604	149.264	129.143	0.375509	0.209887	0.906706	2.04264e-28	-8.13219	down	--	--	Cellular Component: protein storage vacuole (GO:0000326);; Biological Process: seed development (GO:0048316);;	--	--	--	--	BURP domain	BURP domain-containing protein BNM2A OS=Brassica napus OX=3708 GN=BNM2A PE=2 SV=1	S	Function unknown	unknown [Medicago truncatula]
Glyur000437s00025651	8	16	20	1408	1233	983	0.071189	0.161337	0.215736	15.5841	13.6147	11.539	9.96743e-16	6.15043	up	[L]	Replication, recombination and repair	Molecular Function: DNA (6-4) photolyase activity (GO:0003914);; Biological Process: response to UV (GO:0009411);;	K02295|0|cam:101501725|K02295 cryptochrome | (RefSeq) (6-4)DNA photolyase	--	[LT]	Replication, recombination and repair;; Signal transduction mechanisms	FAD binding domain of DNA photolyase;; DNA photolyase	(6-4)DNA photolyase OS=Arabidopsis thaliana OX=3702 GN=UVR3 PE=1 SV=2	L	Replication, recombination and repair	PREDICTED: (6-4)DNA photolyase [Cicer arietinum]
Glyur000070s00008060	228	536	546	0	4	4	8.04247	19.7576	20.8062	0	0.140302	0.123197	1.66362e-14	-7.55557	down	--	--	Molecular Function: electron carrier activity (GO:0009055);; Cellular Component: anchored component of plasma membrane (GO:0046658);;	--	--	--	--	Plastocyanin-like domain	Basic blue protein OS=Arabidopsis thaliana OX=3702 GN=ARPN PE=2 SV=2	S	Function unknown	unknown [Lotus japonicus]
Glyur000262s00020208	236	651	583	7373	6452	5451	0.546618	2.58082	2.39658	31.0168	26.4275	24.1256	3.66415e-08	3.52161	up	[V]	Defense mechanisms	Molecular Function: ATP binding (GO:0005524);; Cellular Component: integral component of membrane (GO:0016021);; Molecular Function: ATPase activity, coupled to transmembrane movement of substances (GO:0042626);; Biological Process: transmembrane transport (GO:0055085);;	--	--	[Q]	Secondary metabolites biosynthesis, transport and catabolism	--	ABC transporter C family member 12 OS=Arabidopsis thaliana OX=3702 GN=ABCC12 PE=2 SV=1	V	Defense mechanisms	PREDICTED: ABC transporter C family member 12-like [Camelina sativa]
Glyur000443s00016857	228	310	240	1108	1381	1528	1.10785	2.7497	1.45514	8.69058	10.6263	12.4938	0.00103379	2.09044	up	[G]	Carbohydrate transport and metabolism	Cellular Component: plant-type vacuole membrane (GO:0009705);; Cellular Component: integral component of membrane (GO:0016021);; Molecular Function: substrate-specific transmembrane transporter activity (GO:0022891);; Biological Process: transmembrane transport (GO:0055085);;	K08150|0|mtr:MTR_1g116660|K08150 MFS transporter, SP family, solute carrier family 2 (myo-inositol transporter), member 13 | (RefSeq) sugar porter (SP) family MFS transporter	--	[R]	General function prediction only	Sugar (and other) transporter;; Major Facilitator Superfamily	Inositol transporter 1 OS=Arabidopsis thaliana OX=3702 GN=INT1 PE=1 SV=1	G	Carbohydrate transport and metabolism	hypothetical protein TanjilG_30419 [Lupinus angustifolius]
Glyur000151s00010735	45	228	176	28	29	19	1.74254	8.08058	6.98933	1.12928	1.03727	0.784115	0.00256584	-2.71092	down	--	--	Molecular Function: transcription factor activity, sequence-specific DNA binding (GO:0003700);; Biological Process: regulation of transcription, DNA-templated (GO:0006355);; Molecular Function: sequence-specific DNA binding (GO:0043565);;	--	--	--	--	WRKY DNA -binding domain	Probable WRKY transcription factor 12 OS=Arabidopsis thaliana OX=3702 GN=WRKY12 PE=2 SV=1	--	--	hypothetical protein PHAVU_008G0481001g, partial [Phaseolus vulgaris]
Glyur001278s00025622	155	1113	937	93	56	36	1.05312	7.8933	6.86909	0.684255	0.412048	0.282051	0.00193491	-3.701	down	--	--	Biological Process: negative regulation of transcription from RNA polymerase II promoter (GO:0000122);; Molecular Function: nucleotide binding (GO:0000166);; Molecular Function: RNA polymerase II regulatory region sequence-specific DNA binding (GO:0000977);; Molecular Function: transcriptional repressor activity, RNA polymerase II core promoter proximal region sequence-specific binding (GO:000107…	K12236|0|gmx:106799700|K12236 transcriptional repressor NF-X1 | (RefSeq) NF-X1-type zinc finger protein NFXL1-like	--	[K]	Transcription	NF-X1 type zinc finger	NF-X1-type zinc finger protein NFXL1 OS=Arabidopsis thaliana OX=3702 GN=NFXL1 PE=1 SV=1	K	Transcription	PREDICTED: NF-X1-type zinc finger protein NFXL1-like [Glycine max]
Glyur000368s00021716	2333	1815	1778	23	52	45	41.665	33.7822	34.2154	0.429863	0.996921	0.911069	1.94441e-09	-5.97976	down	--	--	Molecular Function: iron ion binding (GO:0005506);; Cellular Component: integral component of membrane (GO:0016021);; Molecular Function: oxidoreductase activity, acting on paired donors, with incorporation or reduction of molecular oxygen, NAD(P)H as one donor, and incorporation of one atom of oxygen (GO:0016709);; Molecular Function: heme binding (GO:0020037);; Biological Process: secondary met…	--	--	[Q]	Secondary metabolites biosynthesis, transport and catabolism	Cytochrome P450	Cytochrome P450 78A5 OS=Arabidopsis thaliana OX=3702 GN=CYP78A5 PE=2 SV=1	Q	Secondary metabolites biosynthesis, transport and catabolism	cytochrome P450 78A5-like [Cajanus cajan]
Glyur000164s00014484	182	840	805	29	17	87	0.586166	2.89127	2.88851	0.099195	0.055464	0.319497	4.59027e-05	-3.89373	down	--	--	Molecular Function: binding (GO:0005488);;	K15601|0|cam:101491141|K15601 lysine-specific demethylase 3 [EC:1.14.11.-] | (RefSeq) uncharacterized LOC101491141	--	[K]	Transcription	JmjC domain, hydroxylase;; WRC	Lysine-specific demethylase JMJ25 OS=Arabidopsis thaliana OX=3702 GN=JMJ25 PE=1 SV=1	S	Function unknown	Lysine-specific demethylase 3A [Glycine soja]
Glyur000102s00010953	146	91	69	1592	787	1258	3.8153	2.36055	1.91697	45.4304	21.6722	37.3256	6.32331e-07	3.1773	up	[Q]	Secondary metabolites biosynthesis, transport and catabolism	Molecular Function: phenylpyruvate tautomerase activity (GO:0050178);;	K07253|4.18376e-71|vra:106765688|K07253 phenylpyruvate tautomerase [EC:5.3.2.1] | (RefSeq) macrophage migration inhibitory factor homolog	Tyrosine metabolism (ko00350);; Phenylalanine metabolism (ko00360)	[V]	Defense mechanisms	Macrophage migration inhibitory factor (MIF)	--	S	Function unknown	macrophage migration inhibitory factor homolog [Cajanus cajan]
Glyur009543s00046900	6	10	13	92	74	36	0.152101	0.247376	0.341115	2.52707	2.03388	1.05346	0.00772985	2.56126	up	--	--	Cellular Component: Golgi apparatus (GO:0005794);; Cellular Component: integral component of membrane (GO:0016021);; Molecular Function: O-acetyltransferase activity (GO:0016413);; Biological Process: cell wall organization or biogenesis (GO:0071554);;	--	--	--	--	GDSL/SGNH-like Acyl-Esterase family found in Pmr5 and Cas1p	Protein ALTERED XYLOGLUCAN 4-like OS=Arabidopsis thaliana OX=3702 GN=AXY4L PE=2 SV=1	S	Function unknown	protein ALTERED XYLOGLUCAN 4-like [Arachis duranensis]
Glyur000795s00031103	112	271	225	3972	1461	1663	2.22548	5.53726	4.98126	81.5812	39.7383	36.6471	0.00623179	3.3423	up	[Q]	Secondary metabolites biosynthesis, transport and catabolism	Molecular Function: dioxygenase activity (GO:0051213);;	--	--	[QR]	Secondary metabolites biosynthesis, transport and catabolism;; General function prediction only	non-haem dioxygenase in morphine synthesis N-terminal;; 2OG-Fe(II) oxygenase superfamily	Protein SRG1 OS=Arabidopsis thaliana OX=3702 GN=SRG1 PE=2 SV=1	S	Function unknown	protein srg1 [Quercus suber]
Glyur000112s00012322	825	266	302	4	4	0	43.1907	14.4979	17.0053	0.182633	0.192812	0	0.00316397	-7.94908	down	--	--	--	--	--	--	--	--	--	--	--	uncharacterized protein LOC100527317 [Glycine max]
Glyur000050s00005680	5	0	2	326	183	504	0.082096	0	0.05419	7.22162	4.0453	11.8852	9.4362e-08	6.64037	up	--	--	Molecular Function: DNA binding (GO:0003677);; Molecular Function: transcription factor activity, sequence-specific DNA binding (GO:0003700);; Cellular Component: nucleus (GO:0005634);; Biological Process: regulation of transcription, DNA-templated (GO:0006355);; Molecular Function: protein dimerization activity (GO:0046983);;	K09264|6.5474e-126|pvu:PHAVU_003G182800g|K09264 MADS-box transcription factor, plant | (RefSeq) hypothetical protein	--	[K]	Transcription	SRF-type transcription factor (DNA-binding and dimerisation domain);; K-box region	MADS-box protein CMB1 OS=Dianthus caryophyllus OX=3570 GN=CMB1 PE=2 SV=1	K	Transcription	hypothetical protein PHAVU_003G182800g [Phaseolus vulgaris]
Glyur000805s00021383	38	270	249	1092	739	736	0.417484	2.98298	3.19254	13.8516	9.29829	9.83118	0.00601037	2.08453	up	--	--	--	K11426|2.41002e-77|cic:CICLE_v10001105mg|K11426 SET and MYND domain-containing protein | (RefSeq) hypothetical protein	--	[B]	Chromatin structure and dynamics	--	Histone-lysine N-methyltransferase ASHR1 OS=Arabidopsis thaliana OX=3702 GN=ASHR1 PE=1 SV=2	S	Function unknown	hypothetical protein CICLE_v10001105mg [Citrus clementina]
Glyur000320s00014313	3540	2567	2612	289	506	895	60.7363	45.9052	48.2849	5.38269	9.41213	17.7053	0.00293025	-2.71252	down	[G]	Carbohydrate transport and metabolism	Molecular Function: transporter activity (GO:0005215);; Biological Process: transport (GO:0006810);; Cellular Component: integral component of membrane (GO:0016021);;	K09872|0|gmx:100796833|K09872 aquaporin PIP | (RefSeq) aquaporin PIP1-3-like	--	[G]	Carbohydrate transport and metabolism	Major intrinsic protein	Probable aquaporin PIP1-2 OS=Oryza sativa subsp. japonica OX=39947 GN=PIP1-2 PE=2 SV=3	G	Carbohydrate transport and metabolism	aquaporin PIP1;1 [Robinia pseudoacacia]
Glyur001754s00041413	341	725	614	3	47	63	6.80087	15.1033	13.2168	0.043748	1.00811	1.4347	1.0139e-07	-4.10371	down	[R]	General function prediction only	Molecular Function: acid phosphatase activity (GO:0003993);; Biological Process: dephosphorylation (GO:0016311);;	--	--	--	--	HAD superfamily, subfamily IIIB (Acid phosphatase)	Acid phosphatase 1 OS=Solanum lycopersicum OX=4081 GN=APS1 PE=2 SV=1	S	Function unknown	Acid phosphatase 1 [Glycine soja]
Glyur001347s00032239	107	265	156	1666	1407	1078	2.8043	7.53773	4.57468	49.5431	41.8285	33.937	2.45463e-05	2.75825	up	--	--	--	--	--	--	--	--	Protein FAR-RED ELONGATED HYPOCOTYL 1 OS=Arabidopsis thaliana OX=3702 GN=FHY1 PE=1 SV=1	S	Function unknown	protein FAR-RED ELONGATED HYPOCOTYL 1 isoform X3 [Vigna radiata var. radiata]
Glyur000039s00004197	0	2	9	93	154	385	0	0.026078	0.12173	1.27495	2.11237	5.62807	0.00402734	5.7682	up	--	--	--	--	--	--	--	--	--	S	Function unknown	LuxR family transcriptional regulator, putative [Medicago truncatula]
Glyur000209s00013483	26	126	94	894	693	676	0.474598	2.57094	1.89876	18.7326	14.277	14.9489	6.3052e-05	3.05703	up	--	--	--	--	--	--	--	Protein of unknown function (DUF4050)	--	S	Function unknown	PREDICTED: uncharacterized protein LOC100306573 [Glycine max]
Glyur000232s00013772	20	6	0	1943	358	568	0.371524	0.094626	0	41.1481	7.47731	12.59	0.00629841	6.22096	up	--	--	--	--	--	--	--	Thaumatin family	Thaumatin-like protein 1 OS=Arabidopsis thaliana OX=3702 GN=TLP1 PE=2 SV=1	S	Function unknown	PREDICTED: thaumatin-like protein 1 [Cicer arietinum]
Glyur001502s00031886	126	180	217	1318	831	1273	1.96304	2.95218	4.31119	23.9106	16.4832	26.5881	0.000206195	2.46704	up	[V]	Defense mechanisms	Molecular Function: hydrolase activity (GO:0016787);;	--	--	[T]	Signal transduction mechanisms	NUDIX domain	Nudix hydrolase 2 OS=Arabidopsis thaliana OX=3702 GN=NUDT2 PE=1 SV=1	S	Function unknown	nudix hydrolase 2-like [Cajanus cajan]
Glyur000983s00021697	156	186	273	2384	2033	1382	2.41889	2.85449	4.43325	52.4584	42.0322	31.2765	1.50798e-06	2.96834	up	[HR]	Coenzyme transport and metabolism;; General function prediction only	Molecular Function: epoxide hydrolase activity (GO:0004301);; Cellular Component: integral component of membrane (GO:0016021);;	--	--	[I]	Lipid transport and metabolism	alpha/beta hydrolase fold;; Alpha/beta hydrolase family;; Serine aminopeptidase, S33;; Dienelactone hydrolase family	--	S	Function unknown	hypothetical protein CUMW_011520 [Citrus unshiu]
Glyur000101s00010327	143	58	203	0	0	0	1.7656	0.749754	2.71092	0	0	0	4.81736e-08	#NAME?	down	--	--	--	--	--	--	--	No apical meristem (NAM) protein	Protein CUP-SHAPED COTYLEDON 2 OS=Arabidopsis thaliana OX=3702 GN=NAC098 PE=1 SV=1	S	Function unknown	Protein CUP-SHAPED COTYLEDON 2 [Glycine soja]
Glyur000496s00030950	36	53	39	689	321	454	0.380948	0.599484	0.460654	8.26591	3.62677	5.46124	6.12469e-05	3.24985	up	[O]	Posttranslational modification, protein turnover, chaperones	Molecular Function: serine-type endopeptidase activity (GO:0004252);; Biological Process: proteolysis (GO:0006508);; Cellular Component: chloroplast thylakoid (GO:0009534);; Cellular Component: thylakoid lumen (GO:0031977);;	--	--	[O]	Posttranslational modification, protein turnover, chaperones	Trypsin-like peptidase domain;; PDZ domain	Protease Do-like 8, chloroplastic OS=Arabidopsis thaliana OX=3702 GN=DEGP8 PE=1 SV=1	O	Posttranslational modification, protein turnover, chaperones	PREDICTED: protease Do-like 8, chloroplastic [Cicer arietinum]
Glyur002451s00039919	11103	11679	11172	27	44	165	98.96	108.504	107.304	0.261373	0.4169	1.69573	8.13633e-22	-7.44481	down	[O]	Posttranslational modification, protein turnover, chaperones	Molecular Function: serine-type endopeptidase activity (GO:0004252);; Cellular Component: cell wall (GO:0005618);; Biological Process: proteolysis (GO:0006508);;	--	--	--	--	Subtilase family;; Peptidase inhibitor I9;; PA domain	Subtilisin-like protease SBT1.5 OS=Arabidopsis thaliana OX=3702 GN=SBT1.5 PE=2 SV=1	O	Posttranslational modification, protein turnover, chaperones	PREDICTED: subtilisin-like protease SBT1.5 [Lupinus angustifolius]
Glyur001449s00039206	4	14	26	105	184	76	0.160327	0.515721	1.1293	4.51252	8.01139	3.46381	0.00387195	2.88431	up	--	--	--	--	--	--	--	B3 DNA binding domain	--	--	--	hypothetical protein TSUD_275050 [Trifolium subterraneum]
Glyur000663s00030875	7290	4625	4908	472	964	1168	119.901	79.2864	86.9794	8.42536	17.2204	22.1464	0.00557073	-3.06389	down	[Q]	Secondary metabolites biosynthesis, transport and catabolism	Molecular Function: iron ion binding (GO:0005506);; Biological Process: response to light stimulus (GO:0009416);; Biological Process: gibberellin biosynthetic process (GO:0009686);; Biological Process: gibberellin catabolic process (GO:0045487);; Molecular Function: C-19 gibberellin 2-beta-dioxygenase activity (GO:0052634);; Biological Process: oxidation-reduction process (GO:0055114);;	K04125|0|mtr:MTR_2g070870|K04125 gibberellin 2-oxidase [EC:1.14.11.13] | (RefSeq) plant gibberellin 2-oxidase	Diterpenoid biosynthesis (ko00904)	[QR]	Secondary metabolites biosynthesis, transport and catabolism;; General function prediction only	2OG-Fe(II) oxygenase superfamily;; non-haem dioxygenase in morphine synthesis N-terminal	Gibberellin 2-beta-dioxygenase 1 OS=Pisum sativum OX=3888 GN=GA2OX1 PE=1 SV=1	S	Function unknown	RecName: Full=Gibberellin 2-beta-dioxygenase 1; AltName: Full=GA 2-oxidase 1; AltName: Full=Gibberellin 2-beta-hydroxylase 1; AltName: Full=Gibberellin 2-oxidase 1; AltName: Full=Protein SLENDER
Glyur001068s00035969	131	272	156	1069	700	699	1.84504	4.03199	2.33999	16.3699	10.3178	11.3085	0.00809809	1.90793	up	[H]	Coenzyme transport and metabolism	Molecular Function: magnesium ion binding (GO:0000287);; Molecular Function: holo-[acyl-carrier-protein] synthase activity (GO:0008897);; Biological Process: lysine biosynthetic process via aminoadipic acid (GO:0019878);;	K06133|2.74191e-160|mtr:MTR_1g059790|K06133 4'-phosphopantetheinyl transferase [EC:2.7.8.-] | (RefSeq) 4'-phosphopantetheinyl transferase family protein	Pantothenate and CoA biosynthesis (ko00770)	[EH]	Amino acid transport and metabolism;; Coenzyme transport and metabolism	4'-phosphopantetheinyl transferase superfamily	--	H	Coenzyme transport and metabolism	4&apos;-phosphopantetheinyl transferase family protein [Medicago truncatula]
Glyur000383s00019447	54	119	101	1093	1005	1554	0.728994	1.69468	1.48089	16.2378	14.9127	24.4889	2.12145e-07	3.53141	up	[QV]	Secondary metabolites biosynthesis, transport and catabolism;; Defense mechanisms	Molecular Function: iron ion binding (GO:0005506);; Biological Process: cutin biosynthetic process (GO:0010143);; Cellular Component: integral component of membrane (GO:0016021);; Molecular Function: oxidoreductase activity, acting on paired donors, with incorporation or reduction of molecular oxygen, NAD(P)H as one donor, and incorporation of one atom of oxygen (GO:0016709);; Molecular Function:…	--	--	[Q]	Secondary metabolites biosynthesis, transport and catabolism	Cytochrome P450	Cytochrome P450 77A3 OS=Glycine max OX=3847 GN=CYP77A3 PE=2 SV=1	Q	Secondary metabolites biosynthesis, transport and catabolism	RecName: Full=Cytochrome P450 77A3
Glyur000431s00018652	308	537	506	5420	6210	2379	2.94647	5.18101	5.11765	55.3585	63.4956	27.5834	3.67881e-05	3.12057	up	--	--	Biological Process: cellular process (GO:0009987);; Cellular Component: membrane (GO:0016020);; Molecular Function: transferase activity, transferring glycosyl groups (GO:0016757);;	--	--	--	--	Cellulose synthase;; Glycosyl transferase family group 2;; Peptide N-acetyl-beta-D-glucosaminyl asparaginase amidase A	Cellulose synthase-like protein H1 OS=Oryza sativa subsp. japonica OX=39947 GN=CSLH1 PE=2 SV=2	M	Cell wall/membrane/envelope biogenesis	Cellulose synthase-like protein B3 [Glycine soja]
Glyur000520s00025570	441	523	526	4647	3827	3422	4.2191	5.21499	5.42332	48.3949	39.833	37.8072	5.74586e-06	2.70942	up	[P]	Inorganic ion transport and metabolism	Molecular Function: inorganic phosphate transmembrane transporter activity (GO:0005315);; Cellular Component: integral component of plasma membrane (GO:0005887);; Molecular Function: low-affinity phosphate transmembrane transporter activity (GO:0009673);; Cellular Component: chloroplast envelope (GO:0009941);; Biological Process: phosphate ion transmembrane transport (GO:0035435);;	K14640|0|cam:101490862|K14640 solute carrier family 20 (sodium-dependent phosphate transporter) | (RefSeq) inorganic phosphate transporter 2-1, chloroplastic	--	[P]	Inorganic ion transport and metabolism	Phosphate transporter family	Inorganic phosphate transporter 2-1, chloroplastic OS=Arabidopsis thaliana OX=3702 GN=PHT2-1 PE=1 SV=1	P	Inorganic ion transport and metabolism	PREDICTED: inorganic phosphate transporter 2-1, chloroplastic [Cicer arietinum]
Glyur001150s00037552	0	0	2	2896	1310	2209	0	0	0.041595	60.7543	27.456	49.161	8.23918e-22	11.5415	up	[H]	Coenzyme transport and metabolism	Cellular Component: cytosol (GO:0005829);; Molecular Function: O-methyltransferase activity (GO:0008171);; Molecular Function: S-adenosylmethionine-dependent methyltransferase activity (GO:0008757);; Biological Process: aromatic compound biosynthetic process (GO:0019438);;	K13066|2.48419e-177|mtr:MTR_1g036510|K13066 caffeic acid 3-O-methyltransferase [EC:2.1.1.68] | (RefSeq) caffeic acid O-methyltransferase	Phenylpropanoid biosynthesis (ko00940)	[R]	General function prediction only	O-methyltransferase;; Dimerisation domain	Isoliquiritigenin 2&apos;-O-methyltransferase OS=Medicago sativa OX=3879 PE=1 SV=1	S	Function unknown	caffeic acid O-methyltransferase [Medicago truncatula]
Glyur000023s00004874	328	1367	1130	6605	5177	4829	2.44778	10.6917	9.47164	54.3512	42.0992	42.4374	0.000205181	2.40072	up	[M]	Cell wall/membrane/envelope biogenesis	Molecular Function: protein kinase activity (GO:0004672);; Molecular Function: ATP binding (GO:0005524);; Biological Process: protein phosphorylation (GO:0006468);; Cellular Component: integral component of membrane (GO:0016021);;	K04733|0|gmx:100820416|K04733 interleukin-1 receptor-associated kinase 4 [EC:2.7.11.1] | (RefSeq) probable inactive receptor-like protein kinase At3g56050	--	[T]	Signal transduction mechanisms	Protein tyrosine kinase;; Protein kinase domain;; Leucine rich repeat N-terminal domain	Inactive receptor-like serine/threonine-protein kinase At2g40270 OS=Arabidopsis thaliana OX=3702 GN=At2g40270 PE=2 SV=2	T	Signal transduction mechanisms	PREDICTED: probable inactive receptor-like protein kinase At3g56050 [Cicer arietinum]
Glyur002578s00032750	431	573	493	0	0	0	7.62676	10.5435	9.34039	0	0	0	2.18731e-20	#NAME?	down	--	--	Cellular Component: nucleus (GO:0005634);; Biological Process: regulation of transcription, DNA-templated (GO:0006355);; Molecular Function: sequence-specific DNA binding (GO:0043565);;	--	--	[K]	Transcription	KNOX2 domain;; KNOX1 domain;; Homeobox KN domain;; ELK domain;; Homeobox domain	Homeobox protein knotted-1-like 6 OS=Arabidopsis thaliana OX=3702 GN=KNAT6 PE=1 SV=1	K	Transcription	Knotted-1 homeobox protein [Caragana korshinskii]
Glyur000572s00019045	647	601	423	132	134	138	8.63308	8.33789	6.05213	1.8914	1.92905	2.09457	0.00263253	-2.39007	down	--	--	Molecular Function: DNA binding (GO:0003677);;	--	--	--	--	Domain of unknown function (DUF296)	AT-hook motif nuclear-localized protein 8 OS=Arabidopsis thaliana OX=3702 GN=AHL8 PE=2 SV=1	S	Function unknown	AT-hook motif nuclear-localized protein 8 [Arachis ipaensis]
Glyur000720s00020699	126	299	274	29	24	35	1.21394	2.98829	2.84725	0.295721	0.242601	0.380832	0.000285641	-3.18539	down	--	--	Molecular Function: DNA binding (GO:0003677);;	K09422|0|vra:106754830|K09422 myb proto-oncogene protein, plant | (RefSeq) transcription factor MYB86	--	[K]	Transcription	Myb-like DNA-binding domain;; Myb-like DNA-binding domain	Transcription factor MYB61 OS=Arabidopsis thaliana OX=3702 GN=MYB61 PE=2 SV=1	K	Transcription	transcription factor MYB86 [Cajanus cajan]
Glyur003079s00045022	219	208	175	1271	1389	674	2.88367	3.15744	2.4721	18.8979	20.7755	10.4649	0.000855501	2.12783	up	--	--	Cellular Component: integral component of membrane (GO:0016021);;	--	--	--	--	--	--	S	Function unknown	transmembrane protein, putative [Medicago truncatula]
Glyur000431s00018635	3878	3620	3632	515	659	636	67.6804	65.5207	64.6015	9.83224	12.9967	12.9221	2.04867e-06	-2.94205	down	[QR]	Secondary metabolites biosynthesis, transport and catabolism;; General function prediction only	Molecular Function: zinc ion binding (GO:0008270);; Molecular Function: oxidoreductase activity (GO:0016491);; Biological Process: oxidation-reduction process (GO:0055114);;	--	--	[R]	General function prediction only	Zinc-binding dehydrogenase;; N-terminal domain of oxidoreductase	2-alkenal reductase (NADP(+)-dependent) OS=Nicotiana tabacum OX=4097 GN=DBR PE=1 SV=1	S	Function unknown	PREDICTED: 2-alkenal reductase (NADP(+)-dependent)-like [Glycine max]
Glyur000162s00009890	2799	2562	2430	617	750	594	57.2674	54.6302	53.577	13.7227	16.6626	14.0045	0.000197601	-2.3223	down	--	--	--	--	--	--	--	Plant protein of unknown function (DUF868)	--	S	Function unknown	hypothetical protein TSUD_313840 [Trifolium subterraneum]
Glyur000973s00026302	2	13	5	508	160	265	0.033999	0.21562	0.074541	9.51051	2.98318	5.26311	8.45165e-05	5.42252	up	--	--	Molecular Function: carbonate dehydratase activity (GO:0004089);; Molecular Function: zinc ion binding (GO:0008270);; Biological Process: carbon utilization (GO:0015976);;	K01673|1.40403e-20|gmx:100500448|K01673 carbonic anhydrase [EC:4.2.1.1] | (RefSeq) carbonic anhydrase, chloroplastic	Nitrogen metabolism (ko00910)	--	--	--	Carbonic anhydrase, chloroplastic OS=Pisum sativum OX=3888 PE=1 SV=1	P	Inorganic ion transport and metabolism	unknown, partial [Glycine max]
Glyur000994s00025832	188	1212	1073	0	0	4	2.53888	17.0847	15.6444	0	0	0.052834	2.32864e-09	-9.33931	down	[E]	Amino acid transport and metabolism	Molecular Function: serine-type carboxypeptidase activity (GO:0004185);; Biological Process: proteolysis involved in cellular protein catabolic process (GO:0051603);;	K16297|0|mtr:MTR_4g089155|K16297 serine carboxypeptidase-like clade II [EC:3.4.16.-] | (RefSeq) serine carboxypeptidase-like protein	--	[OE]	Posttranslational modification, protein turnover, chaperones;; Amino acid transport and metabolism	Serine carboxypeptidase	Serine carboxypeptidase-like 31 OS=Arabidopsis thaliana OX=3702 GN=SCPL31 PE=2 SV=2	E	Amino acid transport and metabolism	serine carboxypeptidase-like protein [Medicago truncatula]
Glyur000690s00025177	12	3	2	1505	999	889	0.34945	0.0628	0.042849	48.941	32.4674	30.6569	5.29034e-19	7.1	up	--	--	--	--	--	--	--	--	--	--	--	hypothetical protein PHAVU_006G140600g [Phaseolus vulgaris]
Glyur000270s00013286	0	4	15	129	75	91	0	0.045992	0.200184	2.15682	1.1756	1.49784	0.000175608	3.86491	up	[G]	Carbohydrate transport and metabolism	Cellular Component: integral component of membrane (GO:0016021);; Biological Process: transmembrane transport (GO:0055085);;	--	--	[G]	Carbohydrate transport and metabolism	Organic Anion Transporter Polypeptide (OATP) family;; Major Facilitator Superfamily	Probable sphingolipid transporter spinster homolog 2 OS=Arabidopsis thaliana OX=3702 GN=At5g64500 PE=2 SV=1	G	Carbohydrate transport and metabolism	PREDICTED: probable sphingolipid transporter spinster homolog 2 [Glycine max]
Glyur000025s00003361	209	849	671	3121	2133	2396	2.26977	9.12432	7.66038	49.0897	28.6571	34.2108	0.00201528	1.99094	up	[IQR]	Lipid transport and metabolism;; Secondary metabolites biosynthesis, transport and catabolism;; General function prediction only	Molecular Function: calmodulin binding (GO:0005516);; Cellular Component: chloroplast inner membrane (GO:0009706);; Biological Process: protein transport (GO:0015031);; Molecular Function: oxidoreductase activity (GO:0016491);; Biological Process: oxidation-reduction process (GO:0055114);;	--	--	[Q]	Secondary metabolites biosynthesis, transport and catabolism	short chain dehydrogenase;; Enoyl-(Acyl carrier protein) reductase;; KR domain;; NAD dependent epimerase/dehydratase family	Short-chain dehydrogenase TIC 32, chloroplastic OS=Pisum sativum OX=3888 GN=TIC32 PE=1 SV=1	S	Function unknown	NAD(P)-binding rossmann-fold protein [Medicago truncatula]
Glyur000088s00007738	34	133	124	1325	987	509	0.348949	1.6479	1.45686	17.7032	13.2762	7.3435	0.000178807	3.11041	up	[V]	Defense mechanisms	Molecular Function: hydrolase activity (GO:0016787);;	--	--	[T]	Signal transduction mechanisms	NUDIX domain	Nudix hydrolase 2 OS=Arabidopsis thaliana OX=3702 GN=NUDT2 PE=1 SV=1	S	Function unknown	PREDICTED: nudix hydrolase 2 isoform X1 [Glycine max]
Glyur000665s00020424	212	306	235	1843	1186	1072	3.08824	4.65072	3.68437	29.2533	18.8045	18.041	0.000650612	2.17166	up	--	--	Cellular Component: integral component of plasma membrane (GO:0005887);; Biological Process: water transport (GO:0006833);; Biological Process: cellular water homeostasis (GO:0009992);; Molecular Function: water channel activity (GO:0015250);; Molecular Function: glycerol channel activity (GO:0015254);; Biological Process: glycerol transport (GO:0015793);; Biological Process: ion transmembrane tr…	K09875|1.00489e-135|cam:101494876|K09875 aquaporin SIP | (RefSeq) probable aquaporin SIP2-1	--	[G]	Carbohydrate transport and metabolism	Major intrinsic protein	Probable aquaporin SIP2-1 OS=Arabidopsis thaliana OX=3702 GN=SIP2-1 PE=2 SV=1	G	Carbohydrate transport and metabolism	PREDICTED: probable aquaporin SIP2-1 [Cicer arietinum]
Glyur000090s00011431	188	999	907	147	167	151	0.803794	4.45486	4.17826	0.682121	0.773612	0.740619	0.00859043	-2.30879	down	[K]	Transcription	Molecular Function: protein kinase activity (GO:0004672);; Molecular Function: ATP binding (GO:0005524);; Biological Process: protein phosphorylation (GO:0006468);; Cellular Component: integral component of membrane (GO:0016021);;	--	--	--	--	Leucine rich repeat;; Leucine Rich repeats (2 copies);; Protein tyrosine kinase;; Protein kinase domain;; Leucine rich repeat N-terminal domain;; Leucine Rich Repeat	Leucine-rich repeat receptor-like serine/threonine-protein kinase At1g17230 OS=Arabidopsis thaliana OX=3702 GN=At1g17230 PE=2 SV=2	S	Function unknown	LRR receptor-like kinase [Medicago truncatula]
Glyur000020s00001814	1316	1279	1309	402	253	416	28.0606	28.4168	30.0655	9.31731	5.84506	10.2176	0.000731793	-2.17074	down	--	--	Cellular Component: integral component of membrane (GO:0016021);;	--	--	--	--	Protein of unknown function (DUF3223)	Protein EMBRYO DEFECTIVE 514 OS=Arabidopsis thaliana OX=3702 GN=EMB514 PE=1 SV=1	S	Function unknown	hypothetical protein PHAVU_009G187000g [Phaseolus vulgaris]
Glyur000775s00025736	27884	8226	10866	11	55	3	375.916	112.846	154.118	0.132859	0.762434	0.038302	0.000359834	-9.93321	down	[QV]	Secondary metabolites biosynthesis, transport and catabolism;; Defense mechanisms	Molecular Function: iron ion binding (GO:0005506);; Cellular Component: integral component of membrane (GO:0016021);; Molecular Function: flavonoid 3'-monooxygenase activity (GO:0016711);; Molecular Function: heme binding (GO:0020037);; Biological Process: secondary metabolite biosynthetic process (GO:0044550);; Biological Process: oxidation-reduction process (GO:0055114);;	K05280|0|mtr:MTR_3g024520|K05280 flavonoid 3'-monooxygenase [EC:1.14.13.21] | (RefSeq) flavonoid hydroxylase	Flavonoid biosynthesis (ko00941);; Flavone and flavonol biosynthesis (ko00944)	[Q]	Secondary metabolites biosynthesis, transport and catabolism	Cytochrome P450	Flavonoid 3&apos;-monooxygenase OS=Petunia hybrida OX=4102 GN=CYP75B2 PE=2 SV=1	Q	Secondary metabolites biosynthesis, transport and catabolism	flavonoid 3&apos;-monooxygenase-like [Cajanus cajan]
Glyur000418s00021337	0	3	0	1006	1032	631	0	0.054095	0	20.8762	21.393	13.8799	7.12751e-21	9.76696	up	--	--	--	--	--	--	--	TCP family transcription factor	Transcription factor TCP13 OS=Arabidopsis thaliana OX=3702 GN=TCP13 PE=1 SV=1	K	Transcription	PREDICTED: transcription factor TCP13-like [Glycine max]
Glyur000770s00019684	6	62	52	381	154	278	0.071821	0.745519	0.537679	4.34287	1.77857	3.36987	0.0054333	2.66544	up	--	--	Cellular Component: integral component of membrane (GO:0016021);;	--	--	--	--	--	--	S	Function unknown	hypothetical protein GLYMA_07G017600 [Glycine max]
Glyur000105s00014171	161	79	103	1040	973	519	7.53293	3.84886	5.16087	52.9596	49.4946	28.0009	0.000205215	2.47169	up	--	--	--	--	--	--	--	Protein of unknown function (DUF1677)	--	S	Function unknown	PREDICTED: uncharacterized protein LOC101488315 [Cicer arietinum]
Glyur000904s00024082	750	1327	1153	118	90	304	12.91	23.8223	21.4034	2.27287	1.82906	6.08081	7.02629e-06	-2.87223	down	--	--	Cellular Component: integral component of membrane (GO:0016021);;	--	--	--	--	--	--	S	Function unknown	hypothetical protein glysoja_014385 [Glycine soja]
Glyur000269s00013916	54	206	137	16	14	14	3.50594	13.9878	9.6399	1.10647	0.974678	1.02249	0.000301221	-3.33832	down	--	--	--	--	--	--	--	--	--	S	Function unknown	unknown [Lotus japonicus]
Glyur000141s00009805	0	0	5	41	132	46	0	0	0.081762	0.840855	2.68647	0.988791	0.00179249	5.31583	up	--	--	--	--	--	--	--	Myb-like DNA-binding domain	Putative Myb family transcription factor At1g14600 OS=Arabidopsis thaliana OX=3702 GN=At1g14600 PE=2 SV=2	S	Function unknown	PREDICTED: putative Myb family transcription factor At1g14600 [Glycine max]
Glyur000239s00017874	40	21	20	449	641	443	1.73796	0.923082	0.951399	21.5677	30.7568	22.5791	1.41275e-06	3.8207	up	[T]	Signal transduction mechanisms	Molecular Function: calcium ion binding (GO:0005509);; Molecular Function: 2-alkenal reductase [NAD(P)] activity (GO:0032440);; Biological Process: oxidation-reduction process (GO:0055114);;	K13448|7.02549e-103|mtr:MTR_8g069915|K13448 calcium-binding protein CML | (RefSeq) EF hand calcium-binding family protein	Plant-pathogen interaction (ko04626)	[T]	Signal transduction mechanisms	EF hand;; EF-hand domain pair;; EF-hand domain;; EF hand;; EF-hand domain pair;; Secreted protein acidic and rich in cysteine Ca binding region;; Cytoskeletal-regulatory complex EF hand	Probable calcium-binding protein CML16 OS=Arabidopsis thaliana OX=3702 GN=CML16 PE=2 SV=2	DTZ	Cell cycle control, cell division, chromosome partitioning;; Signal transduction mechanisms;; Cytoskeleton	EF hand calcium-binding family protein [Medicago truncatula]
Glyur003994s00042986	72	91	146	0	0	6	3.47811	4.61504	7.67113	0	0	0.321323	5.1818e-08	-5.87824	down	[GHR]	Carbohydrate transport and metabolism;; Coenzyme transport and metabolism;; General function prediction only	Molecular Function: magnesium ion binding (GO:0000287);; Molecular Function: pyruvate decarboxylase activity (GO:0004737);; Molecular Function: thiamine pyrophosphate binding (GO:0030976);;	K01568|2.15481e-86|tcc:TCM_021652|K01568 pyruvate decarboxylase [EC:4.1.1.1] | (RefSeq) Thiamine pyrophosphate dependent pyruvate decarboxylase family protein	Glycolysis / Gluconeogenesis (ko00010)	[EH]	Amino acid transport and metabolism;; Coenzyme transport and metabolism	Thiamine pyrophosphate enzyme, N-terminal TPP binding domain	Pyruvate decarboxylase 4 OS=Arabidopsis thaliana OX=3702 GN=PDC4 PE=2 SV=1	GH	Carbohydrate transport and metabolism;; Coenzyme transport and metabolism	pyruvate decarboxylase 5 [Diospyros kaki]
Glyur000002s00000339	52	173	164	12	9	24	0.796234	2.97752	2.85354	0.19085	0.14626	0.624464	0.000386938	-3.26186	down	--	--	Molecular Function: nucleic acid binding (GO:0003676);; Molecular Function: endonuclease activity (GO:0004519);; Biological Process: DNA catabolic process (GO:0006308);; Biological Process: nucleic acid phosphodiester bond hydrolysis (GO:0090305);;	--	--	--	--	S1/P1 Nuclease	Endonuclease 2 OS=Arabidopsis thaliana OX=3702 GN=ENDO2 PE=1 SV=1	S	Function unknown	PREDICTED: endonuclease 2 [Glycine max]
Glyur000809s00030671	17	1497	1254	4913	5203	4529	0.233443	22.6252	19.5952	77.4568	81.9859	75.7498	0.000497664	2.33165	up	--	--	Cellular Component: intracellular (GO:0005622);; Molecular Function: zinc ion binding (GO:0008270);;	--	--	[K]	Transcription	CCT motif;; B-box zinc finger	Zinc finger protein CONSTANS-LIKE 2 OS=Arabidopsis thaliana OX=3702 GN=COL2 PE=1 SV=1	K	Transcription	hypothetical protein TSUD_168930 [Trifolium subterraneum]
Glyur001179s00026676	31	82	69	2056	1406	1810	0.509315	1.41493	1.24628	37.4416	25.5554	37.2927	4.41552e-12	4.66651	up	--	--	--	--	--	[I]	Lipid transport and metabolism	CRAL/TRIO domain;; CRAL/TRIO, N-terminal domain	Phosphatidylinositol/phosphatidylcholine transfer protein SFH1 OS=Arabidopsis thaliana OX=3702 GN=SFH1 PE=2 SV=1	S	Function unknown	polyphosphoinositide-binding protein [Medicago truncatula]
Glyur000538s00027559	13	72	65	443	351	274	0.062343	0.378248	0.355677	2.44502	1.9392	1.60276	0.0028126	2.69427	up	[K]	Transcription	--	--	--	[T]	Signal transduction mechanisms	NB-ARC domain;; Leucine rich repeat;; Leucine Rich repeats (2 copies)	Putative disease resistance RPP13-like protein 1 OS=Arabidopsis thaliana OX=3702 GN=RPPL1 PE=3 SV=1	S	Function unknown	PREDICTED: putative disease resistance protein At3g14460 [Cicer arietinum]
Glyur000375s00022194	1322	3565	2725	343	228	453	6.60877	18.5851	14.6877	1.86032	1.23651	2.61186	1.49541e-07	-3.07631	down	[K]	Transcription	Molecular Function: protein serine/threonine kinase activity (GO:0004674);; Molecular Function: ATP binding (GO:0005524);; Biological Process: protein phosphorylation (GO:0006468);; Cellular Component: integral component of membrane (GO:0016021);; Molecular Function: oxidoreductase activity (GO:0016491);;	--	--	--	--	Leucine Rich repeats (2 copies);; Leucine rich repeat;; Leucine Rich Repeat;; Leucine Rich repeat;; Protein kinase domain;; Leucine rich repeat N-terminal domain	Leucine-rich repeat receptor-like protein kinase TDR OS=Arabidopsis thaliana OX=3702 GN=TDR PE=1 SV=1	S	Function unknown	hypothetical protein TSUD_268410 [Trifolium subterraneum]
Glyur000858s00035412	51	205	214	10813	7988	6447	0.546277	2.10962	2.26764	116.106	85.71	73.4339	1.29414e-15	5.59109	up	[K]	Transcription	Molecular Function: plastid sigma factor activity (GO:0001053);; Molecular Function: DNA binding (GO:0003677);; Molecular Function: transcription factor activity, sequence-specific DNA binding (GO:0003700);; Cellular Component: mitochondrion (GO:0005739);; Biological Process: DNA-templated transcription, initiation (GO:0006352);; Cellular Component: chloroplast (GO:0009507);; Biological Process: …	K03093|0|mtr:MTR_3g090900|K03093 RNA polymerase sigma factor | (RefSeq) RNA polymerase sigma factor	--	--	--	Sigma-70 region 3;; Sigma-70, region 4;; Sigma-70 region 2	RNA polymerase sigma factor sigE, chloroplastic/mitochondrial OS=Arabidopsis thaliana OX=3702 GN=SIGE PE=1 SV=1	K	Transcription	RNA polymerase sigma factor [Medicago truncatula]
Glyur000112s00012301	19	61	36	1810	576	810	0.482686	1.67337	1.09071	52.5499	16.7083	25.063	0.000983495	4.60488	up	--	--	--	--	--	--	--	--	--	S	Function unknown	unknown [Medicago truncatula]
Glyur000748s00025526	0	53	56	1384	1106	1600	0	0.649969	0.703765	17.8407	14.2434	21.8875	1.3313e-12	5.16715	up	[E]	Amino acid transport and metabolism	Molecular Function: serine-type carboxypeptidase activity (GO:0004185);; Cellular Component: vacuole (GO:0005773);; Biological Process: brassinosteroid mediated signaling pathway (GO:0009742);; Biological Process: proteolysis involved in cellular protein catabolic process (GO:0051603);;	K16297|0|mtr:MTR_7g013790|K16297 serine carboxypeptidase-like clade II [EC:3.4.16.-] | (RefSeq) serine carboxypeptidase-like protein	--	[OE]	Posttranslational modification, protein turnover, chaperones;; Amino acid transport and metabolism	Serine carboxypeptidase	Serine carboxypeptidase-like 25 OS=Arabidopsis thaliana OX=3702 GN=SCPL25 PE=2 SV=2	E	Amino acid transport and metabolism	PREDICTED: serine carboxypeptidase-like 25 [Vigna angularis]
Glyur000077s00006704	17	65	44	5094	3947	2962	0.506499	1.75518	1.17301	135.535	104.745	83.6683	2.28133e-20	6.40474	up	--	--	Cellular Component: chloroplast (GO:0009507);;	--	--	--	--	Domain of unknown function (DUF3067)	--	S	Function unknown	PREDICTED: uncharacterized protein LOC109363303 [Lupinus angustifolius]
Glyur002794s00040882	186	259	237	1044	1210	1442	2.74325	4.06314	3.79527	16.9094	19.752	24.9555	0.000818179	2.17346	up	--	--	Molecular Function: DNA binding (GO:0003677);; Cellular Component: nucleus (GO:0005634);; Biological Process: regulation of transcription, DNA-templated (GO:0006355);;	--	--	--	--	Myb-like DNA-binding domain	Transcription factor HHO3 OS=Arabidopsis thaliana OX=3702 GN=HHO3 PE=2 SV=1	K	Transcription	myb-like transcription factor family protein [Medicago truncatula]
Glyur000372s00017101	2130	1506	1531	7	43	195	70.7505	52.1462	54.7812	0.218921	1.53572	7.4617	7.89144e-06	-4.72534	down	--	--	Molecular Function: structural constituent of cell wall (GO:0005199);;	--	--	--	--	Pollen proteins Ole e I like	Non-classical arabinogalactan protein 31 OS=Arabidopsis thaliana OX=3702 GN=AGP31 PE=1 SV=1	--	--	PREDICTED: non-classical arabinogalactan protein 31-like [Cicer arietinum]
Glyur002202s00037347	4	126	68	3403	3128	1884	0.020612	0.762404	0.419985	25.1667	24.8265	15.349	2.8991e-15	5.32989	up	[K]	Transcription	Molecular Function: nucleotide binding (GO:0000166);; Molecular Function: protein kinase activity (GO:0004672);; Cellular Component: membrane (GO:0016020);; Biological Process: phosphorylation (GO:0016310);;	--	--	[R]	General function prediction only	Leucine Rich repeats (2 copies);; Leucine rich repeat;; Leucine Rich Repeat;; Leucine Rich repeat	LRR receptor-like serine/threonine-protein kinase FLS2 OS=Arabidopsis thaliana OX=3702 GN=FLS2 PE=1 SV=1	S	Function unknown	hypothetical protein GLYMA_14G173400 [Glycine max]
Glyur000551s00023168	0	0	5	99	68	62	0	0	0.064618	1.52252	1.07446	1.01727	1.11474e-06	5.40183	up	--	--	--	--	--	[S]	Function unknown	Membrane transport protein	Protein PIN-LIKES 3 OS=Arabidopsis thaliana OX=3702 GN=PILS3 PE=2 SV=1	S	Function unknown	protein PIN-LIKES 3-like isoform X2 [Cajanus cajan]
Glyur000422s00020645	12	67	45	73334	46905	50525	0.117955	0.745	0.509951	851.237	544.076	622.114	7.72644e-22	10.2934	up	[EF]	Amino acid transport and metabolism;; Nucleotide transport and metabolism	Molecular Function: alanine-glyoxylate transaminase activity (GO:0008453);; Molecular Function: serine-glyoxylate transaminase activity (GO:0050281);;	K00830|0|pvu:PHAVU_006G029100g|K00830 alanine-glyoxylate transaminase / serine-glyoxylate transaminase / serine-pyruvate transaminase [EC:2.6.1.44 2.6.1.45 2.6.1.51] | (RefSeq) hypothetical protein	Alanine, aspartate and glutamate metabolism (ko00250);; Glycine, serine and threonine metabolism (ko00260);; Glyoxylate and dicarboxylate metabolism (ko00630);; Carbon metabolism (ko01200);; Peroxisome (ko04146)	[R]	General function prediction only	Aminotransferase class-V	Serine--glyoxylate aminotransferase OS=Arabidopsis thaliana OX=3702 GN=AGT1 PE=1 SV=2	E	Amino acid transport and metabolism	serine glyoxylate aminotransferase 3 [Glycine max]
Glyur001140s00032332	192	186	261	5356	4946	5916	1.37642	1.38584	2.01134	41.7458	38.5179	48.9219	4.64744e-12	4.37585	up	--	--	Molecular Function: organic cyclic compound binding (GO:0097159);; Molecular Function: heterocyclic compound binding (GO:1901363);;	--	--	--	--	--	--	S	Function unknown	PREDICTED: protein CREG1 [Vitis vinifera]
Glyur000572s00019035	111	35	45	13312	7352	12052	2.58205	0.847557	1.0788	338.248	186.667	324.808	2.66248e-21	6.95894	up	[E]	Amino acid transport and metabolism	Cellular Component: glycine cleavage complex (GO:0005960);; Biological Process: glycine decarboxylation via glycine cleavage system (GO:0019464);;	K02437|1.03017e-74|pxb:103965719|K02437 glycine cleavage system H protein | (RefSeq) glycine cleavage system H protein 3, mitochondrial-like	Glycine, serine and threonine metabolism (ko00260);; Glyoxylate and dicarboxylate metabolism (ko00630)	[E]	Amino acid transport and metabolism	Glycine cleavage H-protein	Glycine cleavage system H protein, mitochondrial OS=Flaveria anomala OX=35877 GN=GDCSH PE=2 SV=1	E	Amino acid transport and metabolism	PREDICTED: glycine cleavage system H protein 3, mitochondrial-like isoform X1 [Pyrus x bretschneideri]
Glyur000005s00001036	83	54	42	0	0	3	3.02184	2.02095	1.63019	0	0	0.084799	0.000184193	-6.23437	down	--	--	Molecular Function: enzyme inhibitor activity (GO:0004857);; Biological Process: negative regulation of catalytic activity (GO:0043086);;	--	--	--	--	Plant invertase/pectin methylesterase inhibitor	--	S	Function unknown	pectinesterase inhibitor-like [Cajanus cajan]
Glyur000010s00000983	86	288	216	3607	1739	1867	0.870931	3.06167	2.37255	40.0663	19.3004	21.9913	7.17758e-05	3.43862	up	[QV]	Secondary metabolites biosynthesis, transport and catabolism;; Defense mechanisms	Molecular Function: monooxygenase activity (GO:0004497);; Molecular Function: iron ion binding (GO:0005506);; Biological Process: multicellular organism development (GO:0007275);; Biological Process: brassinosteroid homeostasis (GO:0010268);; Cellular Component: integral component of membrane (GO:0016021);; Biological Process: sterol metabolic process (GO:0016125);; Biological Process: brassinost…	K20667|0|gmx:100808690|K20667 beta-amyrin 28-monooxygenase [EC:1.14.13.201] | (RefSeq) beta-amyrin 28-oxidase-like	--	[QI]	Secondary metabolites biosynthesis, transport and catabolism;; Lipid transport and metabolism	Cytochrome P450	Beta-amyrin 28-oxidase OS=Panax ginseng OX=4054 PE=2 SV=1	Q	Secondary metabolites biosynthesis, transport and catabolism	PREDICTED: beta-amyrin 28-oxidase-like [Glycine max]
Glyur000132s00015924	434	488	755	150	194	112	26.3831	30.922	49.4759	9.89197	12.8221	7.84769	0.00410508	-2.15581	down	--	--	Molecular Function: calcium ion binding (GO:0005509);; Cellular Component: integral component of membrane (GO:0016021);;	--	--	--	--	--	Vacuolar-sorting receptor 1 OS=Arabidopsis thaliana OX=3702 GN=VSR1 PE=1 SV=2	U	Intracellular trafficking, secretion, and vesicular transport	PREDICTED: vacuolar-sorting receptor 1-like [Cicer arietinum]
Glyur000052s00005800	12	24	29	1262	890	819	0.195658	0.383254	0.503797	23.7825	16.3289	16.296	4.73183e-12	5.30207	up	[R]	General function prediction only	--	--	--	--	--	NAD(P)H-binding	--	S	Function unknown	uncharacterized protein LOC109802397 isoform X2 [Cajanus cajan]
Glyur000674s00021155	344	385	326	6	38	67	5.15346	6.01557	5.25468	0.09732	0.618185	1.15728	2.63362e-05	-3.53703	down	--	--	Cellular Component: membrane (GO:0016020);;	--	--	--	--	--	--	S	Function unknown	uncharacterized protein LOC109801581 isoform X1 [Cajanus cajan]
Glyur000538s00027557	5	13	0	12848	2016	5575	0.025025	0.15507	0	163.888	25.4056	74.5382	2.11532e-05	9.91535	up	--	--	Molecular Function: magnesium ion binding (GO:0000287);; Biological Process: metabolic process (GO:0008152);; Molecular Function: terpene synthase activity (GO:0010333);;	K14173|0|gmx:100812119|K14173 alpha-farnesene synthase [EC:4.2.3.46] | (RefSeq) alpha-farnesene synthase-like	Sesquiterpenoid and triterpenoid biosynthesis (ko00909)	--	--	Terpene synthase family, metal binding domain;; Terpene synthase, N-terminal domain;; Transcription factor DP	Alpha-farnesene synthase OS=Ricinus communis OX=3988 GN=TPS7 PE=1 SV=2	O	Posttranslational modification, protein turnover, chaperones	terpene synthase TPS21 [Glycine max]
Glyur000295s00015291	0	5	13	94	141	159	0	0.053665	0.178364	1.30233	1.96401	2.3472	2.79103e-05	4.36608	up	--	--	Cellular Component: integral component of membrane (GO:0016021);;	--	--	--	--	--	--	S	Function unknown	PREDICTED: uncharacterized protein LOC109336128 isoform X1 [Lupinus angustifolius]
Glyur000367s00029064	52	215	174	1184	677	873	0.407	1.8327	1.41318	11.9226	5.88162	7.7504	0.000639268	2.48153	up	--	--	Cellular Component: nuclear telomere cap complex (GO:0000783);; Molecular Function: double-stranded telomeric DNA binding (GO:0003691);; Biological Process: telomeric loop formation (GO:0031627);;	--	--	--	--	--	Telomere repeat-binding protein 5 OS=Arabidopsis thaliana OX=3702 GN=TRP5 PE=1 SV=2	S	Function unknown	telomere repeat-binding protein 5-like [Trifolium pratense]
Glyur000067s00006340	400	357	369	62	31	74	6.69308	6.23334	6.65794	1.12817	0.556224	1.41931	0.000206109	-3.0641	down	--	--	Molecular Function: transcription factor activity, sequence-specific DNA binding (GO:0003700);; Cellular Component: nucleus (GO:0005634);; Biological Process: cell proliferation (GO:0008283);; Biological Process: response to auxin (GO:0009733);; Biological Process: unidimensional cell growth (GO:0009826);; Biological Process: shoot system morphogenesis (GO:0010016);; Molecular Function: protein h…	K09338|6.01182e-151|gmx:100813367|K09338 homeobox-leucine zipper protein | (RefSeq) homeobox-leucine zipper protein HAT4	--	[K]	Transcription	HD-ZIP protein N terminus;; Homeobox domain;; Homeobox associated leucine zipper	Homeobox-leucine zipper protein HAT4 OS=Arabidopsis thaliana OX=3702 GN=HAT4 PE=1 SV=1	K	Transcription	homeobox-leucine zipper protein HAT4 [Cajanus cajan]
Glyur000451s00016521	90	265	176	5	3	0	0.9971	3.01829	1.44499	0.027469	0.013725	0	3.48509e-09	-6.26442	down	[V]	Defense mechanisms	Molecular Function: ATP binding (GO:0005524);; Cellular Component: integral component of membrane (GO:0016021);; Molecular Function: ATPase activity, coupled to transmembrane movement of substances (GO:0042626);; Biological Process: single-organism transport (GO:0044765);; Biological Process: transmembrane transport (GO:0055085);;	K05658|0|rcu:8265140|K05658 ATP-binding cassette, subfamily B (MDR/TAP), member 1 [EC:3.6.3.44] | (RefSeq) putative ABC transporter B family member 8	ABC transporters (ko02010)	[Q]	Secondary metabolites biosynthesis, transport and catabolism	ABC transporter transmembrane region;; ABC transporter;; RecF/RecN/SMC N terminal domain;; Zeta toxin	ABC transporter B family member 22 OS=Arabidopsis thaliana OX=3702 GN=ABCB22 PE=3 SV=2	V	Defense mechanisms	PREDICTED: putative ABC transporter B family member 8 [Ricinus communis]
Glyur000381s00016138	1336	1040	1107	167	164	104	14.479	11.7434	12.9247	1.96461	1.92331	1.28864	2.93678e-05	-3.35418	down	[M]	Cell wall/membrane/envelope biogenesis	Molecular Function: UDP-glucose 6-dehydrogenase activity (GO:0003979);; Cellular Component: nucleus (GO:0005634);; Cellular Component: cytosol (GO:0005829);; Biological Process: carbohydrate metabolic process (GO:0005975);; Biological Process: glycosaminoglycan biosynthetic process (GO:0006024);; Biological Process: UDP-glucuronate biosynthetic process (GO:0006065);; Molecular Function: NAD bindi…	K00012|0|cam:101490955|K00012 UDPglucose 6-dehydrogenase [EC:1.1.1.22] | (RefSeq) UDP-glucose 6-dehydrogenase 1-like	Pentose and glucuronate interconversions (ko00040);; Ascorbate and aldarate metabolism (ko00053);; Starch and sucrose metabolism (ko00500);; Amino sugar and nucleotide sugar metabolism (ko00520)	[GT]	Carbohydrate transport and metabolism;; Signal transduction mechanisms	UDP-glucose/GDP-mannose dehydrogenase family, NAD binding domain;; UDP-glucose/GDP-mannose dehydrogenase family, UDP binding domain;; UDP-glucose/GDP-mannose dehydrogenase family, central domain	UDP-glucose 6-dehydrogenase 1 OS=Glycine max OX=3847 GN=UGD1 PE=2 SV=1	M	Cell wall/membrane/envelope biogenesis	hypothetical protein TSUD_94400 [Trifolium subterraneum]
Glyur002316s00041006	469	364	399	47	28	23	10.9875	8.88797	10.0509	1.19685	0.71022	0.611162	1.56903e-06	-3.99838	down	[P]	Inorganic ion transport and metabolism	Molecular Function: molybdate ion transmembrane transporter activity (GO:0015098);; Biological Process: molybdate ion transport (GO:0015689);; Cellular Component: integral component of membrane (GO:0016021);;	--	--	--	--	Molybdate transporter of MFS superfamily	Molybdate transporter 1 OS=Arabidopsis thaliana OX=3702 GN=MOT1 PE=1 SV=1	P	Inorganic ion transport and metabolism	molybdate transporter 1-like [Cajanus cajan]
Glyur000154s00013433	523	1311	1033	3871	6597	7147	16.3143	42.6588	34.7678	131.418	223.852	257.421	0.000143521	2.41909	up	--	--	Molecular Function: signal transducer activity (GO:0004871);; Biological Process: defense response (GO:0006952);; Biological Process: signal transduction (GO:0007165);; Cellular Component: plasmodesma (GO:0009506);; Cellular Component: integral component of membrane (GO:0016021);; Cellular Component: anchored component of plasma membrane (GO:0046658);;	--	--	--	--	Late embryogenesis abundant protein	NDR1/HIN1-like protein 1 OS=Arabidopsis thaliana OX=3702 GN=NHL1 PE=2 SV=1	S	Function unknown	late embryogenesis abundant protein [Medicago truncatula]
Glyur000051s00003455	20	126	134	1011	464	657	0.091134	0.60818	0.665936	5.10054	2.33835	3.51715	0.000314745	2.80885	up	--	--	--	--	--	[R]	General function prediction only	PPR repeat family;; PPR repeat;; Pentatricopeptide repeat domain;; PPR repeat;; Pentacotripeptide-repeat region of PRORP;; Mitochondrial 28S ribosomal protein S27;; Tetratricopeptide repeat;; Region in Clathrin and VPS;; Evolutionarily conserved signalling intermediate in Toll pathway	Pentatricopeptide repeat-containing protein At3g18110, chloroplastic OS=Arabidopsis thaliana OX=3702 GN=EMB1270 PE=2 SV=2	S	Function unknown	PREDICTED: pentatricopeptide repeat-containing protein At3g18110, chloroplastic [Cicer arietinum]
Glyur001192s00036933	890	265	381	4029	2460	2222	40.3449	12.5108	18.6132	198.682	121.188	116.196	0.000667126	2.03252	up	--	--	Molecular Function: copper ion transmembrane transporter activity (GO:0005375);; Cellular Component: integral component of membrane (GO:0016021);; Biological Process: copper ion transmembrane transport (GO:0035434);;	K14686|1.36801e-40|cam:101491206|K14686 solute carrier family 31 (copper transporter), member 1 | (RefSeq) copper transporter 6-like	--	[P]	Inorganic ion transport and metabolism	Ctr copper transporter family	Copper transporter 6 OS=Arabidopsis thaliana OX=3702 GN=COPT6 PE=2 SV=1	P	Inorganic ion transport and metabolism	copper transporter 6-like protein [Trifolium pratense]
Glyur000136s00007906	122	156	134	11159	10621	14929	0.616535	0.817027	0.7275	61.3309	58.3322	87.036	2.79673e-17	6.20067	up	[I]	Lipid transport and metabolism	Biological Process: response to light stimulus (GO:0009416);; Cellular Component: chloroplast thylakoid membrane (GO:0009535);; Biological Process: photosynthesis, light harvesting in photosystem I (GO:0009768);; Cellular Component: chloroplast envelope (GO:0009941);; Cellular Component: plastoglobule (GO:0010287);; Cellular Component: integral component of membrane (GO:0016021);; Molecular Funct…	K08917|2.05742e-155|gmx:100500118|K08917 light-harvesting complex II chlorophyll a/b binding protein 6 | (RefSeq) chlorophyll a-b binding protein CP24 10A, chloroplastic	Photosynthesis - antenna proteins (ko00196)	--	--	Chlorophyll A-B binding protein;; FabA-like domain;; MaoC like domain	Chlorophyll a-b binding protein CP24 10A, chloroplastic OS=Solanum lycopersicum OX=4081 GN=CAP10A PE=3 SV=1	S	Function unknown	chlorophyll a-b binding protein CP24 10A, chloroplastic [Cajanus cajan]
Glyur001672s00031248	1165	4290	3734	906	462	327	6.90776	26.5103	23.8592	5.83784	2.97481	2.23034	0.00011469	-2.60617	down	[G]	Carbohydrate transport and metabolism	Molecular Function: hydrolase activity, hydrolyzing O-glycosyl compounds (GO:0004553);; Biological Process: xylan catabolic process (GO:0045493);;	--	--	--	--	Carbohydrate binding domain;; Glycosyl hydrolase family 10	--	G	Carbohydrate transport and metabolism	uncharacterized protein LOC109805097 isoform X1 [Cajanus cajan]
Glyur000045s00010003	344	455	349	1803	1680	1211	5.79964	8.04083	6.35783	33.2321	31.0774	23.7902	0.0052268	1.7414	up	--	--	Cellular Component: endoplasmic reticulum membrane (GO:0005789);; Cellular Component: plasma membrane (GO:0005886);;	--	--	[U]	Intracellular trafficking, secretion, and vesicular transport	MSP (Major sperm protein) domain	Vesicle-associated protein 4-1 OS=Arabidopsis thaliana OX=3702 GN=PVA41 PE=2 SV=1	U	Intracellular trafficking, secretion, and vesicular transport	hypothetical protein TSUD_101100 [Trifolium subterraneum]
Glyur000779s00022840	383	220	195	2993	1629	2243	11.3431	6.7901	6.20908	96.3935	52.421	76.6279	2.76051e-06	2.70535	up	--	--	Molecular Function: structural constituent of ribosome (GO:0003735);; Biological Process: translation (GO:0006412);; Cellular Component: cytosolic large ribosomal subunit (GO:0022625);;	K02904|1.91497e-59|cam:101509421|K02904 large subunit ribosomal protein L29 | (RefSeq) 50S ribosomal protein L29, chloroplastic	Ribosome (ko03010)	[J]	Translation, ribosomal structure and biogenesis	Ribosomal L29 protein	50S ribosomal protein L29, chloroplastic OS=Arabidopsis thaliana OX=3702 GN=RPL29 PE=1 SV=1	J	Translation, ribosomal structure and biogenesis	PREDICTED: 50S ribosomal protein L29, chloroplastic [Cicer arietinum]
Glyur000089s00008825	1362	3326	2864	275	256	341	16.8135	43.088	38.4322	3.70288	3.43962	4.81943	2.26873e-08	-3.31073	down	[I]	Lipid transport and metabolism	Molecular Function: farnesyl-diphosphate farnesyltransferase activity (GO:0004310);; Biological Process: lipid biosynthetic process (GO:0008610);; Cellular Component: integral component of membrane (GO:0016021);; Molecular Function: squalene synthase activity (GO:0051996);;	K00801|0|aip:107609146|K00801 farnesyl-diphosphate farnesyltransferase [EC:2.5.1.21] | (RefSeq) squalene synthase-like	Steroid biosynthesis (ko00100);; Sesquiterpenoid and triterpenoid biosynthesis (ko00909)	[I]	Lipid transport and metabolism	Squalene/phytoene synthase	Squalene synthase OS=Nicotiana benthamiana OX=4100 PE=2 SV=1	I	Lipid transport and metabolism	squalene synthase 1 [Glycyrrhiza uralensis]
Glyur002955s00037986	473	1167	1214	5804	4532	3262	3.19259	8.26564	9.03991	42.7521	33.6208	25.4615	0.00121789	2.05214	up	[S]	Function unknown	Cellular Component: plasma membrane (GO:0005886);; Cellular Component: integral component of membrane (GO:0016021);; Biological Process: seed development (GO:0048316);; Biological Process: transmembrane transport (GO:0055085);;	--	--	--	--	OPT oligopeptide transporter protein	Metal-nicotianamine transporter YSL1 OS=Arabidopsis thaliana OX=3702 GN=YSL1 PE=2 SV=2	S	Function unknown	hypothetical protein PHAVU_001G081600g [Phaseolus vulgaris]
Glyur000734s00026326	2233	1157	1173	5	7	2	96.9357	52.3373	54.8576	0.214314	0.322319	0.095738	2.69028e-06	-8.78132	down	--	--	Cellular Component: plasma membrane (GO:0005886);; Cellular Component: integral component of membrane (GO:0016021);;	--	--	--	--	Domain of unknown function (DUF588)	CASP-like protein 1C1 OS=Ricinus communis OX=3988 GN=RCOM_1174750 PE=2 SV=1	S	Function unknown	CASP POPTRDRAFT-like protein [Medicago truncatula]
Glyur000175s00012026	153	235	186	2457	2201	2022	1.98104	3.18042	2.60291	34.7902	31.4808	30.364	9.98398e-08	3.2772	up	[J]	Translation, ribosomal structure and biogenesis	Molecular Function: aminoacyl-tRNA hydrolase activity (GO:0004045);; Cellular Component: mitochondrial large ribosomal subunit (GO:0005762);; Molecular Function: translation release factor activity, codon specific (GO:0016149);; Molecular Function: translation release factor activity, codon nonspecific (GO:0016150);; Molecular Function: ribosome binding (GO:0043022);; Biological Process: mitochon…	K15033|9.45903e-114|gmx:100789553|K15033 peptidyl-tRNA hydrolase ICT1 [EC:3.1.1.29] | (RefSeq) peptidyl-tRNA hydrolase ICT1, mitochondrial-like	--	[J]	Translation, ribosomal structure and biogenesis	RF-1 domain	--	J	Translation, ribosomal structure and biogenesis	PREDICTED: peptidyl-tRNA hydrolase ICT1, mitochondrial-like isoform X1 [Glycine max]
Glyur003374s00046481	380	525	544	4353	3641	3190	3.75251	5.47511	5.85153	47.1999	39.5533	36.6531	8.03375e-06	2.68298	up	--	--	Biological Process: flavonoid biosynthetic process (GO:0009813);; Cellular Component: intracellular membrane-bounded organelle (GO:0043231);; Biological Process: flavonoid glucuronidation (GO:0052696);; Molecular Function: quercetin 3-O-glucosyltransferase activity (GO:0080043);; Molecular Function: quercetin 7-O-glucosyltransferase activity (GO:0080044);;	--	--	[GC]	Carbohydrate transport and metabolism;; Energy production and conversion	--	7-deoxyloganetin glucosyltransferase OS=Gardenia jasminoides OX=114476 GN=UGT85A24 PE=1 SV=1	S	Function unknown	hypothetical protein TSUD_276120 [Trifolium subterraneum]
Glyur000744s00021942	11	22	36	4683	3707	3857	0.058851	0.134148	0.221908	29.798	23.5693	26.0336	4.92148e-24	7.27432	up	[F]	Nucleotide transport and metabolism	Molecular Function: NAD+ kinase activity (GO:0003951);; Biological Process: NADP biosynthetic process (GO:0006741);; Cellular Component: integral component of membrane (GO:0016021);; Biological Process: phosphorylation (GO:0016310);; Biological Process: NAD metabolic process (GO:0019674);;	K00858|0|cam:101492431|K00858 NAD+ kinase [EC:2.7.1.23] | (RefSeq) NAD kinase 2, chloroplastic-like	Nicotinate and nicotinamide metabolism (ko00760)	[G]	Carbohydrate transport and metabolism	ATP-NAD kinase	NAD kinase 2, chloroplastic OS=Arabidopsis thaliana OX=3702 GN=NADK2 PE=1 SV=1	G	Carbohydrate transport and metabolism	NAD kinase 2 chloroplastic-like [Trifolium pratense]
Glyur000793s00026509	1043	593	718	5475	2588	3944	20.3202	12.0321	15.0623	116.013	54.791	88.6431	0.00128614	1.97279	up	[J]	Translation, ribosomal structure and biogenesis	Molecular Function: mRNA binding (GO:0003729);; Molecular Function: structural constituent of ribosome (GO:0003735);; Biological Process: translation (GO:0006412);; Cellular Component: chloroplast stroma (GO:0009570);; Cellular Component: thylakoid (GO:0009579);; Biological Process: response to cytokinin (GO:0009735);; Cellular Component: chloroplast envelope (GO:0009941);; Cellular Component: cy…	K02871|2.57371e-129|pvu:PHAVU_011G168200g|K02871 large subunit ribosomal protein L13 | (RefSeq) hypothetical protein	Ribosome (ko03010)	[J]	Translation, ribosomal structure and biogenesis	Ribosomal protein L13	50S ribosomal protein L13, chloroplastic OS=Arabidopsis thaliana OX=3702 GN=RPL13 PE=2 SV=1	J	Translation, ribosomal structure and biogenesis	unknown [Lotus japonicus]
Glyur000114s00010501	14	14	20	150	111	83	0.819176	0.755837	1.21496	8.93962	6.32708	4.7362	0.00756995	2.54887	up	--	--	Cellular Component: integral component of plasma membrane (GO:0005887);; Molecular Function: urea transmembrane transporter activity (GO:0015204);; Molecular Function: symporter activity (GO:0015293);; Biological Process: urea transmembrane transport (GO:0071918);;	K20989|4.5426e-30|aip:107642420|K20989 urea-proton symporter | (RefSeq) urea-proton symporter DUR3	--	[E]	Amino acid transport and metabolism	--	Urea-proton symporter DUR3 OS=Arabidopsis thaliana OX=3702 GN=DUR3 PE=1 SV=1	E	Amino acid transport and metabolism	urea-proton symporter DUR3 [Cajanus cajan]
Glyur001009s00021073	718	456	382	0	5	28	9.2695	6.13884	5.31457	0	0.056543	0.403143	6.96978e-05	-5.91121	down	--	--	Cellular Component: integral component of membrane (GO:0016021);; Molecular Function: lipase activity (GO:0016298);; Molecular Function: 9,9'-dicis-carotene:quinone oxidoreductase activity (GO:0052886);; Molecular Function: 7,9,9'-tricis-neurosporene:quinone oxidoreductase activity (GO:0052887);; Biological Process: 9,9'-di-cis-zeta-carotene desaturation to 7,9,7',9'-tetra-cis-lycopene (GO:005288…	--	--	--	--	--	GDSL esterase/lipase At5g22810 OS=Arabidopsis thaliana OX=3702 GN=At5g22810 PE=3 SV=3	S	Function unknown	hypothetical protein GLYMA_13G320600 [Glycine max]
Glyur000418s00021345	3	3	0	3856	3304	2243	0.058849	0.061339	0	122.501	104.906	75.593	2.01643e-33	10.2072	up	--	--	--	--	--	--	--	Protein CHLORORESPIRATORY REDUCTION 7	Protein CHLORORESPIRATORY REDUCTION 7, chloroplastic OS=Arabidopsis thaliana OX=3702 GN=CRR7 PE=2 SV=1	S	Function unknown	unknown [Lotus japonicus]
Glyur000118s00009680	0	8	4	65	219	145	0	0.153094	0.073779	1.3716	4.34492	3.26228	3.43246e-05	5.09695	up	[R]	General function prediction only	Cellular Component: nucleus (GO:0005634);; Cellular Component: cytosol (GO:0005829);; Biological Process: cytokinin biosynthetic process (GO:0009691);; Molecular Function: hydrolase activity, hydrolyzing N-glycosyl compounds (GO:0016799);;	K06966|3.48709e-108|adu:107493260|K06966 uncharacterized protein | (RefSeq) cytokinin riboside 5'-monophosphate phosphoribohydrolase LOG1-like	--	--	--	Possible lysine decarboxylase	Cytokinin riboside 5&apos;-monophosphate phosphoribohydrolase LOG7 OS=Arabidopsis thaliana OX=3702 GN=LOG7 PE=1 SV=2	S	Function unknown	Cytokinin riboside 5&apos;-monophosphate phosphoribohydrolase LOG7 [Glycine soja]
Glyur000637s00026812	26	223	195	1197	1061	1044	0.171225	1.52999	1.38034	8.65616	7.62865	7.97257	8.33859e-05	2.78323	up	--	--	--	--	--	--	--	--	Membrane protein of ER body-like protein OS=Arabidopsis thaliana OX=3702 GN=MEBL PE=2 SV=1	S	Function unknown	uncharacterized protein LOC109794571 isoform X2 [Cajanus cajan]
Glyur001155s00025130	20212	20207	20461	41	48	81	560.877	578.01	604.035	1.18798	1.31402	1.69275	1.47817e-23	-8.78301	down	--	--	Cellular Component: extracellular region (GO:0005576);; Cellular Component: cell wall (GO:0005618);; Molecular Function: manganese ion binding (GO:0030145);; Biological Process: oxalate metabolic process (GO:0033609);; Molecular Function: nutrient reservoir activity (GO:0045735);; Molecular Function: oxalate decarboxylase activity (GO:0046564);;	--	--	--	--	Cupin;; Cupin domain	Germin-like protein subfamily 1 member 20 OS=Arabidopsis thaliana OX=3702 GN=GLP5A PE=1 SV=1	S	Function unknown	hypothetical protein TSUD_33310 [Trifolium subterraneum]
Glyur000784s00031237	47	162	168	4998	16430	6677	1.00833	3.56864	3.94973	115.282	350.692	166.564	5.55485e-05	6.03514	up	[Q]	Secondary metabolites biosynthesis, transport and catabolism	Molecular Function: oxidoreductase activity (GO:0016491);; Biological Process: oxidation-reduction process (GO:0055114);;	--	--	[R]	General function prediction only	Aldo/keto reductase family	Non-functional NADPH-dependent codeinone reductase 2 OS=Papaver somniferum OX=3469 GN=COR2 PE=1 SV=1	S	Function unknown	NAD(P)H-dependent 6&apos;-deoxychalcone synthase-like [Cajanus cajan]
Glyur000096s00005931	57	59	74	11627	4787	7149	0.532131	0.717622	0.736599	117.52	48.3428	76.6392	2.20213e-10	6.66874	up	[I]	Lipid transport and metabolism	Molecular Function: 1-acylglycerol-3-phosphate O-acyltransferase activity (GO:0003841);; Cellular Component: chloroplast envelope (GO:0009941);; Molecular Function: hydrolase activity (GO:0016787);;	--	--	[R]	General function prediction only	Alpha/beta hydrolase family;; alpha/beta hydrolase fold;; Serine aminopeptidase, S33	Pheophytinase, chloroplastic OS=Arabidopsis thaliana OX=3702 GN=PPH PE=1 SV=1	S	Function unknown	pheophytinase, chloroplastic isoform X1 [Cajanus cajan]
Glyur001400s00040722	84	129	122	3	27	14	0.890866	1.44964	1.43059	0.018562	0.246444	0.151586	0.000845808	-3.1995	down	--	--	Molecular Function: ATP binding (GO:0005524);; Biological Process: defense response (GO:0006952);; Biological Process: signal transduction (GO:0007165);; Molecular Function: ADP binding (GO:0043531);;	--	--	--	--	NB-ARC domain;; NACHT domain;; AAA ATPase domain;; ATPase family associated with various cellular activities (AAA);; Torsin	TMV resistance protein N OS=Nicotiana glutinosa OX=35889 GN=N PE=1 SV=1	--	--	PREDICTED: LOW QUALITY PROTEIN: disease resistance protein RPS6-like [Cicer arietinum]
Glyur000044s00005217	0	38	9	543	1204	1123	0	0.360841	0.11639	5.63197	11.323	11.2419	1.37902e-11	5.89114	up	[K]	Transcription	Molecular Function: protein kinase activity (GO:0004672);; Molecular Function: ATP binding (GO:0005524);; Biological Process: protein phosphorylation (GO:0006468);; Cellular Component: membrane (GO:0016020);;	K04733|1.05306e-109|mtr:MTR_4g092560|K04733 interleukin-1 receptor-associated kinase 4 [EC:2.7.11.1] | (RefSeq) tyrosine kinase family protein	--	--	--	Leucine rich repeat;; Leucine rich repeat N-terminal domain;; Protein tyrosine kinase;; Protein kinase domain;; Protein kinase domain;; Protein tyrosine kinase	Probably inactive leucine-rich repeat receptor-like protein kinase At5g48380 OS=Arabidopsis thaliana OX=3702 GN=At5g48380 PE=1 SV=1	--	--	putative inactive LRR receptor-like protein kinase [Trifolium pratense]
Glyur000719s00020100	0	0	0	1153	500	1440	0	0	0	7.32821	3.1699	9.70596	1.37545e-13	Inf	up	[T]	Signal transduction mechanisms	Molecular Function: ATP binding (GO:0005524);; Cellular Component: plasma membrane (GO:0005886);; Cellular Component: integral component of membrane (GO:0016021);; Molecular Function: ATPase activity, coupled to transmembrane movement of substances (GO:0042626);; Biological Process: transmembrane transport (GO:0055085);;	--	--	[Q]	Secondary metabolites biosynthesis, transport and catabolism	ABC-2 type transporter;; ABC transporter;; RsgA GTPase;; AAA ATPase domain;; P-loop containing region of AAA domain;; Rad17 cell cycle checkpoint protein;; AAA domain, putative AbiEii toxin, Type IV TA system;; AAA domain;; RNA helicase;; AAA domain;; Cytidylate kinase;; 50S ribosome-binding GTPase;; ATPase family associated with various cellular activities (AAA);; AAA domain (dynein-related subf…	ABC transporter G family member 11 OS=Arabidopsis thaliana OX=3702 GN=ABCG11 PE=1 SV=1	V	Defense mechanisms	PREDICTED: ABC transporter G family member 2-like [Glycine max]
Glyur000064s00005647	432	544	559	7628	5446	6527	8.12281	10.6639	11.3426	156.228	111.468	141.792	5.3027e-08	3.4018	up	--	--	Cellular Component: chloroplast stroma (GO:0009570);;	--	--	--	--	--	--	S	Function unknown	PREDICTED: uncharacterized protein LOC100775621 [Glycine max]
Glyur000164s00014501	0	4	11	111	59	68	0	0.071422	0.217752	2.5013	1.32166	1.62194	0.000149256	3.90033	up	--	--	--	--	--	--	--	--	--	S	Function unknown	PREDICTED: uncharacterized protein LOC100781222 isoform X1 [Glycine max]
Glyur000027s00001545	78	84	63	3	0	7	0.936473	1.05296	0.817836	0.026602	0	0.084466	3.34979e-06	-4.76746	down	--	--	Molecular Function: phenylalanine-tRNA ligase activity (GO:0004826);; Cellular Component: cytoplasm (GO:0005737);; Biological Process: phenylalanyl-tRNA aminoacylation (GO:0006432);; Molecular Function: rRNA (uridine-N3-)-methyltransferase activity (GO:0070042);; Biological Process: rRNA base methylation (GO:0070475);;	K19307|0|mtr:MTR_3g061070|K19307 25S rRNA (uracil2634-N3)-methyltransferase [EC:2.1.1.313] | (RefSeq) DUF2431 domain protein	--	[S]	Function unknown	Domain of unknown function (DUF2431)	Heavy metal-associated isoprenylated plant protein 41 OS=Arabidopsis thaliana OX=3702 GN=HIPP41 PE=3 SV=1	S	Function unknown	DUF2431 domain protein [Medicago truncatula]
Glyur002692s00041334	0	4	0	454	150	189	0	0.155968	0	22.3581	7.37295	9.87973	1.18223e-05	7.61267	up	--	--	Cellular Component: cytoplasm (GO:0005737);; Biological Process: lipid metabolic process (GO:0006629);; Cellular Component: integral component of membrane (GO:0016021);; Molecular Function: oxidoreductase activity, acting on the CH-CH group of donors (GO:0016627);; Biological Process: oxidation-reduction process (GO:0055114);;	K10258|4.30726e-93|cam:101496420|K10258 very-long-chain enoyl-CoA reductase [EC:1.3.1.93] | (RefSeq) very-long-chain enoyl-CoA reductase-like	Fatty acid elongation (ko00062);; Biosynthesis of unsaturated fatty acids (ko01040);; Fatty acid metabolism (ko01212)	[I]	Lipid transport and metabolism	3-oxo-5-alpha-steroid 4-dehydrogenase	Steroid 5-alpha-reductase DET2 OS=Gossypium hirsutum OX=3635 GN=DET2 PE=1 SV=1	S	Function unknown	PREDICTED: very-long-chain enoyl-CoA reductase-like [Cicer arietinum]
Glyur000553s00020396	10648	9536	9591	2997	2639	2464	81.4944	76.1447	79.1557	24.8879	21.8727	22.4314	0.0017338	-2.20644	down	[G]	Carbohydrate transport and metabolism	Molecular Function: sugar:proton symporter activity (GO:0005351);; Molecular Function: glucose transmembrane transporter activity (GO:0005355);; Cellular Component: integral component of plasma membrane (GO:0005887);; Cellular Component: plant-type vacuole membrane (GO:0009705);; Biological Process: proton transport (GO:0015992);; Molecular Function: 2-alkenal reductase [NAD(P)] activity (GO:0032…	--	--	[R]	General function prediction only	Sugar (and other) transporter;; Major Facilitator Superfamily	Monosaccharide-sensing protein 2 OS=Arabidopsis thaliana OX=3702 GN=MSSP2 PE=1 SV=2	G	Carbohydrate transport and metabolism	PREDICTED: monosaccharide-sensing protein 2-like [Cicer arietinum]
Glyur000126s00013668	515	730	629	3	6	4	3.1317	4.62944	4.1237	0.016877	0.039565	0.022093	1.3042e-16	-7.4494	down	[T]	Signal transduction mechanisms	Molecular Function: protein serine/threonine kinase activity (GO:0004674);; Molecular Function: transmembrane receptor protein tyrosine kinase activity (GO:0004714);; Molecular Function: ATP binding (GO:0005524);; Biological Process: nodulation (GO:0009877);; Cellular Component: integral component of membrane (GO:0016021);; Biological Process: peptidyl-tyrosine phosphorylation (GO:0018108);;	K04733|0|cam:101507037|K04733 interleukin-1 receptor-associated kinase 4 [EC:2.7.11.1] | (RefSeq) nodulation receptor kinase	--	--	--	Carbohydrate-binding protein of the ER;; Protein tyrosine kinase;; Protein kinase domain;; Di-glucose binding within endoplasmic reticulum;; Leucine rich repeat N-terminal domain	Nodulation receptor kinase OS=Pisum sativum OX=3888 GN=NORK PE=1 SV=1	T	Signal transduction mechanisms	nodulation receptor kinase [Sesbania rostrata]
Glyur000553s00020405	1574	1916	1662	246	432	648	14.0948	17.9713	16.5668	2.70146	4.33322	6.93152	0.000286325	-2.23859	down	--	--	Molecular Function: zinc ion binding (GO:0008270);; Cellular Component: integral component of membrane (GO:0016021);; Molecular Function: protein-cysteine S-palmitoyltransferase activity (GO:0019706);;	K20027|0|vra:106762785|K20027 palmitoyltransferase ZDHHC1/11 [EC:2.3.1.225] | (RefSeq) protein S-acyltransferase 21	--	[R]	General function prediction only	DHHC palmitoyltransferase	Protein S-acyltransferase 21 OS=Arabidopsis thaliana OX=3702 GN=PAT21 PE=2 SV=1	S	Function unknown	protein S-acyltransferase 21 [Cajanus cajan]
Glyur003893s00036357	813	1056	982	7232	5596	4529	10.2174	14.1084	13.4863	97.5713	77.4047	64.7698	0.000153829	2.32519	up	[G]	Carbohydrate transport and metabolism	Molecular Function: hydrolase activity, hydrolyzing O-glycosyl compounds (GO:0004553);; Biological Process: carbohydrate metabolic process (GO:0005975);;	K01188|5.31274e-53|mtr:MTR_4g016920|K01188 beta-glucosidase [EC:3.2.1.21] | (RefSeq) glycoside hydrolase family 1 protein	Cyanoamino acid metabolism (ko00460);; Starch and sucrose metabolism (ko00500);; Phenylpropanoid biosynthesis (ko00940)	[G]	Carbohydrate transport and metabolism	Glycosyl hydrolase family 1;; Glycosyl hydrolase family 1;; Glycosyl hydrolase family 1	Cyanidin 3-O-glucoside 5-O-glucosyltransferase (acyl-glucose) OS=Dianthus caryophyllus OX=3570 GN=AA5GT PE=1 SV=1	G	Carbohydrate transport and metabolism	beta-glucosidase 11-like protein [Trifolium pratense]
Glyur000213s00016109	136	1006	824	40005	58762	32366	1.15699	8.85202	7.24487	343.714	525.222	296.671	1.30807e-11	5.9298	up	--		Molecular Function: nucleotide binding (GO:0000166);; Molecular Function: protein kinase activity (GO:0004672);; Cellular Component: membrane (GO:0016020);; Biological Process: phosphorylation (GO:0016310);;	--	--	--	--	Protein tyrosine kinase;; Protein kinase domain;; Salt stress response/antifungal	Cysteine-rich receptor-like protein kinase 29 OS=Arabidopsis thaliana OX=3702 GN=CRK29 PE=2 SV=1	T	Signal transduction mechanisms	Cysteine-rich receptor-like protein kinase 26 [Glycine soja]
Glyur004244s00040333	43	175	193	982	753	934	0.411229	1.76238	2.01163	10.3423	7.92571	10.4328	0.000487198	2.55221	up	--	--	Molecular Function: FMN binding (GO:0010181);; Molecular Function: oxidoreductase activity (GO:0016491);; Biological Process: oxidation-reduction process (GO:0055114);;	--	--	[R]	General function prediction only	--	Uncharacterized protein At3g49140 OS=Arabidopsis thaliana OX=3702 GN=At3g49140 PE=1 SV=2	S	Function unknown	PREDICTED: uncharacterized protein At3g49140-like [Cicer arietinum]
Glyur004568s00045019	411	297	284	1	23	39	8.61383	6.49409	6.40779	0	0.509637	0.940678	4.6861e-05	-4.32555	down	--	--	Molecular Function: chitinase activity (GO:0004568);; Cellular Component: extracellular region (GO:0005576);; Biological Process: carbohydrate metabolic process (GO:0005975);; Biological Process: chitin catabolic process (GO:0006032);; Molecular Function: chitin binding (GO:0008061);;	K01183|2.25124e-168|mtr:MTR_2g040830|K01183 chitinase [EC:3.2.1.14] | (RefSeq) chitinase	Amino sugar and nucleotide sugar metabolism (ko00520)	[M]	Cell wall/membrane/envelope biogenesis	Glycosyl hydrolases family 18	Acidic endochitinase OS=Vitis vinifera OX=29760 GN=CHIT3 PE=2 SV=1	G	Carbohydrate transport and metabolism	high molecular weight root vegetative storage protein precursor, partial [Medicago sativa]
Glyur000057s00009018	3	104	92	4597	4705	5329	0.051533	2.7821	2.52817	128.323	131.24	157.783	1.28043e-18	6.12516	up	--	--	--	--	--	--	--	--	--	--	--	PREDICTED: uncharacterized protein LOC109355011 isoform X3 [Lupinus angustifolius]
Glyur000578s00021013	9773	4672	5100	30	99	13	152.856	76.1557	85.9521	0.506463	1.67614	0.216685	4.996e-05	-7.55979	down	[R]	General function prediction only	--	--	--	--	--	NmrA-like family;; NAD(P)H-binding;; NAD dependent epimerase/dehydratase family;; 3-beta hydroxysteroid dehydrogenase/isomerase family	Isoflavone reductase homolog PCBER OS=Populus trichocarpa OX=3694 GN=PCBER PE=1 SV=1	S	Function unknown	pterocarpan reductase [Lotus japonicus]
Glyur000005s00001112	128	1982	1650	38	30	30	1.67207	26.9938	23.2314	0.532878	0.414167	0.445204	0.00156706	-5.35286	down	[C]	Energy production and conversion	Molecular Function: oxidoreductase activity, acting on CH-OH group of donors (GO:0016614);; Molecular Function: flavin adenine dinucleotide binding (GO:0050660);; Biological Process: oxidation-reduction process (GO:0055114);;	--	--	--	--	FAD binding domain;; Berberine and berberine like	Berberine bridge enzyme-like 15 OS=Arabidopsis thaliana OX=3702 GN=MEE23 PE=1 SV=1	C	Energy production and conversion	PREDICTED: cannabidiolic acid synthase-like 1 [Glycine max]
Glyur000068s00006821	114	269	195	4725	3268	2794	0.643177	1.43931	1.14	29.5173	20.2263	18.41	1.56594e-10	4.00814	up	--	--	Molecular Function: G-protein coupled receptor activity (GO:0004930);; Molecular Function: ionotropic glutamate receptor activity (GO:0004970);; Biological Process: ion transport (GO:0006811);; Biological Process: G-protein coupled receptor signaling pathway (GO:0007186);; Cellular Component: integral component of membrane (GO:0016021);; Biological Process: ionotropic glutamate receptor signaling…	K05387|5.12771e-58|adu:107477739|K05387 glutamate receptor, ionotropic, plant | (RefSeq) glutamate receptor 3.4-like	--	[PET]	Inorganic ion transport and metabolism;; Amino acid transport and metabolism;; Signal transduction mechanisms	--	Glutamate receptor 3.4 OS=Arabidopsis thaliana OX=3702 GN=GLR3.4 PE=2 SV=2	U	Intracellular trafficking, secretion, and vesicular transport	glutamate receptor 3.4 isoform X2 [Arachis duranensis]
Glyur000323s00028436	64	73	99	253	570	435	0.418868	0.493376	0.694568	1.80407	4.05652	3.34767	0.00925757	2.13499	up	[P]	Inorganic ion transport and metabolism	Cellular Component: integral component of membrane (GO:0016021);; Biological Process: transmembrane transport (GO:0055085);;	--	--	[P]	Inorganic ion transport and metabolism	Citrate transporter;; Sodium:sulfate symporter transmembrane region;; Arsenical pump membrane protein	Silicon efflux transporter LSI2 OS=Oryza sativa subsp. japonica OX=39947 GN=LSI2 PE=1 SV=1	P	Inorganic ion transport and metabolism	Putative transporter arsB [Cajanus cajan]
Glyur002875s00044415	589	670	531	207	101	141	4.71836	5.58721	4.57674	1.79501	0.876165	1.30222	0.00201735	-2.2949	down	[C]	Energy production and conversion	Biological Process: nitric oxide biosynthetic process (GO:0006809);; Molecular Function: nitrate reductase (NADH) activity (GO:0009703);; Molecular Function: heme binding (GO:0020037);; Molecular Function: molybdenum ion binding (GO:0030151);; Biological Process: nitrate assimilation (GO:0042128);; Molecular Function: molybdopterin cofactor binding (GO:0043546);; Molecular Function: nitrate reduc…	K10534|0|gmx:732634|K10534 nitrate reductase (NAD(P)H) [EC:1.7.1.1 1.7.1.2 1.7.1.3] | (RefSeq) INR2, BCNR-A, INR1, NR, nr2; inducible nitrate reductase 2	Nitrogen metabolism (ko00910)	[C]	Energy production and conversion	Oxidoreductase molybdopterin binding domain;; Mo-co oxidoreductase dimerisation domain;; Oxidoreductase FAD-binding domain;; Oxidoreductase NAD-binding domain;; Cytochrome b5-like Heme/Steroid binding domain	Inducible nitrate reductase [NADH] 2 OS=Glycine max OX=3847 GN=INR2 PE=2 SV=1	CI	Energy production and conversion;; Lipid transport and metabolism	inducible nitrate reductase [NADH] 2 [Cajanus cajan]
Glyur000129s00012455	31	20	21	4307	2270	2896	0.386173	0.233071	0.290662	61.2193	32.0555	49.5228	7.28866e-18	6.6685	up	[S]	Function unknown	Molecular Function: kinase activity (GO:0016301);; Biological Process: phosphorylation (GO:0016310);;	--	--	[R]	General function prediction only	Protein of unknown function DUF89	Uncharacterized protein At2g17340 OS=Arabidopsis thaliana OX=3702 GN=At2g17340 PE=1 SV=1	S	Function unknown	PREDICTED: uncharacterized protein At2g17340-like [Cicer arietinum]
Glyur000179s00010711	3967	1752	2138	20	48	28	65.7999	30.2923	38.2009	0.34288	0.864635	0.519184	0.000264926	-6.79015	down	[I]	Lipid transport and metabolism	Molecular Function: acylglycerol lipase activity (GO:0047372);;	--	--	[R]	General function prediction only	alpha/beta hydrolase fold;; Alpha/beta hydrolase family;; Serine aminopeptidase, S33	Probable 1-acylglycerol-3-phosphate O-acyltransferase OS=Oryza sativa subsp. japonica OX=39947 GN=Os09g0520200 PE=3 SV=3	S	Function unknown	protein PHYLLO, chloroplastic [Corchorus capsularis]
Glyur002441s00035149	46	111	97	4	27	12	0.924467	2.33988	2.13059	0.067	0.577878	0.264226	0.00306748	-2.78571	down	--	--	--	--	--	[TU]	Signal transduction mechanisms;; Intracellular trafficking, secretion, and vesicular transport	ANTH domain	Putative clathrin assembly protein At4g40080 OS=Arabidopsis thaliana OX=3702 GN=At4g40080 PE=2 SV=2	U	Intracellular trafficking, secretion, and vesicular transport	clathrin assembly protein [Trifolium pratense]
Glyur000521s00021477	235	293	373	3	26	90	2.35602	3.08631	4.01688	0.021832	0.279597	1.02601	0.000206195	-3.15429	down	[E]	Amino acid transport and metabolism	Cellular Component: mitochondrion (GO:0005739);; Molecular Function: alanine-glyoxylate transaminase activity (GO:0008453);; Molecular Function: pyridoxal phosphate binding (GO:0030170);; Molecular Function: identical protein binding (GO:0042802);;	K00827|0|cam:101494593|K00827 alanine-glyoxylate transaminase / (R)-3-amino-2-methylpropionate-pyruvate transaminase [EC:2.6.1.44 2.6.1.40] | (RefSeq) alanine--glyoxylate aminotransferase 2 homolog 2, mitochondrial-like	Alanine, aspartate and glutamate metabolism (ko00250);; Glycine, serine and threonine metabolism (ko00260);; Cysteine and methionine metabolism (ko00270);; Valine, leucine and isoleucine degradation (ko00280)	[E]	Amino acid transport and metabolism	Aminotransferase class-III	Alanine--glyoxylate aminotransferase 2 homolog 2, mitochondrial OS=Arabidopsis thaliana OX=3702 GN=AGT3 PE=1 SV=2	E	Amino acid transport and metabolism	PREDICTED: alanine--glyoxylate aminotransferase 2 homolog 2, mitochondrial-like [Cicer arietinum]
Glyur001182s00029381	27	131	116	492	606	576	0.856211	4.45218	4.05441	17.4123	21.4646	21.6534	0.00255314	2.46806	up	--	--	--	--	--	[R]	General function prediction only	F-box-like;; F-box domain	--	S	Function unknown	uncharacterized protein LOC100500296 [Glycine max]
Glyur004682s00041169	70	149	153	918	611	487	0.632757	1.47671	1.46101	9.51818	6.18225	5.23712	0.00355074	2.22383	up	--	--	--	--	--	[S]	Function unknown	Vitamin B6 photo-protection and homoeostasis	Protein root UVB sensitive 5 OS=Arabidopsis thaliana OX=3702 GN=RUS5 PE=2 SV=1	S	Function unknown	PREDICTED: protein root UVB sensitive 5-like [Glycine max]
Glyur000195s00012853	2513	3795	3413	138	612	272	32.6547	51.4071	47.7898	1.93759	8.62876	4.07321	7.31699e-09	-3.52751	down	[V]	Defense mechanisms	Biological Process: drug transmembrane transport (GO:0006855);; Molecular Function: drug transmembrane transporter activity (GO:0015238);; Molecular Function: antiporter activity (GO:0015297);; Cellular Component: integral component of membrane (GO:0016021);;	K03327|0|cam:101504565|K03327 multidrug resistance protein, MATE family | (RefSeq) MATE efflux family protein 5-like	--	[R]	General function prediction only	MatE	Protein DETOXIFICATION 49 OS=Arabidopsis thaliana OX=3702 GN=DTX49 PE=2 SV=1	V	Defense mechanisms	hypothetical protein TSUD_230910 [Trifolium subterraneum]
Glyur000114s00010497	147	172	137	2613	1476	1432	1.64601	2.33635	1.68958	29.9847	17.3645	16.9252	9.65884e-07	3.29688	up	[E]	Amino acid transport and metabolism	Cellular Component: integral component of plasma membrane (GO:0005887);; Molecular Function: urea transmembrane transporter activity (GO:0015204);; Molecular Function: symporter activity (GO:0015293);; Biological Process: urea transmembrane transport (GO:0071918);;	K20989|0|mtr:MTR_5g026640|K20989 urea-proton symporter | (RefSeq) sodium:solute symporter family protein	--	[E]	Amino acid transport and metabolism	Sodium:solute symporter family;; FAR1 DNA-binding domain	Urea-proton symporter DUR3 OS=Arabidopsis thaliana OX=3702 GN=DUR3 PE=1 SV=1	E	Amino acid transport and metabolism	sodium:solute symporter family protein [Medicago truncatula]
Glyur000047s00003972	76	385	438	1464	2111	1666	1.03137	5.66982	6.47357	21.8342	32.1027	26.3576	0.000246707	2.40208	up	--	--	--	--	--	[R]	General function prediction only	VEFS-Box of polycomb protein	Polycomb group protein EMBRYONIC FLOWER 2 OS=Arabidopsis thaliana OX=3702 GN=EMF2 PE=1 SV=2	S	Function unknown	polycomb group protein EMBRYONIC FLOWER 2-like isoform X2 [Cajanus cajan]
Glyur000389s00028191	3027	2321	2276	455	523	344	49.2724	39.8514	39.8104	8.02805	9.37308	6.79354	0.000728683	-2.88842	down	--	--	--	--	--	--	--	--	--	S	Function unknown	plant/T7H20-70 protein [Medicago truncatula]
Glyur000004s00000471	39	69	64	527	470	546	0.835738	1.5631	1.49395	12.5013	11.1462	13.7498	0.000264551	2.93172	up	--	--	Cellular Component: membrane (GO:0016020);;	--	--	--	--	--	--	S	Function unknown	uncharacterized protein LOC107461552 [Arachis duranensis]
Glyur000027s00001554	441	266	348	3401	3388	4332	19.4801	12.2377	16.5868	163.507	162.802	220.972	2.15402e-07	3.0336	up	[O]	Posttranslational modification, protein turnover, chaperones	--	--	--	[O]	Posttranslational modification, protein turnover, chaperones	DnaJ domain	Chaperone protein dnaJ 11, chloroplastic OS=Arabidopsis thaliana OX=3702 GN=ATJ11 PE=1 SV=2	O	Posttranslational modification, protein turnover, chaperones	PREDICTED: chaperone protein dnaJ 11, chloroplastic-like [Cicer arietinum]
Glyur000002s00000313	626	1113	974	229	231	231	5.14056	9.52518	8.62102	2.03996	2.05577	2.18018	0.000808582	-2.21146	down	--	--	--	--	--	[R]	General function prediction only	PPR repeat family;; PPR repeat;; PPR repeat;; Pentatricopeptide repeat domain;; Pentacotripeptide-repeat region of PRORP;; Mitochondrial 28S ribosomal protein S27;; Tetratricopeptide repeat	Putative pentatricopeptide repeat-containing protein At5g08310, mitochondrial OS=Arabidopsis thaliana OX=3702 GN=At5g08310 PE=3 SV=1	S	Function unknown	PREDICTED: uncharacterized protein LOC101514261 isoform X2 [Cicer arietinum]
Glyur002944s00042478	83	108	97	6	2	3	1.62886	2.21787	2.06327	0.121967	0.04255	0.057416	1.328e-06	-4.98399	down	[C]	Energy production and conversion	Molecular Function: oxidoreductase activity, acting on CH-OH group of donors (GO:0016614);; Molecular Function: flavin adenine dinucleotide binding (GO:0050660);; Biological Process: oxidation-reduction process (GO:0055114);;	--	--	--	--	FAD binding domain	Berberine bridge enzyme-like 18 OS=Arabidopsis thaliana OX=3702 GN=At4g20820 PE=3 SV=1	C	Energy production and conversion	cannabidiolic acid synthase-like 2 [Cajanus cajan]
Glyur000180s00014080	419	835	628	6440	6196	5410	5.03852	10.4865	8.15135	84.3579	81.1097	75.1736	1.24743e-06	3.0286	up	--	--	Cellular Component: integral component of membrane (GO:0016021);; Biological Process: transmembrane transport (GO:0055085);;	--	--	--	--	Nodulin-like	Protein NUCLEAR FUSION DEFECTIVE 4 OS=Arabidopsis thaliana OX=3702 GN=NFD4 PE=3 SV=1	S	Function unknown	MFS transporter [Medicago truncatula]
Glyur000235s00019543	15696	20879	18548	3386	5647	3901	133.927	185.684	170.534	31.4045	52.3375	38.3809	0.00128235	-2.37561	down	--	--	--	--	--	--	--	PB1 domain	--	S	Function unknown	PREDICTED: putative uncharacterized protein DDB_G0291608 isoform X2 [Cicer arietinum]
Glyur000005s00001069	1463	2283	2369	408	603	868	17.9057	29.4639	33.9067	5.53312	8.11665	12.7763	0.00128013	-1.94108	down	--	--	--	--	--	--	--	--	--	S	Function unknown	hypothetical protein L195_g033633 [Trifolium pratense]
Glyur000060s00004758	51	163	134	1009	1022	838	0.619963	1.87898	1.52764	12.7798	12.8602	9.24014	5.79468e-05	2.8632	up	--	--	Biological Process: ubiquitin-dependent protein catabolic process (GO:0006511);; Molecular Function: ligase activity (GO:0016874);;	--	--	[O]	Posttranslational modification, protein turnover, chaperones	Skp1 family, dimerisation domain;; Skp1 family, tetramerisation domain	SKP1-like protein 21 OS=Arabidopsis thaliana OX=3702 GN=ASK21 PE=2 SV=1	O	Posttranslational modification, protein turnover, chaperones	PREDICTED: SKP1-like protein 21 isoform X1 [Vigna angularis]
Glyur000128s00010775	597	507	477	6980	4027	5764	15.1621	13.41	13.0526	192.774	111.135	168.843	3.37331e-07	3.07366	up	[J]	Translation, ribosomal structure and biogenesis	Molecular Function: structural constituent of ribosome (GO:0003735);; Cellular Component: mitochondrial large ribosomal subunit (GO:0005762);; Biological Process: translation (GO:0006412);;	K02899|9.29189e-77|gmx:100801145|K02899 large subunit ribosomal protein L27 | (RefSeq) 50S ribosomal protein L27, chloroplastic-like	Ribosome (ko03010)	[J]	Translation, ribosomal structure and biogenesis	Ribosomal L27 protein	50S ribosomal protein L27, chloroplastic OS=Oryza sativa subsp. japonica OX=39947 GN=RPL27 PE=2 SV=1	J	Translation, ribosomal structure and biogenesis	unknown [Lotus japonicus]
Glyur005664s00047395	40	58	48	972	1558	1234	3.79264	5.73341	4.8751	100.331	160.717	135.113	1.84202e-10	4.41544	up	--	--	--	--	--	--	--	--	--	--	--	PREDICTED: uncharacterized protein LOC101489301 [Cicer arietinum]
Glyur000084s00009519	45	46	41	2	9	13	2.37181	2.52372	2.31123	0.106645	0.490725	0.753752	0.0035322	-2.76401	down	--	--	--	--	--	--	--	--	--	S	Function unknown	hypothetical protein PHAVU_003G179700g [Phaseolus vulgaris]
Glyur005324s00043890	2624	1515	1430	6288	13925	13580	37.3195	22.4601	21.9076	97.2374	215.185	222.752	0.000643405	2.20096	up	--	--	--	K19366|4.29802e-30|pvu:PHAVU_011G034800g|K19366 spartin | (RefSeq) hypothetical protein	Endocytosis (ko04144)	--	--	Extensin-like region	Senescence/dehydration-associated protein At4g35985, chloroplastic OS=Arabidopsis thaliana OX=3702 GN=P85 PE=2 SV=1	--	--	PREDICTED: uncharacterized protein LOC108340701 [Vigna angularis]
Glyur000093s00009378	1144	2366	2238	99	41	68	7.09194	21.0457	20.7025	0.68767	0.2956	0.667211	8.87186e-15	-4.99789	down	--	--	--	--	--	[K]	Transcription	Associated with HOX;; Homeobox KN domain;; Homeobox domain	BEL1-like homeodomain protein 8 OS=Arabidopsis thaliana OX=3702 GN=BLH8 PE=1 SV=1	K	Transcription	PREDICTED: BEL1-like homeodomain protein 8 [Glycine max]
Glyur000452s00029830	328	340	395	51	113	83	2.73364	2.95993	3.55123	0.459984	1.01754	0.793759	0.00395623	-2.40883	down	[K]	Transcription	Molecular Function: transmembrane receptor protein tyrosine kinase activity (GO:0004714);; Molecular Function: ATP binding (GO:0005524);; Cellular Component: integral component of membrane (GO:0016021);; Biological Process: peptidyl-tyrosine phosphorylation (GO:0018108);;	--	--	--	--	Protein kinase domain;; Protein tyrosine kinase;; Leucine rich repeat;; Leucine Rich repeats (2 copies);; Leucine rich repeat N-terminal domain	Probable inactive receptor kinase At4g23740 OS=Arabidopsis thaliana OX=3702 GN=At4g23740 PE=2 SV=1	S	Function unknown	PREDICTED: probable inactive receptor kinase At4g23740 [Cicer arietinum]
Glyur003027s00040343	8	72	76	457	453	314	0.052857	0.687952	0.543844	5.93722	4.65674	4.48433	0.00122063	2.85575	up	[K]	Transcription	Molecular Function: transferase activity (GO:0016740);;	--	--	--	--	Leucine rich repeat;; Leucine Rich repeats (2 copies);; Protein kinase domain;; Protein tyrosine kinase;; Leucine Rich Repeat;; Leucine rich repeat N-terminal domain	MDIS1-interacting receptor like kinase 2 OS=Arabidopsis thaliana OX=3702 GN=MIK2 PE=1 SV=3	S	Function unknown	PREDICTED: LOW QUALITY PROTEIN: probable leucine-rich repeat receptor-like protein kinase At1g35710 [Cicer arietinum]
Glyur000217s00014845	47	85	88	0	0	2	1.21149	2.15699	2.31773	0	0	0.049875	6.30556e-09	-6.95271	down	--	--	--	--	--	--	--	Gibberellin regulated protein	Gibberellin-regulated protein 3 OS=Arabidopsis thaliana OX=3702 GN=GASA3 PE=2 SV=1	S	Function unknown	PREDICTED: gibberellin-regulated protein 2-like isoform X1 [Cicer arietinum]
Glycyrrhiza_uralensis_newGene_1950	5	17	20	258	451	194	0.116898	0.486161	0.602141	8.25329	14.4729	6.59056	6.27029e-06	4.24672	up	--	--	--	--	--	--	--	Plant transposase (Ptta/En/Spm family)	--	--	--	PREDICTED: uncharacterized protein LOC101515413 isoform X2 [Cicer arietinum]
Glyur000090s00011424	320	1129	997	18999	13315	14190	1.75307	6.46161	5.89959	113.443	79.4417	89.8699	1.09904e-08	4.08385	up	[J]	Translation, ribosomal structure and biogenesis	Molecular Function: translation initiation factor activity (GO:0003743);; Molecular Function: GTPase activity (GO:0003924);; Molecular Function: GTP binding (GO:0005525);; Biological Process: translational initiation (GO:0006413);; Cellular Component: chloroplast stroma (GO:0009570);; Cellular Component: chloroplast envelope (GO:0009941);;	K02519|0|mtr:MTR_2g064840|K02519 translation initiation factor IF-2 | (RefSeq) translation initiation factor IF-2	--	[J]	Translation, ribosomal structure and biogenesis	Translation-initiation factor 2;; Elongation factor Tu GTP binding domain;; 50S ribosome-binding GTPase	Translation initiation factor IF-2, chloroplastic OS=Phaseolus vulgaris OX=3885 GN=IF2CP PE=2 SV=1	J	Translation, ribosomal structure and biogenesis	translation initiation factor IF-2 [Medicago truncatula]
Glyur001282s00029596	261	311	291	5841	2934	3104	5.05337	6.22623	6.07925	124.366	61.5348	70.1183	1.0027e-05	3.49464	up	[O]	Posttranslational modification, protein turnover, chaperones	Cellular Component: chloroplast stroma (GO:0009570);;	--	--	[S]	Function unknown	AhpC/TSA antioxidant enzyme	--	O	Posttranslational modification, protein turnover, chaperones	hypothetical protein TSUD_183320 [Trifolium subterraneum]
Glyur002182s00040255	11	54	61	2440	1593	1904	0.12263	0.65601	0.764973	30.9573	20.1995	25.6298	4.50875e-15	5.42294	up	--	--	--	--	--	[R]	General function prediction only	PPR repeat family;; PPR repeat;; PPR repeat;; Pentatricopeptide repeat domain;; Pentacotripeptide-repeat region of PRORP;; Mitochondrial ATPase expression;; Tetratricopeptide repeat	Pentatricopeptide repeat-containing protein At5g13770, chloroplastic OS=Arabidopsis thaliana OX=3702 GN=At5g13770 PE=2 SV=1	S	Function unknown	pentatricopeptide repeat-containing protein At5g13770, chloroplastic [Cajanus cajan]
Glyur000217s00014846	267	397	392	4982	4579	3988	4.74456	6.876	7.11719	98.0253	86.9529	80.4297	2.38107e-08	3.42324	up	--	--	Molecular Function: double-stranded DNA binding (GO:0003690);; Cellular Component: mitochondrion (GO:0005739);; Biological Process: regulation of transcription, DNA-templated (GO:0006355);; Cellular Component: chloroplast (GO:0009507);;	--	--	--	--	mTERF	--	S	Function unknown	uncharacterized protein LOC109795574 isoform X1 [Cajanus cajan]
Glyur000024s00006595	32	104	72	2349	851	1589	0.269073	0.914531	0.656705	21.7409	7.89475	15.6193	2.01507e-05	4.35527	up	[T]	Signal transduction mechanisms	Molecular Function: protein kinase activity (GO:0004672);; Biological Process: phosphorylation (GO:0016310);;	K04733|0|mtr:MTR_5g055310|K04733 interleukin-1 receptor-associated kinase 4 [EC:2.7.11.1] | (RefSeq) wall-associated kinase family protein	--	[T]	Signal transduction mechanisms	Protein tyrosine kinase;; Protein kinase domain	LEAF RUST 10 DISEASE-RESISTANCE LOCUS RECEPTOR-LIKE PROTEIN KINASE-like 1.2 OS=Arabidopsis thaliana OX=3702 GN=LRK10L-1.2 PE=2 SV=3	T	Signal transduction mechanisms	wall-associated kinase family protein [Medicago truncatula]
Glyur000659s00029683	0	3	0	49	67	36	0	0.034545	0	0.864707	1.18609	0.671519	7.09271e-07	5.62965	up	--	--	--	--	--	--	--	Lateral organ boundaries (LOB) domain	LOB domain-containing protein 24 OS=Arabidopsis thaliana OX=3702 GN=LBD24 PE=2 SV=1	S	Function unknown	PREDICTED: LOB domain-containing protein 12-like [Cicer arietinum]
Glyur000587s00026614	28	336	170	13039	11322	10228	0.390437	4.89683	2.55678	198.453	172.198	165.129	9.42093e-16	5.92022	up	--	--	Cellular Component: intracellular (GO:0005622);; Molecular Function: zinc ion binding (GO:0008270);;	--	--	[K]	Transcription	CCT motif;; B-box zinc finger	Zinc finger protein CONSTANS-LIKE 4 OS=Arabidopsis thaliana OX=3702 GN=COL4 PE=2 SV=2	K	Transcription	PREDICTED: zinc finger protein CONSTANS-LIKE 4-like [Cicer arietinum]
Glyur003799s00036833	652	608	619	3	14	84	10.5419	10.2443	10.6679	0.033702	0.231929	1.5439	4.88553e-09	-4.49753	down	--	--	Cellular Component: nucleus (GO:0005634);;	K18810|1.25144e-134|gmx:100776178|K18810 cyclin D1/2/4, plant | (RefSeq) cyclin-D4-1-like	--	[D]	Cell cycle control, cell division, chromosome partitioning	Cyclin, N-terminal domain;; Cyclin, C-terminal domain	Cyclin-D4-1 OS=Oryza sativa subsp. japonica OX=39947 GN=CYCD4-1 PE=2 SV=2	D	Cell cycle control, cell division, chromosome partitioning	PREDICTED: cyclin-D4-1-like isoform X1 [Glycine max]
Glyur000051s00003440	102	339	310	4011	3420	3351	0.606029	2.42779	2.56599	25.9718	25.1313	26.1332	4.75816e-09	3.67284	up	[TK]	Signal transduction mechanisms;; Transcription	Molecular Function: GTP diphosphokinase activity (GO:0008728);; Molecular Function: guanosine-3',5'-bis(diphosphate) 3'-diphosphatase activity (GO:0008893);; Cellular Component: chloroplast (GO:0009507);; Biological Process: guanosine tetraphosphate metabolic process (GO:0015969);; Biological Process: response to starvation (GO:0042594);;	--	--	[T]	Signal transduction mechanisms	HD domain;; Region found in RelA / SpoT proteins;; HD domain;; TGS domain	Probable GTP diphosphokinase RSH3, chloroplastic OS=Arabidopsis thaliana OX=3702 GN=RSH3 PE=2 SV=1	KT	Transcription;; Signal transduction mechanisms	uncharacterized protein LOC109810911 isoform X1 [Cajanus cajan]
Glyur001544s00035568	742	1897	1445	27	135	50	12.5779	33.2875	26.0899	0.49947	2.43941	1.00209	9.06256e-12	-4.49233	down	--	--	Molecular Function: peroxidase activity (GO:0004601);; Cellular Component: extracellular region (GO:0005576);; Biological Process: response to oxidative stress (GO:0006979);; Molecular Function: heme binding (GO:0020037);; Biological Process: hydrogen peroxide catabolic process (GO:0042744);; Molecular Function: metal ion binding (GO:0046872);; Biological Process: oxidation-reduction process (GO:…	K00430|6.45647e-176|gmx:100811277|K00430 peroxidase [EC:1.11.1.7] | (RefSeq) peroxidase 21	Phenylpropanoid biosynthesis (ko00940)	--	--	Peroxidase	Peroxidase 21 OS=Arabidopsis thaliana OX=3702 GN=PER21 PE=1 SV=1	G	Carbohydrate transport and metabolism	unknown [Lotus japonicus]
Glyur000357s00018138	3112	6404	5593	825	1465	845	43.3428	92.9593	83.9353	12.4908	22.1645	13.5587	4.01864e-05	-2.50116	down	--	--	Cellular Component: nucleus (GO:0005634);; Biological Process: regulation of transcription, DNA-templated (GO:0006355);; Biological Process: auxin-activated signaling pathway (GO:0009734);;	K14484|1.27034e-149|gmx:100803754|K14484 auxin-responsive protein IAA | (RefSeq) auxin-responsive protein IAA27	Plant hormone signal transduction (ko04075)	--	--	AUX/IAA family	Auxin-responsive protein IAA27 OS=Arabidopsis thaliana OX=3702 GN=IAA27 PE=1 SV=1	K	Transcription	PREDICTED: auxin-responsive protein IAA27 [Glycine max]
Glyur000006s00001664	127	361	283	37	21	18	0.666129	2.9498	2.00592	0.275701	0.159242	0.107547	5.30774e-05	-3.53398	down	--	--	Molecular Function: nucleotide binding (GO:0000166);; Molecular Function: RNA binding (GO:0003723);; Cellular Component: nucleus (GO:0005634);; Biological Process: RNA processing (GO:0006396);; Cellular Component: intracellular ribonucleoprotein complex (GO:0030529);;	K15191|6.15342e-29|mtr:MTR_4g086860|K15191 La-related protein 7 | (RefSeq) LA-related protein 6 LA RNA-binding domain protein	--	[R]	General function prediction only	La domain	La-related protein 6C OS=Arabidopsis thaliana OX=3702 GN=LARP6C PE=3 SV=1	S	Function unknown	la-related protein 6C [Cajanus cajan]
Glyur000334s00019197	6	0	0	1296	3512	13288	0.056752	0	0	21.1146	55.2722	221.86	0.00135347	10.8901	up	[M]	Cell wall/membrane/envelope biogenesis	Molecular Function: dihydrokaempferol 4-reductase activity (GO:0045552);; Molecular Function: coenzyme binding (GO:0050662);; Biological Process: oxidation-reduction process (GO:0055114);;	K13082|3.28186e-93|vra:106764122|K13082 bifunctional dihydroflavonol 4-reductase/flavanone 4-reductase [EC:1.1.1.219 1.1.1.234] | (RefSeq) dihydroflavonol-4-reductase-like	Flavonoid biosynthesis (ko00941)	[V]	Defense mechanisms	NAD dependent epimerase/dehydratase family;; 3-beta hydroxysteroid dehydrogenase/isomerase family	Dihydroflavonol 4-reductase (Fragment) OS=Medicago sativa OX=3879 GN=DFR1 PE=2 SV=1	M	Cell wall/membrane/envelope biogenesis	dihydroflavonol 4-reductase-like [Vigna radiata var. radiata]
Glyur001062s00037246	10	13	10	10669	5054	7353	0.237235	0.328416	0.279489	303.082	143.56	221.797	5.96577e-21	9.16873	up	--	--	Cellular Component: cytochrome b6f complex (GO:0009512);; Cellular Component: integral component of membrane (GO:0016021);;	--	--	--	--	PetM family of cytochrome b6f complex subunit 7	Cytochrome b6-f complex subunit 7 (Fragment) OS=Spinacia oleracea OX=3562 GN=petM PE=1 SV=1	S	Function unknown	uncharacterized protein LOC100500243 [Glycine max]
Glyur008393s00046149	64	68	70	617	702	842	0.655149	0.729301	0.771415	6.91119	7.78111	10.0187	2.20901e-05	3.12297	up	--	--	Molecular Function: protein kinase activity (GO:0004672);; Cellular Component: membrane (GO:0016020);; Biological Process: phosphorylation (GO:0016310);;	--	--	--	--	D-mannose binding lectin;; S-locus glycoprotein domain;; PAN-like domain;; Wall-associated receptor kinase galacturonan-binding	G-type lectin S-receptor-like serine/threonine-protein kinase At4g03230 OS=Arabidopsis thaliana OX=3702 GN=At4g03230 PE=3 SV=3	--	--	PREDICTED: G-type lectin S-receptor-like serine/threonine-protein kinase At4g03230 isoform X1 [Cicer arietinum]
Glyur002086s00043343	0	3	0	43	143	73	0	0.157607	0	3.16621	10.5719	5.70328	2.88864e-05	6.39466	up	--	--	Molecular Function: DNA binding (GO:0003677);; Molecular Function: transcription factor activity, sequence-specific DNA binding (GO:0003700);; Cellular Component: nucleus (GO:0005634);; Biological Process: regulation of transcription, DNA-templated (GO:0006355);;	--	--	--	--	--	Dehydration-responsive element-binding protein 1B OS=Arabidopsis thaliana OX=3702 GN=DREB1B PE=1 SV=2	--	--	PREDICTED: dehydration-responsive element-binding protein 1F-like [Lupinus angustifolius]
Glyur000046s00004814	781	622	579	15065	6745	7622	12.7752	10.6118	10.213	268.135	119.952	143.891	8.77636e-05	3.54396	up	--	--	Cellular Component: nucleus (GO:0005634);; Cellular Component: plasma membrane (GO:0005886);; Cellular Component: chloroplast thylakoid membrane (GO:0009535);; Biological Process: chloroplast organization (GO:0009658);; Cellular Component: chloroplast envelope (GO:0009941);; Biological Process: response to ozone (GO:0010193);; Cellular Component: plastoglobule (GO:0010287);; Cellular Component: t…	--	--	--	--	PAP_fibrillin	Plastid-lipid-associated protein 6, chloroplastic OS=Arabidopsis thaliana OX=3702 GN=PAP6 PE=1 SV=1	S	Function unknown	PREDICTED: probable plastid-lipid-associated protein 6, chloroplastic [Cicer arietinum]
Glyur001110s00027597	1146	1562	1378	62	62	58	22.2295	31.5918	28.7989	1.30487	1.30592	1.27856	1.06497e-12	-4.76314	down	--	--	--	--	--	--	--	Dof domain, zinc finger	Dof zinc finger protein DOF1.7 OS=Arabidopsis thaliana OX=3702 GN=DOF1.7 PE=2 SV=1	S	Function unknown	dof zinc finger protein [Trifolium pratense]
Glyur000328s00018339	590	1452	1115	4734	3980	4173	4.90815	12.5404	9.33149	40.5807	35.4415	38.7038	0.00440641	1.82538	up	[T]	Signal transduction mechanisms	Molecular Function: protein serine/threonine kinase activity (GO:0004674);; Molecular Function: ATP binding (GO:0005524);; Cellular Component: nucleus (GO:0005634);; Cellular Component: cytoplasm (GO:0005737);; Biological Process: protein phosphorylation (GO:0006468);; Biological Process: signal transduction (GO:0007165);; Cellular Component: integral component of membrane (GO:0016021);;	--	--	[T]	Signal transduction mechanisms	Protein kinase domain;; Protein tyrosine kinase;; NAF domain;; Kinase-like	CBL-interacting serine/threonine-protein kinase 3 OS=Arabidopsis thaliana OX=3702 GN=CIPK3 PE=1 SV=2	T	Signal transduction mechanisms	PREDICTED: CBL-interacting serine/threonine-protein kinase 3-like [Cicer arietinum]
Glyur000034s00002950	210	213	177	1141	531	1244	8.73061	9.23903	7.93475	51.62	23.9894	59.7434	0.00469107	1.9756	up	--	--	--	--	--	--	--	Protein of unknown function, DUF538	--	S	Function unknown	uncharacterized protein LOC106757663 [Vigna radiata var. radiata]
Glyur006427s00046875	57	80	50	0	0	7	3.04831	4.44344	2.86045	0	0	0.397855	1.35881e-06	-4.96719	down	--	--	Biological Process: amino acid transmembrane transport (GO:0003333);; Cellular Component: plasma membrane (GO:0005886);; Molecular Function: amino acid transmembrane transporter activity (GO:0015171);; Cellular Component: integral component of membrane (GO:0016021);; Biological Process: amino acid export (GO:0032973);; Biological Process: amino acid import (GO:0043090);; Biological Process: amino…	--	--	--	--	--	WAT1-related protein At4g08290 OS=Arabidopsis thaliana OX=3702 GN=At4g08290 PE=2 SV=1	--	--	PREDICTED: WAT1-related protein At4g08290-like [Cicer arietinum]
Glyur001777s00043382	3	10	7	382	524	376	0.020752	0.097335	0.067083	4.2789	5.85851	4.46563	9.90312e-10	5.81939	up	[T]	Signal transduction mechanisms	Molecular Function: protein serine/threonine kinase activity (GO:0004674);; Molecular Function: transmembrane receptor protein tyrosine kinase activity (GO:0004714);; Molecular Function: ATP binding (GO:0005524);; Cellular Component: integral component of membrane (GO:0016021);; Biological Process: peptidyl-tyrosine phosphorylation (GO:0018108);; Molecular Function: carbohydrate binding (GO:00302…	--	--	--	--	Legume lectin domain;; Protein kinase domain;; Protein tyrosine kinase	Lectin-domain containing receptor kinase VI.3 OS=Arabidopsis thaliana OX=3702 GN=LECRK63 PE=2 SV=1	T	Signal transduction mechanisms	probable L-type lectin-domain containing receptor kinase VI.1 [Cajanus cajan]
Glyur001941s00031285	63	115	77	393	494	505	1.84537	3.41874	2.26348	12.8742	15.5674	17.4067	0.00679913	2.2033	up	--	--	--	--	--	--	--	--	--	S	Function unknown	uncharacterized protein LOC106769621 isoform X1 [Vigna radiata var. radiata]
Glyur000988s00029118	6	29	32	21959	17925	25296	0.23632	1.3102	1.51123	1056	861.355	1290.37	1.21531e-26	9.79311	up	--	--	Cellular Component: photosystem I (GO:0009522);; Biological Process: photosynthesis (GO:0015979);; Cellular Component: integral component of membrane (GO:0016021);; Molecular Function: chlorophyll binding (GO:0016168);;	K08905|2.20355e-83|cam:101488425|K08905 photosystem I subunit V | (RefSeq) photosystem I reaction center subunit V, chloroplastic	Photosynthesis (ko00195)	--	--	Photosystem I psaG / psaK	Photosystem I reaction center subunit V, chloroplastic OS=Arabidopsis thaliana OX=3702 GN=PSAG PE=1 SV=1	I	Lipid transport and metabolism	PREDICTED: photosystem I reaction center subunit V, chloroplastic [Cicer arietinum]
Glyur000275s00017047	913	586	655	166	152	85	4.75318	3.78264	4.234	0.959552	1.27629	0.506687	0.00674046	-2.79937	down	[J]	Translation, ribosomal structure and biogenesis	Cellular Component: exocyst (GO:0000145);; Cellular Component: cytosol (GO:0005829);; Biological Process: exocytosis (GO:0006887);; Cellular Component: extracellular exosome (GO:0070062);;	K07195|0|gmx:100791622|K07195 exocyst complex component 7 | (RefSeq) exocyst complex component EXO70A1-like	--	[U]	Intracellular trafficking, secretion, and vesicular transport	Exo70 exocyst complex subunit;; RNA recognition motif. (a.k.a. RRM, RBD, or RNP domain)	Exocyst complex component EXO70E2 OS=Arabidopsis thaliana OX=3702 GN=EXO70E2 PE=1 SV=1	S	Function unknown	exocyst complex component EXO70B1-like [Cajanus cajan]
Glyur000127s00009137	118	340	292	2301	1958	1396	1.77044	5.34006	4.73302	37.7125	32.0701	24.2587	1.74329e-05	2.72356	up	[Q]	Secondary metabolites biosynthesis, transport and catabolism	Molecular Function: metal ion binding (GO:0046872);; Molecular Function: dioxygenase activity (GO:0051213);; Biological Process: oxidation-reduction process (GO:0055114);;	--	--	[QR]	Secondary metabolites biosynthesis, transport and catabolism;; General function prediction only	non-haem dioxygenase in morphine synthesis N-terminal;; 2OG-Fe(II) oxygenase superfamily	Protein SRG1 OS=Arabidopsis thaliana OX=3702 GN=SRG1 PE=2 SV=1	S	Function unknown	PREDICTED: protein SRG1 [Cicer arietinum]
Glyur000055s00004572	121	128	134	6	10	34	1.3027	1.4356	1.55745	0.059048	0.116636	0.413396	0.000774888	-3.20913	down	[P]	Inorganic ion transport and metabolism	Cellular Component: vacuolar membrane (GO:0005774);; Cellular Component: plasma membrane (GO:0005886);; Biological Process: regulation of pH (GO:0006885);; Biological Process: response to salt stress (GO:0009651);; Molecular Function: sodium:proton antiporter activity (GO:0015385);; Cellular Component: integral component of membrane (GO:0016021);; Biological Process: sodium ion transmembrane tran…	--	--	[P]	Inorganic ion transport and metabolism	Sodium/hydrogen exchanger family	Sodium/hydrogen exchanger 2 OS=Arabidopsis thaliana OX=3702 GN=NHX2 PE=2 SV=2	P	Inorganic ion transport and metabolism	sodium/hydrogen exchanger 2-like [Cajanus cajan]
Glyur001057s00032942	129	187	142	3061	1099	1930	1.84845	2.8072	2.19471	47.9948	17.2197	32.101	0.00035426	3.46909	up	[K]	Transcription	Biological Process: regulation of transcription, DNA-templated (GO:0006355);; Cellular Component: plastid chromosome (GO:0009508);;	--	--	--	--	Transcription termination factor nusG;; KOW motif	--	K	Transcription	PREDICTED: uncharacterized protein LOC101491600 [Cicer arietinum]
Glyur000335s00017454	25	32	63	288	319	254	0.264776	0.371462	0.761722	3.86911	3.98727	3.32906	0.00374779	2.60327	up	[L]	Replication, recombination and repair	Molecular Function: endonuclease activity (GO:0004519);; Biological Process: DNA repair (GO:0006281);; Biological Process: nucleic acid phosphodiester bond hydrolysis (GO:0090305);;	--	--	[R]	General function prediction only	Endonuclease V	--	L	Replication, recombination and repair	Putative endonuclease FLJ39025 family [Cajanus cajan]
Glyur000468s00019644	67	134	102	2176	3187	2590	1.61376	3.36208	2.64453	57.0434	83.4886	72.0037	2.28272e-12	4.48043	up	--	--	Cellular Component: membrane (GO:0016020);;	--	--	--	--	--	--	S	Function unknown	hypothetical protein glysoja_009541 [Glycine soja]
Glyur001367s00035395	539	848	960	145	198	195	5.96037	9.77711	11.453	1.73561	2.37221	2.48515	0.00052688	-2.36707	down	[R]	General function prediction only	--	K03353|0|cam:101507486|K03353 anaphase-promoting complex subunit 6 | (RefSeq) anaphase-promoting complex subunit 6	Ubiquitin mediated proteolysis (ko04120)	[DO]	Cell cycle control, cell division, chromosome partitioning;; Posttranslational modification, protein turnover, chaperones	Anaphase-promoting complex, cyclosome, subunit 3;; Tetratricopeptide repeat;; Tetratricopeptide repeat;; Tetratricopeptide repeat;; Tetratricopeptide repeat;; Tetratricopeptide repeat;; Tetratricopeptide repeat;; Tetratricopeptide repeat;; TPR repeat	Anaphase-promoting complex subunit 6 OS=Arabidopsis thaliana OX=3702 GN=APC6 PE=2 SV=1	D	Cell cycle control, cell division, chromosome partitioning	PREDICTED: anaphase-promoting complex subunit 6 [Cicer arietinum]
Glyur000940s00031346	1986	5103	4240	1038	1995	1311	20.7486	56.091	47.7909	11.8025	22.6954	15.7609	0.0088904	-1.58985	down	[G]	Carbohydrate transport and metabolism	Molecular Function: glucose-6-phosphate dehydrogenase activity (GO:0004345);; Cellular Component: cytoplasm (GO:0005737);; Biological Process: glucose metabolic process (GO:0006006);; Biological Process: pentose-phosphate shunt (GO:0006098);; Molecular Function: NADP binding (GO:0050661);; Biological Process: oxidation-reduction process (GO:0055114);;	K00036|1.55744e-26|cam:101505505|K00036 glucose-6-phosphate 1-dehydrogenase [EC:1.1.1.49 1.1.1.363] | (RefSeq) glucose-6-phosphate 1-dehydrogenase, cytoplasmic isoform	Pentose phosphate pathway (ko00030);; Glutathione metabolism (ko00480);; Carbon metabolism (ko01200)	[G]	Carbohydrate transport and metabolism	Glucose-6-phosphate dehydrogenase, NAD binding domain	Glucose-6-phosphate 1-dehydrogenase, cytoplasmic isoform OS=Medicago sativa OX=3879 PE=2 SV=1	G	Carbohydrate transport and metabolism	PREDICTED: glucose-6-phosphate 1-dehydrogenase, cytoplasmic isoform isoform X1 [Cicer arietinum]
Glyur000141s00009809	0	21	13	6298	5747	5818	0	0.694627	0.444316	224.675	204.868	220.188	1.60422e-29	8.98004	up	--	--	Molecular Function: calcium ion binding (GO:0005509);; Cellular Component: photosystem II oxygen evolving complex (GO:0009654);; Biological Process: photosynthesis (GO:0015979);; Cellular Component: extrinsic component of membrane (GO:0019898);;	K02717|4.33202e-135|gmx:100802315|K02717 photosystem II oxygen-evolving enhancer protein 2 | (RefSeq) oxygen-evolving enhancer protein 2, chloroplastic	Photosynthesis (ko00195)	--	--	PsbP	Oxygen-evolving enhancer protein 2, chloroplastic OS=Pisum sativum OX=3888 GN=PSBP PE=1 SV=1	S	Function unknown	PREDICTED: oxygen-evolving enhancer protein 2, chloroplastic [Glycine max]
Glyur000665s00020422	683	958	911	35046	25410	30603	7.77483	11.362	11.1721	433.912	314.376	401.923	4.45497e-10	4.89503	up	[F]	Nucleotide transport and metabolism	Biological Process: photosynthesis (GO:0015979);; Biological Process: chlorophyll biosynthetic process (GO:0015995);; Molecular Function: metal ion binding (GO:0046872);; Molecular Function: magnesium-protoporphyrin IX monomethyl ester (oxidative) cyclase activity (GO:0048529);; Biological Process: oxidation-reduction process (GO:0055114);;	K04035|0|aip:107604718|K04035 magnesium-protoporphyrin IX monomethyl ester (oxidative) cyclase [EC:1.14.13.81] | (RefSeq) magnesium-protoporphyrin IX monomethyl ester [oxidative] cyclase, chloroplastic	Porphyrin and chlorophyll metabolism (ko00860)	--	--	Rubrerythrin	Magnesium-protoporphyrin IX monomethyl ester [oxidative] cyclase, chloroplastic OS=Gossypium hirsutum OX=3635 GN=CRD1 PE=2 SV=2	H	Coenzyme transport and metabolism	magnesium-protoporphyrin IX monomethyl ester [oxidative] cyclase, chloroplastic [Arachis ipaensis]
Glyur000223s00013793	0	8	35	233	207	181	0	0.103374	0.555739	4.02507	3.46935	3.34575	0.000149303	3.75261	up	--	--	Molecular Function: magnesium ion transmembrane transporter activity (GO:0015095);; Biological Process: magnesium ion transport (GO:0015693);; Cellular Component: integral component of membrane (GO:0016021);; Biological Process: magnesium ion transmembrane transport (GO:1903830);;	--	--	[S]	Function unknown	Magnesium transporter NIPA	Probable magnesium transporter NIPA2 OS=Arabidopsis thaliana OX=3702 GN=At4g13800 PE=2 SV=1	S	Function unknown	PREDICTED: probable magnesium transporter NIPA1 [Lupinus angustifolius]
Glyur000265s00020602	1290	2040	2494	9586	9285	8597	4.35928	7.68665	9.41778	36.9247	34.7108	35.0851	0.00275094	1.99907	up	--	--	--	--	--	--	--	Leucine Rich repeats (2 copies);; Leucine rich repeat;; Leucine Rich Repeat	Probable WRKY transcription factor 19 OS=Arabidopsis thaliana OX=3702 GN=WRKY19 PE=3 SV=1	S	Function unknown	disease resistance protein (TIR-NBS-LRR class), putative [Medicago truncatula]
Glyur000121s00009718	213	777	631	3208	5441	3567	1.68503	6.40154	5.36947	27.6734	46.7136	32.8612	1.12129e-05	2.73987	up	[T]	Signal transduction mechanisms	Molecular Function: voltage-gated potassium channel activity (GO:0005249);; Cellular Component: integral component of plasma membrane (GO:0005887);; Biological Process: regulation of membrane potential (GO:0042391);; Biological Process: potassium ion transmembrane transport (GO:0071805);;	K05391|0|mtr:MTR_7g117310|K05391 cyclic nucleotide gated channel, other eukaryote | (RefSeq) cyclic nucleotide-gated ion channel-like protein	Plant-pathogen interaction (ko04626)	[PT]	Inorganic ion transport and metabolism;; Signal transduction mechanisms	Ion transport protein	Cyclic nucleotide-gated ion channel 1 OS=Arabidopsis thaliana OX=3702 GN=CNGC1 PE=1 SV=1	U	Intracellular trafficking, secretion, and vesicular transport	cyclic nucleotide-gated ion channel-like protein [Medicago truncatula]
Glyur001309s00032175	82	494	413	0	10	31	0.808759	5.06892	4.28946	0	0.097541	0.342835	6.17913e-05	-4.69138	down	[IQR]	Lipid transport and metabolism;; Secondary metabolites biosynthesis, transport and catabolism;; General function prediction only	--	--	--	[Q]	Secondary metabolites biosynthesis, transport and catabolism	short chain dehydrogenase;; Enoyl-(Acyl carrier protein) reductase;; KR domain;; NAD dependent epimerase/dehydratase family	Short-chain dehydrogenase TIC 32, chloroplastic OS=Pisum sativum OX=3888 GN=TIC32 PE=1 SV=1	S	Function unknown	hypothetical protein TanjilG_00537 [Lupinus angustifolius]
Glyur000379s00015018	100	111	77	0	0	0	1.38553	1.61009	1.14113	0	0	0	6.10222e-11	#NAME?	down	[E]	Amino acid transport and metabolism	Molecular Function: serine-type carboxypeptidase activity (GO:0004185);; Biological Process: proteolysis involved in cellular protein catabolic process (GO:0051603);;	K16297|0|cam:101504682|K16297 serine carboxypeptidase-like clade II [EC:3.4.16.-] | (RefSeq) serine carboxypeptidase-like 40	--	[OE]	Posttranslational modification, protein turnover, chaperones;; Amino acid transport and metabolism	Serine carboxypeptidase	Serine carboxypeptidase-like 40 OS=Arabidopsis thaliana OX=3702 GN=SCPL40 PE=2 SV=2	E	Amino acid transport and metabolism	hypothetical protein TSUD_119260 [Trifolium subterraneum]
Glyur000201s00012359	39	64	91	966	718	998	0.418775	0.7233	1.06931	11.5084	8.54902	12.6172	8.82326e-07	3.5701	up	--	--	Cellular Component: intracellular (GO:0005622);;	--	--	[K]	Transcription	CCT motif;; B-box zinc finger	Zinc finger protein CONSTANS-LIKE 16 OS=Arabidopsis thaliana OX=3702 GN=COL16 PE=1 SV=2	K	Transcription	zinc finger constans-like protein [Medicago truncatula]
Glyur000478s00024539	0	120	121	2807	2540	3762	0	0.858077	1.01808	25.7562	24.7722	45.2921	1.13382e-14	5.17951	up	--	--	Molecular Function: ATP binding (GO:0005524);; Cellular Component: plasma membrane (GO:0005886);; Molecular Function: fatty acid transporter activity (GO:0015245);; Biological Process: fatty acid transport (GO:0015908);; Cellular Component: integral component of membrane (GO:0016021);; Molecular Function: ATPase activity, coupled to transmembrane movement of substances (GO:0042626);; Biological P…	--	--	[Q]	Secondary metabolites biosynthesis, transport and catabolism	--	ABC transporter G family member 11 OS=Arabidopsis thaliana OX=3702 GN=ABCG11 PE=1 SV=1	V	Defense mechanisms	PREDICTED: ABC transporter G family member 11-like [Glycine max]
Glyur000379s00015024	81	203	212	0	9	12	1.32665	3.48736	3.76134	0	0.15	0.225727	9.89675e-07	-4.74641	down	--	--	Cellular Component: integral component of membrane (GO:0016021);;	--	--	--	--	--	--	S	Function unknown	PREDICTED: uncharacterized protein LOC100792233 [Glycine max]
Glyur000189s00009623	0	51	44	322	195	204	0	0.412933	0.366514	2.72333	1.64243	1.83111	0.00364122	2.85977	up	--	--	Molecular Function: transferase activity (GO:0016740);;	--	--	--	--	Transferase family	Acylsugar acyltransferase 3 OS=Solanum lycopersicum OX=4081 GN=ASAT3 PE=2 SV=1	S	Function unknown	PREDICTED: vinorine synthase-like [Cicer arietinum]
Glyur000661s00022623	2263	3663	3201	51608	28730	35583	17.1017	28.8519	26.0621	424.016	235.883	310.117	1.58068e-05	3.41987	up	[O]	Posttranslational modification, protein turnover, chaperones	Molecular Function: ATP-dependent peptidase activity (GO:0004176);; Molecular Function: metalloendopeptidase activity (GO:0004222);; Molecular Function: ATP binding (GO:0005524);; Cellular Component: mitochondrion (GO:0005739);; Biological Process: proteolysis (GO:0006508);; Cellular Component: chloroplast thylakoid membrane (GO:0009535);; Cellular Component: chloroplast envelope (GO:0009941);; B…	K03798|0|cam:101491362|K03798 cell division protease FtsH [EC:3.4.24.-] | (RefSeq) ATP-dependent zinc metalloprotease FTSH, chloroplastic	--	[O]	Posttranslational modification, protein turnover, chaperones	Peptidase family M41;; ATPase family associated with various cellular activities (AAA);; AAA domain (dynein-related subfamily)	ATP-dependent zinc metalloprotease FTSH, chloroplastic OS=Medicago sativa OX=3879 GN=FTSH PE=2 SV=1	O	Posttranslational modification, protein turnover, chaperones	ATP-dependent zinc metalloprotease FTSH, chloroplastic [Manihot esculenta]
Glyur000132s00015923	567	1272	1194	6202	8953	7413	6.56622	15.4213	15.0034	78.6348	113.416	99.7125	3.05788e-05	2.68325	up	--	--	--	--	--	--	--	WRKY DNA -binding domain	Probable WRKY transcription factor 70 OS=Arabidopsis thaliana OX=3702 GN=WRKY70 PE=2 SV=1	K	Transcription	Putative WRKY transcription factor 70 [Glycine soja]
Glyur000154s00013409	19	9	9	79	213	253	0.307275	0.142346	0.147157	1.43874	3.92286	4.93621	0.000642254	3.45834	up	[T]	Signal transduction mechanisms	Molecular Function: ubiquitin-protein transferase activity (GO:0004842);; Biological Process: protein ubiquitination (GO:0016567);; Molecular Function: ligase activity (GO:0016874);;	--	--	--	--	U-box domain	E3 ubiquitin-protein ligase PUB23 OS=Arabidopsis thaliana OX=3702 GN=PUB23 PE=1 SV=1	O	Posttranslational modification, protein turnover, chaperones	E3 ubiquitin-protein ligase PUB23-like [Cajanus cajan]
Glyur000597s00020325	225	209	261	29	37	30	2.21095	2.59257	3.44702	0.446303	0.582991	0.498394	0.00046986	-3.16749	down	--	--	Cellular Component: mitochondrion (GO:0005739);; Molecular Function: NADH dehydrogenase (ubiquinone) activity (GO:0008137);; Cellular Component: integral component of membrane (GO:0016021);; Biological Process: ATP synthesis coupled electron transport (GO:0042773);;	--	--	[C]	Energy production and conversion	PPR repeat	NADH-ubiquinone oxidoreductase chain 5 (Fragment) OS=Zea mays OX=4577 GN=ND5 PE=3 SV=1	S	Function unknown	hypothetical protein (mitochondrion) [Vicia faba]
Glyur000130s00006880	109	338	560	9	16	51	4.53026	14.6712	25.0987	0.378019	0.702068	2.40611	0.000990423	-3.86232	down	--	--	--	--	--	--	--	Domain of unknown function (DUF4228)	--	S	Function unknown	PREDICTED: uncharacterized protein LOC101495409 [Cicer arietinum]
Glyur001322s00037580	0	0	0	497	149	91	0	0	0	8.46841	2.62674	1.61296	0.000507674	Inf	up	--	--	--	--	--	--	--	--	--	T	Signal transduction mechanisms	hypothetical protein KK1_041182 [Cajanus cajan]
Glyur000722s00018853	446	330	283	66726	38600	45951	5.0998	3.90243	3.45943	825.006	476.901	602.954	5.23744e-14	6.79437	up	[E]	Amino acid transport and metabolism	Molecular Function: glutamate-ammonia ligase activity (GO:0004356);; Molecular Function: ATP binding (GO:0005524);; Biological Process: glutamine biosynthetic process (GO:0006542);; Biological Process: nitrogen fixation (GO:0009399);; Cellular Component: chloroplast (GO:0009507);;	K01915|4.44452e-134|cam:101511058|K01915 glutamine synthetase [EC:6.3.1.2] | (RefSeq) glutamine synthetase leaf isozyme, chloroplastic	Arginine biosynthesis (ko00220);; Alanine, aspartate and glutamate metabolism (ko00250);; Glyoxylate and dicarboxylate metabolism (ko00630);; Nitrogen metabolism (ko00910);; Biosynthesis of amino acids (ko01230)	[E]	Amino acid transport and metabolism	Glutamine synthetase, catalytic domain	Glutamine synthetase leaf isozyme, chloroplastic OS=Medicago sativa OX=3879 GN=GS2 PE=2 SV=1	E	Amino acid transport and metabolism	PREDICTED: glutamine synthetase leaf isozyme, chloroplastic [Cicer arietinum]
Glyur000833s00030504	3	16	33	898	553	546	0.034748	0.287578	0.599086	16.8324	10.3573	10.8601	1.06935e-09	5.13502	up	[T]	Signal transduction mechanisms	Molecular Function: hydrolase activity (GO:0016787);;	K08099|9.63943e-147|gmx:100790901|K08099 chlorophyllase [EC:3.1.1.14] | (RefSeq) chlorophyllase-2, chloroplastic	Porphyrin and chlorophyll metabolism (ko00860)	--	--	Chlorophyllase;; Chlorophyllase enzyme;; Platelet-activating factor acetylhydrolase, isoform II	Chlorophyllase-2, chloroplastic OS=Arabidopsis thaliana OX=3702 GN=CLH2 PE=1 SV=1	S	Function unknown	chlorophyllase-2, chloroplastic [Cajanus cajan]
Glyur000137s00013323	2531	1204	1603	25	52	224	19.5788	9.47905	13.2761	0.196965	0.417701	1.93626	0.00251407	-4.52016	down	--	--	Cellular Component: plasma membrane (GO:0005886);; Cellular Component: plasmodesma (GO:0009506);; Cellular Component: integral component of membrane (GO:0016021);;	--	--	--	--	--	--	S	Function unknown	uncharacterized protein LOC109795855 [Cajanus cajan]
Glyur000313s00016908	88	180	142	0	0	0	1.21397	2.60023	2.11778	0	0	0	5.22052e-12	#NAME?	down	--	--	--	--	--	[K]	Transcription	Associated with HOX;; Homeobox KN domain;; Homeobox domain	BEL1-like homeodomain protein 9 OS=Arabidopsis thaliana OX=3702 GN=BLH9 PE=1 SV=1	K	Transcription	BEL1-like homeodomain protein 9 [Arachis duranensis]
Glyur000465s00024387	902	2964	2625	576	698	865	11.5817	39.859	35.7414	7.68341	9.47895	12.9257	0.0022418	-1.76908	down	--	--	Cellular Component: membrane (GO:0016020);; Molecular Function: transmembrane transporter activity (GO:0022857);; Cellular Component: cell part (GO:0044464);; Biological Process: single-organism transport (GO:0044765);; Biological Process: single-organism developmental process (GO:0044767);; Biological Process: anatomical structure development (GO:0048856);;	K13946|4.73555e-110|bna:106435174|K13946 auxin influx carrier (AUX1 LAX family) | (RefSeq) auxin transporter-like protein 1	Plant hormone signal transduction (ko04075)	[E]	Amino acid transport and metabolism	Transmembrane amino acid transporter protein;; Transmembrane amino acid transporter protein	Auxin transporter-like protein 2 OS=Medicago truncatula OX=3880 GN=LAX2 PE=2 SV=1	E	Amino acid transport and metabolism	auxin transporter-like protein 4 isoform X1 [Cucurbita pepo subsp. pepo]
Glyur001670s00039740	2064	3196	2996	1037	635	908	18.8737	30.4823	29.5142	10.3443	6.48354	9.67763	0.00147357	-1.92483	down	[E]	Amino acid transport and metabolism	Molecular Function: transporter activity (GO:0005215);; Biological Process: oligopeptide transport (GO:0006857);; Cellular Component: integral component of membrane (GO:0016021);;	K14638|0|mtr:MTR_4g019580|K14638 solute carrier family 15 (peptide/histidine transporter), member 3/4 | (RefSeq) peptide/nitrate transporter plant	--	[E]	Amino acid transport and metabolism	POT family	Protein NRT1/ PTR FAMILY 5.6 OS=Arabidopsis thaliana OX=3702 GN=NPF5.6 PE=2 SV=1	E	Amino acid transport and metabolism	peptide/nitrate transporter plant [Medicago truncatula]
Glyur003690s00040426	114	310	190	1868	1367	1118	0.874948	2.73192	1.67275	21.8094	16.5685	13.1507	5.73579e-05	2.62215	up	[O]	Posttranslational modification, protein turnover, chaperones	--	--	--	[O]	Posttranslational modification, protein turnover, chaperones	Reverse transcriptase-like;; DnaJ domain	DnaJ protein ERDJ3B OS=Arabidopsis thaliana OX=3702 GN=ERDJ3B PE=1 SV=1	O	Posttranslational modification, protein turnover, chaperones	uncharacterized protein LOC109798676 isoform X2 [Cajanus cajan]
Glyur001807s00034284	72	173	185	4833	2885	3056	0.538508	1.36614	1.50516	39.9207	23.8125	26.7687	2.86789e-12	4.45156	up	[R]	General function prediction only	Molecular Function: ATP binding (GO:0005524);; Cellular Component: integral component of membrane (GO:0016021);; Molecular Function: ATPase activity, coupled to transmembrane movement of substances (GO:0042626);; Biological Process: transmembrane transport (GO:0055085);;	--	--	[IR]	Lipid transport and metabolism;; General function prediction only	ABC transporter transmembrane region 2;; SbmA/BacA-like family;; ABC transporter	ABC transporter D family member 2, chloroplastic OS=Arabidopsis thaliana OX=3702 GN=ABCC2 PE=1 SV=1	S	Function unknown	PREDICTED: ABC transporter D family member 2, chloroplastic isoform X1 [Cicer arietinum]
Glyur001845s00034617	19243	9248	10453	947	752	966	363.518	182.086	212.771	19.4426	15.4255	21.042	0.00799228	-4.28027	down	--	--	Molecular Function: metal ion binding (GO:0046872);;	--	--	[R]	General function prediction only	Zinc finger C-x8-C-x5-C-x3-H type (and similar)	Zinc finger CCCH domain-containing protein 20 OS=Arabidopsis thaliana OX=3702 GN=At2g19810 PE=2 SV=1	S	Function unknown	PREDICTED: zinc finger CCCH domain-containing protein 20 [Cicer arietinum]
Glyur000363s00015351	1252	544	616	6	27	62	23.138	10.5389	12.3871	0.104423	0.500267	1.20523	0.0062653	-5.07582	down	[EH]	Amino acid transport and metabolism;; Coenzyme transport and metabolism	Biological Process: branched-chain amino acid metabolic process (GO:0009081);; Molecular Function: L-leucine transaminase activity (GO:0052654);; Molecular Function: L-valine transaminase activity (GO:0052655);; Molecular Function: L-isoleucine transaminase activity (GO:0052656);;	K00826|0|mtr:MTR_4g092590|K00826 branched-chain amino acid aminotransferase [EC:2.6.1.42] | (RefSeq) branched-chain amino acid aminotransferase	Cysteine and methionine metabolism (ko00270);; Valine, leucine and isoleucine degradation (ko00280);; Valine, leucine and isoleucine biosynthesis (ko00290);; Pantothenate and CoA biosynthesis (ko00770);; 2-Oxocarboxylic acid metabolism (ko01210);; Biosynthesis of amino acids (ko01230)	[E]	Amino acid transport and metabolism	Amino-transferase class IV	Branched-chain-amino-acid aminotransferase 2, chloroplastic OS=Arabidopsis thaliana OX=3702 GN=BCAT2 PE=1 SV=1	E	Amino acid transport and metabolism	branched-chain-amino-acid aminotransferase 7-like protein [Trifolium pratense]
Glyur001426s00029330	94	313	243	9	4	9	0.365874	1.27192	1.02136	0.034167	0.014965	0.039716	1.2179e-07	-5.04557	down	[K]	Transcription	--	--	--	--	--	Leucine Rich repeats (2 copies);; NB-ARC domain	Disease resistance-like protein CSA1 OS=Arabidopsis thaliana OX=3702 GN=CSA1 PE=4 SV=1	S	Function unknown	disease resistance protein (TIR-NBS-LRR class) [Medicago truncatula]
Glyur000383s00019467	1636	1940	1973	8	25	37	17.9053	22.242	23.3622	0.093453	0.285167	0.539959	5.61512e-21	-6.58368	down	--	--	Biological Process: amino acid transmembrane transport (GO:0003333);; Cellular Component: plasma membrane (GO:0005886);; Molecular Function: amino acid transmembrane transporter activity (GO:0015171);; Cellular Component: integral component of membrane (GO:0016021);;	--	--	[E]	Amino acid transport and metabolism	Transmembrane amino acid transporter protein;; Tryptophan/tyrosine permease family	Lysine histidine transporter-like 6 OS=Arabidopsis thaliana OX=3702 GN=At1g25530 PE=2 SV=1	E	Amino acid transport and metabolism	transmembrane amino acid transporter family protein [Medicago truncatula]
Glyur001588s00036234	165	198	246	2040	1427	1299	1.89884	2.40441	3.08194	25.8413	18.2027	17.4734	1.71372e-05	2.69507	up	[J]	Translation, ribosomal structure and biogenesis	Cellular Component: cytoplasm (GO:0005737);; Molecular Function: tRNA methyltransferase activity (GO:0008175);; Molecular Function: rRNA methyltransferase activity (GO:0008649);; Biological Process: tRNA methylation (GO:0030488);; Molecular Function: iron-sulfur cluster binding (GO:0051536);; Biological Process: rRNA base methylation (GO:0070475);;	K06941|0|cam:101490759|K06941 23S rRNA (adenine2503-C2)-methyltransferase [EC:2.1.1.192] | (RefSeq) uncharacterized LOC101490759	--	--	--	Radical SAM superfamily;; 4Fe-4S single cluster domain	--	J	Translation, ribosomal structure and biogenesis	PREDICTED: uncharacterized protein LOC101490759 [Cicer arietinum]
Glyur000065s00004266	97	75	34	3484	2501	3127	0.844185	0.681646	0.314064	33.8201	24.2466	31.8692	1.28488e-15	5.0783	up	[R]	General function prediction only	Biological Process: transport (GO:0006810);; Cellular Component: plastid inner membrane (GO:0009528);; Cellular Component: chloroplast envelope (GO:0009941);;	--	--	[G]	Carbohydrate transport and metabolism	NAD(P)H-binding;; NmrA-like family	Protein TIC 62, chloroplastic OS=Pisum sativum OX=3888 GN=TIC62 PE=1 SV=2	GM	Carbohydrate transport and metabolism;; Cell wall/membrane/envelope biogenesis	PREDICTED: protein TIC 62, chloroplastic isoform X1 [Glycine max]
Glyur000399s00017811	16	52	54	244	263	312	0.355089	1.46439	1.31758	6.23301	6.50237	8.10913	0.00560617	2.58114	up	--	--	Molecular Function: GTPase activator activity (GO:0005096);; Biological Process: positive regulation of GTPase activity (GO:0043547);;	K12486|2.5388e-96|mtr:MTR_6g080710|K12486 stromal membrane-associated protein | (RefSeq) ADP-ribosylation factor GTPase-activating protein AGD10	Endocytosis (ko04144)	[T]	Signal transduction mechanisms	Putative GTPase activating protein for Arf	Probable ADP-ribosylation factor GTPase-activating protein AGD15 OS=Arabidopsis thaliana OX=3702 GN=AGD15 PE=2 SV=1	U	Intracellular trafficking, secretion, and vesicular transport	ADP-ribosylation factor GTPase-activating protein AGD10 [Medicago truncatula]
Glyur000053s00006446	1838	1611	1534	416	338	524	16.6676	15.2252	14.9869	4.09994	3.33059	5.47761	0.000412904	-2.28843	down	--	--	--	--	--	--	--	Protein of unknown function (DUF620)	--	S	Function unknown	uncharacterized protein LOC106772660 [Vigna radiata var. radiata]
Glyur000571s00026038	72	263	187	1089	1247	948	0.692884	2.74849	2.08038	12.2524	13.8366	11.6155	0.00033944	2.4806	up	--	--	Molecular Function: transporter activity (GO:0005215);; Biological Process: transport (GO:0006810);; Biological Process: plant-type hypersensitive response (GO:0009626);; Cellular Component: integral component of membrane (GO:0016021);;	--	--	[T]	Signal transduction mechanisms	Organic solute transporter Ostalpha;; Organic solute transporter Ostalpha	Protein LAZ1 homolog 1 OS=Arabidopsis thaliana OX=3702 GN=At1g77220 PE=2 SV=1	S	Function unknown	PREDICTED: protein LAZ1 homolog 1 [Cicer arietinum]
Glyur000245s00014685	525	864	664	5569	5478	4863	5.79838	9.94046	7.89549	66.8814	65.7385	61.948	1.09918e-05	2.69792	up	[PR]	Inorganic ion transport and metabolism;; General function prediction only	Molecular Function: iron ion binding (GO:0005506);; Molecular Function: chlorophyllide a oxygenase [overall] activity (GO:0010277);; Molecular Function: oxidoreductase activity, acting on paired donors, with incorporation or reduction of molecular oxygen (GO:0016705);; Molecular Function: 2 iron, 2 sulfur cluster binding (GO:0051537);; Biological Process: oxidation-reduction process (GO:0055114);;	K13600|0|mtr:MTR_1g030480|K13600 chlorophyllide a oxygenase [EC:1.14.13.122] | (RefSeq) chlorophyllide A oxygenase	Porphyrin and chlorophyll metabolism (ko00860)	--	--	Rieske [2Fe-2S] domain;; Pheophorbide a oxygenase	Chlorophyllide a oxygenase, chloroplastic OS=Arabidopsis thaliana OX=3702 GN=CAO PE=1 SV=1	P	Inorganic ion transport and metabolism	hypothetical protein KK1_032773, partial [Cajanus cajan]
Glyur000248s00011330	3328	3946	3877	20	6	8	45.4024	56.1144	56.997	0.294613	0.07759	0.117103	3.04516e-30	-8.64108	down	[GEPR]	Carbohydrate transport and metabolism;; Amino acid transport and metabolism;; Inorganic ion transport and metabolism;; General function prediction only	Molecular Function: inorganic phosphate transmembrane transporter activity (GO:0005315);; Cellular Component: integral component of plasma membrane (GO:0005887);; Biological Process: phosphate ion transport (GO:0006817);; Molecular Function: substrate-specific transmembrane transporter activity (GO:0022891);; Biological Process: transmembrane transport (GO:0055085);;	K08176|0|aip:107645262|K08176 MFS transporter, PHS family, inorganic phosphate transporter | (RefSeq) inorganic phosphate transporter 1-4-like	--	[P]	Inorganic ion transport and metabolism	Sugar (and other) transporter;; Major Facilitator Superfamily	Inorganic phosphate transporter 1-4 OS=Arabidopsis thaliana OX=3702 GN=PHT1-4 PE=1 SV=1	G	Carbohydrate transport and metabolism	inorganic phosphate transporter 1-4 [Arachis ipaensis]
Glyur001722s00041548	363	280	233	3162	2500	2996	11.5364	9.27337	7.95162	109.26	86.3425	109.813	4.54956e-07	2.94631	up	--	--	Molecular Function: structural constituent of ribosome (GO:0003735);; Biological Process: translation (GO:0006412);; Cellular Component: ribosomal subunit (GO:0044391);;	--	--	--	--	Ribosomal protein S21	30S ribosomal protein S21, chloroplastic OS=Spinacia oleracea OX=3562 GN=rps21 PE=1 SV=2	S	Function unknown	PREDICTED: uncharacterized protein LOC107427921 [Ziziphus jujuba]
Glyur001221s00033774	9854	8230	8193	2595	2692	2122	145.085	126.309	129.988	41.5341	43.0591	36.0257	0.00198573	-2.16937	down	--	--	Cellular Component: nucleus (GO:0005634);; Cellular Component: cytoplasm (GO:0005737);; Molecular Function: carbohydrate binding (GO:0030246);;	--	--	--	--	Ricin-type beta-trefoil lectin domain-like	Ricin B-like lectin EULS3 OS=Arabidopsis thaliana OX=3702 GN=EULS3 PE=1 SV=1	S	Function unknown	hypothetical protein PHAVU_001G100400g [Phaseolus vulgaris]
Glyur000798s00031095	6	29	28	854	480	511	0.069894	0.724119	0.697845	17.5251	10.0471	11.2256	1.70942e-08	4.73189	up	[O]	Posttranslational modification, protein turnover, chaperones	Biological Process: protein peptidyl-prolyl isomerization (GO:0000413);; Molecular Function: peptidyl-prolyl cis-trans isomerase activity (GO:0003755);; Molecular Function: FK506 binding (GO:0005528);; Cellular Component: endoplasmic reticulum membrane (GO:0005789);; Biological Process: chaperone-mediated protein folding (GO:0061077);;	--	--	[O]	Posttranslational modification, protein turnover, chaperones	FKBP-type peptidyl-prolyl cis-trans isomerase	Peptidyl-prolyl cis-trans isomerase FKBP17-1, chloroplastic OS=Arabidopsis thaliana OX=3702 GN=FKBP17-1 PE=2 SV=1	O	Posttranslational modification, protein turnover, chaperones	peptidyl-prolyl cis-trans isomerase FKBP17-1, chloroplastic [Cajanus cajan]
Glyur000014s00002578	795	680	536	37	44	63	5.04927	4.49776	3.66493	0.250066	0.303461	0.458903	8.66767e-06	-4.14505	down	[C]	Energy production and conversion	Cellular Component: cytosol (GO:0005829);; Biological Process: tricarboxylic acid cycle (GO:0006099);; Molecular Function: phosphoenolpyruvate carboxylase activity (GO:0008964);; Cellular Component: chloroplast (GO:0009507);; Biological Process: carbon fixation (GO:0015977);; Molecular Function: 2-alkenal reductase [NAD(P)] activity (GO:0032440);; Cellular Component: apoplast (GO:0048046);; Biolo…	K01595|0|gmx:100807407|K01595 phosphoenolpyruvate carboxylase [EC:4.1.1.31] | (RefSeq) phosphoenolpyruvate carboxylase 2	Pyruvate metabolism (ko00620);; Carbon fixation in photosynthetic organisms (ko00710);; Carbon metabolism (ko01200)	--	--	Phosphoenolpyruvate carboxylase	Phosphoenolpyruvate carboxylase OS=Solanum tuberosum OX=4113 GN=PPC1 PE=2 SV=2	C	Energy production and conversion	PREDICTED: phosphoenolpyruvate carboxylase 2 [Glycine max]
Glyur000074s00005566	73	58	73	1951	1096	1184	1.50447	1.24862	1.62442	43.9528	24.6546	28.2825	8.59105e-10	4.04556	up	--	--	Cellular Component: chloroplast (GO:0009507);;	--	--	--	--	--	--	S	Function unknown	PREDICTED: uncharacterized protein LOC105852232 isoform X1 [Cicer arietinum]
Glyur000366s00019224	3	0	0	358	161	645	0.058849	0	0	11.3602	5.08609	21.7128	6.65818e-06	7.92436	up	--	--	Molecular Function: DNA binding (GO:0003677);; Cellular Component: nucleus (GO:0005634);;	--	--	[O]	Posttranslational modification, protein turnover, chaperones	Myb-like DNA-binding domain	Protein RADIALIS-like 2 OS=Arabidopsis thaliana OX=3702 GN=RL2 PE=2 SV=1	K	Transcription	PREDICTED: transcription factor RADIALIS-like [Glycine max]
Glyur000154s00013392	0	10	14	823	841	940	0	0.167208	0.233535	18.1861	18.2249	20.2635	8.70782e-15	6.68776	up	--	--	Biological Process: multicellular organism development (GO:0007275);;	--	--	--	--	YABBY protein;; HMG-box domain	Putative axial regulator YABBY 2 OS=Arabidopsis thaliana OX=3702 GN=YAB2 PE=1 SV=1	K	Transcription	putative axial regulator YABBY 2 isoform X3 [Cajanus cajan]
Glyur000357s00018121	27	148	97	664	598	412	0.387247	2.28202	1.54956	10.735	9.65065	7.06873	0.0024685	2.47842	up	--	--	--	--	--	[TZ]	Signal transduction mechanisms;; Cytoskeleton	--	Probable protein ABIL5 OS=Oryza sativa subsp. japonica OX=39947 GN=Os01g0760900 PE=2 SV=1	S	Function unknown	probable protein ABIL5 [Cajanus cajan]
Glyur000180s00014049	0	6	0	495	716	810	0	0.44599	0	39.451	57.0588	68.5341	1.37913e-16	8.37733	up	--	--	Molecular Function: enzyme inhibitor activity (GO:0004857);; Biological Process: negative regulation of catalytic activity (GO:0043086);;	--	--	--	--	Plant invertase/pectin methylesterase inhibitor	21 kDa protein OS=Daucus carota OX=4039 PE=2 SV=1	S	Function unknown	plant invertase/pectin methylesterase inhibitor protein [Trifolium pratense]
Glyur000662s00023494	117	233	223	3491	2107	2617	1.84322	3.84804	3.80252	60.1918	36.2946	47.8604	5.44802e-09	3.62434	up	[R]	General function prediction only	Biological Process: cytokinin biosynthetic process (GO:0009691);; Molecular Function: hydrolase activity, hydrolyzing N-glycosyl compounds (GO:0016799);;	K06966|7.36171e-59|gmx:100782787|K06966 uncharacterized protein | (RefSeq) probable cytokinin riboside 5'-monophosphate phosphoribohydrolase LOGL10	--	--	--	Possible lysine decarboxylase;; Possible lysine decarboxylase	Cytokinin riboside 5&apos;-monophosphate phosphoribohydrolase LOG3 OS=Arabidopsis thaliana OX=3702 GN=LOG3 PE=1 SV=1	S	Function unknown	cytokinin riboside 5&apos;-monophosphate phosphoribohydrolase [Medicago truncatula]
Glyur000864s00030250	3637	2806	2912	665	538	839	43.6284	35.0826	37.6425	8.66851	7.00555	11.5956	0.00117821	-2.53504	down	--	--	--	--	--	--	--	--	--	S	Function unknown	uncharacterized protein LOC109816426 [Cajanus cajan]
Glyur000642s00034719	31	77	78	451	274	349	0.331619	0.848181	0.899605	5.25789	3.1801	4.30649	0.00807038	2.33879	up	--	--	Cellular Component: integral component of membrane (GO:0016021);;	--	--	--	--	Neprosin;; Neprosin activation peptide	--	S	Function unknown	uncharacterized protein LOC109800790 [Cajanus cajan]
Glyur000909s00031006	1232	623	736	4	60	2	21.8709	11.4487	14.6491	0.05938	1.11676	0.034603	0.000307161	-5.75186	down	--	--	Molecular Function: peroxidase activity (GO:0004601);; Cellular Component: extracellular region (GO:0005576);; Biological Process: response to oxidative stress (GO:0006979);; Molecular Function: heme binding (GO:0020037);; Biological Process: hydrogen peroxide catabolic process (GO:0042744);; Molecular Function: metal ion binding (GO:0046872);; Biological Process: oxidation-reduction process (GO:…	K00430|0|cam:101504752|K00430 peroxidase [EC:1.11.1.7] | (RefSeq) peroxidase 11	Phenylpropanoid biosynthesis (ko00940)	--	--	Peroxidase	Peroxidase 11 OS=Arabidopsis thaliana OX=3702 GN=PER11 PE=1 SV=1	G	Carbohydrate transport and metabolism	PREDICTED: peroxidase 11 [Cicer arietinum]
Glyur007785s00045198	506	607	536	199	79	186	6.80287	8.91867	6.53723	2.585	1.34229	2.53795	0.0051551	-2.10724	down	[R]	General function prediction only	Molecular Function: hydroxyacylglutathione hydrolase activity (GO:0004416);; Biological Process: methylglyoxal catabolic process to D-lactate via S-lactoyl-glutathione (GO:0019243);;	K01069|2.93477e-123|gmx:100805615|K01069 hydroxyacylglutathione hydrolase [EC:3.1.2.6] | (RefSeq) probable hydroxyacylglutathione hydrolase 2, chloroplastic	Pyruvate metabolism (ko00620)	[R]	General function prediction only	Metallo-beta-lactamase superfamily	Hydroxyacylglutathione hydrolase 1, mitochondrial OS=Arabidopsis thaliana OX=3702 GN=GLX2-1 PE=2 SV=2	Q	Secondary metabolites biosynthesis, transport and catabolism	probable hydroxyacylglutathione hydrolase 2, chloroplastic [Cajanus cajan]
Glyur001238s00031502	5	101	85	725	667	568	0.04227	1.12477	0.998467	8.43097	7.83917	6.91731	4.85128e-05	3.27113	up	--	--	--	--	--	--	--	WRKY DNA -binding domain	Probable WRKY transcription factor 54 OS=Arabidopsis thaliana OX=3702 GN=WRKY54 PE=2 SV=2	K	Transcription	transcription factor WRKY58 [Glycine max]
Glyur001030s00028210	9	8	8	17371	7562	9171	0.208797	0.191021	0.222162	492.035	214.038	275.547	1.10686e-15	10.0879	up	--	--	Molecular Function: DNA binding (GO:0003677);; Cellular Component: nucleus (GO:0005634);; Molecular Function: zinc ion binding (GO:0008270);; Biological Process: positive regulation of transcription, DNA-templated (GO:0045893);;	--	--	--	--	GATA-type transcription activator, N-terminal	--	S	Function unknown	hypothetical protein TSUD_319480 [Trifolium subterraneum]
Glyur000420s00021436	241	239	208	6	4	81	2.38843	2.46899	2.22054	0.064585	0.032559	0.923872	0.000367586	-3.18999	down	[F]	Nucleotide transport and metabolism	Molecular Function: transporter activity (GO:0005215);; Cellular Component: integral component of membrane (GO:0016021);; Biological Process: transmembrane transport (GO:0055085);;	K14611|0|mtr:MTR_8g086520|K14611 solute carrier family 23 (nucleobase transporter), member 1/2 | (RefSeq) nucleobase-ascorbate transporter-like protein	--	[F]	Nucleotide transport and metabolism	Permease family	Nucleobase-ascorbate transporter 2 OS=Arabidopsis thaliana OX=3702 GN=NAT2 PE=2 SV=2	F	Nucleotide transport and metabolism	nucleobase-ascorbate transporter 2-like protein [Trifolium pratense]
Glyur000435s00027244	349	339	313	3	9	33	17.9895	18.2219	17.3844	0.13706	0.48765	1.93797	8.23387e-08	-4.76438	down	[G]	Carbohydrate transport and metabolism	Molecular Function: UDP-glycosyltransferase activity (GO:0008194);; Biological Process: flavonoid biosynthetic process (GO:0009813);; Molecular Function: transferase activity, transferring hexosyl groups (GO:0016758);; Cellular Component: intracellular membrane-bounded organelle (GO:0043231);; Biological Process: flavonoid glucuronidation (GO:0052696);;	--	--	[GC]	Carbohydrate transport and metabolism;; Energy production and conversion	UDP-glucoronosyl and UDP-glucosyl transferase	UDP-glycosyltransferase 13 OS=Mangifera indica OX=29780 GN=CGT PE=1 SV=1	S	Function unknown	PREDICTED: UDP-glycosyltransferase 13-like [Lupinus angustifolius]
Glyur000080s00008672	82	201	159	3	3	17	1.47401	3.7618	3.08194	0.039465	0.041278	0.337973	3.97338e-06	-4.43331	down	--	--	--	--	--	--	--	--	Protein BIG GRAIN 1-like A OS=Arabidopsis thaliana OX=3702 GN=At3g13980 PE=3 SV=1	S	Function unknown	PREDICTED: protein BIG GRAIN 1-like C [Lupinus angustifolius]
Glyur000125s00010047	0	6	5	4400	1672	2769	0	0.084828	0.059928	66.0594	25.0762	44.097	1.70789e-13	9.59364	up	--	--	Molecular Function: structural constituent of ribosome (GO:0003735);; Biological Process: translation (GO:0006412);; Cellular Component: integral component of membrane (GO:0016021);; Biological Process: transmembrane transport (GO:0055085);;	K15104|6.99058e-156|tcc:TCM_039990|K15104 solute carrier family 25 (mitochondrial oxoglutarate transporter), member 11 | (RefSeq) Mitochondrial substrate carrier family protein	--	[C]	Energy production and conversion	Mitochondrial carrier protein	Mitochondrial dicarboxylate/tricarboxylate transporter DTC OS=Arabidopsis thaliana OX=3702 GN=DTC PE=1 SV=1	S	Function unknown	mitochondrial dicarboxylate/tricarboxylate transporter DTC [Herrania umbratica]
Glyur000019s00002090	134	205	171	2530	2808	2102	0.831748	1.32171	1.13975	17.0714	18.9399	15.0476	5.31286e-09	3.6011	up	[R]	General function prediction only	Molecular Function: phospholipase A2 activity (GO:0004623);; Molecular Function: sterol esterase activity (GO:0004771);; Molecular Function: triglyceride lipase activity (GO:0004806);; Biological Process: lipid metabolic process (GO:0006629);;	K14674|0|gmx:100791261|K14674 TAG lipase / steryl ester hydrolase / phospholipase A2 / LPA acyltransferase [EC:3.1.1.3 3.1.1.13 3.1.1.4 2.3.1.51] | (RefSeq) triacylglycerol lipase SDP1-like	Steroid biosynthesis (ko00100);; Glycerolipid metabolism (ko00561);; Glycerophospholipid metabolism (ko00564);; Ether lipid metabolism (ko00565);; Arachidonic acid metabolism (ko00590);; Linoleic acid metabolism (ko00591);; alpha-Linolenic acid metabolism (ko00592)	[R]	General function prediction only	Domain of unknown function (DUF3336);; Patatin-like phospholipase	Triacylglycerol lipase SDP1 OS=Arabidopsis thaliana OX=3702 GN=SDP1 PE=1 SV=1	S	Function unknown	PREDICTED: triacylglycerol lipase SDP1-like [Glycine max]
Glyur001147s00029000	1573	2727	2778	627	1016	1055	15.091	27.3003	28.7855	6.53725	10.5904	11.6846	0.00760718	-1.62531	down	--		Biological Process: MAPK cascade (GO:0000165);; Molecular Function: nucleotide binding (GO:0000166);; Molecular Function: protein serine/threonine kinase activity (GO:0004674);; Cellular Component: membrane (GO:0016020);;	--	--	[T]	Signal transduction mechanisms	Protein tyrosine kinase;; Protein kinase domain	Probable serine/threonine-protein kinase At1g01540 OS=Arabidopsis thaliana OX=3702 GN=At1g01540 PE=1 SV=2	T	Signal transduction mechanisms	PREDICTED: probable serine/threonine-protein kinase At1g01540 [Cicer arietinum]
Glyur003074s00037789	18	55	18	456	259	284	0.505214	1.12544	0.490641	9.86922	5.79685	6.61394	0.000270474	3.25796	up	[P]	Inorganic ion transport and metabolism	Biological Process: sulfate assimilation (GO:0000103);; Molecular Function: adenylylsulfate kinase activity (GO:0004020);; Molecular Function: ATP binding (GO:0005524);; Cellular Component: cytosol (GO:0005829);; Biological Process: phosphorylation (GO:0016310);; Molecular Function: nucleotidyltransferase activity (GO:0016779);; Biological Process: male gamete generation (GO:0048232);; Biological…	K00860|1.90246e-80|cam:101507678|K00860 adenylylsulfate kinase [EC:2.7.1.25] | (RefSeq) adenylyl-sulfate kinase 3	Purine metabolism (ko00230);; Sulfur metabolism (ko00920)	[P]	Inorganic ion transport and metabolism	Adenylylsulphate kinase;; ABC transporter	Adenylyl-sulfate kinase 3 OS=Arabidopsis thaliana OX=3702 GN=APK3 PE=1 SV=1	P	Inorganic ion transport and metabolism	unknown [Lotus japonicus]
Glyur000678s00024768	120	34	71	2956	963	1705	2.55509	0.752829	1.61632	68.4498	22.2851	41.879	0.000152232	4.2065	up	[G]	Carbohydrate transport and metabolism	Cellular Component: integral component of plasma membrane (GO:0005887);; Biological Process: water transport (GO:0006833);; Cellular Component: plant-type vacuole membrane (GO:0009705);; Biological Process: cellular water homeostasis (GO:0009992);; Molecular Function: water channel activity (GO:0015250);; Molecular Function: glycerol channel activity (GO:0015254);; Biological Process: glycerol tr…	K09873|8.35185e-143|gmx:547794|K09873 aquaporin TIP | (RefSeq) nodulin-26	--	[G]	Carbohydrate transport and metabolism	Major intrinsic protein	Aquaporin TIP1-1 OS=Arabidopsis thaliana OX=3702 GN=TIP1-1 PE=1 SV=1	G	Carbohydrate transport and metabolism	aquaporin TIP1-1-like [Cajanus cajan]
Glyur000197s00010056	10157	4176	5120	152	113	95	121.293	51.9832	65.8851	1.96332	1.45972	1.30521	0.00151654	-6.19256	down	[QV]	Secondary metabolites biosynthesis, transport and catabolism;; Defense mechanisms	Molecular Function: monooxygenase activity (GO:0004497);; Molecular Function: iron ion binding (GO:0005506);; Cellular Component: integral component of membrane (GO:0016021);; Molecular Function: oxidoreductase activity, acting on paired donors, with incorporation or reduction of molecular oxygen (GO:0016705);; Molecular Function: heme binding (GO:0020037);; Biological Process: oxidation-reductio…	--	--	[Q]	Secondary metabolites biosynthesis, transport and catabolism	Cytochrome P450	Geraniol 8-hydroxylase OS=Catharanthus roseus OX=4058 GN=CYP76B6 PE=1 SV=1	Q	Secondary metabolites biosynthesis, transport and catabolism	cytochrome P450 family protein [Medicago truncatula]
Glyur000577s00027230	23	143	108	297	699	450	0.287825	2.13994	1.58112	4.77284	10.7843	7.13549	0.00802382	2.26205	up	--	--	Molecular Function: structural constituent of ribosome (GO:0003735);; Biological Process: translation (GO:0006412);; Cellular Component: integral component of membrane (GO:0016021);; Biological Process: transmembrane transport (GO:0055085);;	K14684|0|mtr:MTR_5g009500|K14684 solute carrier family 25 (mitochondrial phosphate transporter), member 23/24/25/41 | (RefSeq) substrate carrier family protein	--	[C]	Energy production and conversion	Mitochondrial carrier protein	Mitochondrial adenine nucleotide transporter ADNT1 OS=Arabidopsis thaliana OX=3702 GN=ADNT1 PE=1 SV=1	S	Function unknown	substrate carrier family protein [Medicago truncatula]
Glyur000048s00002236	247	761	726	2556	3157	2865	1.47492	4.74906	4.67951	16.6403	20.5412	19.7819	0.000730492	2.12844	up	[R]	General function prediction only	Molecular Function: ATP binding (GO:0005524);; Molecular Function: ATPase activity (GO:0016887);;	--	--	[R]	General function prediction only	ABC transporter;; ABC transporter;; AAA domain, putative AbiEii toxin, Type IV TA system;; RecF/RecN/SMC N terminal domain;; AAA domain;; P-loop containing region of AAA domain	ABC transporter F family member 5 OS=Arabidopsis thaliana OX=3702 GN=ABCF5 PE=2 SV=1	S	Function unknown	ABC transporter F family protein [Medicago truncatula]
Glyur000040s00007356	65	148	121	1284	1222	965	0.593096	1.09617	0.695538	12.1352	11.4417	9.89417	3.22058e-06	3.16165	up	[QV]	Secondary metabolites biosynthesis, transport and catabolism;; Defense mechanisms	Molecular Function: monooxygenase activity (GO:0004497);; Molecular Function: iron ion binding (GO:0005506);; Cellular Component: integral component of membrane (GO:0016021);; Molecular Function: oxidoreductase activity, acting on paired donors, with incorporation or reduction of molecular oxygen (GO:0016705);; Molecular Function: heme binding (GO:0020037);; Biological Process: oxidation-reductio…	--	--	[QI]	Secondary metabolites biosynthesis, transport and catabolism;; Lipid transport and metabolism	Cytochrome P450	Cytochrome P450 704C1 OS=Pinus taeda OX=3352 GN=CYP704C1 PE=2 SV=1	Q	Secondary metabolites biosynthesis, transport and catabolism	hypothetical protein CUMW_063780 [Citrus unshiu]
Glyur000279s00013238	71	70	79	1719	1066	1056	0.913257	0.940075	1.12167	25.6794	15.8641	16.5636	9.96372e-09	3.82041	up	--	--	--	--	--	[R]	General function prediction only	--	--	S	Function unknown	uncharacterized protein LOC110821632 isoform X1 [Carica papaya]
Glycyrrhiza_uralensis_newGene_7606	0	0	0	112	45	118	0	0	0	7.92261	3.14682	8.86058	6.29246e-09	Inf	up	[R]	General function prediction only	Cellular Component: plastoglobule (GO:0010287);;	--	--	--	--	--	DCC family protein At1g52590, chloroplastic OS=Arabidopsis thaliana OX=3702 GN=At1g52590 PE=2 SV=1	S	Function unknown	dcc family protein chloroplastic-like [Trifolium pratense]
Glyur007690s00043317	1462	889	912	11362	8471	10221	14.4097	9.35124	8.4018	123.91	92.2117	116.111	6.41027e-06	2.82076	up	[R]	General function prediction only	Molecular Function: translation initiation factor activity (GO:0003743);; Biological Process: translational initiation (GO:0006413);; Cellular Component: chloroplast thylakoid (GO:0009534);; Biological Process: photosystem II assembly (GO:0010207);;	--	--	[G]	Carbohydrate transport and metabolism	NmrA-like family;; NAD(P)H-binding;; NAD dependent epimerase/dehydratase family;; 3-beta hydroxysteroid dehydrogenase/isomerase family	Uncharacterized protein ycf39 OS=Cyanophora paradoxa OX=2762 GN=ycf39 PE=3 SV=1	GM	Carbohydrate transport and metabolism;; Cell wall/membrane/envelope biogenesis	PREDICTED: uncharacterized protein ycf39 [Cicer arietinum]
Glyur000719s00020094	2	17	12	2246	2242	1524	0.010986	0.128423	0.076025	17.4127	17.2199	12.5958	1.31281e-22	7.48107	up	--	--	Cellular Component: integral component of membrane (GO:0016021);;	--	--	[R]	General function prediction only	LMBR1-like membrane protein	--	S	Function unknown	PREDICTED: LMBR1 domain-containing protein 2 homolog A-like isoform X1 [Glycine max]
Glyur000123s00008455	100	152	123	756	735	852	1.03061	1.90945	1.24854	9.95494	9.7042	11.9462	0.000910347	2.38398	up	--	--	--	--	--	--	--	TPL-binding domain in jasmonate signalling	--	S	Function unknown	hypothetical protein GLYMA_11G142400 [Glycine max]
Glyur000683s00025151	62	64	58	517	435	444	0.930215	1.04403	0.980988	8.64475	7.35869	7.86866	0.000992771	2.61192	up	--	--	Cellular Component: integral component of membrane (GO:0016021);;	--	--	[TR]	Signal transduction mechanisms;; General function prediction only	TLC domain	--	U	Intracellular trafficking, secretion, and vesicular transport	hypothetical protein TSUD_131810 [Trifolium subterraneum]
Glyur000002s00000229	0	133	115	3649	2629	2318	0	1.04245	0.929046	29.8641	21.4977	20.1167	4.28326e-14	5.04813	up	--	--	Molecular Function: binding (GO:0005488);;	--	--	[R]	General function prediction only	Zinc-finger double-stranded RNA-binding	Protein indeterminate-domain 5, chloroplastic OS=Arabidopsis thaliana OX=3702 GN=IDD5 PE=1 SV=1	S	Function unknown	protein indeterminate-domain 5, chloroplastic-like [Cajanus cajan]
Glyur006196s00046641	0	0	0	88	56	210	0	0	0	1.72854	1.10407	4.39349	7.07772e-05	Inf	up	[G]	Carbohydrate transport and metabolism	Molecular Function: sucrose alpha-glucosidase activity (GO:0004575);; Biological Process: carbohydrate metabolic process (GO:0005975);; Cellular Component: integral component of membrane (GO:0016021);;	K01193|0|cam:101506637|K01193 beta-fructofuranosidase [EC:3.2.1.26] | (RefSeq) beta-fructofuranosidase, soluble isoenzyme I-like	Galactose metabolism (ko00052);; Starch and sucrose metabolism (ko00500)	[G]	Carbohydrate transport and metabolism	Glycosyl hydrolases family 32 N-terminal domain;; Domain of unknown function (DUF3357)	Acid beta-fructofuranosidase 1, vacuolar OS=Rosa hybrid cultivar OX=128735 PE=1 SV=1	G	Carbohydrate transport and metabolism	PREDICTED: beta-fructofuranosidase, soluble isoenzyme I-like [Cicer arietinum]
Glyur001066s00037419	23	232	185	3427	2993	2531	0.155295	1.64253	1.35274	25.3165	22.0907	19.8299	5.4669e-11	4.23908	up	--	--	--	--	--	[K]	Transcription	Myb/SANT-like DNA-binding domain	Trihelix transcription factor GT-2 OS=Arabidopsis thaliana OX=3702 GN=GT-2 PE=2 SV=1	K	Transcription	hypothetical protein TSUD_42990 [Trifolium subterraneum]
Glyur000391s00016046	970	600	533	2943	2680	2632	28.2986	18.2349	16.734	93.3687	84.9634	88.5863	0.00516922	1.57963	up	--	--	Molecular Function: calcium ion binding (GO:0005509);; Cellular Component: photosystem II oxygen evolving complex (GO:0009654);; Biological Process: photosynthesis (GO:0015979);; Cellular Component: extrinsic component of membrane (GO:0019898);;	--	--	--	--	PsbP	Thylakoid lumenal 19 kDa protein, chloroplastic OS=Arabidopsis thaliana OX=3702 GN=At3g63540 PE=1 SV=2	S	Function unknown	PREDICTED: thylakoid lumenal 19 kDa protein, chloroplastic-like [Glycine max]
Glyur000010s00000982	59	203	237	11793	9269	9584	0.867365	3.13935	3.79809	190.73	149.81	164.505	8.09064e-16	5.77906	up	[R]	General function prediction only	Biological Process: response to light stimulus (GO:0009416);; Cellular Component: chloroplast thylakoid membrane (GO:0009535);; Cellular Component: chloroplast stroma (GO:0009570);; Cellular Component: chromoplast stroma (GO:0009575);; Cellular Component: chloroplast envelope (GO:0009941);; Biological Process: photosynthesis (GO:0015979);;	--	--	--	--	--	Protein MET1, chloroplastic OS=Arabidopsis thaliana OX=3702 GN=MET1 PE=1 SV=1	S	Function unknown	tyrosine phosphatase, putative [Medicago truncatula]
Glyur003456s00036217	101	170	130	6432	4228	3702	1.6811	2.9454	2.34767	117.333	77.2385	71.7131	2.92181e-14	4.90917	up	--	--	Molecular Function: calcium ion binding (GO:0005509);; Cellular Component: photosystem II oxygen evolving complex (GO:0009654);; Biological Process: photosynthesis (GO:0015979);; Cellular Component: extrinsic component of membrane (GO:0019898);; Cellular Component: chloroplast part (GO:0044434);;	--	--	--	--	PsbP	PsbP domain-containing protein 4, chloroplastic OS=Arabidopsis thaliana OX=3702 GN=PPD4 PE=1 SV=2	S	Function unknown	psbP domain-containing protein 4, chloroplastic [Cajanus cajan]
Glyur000011s00000639	479	441	420	1200	1616	2339	4.4815	4.33638	4.36784	13.2216	17.6694	24.997	0.00731662	1.6257	up	[C]	Energy production and conversion	Molecular Function: malic enzyme activity (GO:0004470);; Biological Process: metabolic process (GO:0008152);; Biological Process: cellular process (GO:0009987);; Molecular Function: metal ion binding (GO:0046872);;	K00029|5.21675e-126|pda:103708340|K00029 malate dehydrogenase (oxaloacetate-decarboxylating)(NADP+) [EC:1.1.1.40] | (RefSeq) NADP-dependent malic enzyme-like	Pyruvate metabolism (ko00620);; Carbon fixation in photosynthetic organisms (ko00710);; Carbon metabolism (ko01200)	[C]	Energy production and conversion	Malic enzyme, NAD binding domain;; Malic enzyme, N-terminal domain;; Malic enzyme, NAD binding domain	NADP-dependent malic enzyme OS=Phaseolus vulgaris OX=3885 GN=ME1 PE=2 SV=1	C	Energy production and conversion	PREDICTED: NADP-dependent malic enzyme-like isoform X2 [Phoenix dactylifera]
Glyur000275s00017051	298	210	204	46	41	38	6.68246	4.91275	4.82244	1.11493	1.01053	1.02767	0.00387435	-2.87782	down	--	--	--	--	--	--	--	TPL-binding domain in jasmonate signalling	Ninja-family protein AFP3 OS=Arabidopsis thaliana OX=3702 GN=AFP3 PE=1 SV=1	S	Function unknown	hypothetical protein TSUD_122100 [Trifolium subterraneum]
Glyur000126s00013651	11097	9076	9196	1163	994	1079	109.264	93.2929	97.6011	12.5231	10.71	12.5005	4.56924e-06	-3.52095	down	--	--	Cellular Component: nucleus (GO:0005634);; Biological Process: regulation of transcription, DNA-templated (GO:0006355);; Biological Process: auxin-activated signaling pathway (GO:0009734);;	K14484|0|gmx:547502|K14484 auxin-responsive protein IAA | (RefSeq) GH1; auxin-responsive protein IAA8	Plant hormone signal transduction (ko04075)	--	--	AUX/IAA family	Auxin-responsive protein IAA8 OS=Arabidopsis thaliana OX=3702 GN=IAA8 PE=1 SV=1	K	Transcription	auxin-responsive protein IAA8-like isoform X2 [Cajanus cajan]
Glyur000092s00007532	43	67	92	4954	3293	3152	0.401765	0.576877	0.832381	49.5346	32.987	33.0601	3.53023e-17	5.58472	up	--	--	Molecular Function: nucleotide binding (GO:0000166);; Molecular Function: RNA binding (GO:0003723);; Cellular Component: integral component of membrane (GO:0016021);; Molecular Function: metal ion binding (GO:0046872);;	--	--	--	--	OST-HTH/LOTUS domain;; RNA recognition motif. (a.k.a. RRM, RBD, or RNP domain);; Zinc finger C-x8-C-x5-C-x3-H type (and similar)	Zinc finger CCCH domain-containing protein 18 OS=Arabidopsis thaliana OX=3702 GN=At2g05160 PE=2 SV=1	S	Function unknown	RNA-binding domain CCCH-type zinc finger protein [Medicago truncatula]
Glyur000605s00024910	1383	4052	3703	1031	1111	1347	9.35692	28.5817	27.0085	7.58007	8.16777	10.5092	0.00778014	-1.56696	down	[E]	Amino acid transport and metabolism	Molecular Function: aspartate kinase activity (GO:0004072);; Molecular Function: homoserine dehydrogenase activity (GO:0004412);; Biological Process: cellular amino acid biosynthetic process (GO:0008652);; Cellular Component: chloroplast (GO:0009507);; Biological Process: phosphorylation (GO:0016310);; Molecular Function: amino acid binding (GO:0016597);; Molecular Function: NADP binding (GO:0050…	K12524|0|cam:101496985|K12524 bifunctional aspartokinase / homoserine dehydrogenase 1 [EC:2.7.2.4 1.1.1.3] | (RefSeq) bifunctional aspartokinase/homoserine dehydrogenase 1, chloroplastic-like	Glycine, serine and threonine metabolism (ko00260);; Monobactam biosynthesis (ko00261);; Cysteine and methionine metabolism (ko00270);; Lysine biosynthesis (ko00300);; Biosynthesis of amino acids (ko01230)	--	--	Homoserine dehydrogenase;; Amino acid kinase family;; Homoserine dehydrogenase, NAD binding domain;; ACT domain;; ACT domain	Bifunctional aspartokinase/homoserine dehydrogenase 2, chloroplastic OS=Arabidopsis thaliana OX=3702 GN=AKHSDH2 PE=1 SV=1	E	Amino acid transport and metabolism	PREDICTED: bifunctional aspartokinase/homoserine dehydrogenase 1, chloroplastic-like [Cicer arietinum]
Glyur001375s00028624	3	14	12	218	127	171	0.113806	0.78389	0.672628	13.3946	7.7666	11.1225	6.25913e-05	4.01319	up	[I]	Lipid transport and metabolism	Cellular Component: chloroplast (GO:0009507);; Biological Process: chlorophyll catabolic process (GO:0015996);; Molecular Function: pheophytinase activity (GO:0080124);;	--	--	[R]	General function prediction only	--	Pheophytinase, chloroplastic OS=Arabidopsis thaliana OX=3702 GN=PPH PE=1 SV=1	S	Function unknown	unknown [Glycine max]
Glyur002221s00037506	4	128	145	527	866	477	0.165288	7.2077	8.45543	31.1053	51.1365	29.8895	0.00108973	2.66031	up	--	--	Biological Process: phenylpropanoid biosynthetic process (GO:0009699);; Molecular Function: guiding stereospecific synthesis activity (GO:0042349);; Biological Process: regulation of catalytic activity (GO:0050790);;	--	--	--	--	Dirigent-like protein	Dirigent protein 5 OS=Arabidopsis thaliana OX=3702 GN=DIR5 PE=2 SV=1	S	Function unknown	dirigent protein 5-like [Olea europaea var. sylvestris]
Glyur000650s00035857	0	0	5	2553	1975	3341	0	0	0.045624	29.1734	22.5487	40.5094	1.54669e-32	10.5163	up	[H]	Coenzyme transport and metabolism	Biological Process: protoporphyrinogen IX biosynthetic process (GO:0006782);; Molecular Function: glutamyl-tRNA reductase activity (GO:0008883);; Molecular Function: NADP binding (GO:0050661);; Biological Process: oxidation-reduction process (GO:0055114);;	K02492|0|pvu:PHAVU_008G185100g|K02492 glutamyl-tRNA reductase [EC:1.2.1.70] | (RefSeq) hypothetical protein	Porphyrin and chlorophyll metabolism (ko00860)	--	--	Shikimate / quinate 5-dehydrogenase;; Glutamyl-tRNAGlu reductase, N-terminal domain;; Glutamyl-tRNAGlu reductase, dimerisation domain;; NADP oxidoreductase coenzyme F420-dependent;; NAD binding domain of 6-phosphogluconate dehydrogenase	Glutamyl-tRNA reductase 1, chloroplastic OS=Cucumis sativus OX=3659 GN=HEMA1 PE=2 SV=1	H	Coenzyme transport and metabolism	hypothetical protein PHAVU_008G185100g [Phaseolus vulgaris]
Glyur001041s00027456	2748	2193	2182	89	257	814	26.8406	22.3247	23.0163	0.943545	2.71709	9.17859	0.000352229	-2.93586	down	[DPM]	Cell cycle control, cell division, chromosome partitioning;; Inorganic ion transport and metabolism;; Cell wall/membrane/envelope biogenesis	Molecular Function: copper ion binding (GO:0005507);; Molecular Function: L-ascorbate oxidase activity (GO:0008447);; Cellular Component: plant-type cell wall (GO:0009505);; Cellular Component: plasmodesma (GO:0009506);; Molecular Function: oxidoreductase activity, oxidizing metal ions (GO:0016722);; Biological Process: oxidation-reduction process (GO:0055114);;	--	--	[Q]	Secondary metabolites biosynthesis, transport and catabolism	Multicopper oxidase;; Multicopper oxidase;; Multicopper oxidase	L-ascorbate oxidase homolog OS=Nicotiana tabacum OX=4097 PE=2 SV=1	Q	Secondary metabolites biosynthesis, transport and catabolism	multi-copper oxidase-like protein [Medicago truncatula]
Glyur000333s00033018	8183	8800	8454	670	1264	1353	117.417	131.603	130.703	10.436	19.6893	22.3806	8.69926e-07	-3.25292	down	[CR]	Energy production and conversion;; General function prediction only	Molecular Function: zinc ion binding (GO:0008270);; Molecular Function: oxidoreductase activity (GO:0016491);; Biological Process: oxidation-reduction process (GO:0055114);;	K18980|1.23784e-168|pvu:PHAVU_008G151800g|K18980 2-methylene-furan-3-one reductase [EC:1.3.1.105] | (RefSeq) hypothetical protein	--	[CR]	Energy production and conversion;; General function prediction only	Zinc-binding dehydrogenase;; Zinc-binding dehydrogenase;; Alcohol dehydrogenase GroES-like domain	2-methylene-furan-3-one reductase OS=Fragaria ananassa OX=3747 GN=EO PE=1 SV=1	C	Energy production and conversion	hypothetical protein PHAVU_008G151800g [Phaseolus vulgaris]
Glyur000260s00013529	0	0	3	55	136	141	0	0	0.019939	0.544563	1.35325	1.48528	3.34481e-08	6.67714	up	--	--	--	--	--	--	--	Helix-loop-helix DNA-binding domain	Transcription factor ICE1 OS=Arabidopsis thaliana OX=3702 GN=SCRM PE=1 SV=1	--	--	ICE-like protein [Corylus heterophylla]
Glyur003474s00034635	3	2	0	66	92	173	0.062346	0.046788	0	2.22139	3.08619	6.1723	1.84316e-05	5.59791	up	[GI]	Carbohydrate transport and metabolism;; Lipid transport and metabolism	Cellular Component: extracellular region (GO:0005576);; Cellular Component: cell wall (GO:0005618);; Molecular Function: pectinesterase activity (GO:0030599);; Biological Process: cell wall modification (GO:0042545);; Biological Process: negative regulation of catalytic activity (GO:0043086);; Molecular Function: aspartyl esterase activity (GO:0045330);; Biological Process: pectin catabolic proce…	K01051|1.63817e-147|adu:107478768|K01051 pectinesterase [EC:3.1.1.11] | (RefSeq) pectinesterase-like	Pentose and glucuronate interconversions (ko00040);; Starch and sucrose metabolism (ko00500)	--	--	Pectinesterase	Pectinesterase 2 OS=Citrus sinensis OX=2711 GN=PECS-2.1 PE=2 SV=1	G	Carbohydrate transport and metabolism	pectinesterase-like [Cajanus cajan]
Glyur006780s00046720	333	185	236	2081	1235	1467	16.4983	9.51466	12.5728	112.117	66.5072	83.8273	0.000120864	2.28399	up	--	--	Molecular Function: RNA binding (GO:0003723);; Molecular Function: structural constituent of ribosome (GO:0003735);; Cellular Component: ribosome (GO:0005840);; Biological Process: translation (GO:0006412);; Cellular Component: chloroplast stroma (GO:0009570);; Cellular Component: chloroplast envelope (GO:0009941);; Cellular Component: membrane (GO:0016020);;	K02968|9.54231e-34|pvu:PHAVU_011G162800g|K02968 small subunit ribosomal protein S20 | (RefSeq) hypothetical protein	Ribosome (ko03010)	--	--	Ribosomal protein S20	30S ribosomal protein S20, chloroplastic OS=Spinacia oleracea OX=3562 GN=RPS20 PE=1 SV=2	J	Translation, ribosomal structure and biogenesis	hypothetical protein PHAVU_011G162800g [Phaseolus vulgaris]
Glyur000137s00013331	9526	7020	6997	36	180	606	324.598	249.324	256.898	1.33089	6.65394	23.8069	4.56303e-07	-5.16759	down	--	--	Molecular Function: endopeptidase inhibitor activity (GO:0004866);; Molecular Function: peptidase activity (GO:0008233);; Biological Process: negative regulation of endopeptidase activity (GO:0010951);;	--	--	--	--	Trypsin and protease inhibitor	Miraculin OS=Synsepalum dulcificum OX=3743 PE=1 SV=3	--	--	Kunitz type trypsin inhibitor [Medicago truncatula]
Glyur000125s00010054	40	57	55	5	7	19	0.392365	0.813666	0.585873	0.044747	0.065258	0.340093	0.00649972	-2.53367	down	--	--	--	--	--	--	--	FBD;; F-box domain	F-box/LRR-repeat protein At4g14096 OS=Arabidopsis thaliana OX=3702 GN=At4g14096 PE=2 SV=1	--	--	hypothetical protein TSUD_55240 [Trifolium subterraneum]
Glyur001183s00030465	447	650	520	2925	1970	1555	3.4016	5.4008	3.85947	20.1152	15.9351	11.6183	0.0049477	1.72319	up	[T]	Signal transduction mechanisms	Molecular Function: protein serine/threonine kinase activity (GO:0004674);; Molecular Function: ATP binding (GO:0005524);; Cellular Component: plasma membrane (GO:0005886);; Biological Process: protein phosphorylation (GO:0006468);; Biological Process: defense response (GO:0006952);; Cellular Component: plasmodesma (GO:0009506);; Cellular Component: integral component of membrane (GO:0016021);;	--	--	--	--	Salt stress response/antifungal;; Protein tyrosine kinase;; Protein kinase domain	Cysteine-rich receptor-like protein kinase 10 OS=Arabidopsis thaliana OX=3702 GN=CRK10 PE=1 SV=3	T	Signal transduction mechanisms	Cysteine-rich protein, putative isoform 1 [Theobroma cacao]
Glyur000355s00013927	507	1140	1149	7712	7691	5796	4.92434	11.5565	12.0437	81.5683	81.2836	65.0248	2.24628e-05	2.7119	up	[M]	Cell wall/membrane/envelope biogenesis	Molecular Function: ubiquitin-protein transferase activity (GO:0004842);; Biological Process: protein ubiquitination (GO:0016567);; Cellular Component: Cul3-RING ubiquitin ligase complex (GO:0031463);;	--	--	[R]	General function prediction only	Kelch motif;; Kelch motif;; Galactose oxidase, central domain;; Kelch motif;; Galactose oxidase, central domain;; Kelch motif;; F-box domain	F-box/kelch-repeat protein At1g67480 OS=Arabidopsis thaliana OX=3702 GN=At1g67480 PE=2 SV=1	S	Function unknown	PREDICTED: F-box/kelch-repeat protein At1g67480-like isoform X1 [Glycine max]
Glyur000605s00024925	2089	1919	1943	0	0	0	26.2076	25.3244	27.5939	0	0	0	3.92963e-34	#NAME?	down	--	--	Cellular Component: nucleus (GO:0005634);; Biological Process: regulation of transcription, DNA-templated (GO:0006355);; Molecular Function: sequence-specific DNA binding (GO:0043565);;	--	--	[K]	Transcription	KNOX2 domain;; KNOX1 domain;; Homeobox KN domain;; ELK domain;; Homeobox domain	Homeobox protein knotted-1-like 2 OS=Malus domestica OX=3750 PE=2 SV=1	K	Transcription	homeobox protein knotted-1-like 2-like [Glycine max]
Glyur000202s00015418	9036	6841	6917	320	372	545	114.363	90.2442	94.3278	4.40123	5.11277	7.9518	1.31281e-06	-4.54811	down	--	--	Biological Process: transcription, DNA-templated (GO:0006351);;	K09286|1.13428e-128|gmx:100780763|K09286 EREBP-like factor | (RefSeq) ethylene-responsive transcription factor RAP2-2-like	--	--	--	AP2 domain	Ethylene-responsive transcription factor RAP2-3 OS=Arabidopsis thaliana OX=3702 GN=RAP2-3 PE=1 SV=2	K	Transcription	uncharacterized protein LOC100780763 [Glycine max]
Glyur000101s00010309	299	627	519	4338	4243	3025	3.33057	6.96278	6.06862	46.2971	47.8561	32.7094	5.32753e-06	2.77907	up	[O]	Posttranslational modification, protein turnover, chaperones	Cellular Component: nucleus (GO:0005634);; Molecular Function: kinase activity (GO:0016301);; Biological Process: phosphorylation (GO:0016310);; Biological Process: intracellular signal transduction (GO:0035556);;	K17609|0|mtr:MTR_3g109120|K17609 nucleoredoxin [EC:1.8.1.8] | (RefSeq) kinase C-like zinc finger protein	--	[R]	General function prediction only	Thioredoxin-like;; AhpC/TSA family;; Thioredoxin;; C1 domain	Probable nucleoredoxin 3 OS=Arabidopsis thaliana OX=3702 GN=At4g31240 PE=2 SV=1	O	Posttranslational modification, protein turnover, chaperones	kinase C-like zinc finger protein [Medicago truncatula]
Glyur001224s00023144	99	450	351	1711	1259	1052	1.11308	5.06353	3.09982	20.7083	15.5867	13.4637	0.00339312	2.00873	up	--	--	--	--	--	[S]	Function unknown	BLOC-1-related complex sub-unit 8	--	S	Function unknown	hypothetical protein MTR_1g094180 [Medicago truncatula]
Glyur000107s00007253	64	449	312	4961	4249	3815	0.603876	5.0535	3.42879	54.7416	44.5884	42.6533	1.64463e-09	3.85765	up	[I]	Lipid transport and metabolism	Cellular Component: endosome (GO:0005768);; Cellular Component: vacuolar membrane (GO:0005774);; Cellular Component: trans-Golgi network (GO:0005802);; Biological Process: lipid biosynthetic process (GO:0008610);; Molecular Function: S-adenosylmethionine-dependent methyltransferase activity (GO:0008757);; Biological Process: methylation (GO:0032259);;	K13384|0|mtr:MTR_3g104740|K13384 (S)-coclaurine N-methyltransferase [EC:2.1.1.140] | (RefSeq) coclaurine N-methyltransferase	--	--	--	Mycolic acid cyclopropane synthetase;; Methyltransferase domain;; Methyltransferase domain;; Methyltransferase domain;; Methyltransferase domain;; Methyltransferase domain;; Methyltransferase small domain;; Putative methyltransferase;; Protein-L-isoaspartate(D-aspartate) O-methyltransferase (PCMT);; Tellurite resistance protein TehB;; rRNA small subunit methyltransferase G	(S)-coclaurine N-methyltransferase OS=Thalictrum flavum subsp. glaucum OX=150095 PE=1 SV=1	M	Cell wall/membrane/envelope biogenesis	hypothetical protein TSUD_315010 [Trifolium subterraneum]
Glyur002260s00045616	0	0	0	156	567	139	0	0	0	4.34698	15.8531	4.11282	7.10675e-05	Inf	up	--	--	Biological Process: amino acid transmembrane transport (GO:0003333);; Cellular Component: plasma membrane (GO:0005886);; Molecular Function: amino acid transmembrane transporter activity (GO:0015171);; Cellular Component: integral component of membrane (GO:0016021);; Biological Process: amino acid export (GO:0032973);; Biological Process: amino acid import (GO:0043090);; Biological Process: amino…	--	--	--	--	EamA-like transporter family	WAT1-related protein At4g08290 OS=Arabidopsis thaliana OX=3702 GN=At4g08290 PE=2 SV=1	S	Function unknown	PREDICTED: WAT1-related protein At4g08290-like isoform X2 [Glycine max]
Glyur000094s00007867	74	219	198	3	3	0	0.956722	2.94985	2.76136	0.028412	0.037205	0	1.87366e-09	-6.5655	down	[QV]	Secondary metabolites biosynthesis, transport and catabolism;; Defense mechanisms	Molecular Function: iron ion binding (GO:0005506);; Cellular Component: membrane (GO:0016020);; Molecular Function: oxidoreductase activity, acting on paired donors, with incorporation or reduction of molecular oxygen, NAD(P)H as one donor, and incorporation of one atom of oxygen (GO:0016709);; Molecular Function: heme binding (GO:0020037);; Biological Process: secondary metabolite biosynthetic p…	--	--	[Q]	Secondary metabolites biosynthesis, transport and catabolism	Cytochrome P450	Geraniol 8-hydroxylase OS=Catharanthus roseus OX=4058 GN=CYP76B6 PE=1 SV=1	Q	Secondary metabolites biosynthesis, transport and catabolism	PREDICTED: geraniol 8-hydroxylase-like [Cicer arietinum]
Glyur000373s00018544	302	128	135	514	1234	1251	9.57311	4.221	4.59496	17.7403	42.6219	45.855	0.00644953	1.9685	up	--	--	--	--	--	--	--	VQ motif	--	S	Function unknown	VQ motif-containing protein 22-like [Cajanus cajan]
Glyur000717s00025329	704	358	419	18	30	20	29.6435	15.6858	18.9886	0.797899	1.3378	0.947512	0.00148667	-4.85793	down	--	--	--	--	--	--	--	Domain of unknown function (DUF4228)	--	S	Function unknown	uncharacterized protein LOC109788246 [Cajanus cajan]
Glyur000723s00020872	23	61	74	1537	1402	1230	0.663659	1.85527	2.32111	48.9537	44.6097	41.5494	6.64134e-11	4.53648	up	--	--	Cellular Component: integral component of membrane (GO:0016021);;	--	--	--	--	--	--	S	Function unknown	PREDICTED: uncharacterized protein LOC101504758 [Cicer arietinum]
Glyur003224s00039104	136	241	224	769	1279	1375	1.68473	3.08799	2.99062	10.3401	16.9668	18.8096	0.000652736	2.27537	up	--	--	Biological Process: flavonoid biosynthetic process (GO:0009813);; Cellular Component: intracellular membrane-bounded organelle (GO:0043231);; Biological Process: flavonoid glucuronidation (GO:0052696);; Molecular Function: quercetin 3-O-glucosyltransferase activity (GO:0080043);; Molecular Function: quercetin 7-O-glucosyltransferase activity (GO:0080044);;	--	--	[GC]	Carbohydrate transport and metabolism;; Energy production and conversion	UDP-glucoronosyl and UDP-glucosyl transferase;; Glycosyltransferase family 28 C-terminal domain	UDP-glycosyltransferase 88F3 OS=Pyrus communis OX=23211 GN=UGT88F3 PE=2 SV=1	S	Function unknown	PREDICTED: anthocyanidin 5,3-O-glucosyltransferase-like [Cicer arietinum]
Glyur000619s00033292	187	214	178	1665	794	929	2.93338	3.48799	3.0036	28.4358	13.5371	16.82	0.00147146	2.24967	up	[G]	Carbohydrate transport and metabolism	Cellular Component: chloroplast (GO:0009507);; Molecular Function: hydrolase activity (GO:0016787);;	--	--	--	--	Beta-lactamase superfamily domain	--	S	Function unknown	PREDICTED: uncharacterized protein LOC109357221 isoform X1 [Lupinus angustifolius]
Glyur000194s00016351	8379	13219	11847	827	813	1206	46.8632	77.0646	71.3987	5.02676	4.93785	7.77747	1.72042e-08	-3.7993	down	--	--	Cellular Component: integral component of membrane (GO:0016021);;	--	--	[TZ]	Signal transduction mechanisms;; Cytoskeleton	Formin Homology 2 Domain	Formin-like protein 1 OS=Arabidopsis thaliana OX=3702 GN=FH1 PE=1 SV=1	S	Function unknown	formin-like protein 1-like [Trifolium pratense]
Glyur000056s00004108	381	1094	1018	3082	3554	2522	1.93409	5.69515	5.07393	15.5258	17.9152	14.5668	0.00906598	1.68724	up	--	--	Molecular Function: CTD phosphatase activity (GO:0008420);; Cellular Component: DNA-directed RNA polymerase II, holoenzyme (GO:0016591);; Biological Process: dephosphorylation of RNA polymerase II C-terminal domain (GO:0070940);;	K18998|1.34471e-15|gmx:100816525|K18998 RNA polymerase II C-terminal domain phosphatase-like 1/2 [EC:3.1.3.16] | (RefSeq) RNA polymerase II C-terminal domain phosphatase-like 1	--	[K]	Transcription	--	RNA polymerase II C-terminal domain phosphatase-like 1 OS=Arabidopsis thaliana OX=3702 GN=CPL1 PE=1 SV=1	K	Transcription	hypothetical protein GLYMA_15G072000 [Glycine max]
Glyur000437s00025662	121	228	191	0	34	81	3.29496	6.48246	5.60304	0	0.981216	2.5401	0.00682487	-2.44036	down	--	--	Molecular Function: zinc ion binding (GO:0008270);;	--	--	[R]	General function prediction only	Zn-finger in Ran binding protein and others	--	S	Function unknown	hypothetical protein TSUD_261080 [Trifolium subterraneum]
Glyur000173s00011844	1683	6828	5881	56729	48528	52005	17.9404	75.8053	67.1849	641.336	575.587	640.515	0.000133299	3.29586	up	[I]	Lipid transport and metabolism	Molecular Function: acetyl-CoA C-acetyltransferase activity (GO:0003985);; Biological Process: metabolic process (GO:0008152);;	K00626|2.71224e-164|gra:105803403|K00626 acetyl-CoA C-acetyltransferase [EC:2.3.1.9] | (RefSeq) acetyl-CoA acetyltransferase, cytosolic 1	Fatty acid degradation (ko00071);; Synthesis and degradation of ketone bodies (ko00072);; Valine, leucine and isoleucine degradation (ko00280);; Lysine degradation (ko00310);; Tryptophan metabolism (ko00380);; Pyruvate metabolism (ko00620);; Glyoxylate and dicarboxylate metabolism (ko00630);; Propanoate metabolism (ko00640);; Butanoate metabolism (ko00650);; Terpenoid backbone biosynthesis (ko009…	[I]	Lipid transport and metabolism	Thiolase, N-terminal domain;; Thiolase, C-terminal domain	Probable acetyl-CoA acetyltransferase, cytosolic 2 OS=Arabidopsis thaliana OX=3702 GN=At5g47720 PE=2 SV=1	I	Lipid transport and metabolism	PREDICTED: acetyl-CoA acetyltransferase, cytosolic 1-like [Gossypium hirsutum]
Glyur000179s00010708	47	123	147	865	837	890	0.338822	1.05602	1.29858	7.50731	7.09777	8.22347	9.05674e-05	2.84823	up	[Q]	Secondary metabolites biosynthesis, transport and catabolism	Cellular Component: cytoplasm (GO:0005737);;	K06287|6.10374e-88|cam:101488471|K06287 septum formation protein | (RefSeq) maf-like protein DDB_G0281937	--	[D]	Cell cycle control, cell division, chromosome partitioning	Maf-like protein;; Maf-like protein	ADP-ribosylation factor-like protein 2 OS=Arabidopsis thaliana OX=3702 GN=ARL2 PE=2 SV=1	D	Cell cycle control, cell division, chromosome partitioning	PREDICTED: maf-like protein DDB_G0281937 [Cicer arietinum]
Glyur000116s00009255	81	111	87	1975	978	947	1.29356	1.84424	1.49229	34.3323	16.9812	17.4511	6.00064e-05	3.52633	up	[J]	Translation, ribosomal structure and biogenesis	Molecular Function: organic cyclic compound binding (GO:0097159);; Molecular Function: heterocyclic compound binding (GO:1901363);;	K13126|2.47505e-104|cam:101498483|K13126 polyadenylate-binding protein | (RefSeq) 33 kDa ribonucleoprotein, chloroplastic	RNA transport (ko03013);; mRNA surveillance pathway (ko03015);; RNA degradation (ko03018)	[R]	General function prediction only	RNA recognition motif. (a.k.a. RRM, RBD, or RNP domain)	33 kDa ribonucleoprotein, chloroplastic OS=Nicotiana sylvestris OX=4096 PE=1 SV=1	S	Function unknown	PREDICTED: 33 kDa ribonucleoprotein, chloroplastic [Cicer arietinum]
Glyur000217s00014865	230	234	207	1685	1149	882	3.62356	3.84945	3.51827	28.9196	19.7068	16.0587	0.000675347	2.14955	up	[F]	Nucleotide transport and metabolism	Molecular Function: ureidoglycolate hydrolase activity (GO:0004848);;	--	--	--	--	--	--	S	Function unknown	uncharacterized protein LOC107618640 isoform X2 [Arachis ipaensis]
Glyur000532s00020772	115	367	406	49	18	23	1.64779	5.5609	6.39435	0.762736	0.269528	0.349326	4.4287e-05	-3.46872	down	[R]	General function prediction only	Molecular Function: endonuclease activity (GO:0004519);; Molecular Function: exonuclease activity (GO:0004527);; Biological Process: nucleic acid phosphodiester bond hydrolysis (GO:0090305);;	--	--	--	--	Endonuclease/Exonuclease/phosphatase family	--	S	Function unknown	uncharacterized protein LOC106775711 isoform X1 [Vigna radiata var. radiata]
Glycyrrhiza_uralensis_newGene_6438	286	177	201	0	0	0	12.0243	7.75825	9.06434	0	0	0	1.06935e-09	#NAME?	down	--	--	Molecular Function: prenyltransferase activity (GO:0004659);; Cellular Component: integral component of membrane (GO:0016021);;	K09833|7.17873e-10|cam:101500582|K09833 homogentisate phytyltransferase / homogentisate geranylgeranyltransferase [EC:2.5.1.115 2.5.1.116] | (RefSeq) homogentisate phytyltransferase 1, chloroplastic	Ubiquinone and other terpenoid-quinone biosynthesis (ko00130)	--	--	--	Probable homogentisate phytyltransferase 1, chloroplastic OS=Oryza sativa subsp. japonica OX=39947 GN=HPT1 PE=2 SV=1	H	Coenzyme transport and metabolism	unknown [Lotus japonicus]
Glyur000416s00028508	0	10	5	3855	2620	4802	0	0.571089	0.26476	246.629	167.464	325.882	1.28508e-26	9.51267	up	--	--	Cellular Component: photosystem II (GO:0009523);; Biological Process: photosynthesis (GO:0015979);; Cellular Component: integral component of membrane (GO:0016021);;	--	--	--	--	Photosystem II reaction centre X protein (PsbX)	--	S	Function unknown	uncharacterized protein LOC100306291 [Glycine max]
Glyur001406s00030099	568	899	791	3071	3584	5663	8.18627	12.7367	11.3698	49.1215	52.0457	90.1129	0.000389634	2.2045	up	--	--	Cellular Component: plasmodesma (GO:0009506);; Cellular Component: integral component of membrane (GO:0016021);;	--	--	--	--	Salt stress response/antifungal	Cysteine-rich repeat secretory protein 12 OS=Arabidopsis thaliana OX=3702 GN=CRRSP12 PE=1 SV=2	U	Intracellular trafficking, secretion, and vesicular transport	PREDICTED: cysteine-rich repeat secretory protein 12 [Cicer arietinum]
Glyur000015s00000744	83	236	186	2479	1468	1333	0.870054	2.58752	2.10506	28.4309	16.8151	16.2175	1.81048e-06	3.19586	up	[I]	Lipid transport and metabolism	Cellular Component: chloroplast envelope (GO:0009941);; Molecular Function: hydrolase activity (GO:0016787);;	--	--	[R]	General function prediction only	Alpha/beta hydrolase family;; alpha/beta hydrolase fold;; Serine aminopeptidase, S33;; Serine hydrolase	--	S	Function unknown	2-hydroxy-6-oxononadienedioate/2-hydroxy-6- oxononatrienedioate hydrolase [Glycine soja]
Glyur000051s00003446	190	61	77	22667	12409	12456	3.19611	1.04787	1.41669	411.975	225.371	240.128	2.20109e-15	6.71061	up	--	--	Cellular Component: membrane (GO:0016020);;	--	--	--	--	--	--	S	Function unknown	hypothetical protein KK1_025421 [Cajanus cajan]
Glyur000134s00009775	189	404	395	3	3	24	2.97561	6.63102	6.70905	0.034539	0.034515	0.428221	7.99805e-09	-5.21298	down	--	--	Molecular Function: peroxidase activity (GO:0004601);; Cellular Component: extracellular region (GO:0005576);; Biological Process: response to oxidative stress (GO:0006979);; Molecular Function: heme binding (GO:0020037);; Biological Process: hydrogen peroxide catabolic process (GO:0042744);; Molecular Function: metal ion binding (GO:0046872);; Biological Process: oxidation-reduction process (GO:…	K00430|0|cam:101512377|K00430 peroxidase [EC:1.11.1.7] | (RefSeq) peroxidase 72-like	Phenylpropanoid biosynthesis (ko00940)	--	--	Peroxidase	Peroxidase 72 OS=Arabidopsis thaliana OX=3702 GN=PER72 PE=1 SV=1	G	Carbohydrate transport and metabolism	PREDICTED: peroxidase 72-like [Cicer arietinum]
Glyur008822s00046686	63	127	161	1738	1451	1286	0.853793	1.79377	2.35509	29.0166	24.9931	23.6531	1.38824e-07	3.46215	up	--	--	Molecular Function: nucleotide binding (GO:0000166);; Molecular Function: protein kinase activity (GO:0004672);; Cellular Component: membrane (GO:0016020);; Biological Process: phosphorylation (GO:0016310);;	K04733|1.04372e-31|vra:106758309|K04733 interleukin-1 receptor-associated kinase 4 [EC:2.7.11.1] | (RefSeq) G-type lectin S-receptor-like serine/threonine-protein kinase At1g11300	--	--	--	Domain of unknown function (DUF3403);; Protein tyrosine kinase	G-type lectin S-receptor-like serine/threonine-protein kinase At1g11330 OS=Arabidopsis thaliana OX=3702 GN=At1g11330 PE=1 SV=3	T	Signal transduction mechanisms	hypothetical protein JCGZ_21326 [Jatropha curcas]
Glyur000596s00021318	646	582	620	3559	1949	1974	12.0221	11.293	12.442	72.0602	39.4373	42.3839	0.0041235	1.69517	up	--	--	Molecular Function: nucleic acid binding (GO:0003676);; Molecular Function: endonuclease activity (GO:0004519);; Biological Process: nucleic acid phosphodiester bond hydrolysis (GO:0090305);;	--	--	--	--	--	--	S	Function unknown	unknown [Lotus japonicus]
Glyur000712s00032631	801	441	607	78	184	46	52.769	30.3053	43.0784	3.75765	13.1687	3.46326	0.00948004	-2.99176	down	[G]	Carbohydrate transport and metabolism	Molecular Function: nucleotide binding (GO:0000166);; Molecular Function: oxidoreductase activity (GO:0016491);; Biological Process: single-organism metabolic process (GO:0044710);; Molecular Function: coenzyme binding (GO:0050662);;	K00134|1.41139e-87|pvu:PHAVU_009G1685001|K00134 glyceraldehyde 3-phosphate dehydrogenase [EC:1.2.1.12] | (RefSeq) hypothetical protein	Glycolysis / Gluconeogenesis (ko00010);; Carbon fixation in photosynthetic organisms (ko00710);; Carbon metabolism (ko01200);; Biosynthesis of amino acids (ko01230)	[G]	Carbohydrate transport and metabolism	Glyceraldehyde 3-phosphate dehydrogenase, C-terminal domain	Glyceraldehyde-3-phosphate dehydrogenase, cytosolic OS=Dianthus caryophyllus OX=3570 GN=GAPC PE=3 SV=1	G	Carbohydrate transport and metabolism	hypothetical protein PHAVU_009G1685001g [Phaseolus vulgaris]
Glyur000529s00019341	90	117	124	2027	1153	1047	1.22711	1.11263	1.47018	26.0504	14.0287	13.262	2.21568e-06	3.40328	up	--	--	--	--	--	[T]	Signal transduction mechanisms	--	--	S	Function unknown	PREDICTED: traB domain-containing protein isoform X1 [Prunus mume]
Glyur000572s00019047	812	364	403	7	36	9	21.3135	9.94435	11.393	0.18369	1.00632	0.243868	0.00383368	-5.38308	down	--	--	--	--	--	--	--	Domain of unknown function (DUF296)	AT-hook motif nuclear-localized protein 23 OS=Arabidopsis thaliana OX=3702 GN=AHL23 PE=1 SV=1	S	Function unknown	PREDICTED: AT-hook motif nuclear-localized protein 23-like [Glycine max]
Glyur000127s00009168	13	0	9	1798	357	514	0.196772	0	0.141432	31.8539	6.31747	9.65852	0.00489975	6.43803	up	[S]	Function unknown	Cellular Component: chloroplast thylakoid membrane (GO:0009535);; Cellular Component: chloroplast stroma (GO:0009570);; Biological Process: NAD(P)H dehydrogenase complex assembly (GO:0010275);;	--	--	--	--	Chlororespiratory reduction 6	Protein CHLORORESPIRATORY REDUCTION 6, chloroplastic OS=Arabidopsis thaliana OX=3702 GN=CRR6 PE=2 SV=1	S	Function unknown	PREDICTED: protein CHLORORESPIRATORY REDUCTION 6, chloroplastic [Lupinus angustifolius]
Glyur000017s00002438	27	194	51	3446	1314	2045	0.372449	3.05172	0.7736	52.1392	17.1685	28.9435	1.86976e-05	4.5295	up	--	--	Molecular Function: catalytic activity (GO:0003824);; Cellular Component: chloroplast envelope (GO:0009941);; Biological Process: chloroplast fission (GO:0010020);; Molecular Function: protein homodimerization activity (GO:0042803);; Molecular Function: coenzyme binding (GO:0050662);;	K07071|1.60362e-24|gmx:100813590|K07071 uncharacterized protein | (RefSeq) epimerase family protein slr1223-like	--	[F]	Nucleotide transport and metabolism	--	Epimerase family protein SDR39U1 homolog, chloroplastic OS=Arabidopsis thaliana OX=3702 GN=GC1 PE=2 SV=2	S	Function unknown	PREDICTED: uncharacterized protein LOC100813590 isoform X1 [Glycine max]
Glyur000076s00018593	0	0	0	47	71	87	0	0	0	0.921788	1.38939	1.79443	2.46295e-09	Inf	up	[G]	Carbohydrate transport and metabolism	Cellular Component: extracellular region (GO:0005576);; Biological Process: cellular glucan metabolic process (GO:0006073);; Cellular Component: membrane (GO:0016020);; Molecular Function: transferase activity, transferring glycosyl groups (GO:0016757);; Molecular Function: hydrolase activity, acting on glycosyl bonds (GO:0016798);; Biological Process: cell wall organization or biogenesis (GO:007…	K08235|8.0999e-134|gmx:100819550|K08235 xyloglucan:xyloglucosyl transferase [EC:2.4.1.207] | (RefSeq) xyloglucan endotransglucosylase/hydrolase protein 2-like	--	--	--	Glycosyl hydrolases family 16;; Xyloglucan endo-transglycosylase (XET) C-terminus	Xyloglucan endotransglucosylase/hydrolase protein 2 OS=Arabidopsis thaliana OX=3702 GN=XTH2 PE=2 SV=1	G	Carbohydrate transport and metabolism	hypothetical protein F511_04765 [Dorcoceras hygrometricum]
Glyur000525s00018810	30	25	9	584	847	301	2.21382	1.3778	0.561204	25.9571	37.6688	14.1551	1.13047e-06	4.3501	up	--	--	Cellular Component: extracellular region (GO:0005576);; Biological Process: killing of cells of other organism (GO:0031640);; Biological Process: defense response to fungus (GO:0050832);;	--	--	--	--	Gamma-thionin family	Defensin-like protein OS=Vigna unguiculata OX=3917 PE=3 SV=1	--	--	PREDICTED: defensin-like protein [Glycine max]
Glyur000104s00006015	40	0	19	574	1371	760	0.695941	0	0.348164	10.9276	26.1095	15.368	2.01238e-08	4.96981	up	--	--	Biological Process: transcription, DNA-templated (GO:0006351);;	--	--	--	--	No apical meristem (NAM) protein	NAC domain-containing protein 90 OS=Arabidopsis thaliana OX=3702 GN=NAC090 PE=1 SV=1	--	--	NAC transcription factor-like protein [Medicago truncatula]
Glyur000426s00022741	1468	880	1027	10537	11300	6037	16.3688	13.2463	17.9104	206.009	200.974	123.062	1.63711e-05	2.6559	up	[O]	Posttranslational modification, protein turnover, chaperones	Molecular Function: glutathione transferase activity (GO:0004364);; Cellular Component: cytoplasm (GO:0005737);; Biological Process: glutathione metabolic process (GO:0006749);; Biological Process: toxin catabolic process (GO:0009407);;	K00799|9.35094e-116|gmx:547520|K00799 glutathione S-transferase [EC:2.5.1.18] | (RefSeq) GSTa, GSTU48; 2,4-D inducible glutathione S-transferase	Glutathione metabolism (ko00480)	[O]	Posttranslational modification, protein turnover, chaperones	Glutathione S-transferase, N-terminal domain;; Glutathione S-transferase, N-terminal domain;; Glutathione S-transferase, C-terminal domain;; Glutathione S-transferase, N-terminal domain;; Glutathione S-transferase, C-terminal domain	Probable glutathione S-transferase OS=Nicotiana tabacum OX=4097 PE=2 SV=1	O	Posttranslational modification, protein turnover, chaperones	glutathione S-transferase [Caragana korshinskii]
Glyur000420s00021421	291	740	710	9575	7479	6039	3.17961	8.39612	8.35074	113.882	88.8864	76.184	5.23799e-08	3.5315	up	[R]	General function prediction only	--	--	--	[G]	Carbohydrate transport and metabolism	Complex I intermediate-associated protein 30 (CIA30)	--	GM	Carbohydrate transport and metabolism;; Cell wall/membrane/envelope biogenesis	uncharacterized protein LOC106779816 isoform X2 [Vigna radiata var. radiata]
Glyur000036s00004650	12	53	83	1098	1843	1311	0.603322	2.9077	4.69533	62.9458	105.571	79.7493	2.24296e-11	4.69702	up	--	--	--	--	--	--	--	--	--	--	--	PREDICTED: uncharacterized protein LOC102661054 [Glycine max]
Glyur000071s00005243	7	38	29	308	247	255	0.113262	0.700358	0.546007	5.99891	4.81102	5.26104	0.000428489	3.31686	up	--	--	Molecular Function: peroxidase activity (GO:0004601);; Cellular Component: extracellular region (GO:0005576);; Biological Process: response to oxidative stress (GO:0006979);; Cellular Component: plant-type cell wall (GO:0009505);; Biological Process: plant-type cell wall organization (GO:0009664);; Cellular Component: integral component of membrane (GO:0016021);; Molecular Function: heme binding …	K00430|0|pvu:PHAVU_003G057000g|K00430 peroxidase [EC:1.11.1.7] | (RefSeq) hypothetical protein	Phenylpropanoid biosynthesis (ko00940)	--	--	Peroxidase	Peroxidase 19 OS=Arabidopsis thaliana OX=3702 GN=PER19 PE=2 SV=1	G	Carbohydrate transport and metabolism	peroxidase 19 [Cajanus cajan]
Glyur000566s00023619	0	8	13	2768	4757	3067	0	0.058456	0.113176	35.5399	60.0869	41.407	1.66874e-29	8.8897	up	[O]	Posttranslational modification, protein turnover, chaperones	Molecular Function: serine-type endopeptidase activity (GO:0004252);; Cellular Component: membrane (GO:0016020);; Biological Process: protein processing (GO:0016485);;	--	--	[T]	Signal transduction mechanisms	Rhomboid family	RHOMBOID-like protein 9, chloroplastic OS=Arabidopsis thaliana OX=3702 GN=RBL9 PE=2 SV=1	S	Function unknown	PREDICTED: RHOMBOID-like protein 9, chloroplastic [Glycine max]
Glyur000542s00017547	5630	1732	2104	3	0	3	137.775	44.1755	55.4751	0.05357	0	0.056824	0.000138002	-11.072	down	--	--	Molecular Function: DNA binding (GO:0003677);;	--	--	--	--	Domain of unknown function (DUF296)	AT-hook motif nuclear-localized protein 20 OS=Arabidopsis thaliana OX=3702 GN=AHL20 PE=2 SV=1	S	Function unknown	PREDICTED: AT-hook motif nuclear-localized protein 20 [Vigna angularis]
Glyur000050s00005671	2392	2212	2184	681	572	396	53.5513	51.6354	52.6965	16.5785	13.9102	10.2038	0.000138002	-2.37105	down	--	--	--	--	--	--	--	Dof domain, zinc finger	Dof zinc finger protein DOF5.4 OS=Arabidopsis thaliana OX=3702 GN=DOF5.4 PE=2 SV=2	S	Function unknown	PREDICTED: dof zinc finger protein DOF5.4 [Cicer arietinum]
Glyur007160s00045958	44	94	81	3179	1653	1491	1.04671	2.55539	1.88639	72.5331	40.7402	42.0443	8.10848e-07	4.63322	up	[Q]	Secondary metabolites biosynthesis, transport and catabolism	--	K07253|2.1208e-59|mtr:MTR_7g059460|K07253 phenylpyruvate tautomerase [EC:5.3.2.1] | (RefSeq) macrophage migration inhibition factor-like protein	Tyrosine metabolism (ko00350);; Phenylalanine metabolism (ko00360)	[V]	Defense mechanisms	Macrophage migration inhibitory factor (MIF)	--	S	Function unknown	macrophage migration inhibition factor-like protein [Medicago truncatula]
Glyur000081s00006794	0	0	0	68	124	92	0	0	0	2.80564	5.12779	4.02804	7.16184e-10	Inf	up	--	--	Molecular Function: transporter activity (GO:0005215);; Biological Process: transport (GO:0006810);; Cellular Component: integral component of membrane (GO:0016021);;	K09872|1.1252e-49|mtr:MTR_7g101190|K09872 aquaporin PIP | (RefSeq) major intrinsic protein (MIP) family transporter	--	[G]	Carbohydrate transport and metabolism	Major intrinsic protein	Probable aquaporin PIP2-5 OS=Arabidopsis thaliana OX=3702 GN=PIP2-5 PE=1 SV=1	G	Carbohydrate transport and metabolism	major intrinsic protein (MIP) family transporter [Medicago truncatula]
Glyur000118s00009650	71	396	483	4813	3095	4030	0.618573	3.59394	4.53083	45.591	29.2937	40.4936	2.68274e-08	3.52563	up	--	--	Cellular Component: endoplasmic reticulum (GO:0005783);; Cellular Component: Golgi apparatus (GO:0005794);; Molecular Function: lipid binding (GO:0008289);; Biological Process: protein secretion (GO:0009306);; Cellular Component: integral component of membrane (GO:0016021);;	--	--	[R]	General function prediction only	C2 domain;; Synaptotagmin-like mitochondrial-lipid-binding domain	Synaptotagmin-2 OS=Arabidopsis thaliana OX=3702 GN=SYT2 PE=2 SV=1	S	Function unknown	PREDICTED: synaptotagmin-2-like [Cicer arietinum]
Glyur000389s00028188	524	4025	3369	197	175	260	4.89448	38.9592	33.7216	1.97949	1.80086	2.83697	0.00223073	-3.75539	down	[E]	Amino acid transport and metabolism	Molecular Function: transporter activity (GO:0005215);; Biological Process: oligopeptide transport (GO:0006857);; Cellular Component: integral component of membrane (GO:0016021);;	--	--	[E]	Amino acid transport and metabolism	POT family	Protein NRT1/ PTR FAMILY 5.6 OS=Arabidopsis thaliana OX=3702 GN=NPF5.6 PE=2 SV=1	E	Amino acid transport and metabolism	Peptide transporter PTR1 [Cajanus cajan]
Glyur004402s00039609	4068	1428	1918	0	0	6	82.3007	30.1085	41.8021	0	0	0.138582	1.82079e-05	-10.6641	down	--	--	Molecular Function: iron ion binding (GO:0005506);; Cellular Component: integral component of membrane (GO:0016021);; Molecular Function: heme binding (GO:0020037);; Molecular Function: licodione synthase activity (GO:0033771);; Biological Process: oxidation-reduction process (GO:0055114);;	K07408|1.11976e-133|mtr:MTR_7g028020|K07408 cytochrome P450 family 1 subfamily A polypeptide 1 [EC:1.14.14.1] | (RefSeq) cytochrome P450 family flavone synthase	Tryptophan metabolism (ko00380)	[Q]	Secondary metabolites biosynthesis, transport and catabolism	Cytochrome P450	Licodione synthase OS=Glycyrrhiza echinata OX=46348 GN=CYP93B1 PE=1 SV=2	Q	Secondary metabolites biosynthesis, transport and catabolism	cytochrome P450 [Glycyrrhiza echinata]
Glyur000653s00025434	276	223	224	11	14	79	4.85579	4.06867	4.16419	0.19741	0.22312	1.38192	0.000537818	-3.10408	down	--	--	Cellular Component: integral component of membrane (GO:0016021);;	--	--	--	--	Late embryogenesis abundant protein	--	S	Function unknown	PREDICTED: uncharacterized protein LOC100798888 [Glycine max]
Glyur000069s00004071	1782	777	1000	3	3	10	20.0446	9.10418	12.1182	0.024627	0.024609	0.128873	2.15839e-05	-8.1928	down	--	--	--	--	--	--	--	Helix-loop-helix DNA-binding domain	Transcription factor bHLH96 OS=Arabidopsis thaliana OX=3702 GN=BHLH96 PE=1 SV=1	K	Transcription	PREDICTED: transcription factor bHLH94-like [Glycine max]
Glyur000116s00009248	12	120	49	20602	10288	14727	0.099879	1.0407	0.433322	187.281	93.4599	142.012	8.45137e-20	7.88079	up	[K]	Transcription	Molecular Function: O-methyltransferase activity (GO:0008171);; Cellular Component: thylakoid (GO:0009579);; Cellular Component: integral component of membrane (GO:0016021);; Biological Process: methylation (GO:0032259);; Molecular Function: protein dimerization activity (GO:0046983);;	--	--	--	--	CAAD domains of cyanobacterial aminoacyl-tRNA synthetase;; O-methyltransferase	Protein CURVATURE THYLAKOID 1B, chloroplastic OS=Arabidopsis thaliana OX=3702 GN=CURT1B PE=1 SV=2	S	Function unknown	PREDICTED: protein CURVATURE THYLAKOID 1B, chloroplastic [Ziziphus jujuba]
Glyur000001s00000014	668	823	797	0	27	92	8.20329	10.2947	10.3396	0	0.332394	1.26963	7.99399e-10	-4.51566	down	--	--	Molecular Function: protein dimerization activity (GO:0046983);;	--	--	--	--	Helix-loop-helix DNA-binding domain	Transcription factor bHLH25 OS=Arabidopsis thaliana OX=3702 GN=BHLH25 PE=2 SV=2	K	Transcription	bHLH transcription factor 3 [Glycyrrhiza uralensis]
Glyur000864s00030253	677	678	546	48	46	58	29.0087	30.2912	25.2035	2.19338	2.11269	2.82936	1.58945e-07	-3.9633	down	[O]	Posttranslational modification, protein turnover, chaperones	--	K13993|2.83745e-68|gmx:100500475|K13993 HSP20 family protein | (RefSeq) uncharacterized LOC100500475	Protein processing in endoplasmic reticulum (ko04141)	[O]	Posttranslational modification, protein turnover, chaperones	Hsp20/alpha crystallin family	18.2 kDa class I heat shock protein OS=Medicago sativa OX=3879 GN=HSP18.2 PE=2 SV=1	O	Posttranslational modification, protein turnover, chaperones	HSP20-like chaperones superfamily protein [Glycine max]
Glyur004075s00041884	0	10	6	177	67	167	0	0.099299	0.066916	2.04675	0.865621	2.05144	1.53697e-05	4.64043	up	--	--	--	--	--	--	--	Terpene synthase family, metal binding domain;; Terpene synthase, N-terminal domain	(-)-germacrene D synthase OS=Vitis vinifera OX=29760 GN=VIT_19s0014g04930 PE=1 SV=1	S	Function unknown	sesquiterpene synthase [Medicago truncatula]
Glyur000879s00025352	49	568	645	2150	1283	1460	0.458353	6.07857	7.43026	24.8418	14.5097	17.531	0.00778014	1.85556	up	--	--	--	--	--	--	--	--	Low-temperature-induced 65 kDa protein OS=Arabidopsis thaliana OX=3702 GN=LTI65 PE=2 SV=2	S	Function unknown	hypothetical protein MTR_1g100623 [Medicago truncatula]
Glyur001053s00027300	70	233	199	1383	4700	1859	1.60621	5.58001	4.92683	34.5654	117.409	49.2896	0.00651958	3.79082	up	--	--	Cellular Component: extracellular region (GO:0005576);;	--	--	--	--	Thaumatin family	Thaumatin-like protein 1a OS=Malus domestica OX=3750 GN=TL1 PE=1 SV=1	S	Function unknown	unknown [Medicago truncatula]
Glyur000004s00000503	10	26	17	433	599	348	0.141623	0.392452	0.264293	7.57849	10.4967	6.48292	2.77938e-07	4.48842	up	--	--	--	K12471|1.32868e-132|gmx:100812797|K12471 epsin | (RefSeq) ENTH domain-containing protein 1-like	Endocytosis (ko04144)	[F]	Nucleotide transport and metabolism	ENTH domain	--	U	Intracellular trafficking, secretion, and vesicular transport	uncharacterized protein LOC109805691 [Cajanus cajan]
Glyur000376s00018687	105	454	450	1811	1778	832	1.73759	8.2647	8.28439	34.5202	34.6535	16.9746	0.00351522	1.97049	up	--	--	Cellular Component: integral component of membrane (GO:0016021);; Biological Process: carbohydrate transmembrane transport (GO:0034219);; Molecular Function: sugar transmembrane transporter activity (GO:0051119);;	K15382|1.12052e-157|cam:101504169|K15382 solute carrier family 50 (sugar transporter) | (RefSeq) bidirectional sugar transporter SWEET3	--	[R]	General function prediction only	Sugar efflux transporter for intercellular exchange	Bidirectional sugar transporter SWEET3 OS=Arabidopsis thaliana OX=3702 GN=SWEET3 PE=1 SV=1	U	Intracellular trafficking, secretion, and vesicular transport	PREDICTED: bidirectional sugar transporter SWEET3 [Cicer arietinum]
Glyur000212s00017514	40	77	69	3	15	7	0.486443	0.97609	0.898767	0.026785	0.188207	0.09188	0.000849288	-3.14169	down	--	--	--	--	--	--	--	--	--	S	Function unknown	hypothetical protein GLYMA_01G197400 [Glycine max]
Glyur000086s00011533	961	638	996	27	28	13	35.8077	24.7632	40.0122	1.07916	1.1037	0.527493	1.99324e-09	-5.60774	down	--	--	--	--	--	--	--	Protein of unknown function (DUF640)	Protein LIGHT-DEPENDENT SHORT HYPOCOTYLS 10 OS=Arabidopsis thaliana OX=3702 GN=LSH10 PE=1 SV=1	S	Function unknown	protein LIGHT-DEPENDENT SHORT HYPOCOTYLS 10 [Arachis duranensis]
Glyur000065s00004273	86	135	115	17	11	17	0.765513	1.25244	1.09325	0.155519	0.100825	0.174065	0.000936889	-3.14832	down	--	--	--	--	--	--	--	Protein of unknown function, DUF547;; Leucine-zipper of ternary complex factor MIP1	--	S	Function unknown	PREDICTED: uncharacterized protein LOC100789011 isoform X1 [Glycine max]
Glyur003270s00039552	1982	2451	2241	343	453	517	18.2762	23.5636	22.2743	3.43134	4.53159	5.49695	1.44389e-05	-2.62781	down	--	--	--	--	--	--	--	F-box-like;; F-box domain	F-box/kelch-repeat protein At3g61590 OS=Arabidopsis thaliana OX=3702 GN=At3g61590 PE=1 SV=1	S	Function unknown	F-box/kelch-repeat protein At3g61590 isoform X1 [Vigna radiata var. radiata]
Glycyrrhiza_uralensis_newGene_3021	66	110	131	666	577	492	1.14032	1.9813	2.44312	12.6106	10.917	9.87558	0.00370644	2.2636	up	--	--	Biological Process: chalcone biosynthetic process (GO:0009715);; Biological Process: flavonoid biosynthetic process (GO:0009813);; Molecular Function: naringenin-chalcone synthase activity (GO:0016210);;	K00660|1.95217e-25|mtr:MTR_7g016700|K00660 chalcone synthase [EC:2.3.1.74] | (RefSeq) chalcone and stilbene synthase family protein	Flavonoid biosynthesis (ko00941);; Circadian rhythm - plant (ko04712)	--	--	Chalcone and stilbene synthases, C-terminal domain	Chalcone synthase 2 OS=Medicago sativa OX=3879 GN=CHS2 PE=1 SV=1	Q	Secondary metabolites biosynthesis, transport and catabolism	chalcone synthase [Trifolium pratense]
Glyur001241s00024527	66	145	122	1373	788	910	0.747505	2.50223	2.16518	24.8012	14.1162	17.3566	1.61308e-05	2.99292	up	--	--	Molecular Function: calcium ion binding (GO:0005509);; Cellular Component: chloroplast thylakoid membrane (GO:0009535);; Cellular Component: photosystem II oxygen evolving complex (GO:0009654);; Biological Process: photosynthesis (GO:0015979);; Cellular Component: integral component of membrane (GO:0016021);; Cellular Component: extrinsic component of membrane (GO:0019898);; Cellular Component: t…	--	--	--	--	PsbP	PsbP domain-containing protein 5, chloroplastic OS=Arabidopsis thaliana OX=3702 GN=PPD5 PE=1 SV=3	S	Function unknown	PREDICTED: psbP domain-containing protein 5, chloroplastic [Cicer arietinum]
Glyur000004s00000505	220	257	247	1463	837	1773	2.23051	2.59835	2.62992	16.2675	9.18872	21.2559	0.00056343	2.21503	up	[Z]	Cytoskeleton	Molecular Function: ATP binding (GO:0005524);;	K10355|0|cit:102625586|K10355 actin, other eukaryote | (RefSeq) actin	--	[Z]	Cytoskeleton	Actin	Actin-97 OS=Solanum tuberosum OX=4113 GN=AC97 PE=3 SV=1	Z	Cytoskeleton	actin-like [Cajanus cajan]
Glyur001652s00038196	6	39	26	17336	12265	13700	0.082115	0.569025	0.388673	264.723	187.165	221.92	1.16954e-26	9.12863	up	[G]	Carbohydrate transport and metabolism	Biological Process: glucose metabolic process (GO:0006006);; Molecular Function: oxidoreductase activity, acting on the aldehyde or oxo group of donors, NAD or NADP as acceptor (GO:0016620);; Molecular Function: NADP binding (GO:0050661);; Molecular Function: NAD binding (GO:0051287);; Biological Process: oxidation-reduction process (GO:0055114);;	K05298|0|aip:107604910|K05298 glyceraldehyde-3-phosphate dehydrogenase (NADP+) (phosphorylating) [EC:1.2.1.13] | (RefSeq) glyceraldehyde-3-phosphate dehydrogenase A, chloroplastic	Carbon fixation in photosynthetic organisms (ko00710);; Carbon metabolism (ko01200)	[G]	Carbohydrate transport and metabolism	Glyceraldehyde 3-phosphate dehydrogenase, C-terminal domain;; Glyceraldehyde 3-phosphate dehydrogenase, NAD binding domain	Glyceraldehyde-3-phosphate dehydrogenase A, chloroplastic OS=Pisum sativum OX=3888 GN=GAPA PE=1 SV=2	G	Carbohydrate transport and metabolism	glyceraldehyde-3-phosphate dehydrogenase A, chloroplastic [Carica papaya]
Glyur000566s00023617	192	250	237	9163	5327	5819	2.66991	3.64835	3.56558	139.737	81.1752	94.1356	1.09163e-12	4.62816	up	--	--	Cellular Component: membrane (GO:0016020);;	--	--	--	--	Protein of unknown function (DUF2854)	--	S	Function unknown	uncharacterized protein LOC106758146, partial [Vigna radiata var. radiata]
Glyur000173s00011818	0	6	2	554	1492	940	0	0.080451	0.029169	10.3304	28.6786	19.0528	1.23855e-12	8.48816	up	--	--	--	--	--	--	--	--	Heavy metal-associated isoprenylated plant protein 16 OS=Arabidopsis thaliana OX=3702 GN=HIPP16 PE=2 SV=1	S	Function unknown	metal ion-binding protein, putative [Medicago truncatula]
Glyur000028s00003560	395	269	232	0	4	15	4.89806	3.42747	3.13503	0	0.042554	0.208402	1.19512e-05	-5.9053	down	--	--	Cellular Component: intracellular (GO:0005622);; Biological Process: response to red or far red light (GO:0009639);;	--	--	--	--	B-box zinc finger	B-box zinc finger protein 21 OS=Arabidopsis thaliana OX=3702 GN=BBX21 PE=1 SV=1	S	Function unknown	PREDICTED: B-box zinc finger protein 21-like isoform X1 [Glycine max]
Glyur000056s00004118	7997	5491	6272	1464	2146	1439	87.3456	62.5161	73.8149	17.3739	25.4617	18.1194	0.00786851	-2.33606	down	[EH]	Amino acid transport and metabolism;; Coenzyme transport and metabolism	Molecular Function: magnesium ion binding (GO:0000287);; Molecular Function: acetolactate synthase activity (GO:0003984);; Biological Process: isoleucine biosynthetic process (GO:0009097);; Biological Process: valine biosynthetic process (GO:0009099);; Molecular Function: thiamine pyrophosphate binding (GO:0030976);; Molecular Function: flavin adenine dinucleotide binding (GO:0050660);;	K01652|0|cam:101513951|K01652 acetolactate synthase I/II/III large subunit [EC:2.2.1.6] | (RefSeq) acetolactate synthase 3, chloroplastic-like	Valine, leucine and isoleucine biosynthesis (ko00290);; Butanoate metabolism (ko00650);; C5-Branched dibasic acid metabolism (ko00660);; Pantothenate and CoA biosynthesis (ko00770);; 2-Oxocarboxylic acid metabolism (ko01210);; Biosynthesis of amino acids (ko01230)	[EH]	Amino acid transport and metabolism;; Coenzyme transport and metabolism	Thiamine pyrophosphate enzyme, N-terminal TPP binding domain;; Thiamine pyrophosphate enzyme, C-terminal TPP binding domain;; Thiamine pyrophosphate enzyme, central domain	Acetolactate synthase 1, chloroplastic OS=Nicotiana tabacum OX=4097 GN=ALS SURA PE=1 SV=1	E	Amino acid transport and metabolism	PREDICTED: acetolactate synthase 3, chloroplastic-like isoform X1 [Cicer arietinum]
Glyur001081s00024616	9	93	38	892	957	718	0.243349	2.88906	1.19581	29.0475	31.1257	24.8077	1.04332e-07	4.09039	up	[V]	Defense mechanisms	--	K16904|2.16982e-56|gmx:100306684|K16904 dCTP diphosphatase [EC:3.6.1.12] | (RefSeq) uncharacterized LOC100306684	Pyrimidine metabolism (ko00240)	--	--	MazG-like family;; MazG nucleotide pyrophosphohydrolase domain	--	S	Function unknown	dCTP pyrophosphatase 1-like [Cajanus cajan]
Glyur008561s00046677	6	2	0	321	194	223	0.091272	0.017284	0	6.85565	3.46568	4.84294	4.02965e-09	5.97209	up	--	--	--	K02548|7.71808e-09|mtr:MTR_4g094100|K02548 1,4-dihydroxy-2-naphthoate octaprenyltransferase [EC:2.5.1.74 2.5.1.-] | (RefSeq) 1,4-dihydroxy-2-naphthoate octaprenyltransferase	Ubiquinone and other terpenoid-quinone biosynthesis (ko00130)	--	--	--	--	H	Coenzyme transport and metabolism	hypothetical protein TanjilG_00382 [Lupinus angustifolius]
Glyur000590s00022566	19	57	26	272	638	355	1.06824	0.901607	0.26611	3.90171	9.87027	6.02547	6.53613e-05	3.42335	up	--	--	Cellular Component: cytosol (GO:0005829);; Biological Process: plant-type hypersensitive response (GO:0009626);; Cellular Component: integral component of membrane (GO:0016021);;	--	--	[T]	Signal transduction mechanisms	--	Protein LAZ1 OS=Arabidopsis thaliana OX=3702 GN=LAZ1 PE=1 SV=1	S	Function unknown	hypothetical protein TSUD_310840 [Trifolium subterraneum]
Glyur000033s00008638	1287	3071	2784	310	252	343	6.34313	15.7759	14.7847	1.65804	1.34841	1.94424	7.58628e-08	-3.17722	down	[K]	Transcription	Molecular Function: protein kinase activity (GO:0004672);; Molecular Function: ATP binding (GO:0005524);; Biological Process: protein phosphorylation (GO:0006468);; Cellular Component: integral component of membrane (GO:0016021);;	--	--	--	--	Protein kinase domain;; Protein tyrosine kinase;; Leucine rich repeat;; Leucine Rich repeats (2 copies);; Leucine rich repeat N-terminal domain;; Leucine Rich Repeat	Probable leucine-rich repeat receptor-like protein kinase At2g33170 OS=Arabidopsis thaliana OX=3702 GN=At2g33170 PE=2 SV=1	S	Function unknown	PREDICTED: probable leucine-rich repeat receptor-like protein kinase At2g33170 [Cicer arietinum]
Glyur000174s00018477	113	333	282	14	9	58	1.08226	3.32395	2.9074	0.143075	0.093629	0.630438	0.000127351	-3.3162	down	--	--	Biological Process: carbohydrate metabolic process (GO:0005975);; Molecular Function: lyase activity (GO:0016829);; Molecular Function: carbohydrate binding (GO:0030246);;	K18195|0|mtr:MTR_5g066770|K18195 rhamnogalacturonan endolyase [EC:4.2.2.23] | (RefSeq) rhamnogalacturonate lyase B-like protein	--	--	--	Rhamnogalacturonate lyase family;; Polysaccharide lyase family 4, domain III;; Polysaccharide lyase family 4, domain II	--	S	Function unknown	rhamnogalacturonate lyase B-like protein [Medicago truncatula]
Glyur000445s00020006	9	23	3	46	119	90	0.188561	0.661293	0.051051	1.17894	3.05817	2.44955	0.0068736	2.62292	up	[F]	Nucleotide transport and metabolism	Molecular Function: adenine phosphoribosyltransferase activity (GO:0003999);; Cellular Component: cytoplasm (GO:0005737);; Biological Process: adenine salvage (GO:0006168);; Biological Process: nucleoside metabolic process (GO:0009116);;	K00759|1.3143e-102|adu:107463321|K00759 adenine phosphoribosyltransferase [EC:2.4.2.7] | (RefSeq) adenine phosphoribosyltransferase 5-like	Purine metabolism (ko00230)	[F]	Nucleotide transport and metabolism	Phosphoribosyl transferase domain	Adenine phosphoribosyltransferase 5 OS=Arabidopsis thaliana OX=3702 GN=APT5 PE=1 SV=1	F	Nucleotide transport and metabolism	adenine phosphoribosyltransferase 5 [Arachis duranensis]
Glyur000412s00023289	1060	1163	1050	404	305	437	9.23586	10.4362	9.88364	3.92477	2.99475	4.37369	0.00652376	-1.81038	down	[I]	Lipid transport and metabolism	Molecular Function: epoxide hydrolase activity (GO:0004301);; Cellular Component: integral component of membrane (GO:0016021);; Molecular Function: cis-stilbene-oxide hydrolase activity (GO:0033961);;	--	--	[R]	General function prediction only	Alpha/beta hydrolase family;; alpha/beta hydrolase fold;; Serine aminopeptidase, S33;; TAP-like protein	--	S	Function unknown	PREDICTED: uncharacterized protein LOC101501411 [Cicer arietinum]
Glyur002981s00038854	23	47	54	10701	7436	6444	0.436585	0.934893	1.12241	226.359	157.18	144.591	3.14717e-23	7.41803	up	--		Molecular Function: protein serine/threonine kinase activity (GO:0004674);; Molecular Function: ATP binding (GO:0005524);; Biological Process: protein phosphorylation (GO:0006468);; Cellular Component: integral component of membrane (GO:0016021);; Molecular Function: polysaccharide binding (GO:0030247);;	K04733|0|mtr:MTR_1g031530|K04733 interleukin-1 receptor-associated kinase 4 [EC:2.7.11.1] | (RefSeq) receptor-like kinase	--	[T]	Signal transduction mechanisms	Protein kinase domain;; Protein tyrosine kinase	Rust resistance kinase Lr10 OS=Triticum aestivum OX=4565 GN=LRK10 PE=2 SV=1	T	Signal transduction mechanisms	receptor-like protein kinase, partial [Trifolium pratense]
Glyur004970s00043705	2245	9089	7943	707	2010	1666	38.8808	155.81	146.792	11.9523	36.619	32.3282	0.00133427	-2.29661	down	--	--	Cellular Component: cytoplasm (GO:0005737);; Cellular Component: integral component of membrane (GO:0016021);; Molecular Function: transferase activity (GO:0016740);;	--	--	--	--	--	O-fucosyltransferase 28 OS=Arabidopsis thaliana OX=3702 GN=OFUT28 PE=2 SV=1	S	Function unknown	PREDICTED: uncharacterized protein At1g04910-like [Cicer arietinum]
Glyur000040s00007357	4	24	25	332	241	358	0.016254	0.274011	0.302945	3.96367	2.88788	4.29234	1.88143e-05	4.0143	up	[QV]	Secondary metabolites biosynthesis, transport and catabolism;; Defense mechanisms	Molecular Function: monooxygenase activity (GO:0004497);; Molecular Function: iron ion binding (GO:0005506);; Cellular Component: integral component of membrane (GO:0016021);; Molecular Function: oxidoreductase activity, acting on paired donors, with incorporation or reduction of molecular oxygen (GO:0016705);; Molecular Function: heme binding (GO:0020037);; Biological Process: oxidation-reductio…	--	--	[QI]	Secondary metabolites biosynthesis, transport and catabolism;; Lipid transport and metabolism	Cytochrome P450	Cytochrome P450 704C1 OS=Pinus taeda OX=3352 GN=CYP704C1 PE=2 SV=1	Q	Secondary metabolites biosynthesis, transport and catabolism	PREDICTED: cytochrome P450 704C1 [Cicer arietinum]
Glyur000064s00005641	115	157	122	5288	3090	2523	2.07929	2.95396	2.38449	105.262	61.3829	54.3591	4.3002e-08	4.50778	up	[S]	Function unknown	Cellular Component: chloroplast thylakoid membrane (GO:0009535);;	--	--	--	--	Pentapeptide repeats (8 copies);; Pentapeptide repeats (9 copies);; Pentapeptide repeats (9 copies)	Thylakoid lumenal protein TL20.3, chloroplastic OS=Arabidopsis thaliana OX=3702 GN=TL20.3 PE=1 SV=1	S	Function unknown	unknown [Lotus japonicus]
Glyur001053s00027296	10	73	66	1855	2078	1986	0.052704	0.460211	0.39252	13.454	15.39	15.8298	4.09442e-14	5.19262	up	[S]	Function unknown	Molecular Function: ATP binding (GO:0005524);; Cellular Component: nucleus (GO:0005634);; Cellular Component: cytosol (GO:0005829);; Biological Process: carbohydrate metabolic process (GO:0005975);; Biological Process: cellular amino acid metabolic process (GO:0006520);; Cellular Component: membrane (GO:0016020);; Molecular Function: 1-phosphatidylinositol-4-phosphate 5-kinase activity (GO:001630…	K00889|0|pvu:PHAVU_001G181400g|K00889 1-phosphatidylinositol-4-phosphate 5-kinase [EC:2.7.1.68] | (RefSeq) hypothetical protein	Inositol phosphate metabolism (ko00562);; Phosphatidylinositol signaling system (ko04070);; Endocytosis (ko04144)	[T]	Signal transduction mechanisms	Phosphatidylinositol-4-phosphate 5-Kinase;; MORN repeat	Phosphatidylinositol 4-phosphate 5-kinase 9 OS=Arabidopsis thaliana OX=3702 GN=PIP5K9 PE=1 SV=2	T	Signal transduction mechanisms	phosphatidylinositol 4-phosphate 5-kinase 9-like [Cajanus cajan]
Glyur001145s00032019	0	33	10	131	568	239	0	0.241512	0.076973	1.00428	4.7583	2.11155	0.00806363	4.38316	up	--	--	Molecular Function: nucleotide binding (GO:0000166);; Molecular Function: protein serine/threonine kinase activity (GO:0004674);; Cellular Component: plasma membrane (GO:0005886);; Biological Process: protein phosphorylation (GO:0006468);; Cellular Component: plasmodesma (GO:0009506);; Molecular Function: ubiquitin protein ligase binding (GO:0031625);; Biological Process: innate immune response (…	--	--	--	--	S-locus glycoprotein domain;; PAN-like domain;; D-mannose binding lectin;; Domain of unknown function (DUF3403)	G-type lectin S-receptor-like serine/threonine-protein kinase At1g11330 OS=Arabidopsis thaliana OX=3702 GN=At1g11330 PE=1 SV=3	T	Signal transduction mechanisms	PREDICTED: G-type lectin S-receptor-like serine/threonine-protein kinase At1g11330 [Cicer arietinum]
Glyur000170s00011027	170	177	186	2187	1148	1387	1.86363	2.0213	2.20613	26.1651	13.7165	17.5958	4.94789e-06	2.8483	up	[J]	Translation, ribosomal structure and biogenesis	Molecular Function: nucleotide binding (GO:0000166);; Molecular Function: nucleic acid binding (GO:0003676);; Cellular Component: viral nucleocapsid (GO:0019013);; Cellular Component: intracellular ribonucleoprotein complex (GO:0030529);;	K11294|4.16978e-137|gmx:100814852|K11294 nucleolin | (RefSeq) 33 kDa ribonucleoprotein, chloroplastic	--	[R]	General function prediction only	RNA recognition motif. (a.k.a. RRM, RBD, or RNP domain);; Syntaxin	33 kDa ribonucleoprotein, chloroplastic OS=Nicotiana sylvestris OX=4096 PE=1 SV=1	S	Function unknown	PREDICTED: 33 kDa ribonucleoprotein, chloroplastic [Glycine max]
Glyur000246s00016997	97	452	375	5110	2946	2652	1.07809	5.26321	4.51728	62.1346	35.7904	34.2068	4.09756e-06	3.38746	up	[O]	Posttranslational modification, protein turnover, chaperones	Biological Process: protein folding (GO:0006457);; Biological Process: protein transport (GO:0015031);;	--	--	--	--	Bacterial trigger factor protein (TF);; Bacterial trigger factor protein (TF) C-terminus	Trigger factor-like protein TIG, Chloroplastic OS=Arabidopsis thaliana OX=3702 GN=TIG PE=1 SV=1	O	Posttranslational modification, protein turnover, chaperones	PREDICTED: trigger factor-like protein TIG, Chloroplastic [Glycine max]
Glyur003252s00036289	1277	10306	8049	550	752	863	8.23929	70.6454	56.0807	3.93083	5.26534	6.52572	0.00642316	-3.29156	down	[G]	Carbohydrate transport and metabolism	Biological Process: glycogen catabolic process (GO:0005980);; Molecular Function: glycogen phosphorylase activity (GO:0008184);; Cellular Component: amyloplast (GO:0009501);; Cellular Component: chloroplast (GO:0009507);; Molecular Function: pyridoxal phosphate binding (GO:0030170);;	K00688|0|cam:101506144|K00688 glycogen phosphorylase [EC:2.4.1.1] | (RefSeq) alpha-1,4 glucan phosphorylase L isozyme, chloroplastic/amyloplastic	Starch and sucrose metabolism (ko00500)	[G]	Carbohydrate transport and metabolism	Carbohydrate phosphorylase	Alpha-1,4 glucan phosphorylase L isozyme, chloroplastic/amyloplastic OS=Vicia faba OX=3906 GN=PHO1 PE=2 SV=2	G	Carbohydrate transport and metabolism	PREDICTED: alpha-1,4 glucan phosphorylase L isozyme, chloroplastic/amyloplastic [Cicer arietinum]
Glyur000116s00009215	0	4	1	459	147	488	0	0.143087	0.000614	22.4472	7.1511	25.3469	1.27585e-07	7.75129	up	[GI]	Carbohydrate transport and metabolism;; Lipid transport and metabolism	Cellular Component: extracellular region (GO:0005576);; Cellular Component: cell wall (GO:0005618);; Cellular Component: integral component of membrane (GO:0016021);; Molecular Function: pectinesterase activity (GO:0030599);; Biological Process: cell wall modification (GO:0042545);; Biological Process: negative regulation of catalytic activity (GO:0043086);; Molecular Function: aspartyl esterase …	K01051|9.10365e-89|vvi:104880619|K01051 pectinesterase [EC:3.1.1.11] | (RefSeq) pectinesterase	Pentose and glucuronate interconversions (ko00040);; Starch and sucrose metabolism (ko00500)	--	--	Pectinesterase	Pectinesterase OS=Daucus carota OX=4039 PE=1 SV=1	G	Carbohydrate transport and metabolism	RecName: Full=Pectinesterase; Short=PE; AltName: Full=Pectin methylesterase
Glyur000005s00001083	0	43	59	560	339	437	0	0.596158	0.851289	8.48928	5.1067	7.06195	3.66183e-05	3.63997	up	[IQR]	Lipid transport and metabolism;; Secondary metabolites biosynthesis, transport and catabolism;; General function prediction only	Molecular Function: calcium ion binding (GO:0005509);; Molecular Function: calcium-dependent phospholipid binding (GO:0005544);;	--	--	[U]	Intracellular trafficking, secretion, and vesicular transport	Annexin;; short chain dehydrogenase	Annexin D8 OS=Arabidopsis thaliana OX=3702 GN=ANNAT8 PE=2 SV=2	S	Function unknown	PREDICTED: annexin D8-like [Cicer arietinum]
Glyur000983s00021698	11	46	63	1269	601	444	0.112927	0.497336	0.699306	14.359	6.79778	5.32322	0.000938716	4.11982	up	[QV]	Secondary metabolites biosynthesis, transport and catabolism;; Defense mechanisms	Cellular Component: membrane (GO:0016020);; Molecular Function: oxidoreductase activity, acting on paired donors, with incorporation or reduction of molecular oxygen, NAD(P)H as one donor, and incorporation of one atom of oxygen (GO:0016709);; Biological Process: secondary metabolite biosynthetic process (GO:0044550);; Molecular Function: metal ion binding (GO:0046872);;	--	--	[Q]	Secondary metabolites biosynthesis, transport and catabolism	Cytochrome P450	Cytochrome P450 71A25 OS=Arabidopsis thaliana OX=3702 GN=CYP71A25 PE=2 SV=1	Q	Secondary metabolites biosynthesis, transport and catabolism	cytochrome P450 family 71 protein [Medicago truncatula]
Glyur000244s00014824	0	2	0	2158	1814	2493	0	0.041246	0	48.1891	40.4695	59.0596	1.78447e-32	11.6433	up	[P]	Inorganic ion transport and metabolism	Cellular Component: chloroplast thylakoid membrane (GO:0009535);; Cellular Component: integral component of membrane (GO:0016021);;	--	--	--	--	Rhodanese-like domain	Rhodanese-like domain-containing protein 9, chloroplastic OS=Arabidopsis thaliana OX=3702 GN=STR9 PE=2 SV=1	S	Function unknown	hypothetical protein PHAVU_001G140700g [Phaseolus vulgaris]
Glyur000470s00020949	13	37	41	262	265	182	0.109997	0.324936	0.368865	2.52249	3.08609	2.04932	0.00322757	2.77579	up	--	--	Cellular Component: mitochondrial matrix (GO:0005759);; Cellular Component: plasma membrane (GO:0005886);; Molecular Function: oxidoreductase activity, acting on iron-sulfur proteins as donors, NAD or NADP as acceptor (GO:0016731);; Biological Process: electron transport chain (GO:0022900);; Molecular Function: flavin adenine dinucleotide binding (GO:0050660);;	K18914|3.60205e-24|mtr:MTR_8g103060|K18914 adrenodoxin-NADP+ reductase [EC:1.18.1.6] | (RefSeq) NADPH:adrenodoxin oxidoreductase	--	[F]	Nucleotide transport and metabolism	--	NADPH:adrenodoxin oxidoreductase, mitochondrial OS=Arabidopsis thaliana OX=3702 GN=MFDR PE=1 SV=1	E	Amino acid transport and metabolism	NADPH:adrenodoxin oxidoreductase, mitochondrial isoform X1 [Cajanus cajan]
Glyur000301s00024484	320	313	305	25	50	73	3.91938	3.99908	4.0314	0.332201	0.656323	1.02589	0.000527964	-2.97056	down	--	--	Molecular Function: zinc ion binding (GO:0008270);; Cellular Component: integral component of membrane (GO:0016021);;	--	--	[O]	Posttranslational modification, protein turnover, chaperones	Ring finger domain;; RING-like zinc finger;; RING-H2 zinc finger domain;; Zinc finger, C3HC4 type (RING finger);; Zinc finger, C3HC4 type (RING finger);; zinc-RING finger domain;; Anaphase-promoting complex subunit 11 RING-H2 finger;; RING-type zinc-finger	RING-H2 finger protein ATL16 OS=Arabidopsis thaliana OX=3702 GN=ATL16 PE=2 SV=1	O	Posttranslational modification, protein turnover, chaperones	PREDICTED: RING-H2 finger protein ATL16-like [Glycine max]
Glyur006437s00045222	17	0	0	97	73	104	0.478396	0	0	3.56271	2.27921	4.03109	0.000146907	3.31744	up	--		Molecular Function: protein serine/threonine kinase activity (GO:0004674);; Molecular Function: ATP binding (GO:0005524);; Cellular Component: plasma membrane (GO:0005886);; Biological Process: protein phosphorylation (GO:0006468);; Cellular Component: plasmodesma (GO:0009506);; Cellular Component: integral component of membrane (GO:0016021);; Biological Process: defense response to bacterium (GO…	K04733|3.03426e-130|pvu:PHAVU_007G052500g|K04733 interleukin-1 receptor-associated kinase 4 [EC:2.7.11.1] | (RefSeq) hypothetical protein	--	--	--	Protein kinase domain;; Protein tyrosine kinase	Cysteine-rich receptor-like protein kinase 10 OS=Arabidopsis thaliana OX=3702 GN=CRK10 PE=1 SV=3	T	Signal transduction mechanisms	Cysteine-rich receptor-like protein kinase 29 [Glycine soja]
Glyur000255s00016808	281	194	213	7	17	8	25.9166	18.6913	21.1671	0.617476	1.68388	0.81176	6.55902e-06	-4.80409	down	--	--	--	--	--	--	--	--	--	--	--	hypothetical protein PHAVU_001G114000g [Phaseolus vulgaris]
Glyur000030s00002322	0	42	15	182	136	226	0	0.999837	0.368681	4.58737	3.40808	6.04283	0.00155094	3.21799	up	--	--	--	--	--	--	--	ZF-HD protein dimerisation region	Zinc-finger homeodomain protein 4 OS=Arabidopsis thaliana OX=3702 GN=ZHD4 PE=1 SV=1	S	Function unknown	zinc-finger homeodomain protein 4 [Cajanus cajan]
Glyur000578s00021010	109	427	282	1187	1218	2047	1.40025	4.78575	3.33522	14.1169	14.3203	25.449	0.000620901	2.29263	up	--	--	Cellular Component: membrane (GO:0016020);;	--	--	--	--	Helix-loop-helix DNA-binding domain	Transcription factor bHLH63 OS=Arabidopsis thaliana OX=3702 GN=BHLH63 PE=1 SV=1	K	Transcription	basic helix-loop-helix transcription activator CIB1 [Glycine max]
Glyur000917s00030719	0	0	0	172	120	167	0	0	0	1.5848	1.10201	1.63246	4.90249e-11	Inf	up	[K]	Transcription	Cellular Component: integral component of membrane (GO:0016021);;	--	--	[R]	General function prediction only	Leucine rich repeat;; Leucine Rich repeats (2 copies);; Leucine Rich Repeat;; Leucine Rich repeat	Receptor-like protein EIX2 OS=Solanum lycopersicum OX=4081 GN=EIX2 PE=1 SV=2	S	Function unknown	hypothetical protein GLYMA_16G173900 [Glycine max]
Glyur000197s00010078	1788	1467	1348	229	157	347	15.8794	13.5744	12.9002	2.20644	1.5041	3.53483	0.000223669	-2.98183	down	[J]	Translation, ribosomal structure and biogenesis	Molecular Function: nucleotide binding (GO:0000166);; Molecular Function: RNA binding (GO:0003723);; Cellular Component: cytoplasm (GO:0005737);;	K13126|0|cam:101505767|K13126 polyadenylate-binding protein | (RefSeq) polyadenylate-binding protein 3-like	RNA transport (ko03013);; mRNA surveillance pathway (ko03015);; RNA degradation (ko03018)	[AJ]	RNA processing and modification;; Translation, ribosomal structure and biogenesis	RNA recognition motif. (a.k.a. RRM, RBD, or RNP domain);; Poly-adenylate binding protein, unique domain;; RNA recognition motif. (a.k.a. RRM, RBD, or RNP domain);; Occluded RNA-recognition motif;; RNA binding motif;; Limkain b1	Polyadenylate-binding protein 5 OS=Arabidopsis thaliana OX=3702 GN=PAB5 PE=1 SV=3	S	Function unknown	PREDICTED: polyadenylate-binding protein 3-like isoform X2 [Cicer arietinum]
Glyur001229s00034266	154	244	219	2151	2427	1599	3.10504	5.11104	4.74744	47.1712	53.1846	37.1882	6.78013e-07	3.0637	up	--	--	Molecular Function: hydrolase activity, acting on ester bonds (GO:0016788);;	--	--	[I]	Lipid transport and metabolism	--	GDSL esterase/lipase CPRD49 OS=Arabidopsis thaliana OX=3702 GN=CPRD49 PE=2 SV=1	E	Amino acid transport and metabolism	GDSL-like lipase/acylhydrolase [Medicago truncatula]
Glyur004876s00043027	11	6	17	268	260	143	0.116898	0.049148	0.133865	3.29065	2.00934	1.70989	2.24013e-05	3.97554	up	--	--	Molecular Function: protein serine/threonine kinase activity (GO:0004674);; Molecular Function: ATP binding (GO:0005524);; Cellular Component: plasma membrane (GO:0005886);; Biological Process: protein phosphorylation (GO:0006468);; Biological Process: defense response (GO:0006952);; Cellular Component: plasmodesma (GO:0009506);; Cellular Component: integral component of membrane (GO:0016021);; B…	--	--	--	--	PAN-like domain;; D-mannose binding lectin;; S-locus glycoprotein domain	G-type lectin S-receptor-like serine/threonine-protein kinase At4g27290 OS=Arabidopsis thaliana OX=3702 GN=At4g27290 PE=3 SV=4	--	--	Serine/Threonine kinase family protein [Medicago truncatula]
Glyur000109s00010626	118	360	265	1634	1227	1616	0.96258	3.07486	2.34258	14.5902	10.9436	15.3014	0.000235054	2.41267	up	[K]	Transcription	--	--	--	--	--	Protein kinase domain;; Protein tyrosine kinase;; Leucine rich repeat;; Leucine Rich repeats (2 copies);; Leucine Rich Repeat	MDIS1-interacting receptor like kinase 2 OS=Arabidopsis thaliana OX=3702 GN=MIK2 PE=1 SV=3	S	Function unknown	LRR receptor-like kinase family protein [Medicago truncatula]
Glyur000128s00010771	56	334	252	25	14	21	1.10258	6.96417	5.41958	0.533906	0.304261	0.483242	0.000922801	-3.54292	down	--	--	Cellular Component: Golgi apparatus (GO:0005794);; Molecular Function: O-acetyltransferase activity (GO:0016413);; Biological Process: cell wall organization or biogenesis (GO:0071554);;	--	--	--	--	GDSL/SGNH-like Acyl-Esterase family found in Pmr5 and Cas1p;; PMR5 N terminal Domain	Protein trichome birefringence-like 38 OS=Arabidopsis thaliana OX=3702 GN=TBL38 PE=2 SV=1	S	Function unknown	PREDICTED: protein trichome birefringence-like 38 [Lupinus angustifolius]
Glyur000136s00007927	11	35	32	227	246	353	0.085341	0.302067	0.282889	2.08013	2.26098	3.4532	0.000488362	3.23791	up	[R]	General function prediction only	Biological Process: proteolysis (GO:0006508);; Molecular Function: peptidase activity (GO:0008233);;	--	--	[DO]	Cell cycle control, cell division, chromosome partitioning;; Posttranslational modification, protein turnover, chaperones	Caspase domain	Metacaspase-1 OS=Arabidopsis thaliana OX=3702 GN=AMC1 PE=1 SV=1	O	Posttranslational modification, protein turnover, chaperones	PREDICTED: metacaspase-3-like [Cicer arietinum]
Glyur000471s00019775	45	104	148	0	12	47	2.01958	4.95404	7.25993	0	0.562982	2.46267	0.00664865	-2.48714	down	--	--	Molecular Function: kinase activity (GO:0016301);; Biological Process: phosphorylation (GO:0016310);;	--	--	--	--	--	--	S	Function unknown	hypothetical protein glysoja_019106 [Glycine soja]
Glyur000227s00015114	8220	4587	4757	622	557	805	218.418	127.054	136.201	17.9538	16.0532	24.6488	0.00985233	-3.53746	down	--	--	--	--	--	[O]	Posttranslational modification, protein turnover, chaperones	Ring finger domain;; Zinc finger, C3HC4 type (RING finger);; RING-like zinc finger;; RING-H2 zinc finger domain;; Zinc finger, C3HC4 type (RING finger);; Anaphase-promoting complex subunit 11 RING-H2 finger	RING-H2 finger protein ATL2 OS=Arabidopsis thaliana OX=3702 GN=ATL2 PE=2 SV=2	O	Posttranslational modification, protein turnover, chaperones	PREDICTED: RING-H2 finger protein ATL2-like [Cicer arietinum]
Glyur007906s00045877	409	40	93	8349	17462	17839	16.3615	1.65711	3.97889	363.144	758.991	823.054	4.25247e-13	5.76044	up	--	--	--	--	--	--	--	Thaumatin family	Thaumatin-like protein OS=Oryza sativa subsp. japonica OX=39947 GN=Os12g0628600 PE=1 SV=1	S	Function unknown	pathogenesis-related thaumatin family protein [Medicago truncatula]
Glyur000071s00005283	3269	2344	2433	275	168	285	19.4124	14.5067	15.5669	1.77526	1.08264	1.95037	8.03786e-05	-3.81616	down	[K]	Transcription	Molecular Function: protein serine/threonine kinase activity (GO:0004674);; Molecular Function: ATP binding (GO:0005524);; Biological Process: protein phosphorylation (GO:0006468);; Cellular Component: integral component of membrane (GO:0016021);;	--	--	--	--	Protein kinase domain;; Protein tyrosine kinase;; Leucine Rich repeats (2 copies);; Leucine rich repeat;; Leucine rich repeat N-terminal domain;; Leucine Rich Repeat	Receptor-like protein kinase HSL1 OS=Arabidopsis thaliana OX=3702 GN=HSL1 PE=2 SV=1	S	Function unknown	PREDICTED: receptor-like protein kinase HSL1 [Cicer arietinum]
Glyur002974s00035228	27605	26571	26213	3601	3355	3348	241.014	241.808	246.608	33.3619	30.6574	33.6882	2.53632e-05	-3.2812	down	[R]	General function prediction only	Biological Process: proteolysis (GO:0006508);; Biological Process: glutamine metabolic process (GO:0006541);; Molecular Function: peptidase activity (GO:0008233);; Molecular Function: transferase activity (GO:0016740);; Molecular Function: hydrolase activity, acting on glycosyl bonds (GO:0016798);; Molecular Function: glyoxalase III activity (GO:0019172);; Biological Process: methylglyoxal catabo…	K18881|0|mtr:MTR_3g064140|K18881 D-lactate dehydratase [EC:4.2.1.130] | (RefSeq) class I glutamine amidotransferase superfamily protein	Pyruvate metabolism (ko00620)	[RV]	General function prediction only;; Defense mechanisms	DJ-1/PfpI family;; Glutamine amidotransferase class-I;; ThiJ/PfpI family-like;; CobB/CobQ-like glutamine amidotransferase domain;; Protein tyrosine kinase	Protein DJ-1 homolog D OS=Arabidopsis thaliana OX=3702 GN=DJ1D PE=1 SV=1	S	Function unknown	class I glutamine amidotransferase superfamily protein [Medicago truncatula]
Glyur000209s00013476	0	56	26	1684	1313	1400	0	0.439822	0.222821	15.6638	12.3344	13.8173	1.17237e-14	5.69459	up	--	--	--	--	--	[R]	General function prediction only	Zinc-finger double-stranded RNA-binding	Protein indeterminate-domain 5, chloroplastic OS=Arabidopsis thaliana OX=3702 GN=IDD5 PE=1 SV=1	S	Function unknown	PREDICTED: protein indeterminate-domain 5, chloroplastic-like [Vigna angularis]
Glyur002163s00037008	3466	1718	1923	38	60	34	43.1737	22.3034	25.8023	0.51102	0.800532	0.486337	0.000257338	-6.1739	down	--	--	Molecular Function: anthranilate N-benzoyltransferase activity (GO:0047672);;	K15400|0|gmx:100792433|K15400 omega-hydroxypalmitate O-feruloyl transferase [EC:2.3.1.188] | (RefSeq) omega-hydroxypalmitate O-feruloyl transferase-like	Cutin, suberine and wax biosynthesis (ko00073)	--	--	Transferase family	Omega-hydroxypalmitate O-feruloyl transferase OS=Arabidopsis thaliana OX=3702 GN=HHT1 PE=1 SV=1	S	Function unknown	hypothetical protein GLYMA_16G053300 [Glycine max]
Glyur000200s00011167	163	253	292	1781	840	924	1.7859	2.85675	3.49141	21.4331	9.99252	11.8416	0.00601037	2.08297	up	[C]	Energy production and conversion	Molecular Function: NADH dehydrogenase activity (GO:0003954);; Cellular Component: mitochondrion (GO:0005739);; Cellular Component: plastoglobule (GO:0010287);; Biological Process: oxidation-reduction process (GO:0055114);;	K17872|0|cam:101503757|K17872 NADH:ubiquinone reductase (non-electrogenic) [EC:1.6.5.9] | (RefSeq) alternative NAD(P)H-ubiquinone oxidoreductase C1, chloroplastic/mitochondrial	--	--	--	Pyridine nucleotide-disulphide oxidoreductase	Alternative NAD(P)H-ubiquinone oxidoreductase C1, chloroplastic/mitochondrial OS=Arabidopsis thaliana OX=3702 GN=NDC1 PE=1 SV=2	C	Energy production and conversion	PREDICTED: alternative NAD(P)H-ubiquinone oxidoreductase C1, chloroplastic/mitochondrial [Cicer arietinum]
Glyur000448s00026720	0	73	95	1058	2864	2965	0	1.57624	2.11951	24.0388	65.0348	71.4667	9.69056e-07	5.28388	up	--	--	--	--	--	--	--	--	Kiwellin OS=Actinidia deliciosa OX=3627 PE=1 SV=1	S	Function unknown	Ripening related protein family [Medicago truncatula]
Glyur000384s00022291	1041	1349	1204	7610	5857	6386	53.7212	72.5246	66.9167	426.901	328.335	379.991	0.000463942	2.18759	up	--	--	Molecular Function: heat shock protein binding (GO:0031072);; Molecular Function: unfolded protein binding (GO:0051082);;	--	--	--	--	--	--	S	Function unknown	PREDICTED: uncharacterized protein LOC101507616 [Cicer arietinum]
Glyur000002s00000212	3	22	28	25462	20890	23512	0.024087	0.266205	0.356871	331.149	271.526	324.358	1.37061e-27	10.249	up	[CHR]	Energy production and conversion;; Coenzyme transport and metabolism;; General function prediction only	Molecular Function: glycerate dehydrogenase activity (GO:0008465);; Molecular Function: NAD binding (GO:0051287);; Biological Process: oxidation-reduction process (GO:0055114);;	K15893|1.20062e-129|mtr:MTR_1g112510|K15893 hydroxypyruvate reductase 1 | (RefSeq) D-glycerate dehydrogenase/hydroxypyruvate reductase	Glycine, serine and threonine metabolism (ko00260);; Glyoxylate and dicarboxylate metabolism (ko00630);; Carbon metabolism (ko01200)	[C]	Energy production and conversion	D-isomer specific 2-hydroxyacid dehydrogenase, catalytic domain;; D-isomer specific 2-hydroxyacid dehydrogenase, NAD binding domain	Glycerate dehydrogenase OS=Cucumis sativus OX=3659 GN=HPR-A PE=2 SV=1	C	Energy production and conversion	D-glycerate dehydrogenase/hydroxypyruvate reductase [Medicago truncatula]
Glyur000208s00014276	303	286	337	1817	1268	1178	3.69591	3.76076	4.70716	25.0846	17.3003	17.2767	0.00234438	1.89265	up	[CR]	Energy production and conversion;; General function prediction only	Molecular Function: zinc ion binding (GO:0008270);; Molecular Function: oxidoreductase activity (GO:0016491);; Biological Process: oxidation-reduction process (GO:0055114);;	--	--	[CR]	Energy production and conversion;; General function prediction only	Zinc-binding dehydrogenase;; Zinc-binding dehydrogenase;; Alcohol dehydrogenase GroES-like domain	2-methylene-furan-3-one reductase OS=Solanum lycopersicum OX=4081 GN=EO PE=1 SV=1	C	Energy production and conversion	PREDICTED: reticulon-4-interacting protein 1, mitochondrial-like [Glycine max]
Glyur000189s00009598	3	34	7	587	348	468	0.026457	0.46328	0.088745	8.5736	5.0765	7.26767	5.75614e-08	4.90611	up	--	--	Cellular Component: chloroplast stroma (GO:0009570);; Cellular Component: integral component of membrane (GO:0016021);;	--	--	--	--	--	--	S	Function unknown	hypothetical protein L484_008464 [Morus notabilis]
Glyur000483s00030629	3886	1937	2258	0	22	38	41.9855	21.8107	26.2969	0	0.247179	0.461197	1.25177e-05	-7.4656	down	[GI]	Carbohydrate transport and metabolism;; Lipid transport and metabolism	Cellular Component: extracellular region (GO:0005576);; Cellular Component: cell wall (GO:0005618);; Cellular Component: integral component of membrane (GO:0016021);; Molecular Function: pectinesterase activity (GO:0030599);; Biological Process: cell wall modification (GO:0042545);; Biological Process: negative regulation of catalytic activity (GO:0043086);; Molecular Function: aspartyl esterase …	K01051|5.49017e-155|gmx:100815836|K01051 pectinesterase [EC:3.1.1.11] | (RefSeq) pectinesterase-like	Pentose and glucuronate interconversions (ko00040);; Starch and sucrose metabolism (ko00500)	--	--	Pectinesterase;; Plant invertase/pectin methylesterase inhibitor	Pectinesterase 2.1 OS=Solanum lycopersicum OX=4081 GN=PME2.1 PE=2 SV=2	G	Carbohydrate transport and metabolism	hypothetical protein LR48_Vigan303s003200 [Vigna angularis]
Glyur000702s00024652	52	107	117	4333	3906	4720	0.703705	1.61042	1.82579	68.6778	61.233	74.9505	5.45984e-16	5.34495	up	[G]	Carbohydrate transport and metabolism	Molecular Function: zinc ion binding (GO:0008270);; Molecular Function: mannitol dehydrogenase activity (GO:0046029);; Biological Process: oxidation-reduction process (GO:0055114);;	K00083|0|gmx:100820588|K00083 cinnamyl-alcohol dehydrogenase [EC:1.1.1.195] | (RefSeq) probable cinnamyl alcohol dehydrogenase 6-like	Phenylpropanoid biosynthesis (ko00940)	[Q]	Secondary metabolites biosynthesis, transport and catabolism	Alcohol dehydrogenase GroES-like domain;; Zinc-binding dehydrogenase	Probable cinnamyl alcohol dehydrogenase 6 OS=Oryza sativa subsp. japonica OX=39947 GN=CAD6 PE=2 SV=2	C	Energy production and conversion	probable cinnamyl alcohol dehydrogenase 6 [Cajanus cajan]
Glyur000072s00008110	295	814	711	4196	2549	2058	2.5487	7.42411	6.61675	39.8126	23.8886	20.651	0.00148055	2.0818	up	[T]	Signal transduction mechanisms	--	K12130|0|gmx:100791698|K12130 pseudo-response regulator 5 | (RefSeq) two-component response regulator-like PRR95	Circadian rhythm - plant (ko04712)	[K]	Transcription	Response regulator receiver domain;; CCT motif	Two-component response regulator-like APRR5 OS=Arabidopsis thaliana OX=3702 GN=APRR5 PE=1 SV=2	K	Transcription	two-component response regulator-like APRR3 isoform X1 [Cajanus cajan]
Glyur000021s00002759	324	414	303	14	38	25	3.42453	4.55452	3.44396	0.157512	0.427085	0.298889	2.42454e-06	-4.05857	down	[G]	Carbohydrate transport and metabolism	Molecular Function: sucrose alpha-glucosidase activity (GO:0004575);; Biological Process: carbohydrate metabolic process (GO:0005975);; Cellular Component: integral component of membrane (GO:0016021);;	K01193|0|mtr:MTR_8g017410|K01193 beta-fructofuranosidase [EC:3.2.1.26] | (RefSeq) cell-wall invertase	Galactose metabolism (ko00052);; Starch and sucrose metabolism (ko00500)	[G]	Carbohydrate transport and metabolism	Glycosyl hydrolases family 32 N-terminal domain;; Glycosyl hydrolases family 32 C terminal	Beta-fructofuranosidase, cell wall isozyme OS=Pisum sativum OX=3888 GN=BFRUCT1 PE=2 SV=1	G	Carbohydrate transport and metabolism	cell-wall invertase [Medicago truncatula]
Glyur000131s00012967	828	892	744	7120	4460	8280	17.6929	19.253	16.5781	158.312	100.238	197.469	1.0378e-05	2.71174	up	--	--	Cellular Component: integral component of membrane (GO:0016021);;	--	--	--	--	--	--	S	Function unknown	PREDICTED: uncharacterized protein LOC101503700 [Cicer arietinum]
Glyur000045s00009955	26	155	134	689	663	426	0.534166	3.46785	3.06295	16.127	15.5214	10.5924	0.00370728	2.35965	up	[O]	Posttranslational modification, protein turnover, chaperones	--	--	--	--	--	Hsp20/alpha crystallin family	21.7 kDa class VI heat shock protein OS=Arabidopsis thaliana OX=3702 GN=HSP21.7 PE=2 SV=1	O	Posttranslational modification, protein turnover, chaperones	21.7 kDa class VI heat shock protein-like [Cajanus cajan]
Glyur004123s00044647	1660	2012	1879	197	313	222	49.717	61.3573	59.0631	5.98496	9.75171	7.73499	1.86432e-07	-3.21683	down	[O]	Posttranslational modification, protein turnover, chaperones	Molecular Function: glutathione transferase activity (GO:0004364);; Cellular Component: cytoplasm (GO:0005737);; Biological Process: glutathione metabolic process (GO:0006749);; Biological Process: toxin catabolic process (GO:0009407);;	K00799|3.6544e-129|cam:101489906|K00799 glutathione S-transferase [EC:2.5.1.18] | (RefSeq) probable glutathione S-transferase	Glutathione metabolism (ko00480)	[O]	Posttranslational modification, protein turnover, chaperones	Glutathione S-transferase, N-terminal domain;; Glutathione S-transferase, N-terminal domain;; Glutathione S-transferase, N-terminal domain;; Glutathione S-transferase, C-terminal domain	Probable glutathione S-transferase OS=Glycine max OX=3847 GN=HSP26-A PE=2 SV=1	O	Posttranslational modification, protein turnover, chaperones	PREDICTED: probable glutathione S-transferase [Cicer arietinum]
Glyur000206s00012564	669	628	546	117	103	68	9.74332	9.52888	8.56195	1.8436	1.62249	1.13656	5.48916e-05	-3.0139	down	--	--	Molecular Function: zinc ion binding (GO:0008270);; Molecular Function: microtubule-severing ATPase activity (GO:0008568);; Biological Process: cytidine to uridine editing (GO:0016554);;	--	--	[R]	General function prediction only	DYW family of nucleic acid deaminases;; PPR repeat;; PPR repeat family;; PPR repeat;; Pentatricopeptide repeat domain;; Pentacotripeptide-repeat region of PRORP	Putative pentatricopeptide repeat-containing protein At5g52630 OS=Arabidopsis thaliana OX=3702 GN=PCMP-H52 PE=3 SV=1	S	Function unknown	PREDICTED: putative pentatricopeptide repeat-containing protein At5g52630 [Cicer arietinum]
Glyur001058s00023532	153	589	582	8146	6939	7239	1.20162	4.87873	4.98695	71.4367	60.7137	67.3452	2.59627e-09	3.91954	up	[E]	Amino acid transport and metabolism	Molecular Function: catalytic activity (GO:0003824);; Biological Process: carbohydrate metabolic process (GO:0005975);; Biological Process: phosphate-containing compound metabolic process (GO:0006796);; Molecular Function: carbohydrate binding (GO:0030246);;	K01103|6.56327e-106|pop:POPTR_0009s07790g|K01103 6-phosphofructo-2-kinase / fructose-2,6-biphosphatase 3&#160; [EC:2.7.1.105 3.1.3.46] | (RefSeq) POPTRDRAFT_557657, POPTRDRAFT_821351; hypothetical protein	Fructose and mannose metabolism (ko00051)	[G]	Carbohydrate transport and metabolism	--	6-phosphofructo-2-kinase/fructose-2,6-bisphosphatase OS=Arabidopsis thaliana OX=3702 GN=FKFBP PE=1 SV=1	G	Carbohydrate transport and metabolism	hypothetical protein POPTR_0009s07790g [Populus trichocarpa]
Glyur000551s00023185	57	85	92	3	0	0	0.550005	0.856053	0.964675	0.043033	0	0	1.67273e-08	-6.53628	down	[V]	Defense mechanisms	Molecular Function: ATP binding (GO:0005524);; Cellular Component: plasma membrane (GO:0005886);; Biological Process: stem vascular tissue pattern formation (GO:0010222);; Biological Process: cotyledon vascular tissue pattern formation (GO:0010588);; Cellular Component: integral component of membrane (GO:0016021);; Molecular Function: ATPase activity, coupled to transmembrane movement of substanc…	--	--	[Q]	Secondary metabolites biosynthesis, transport and catabolism	ABC-2 type transporter;; ABC transporter	ABC transporter G family member 14 OS=Arabidopsis thaliana OX=3702 GN=ABCG14 PE=2 SV=1	V	Defense mechanisms	hypothetical protein GLYMA_16G110100 [Glycine max]
Glyur000283s00016938	1330	3349	2506	967	498	982	10.8246	28.4092	21.9743	8.55141	4.4037	9.21785	0.00299636	-1.7455	down	--	--	Molecular Function: GTPase activity (GO:0003924);; Molecular Function: GTP binding (GO:0005525);; Cellular Component: peroxisome (GO:0005777);; Cellular Component: chloroplast outer membrane (GO:0009707);; Biological Process: chloroplast fission (GO:0010020);; Biological Process: peroxisome fission (GO:0016559);; Molecular Function: identical protein binding (GO:0042802);;	--	--	[UR]	Intracellular trafficking, secretion, and vesicular transport;; General function prediction only	Dynamin family;; 50S ribosome-binding GTPase	Dynamin-like protein ARC5 OS=Arabidopsis thaliana OX=3702 GN=ARC5 PE=1 SV=2	S	Function unknown	PREDICTED: dynamin-like protein ARC5 [Lupinus angustifolius]
Glyur000915s00038246	103	167	186	1623	682	1237	1.07308	1.81182	2.0891	18.4237	7.7271	14.8949	0.000289967	2.72785	up	[U]	Intracellular trafficking, secretion, and vesicular transport	Cellular Component: chloroplast thylakoid membrane (GO:0009535);; Biological Process: protein transport (GO:0015031);; Cellular Component: integral component of membrane (GO:0016021);;	K10956|0|pvu:PHAVU_009G206700g|K10956 protein transport protein SEC61 subunit alpha | (RefSeq) hypothetical protein	Protein export (ko03060);; Protein processing in endoplasmic reticulum (ko04141);; Phagosome (ko04145)	--	--	SecY translocase	Preprotein translocase subunit SECY, chloroplastic OS=Pisum sativum OX=3888 GN=SECY PE=2 SV=1	U	Intracellular trafficking, secretion, and vesicular transport	hypothetical protein PHAVU_009G206700g [Phaseolus vulgaris]
Glyur000514s00017572	558	589	606	6741	2294	5013	7.43905	8.87574	8.64827	216.972	67.0336	174.51	0.00246571	2.71262	up	--	--	--	--	--	--	--	ABA/WDS induced protein	--	--	--	--
Glyur000253s00020245	1244	1095	1744	3332	7422	5327	20.0431	18.3855	30.272	58.3593	129.907	98.9792	0.0067076	1.67226	up	--	--	Cellular Component: integral component of membrane (GO:0016021);; Molecular Function: hydrolase activity (GO:0016787);;	--	--	[R]	General function prediction only	Cholesterol-capturing domain	--	S	Function unknown	hypothetical protein glysoja_039023 [Glycine soja]
Glyur000084s00009498	134	101	79	1259	714	494	1.2036	0.843599	0.692092	10.445	6.76726	4.78101	0.0020983	2.5992	up	[O]	Posttranslational modification, protein turnover, chaperones	Biological Process: signal peptide processing (GO:0006465);; Molecular Function: peptidase activity (GO:0008233);; Cellular Component: integral component of membrane (GO:0016021);;	K04773|0|cam:101503662|K04773 protease IV [EC:3.4.21.-] | (RefSeq) serine protease SPPA, chloroplastic-like	--	--	--	Peptidase family S49	Serine protease SPPA, chloroplastic OS=Arabidopsis thaliana OX=3702 GN=SPPA PE=2 SV=1	OU	Posttranslational modification, protein turnover, chaperones;; Intracellular trafficking, secretion, and vesicular transport	PREDICTED: serine protease SPPA, chloroplastic-like [Cicer arietinum]
Glyur001937s00037270	6	1709	1478	34858	18679	23255	0.11159	43.9352	39.3279	877.258	462.686	645.499	8.74073e-09	4.52494	up	--	--	Biological Process: proteolysis (GO:0006508);; Biological Process: lipid transport (GO:0006869);; Molecular Function: peptidase activity (GO:0008233);; Molecular Function: lipid binding (GO:0008289);; Cellular Component: integral component of membrane (GO:0016021);;	--	--	--	--	Protease inhibitor/seed storage/LTP family;; Probable lipid transfer	Non-specific lipid-transfer protein OS=Cicer arietinum OX=3827 PE=3 SV=1	U	Intracellular trafficking, secretion, and vesicular transport	hypothetical protein TSUD_267540 [Trifolium subterraneum]
Glyur002887s00038680	929	521	481	0	4	9	29.3058	17.097	16.3234	0	0.133688	0.326076	1.29298e-05	-7.59796	down	--	--	Cellular Component: plasmodesma (GO:0009506);; Biological Process: response to salicylic acid (GO:0009751);; Biological Process: heat acclimation (GO:0010286);;	--	--	--	--	--	Protein RSI-1 OS=Solanum lycopersicum OX=4081 GN=RSI-1 PE=2 SV=1	U	Intracellular trafficking, secretion, and vesicular transport	protein RSI-1 [Arachis ipaensis]
Glyur000020s00001767	516	582	651	63	97	58	4.22161	4.95672	5.73177	0.553278	0.855372	0.546234	1.19606e-05	-3.30114	down	[G]	Carbohydrate transport and metabolism	Cellular Component: integral component of membrane (GO:0016021);; Biological Process: transmembrane transport (GO:0055085);;	--	--	--	--	Nodulin-like;; Major Facilitator Superfamily	Protein NUCLEAR FUSION DEFECTIVE 4 OS=Arabidopsis thaliana OX=3702 GN=NFD4 PE=3 SV=1	S	Function unknown	protein NUCLEAR FUSION DEFECTIVE 4-like [Cajanus cajan]
Glyur000155s00012791	81	72	77	2305	782	1117	0.794273	0.748062	0.819444	25.0167	8.75512	12.8449	0.00109539	3.87243	up	--	--	--	--	--	--	--	--	--	--	--	hypothetical protein LR48_Vigan01g012800 [Vigna angularis]
Glyur000380s00017141	0	0	2	890	446	155	0	0	0.043622	19.647	9.82121	3.60786	3.03688e-05	9.41661	up	--	--	--	--	--	--	--	Light regulated protein Lir1	Light-regulated protein 1, chloroplastic OS=Arabidopsis thaliana OX=3702 GN=LIR1 PE=1 SV=1	S	Function unknown	unknown [Lotus japonicus]
Glyur001421s00031587	280	463	399	4726	3919	3750	2.31044	3.31459	3.5787	40.5997	25.4102	35.925	1.66039e-07	3.19105	up	[HT]	Coenzyme transport and metabolism;; Signal transduction mechanisms	Molecular Function: protein kinase activity (GO:0004672);; Molecular Function: ATP binding (GO:0005524);; Biological Process: protein phosphorylation (GO:0006468);;	K08869|0|pvu:PHAVU_008G143200g|K08869 aarF domain-containing kinase | (RefSeq) hypothetical protein	--	[R]	General function prediction only	ABC1 family	Protein ACTIVITY OF BC1 COMPLEX KINASE 3, chloroplastic OS=Arabidopsis thaliana OX=3702 GN=ABC1K3 PE=1 SV=1	S	Function unknown	uncharacterized aarF domain-containing protein kinase At1g79600, chloroplastic-like [Cajanus cajan]
Glyur000089s00008783	113	81	77	9	6	31	1.44051	1.07502	1.05399	0.125404	0.081208	0.457284	0.00463778	-2.89223	down	[G]	Carbohydrate transport and metabolism	Molecular Function: glycopeptide alpha-N-acetylgalactosaminidase activity (GO:0033926);;	--	--	--	--	Alkaline and neutral invertase;; Amylo-alpha-1,6-glucosidase	Probable alkaline/neutral invertase B OS=Arabidopsis thaliana OX=3702 GN=INVB PE=1 SV=1	S	Function unknown	PREDICTED: probable alkaline/neutral invertase B [Cicer arietinum]
Glyur000280s00015689	389	279	236	0	6	6	7.56207	5.6502	4.93925	0	0.115485	0.124879	6.69753e-07	-6.60765	down	--	--	Molecular Function: methyltransferase activity (GO:0008168);; Biological Process: methylation (GO:0032259);;	K11426|4.95393e-173|mtr:MTR_5g027020|K11426 SET and MYND domain-containing protein | (RefSeq) histone-lysine N-methyltransferase	--	[B]	Chromatin structure and dynamics	SET domain	Histone-lysine N-methyltransferase ASHR2 OS=Arabidopsis thaliana OX=3702 GN=ASHR2 PE=2 SV=3	S	Function unknown	histone-lysine N-methyltransferase [Medicago truncatula]
Glyur002175s00041165	0	0	8	356	136	457	0	0	0.059157	2.66003	1.01544	3.62105	1.3422e-06	6.79607	up	--	--	--	--	--	--	--	Domain of unknown function (DUF4378);; DUF761-associated sequence motif	--	S	Function unknown	PREDICTED: uncharacterized protein LOC100795947 isoform X2 [Glycine max]
Glyur000009s00001473	30	72	17	731	421	470	0.148305	0.507325	0.089418	4.2255	2.42381	2.70327	1.1951e-05	3.53401	up	[M]	Cell wall/membrane/envelope biogenesis	Molecular Function: protein serine/threonine kinase activity (GO:0004674);; Molecular Function: ATP binding (GO:0005524);; Biological Process: protein phosphorylation (GO:0006468);; Cellular Component: integral component of membrane (GO:0016021);; Molecular Function: carbohydrate binding (GO:0030246);;	--	--	--	--	Legume lectin domain;; Protein kinase domain;; Protein tyrosine kinase;; Haspin like kinase domain	Probable L-type lectin-domain containing receptor kinase VII.2 OS=Arabidopsis thaliana OX=3702 GN=LECRK72 PE=3 SV=2	T	Signal transduction mechanisms	lectin receptor kinase [Medicago truncatula]
Glyur000527s00032552	0	4	7	445	284	489	0	0.048811	0.087036	5.65897	3.60378	6.64681	4.93779e-11	6.71979	up	--	--	Molecular Function: zinc ion binding (GO:0008270);; Cellular Component: integral component of membrane (GO:0016021);; Molecular Function: ligase activity (GO:0016874);;	--	--	--	--	Domain of unknown function (DUF4793);; Domain of unknown function (DUF4792);; Zinc finger, C3HC4 type (RING finger)	Putative E3 ubiquitin-protein ligase XBAT35 OS=Arabidopsis thaliana OX=3702 GN=XBAT35 PE=2 SV=1	O	Posttranslational modification, protein turnover, chaperones	PREDICTED: uncharacterized protein LOC101489056 [Cicer arietinum]
Glyur000169s00018365	24514	11569	13221	271	348	193	246.933	121.462	143.497	2.95888	3.80673	2.23161	0.000326111	-6.3531	down	[E]	Amino acid transport and metabolism	Molecular Function: asparagine synthase (glutamine-hydrolyzing) activity (GO:0004066);; Molecular Function: ATP binding (GO:0005524);; Cellular Component: cytosol (GO:0005829);; Biological Process: glutamine metabolic process (GO:0006541);; Biological Process: response to absence of light (GO:0009646);; Molecular Function: protein homodimerization activity (GO:0042803);; Biological Process: L-asp…	K01953|0|vra:106764888|K01953 asparagine synthase (glutamine-hydrolysing) [EC:6.3.5.4] | (RefSeq) asparagine synthetase [glutamine-hydrolyzing] 1	Alanine, aspartate and glutamate metabolism (ko00250)	[E]	Amino acid transport and metabolism	Asparagine synthase;; Glutamine amidotransferase domain;; Glutamine amidotransferase domain;; Aluminium induced protein	Asparagine synthetase [glutamine-hydrolyzing] 1 OS=Lotus japonicus OX=34305 GN=AS1 PE=2 SV=2	E	Amino acid transport and metabolism	asparagine synthetase [glutamine-hydrolyzing] 1 [Cajanus cajan]
Glyur001891s00034422	0	0	0	893	330	629	0	0	0	14.4832	5.34519	10.8111	9.52124e-14	Inf	up	[CR]	Energy production and conversion;; General function prediction only	Molecular Function: zinc ion binding (GO:0008270);; Molecular Function: oxidoreductase activity (GO:0016491);; Biological Process: oxidation-reduction process (GO:0055114);;	--	--	[CR]	Energy production and conversion;; General function prediction only	Zinc-binding dehydrogenase;; Zinc-binding dehydrogenase;; Alcohol dehydrogenase GroES-like domain	Chloroplast envelope quinone oxidoreductase homolog OS=Arabidopsis thaliana OX=3702 GN=CEQORH PE=1 SV=1	C	Energy production and conversion	PREDICTED: putative quinone-oxidoreductase homolog, chloroplastic [Cicer arietinum]
Glyur000320s00014335	2089	2558	2273	445	508	415	13.9146	17.7626	16.3119	3.21866	3.67103	3.17373	1.50241e-05	-2.63065	down	[P]	Inorganic ion transport and metabolism	Molecular Function: nucleotide binding (GO:0000166);; Molecular Function: copper ion binding (GO:0005507);; Cellular Component: integral component of plasma membrane (GO:0005887);; Biological Process: detoxification of copper ion (GO:0010273);; Biological Process: copper ion transmembrane transport (GO:0035434);; Cellular Component: intracellular membrane-bounded organelle (GO:0043231);; Molecula…	K17686|0|cam:101498342|K17686 Cu+-exporting ATPase [EC:3.6.3.54] | (RefSeq) probable copper-transporting ATPase HMA5	--	[P]	Inorganic ion transport and metabolism	E1-E2 ATPase;; haloacid dehalogenase-like hydrolase;; Heavy-metal-associated domain	Probable copper-transporting ATPase HMA5 OS=Arabidopsis thaliana OX=3702 GN=HMA5 PE=1 SV=2	P	Inorganic ion transport and metabolism	PREDICTED: probable copper-transporting ATPase HMA5 [Cicer arietinum]
Glyur000080s00008693	313	430	487	16675	12045	11750	6.36219	9.10708	10.6487	368.518	266.001	275.449	1.07325e-11	4.78077	up	[Q]	Secondary metabolites biosynthesis, transport and catabolism	Molecular Function: dioxygenase activity (GO:0051213);; Biological Process: oxidation-reduction process (GO:0055114);;	K08234|1.68988e-132|pvu:PHAVU_003G134400g|K08234 glyoxylase I family protein | (RefSeq) hypothetical protein	--	--	--	Glyoxalase/Bleomycin resistance protein/Dioxygenase superfamily;; Glyoxalase/Bleomycin resistance protein/Dioxygenase superfamily	--	S	Function unknown	uncharacterized protein LOC109808293 [Cajanus cajan]
Glyur000802s00023720	474	395	435	47	91	121	5.44944	4.77399	5.44202	0.572	1.0778	1.55402	0.000910347	-2.65715	down	--		Molecular Function: protein serine/threonine kinase activity (GO:0004674);; Molecular Function: ATP binding (GO:0005524);; Biological Process: protein phosphorylation (GO:0006468);; Cellular Component: integral component of membrane (GO:0016021);;	K04733|3.13775e-106|gmx:100804893|K04733 interleukin-1 receptor-associated kinase 4 [EC:2.7.11.1] | (RefSeq) serine/threonine-protein kinase PBS1-like	--	[T]	Signal transduction mechanisms	Protein tyrosine kinase;; Protein kinase domain	Inactive protein kinase SELMODRAFT_444075 OS=Selaginella moellendorffii OX=88036 GN=SELMODRAFT_444075 PE=2 SV=1	T	Signal transduction mechanisms	Inactive protein kinase [Gossypium arboreum]
Glyur000008s00001355	693	1305	1212	9222	6106	5818	5.388	10.5934	10.1571	78.5308	52.1459	52.6196	9.35524e-05	2.49016	up	--	--	--	K01897|3.32281e-09|gmx:100301904|K01897 long-chain acyl-CoA synthetase [EC:6.2.1.3] | (RefSeq) long chain acyl-CoA synthetase 6, peroxisomal	Fatty acid biosynthesis (ko00061);; Fatty acid degradation (ko00071);; Fatty acid metabolism (ko01212);; Peroxisome (ko04146)	--	--	--	--	I	Lipid transport and metabolism	peroxisomal long-chain acyl-CoA synthetase, partial [Glycine max]
Glyur000081s00006742	245	443	367	2257	2310	2043	4.79987	8.56951	7.70017	48.2477	49.8691	46.8219	8.59583e-05	2.40652	up	[O]	Posttranslational modification, protein turnover, chaperones	Cellular Component: chloroplast (GO:0009507);;	--	--	[S]	Function unknown	AhpC/TSA antioxidant enzyme;; AhpC/TSA family	Thioredoxin-like protein AAED1, chloroplastic OS=Arabidopsis thaliana OX=3702 GN=At2g37240 PE=1 SV=2	O	Posttranslational modification, protein turnover, chaperones	PREDICTED: thioredoxin-like protein AAED1, chloroplastic [Cicer arietinum]
Glyur000020s00001816	2123	527	812	7	25	0	28.9562	7.48919	11.9247	0.103129	0.359302	0	0.00915962	-7.29376	down	[IR]	Lipid transport and metabolism;; General function prediction only	Molecular Function: hydrolase activity, acting on ester bonds (GO:0016788);; Molecular Function: 9,9'-dicis-carotene:quinone oxidoreductase activity (GO:0052886);; Molecular Function: 7,9,9'-tricis-neurosporene:quinone oxidoreductase activity (GO:0052887);; Biological Process: 9,9'-di-cis-zeta-carotene desaturation to 7,9,7',9'-tetra-cis-lycopene (GO:0052889);; Biological Process: oxidation-reduc…	--	--	--	--	GDSL-like Lipase/Acylhydrolase	GDSL esterase/lipase At1g74460 OS=Arabidopsis thaliana OX=3702 GN=At1g74460 PE=2 SV=1	S	Function unknown	PREDICTED: GDSL esterase/lipase At1g74460-like [Glycine max]
Glyur000916s00027862	1332	2751	2632	254	265	625	33.2469	71.5665	70.7892	6.87507	7.16101	17.9748	2.7384e-06	-2.75168	down	--	--	Molecular Function: hydrolase activity, hydrolyzing O-glycosyl compounds (GO:0004553);; Biological Process: carbohydrate metabolic process (GO:0005975);; Molecular Function: polysaccharide binding (GO:0030247);; Cellular Component: anchored component of plasma membrane (GO:0046658);;	--	--	--	--	Glycosyl hydrolases family 17	Glucan endo-1,3-beta-glucosidase 7 OS=Arabidopsis thaliana OX=3702 GN=At4g34480 PE=1 SV=2	G	Carbohydrate transport and metabolism	glucan endo-1,3-beta-glucosidase 7 isoform X3 [Vigna radiata var. radiata]
Glyur000249s00015884	61	890	803	18933	26083	21824	1.03196	15.9825	14.8547	353.876	487.114	432.578	3.43479e-11	5.1549	up	--	--	Molecular Function: oxidoreductase activity (GO:0016491);; Molecular Function: metal ion binding (GO:0046872);; Biological Process: oxidation-reduction process (GO:0055114);;	K05933|9.38604e-79|cam:101495891|K05933 aminocyclopropanecarboxylate oxidase [EC:1.14.17.4] | (RefSeq) 1-aminocyclopropane-1-carboxylate oxidase	Cysteine and methionine metabolism (ko00270)	[QR]	Secondary metabolites biosynthesis, transport and catabolism;; General function prediction only	non-haem dioxygenase in morphine synthesis N-terminal	1-aminocyclopropane-1-carboxylate oxidase OS=Prunus mume OX=102107 GN=ACO1 PE=2 SV=1	S	Function unknown	hypothetical protein TSUD_326880 [Trifolium subterraneum]
Glyur003570s00039991	2977	5475	4479	143	213	257	146.556	280.919	237.59	7.64477	11.3811	14.5416	1.94353e-13	-4.63147	down	[G]	Carbohydrate transport and metabolism	Cellular Component: phosphopyruvate hydratase complex (GO:0000015);; Molecular Function: magnesium ion binding (GO:0000287);; Molecular Function: phosphopyruvate hydratase activity (GO:0004634);; Biological Process: glycolytic process (GO:0006096);;	K01689|8.3657e-69|mtr:MTR_6g060570|K01689 enolase [EC:4.2.1.11] | (RefSeq) phosphopyruvate hydratase	Glycolysis / Gluconeogenesis (ko00010);; Carbon metabolism (ko01200);; Biosynthesis of amino acids (ko01230);; RNA degradation (ko03018)	[G]	Carbohydrate transport and metabolism	Enolase, C-terminal TIM barrel domain;; Methylaspartate ammonia-lyase C-terminus	Enolase 2 OS=Hevea brasiliensis OX=3981 GN=ENO2 PE=1 SV=1	G	Carbohydrate transport and metabolism	enolase, partial [Prunus armeniaca]
Glyur000177s00010907	413	519	511	11111	8544	6703	4.92656	6.45517	6.56424	144.484	110.998	92.4277	1.7779e-09	3.90828	up	[C]	Energy production and conversion	Biological Process: carbohydrate metabolic process (GO:0005975);; Biological Process: malate metabolic process (GO:0006108);; Cellular Component: chloroplast (GO:0009507);; Molecular Function: malate dehydrogenase (NADP+) activity (GO:0046554);; Biological Process: oxidation-reduction process (GO:0055114);;	K00051|0|pvu:PHAVU_007G140600g|K00051 malate dehydrogenase (NADP+) [EC:1.1.1.82] | (RefSeq) hypothetical protein	Pyruvate metabolism (ko00620);; Carbon fixation in photosynthetic organisms (ko00710);; Carbon metabolism (ko01200)	[C]	Energy production and conversion	lactate/malate dehydrogenase, NAD binding domain;; lactate/malate dehydrogenase, alpha/beta C-terminal domain	Malate dehydrogenase [NADP], chloroplastic OS=Medicago sativa OX=3879 GN=MDH1 PE=2 SV=1	C	Energy production and conversion	hypothetical protein PHAVU_007G140600g [Phaseolus vulgaris]
Glyur000241s00022763	734	2905	2542	202	136	100	5.25919	20.1715	19.4148	1.56369	0.932364	0.731796	9.54489e-07	-3.98062	down	--	--	Cellular Component: Golgi apparatus (GO:0005794);; Cellular Component: integral component of membrane (GO:0016021);; Molecular Function: inositol monophosphate phosphatase activity (GO:0052834);;	--	--	[U]	Intracellular trafficking, secretion, and vesicular transport	SPX domain;; EXS family	Phosphate transporter PHO1 OS=Arabidopsis thaliana OX=3702 GN=PHO1 PE=1 SV=1	T	Signal transduction mechanisms	hypothetical protein CUMW_237260 [Citrus unshiu]
Glyur000482s00021738	520	1442	1335	7121	3679	4019	4.29375	12.4297	11.895	64.0339	33.0544	38.3268	0.0030713	1.98274	up	--	--	Biological Process: response to singlet oxygen (GO:0000304);; Cellular Component: thylakoid membrane (GO:0042651);;	--	--	--	--	Domain of unknown function (DUF3506);; UvrB/uvrC motif	Protein EXECUTER 2, chloroplastic OS=Arabidopsis thaliana OX=3702 GN=EX2 PE=2 SV=1	S	Function unknown	PREDICTED: protein EXECUTER 2, chloroplastic [Cicer arietinum]
Glyur000128s00010767	1105	906	818	19	19	77	75.6151	64.6395	60.3518	1.34908	1.40684	6.01099	9.8851e-08	-4.93873	down	--	--	Cellular Component: integral component of membrane (GO:0016021);;	--	--	--	--	Dirigent-like protein	Dirigent protein 21 OS=Arabidopsis thaliana OX=3702 GN=DIR21 PE=3 SV=1	--	--	unknown [Medicago truncatula]
Glyur000034s00002902	25	0	11	3729	1528	2734	0.297693	0	0.136339	50.5681	20.6909	39.3325	4.92889e-13	7.25845	up	--	--	Molecular Function: hydrolase activity (GO:0016787);;	K19882|0|gmx:100788448|K19882 O-palmitoleoyl-L-serine hydrolase [EC:3.1.1.98] | (RefSeq) pectin acetylesterase 10-like	--	[M]	Cell wall/membrane/envelope biogenesis	Pectinacetylesterase	Pectin acetylesterase 10 OS=Arabidopsis thaliana OX=3702 GN=PAE10 PE=2 SV=1	S	Function unknown	unknown [Medicago truncatula]
Glyur000173s00011819	2	7	0	328	305	682	0.030971	0.194615	0	6.02517	5.59478	13.5274	1.26778e-07	7.00567	up	--	--	--	--	--	--	--	--	Heavy metal-associated isoprenylated plant protein 16 OS=Arabidopsis thaliana OX=3702 GN=HIPP16 PE=2 SV=1	S	Function unknown	hypothetical protein Ccrd_011009 [Cynara cardunculus var. scolymus]
Glyur000019s00002100	2734	3091	2964	8012	16003	13682	62.3394	74.0923	73.0638	198.874	394.27	359.301	0.00795375	1.80185	up	--	--	--	--	--	--	--	--	Protein EARLY RESPONSIVE TO DEHYDRATION 15 OS=Arabidopsis thaliana OX=3702 GN=ERD15 PE=1 SV=1	S	Function unknown	hypothetical protein TanjilG_10510 [Lupinus angustifolius]
Glyur000261s00014345	796	905	829	58302	21847	32736	7.16047	8.44853	8.20121	563.411	211.062	336.857	2.48724e-06	5.18811	up	[O]	Posttranslational modification, protein turnover, chaperones	Molecular Function: ATP-dependent peptidase activity (GO:0004176);; Molecular Function: metalloendopeptidase activity (GO:0004222);; Molecular Function: ATP binding (GO:0005524);; Cellular Component: mitochondrion (GO:0005739);; Biological Process: proteolysis (GO:0006508);; Molecular Function: zinc ion binding (GO:0008270);; Cellular Component: chloroplast thylakoid membrane (GO:0009535);; Cellu…	K03798|0|cam:101512859|K03798 cell division protease FtsH [EC:3.4.24.-] | (RefSeq) ATP-dependent zinc metalloprotease FTSH 2, chloroplastic	--	[O]	Posttranslational modification, protein turnover, chaperones	Peptidase family M41;; ATPase family associated with various cellular activities (AAA);; FtsH Extracellular;; TIP49 C-terminus;; AAA domain (dynein-related subfamily);; Holliday junction DNA helicase ruvB N-terminus	ATP-dependent zinc metalloprotease FTSH 2, chloroplastic OS=Arabidopsis thaliana OX=3702 GN=FTSH2 PE=1 SV=1	O	Posttranslational modification, protein turnover, chaperones	ATP-dependent zinc metalloprotease FTSH 2, chloroplastic isoform X1 [Cajanus cajan]
Glyur000094s00007864	39	18	15	913	621	728	1.77926	0.834502	0.693334	45.2993	30.7859	38.3102	2.05567e-09	4.53372	up	[C]	Energy production and conversion	Molecular Function: electron carrier activity (GO:0009055);; Cellular Component: chloroplast (GO:0009507);; Biological Process: electron transport chain (GO:0022900);; Molecular Function: metal ion binding (GO:0046872);; Molecular Function: 2 iron, 2 sulfur cluster binding (GO:0051537);;	K02639|1.23851e-76|cam:101510658|K02639 ferredoxin | (RefSeq) ferredoxin, root R-B2	Photosynthesis (ko00195)	--	--	2Fe-2S iron-sulfur cluster binding domain	Ferredoxin C 1, chloroplastic OS=Arabidopsis thaliana OX=3702 GN=FDC1 PE=1 SV=1	C	Energy production and conversion	ferredoxin chloroplastic-like [Trifolium pratense]
Glyur000987s00026414	726	567	662	2477	9944	9983	42.3435	34.45	41.6078	157.146	630.589	671.995	0.00516879	3.18078	up	--	--	--	--	--	--	--	--	--	S	Function unknown	hypothetical protein PHAVU_003G160900g [Phaseolus vulgaris]
Glyur000144s00012236	146	225	250	12	33	26	3.10432	4.99941	5.74062	0.270293	0.742972	0.616876	0.000200342	-3.37958	down	--	--	Molecular Function: peroxidase activity (GO:0004601);; Cellular Component: extracellular region (GO:0005576);; Biological Process: response to oxidative stress (GO:0006979);; Cellular Component: plant-type cell wall (GO:0009505);; Biological Process: plant-type cell wall organization (GO:0009664);; Molecular Function: heme binding (GO:0020037);; Biological Process: hydrogen peroxide catabolic pro…	K00430|1.1239e-179|cam:101493509|K00430 peroxidase [EC:1.11.1.7] | (RefSeq) peroxidase 5-like	Phenylpropanoid biosynthesis (ko00940)	--	--	Peroxidase	Peroxidase 5 OS=Vitis vinifera OX=29760 GN=GSVIVT00037159001 PE=1 SV=2	G	Carbohydrate transport and metabolism	PREDICTED: peroxidase 5-like [Lupinus angustifolius]
Glyur000487s00025916	241	256	219	1705	948	1069	3.33339	3.6854	3.33272	25.5724	14.2471	17.1047	0.00110881	2.06893	up	[O]	Posttranslational modification, protein turnover, chaperones	Molecular Function: serine-type endopeptidase activity (GO:0004252);; Biological Process: proteolysis (GO:0006508);; Cellular Component: integral component of membrane (GO:0016021);;	K01358|5.22845e-169|gmx:100798621|K01358 ATP-dependent Clp protease, protease subunit [EC:3.4.21.92] | (RefSeq) ATP-dependent Clp protease proteolytic subunit 5, chloroplastic-like	--	[O]	Posttranslational modification, protein turnover, chaperones	Clp protease	ATP-dependent Clp protease proteolytic subunit 5, chloroplastic OS=Arabidopsis thaliana OX=3702 GN=CLPP5 PE=1 SV=1	O	Posttranslational modification, protein turnover, chaperones	ATP-dependent Clp protease proteolytic subunit 5, chloroplastic-like [Cajanus cajan]
Glyur004226s00045357	145	100	102	3	22	33	3.84277	2.7515	2.90329	0.057779	0.632214	1.00367	0.00418154	-2.93619	down	[IQR]	Lipid transport and metabolism;; Secondary metabolites biosynthesis, transport and catabolism;; General function prediction only	Molecular Function: oxidoreductase activity (GO:0016491);; Biological Process: oxidation-reduction process (GO:0055114);;	--	--	[R]	General function prediction only	Enoyl-(Acyl carrier protein) reductase;; short chain dehydrogenase;; KR domain	(-)-isopiperitenol/(-)-carveol dehydrogenase, mitochondrial OS=Mentha piperita OX=34256 PE=1 SV=1	S	Function unknown	short-chain alcohol dehydrogenase [Trifolium pratense]
Glyur001091s00033711	0	0	0	355	272	333	0	0	0	19.1761	14.6981	19.1107	2.72801e-14	Inf	up	--	--	Molecular Function: protein binding (GO:0005515);;	--	--	--	--	--	--	S	Function unknown	plant/F12K8-2 protein, putative [Medicago truncatula]
Glyur000584s00039448	76	81	102	1067	1068	1187	1.35145	1.49252	1.94719	20.6245	20.6328	24.3351	5.09688e-07	3.39605	up	[V]	Defense mechanisms	Molecular Function: hydrolase activity (GO:0016787);;	K07766|1.1023e-95|pvu:PHAVU_001G229700g|K07766 diphosphoinositol-polyphosphate diphosphatase [EC:3.6.1.52] | (RefSeq) hypothetical protein	--	[T]	Signal transduction mechanisms	NUDIX domain	Nudix hydrolase 17, mitochondrial OS=Arabidopsis thaliana OX=3702 GN=NUDT17 PE=2 SV=1	L	Replication, recombination and repair	nudix hydrolase 18, mitochondrial-like [Cajanus cajan]
Glyur000365s00022128	427	1823	1382	5614	13880	10278	3.52832	15.7154	12.3148	50.4811	124.724	98.0311	0.000135207	2.87476	up	--	--	--	K09422|3.27107e-109|cam:101501566|K09422 myb proto-oncogene protein, plant | (RefSeq) myb-related protein Myb4-like	--	[K]	Transcription	Myb-like DNA-binding domain;; Myb-like DNA-binding domain;; SLIDE;; TRF2-interacting telomeric protein/Rap1 - C terminal domain	Transcription factor MYB4 OS=Oryza sativa subsp. japonica OX=39947 GN=MYB4 PE=2 SV=2	K	Transcription	PREDICTED: myb-related protein Myb4-like [Cicer arietinum]
Glyur000132s00015932	333	1023	801	172	156	230	1.7552	5.62356	4.54968	0.985683	0.889379	1.39728	0.00171294	-2.12425	down	[K]	Transcription	Molecular Function: protein kinase activity (GO:0004672);; Molecular Function: ATP binding (GO:0005524);; Biological Process: protein phosphorylation (GO:0006468);; Cellular Component: integral component of membrane (GO:0016021);;	--	--	--	--	Leucine rich repeat;; Protein tyrosine kinase;; Protein kinase domain;; Leucine Rich repeats (2 copies);; Leucine Rich Repeat;; Leucine rich repeat N-terminal domain;; Leucine Rich repeat	Leucine-rich repeat receptor-like protein kinase PXC2 OS=Arabidopsis thaliana OX=3702 GN=PXC2 PE=2 SV=1	S	Function unknown	hypothetical protein PHAVU_008G082500g [Phaseolus vulgaris]
Glyur001213s00027166	27	97	75	652	278	492	0.585753	2.23313	1.77995	15.6625	6.66777	12.5238	0.0014032	2.67861	up	--	--	--	K14499|1.9881e-59|mtr:MTR_1g019750|K14499 BRI1 kinase inhibitor 1 | (RefSeq) BRI1 kinase inhibitor 1, putative	Plant hormone signal transduction (ko04075)	--	--	--	BRI1 kinase inhibitor 1 OS=Arabidopsis thaliana OX=3702 GN=BKI1 PE=1 SV=1	T	Signal transduction mechanisms	BRI1 kinase inhibitor 1, putative [Medicago truncatula]
Glyur000196s00010869	111	80	79	1378	965	856	2.47581	1.85462	1.90229	33.3598	23.3246	21.9625	1.29283e-06	3.20272	up	--	--	--	--	--	--	--	Uncharacterized conserved protein (DUF2358)	--	S	Function unknown	PREDICTED: uncharacterized protein LOC101502808 [Cicer arietinum]
Glyur002177s00034178	17	31	23	314	2352	1533	0.315646	0.604006	0.443597	6.5996	49.7064	35.1619	0.0010859	5.63278	up	--	--	--	--	--	--	--	WRKY DNA -binding domain	WRKY transcription factor 55 OS=Arabidopsis thaliana OX=3702 GN=WRKY55 PE=2 SV=1	K	Transcription	PREDICTED: WRKY transcription factor 55-like isoform X2 [Glycine max]
Glyur000296s00018750	45	154	114	0	2	7	0.559786	1.98087	1.53005	0	0.019541	0.078455	2.70631e-07	-5.26024	down	[G]	Carbohydrate transport and metabolism	Molecular Function: hydrolase activity, hydrolyzing O-glycosyl compounds (GO:0004553);; Biological Process: carbohydrate metabolic process (GO:0005975);;	K01193|0|cam:101500539|K01193 beta-fructofuranosidase [EC:3.2.1.26] | (RefSeq) beta-fructofuranosidase, insoluble isoenzyme CWINV3-like	Galactose metabolism (ko00052);; Starch and sucrose metabolism (ko00500)	[G]	Carbohydrate transport and metabolism	Glycosyl hydrolases family 32 N-terminal domain;; Glycosyl hydrolases family 32 C terminal	Beta-fructofuranosidase, insoluble isoenzyme CWINV3 OS=Arabidopsis thaliana OX=3702 GN=CWINV3 PE=1 SV=2	G	Carbohydrate transport and metabolism	PREDICTED: beta-fructofuranosidase, insoluble isoenzyme CWINV6-like isoform X1 [Cicer arietinum]
Glyur000143s00011229	0	9	2	8000	6188	4719	0	0.150504	0.027532	143.695	111.075	89.9098	1.8703e-34	10.704	up	[G]	Carbohydrate transport and metabolism	Cellular Component: cytosol (GO:0005829);; Biological Process: dephosphorylation (GO:0016311);; Molecular Function: sedoheptulose-bisphosphatase activity (GO:0050278);;	--	--	--	--	Histidine phosphatase superfamily (branch 1)	Phosphoglycerate mutase-like protein AT74 OS=Arabidopsis thaliana OX=3702 GN=At3g05170 PE=2 SV=1	T	Signal transduction mechanisms	phosphoglycerate mutase family protein [Medicago truncatula]
Glyur000025s00003355	363	520	420	2174	1530	1546	6.13145	9.17291	7.65575	40.0084	28.1355	30.1647	0.00523678	1.74003	up	[U]	Intracellular trafficking, secretion, and vesicular transport	Biological Process: protein secretion (GO:0009306);; Cellular Component: chloroplast thylakoid membrane (GO:0009535);; Cellular Component: chloroplast envelope (GO:0009941);; Molecular Function: proton motive force dependent protein transmembrane transporter activity (GO:0009977);; Cellular Component: integral component of membrane (GO:0016021);; Cellular Component: TAT protein transport complex …	--	--	--	--	mttA/Hcf106 family	Sec-independent protein translocase protein TATB, chloroplastic OS=Pisum sativum OX=3888 GN=TATB PE=1 SV=1	U	Intracellular trafficking, secretion, and vesicular transport	unknown [Lotus japonicus]
Glyur000316s00018287	2000	1799	1710	404	617	670	52.013	48.7827	47.9657	11.3619	17.548	20.2591	0.00138038	-2.03199	down	--	--	Biological Process: mRNA splicing, via spliceosome (GO:0000398);; Biological Process: maturation of LSU-rRNA (GO:0000470);; Molecular Function: RNA binding (GO:0003723);; Biological Process: translation (GO:0006412);; Cellular Component: cytosolic large ribosomal subunit (GO:0022625);; Biological Process: maturation of SSU-rRNA (GO:0030490);; Cellular Component: box C/D snoRNP complex (GO:0031428…	K12845|8.22814e-21|mtr:MTR_4g114330|K12845 U4/U6 small nuclear ribonucleoprotein SNU13 | (RefSeq) ribosomal protein L7Ae/L30e/S12e/Gadd45 family protein	Ribosome biogenesis in eukaryotes (ko03008);; Spliceosome (ko03040)	[AJ]	RNA processing and modification;; Translation, ribosomal structure and biogenesis	--	--	J	Translation, ribosomal structure and biogenesis	hypothetical protein GLYMA_13G167800 [Glycine max]
Glyur000031s00004384	258	209	194	1222	1446	1503	27.3402	23.1271	22.1214	141.124	166.901	184.21	0.000172039	2.31088	up	--	--	Molecular Function: transcription factor activity, sequence-specific DNA binding (GO:0003700);; Cellular Component: nucleus (GO:0005634);; Biological Process: regulation of transcription, DNA-templated (GO:0006355);; Biological Process: response to chitin (GO:0010200);; Molecular Function: sequence-specific DNA binding (GO:0043565);; Molecular Function: transcription regulatory region DNA binding…	--	--	[R]	General function prediction only	C2H2-type zinc finger	Zinc finger protein ZAT10 OS=Arabidopsis thaliana OX=3702 GN=ZAT10 PE=2 SV=1	S	Function unknown	PREDICTED: zinc finger protein ZAT10 [Cicer arietinum]
Glyur000022s00002077	88	103	82	1520	1126	740	2.09897	2.57714	2.10635	39.8444	29.4772	20.5744	6.55683e-07	3.32546	up	--	--	--	--	--	--	--	--	--	--	--	transmembrane protein, putative [Medicago truncatula]
Glyur000905s00030404	8296	10821	9196	408	293	196	182.348	247.906	217.802	9.74922	6.99522	4.94391	4.31381e-14	-5.26788	down	--	--	Cellular Component: integral component of membrane (GO:0016021);;	--	--	--	--	--	Uncharacterized protein At5g65660 OS=Arabidopsis thaliana OX=3702 GN=At5g65660 PE=2 SV=1	S	Function unknown	hydroxyproline-rich glycoprotein family protein, putative [Medicago truncatula]
Glyur000379s00015006	34	207	146	793	1371	786	0.952071	6.04391	4.4051	24.1582	41.7522	25.4005	0.00010373	2.78933	up	--	--	Molecular Function: transcription factor activity, sequence-specific DNA binding (GO:0003700);; Biological Process: regulation of transcription, DNA-templated (GO:0006355);; Molecular Function: sequence-specific DNA binding (GO:0043565);;	--	--	--	--	Basic region leucine zipper	Basic leucine zipper 24 OS=Arabidopsis thaliana OX=3702 GN=BZIP24 PE=1 SV=1	S	Function unknown	hypothetical protein LR48_Vigan05g012100 [Vigna angularis]
Glyur002251s00040176	252	630	511	1742	2017	1712	1.85147	4.9694	4.11176	14.4993	17.586	14.6632	0.00629728	1.76898	up	[HT]	Coenzyme transport and metabolism;; Signal transduction mechanisms	Molecular Function: protein kinase activity (GO:0004672);; Molecular Function: ATP binding (GO:0005524);; Biological Process: protein phosphorylation (GO:0006468);;	K08869|1.59235e-161|adu:107475475|K08869 aarF domain-containing kinase | (RefSeq) uncharacterized aarF domain-containing protein kinase At1g79600, chloroplastic	--	[R]	General function prediction only	Phosphotransferase enzyme family	Protein ACTIVITY OF BC1 COMPLEX KINASE 3, chloroplastic OS=Arabidopsis thaliana OX=3702 GN=ABC1K3 PE=1 SV=1	S	Function unknown	ABC1-like kinase, partial [Chloranthus japonicus]
Glyur001435s00032608	151	267	247	1642	1614	1117	1.87029	3.48628	3.34763	22.2096	21.9661	16.2051	0.000112946	2.4739	up	--	--	Cellular Component: membrane (GO:0016020);;	--	--	--	--	--	--	S	Function unknown	PREDICTED: uncharacterized protein LOC101515387 [Cicer arietinum]
Glyur000185s00016467	156	494	464	2751	4015	1843	11.4144	37.7392	36.647	219.502	320.184	155.978	8.92269e-06	2.76119	up	--	--	Cellular Component: integral component of membrane (GO:0016021);;	--	--	--	--	Probable lipid transfer	Non-specific lipid-transfer protein 2 OS=Prunus armeniaca OX=36596 PE=1 SV=1	U	Intracellular trafficking, secretion, and vesicular transport	Putative non-specific lipid-transfer protein AKCS9 [Glycine soja]
Glyur000002s00000315	74	97	76	217	563	567	0.799323	1.09782	0.884889	2.56709	6.66175	7.12282	0.00716763	2.16274	up	--	--	--	--	--	[K]	Transcription	B-box zinc finger;; CCT motif	Zinc finger protein CONSTANS-LIKE 16 OS=Arabidopsis thaliana OX=3702 GN=COL16 PE=1 SV=2	K	Transcription	PREDICTED: zinc finger protein CONSTANS-LIKE 16 [Cicer arietinum]
Glyur000189s00009605	89	264	204	13	14	61	1.28618	3.98374	3.17687	0.18973	0.20492	1.00528	0.00144972	-2.81614	down	--	--	Cellular Component: membrane part (GO:0044425);;	--	--	[U]	Intracellular trafficking, secretion, and vesicular transport	MSP (Major sperm protein) domain	Vesicle-associated protein 1-2 OS=Arabidopsis thaliana OX=3702 GN=PVA12 PE=1 SV=1	U	Intracellular trafficking, secretion, and vesicular transport	uncharacterized protein LOC100816526 [Glycine max]
Glyur000272s00017846	93	744	574	3403	3540	2663	0.592488	5.77418	4.60542	28.0539	28.9814	23.1168	3.07618e-05	2.64761	up	[M]	Cell wall/membrane/envelope biogenesis	Cellular Component: chloroplast (GO:0009507);; Cellular Component: plastid envelope (GO:0009526);; Biological Process: chloroplast fission (GO:0010020);; Cellular Component: integral component of membrane (GO:0016021);; Biological Process: transmembrane transport (GO:0055085);;	--	--	--	--	Mechanosensitive ion channel	Mechanosensitive ion channel protein 2, chloroplastic OS=Arabidopsis thaliana OX=3702 GN=MSL2 PE=2 SV=1	M	Cell wall/membrane/envelope biogenesis	mechanosensitive ion channel-like protein [Medicago truncatula]
Glyur000875s00029460	39	112	60	625	303	291	0.84363	2.97791	1.51742	18.8953	8.80599	9.405	0.00665037	2.33235	up	--	--	Molecular Function: aminoacyl-tRNA hydrolase activity (GO:0004045);; Cellular Component: mitochondrion (GO:0005739);; Biological Process: mitochondrial translation (GO:0032543);; Molecular Function: metal ion binding (GO:0046872);;	K01056|7.26769e-33|vra:106758592|K01056 peptidyl-tRNA hydrolase, PTH1 family [EC:3.1.1.29] | (RefSeq) chloroplastic group IIB intron splicing facilitator CRS2-B, chloroplastic	--	[J]	Translation, ribosomal structure and biogenesis	Peptidyl-tRNA hydrolase	Chloroplastic group IIB intron splicing facilitator CRS2-B, chloroplastic OS=Arabidopsis thaliana OX=3702 GN=CRS2B PE=2 SV=1	J	Translation, ribosomal structure and biogenesis	chloroplastic group IIB intron splicing facilitator CRS2-B, chloroplastic [Cajanus cajan]
Glyur000181s00013106	429	368	442	3592	2539	2651	7.00363	6.26566	7.7844	63.8832	45.1227	50.0105	1.94354e-05	2.50434	up	[T]	Signal transduction mechanisms	Molecular Function: protein tyrosine phosphatase activity (GO:0004725);; Biological Process: peptidyl-tyrosine dephosphorylation (GO:0035335);;	K01104|5.63023e-134|cam:101508059|K01104 protein-tyrosine phosphatase [EC:3.1.3.48] | (RefSeq) low molecular weight phosphotyrosine protein phosphatase	--	[T]	Signal transduction mechanisms	Low molecular weight phosphotyrosine protein phosphatase	--	T	Signal transduction mechanisms	unknown [Lotus japonicus]
Glyur002887s00038683	298	748	711	10922	6343	5971	2.83298	7.44919	7.31586	113.785	65.7212	65.675	2.75814e-07	3.52829	up	--	--	Cellular Component: chloroplast (GO:0009507);; Biological Process: leaf senescence (GO:0010150);; Biological Process: vegetative to reproductive phase transition of meristem (GO:0010228);; Biological Process: cellular response to oxidative stress (GO:0034599);; Biological Process: reactive oxygen species metabolic process (GO:0072593);;	--	--	--	--	--	Senescence-associated protein AAF, chlorolplastic OS=Arabidopsis thaliana OX=3702 GN=AAF PE=2 SV=1	S	Function unknown	PREDICTED: uncharacterized protein LOC100794223 isoform X2 [Glycine max]
Glyur000162s00009937	86	133	120	17	7	24	3.6341	5.86109	5.47576	0.780674	0.308154	1.16407	0.00124393	-3.05449	down	--	--	Cellular Component: integral component of membrane (GO:0016021);;	--	--	--	--	--	Protein GLUTAMINE DUMPER 5 OS=Arabidopsis thaliana OX=3702 GN=GDU5 PE=2 SV=2	U	Intracellular trafficking, secretion, and vesicular transport	hypothetical protein PHAVU_009G085200g [Phaseolus vulgaris]
Glyur000212s00017536	1912	1247	1095	139	199	195	48.9653	33.2919	30.2094	3.85139	5.51477	5.74551	0.00622612	-3.38225	down	[K]	Transcription	Molecular Function: transmembrane receptor protein tyrosine kinase activity (GO:0004714);; Cellular Component: integral component of membrane (GO:0016021);; Biological Process: peptidyl-tyrosine phosphorylation (GO:0018108);;	--	--	[R]	General function prediction only	Leucine rich repeat;; Leucine Rich repeats (2 copies);; Leucine Rich Repeat	Inactive LRR receptor-like serine/threonine-protein kinase BIR2 OS=Arabidopsis thaliana OX=3702 GN=BIR2 PE=1 SV=1	S	Function unknown	PREDICTED: probable inactive receptor kinase At1g27190 [Cicer arietinum]
Glyur001736s00033401	0	16	7	2461	1777	1660	0	0.579112	0.213696	65.3066	56.4668	52.3761	7.32921e-24	7.95114	up	--	--	--	--	--	--	--	Domain of unknown function (DUF4033)	Beta-carotene isomerase D27, chloroplastic OS=Arabidopsis thaliana OX=3702 GN=D27 PE=1 SV=1	S	Function unknown	hypothetical protein AQUCO_01300010v1 [Aquilegia coerulea]
Glyur000362s00017678	36	76	94	338	676	499	0.605008	1.33811	1.7106	6.22294	12.4346	9.74022	0.00103017	2.66565	up	[I]	Lipid transport and metabolism	Biological Process: metabolic process (GO:0008152);; Molecular Function: hydrolase activity (GO:0016787);;	--	--	[V]	Defense mechanisms	alpha/beta hydrolase fold;; Carboxylesterase family	Probable carboxylesterase 17 OS=Arabidopsis thaliana OX=3702 GN=CXE17 PE=2 SV=1	I	Lipid transport and metabolism	PREDICTED: probable carboxylesterase 17 [Glycine max]
Glyur000356s00026087	0	0	0	1218	482	543	0	0	0	28.6547	11.135	13.2017	6.82391e-11	Inf	up	--	--	--	--	--	[K]	Transcription	bZIP transcription factor;; Basic region leucine zipper	Transcription factor HY5-like OS=Arabidopsis thaliana OX=3702 GN=HYH PE=1 SV=1	K	Transcription	PREDICTED: transcription factor HY5-like [Cicer arietinum]
Glyur001990s00033282	278	141	156	1592	1029	940	3.74069	1.97646	2.28044	23.3884	15.1517	14.6324	0.000282296	2.22019	up	[O]	Posttranslational modification, protein turnover, chaperones	Cellular Component: integral component of membrane (GO:0016021);;	--	--	--	--	--	--	S	Function unknown	PREDICTED: uncharacterized protein LOC101507232 [Cicer arietinum]
Glyur000045s00009956	109	251	231	20	18	11	0.618868	1.47255	1.42655	0.117493	0.104842	0.065793	3.3986e-05	-3.80681	down	--	--	Cellular Component: integral component of membrane (GO:0016021);;	--	--	[TZ]	Signal transduction mechanisms;; Cytoskeleton	Formin Homology 2 Domain	Formin-like protein 5 OS=Arabidopsis thaliana OX=3702 GN=FH5 PE=2 SV=2	S	Function unknown	Formin-like protein 5 [Glycine soja]
Glyur000608s00025887	2712	4565	3700	14576	16527	16648	34.0898	60.8459	50.701	197.846	229.612	241.53	0.00927107	1.87256	up	[P]	Inorganic ion transport and metabolism	Molecular Function: carbonate dehydratase activity (GO:0004089);; Molecular Function: zinc ion binding (GO:0008270);; Biological Process: carbon utilization (GO:0015976);;	K01673|3.68939e-163|cam:101502849|K01673 carbonic anhydrase [EC:4.2.1.1] | (RefSeq) carbonic anhydrase 2	Nitrogen metabolism (ko00910)	[P]	Inorganic ion transport and metabolism	Carbonic anhydrase	Carbonic anhydrase, chloroplastic OS=Nicotiana tabacum OX=4097 PE=2 SV=1	P	Inorganic ion transport and metabolism	PREDICTED: carbonic anhydrase 2 isoform X3 [Cicer arietinum]
Glyur000059s00006305	12	82	61	261	952	1330	0.115643	0.894142	0.683618	2.96754	10.8205	16.0447	0.0088001	3.92259	up	--	--	Molecular Function: transferase activity, transferring glycosyl groups (GO:0016757);;	--	--	[GC]	Carbohydrate transport and metabolism;; Energy production and conversion	UDP-glucoronosyl and UDP-glucosyl transferase	UDP-glycosyltransferase 82A1 OS=Arabidopsis thaliana OX=3702 GN=UGT82A1 PE=2 SV=1	S	Function unknown	UDP-glucosyltransferase family protein [Medicago truncatula]
Glyur000064s00005657	2359	1716	1780	0	28	27	22.5196	17.0748	18.3093	0	0.288236	0.287905	2.08684e-10	-7.09212	down	[K]	Transcription	Molecular Function: protein kinase activity (GO:0004672);; Molecular Function: ATP binding (GO:0005524);; Biological Process: protein phosphorylation (GO:0006468);; Cellular Component: integral component of membrane (GO:0016021);;	--	--	--	--	Protein tyrosine kinase;; Protein kinase domain;; Leucine rich repeat;; Leucine Rich repeats (2 copies);; Leucine rich repeat N-terminal domain	Probable serine/threonine-protein kinase At1g01540 OS=Arabidopsis thaliana OX=3702 GN=At1g01540 PE=1 SV=2	T	Signal transduction mechanisms	LRR receptor-like serine/threonine-protein kinase GSO2 [Cajanus cajan]
Glyur000092s00007500	5405	2506	2694	21	48	31	280.977	135.756	150.889	1.13971	2.67175	1.83883	0.000180971	-7.1635	down	--	--	--	--	--	--	--	--	--	--	--	hypothetical protein L195_g038246 [Trifolium pratense]
Glyur003982s00042413	249	359	284	7944	11685	10377	2.39478	3.38359	3.20505	75.1294	112.97	104.828	1.56479e-12	4.79884	up	[E]	Amino acid transport and metabolism	Molecular Function: transporter activity (GO:0005215);; Biological Process: transport (GO:0006810);; Cellular Component: integral component of membrane (GO:0016021);;	--	--	[E]	Amino acid transport and metabolism	POT family	Protein NRT1/ PTR FAMILY 3.1 OS=Arabidopsis thaliana OX=3702 GN=NPF3.1 PE=2 SV=1	E	Amino acid transport and metabolism	peptide/nitrate transporter [Medicago truncatula]
[truncated: 3,484 more rows]
